# Supplementary material for: A Yap-dependent mechanoregulatory program sustains cell migration for embryo axis assembly
Source: Nat Commun. 2023 May 16;14:2804. doi: 10.1038/s41467-023-38482-w (PMC10188487; doi:10.1038/s41467-023-38482-w)
Supplement: Supplementary file 4 — Supplementary Data 1 [file 41467_2023_38482_MOESM4_ESM.xlsx]

## Sheet: WT vs YAPs
ID	Gene ID	Gene name	WT.R1	WT.R2	WT.R3	WT.R4	YAPs.R1	YAPs.R2	YAPs.R3	padj	log2FoldChange	pvalue	foldChange	log10padj
3507	ENSORLG00000004765	slc47a4	30.8322	105.116	81.8982	30.0241	0	0	0	3.34e-11	-8.39122	1.0955e-13	0.00297846	10.4763
13896	ENSORLG00000018064	ccn2a	257.629	288.798	141.247	204.87	18.6789	0	2.63787	0.00701766	-5.06627	0.000186885	0.0298471	2.15381
22277	ENSORLG00000028570	bmp16	61.4715	60.0631	41.9356	29.5822	5.39707	0	1.018	3.36052e-09	-4.58581	1.52616e-11	0.0416421	8.47359
6523	ENSORLG00000008528		51.7343	46.4613	47.5429	65.8121	6.20428	2.3304	0.409465	2.19297e-12	-4.30333	4.88535e-15	0.0506489	11.659
331	ENSORLG00000000468		24.7841	54.6947	48.6041	39.4827	0.610143	7.67931	1.47003	6.79154e-06	-3.96073	6.55422e-08	0.0642248	5.16803
18578	ENSORLG00000024871	zgc:153184	337.188	291.417	354.825	154.726	11.5157	14.9147	35.6405	1.12208e-13	-3.81097	1.91094e-16	0.0712497	12.95
23279	ENSORLG00000029572		81.4668	106.533	84.7385	123.146	9.8738	13.6438	1.19824	4.89919e-12	-3.6868	1.17427e-14	0.077654	11.3099
20606	ENSORLG00000026899		46.6157	18.4474	17.6212	12.7033	4.57	0	2.79589	0.00308438	-3.54916	6.80922e-05	0.085427	2.51083
15609	ENSORLG00000021902	CPA1	27.1875	34.2734	27.924	32.8878	2.21378	3.1062	3.09633	3.63891e-08	-3.5024	2.06574e-10	0.0882413	7.43903
10013	ENSORLG00000012956	apbb1ip	174.203	158.895	158.428	169.762	12.7667	25.4028	9.04349	4.88464e-26	-3.43188	1.54051e-29	0.0926619	25.3112
22828	ENSORLG00000029121		53.6612	44.303	130.293	71.8716	1.95056	6.33458	23.0583	0.00687669	-2.9092	0.000180874	0.13312	2.16262
10919	ENSORLG00000014159	marcksl1b	5706.96	6197.83	5611.89	6460.77	1367.99	326.951	728.387	3.37647e-10	-2.89242	1.32043e-12	0.134677	9.47154
8806	ENSORLG00000011397	myom1b	37.6695	38.3338	33.3399	58.6461	6.87881	6.83657	5.80642	2.29302e-07	-2.88443	1.53312e-09	0.135426	6.63959
17976	ENSORLG00000024269		64.6963	29.0794	106.378	53.7057	0	8.94434	18.5313	0.0183976	-2.81959	0.000602268	0.141651	1.73524
8995	ENSORLG00000011624	tnnc1a	44.2767	47.9007	34.8641	68.7708	10.5847	4.47449	7.48304	8.71534e-07	-2.80428	6.5967e-09	0.143162	6.05972
7326	ENSORLG00000009509	sema3e	44.231	35.6675	42.9094	68.0459	8.20361	4.08458	9.15324	1.23214e-06	-2.75192	9.72119e-09	0.148454	5.90934
19871	ENSORLG00000026164	ccdc85al	175.079	217.5	205.6	266.148	34.2973	36.0655	30.2496	2.05704e-24	-2.69861	9.08245e-28	0.154041	23.6868
102	ENSORLG00000000136	ACTA1	190.336	185.865	224.82	134.985	34.4322	7.29131	48.9977	2.3412e-05	-2.62022	2.45137e-07	0.162643	4.63056
20449	ENSORLG00000026742		463.405	439.868	348.232	636.258	79.5773	90.2103	65.1975	5.1298e-20	-2.60085	4.20634e-23	0.164841	19.2899
14803	ENSORLG00000020406	SYDE1	102.337	130	79.1954	100.453	19.9861	14.5238	17.1719	2.71293e-13	-2.59846	5.17224e-16	0.165115	12.5666
8303	ENSORLG00000010756	ccn1	868.92	771.009	580.122	915.65	181.76	113.443	110.433	4.5193e-20	-2.5393	3.42069e-23	0.172026	19.3449
6416	ENSORLG00000008379	JUND	42.3414	57.8493	59.8774	65.0936	12.9566	8.21219	9.12668	6.5549e-09	-2.53828	3.22494e-11	0.172148	8.18343
20714	ENSORLG00000027007		23.7215	20.3653	22.5111	41.4038	4.70691	6.76461	4.66282	0.000666405	-2.50445	1.1181e-05	0.176232	3.17626
8718	ENSORLG00000011273	col1a1b	207.74	132.987	185.871	241.49	18.6576	44.7348	39.8145	4.25159e-10	-2.5009	1.76993e-12	0.176666	9.37145
4141	ENSORLG00000005558	nexn	287.307	257.546	182.615	245.134	43.941	52.7337	49.0526	2.11933e-19	-2.33337	2.00517e-22	0.19842	18.6738
7517	ENSORLG00000009743		97.4325	72.6802	93.8969	111.382	15.5875	25.0322	18.3284	1.1461e-10	-2.28166	4.13643e-13	0.205662	9.94078
719	ENSORLG00000001045	sned1	231.464	241.022	210.661	240.181	43.6124	68.0035	32.4426	1.41701e-15	-2.27954	2.05571e-18	0.205963	14.8486
14917	ENSORLG00000020663	frem1a	1120.82	915.921	1057.05	1167.46	158.493	281.094	248.249	4.72004e-21	-2.21985	3.27491e-24	0.214663	20.3261
22057	ENSORLG00000028350		82.9682	43.6117	154.428	78.7822	23.5553	12.0642	23.4043	0.000621706	-2.21279	1.02742e-05	0.215717	3.20641
1232	ENSORLG00000001759		295.921	278.489	219.144	350.276	83.406	50.1967	53.9668	8.27883e-14	-2.20149	1.3577e-16	0.217413	13.082
22071	ENSORLG00000028364	ndrg4	113.584	101.091	120.403	140.906	27.1827	19.4728	34.5866	1.03432e-11	-2.15705	2.54438e-14	0.224215	10.9853
5434	ENSORLG00000007177	dscaml1	994.936	828.631	1285.76	635.37	124.656	216.216	306.884	1.23664e-07	-2.11987	7.72219e-10	0.230068	6.90776
6099	ENSORLG00000008004	zgc:101810	821.205	974.339	942.626	1279.29	207.566	223.492	266.329	1.29479e-22	-2.11359	6.53359e-26	0.231071	21.8878
2544	ENSORLG00000003520	frem2b	717.72	457.466	708.135	622.136	84.8459	170.34	179.87	3.39428e-10	-2.11345	1.3488e-12	0.231094	9.46925
4379	ENSORLG00000005848	KCND3	61.4725	56.226	74.1196	73.7667	11.5746	11.5126	24.5013	1.6433e-06	-2.11166	1.39931e-08	0.23138	5.78428
3074	ENSORLG00000004193	mylk5	5838.06	6304.63	6030.65	6667.51	1938.52	840.546	1599.56	2.19297e-12	-2.09001	4.97963e-15	0.23488	11.659
8575	ENSORLG00000011092		159.759	191.032	184.981	213.649	32.5246	69.9173	32.319	1.35524e-08	-2.0709	7.18052e-11	0.238011	7.86798
19724	ENSORLG00000026017		105.841	29.9427	30.9226	63.1878	11.2571	19.2248	12.0632	0.0143024	-2.03272	0.000427611	0.244393	1.84459
12406	ENSORLG00000016145	tmem45a	35.2975	64.9858	63.0808	99.652	17.387	17.3046	15.2016	0.000267452	-2.0098	3.81254e-06	0.248307	3.57275
14969	ENSORLG00000020765	itgb4	2927.94	2617.42	2856.85	2603.18	409.34	893.141	820.4	2.068e-11	-1.96024	5.73936e-14	0.256986	10.6845
20276	ENSORLG00000026569	boka	7223.53	8288.36	7221.32	8275.31	2775.4	1288.94	1934.95	2.11266e-12	-1.95518	4.53075e-15	0.257889	11.6752
1507	ENSORLG00000002135	obsl1a	128.63	137.739	190.259	260.939	48.5099	44.1507	47.1835	1.23664e-07	-1.95386	7.71848e-10	0.258125	6.90776
22917	ENSORLG00000029210	ltb4r2a	5605.49	5662.18	5666.56	8568.07	2005.78	1388.5	1579.72	3.00885e-16	-1.94385	4.17527e-19	0.259922	15.5216
12229	ENSORLG00000015915	si:dkey-21a6.5	168.819	221.934	303.057	331.271	66.5498	86.8301	50.5314	1.98894e-07	-1.92362	1.30472e-09	0.263593	6.70138
7561	ENSORLG00000009805		18.1919	15.9112	22.286	35.3543	8.56958	7.47327	3.25209	0.0330317	-1.90282	0.00129802	0.26742	1.48107
3624	ENSORLG00000004916	pcdh7a	54.2577	31.8178	51.0252	60.0417	5.14944	17.5027	18.4213	0.00412899	-1.87576	9.8909e-05	0.272482	2.38416
20049	ENSORLG00000026342		116.667	101.801	160.781	139.829	10.4011	49.6523	47.739	0.00331853	-1.86954	7.43079e-05	0.27366	2.47905
14028	ENSORLG00000018249	wnt6b	44.809	44.3789	40.2942	74.3861	16.1504	16.0746	10.8138	0.000430492	-1.85567	6.51685e-06	0.276304	3.36603
11380	ENSORLG00000014795		77.0236	98.3461	53.4992	68.7974	26.989	11.001	24.1821	0.000213569	-1.84006	2.95015e-06	0.27931	3.67046
3596	ENSORLG00000004880	afap1l2	317.562	255.44	287.781	441	93.1179	119.176	65.1906	2.86316e-08	-1.82095	1.58924e-10	0.283034	7.54315
1037	ENSORLG00000001505	tns2a	70.9919	50.8571	52.8538	66.763	10.11	31.3716	10.0305	0.0033805	-1.81903	7.6975e-05	0.283411	2.47102
6901	ENSORLG00000008993	ptk2bb	1042.2	917.827	985.649	1169.34	297.47	274.688	303.359	3.43128e-37	-1.81882	4.32859e-41	0.283453	36.4645
4200	ENSORLG00000005627		57.3529	42.2873	39.6662	48.0498	7.79729	16.8332	17.7081	0.000484386	-1.80603	7.66878e-06	0.285977	3.31481
22849	ENSORLG00000029142		104.031	110.79	83.8261	132.136	30.2893	33.0703	30.101	9.04006e-09	-1.79519	4.61868e-11	0.288134	8.04383
1845	ENSORLG00000002583	cacna1da	33.0708	14.0019	36.441	27.4562	5.08987	10.4175	9.50447	0.0268174	-1.7798	0.00100883	0.291223	1.57158
140	ENSORLG00000000201	cxcl14	456.544	435.594	535.385	756.993	182.442	136.721	158.96	1.1461e-10	-1.77849	4.19287e-13	0.291488	9.94078
16316	ENSORLG00000022609		53.2316	41.3489	47.1653	59.0711	28.1684	6.24549	10.0148	0.0172142	-1.76522	0.000551556	0.294182	1.76411
13322	ENSORLG00000017313	HMGCR	591.291	379.982	389.038	395.518	213.206	84.5727	93.225	6.23371e-05	-1.75889	7.58866e-07	0.295476	4.20525
3995	ENSORLG00000005372	col9a2	465.17	495.426	462.798	568.301	89.1801	195.395	158.344	4.59667e-09	-1.75562	2.20142e-11	0.296146	8.33756
7311	ENSORLG00000009494	ctdspla	50.2938	49.8104	39.3867	83.5089	14.0681	20.3138	16.0713	0.000904569	-1.74158	1.58046e-05	0.299042	3.04356
3085	ENSORLG00000004209	itga3b	2136.58	1780.72	2015.06	2665.76	436.869	849.929	670.376	1.08138e-09	-1.72149	4.63818e-12	0.303236	8.96602
832	ENSORLG00000001213		412.188	373.567	536.419	504.202	140.971	105.933	169.967	1.12728e-11	-1.71756	2.88846e-14	0.304062	10.948
1941	ENSORLG00000002708	yap1	8058.3	7785.89	7761.97	6595.78	2212.55	2482.44	2207.63	1.21244e-45	-1.71494	7.64751e-50	0.304615	44.9163
10289	ENSORLG00000013339	xylt1	907.457	936.305	963.763	1134.59	281.715	285.385	336.044	3.72692e-29	-1.71359	7.05232e-33	0.304901	28.4287
14788	ENSORLG00000020371		40.1532	43.7031	46.7782	58.7019	20.1534	11.2097	12.1681	0.000497412	-1.70868	7.93776e-06	0.305941	3.30328
14365	ENSORLG00000019133		31.658	37.145	40.1392	34.6742	13.0814	9.16314	11.0686	0.000701176	-1.70028	1.18971e-05	0.307726	3.15417
5357	ENSORLG00000007086	myofl	119.445	92.7115	77.0358	83.6377	33.6963	33.5545	21.1587	3.17814e-06	-1.68372	2.86662e-08	0.31128	5.49783
22784	ENSORLG00000029077		390.778	324.416	364.757	532.905	126.399	112.812	141.781	2.57636e-11	-1.67095	7.96277e-14	0.314047	10.589
1398	ENSORLG00000001986	shank1	39.1813	16.0914	31.9209	20.2669	8.25206	7.33414	10.8117	0.037547	-1.66622	0.00153703	0.315078	1.42542
21097	ENSORLG00000027390	CHST8	163.759	193.448	238.177	273.328	61.5122	54.4108	92.4241	8.5054e-07	-1.65097	6.38415e-09	0.318425	6.07031
5447	ENSORLG00000007192	sgsm1a	146.052	154.817	132.731	223.578	27.3142	76.1799	55.6677	0.00048778	-1.63347	7.75329e-06	0.322312	3.31178
2859	ENSORLG00000003920	frya	64.991	49.5368	57.1103	64.617	16.2138	24.4812	17.0297	3.49664e-05	-1.62745	3.92583e-07	0.323661	4.45635
1508	ENSORLG00000002136		54.0621	32.2247	23.3874	35.2275	15.3732	10.856	9.94523	0.0166577	-1.61648	0.000521143	0.326129	1.77839
2436	ENSORLG00000003389	itgb3a	1085.6	797.422	1174.52	1478.43	202.841	441.525	471.541	4.36703e-05	-1.60962	5.06833e-07	0.327685	4.35981
23926	ENSORLG00000030219		73.8038	128.244	155.789	169.481	37.3638	35.2687	58.401	0.000571156	-1.60721	9.40279e-06	0.328232	3.24325
6777	ENSORLG00000008846		3642.1	3240.39	4083.08	5532.49	1285.38	1206.35	1584.98	2.34308e-11	-1.60221	6.94618e-14	0.329371	10.6302
11743	ENSORLG00000015280		86.7396	55.7438	42.1377	69.1895	20.1444	22.7966	20.9275	0.000762383	-1.59098	1.30318e-05	0.331945	3.11783
20678	ENSORLG00000026971	klf6a	1659.36	1523.29	1375.58	2024.73	597.537	554.189	497.58	1.00018e-17	-1.5833	1.19865e-20	0.333718	16.9999
14707	ENSORLG00000020139	myt1a	44.5141	58.152	64.8934	65.441	21.6328	19.661	18.6866	6.56392e-05	-1.58285	8.03204e-07	0.333821	4.18284
6007	ENSORLG00000007888	fgd5a	54.1107	35.3629	43.6897	48.1481	8.03268	21.6655	16.1616	0.00442757	-1.58059	0.00010752	0.334345	2.35383
14153	ENSORLG00000018566	mlpha	50.1593	41.6326	70.9438	83.793	12.5691	33.5846	17.4874	0.0166577	-1.56793	0.000521077	0.337291	1.77839
6328	ENSORLG00000008275	glis2b	31.8335	29.5445	26.6236	40.0911	7.66322	12.5983	13.5685	0.00987849	-1.56255	0.000277899	0.338552	2.00531
22803	ENSORLG00000029096	F2RL2	498.349	437.659	515.74	671.779	145.74	210.811	189.606	1.1461e-10	-1.54935	4.12181e-13	0.341665	9.94078
18091	ENSORLG00000024384	ltb4r2b	80.172	68.2496	91.7871	119.576	34.972	20.6567	36.7841	0.00033258	-1.54898	4.80388e-06	0.341751	3.4781
14035	ENSORLG00000018260	lrp1bb	75.6913	188.873	72.2045	177.827	50.7586	40.8163	40.7424	0.00990608	-1.54833	0.0002793	0.341905	2.0041
14383	ENSORLG00000019206		53.5061	93.479	106.942	134.025	26.7198	47.8701	26.5503	0.00540545	-1.5412	0.00013604	0.343598	2.26717
6631	ENSORLG00000008668	pea15	210.37	166.047	128.18	246.377	46.495	84.5233	64.2923	7.57151e-05	-1.54077	9.64706e-07	0.343701	4.12082
16622	ENSORLG00000022915		34.9733	36.7419	34.725	62.0175	7.27011	23.0278	13.5184	0.0407833	-1.53786	0.00172096	0.344397	1.38952
21424	ENSORLG00000027717	akap12b	29875.7	25765	28974.7	33489.6	8250.84	10706.5	11733.7	5.00934e-18	-1.52952	5.37144e-21	0.346394	17.3002
7426	ENSORLG00000009627	nt5c2l1	1725.41	1620.11	1341.35	1446.26	652.7	333.004	618.117	7.64761e-08	-1.52086	4.58258e-10	0.348479	7.11647
23374	ENSORLG00000029667	si:dkey-245n4.2	150.278	215.556	253.993	436.669	91.9787	102.388	83.9291	0.0013674	-1.51493	2.50124e-05	0.349913	2.8641
4302	ENSORLG00000005750	slit2	873.602	744.337	716.744	856.291	417.619	187.103	233.054	3.56135e-06	-1.51439	3.23473e-08	0.350044	5.44839
2461	ENSORLG00000003417	egfl7	37.226	33.9827	21.4656	41.2057	11.7845	15.5947	9.77298	0.0189115	-1.51155	0.000628633	0.350734	1.72327
1147	ENSORLG00000001644	ppfia3	213.097	194.98	236.127	251.119	37.9365	100.822	100.65	0.000550541	-1.49376	8.88977e-06	0.355087	3.25921
23882	ENSORLG00000030175	kcng3	54.5091	55.9496	61.0428	77.1478	14.6088	25.3759	28.2819	0.000811905	-1.47897	1.40831e-05	0.358746	3.09049
3401	ENSORLG00000004629	abcg8	28.3733	29.0767	23.3514	27.677	11.7715	9.78955	9.76972	0.0152489	-1.47886	0.000464566	0.358771	1.81676
22931	ENSORLG00000029224		38.5497	34.6204	34.7095	34.4171	10.5508	14.0682	14.0412	0.00329928	-1.47705	7.32526e-05	0.359221	2.48158
4400	ENSORLG00000005881	p2ry1	204.253	227.889	225.78	236.904	91.6406	57.3748	93.8701	1.36354e-09	-1.47583	5.93443e-12	0.359526	8.86533
16598	ENSORLG00000022891		2453.26	1975.59	3193.81	3203.84	531.116	980.113	1437.28	0.000446778	-1.46237	6.93248e-06	0.362895	3.34991
1638	ENSORLG00000002316	neurl1aa	253.527	210.36	260.072	261.025	59.9778	111.462	96.516	1.3698e-07	-1.46153	8.81289e-10	0.363109	6.86334
10181	ENSORLG00000013182	syn1	94.6637	102.638	80.6356	86.7296	41.4493	25.2842	34.1091	7.30415e-06	-1.45096	7.2332e-08	0.365777	5.13643
9169	ENSORLG00000011860	mdga1	45.6046	42.1066	58.535	71.8699	23.8897	14.637	23.7438	0.00387605	-1.44452	9.24149e-05	0.367415	2.41161
8726	ENSORLG00000011287	emilin2b	1763.85	1539.13	1568.16	2422.46	552.987	867.968	592.733	1.20118e-07	-1.44243	7.34921e-10	0.367946	6.92039
21709	ENSORLG00000028002		45.1563	28.7312	33.8221	54.2374	19.802	11.7175	14.6884	0.0193943	-1.44135	0.000649576	0.368223	1.71233
6957	ENSORLG00000009065	shisa2b	272.701	235.059	224.665	261.565	84.5523	112.719	83.1534	2.1678e-11	-1.41793	6.15307e-14	0.374249	10.664
19877	ENSORLG00000026170	rgs2	102.197	85.1736	211.833	181.164	67.544	25.8944	69.9792	0.0396103	-1.41738	0.00164799	0.374392	1.40219
18365	ENSORLG00000024658	arhgef19	68.2342	45.6544	45.779	66.1209	9.45393	29.4243	25.5634	0.027871	-1.41474	0.001063	0.375078	1.55485
22686	ENSORLG00000028979		28.0779	25.1074	37.8201	31.204	11.6347	7.07495	16.0553	0.0369721	-1.40299	0.00150654	0.378145	1.43213
15685	ENSORLG00000021978	slc8a1a	223.946	230.711	286.389	236.965	75.3921	108.361	94.7096	3.50899e-10	-1.40274	1.41652e-12	0.378211	9.45482
5017	ENSORLG00000006656	npnta	93.5912	72.7143	88.1724	107.866	30.9945	24.2075	47.8908	0.000454715	-1.40212	7.11805e-06	0.378373	3.34226
17743	ENSORLG00000024036		49.3675	65.3229	38.7167	82.0935	33.5929	19.0785	14.94	0.027871	-1.39408	0.00106533	0.380486	1.55485
4468	ENSORLG00000005966	SNTA1	714.115	799.839	632.466	785.092	284.969	280.21	273.315	1.67585e-21	-1.39183	1.05705e-24	0.38108	20.7758
9506	ENSORLG00000012314	rnd1a	4645.42	4405.17	4358.24	5799.66	2009.03	1691.77	1855.78	3.38318e-18	-1.37531	3.41433e-21	0.385469	17.4707
9284	ENSORLG00000012020		60.8397	54.1171	63.484	87.689	18.4374	26.5205	34.6307	0.00336117	-1.3507	7.58987e-05	0.392103	2.47351
9350	ENSORLG00000012100	ftr82	2085.76	2011.77	1769.83	2688.02	872.429	843.152	805.805	2.48147e-13	-1.34831	4.38255e-16	0.392751	12.6053
20350	ENSORLG00000026643	hivep3b	136.541	111.414	182.242	201.815	42.2544	77.719	66.7118	0.00113831	-1.34259	2.04168e-05	0.394312	2.94374
7596	ENSORLG00000009847	smtnl	1400.9	1464.36	1485.49	1637.18	638.941	604.784	540.372	1.76208e-27	-1.33317	4.44576e-31	0.396895	26.754
10778	ENSORLG00000013973	adcy7	513.995	449.249	481.404	590.356	179.736	200.192	228.644	2.71293e-13	-1.32897	5.30471e-16	0.398051	12.5666
9403	ENSORLG00000012170	MAFG	120.371	111.822	154.563	141.061	34.7002	51.1009	73.0457	0.000445054	-1.32597	6.87765e-06	0.398881	3.35159
10748	ENSORLG00000013938	rab11bb	180.879	239.096	241.752	293.955	116.495	87.5123	84.4142	2.24088e-06	-1.32395	1.97883e-08	0.399439	5.64958
4937	ENSORLG00000006555	aplp1	350.022	298.247	347.53	410.651	148.128	103.146	173.335	3.36312e-07	-1.31631	2.31222e-09	0.401561	6.47326
1351	ENSORLG00000001925	itga2.2	558.24	389.024	663.646	726.146	199.823	116.29	390.238	0.0212935	-1.31364	0.000730747	0.402304	1.67175
3653	ENSORLG00000004949	thbs4b	168.954	87.202	78.944	147.563	34.548	40.9961	71.0344	0.0247878	-1.31244	0.000891196	0.40264	1.60576
18582	ENSORLG00000024875	kcnc2	177.051	189.129	201.569	257.997	38.9731	111.964	99.9295	0.00701766	-1.30521	0.000187238	0.404663	2.15381
10125	ENSORLG00000013104	GAS7	520.792	518.483	658.419	706.568	166.22	298.723	272.027	6.79154e-06	-1.29182	6.53602e-08	0.408434	5.16803
8792	ENSORLG00000011379	si:dkey-247m21.3	75.016	95.1426	73.5346	89.7842	24.1197	44.8667	33.4301	0.000698237	-1.28957	1.18032e-05	0.409072	3.156
16910	ENSORLG00000023203	cers3b	359.238	386.426	348.956	459.433	239.145	79.5733	161.998	0.00503998	-1.28075	0.000125252	0.411583	2.29757
10175	ENSORLG00000013173	slc20a1a	507.595	533	560.484	570.247	215.962	214.214	242.441	1.21578e-21	-1.27566	6.90172e-25	0.413035	20.9151
2117	ENSORLG00000002953	nfatc4	295.382	216.668	236.996	286.232	75.66	151.13	95.7714	0.00016624	-1.27285	2.27539e-06	0.413841	3.77927
127	ENSORLG00000000178	adamtsl5	403.656	406.765	356.093	363.533	154.187	166.961	156.893	1.72419e-17	-1.26807	2.28383e-20	0.415215	16.7634
2501	ENSORLG00000003465	cyp26b1	409.713	317.838	351.362	723.694	127.59	240.845	195.014	0.00763477	-1.26603	0.000207074	0.415802	2.1172
19444	ENSORLG00000025737		157.479	213.06	180.481	261.619	58.8503	117.761	79.525	0.00143174	-1.2548	2.67311e-05	0.419052	2.84414
13048	ENSORLG00000016970		192.657	204.627	187.577	214.711	125.481	56.5364	71.2151	0.000633997	-1.25242	1.05573e-05	0.419743	3.19791
1134	ENSORLG00000001627	pcsk9	55.5457	68.7151	67.9836	63.9307	22.1742	27.5592	32.0726	0.0006662	-1.24983	1.11355e-05	0.420497	3.1764
9783	ENSORLG00000012655	zcchc14	121.963	127.883	154.148	127.031	34.4816	81.5351	52.9411	0.00204844	-1.24761	4.10301e-05	0.421146	2.68858
1105	ENSORLG00000001587	kcna7	403.806	398.806	383.527	489.153	135.228	212.75	183.534	4.31391e-08	-1.24512	2.50334e-10	0.421872	7.36513
339	ENSORLG00000000479		12166.8	10713	13374.1	14815.6	4581.14	5398.1	6221.88	1.12728e-11	-1.24176	2.98636e-14	0.422857	10.948
3419	ENSORLG00000004650	PTPRD	240.127	169.498	204.731	350.806	61.593	119.071	129.349	0.0117035	-1.22795	0.000339575	0.426925	1.93168
11464	ENSORLG00000014908	PTPN14	974.572	882.72	861.237	980.183	212.079	569.026	406.983	0.00154218	-1.22493	2.93767e-05	0.427818	2.81187
20659	ENSORLG00000026952	gpc5a	187.386	169.923	195.432	287.493	68.2897	109.591	92.8013	0.000435899	-1.22091	6.65369e-06	0.429013	3.36061
6140	ENSORLG00000008054	slc2a11b	249.127	264.621	330.305	280.883	92.3158	107.234	163.596	2.79768e-05	-1.21992	2.98226e-07	0.429306	4.5532
9586	ENSORLG00000012407	str-3	217.379	234.826	237.37	256.049	123.193	73.2335	110.394	1.48611e-06	-1.20983	1.23733e-08	0.43232	5.82795
2272	ENSORLG00000003170		46.989	38.4928	37.6967	38.979	14.3744	16.9918	21.4295	0.0156882	-1.20828	0.000481908	0.432785	1.80443
7252	ENSORLG00000009419	actn1	5455.23	5088.18	5730.13	6418.88	1605.7	3098.12	2681.37	9.05868e-06	-1.20497	9.02782e-08	0.433778	5.04294
16808	ENSORLG00000023101	si:ch211-117c9.1	683.778	637.198	548.659	773.177	251.419	296.001	314.852	2.28671e-10	-1.20307	8.79838e-13	0.434349	9.64079
3989	ENSORLG00000005366	zpld1b	35.8425	34.5167	38.541	46.0025	18.8913	19.7901	12.8994	0.0226236	-1.19996	0.000789129	0.435287	1.64544
11533	ENSORLG00000015003	LSS	133.893	119.587	124.577	136.309	57.6241	49.9718	61.9253	4.84832e-07	-1.19208	3.45566e-09	0.437671	6.31441
11015	ENSORLG00000014290	chrnb3a	225.969	184.843	169.979	280.232	114.64	79.4121	89.4893	0.000158178	-1.19185	2.13511e-06	0.43774	3.80085
14069	ENSORLG00000018330	kcnd1	247.186	197.409	127.179	163.062	69.8805	90.1497	82.86	0.000850919	-1.19067	1.48135e-05	0.438099	3.07011
8857	ENSORLG00000011457		1006.63	952.777	1160.28	1014.49	373.595	509.762	477.987	2.65566e-12	-1.18832	6.19777e-15	0.438814	11.5758
9325	ENSORLG00000012070	slc1a2b	289.356	284.46	330.398	413.751	129.962	138.454	170.154	1.35498e-06	-1.17068	1.1012e-08	0.44421	5.86807
17739	ENSORLG00000024032	marcksl1a	40295.3	44795.9	37129.1	47182.4	26901.8	13814.4	15956.9	6.62337e-05	-1.16513	8.14657e-07	0.445924	4.17892
19433	ENSORLG00000025726	si:ch211-37e10.2	278.251	282.701	217.536	257.22	82.034	143.876	122.045	3.26148e-05	-1.16137	3.57953e-07	0.447089	4.48658
7584	ENSORLG00000009834	fermt1	3256.6	3111.45	3035.23	4329.03	1663.32	1443.49	1520.95	1.76294e-10	-1.15497	6.67192e-13	0.449075	9.75376
7621	ENSORLG00000009876		3565.51	2930.84	4291.84	4743.82	843.449	2174.79	2215.21	0.0137832	-1.15472	0.000411218	0.449153	1.86065
1822	ENSORLG00000002553		1242.15	1138.74	995.919	1411.45	524.508	581.197	513.855	2.29702e-11	-1.14967	6.66474e-14	0.450727	10.6388
1260	ENSORLG00000001801		14040.2	12845.7	12659.6	18089.8	7221.37	4907.2	7403.09	1.35498e-06	-1.1465	1.11327e-08	0.451721	5.86807
3487	ENSORLG00000004740	plk2b	1054.09	1028.99	844.583	1209.37	511.858	464.438	430.807	1.54179e-10	-1.14201	5.73771e-13	0.453127	9.81197
4902	ENSORLG00000006511	vtg3	822.893	1281.59	1627.47	1199.14	404.877	680.646	593.721	0.00097212	-1.14052	1.71074e-05	0.453597	3.01228
12506	ENSORLG00000016273	amotl2b	3179.22	3165.5	2512.96	3532.73	1328	1559.25	1332.34	1.12728e-11	-1.13957	2.94306e-14	0.453894	10.948
3441	ENSORLG00000004681	ARHGAP6	366	364.386	335.678	487.864	158.252	184.243	189.04	1.98894e-07	-1.13302	1.30042e-09	0.45596	6.70138
12732	ENSORLG00000016565	tgfb3	156.747	188.117	146.889	207.844	80.9055	93.1755	66.9151	3.57678e-05	-1.12982	4.06093e-07	0.456974	4.44651
2231	ENSORLG00000003113		268.45	221.696	224.136	225.211	104.175	104.669	113.474	1.73574e-09	-1.12752	7.66381e-12	0.457702	8.76051
4795	ENSORLG00000006371	cpne5a	111.022	104.059	61.0863	124.577	44.4052	32.4601	61.7666	0.032306	-1.12509	0.00125927	0.458474	1.49072
10662	ENSORLG00000013832	wnk1b	4355.04	3605.24	4292.79	4121.48	1338.26	2231.93	2081.12	9.29279e-07	-1.12023	7.09239e-09	0.460021	6.03185
22591	ENSORLG00000028884	AHNAK	6879.34	6548.87	9016.24	11810.1	2549.47	4751.52	4529.49	0.0029133	-1.11925	6.33966e-05	0.460333	2.53561
10296	ENSORLG00000013346	si:ch211-214p16.3	91.6386	110.104	107.174	188.16	54.2957	51.9231	65.8088	0.0129873	-1.1166	0.00038174	0.461179	1.88648
1666	ENSORLG00000002349	gabrr3b	404.943	376.565	345.12	522.578	136.8	217.351	220.023	0.000190679	-1.1102	2.62192e-06	0.463229	3.7197
11908	ENSORLG00000015488	bmper	1111.84	1010.61	919.52	1079.07	359.261	606.031	471.07	1.28048e-06	-1.10654	1.02574e-08	0.464408	5.89263
1240	ENSORLG00000001776		297.103	366.151	344.054	363.184	179.342	173.12	126.744	1.30936e-07	-1.10478	8.34142e-10	0.464972	6.88294
10269	ENSORLG00000013304	bmp4	4289.46	4042.21	3755.49	4689.11	1852.74	2007.36	2015.36	1.5426e-19	-1.09913	1.36221e-22	0.466799	18.8117
6742	ENSORLG00000008800	chrna2a	366.867	302.527	285.608	361.266	188.349	134.423	138.855	1.52995e-06	-1.09833	1.28349e-08	0.467057	5.81532
6406	ENSORLG00000008367	prom2	209.921	180.15	214.375	269.154	100.434	107.951	100.859	5.33886e-06	-1.08493	5.05128e-08	0.471416	5.27255
19953	ENSORLG00000026246		1512.11	1350.84	1473.37	2006.67	1201.05	451.46	599.481	0.0212935	-1.0794	0.000731989	0.473225	1.67175
8381	ENSORLG00000010849	SYDE2	2071.12	1955.87	2192.94	2559.03	842.38	1171.07	1104.04	8.60872e-09	-1.07902	4.344e-11	0.473351	8.06506
2452	ENSORLG00000003407	tiam1b	2286.87	1987.98	2733.75	2386.74	691.75	1103.81	1541.32	0.00164814	-1.07876	3.20188e-05	0.473436	2.78301
10050	ENSORLG00000013003	atxn1a	126.042	95.797	150.477	142.282	44.5147	77.9996	61.0584	0.00458199	-1.07789	0.000112715	0.473721	2.33895
3667	ENSORLG00000004966	ADAMTS5	710.349	661.409	777.425	882.621	335.893	381.285	366.092	6.85927e-11	-1.06998	2.29306e-13	0.476325	10.1637
13604	ENSORLG00000017671	niban2b	3241.76	2997.1	2818.94	3150.89	1252.7	1617.9	1497.01	8.50967e-15	-1.06863	1.34188e-17	0.476771	14.0701
14183	ENSORLG00000018633		1220.44	1477.54	1277.58	1444.42	647.335	646.781	646.644	1.03961e-17	-1.06838	1.31148e-20	0.476855	16.9831
1064	ENSORLG00000001540	hapln3	6230.13	5923.92	6626	8112.01	2905.88	3247.77	3474.53	8.83476e-11	-1.06727	3.00919e-13	0.47722	10.0538
18140	ENSORLG00000024433		190.189	207.5	263.805	390.737	118.191	126.277	135.66	0.00646155	-1.05963	0.000168325	0.479756	2.18966
12435	ENSORLG00000016183	src	1934.95	1700.75	1916.02	2472.11	1092.64	843.618	959.956	7.64761e-08	-1.05595	4.54582e-10	0.480981	7.11647
22896	ENSORLG00000029189		147.172	222.454	165.598	228.385	118.909	68.9128	88.1894	0.00412899	-1.05463	9.89665e-05	0.48142	2.38416
16359	ENSORLG00000022652	P2RY6	192.663	180.464	176.856	261.059	103.723	79.6793	112.383	0.000360498	-1.04188	5.27537e-06	0.485694	3.4431
3354	ENSORLG00000004570	cldn1	1491.14	1452.14	1498.5	1935.44	721.491	934.797	670.662	4.00712e-07	-1.03997	2.83082e-09	0.486336	6.39717
8922	ENSORLG00000011536	pim3	905.477	881.859	856.251	1051.98	433.954	463.308	454.803	8.50967e-15	-1.03645	1.29409e-17	0.487527	14.0701
4982	ENSORLG00000006611	NACC2	153.987	130.79	153.842	165.5	53.7173	85.531	84.4453	0.000468552	-1.03318	7.38854e-06	0.488633	3.32924
2831	ENSORLG00000003886	ldlrb	3225.43	3115.13	3106.55	3320	1435.13	1599.34	1666.08	3.03989e-25	-1.02724	1.15046e-28	0.490647	24.5171
1116	ENSORLG00000001602	dhcr24	333.237	353.245	330.858	365.863	208.35	165.561	137.327	7.52315e-07	-1.02248	5.59942e-09	0.492268	6.1236
519	ENSORLG00000000761	vwa1	140.427	140.849	116.849	131.598	59.9678	63.332	73.1171	2.94897e-05	-1.01977	3.18074e-07	0.493196	4.53033
14247	ENSORLG00000018802	zgc:171775	1380.93	1707.25	1674.64	2049.95	822.627	935.884	766.998	1.00225e-07	-1.01749	6.0689e-10	0.493975	6.99902
3843	ENSORLG00000005174	IGSF9B	217.792	162.707	197.117	116.614	79.6665	115.803	62.7546	0.0247275	-1.01578	0.000885912	0.494562	1.60682
17482	ENSORLG00000023775	foxo1	716.394	626.412	671.521	589.771	245.833	354.113	366.713	1.1951e-06	-1.01535	9.34731e-09	0.494708	5.9226
12212	ENSORLG00000015892	serpina1l	3517.07	4266.59	3926.95	4499.83	2170.66	1869.58	1985.19	3.03685e-13	-1.01349	6.14037e-16	0.495347	12.5176
2061	ENSORLG00000002876	ELOVL6	1857.77	1932.78	1306.82	1929.44	1279.7	577.604	758.09	0.00986951	-1.01197	0.000277023	0.495867	2.0057
1396	ENSORLG00000001982	flna	11989.5	10994.1	11915.7	13051	3910.77	7875.21	6107.54	0.000454715	-1.00743	7.13707e-06	0.497432	3.34226
15818	ENSORLG00000022111	hpgd	786.853	1026.94	794.4	1035.08	648.776	279.123	437.117	0.0103461	-1.00281	0.000294969	0.499026	1.98522
8921	ENSORLG00000011535	pcdh12	955.679	976.285	903.869	978.394	364.474	596.393	470.268	2.30155e-06	-1.00019	2.04692e-08	0.499935	5.63798
21750	ENSORLG00000028043	tnfaip8l2b	2120.25	2182.73	2211.38	2963.59	1440.55	967.719	1153.59	1.53433e-05	-0.997778	1.56781e-07	0.500771	4.81408
12114	ENSORLG00000015763	RASSF5	230.509	233.079	255.251	294.412	133.168	149.222	99.3559	4.66354e-05	-0.99566	5.5007e-07	0.501507	4.33128
12916	ENSORLG00000016791	bcl2b	142.571	140.133	138.486	195.528	53.6221	87.0593	93.0219	0.00713493	-0.990267	0.000191267	0.503385	2.14661
9289	ENSORLG00000012027	wnt3	195.087	211.953	190.866	233.642	71.141	138.557	104.528	0.00269188	-0.988778	5.75595e-05	0.503904	2.56994
11873	ENSORLG00000015444	itpka	686.416	763.279	700.055	877.886	353.543	449.579	343.843	1.28974e-07	-0.986987	8.1351e-10	0.50453	6.8895
3879	ENSORLG00000005214		101.186	99.1768	107.531	135.761	47.0098	46.8177	74.8698	0.00953232	-0.977138	0.000264553	0.507986	2.0208
1234	ENSORLG00000001762	syt12	67.4183	97.7223	68.7112	73.2831	43.0158	27.8056	47.1864	0.0317707	-0.977031	0.00123444	0.508024	1.49797
14546	ENSORLG00000019692	arhgap29b	278.283	285.107	254.156	317.374	83.8158	167.943	182.036	0.0117818	-0.976002	0.000343332	0.508387	1.92879
19644	ENSORLG00000025937	kbtbd11	354.957	303.757	302.684	385.918	159.403	187.965	170.174	3.89192e-07	-0.968612	2.70033e-09	0.510997	6.40984
14967	ENSORLG00000020756	si:dkey-34d22.1	311.865	236.523	246.865	321.114	109.776	155.572	164.926	0.000518679	-0.966381	8.30985e-06	0.511788	3.2851
11741	ENSORLG00000015278		181.391	161.114	173.925	244.066	66.9533	111.826	113.686	0.0083795	-0.964773	0.000230444	0.512359	2.07678
13617	ENSORLG00000017692	egfra	793.924	827.664	775.589	977.843	292.264	600.538	409.761	0.0033805	-0.959173	7.69147e-05	0.514352	2.47102
470	ENSORLG00000000682	SPHK1	834.633	706.489	802.793	766.403	306.791	383.926	517.559	6.6817e-05	-0.950118	8.30261e-07	0.51759	4.17511
18651	ENSORLG00000024944	ptafr	200.824	163.03	259.209	229.366	112.041	87.7541	131.574	0.00297498	-0.947137	6.49265e-05	0.518661	2.52652
10184	ENSORLG00000013186	lats2	6834.85	5783.98	6373.16	6298.77	2399.43	4031.47	3466.97	3.49664e-05	-0.938788	3.89511e-07	0.521671	4.45635
2443	ENSORLG00000003397	CACNA1D	156.124	89.4184	156.985	109.828	71.1908	71.885	58.1666	0.0239463	-0.935855	0.000850371	0.522733	1.62076
18499	ENSORLG00000024792		282.652	210.533	220.662	295.218	101.713	110.807	184.545	0.0135388	-0.935805	0.000398803	0.522751	1.86842
726	ENSORLG00000001052		439.073	482.661	390.497	400.121	210.648	232.942	229.005	6.2499e-09	-0.934955	3.03546e-11	0.523059	8.20413
10064	ENSORLG00000013023	ino80e	547.012	1059.4	860.536	997.508	348.866	651.861	361.921	0.0427369	-0.932074	0.00182496	0.524104	1.3692
937	ENSORLG00000001358	TGM1	1050.61	1053.02	1061.5	1748.16	722.661	570.823	640.001	0.00164683	-0.930894	3.18895e-05	0.524533	2.78335
3114	ENSORLG00000004255		101.538	85.1728	96.2923	96.7756	63.6967	54.4099	33.5558	0.0205639	-0.921003	0.000697829	0.528142	1.68689
480	ENSORLG00000000698		1392.85	1231.6	1520.46	1444.66	478.733	911.284	834.001	0.0023135	-0.915049	4.85931e-05	0.530326	2.63573
11648	ENSORLG00000015152	add3a	11113.5	9549.56	10172.4	9388.99	4442.89	5802.49	5771.33	4.52017e-09	-0.91381	2.08132e-11	0.530782	8.34485
22634	ENSORLG00000028927		186.564	195.454	201.896	244.756	90.1947	110.367	130.674	0.000411276	-0.912161	6.17407e-06	0.531389	3.38587
11695	ENSORLG00000015206	adamts15b	608.68	582.235	519.117	460.66	202.334	314.838	347.889	0.00138675	-0.912089	2.56287e-05	0.531415	2.858
12923	ENSORLG00000016799	SIPA1L1	1433.13	1318.2	1451.02	1371.09	560.334	820.813	843.861	4.47024e-06	-0.911001	4.20125e-08	0.531816	5.34967
7559	ENSORLG00000009803	sept9a	4828.94	5015.33	4879.48	5549.88	2800.91	2342.29	2972.34	2.42934e-11	-0.906241	7.35513e-14	0.533574	10.6145
5042	ENSORLG00000006686	cyp24a1	934.416	766.491	915.851	902.798	401.611	432.892	578.607	7.25637e-06	-0.902166	7.14011e-08	0.535083	5.13928
12073	ENSORLG00000015714	tagln	319.489	342.01	398.744	517.349	140.765	221.521	273.553	0.0262537	-0.898736	0.000973709	0.536357	1.58081
2749	ENSORLG00000003788	nbeab	401.664	380.041	256.481	293.323	182.338	167.542	186.619	0.000738414	-0.89819	1.25755e-05	0.536559	3.1317
5883	ENSORLG00000007736	gata2a	6640.38	7035.51	6463.52	7667.41	3575.77	4104.45	3523.18	2.71293e-13	-0.896952	5.18333e-16	0.53702	12.5666
20203	ENSORLG00000026496		3339.13	3070.14	3379.82	3479.5	1148.99	2254.18	1950.23	0.00239923	-0.894956	5.05452e-05	0.537764	2.61993
372	ENSORLG00000000531	s100a10b	255.856	278.691	348.52	475.101	210.609	145.232	194.664	0.0206349	-0.89328	0.000705445	0.538389	1.6854
1367	ENSORLG00000001946		225.529	247.329	250.934	278.832	141.019	130.858	134.48	9.99343e-07	-0.88963	7.75319e-09	0.539753	6.00029
14651	ENSORLG00000020002	cyp51	225.641	202.655	153.457	194.742	134.538	115.079	66.2378	0.0334405	-0.888366	0.00132041	0.540226	1.47573
16030	ENSORLG00000022323	bcl11ab	84.1474	86.8057	97.5305	73.4925	39.903	41.4816	58.805	0.0206349	-0.88131	0.000701974	0.542874	1.6854
7472	ENSORLG00000009681	psd2	914.758	919.592	910.08	1020.39	565.462	463.346	505.492	2.96718e-11	-0.880497	9.54498e-14	0.54318	10.5277
1612	ENSORLG00000002279	kcnq5a	189.839	185.853	204.181	272.249	102.72	113.799	131.32	0.00184929	-0.878312	3.67431e-05	0.544003	2.733
5730	ENSORLG00000007548	acvrl1	1205.05	1140.08	1107.73	1368.15	780.446	514.199	676.452	3.18923e-05	-0.876482	3.48011e-07	0.544694	4.49631
10036	ENSORLG00000012987	tubb5	6057.3	7100.08	6483.65	9274.82	4457.45	3772.47	3592.44	6.63911e-05	-0.875758	8.20781e-07	0.544967	4.17789
12805	ENSORLG00000016655	lima1a	1810.36	1518.72	1757.2	2179.41	794.369	1176.93	1005.02	0.000164919	-0.872909	2.24691e-06	0.546045	3.78273
3072	ENSORLG00000004191	rapgef1b	1424.44	1286.32	1418.77	1336.65	456.515	964.389	824.778	0.0100338	-0.869673	0.000284799	0.547271	1.99853
1703	ENSORLG00000002396	fbln1	2403.26	2417.22	2262.46	2874.77	1418.98	1384.34	1286.4	1.1461e-10	-0.869609	4.11623e-13	0.547295	9.94078
10411	ENSORLG00000013494	bmp7a	1739.83	1770.43	1738.7	1972.85	1230.63	834.745	904.899	7.08366e-06	-0.867922	6.88081e-08	0.547935	5.14974
10220	ENSORLG00000013236	grm8a	143.669	121.994	137.818	134.968	45.9544	99.7766	75.5339	0.0399762	-0.865137	0.00167177	0.548994	1.3982
20779	ENSORLG00000027072	PCDH20	522.017	574.448	583.456	561.479	237.523	329.967	356.829	2.68065e-05	-0.864657	2.84061e-07	0.549177	4.57176
3538	ENSORLG00000004803	adrb1	91.8104	89.9865	69.774	92.9874	42.8337	43.5872	57.4017	0.0193943	-0.859885	0.000649176	0.550996	1.71233
5638	ENSORLG00000007439	tead1b	1315.42	1127.65	1208.85	1567.27	617.276	843.946	699.538	4.61077e-05	-0.858076	5.40938e-07	0.551688	4.33623
11885	ENSORLG00000015457	amotl2a	2027.05	2045.35	1731.73	2090.48	987.859	1250.27	1037.68	2.24123e-08	-0.85444	1.22989e-10	0.55308	7.64951
3533	ENSORLG00000004795	fzd8b	1744.75	1887.64	1956.8	1527.46	1017.64	919.531	1016.56	2.08756e-09	-0.854252	9.34888e-12	0.553152	8.68036
20259	ENSORLG00000026552	zgc:113279	346.155	337.801	393.627	440.6	156.708	238.125	236.754	0.00146725	-0.852699	2.76718e-05	0.553748	2.8335
18349	ENSORLG00000024642	stim1b	92.2888	86.8032	121.869	101.644	61.4348	54.7989	51.9674	0.0100949	-0.846801	0.00028717	0.556016	1.9959
22069	ENSORLG00000028362	tgfbr2a	980.885	1130.27	955.461	1226.61	553.158	738.273	501.996	0.000147788	-0.845247	1.97623e-06	0.556616	3.83036
12036	ENSORLG00000015665	tp63	2566.1	2655.77	2481.65	2915.35	1566.56	1549.25	1325.67	2.60193e-11	-0.842786	8.2059e-14	0.557566	10.5847
20702	ENSORLG00000026995	pawr	516.779	484.124	506.432	556.67	293.773	300.242	270.423	3.73275e-10	-0.840767	1.5304e-12	0.558347	9.42797
19370	ENSORLG00000025663	paplna	1995.57	1734.99	1726.65	1600.49	742.542	1308.89	907.472	0.0020533	-0.839221	4.14442e-05	0.558945	2.68755
12162	ENSORLG00000015826	MPZL2	225.927	225.581	225.272	255.711	142.138	112.983	136.597	2.25394e-05	-0.837402	2.34578e-07	0.559651	4.64706
13091	ENSORLG00000017032	tpm4a	9069.36	9786.41	9341.17	11945.7	6288.14	5332.92	5258.44	3.36312e-07	-0.835226	2.31132e-09	0.560495	6.47326
17503	ENSORLG00000023796	tspan33a	925.429	845.956	889.061	1095.91	532.531	567.095	487.225	2.29302e-07	-0.828782	1.52143e-09	0.563004	6.63959
20017	ENSORLG00000026310		3774.65	3630.53	3530.51	5134.79	2685.8	2002.66	2118.79	0.000424114	-0.824647	6.39355e-06	0.56462	3.37252
19102	ENSORLG00000025395		324.252	358.026	335.717	509.418	238.253	191.867	217.947	0.00367068	-0.824333	8.58832e-05	0.564743	2.43525
12217	ENSORLG00000015897	edar	197.852	169.991	167.593	213.71	85.895	110.491	121.795	0.00245209	-0.822812	5.18551e-05	0.565339	2.61046
4058	ENSORLG00000005448	myo5ab	353.933	251.184	205.836	316.859	171.853	132.615	174.582	0.016316	-0.820303	0.000507368	0.566323	1.78739
6531	ENSORLG00000008542		186.513	221.66	244.929	218.657	105.573	125.021	141.033	0.000567425	-0.819973	9.1982e-06	0.566453	3.24609
21113	ENSORLG00000027406	gas1a	239.116	284.435	235.567	250.703	99.471	194.476	135.541	0.0217617	-0.818879	0.000752201	0.566882	1.66231
2780	ENSORLG00000003824	tdrd7b	1249.27	1183.29	1153.83	1320.25	863.906	556.117	668.395	9.52914e-05	-0.818445	1.22014e-06	0.567053	4.02095
12582	ENSORLG00000016366	ptger1b	148.045	141.601	144.996	179.736	67.2812	96.8331	98.655	0.00671354	-0.812559	0.000175736	0.569371	2.17305
13680	ENSORLG00000017777	daam2	483.649	504.102	504.623	544.396	309.325	224.767	337.582	0.00011424	-0.811644	1.4916e-06	0.569732	3.94218
1862	ENSORLG00000002603		423.794	320.965	350.543	384.551	163.976	201.12	267.932	0.00374557	-0.810483	8.88315e-05	0.570191	2.42648
1516	ENSORLG00000002147		379.064	348.774	401.1	353.655	210.629	220.792	204.005	6.34466e-08	-0.809905	3.7218e-10	0.570419	7.19759
11331	ENSORLG00000014724	rgl3a	111.366	106.709	115.037	105.224	51.7559	67.5534	70.1023	0.00526022	-0.805809	0.000131721	0.572041	2.279
1000	ENSORLG00000001459	olgc7	248.486	273.738	202.6	287.53	163.387	137.909	134.812	0.00113223	-0.803359	2.02107e-05	0.573013	2.94607
10601	ENSORLG00000013752	sulf2a	133.626	130.206	135.808	192.728	78.3266	108.268	69.5549	0.0407678	-0.796304	0.00171618	0.575823	1.38968
21128	ENSORLG00000027421	nkx3-1	857.216	753.211	664.095	676.603	555.578	282.183	439.864	0.0211452	-0.793956	0.000724223	0.57676	1.67479
19968	ENSORLG00000026261	rras2	1515.69	1615.47	1354.27	1838.29	1138.92	791.603	805.857	0.00069008	-0.793632	1.16218e-05	0.57689	3.1611
288	ENSORLG00000000395	ppp1r14aa	583.357	564.772	574.269	660.82	323.006	355.082	358.402	1.13056e-08	-0.788108	5.91877e-11	0.579103	7.94671
20751	ENSORLG00000027044		355.139	346.07	337.847	363.517	166.412	254.963	190.28	0.000625325	-0.784198	1.03734e-05	0.580675	3.20389
9535	ENSORLG00000012347	gsna	226.99	170.891	148.494	191.041	77.145	136.165	108.6	0.0496231	-0.781335	0.00224421	0.581828	1.30432
11916	ENSORLG00000015497	anks1b	973.07	854.216	988.971	1157.21	454.224	710.279	571.521	0.0016849	-0.780299	3.28392e-05	0.582246	2.77343
1446	ENSORLG00000002046	coro1a	333.996	331.691	306.52	453.725	265.925	190.942	167.734	0.0179947	-0.780039	0.000583403	0.582351	1.74486
14658	ENSORLG00000020015		115.939	157.54	172.862	122.318	89.7843	90.3112	70.1211	0.0261505	-0.778794	0.000966581	0.582854	1.58252
5272	ENSORLG00000006969	adcy6b	689.34	583.654	754.856	901.103	334.377	494.965	452.477	0.0059017	-0.778078	0.000151879	0.583143	2.22902
9390	ENSORLG00000012156	ano10b	813.654	784.41	907.086	1218.18	406.766	578.943	649.457	0.0179575	-0.773017	0.000581065	0.585192	1.74575
623	ENSORLG00000000905	rbfox3b	844.256	861.677	872.243	822.821	393.329	586.49	515.096	6.23371e-05	-0.771459	7.58458e-07	0.585825	4.20525
9012	ENSORLG00000011645	mid1ip1a	1136.8	1236.64	928.403	1412.68	593.032	739.781	739.546	0.000796737	-0.771368	1.37698e-05	0.585862	3.09869
9846	ENSORLG00000012731	rock2b	1143.57	979.666	1143.52	1428.76	532.458	783.399	750.662	0.0030323	-0.770184	6.656e-05	0.586343	2.51823
12042	ENSORLG00000015672	si:ch1073-280e3.1	193.554	214.707	262.526	198.207	95.1552	138.292	149.585	0.0160328	-0.768924	0.000495526	0.586855	1.79499
12328	ENSORLG00000016042	camk1b	385.801	519.137	429.254	709.761	306.883	273.57	320.197	0.0256245	-0.768233	0.000938366	0.587136	1.59134
1745	ENSORLG00000002454		646.508	550.41	571.876	672.256	472.833	248.475	354.462	0.0185325	-0.767655	0.000611359	0.587371	1.73207
4976	ENSORLG00000006603	ca15b	5164.1	5112.13	4856.34	6742.89	3395.09	2641.56	3609.84	0.000454715	-0.766709	7.14167e-06	0.587757	3.34226
7514	ENSORLG00000009740	myo1cb	968.655	958.919	1028.53	1152.49	427.429	701.781	685.418	0.00415527	-0.765279	0.000100095	0.58834	2.3814
2719	ENSORLG00000003745	wwc3	322.494	335.99	325.779	335.811	143.264	249.53	191.619	0.00592411	-0.763231	0.00015283	0.589175	2.22738
11103	ENSORLG00000014407	CARD10	1635.84	1724.63	1540.83	1884.51	1001.13	1139.29	859.848	4.17142e-06	-0.762949	3.86779e-08	0.58929	5.37972
7098	ENSORLG00000009239	acsbg2	4235.48	4203.51	4031.28	4886.84	3061.17	2118.53	2498.69	6.15343e-05	-0.762067	7.41331e-07	0.589651	4.21088
12769	ENSORLG00000016608	dlgap4b	384.49	388.299	432.668	457.409	208.891	291.447	237.398	0.000242633	-0.759986	3.41284e-06	0.590502	3.61505
6391	ENSORLG00000008347	trim45	868.376	894.962	844.449	928.73	518.628	567.773	481.506	5.10572e-10	-0.75883	2.15771e-12	0.590975	9.29194
4706	ENSORLG00000006259	minpp1a	1094.23	1167.16	1085.35	1523.54	797.985	721.443	644.744	0.000380519	-0.756781	5.61634e-06	0.591816	3.41962
19162	ENSORLG00000025455		328.055	273.728	282.104	330.83	145.668	201.824	192.994	0.00116144	-0.755287	2.10985e-05	0.592429	2.935
7542	ENSORLG00000009772	bmp2	410.017	345.052	342.235	390.084	205.017	260.342	196.3	0.000267452	-0.754458	3.80079e-06	0.592769	3.57275
16024	ENSORLG00000022317		668.054	706.988	595.088	693.871	429.1	403.278	355.196	6.6314e-07	-0.751903	4.89387e-09	0.59382	6.17839
11943	ENSORLG00000015535	LIMS1	1750.26	1568.63	1526.33	1703.95	1128.12	787.634	1005.87	4.61077e-05	-0.74969	5.39165e-07	0.594731	4.33623
5443	ENSORLG00000007187	si:ch1073-184j22.1	358.306	351.142	347.666	341.184	236.474	197.088	191.395	4.14955e-06	-0.748081	3.82134e-08	0.595395	5.382
12713	ENSORLG00000016543	cnn1b	134.736	107.645	107.059	109.998	54.5238	72.9633	79.0499	0.0272963	-0.745483	0.00103191	0.596468	1.5639
23464	ENSORLG00000029757	wtip	1133.46	1141.15	1031.49	1075.16	579.914	772.122	613.05	4.44362e-06	-0.743197	4.1482e-08	0.597414	5.35226
23944	ENSORLG00000030237	st8sia6	190.263	199.937	220.578	292.434	123.499	146.188	136.481	0.0136793	-0.740232	0.000404667	0.598643	1.86394
11940	ENSORLG00000015529	pik3cb	6873.01	6182.88	6184.92	5802.99	3534.97	3763.9	3950.7	1.87407e-11	-0.740012	5.08296e-14	0.598734	10.7272
11031	ENSORLG00000014312	serpinh1b	1273.3	1244.51	1287.23	1553.9	922.926	706.624	781.273	3.49664e-05	-0.738648	3.91358e-07	0.599301	4.45635
4673	ENSORLG00000006217	fas	1493.63	1451.6	1460.5	1589.22	940.68	782.547	979.311	4.09785e-08	-0.735057	2.35212e-10	0.600794	7.38744
10839	ENSORLG00000014054	bcam	7613.96	6375.1	6736.43	9815.89	3527.16	5454.79	4784.36	0.0137012	-0.735046	0.000406179	0.600799	1.86324
21385	ENSORLG00000027678	vgll4l	1430.82	1286.28	1294.14	1797	1127.3	696.823	795.918	0.0143173	-0.733699	0.000429862	0.60136	1.84414
9497	ENSORLG00000012301	e2f7	2326.81	2114.83	2054.66	2049.47	1071.98	1524.6	1260.68	3.78558e-05	-0.733118	4.32188e-07	0.601602	4.42187
3913	ENSORLG00000005263	svild	5563.8	5591.89	6247.66	6883.27	2899.29	4221.02	3856.81	0.000435899	-0.731008	6.63663e-06	0.602483	3.36061
10425	ENSORLG00000013516		98.1577	90.19	90.4445	121.885	57.4121	67.1785	57.0867	0.0366837	-0.729456	0.00147855	0.603131	1.43553
11288	ENSORLG00000014658	col5a2a	959.741	738.813	943.562	1202.41	466.31	576.872	704.512	0.0189115	-0.7233	0.000628488	0.605711	1.72327
5153	ENSORLG00000006825	smad6b	1427.19	1491.2	1387.48	1693	839.848	980.66	909.619	2.65729e-07	-0.72128	1.79343e-09	0.606559	6.57556
6516	ENSORLG00000008517		2400.31	2416.12	2161.3	2476.59	1432.48	1461.5	1409.92	3.03685e-13	-0.720974	6.32118e-16	0.606688	12.5176
9181	ENSORLG00000011876	plcd1b	1097.61	998.993	1189.68	1454.1	564.119	767.306	829.335	0.00688612	-0.719699	0.000181557	0.607224	2.16203
10796	ENSORLG00000014002	niban2a	382.322	476.935	318.469	433.074	226.47	226.548	281.385	0.00584838	-0.719564	0.0001494	0.607281	2.23296
11566	ENSORLG00000015044		741.11	758.167	695.456	631.204	357.965	541.131	389.194	0.0023135	-0.719163	4.8215e-05	0.60745	2.63573
9106	ENSORLG00000011773	p2rx1	142.643	148.361	145.714	188.618	83.3584	92.2137	110.392	0.0171435	-0.714936	0.00054175	0.609232	1.7659
12215	ENSORLG00000015895		91.0862	104.886	95.6981	134.598	67.2977	62.8329	64.8234	0.0489239	-0.709891	0.00220334	0.611366	1.31048
11299	ENSORLG00000014672	srebf2	1842.68	1648.06	1914.6	1743.67	907.154	1275.73	1096.95	6.68633e-05	-0.709842	8.35053e-07	0.611387	4.17481
11984	ENSORLG00000015589	bcl6aa	131.377	141.974	145.363	164.705	69.7794	101.254	98.1126	0.0227756	-0.7074	0.000795867	0.612423	1.64253
4456	ENSORLG00000005951	dlc1	4486.62	4235.26	4303.02	4658.15	2523.6	2563.87	3038.37	4.59667e-09	-0.707209	2.20353e-11	0.612504	8.33756
20598	ENSORLG00000026891		383.635	478.057	422.331	455.71	184.814	335.619	282.806	0.0346535	-0.701977	0.00138717	0.614729	1.46025
9370	ENSORLG00000012128	ezrb	3712.9	3300.45	3266.13	4325.19	2285.18	2120.74	2340.03	1.62992e-05	-0.699956	1.68606e-07	0.615591	4.78783
895	ENSORLG00000001300	plxnb1a	393.767	299.774	359.664	324.645	178.246	252.454	208.42	0.00493416	-0.695932	0.000122311	0.61731	2.30679
4368	ENSORLG00000005834	apbb2b	1651.97	1558.13	1511.64	1540.87	911.692	919.178	1085.44	2.24123e-08	-0.688224	1.22924e-10	0.620617	7.64951
5150	ENSORLG00000006821	si:zfos-943e10.1	1081.55	1101.31	1019.81	1186.67	634.849	690.927	718.501	2.03121e-08	-0.687466	1.08902e-10	0.620943	7.69225
13742	ENSORLG00000017868	emilin2a	1689.13	1971.25	2193.46	1759.58	1043.54	1312.72	1198.81	0.000134923	-0.684288	1.78717e-06	0.622313	3.86992
5940	ENSORLG00000007807		596.264	470.523	491.581	626.91	281.072	341.842	400.068	0.00714269	-0.680825	0.000191925	0.623808	2.14614
10187	ENSORLG00000013191		3703.23	3530.36	4081.84	4030.9	2069.34	2231.53	2886.95	0.000234052	-0.679521	3.24786e-06	0.624372	3.63069
14645	ENSORLG00000019980	atf3	207.521	178.561	182.927	215.913	115.578	123.776	129.322	0.0020698	-0.677772	4.21624e-05	0.62513	2.68407
7265	ENSORLG00000009436	TRIP10	1825.13	1657.39	1805.1	2208.84	1037.81	1097.23	1387.7	0.00116144	-0.67489	2.1005e-05	0.62638	2.935
579	ENSORLG00000000837	PURB	847.119	969.375	802.64	922.395	491.946	587.218	585.312	1.57867e-05	-0.674612	1.62309e-07	0.626501	4.80171
17454	ENSORLG00000023747		1477.94	1488.96	1552.48	1918.88	1011.13	1189.52	825.881	0.00314834	-0.673978	6.97027e-05	0.626776	2.50192
12451	ENSORLG00000016200	myh9b	17634.6	18057.8	19361	19763.2	10013.4	12708.7	12490.9	2.24088e-06	-0.672549	1.97163e-08	0.627397	5.64958
7975	ENSORLG00000010335	gdf3	755.309	924.251	784.417	750.041	655.584	440.456	419.46	0.0159349	-0.670005	0.000491496	0.628504	1.79765
10399	ENSORLG00000013479	frmd4bb	270.384	280.497	286.666	379.934	184.952	189.592	199.945	0.00585587	-0.668463	0.000149961	0.629177	2.23241
105	ENSORLG00000000140	mfsd6a	811.469	728.681	795.494	755.596	361.352	592.165	512.998	0.00954878	-0.661581	0.000265612	0.632185	2.02005
11735	ENSORLG00000015265	slc10a3	618.975	683.83	622.141	682.699	482.742	352.084	406.358	0.000355093	-0.65763	5.15147e-06	0.633919	3.44966
11228	ENSORLG00000014582	si:ch211-1i11.3	1060.56	986.623	1086.6	1206.32	663.015	614.521	791.488	0.000128477	-0.654703	1.69369e-06	0.635206	3.89117
5047	ENSORLG00000006691	mak	158.703	199.039	187.184	213.633	144.274	108.476	111.146	0.0273212	-0.649876	0.00103743	0.637335	1.5635
17685	ENSORLG00000023978	stim2b	464.041	471.752	454.995	506.701	251.985	357.535	297.13	0.00133687	-0.649577	2.43696e-05	0.637467	2.87391
1573	ENSORLG00000002227	smad6a	618.137	551.616	474.47	623.648	355.612	417.461	313.539	0.00370315	-0.648081	8.73306e-05	0.638129	2.43143
7315	ENSORLG00000009498	arpc5b	1233.41	1153.56	1300.91	1428.67	717.666	867.19	880.182	9.63489e-05	-0.638747	1.23976e-06	0.642271	4.01615
3456	ENSORLG00000004701		661.705	697.416	668.968	689.055	422.676	436.737	452.555	1.03966e-08	-0.636519	5.37731e-11	0.643263	7.98311
10882	ENSORLG00000014111	pdlim1	628.927	632.807	546.401	625.858	390.597	403.018	383.859	2.12789e-06	-0.634757	1.8522e-08	0.644049	5.67205
8039	ENSORLG00000010424		2252.74	2105.91	2189.77	2326.6	1310.42	1597.68	1383.5	4.9677e-07	-0.633681	3.57208e-09	0.64453	6.30384
897	ENSORLG00000001303	gpr155b	156.739	134.377	132.036	120.773	85.8078	95.4303	85.3314	0.027871	-0.622273	0.00106508	0.649646	1.55485
9872	ENSORLG00000012769	SLC22A23	1010.1	971.452	943.847	971.518	434.14	771.745	694.286	0.0432792	-0.62192	0.00185118	0.649806	1.36372
8948	ENSORLG00000011572	si:dkey-17m8.1	1338.85	1250.93	1388.98	1599.94	833.949	982.682	903.765	0.000108742	-0.621913	1.41295e-06	0.649809	3.9636
13250	ENSORLG00000017233	soat1	265.187	239.757	247.76	268.702	155.56	143.122	200.191	0.00992657	-0.621757	0.00028113	0.649879	2.0032
5974	ENSORLG00000007848	limk1a	526.759	449.052	474.567	641.024	297.916	330.37	392.683	0.0180014	-0.620675	0.000584853	0.650367	1.74469
613	ENSORLG00000000886	pcdh19	6134.24	6044.88	6349	6743.56	3302.09	4680.5	4351.55	0.00076316	-0.62017	1.30932e-05	0.650594	3.11738
5646	ENSORLG00000007449	c1ql4a	283.702	238.817	229.838	219.757	161.395	124.859	190.256	0.0444552	-0.616499	0.0019404	0.652252	1.35208
11102	ENSORLG00000014406	rps6ka1	1187.08	1233.85	1118.66	1544.4	841.324	902.017	744.263	0.00263218	-0.616312	5.59509e-05	0.652336	2.57968
19602	ENSORLG00000025895	KCTD15	734.855	772.64	755.861	765.997	508.852	497.008	478.15	8.52401e-09	-0.61505	4.24749e-11	0.652907	8.06936
19360	ENSORLG00000025653	has3	773.239	760.696	844.264	868.729	541.194	484.776	565.896	9.9389e-06	-0.613649	1.00304e-07	0.653542	5.00266
12937	ENSORLG00000016818	RBMS1	2668.21	2698.93	2492.65	3472.63	1989.98	1768.01	1805.84	0.00137456	-0.61185	2.523e-05	0.654357	2.86184
1551	ENSORLG00000002198	f2rl1.2	725.349	731.595	712.395	813.881	547.944	459.883	456.225	5.31856e-05	-0.611681	6.37395e-07	0.654434	4.27421
3016	ENSORLG00000004116	dlx3b	3893.63	3925.36	3816.62	4700	2898.89	2689.36	2438.68	4.693e-05	-0.610406	5.59466e-07	0.655012	4.32855
13373	ENSORLG00000017372	dlx2	2001.27	1927.17	1715.26	2279.41	1501.66	1108.31	1296.04	0.00366951	-0.605684	8.54073e-05	0.65716	2.43539
19891	ENSORLG00000026184	IER5L	671.338	741.366	684.857	718.506	390.874	516.417	483.631	0.000444423	-0.603332	6.81183e-06	0.658232	3.3522
9904	ENSORLG00000012812		1365.54	1471.8	1983.75	1624.19	865.812	1089.9	1230.39	0.0272963	-0.60166	0.00103446	0.658995	1.5639
1302	ENSORLG00000001863	lipg	678.715	611.812	557.207	667.603	487.52	373.276	384.265	0.0029822	-0.600794	6.52722e-05	0.659391	2.52546
12725	ENSORLG00000016558	ctdsp2	3398.09	3431.59	3371.74	3998.47	2487.58	2308.57	2236.19	1.59032e-06	-0.599404	1.34416e-08	0.660027	5.79851
3296	ENSORLG00000004493	bambia	6118.91	7606.42	5920.72	6079.54	4590.21	4301.91	3849.21	0.000382979	-0.59912	5.6768e-06	0.660156	3.41683
1300	ENSORLG00000001861	pard6b	1094.38	952.42	1009.45	1117.08	646.26	706.461	718.553	6.20402e-06	-0.596741	5.90896e-08	0.661246	5.20733
10670	ENSORLG00000013842	PRKCA	1132.63	952.689	951.747	905.979	587.988	651.529	719.787	0.000568544	-0.594526	9.32391e-06	0.662262	3.24524
4349	ENSORLG00000005806	smad7	1341.88	1397.74	1208.61	1495.38	859.44	1004.53	846.15	0.000161346	-0.591597	2.18805e-06	0.663608	3.79224
4080	ENSORLG00000005471	plcb3	3034.76	2659.39	2937.05	3644.23	1608.08	2251.68	2252.04	0.0188395	-0.591469	0.000623865	0.663667	1.72493
8272	ENSORLG00000010719	esyt2b	679.111	612.569	646.231	712.914	399.162	441.963	479.692	0.000101466	-0.591146	1.31201e-06	0.663816	3.99368
260	ENSORLG00000000356	lamb1a	13792.9	13793.1	13128.4	12633.5	7696.56	10990	7891.69	0.00371398	-0.590473	8.7848e-05	0.664125	2.43016
11856	ENSORLG00000015426	rbms2a	4629.84	4622.17	4349.71	5236.04	3008.66	3116.12	3279.98	5.76273e-07	-0.587686	4.18011e-09	0.665409	6.23937
12572	ENSORLG00000016352	si:dkey-256h2.1	13264.6	14826.9	13202.6	12198.8	7670.11	11368.7	7678.75	0.0186682	-0.586884	0.000617015	0.665779	1.7289
2784	ENSORLG00000003829	ptger4	1708.4	1893.23	1560.15	1872.14	1132.51	1255.55	1144.82	3.02045e-05	-0.578627	3.27689e-07	0.669601	4.51993
1155	ENSORLG00000001653	pim1	3952.33	3986.8	3514.03	3656.02	2258.65	3103.34	2242.92	0.00450176	-0.575889	0.000109605	0.670873	2.34662
13817	ENSORLG00000017963	prkci	1953.9	1781.59	1839.71	1950	1045.56	1486.34	1257.2	0.0023135	-0.574992	4.82799e-05	0.67129	2.63573
7372	ENSORLG00000009563	nhsl2	1226.81	1073.61	1113.83	976.029	664.779	782.888	764.014	0.000385445	-0.574725	5.76198e-06	0.671414	3.41404
8519	ENSORLG00000011023	SLC25A30	1123.42	1329.35	1084.37	1299.14	923.421	743.035	771.711	0.00171508	-0.574162	3.36439e-05	0.671676	2.76571
8031	ENSORLG00000010411	pdgfaa	472.828	658.937	534.423	547.137	385.984	312.641	418.456	0.0242576	-0.571512	0.000866014	0.672911	1.61515
4539	ENSORLG00000006048		1053.5	905.877	1049.85	1162.7	585.286	797.829	723.752	0.00731393	-0.571274	0.000196988	0.673022	2.13585
11290	ENSORLG00000014660	acp5a	4000.25	4720.52	3970.67	3787.09	2639.49	3043.01	2642.96	0.000156912	-0.570278	2.10812e-06	0.673487	3.80434
13051	ENSORLG00000016975	INF2	2398.86	2180.22	2950.37	2616.99	1871.78	1545.25	1724.98	0.0028824	-0.566352	6.23605e-05	0.675322	2.54025
751	ENSORLG00000001082	gnai2	3063.89	2803.48	3207.2	3430.33	2098.33	1807.62	2430.29	0.0020698	-0.566173	4.21689e-05	0.675406	2.68407
19081	ENSORLG00000025374	ppp1r12c	2662.64	2450.81	2333.6	2782.1	2032.55	1498.55	1654.11	0.00270237	-0.565699	5.79543e-05	0.675628	2.56825
14849	ENSORLG00000020522	chpfa	616.957	578.071	578.863	521.757	340.654	423.313	401.439	0.00113831	-0.563539	2.04629e-05	0.67664	2.94374
2888	ENSORLG00000003956	smad9	1572.73	1469.42	1235.38	1513.88	944.983	1151.41	854.385	0.00768811	-0.559011	0.000209006	0.678767	2.11418
1444	ENSORLG00000002043		4563.81	5008.85	4909.38	5699.54	3446.26	3227.86	3605.03	3.80898e-05	-0.558616	4.37262e-07	0.678953	4.41919
1413	ENSORLG00000002005		1263.37	1252.6	1230.11	1401.92	747.52	1031.34	847.537	0.00337957	-0.556631	7.65275e-05	0.679888	2.47114
23125	ENSORLG00000029418	efna1a	1169.15	1259.89	1136.75	1320.54	896.187	869.851	727.865	0.000383044	-0.556	5.70193e-06	0.680185	3.41675
11121	ENSORLG00000014435	cnksr1	702.334	588.596	683.303	818.336	413.583	464.859	547.687	0.0229566	-0.555285	0.00080509	0.680523	1.63909
13172	ENSORLG00000017139	TNS3	3152.3	2821.51	3225.9	3351.64	1670.6	2453.27	2293.38	0.0149503	-0.553215	0.000453083	0.6815	1.82535
4376	ENSORLG00000005844	ano5a	1352.95	1147.25	902.097	1035.46	734.19	833.761	702.449	0.0252419	-0.553132	0.000913892	0.681539	1.59788
4748	ENSORLG00000006312	slc25a22a	838.294	679.638	817.503	772.808	447.103	475.831	668.25	0.0441128	-0.551172	0.00190599	0.682465	1.35544
19525	ENSORLG00000025818	sntb2	1075.47	856.699	933.687	1020.69	658.479	643.944	689.214	0.000322454	-0.550563	4.63728e-06	0.682753	3.49153
5978	ENSORLG00000007854	pdlim5b	9104.61	8374.71	8214.21	9659.59	6538.04	5109	6464.33	0.00112884	-0.550263	2.00791e-05	0.682896	2.94737
8688	ENSORLG00000011238	MTMR4	2368.25	2296.3	2371.29	2360.98	1301.37	2030.79	1503.67	0.0241434	-0.543696	0.000860416	0.686011	1.6172
5963	ENSORLG00000007835		4638.89	4010.47	4256.66	3755.96	2627.06	2786.58	3167.86	0.000444639	-0.542586	6.8432e-06	0.686539	3.35199
1549	ENSORLG00000002195	zgc:153018	337.804	287.367	248.255	295.959	197.547	201.325	204.603	0.0171852	-0.541061	0.000546643	0.687265	1.76485
16736	ENSORLG00000023029		586.72	577.597	545.843	802.319	437.192	420.498	439.121	0.0346535	-0.540634	0.00138453	0.687469	1.46025
10138	ENSORLG00000013121		1478.52	1430.85	1583.98	1661.06	895.848	1168.27	1112.43	0.00205272	-0.539989	4.13029e-05	0.687776	2.68767
23808	ENSORLG00000030101		532.779	475.888	529.976	615.832	333.558	395.958	385.214	0.00602489	-0.537655	0.00015619	0.68889	2.22005
11700	ENSORLG00000015211	ethe1	1542.33	1439.53	1335.76	1714.88	1276.24	900.089	959.587	0.0330317	-0.529383	0.00129466	0.692851	1.48107
16974	ENSORLG00000023267		2122.49	1783.51	1796.3	2135.96	1043.21	1522.27	1509.38	0.0441128	-0.528941	0.00191077	0.693063	1.35544
4026	ENSORLG00000005412	amot	2808.3	2516.18	2606.9	2544.22	1728.85	1922.07	1803.43	6.08061e-07	-0.527018	4.44904e-09	0.693988	6.21605
11476	ENSORLG00000014928	mctp2b	1879.27	1769.98	1817.92	2153.09	1384.89	1185.79	1404.81	0.000906578	-0.523959	1.58968e-05	0.695461	3.04259
7494	ENSORLG00000009709	cap1	3312.59	3569.15	3842.24	4200.8	2176.3	2936.75	2678.45	0.0115024	-0.523189	0.000332289	0.695832	1.93921
23865	ENSORLG00000030158	six3	1287.36	1187.92	1515.3	1410.18	835.683	974.23	1013.03	0.00415527	-0.521675	0.000100383	0.696562	2.3814
8038	ENSORLG00000010423	insig1	1226.81	1104.11	993.691	1236.54	908.046	731.796	747.157	0.00709222	-0.520306	0.000189675	0.697224	2.14922
12	ENSORLG00000000016		585.771	628.363	628.282	666.728	503.709	335.504	473.476	0.0432833	-0.520055	0.00185648	0.697345	1.36368
8702	ENSORLG00000011255	ptprk	4309.86	4142.5	4184.51	4342.52	2485.41	3329.86	3076.84	0.00138675	-0.518621	2.55758e-05	0.698039	2.858
23301	ENSORLG00000029594	cblb	1089.76	909.095	1024.62	807.587	558.222	728.494	721.939	0.0367922	-0.517759	0.00148669	0.698456	1.43424
3312	ENSORLG00000004514	SRCIN1	25951.1	23245.4	20032.3	21137.9	12797.3	18388.4	16182.3	0.032306	-0.517146	0.00125931	0.698753	1.49072
2589	ENSORLG00000003573		502.258	456.206	589.711	589.497	331.439	354.592	439.76	0.0486779	-0.511319	0.00218143	0.701581	1.31267
5932	ENSORLG00000007795	slc35e1	541.414	530.313	531.853	573.903	345.51	380.084	421.869	0.00116144	-0.510572	2.10559e-05	0.701944	2.935
9970	ENSORLG00000012898	hmgcs1	5792.97	5713.31	5247.31	5065.1	3746.24	3941.28	3805.12	9.70267e-07	-0.510333	7.46641e-09	0.70206	6.01311
7571	ENSORLG00000009818	gpc4	5080.92	5559.36	4893.22	4651.46	3634.48	3653.35	3343.64	2.54914e-05	-0.510292	2.68516e-07	0.70208	4.59361
4665	ENSORLG00000006208	PITPNM2	2914.59	2516.95	2676.66	2581.68	1877.92	1876.2	1884.56	1.35498e-06	-0.50818	1.11961e-08	0.703109	5.86807
17480	ENSORLG00000023773		159.317	183.732	192.354	173.442	122.272	128.98	123.392	0.0402561	-0.505877	0.00168855	0.704232	1.39517
8606	ENSORLG00000011131	pmp22b	908.999	1054.24	1021.58	1040.56	603.258	731.604	793.312	0.00671354	-0.504655	0.000175622	0.704829	2.17305
19733	ENSORLG00000026026	clmn	3505.63	3227.09	3302.06	3412.59	2244.71	2359.75	2518.03	3.9108e-07	-0.502293	2.7381e-09	0.705984	6.40773
2064	ENSORLG00000002885	TNIK	4085.47	3663.7	3458.77	3824.01	2204.67	3060.89	2698.17	0.011741	-0.501902	0.000341404	0.706175	1.93029
7893	ENSORLG00000010229	kcnj13	1598.43	1438.13	1481.02	1416.21	849.497	1030.93	1263.06	0.0298786	-0.501893	0.00115527	0.70618	1.52464
13400	ENSORLG00000017408	cog1	927.032	1011	921.287	838.184	677.923	691.528	591.896	0.00139855	-0.500445	2.5935e-05	0.706889	2.85432
6129	ENSORLG00000008040	acsl4a	3242.25	3056.33	2881.69	3118.11	2322.19	1981.91	2225.31	3.54033e-05	-0.498921	3.99721e-07	0.707636	4.45096
2106	ENSORLG00000002942	nfkb2	682.534	612.233	593.101	533.914	440.638	413.606	432.827	0.00370315	-0.497462	8.73584e-05	0.708352	2.43143
17207	ENSORLG00000023500	mal2	385.32	387.464	378.537	474.656	274.189	263.135	329.719	0.0368883	-0.493913	0.00149843	0.710097	1.43311
12895	ENSORLG00000016767	PKP4	2193.96	2277.52	2309.04	2222.03	1485.42	1686.51	1628.71	1.23214e-06	-0.492416	9.7925e-09	0.710834	5.90934
12341	ENSORLG00000016058	c1qtnf12	321.552	324.636	252.525	274.236	191.326	214.875	219.904	0.0481009	-0.491641	0.002142	0.711216	1.31785
1066	ENSORLG00000001542	zgc:154093	372.417	420.251	365.367	349.604	292.798	252.374	260.679	0.0111313	-0.48931	0.000319462	0.712366	1.95345
14096	ENSORLG00000018386	kifc3	872.902	953.052	809.8	966.788	651.439	698.827	575.744	0.00415527	-0.488668	0.000100199	0.712683	2.3814
2395	ENSORLG00000003332	pde8a	1512.2	1285.96	1200.64	1381.64	876.515	1039.36	962.34	0.00455614	-0.487673	0.000111791	0.713175	2.3414
10359	ENSORLG00000013429	abcc6a	1687.96	1880.19	1881.75	2056.41	1135.31	1337.31	1544.9	0.0170438	-0.487173	0.000536449	0.713422	1.76843
19629	ENSORLG00000025922		576.524	501.846	507.31	627.755	438.492	340.017	408.219	0.0346535	-0.487108	0.00138794	0.713454	1.46025
644	ENSORLG00000000939		16938.1	16131.3	17289	19128.1	10357.3	14662.8	12209.8	0.0206349	-0.485611	0.00070376	0.714194	1.6854
7079	ENSORLG00000009215		4727.94	4812.67	4515.94	3955.33	3025.86	3570.67	3064.32	0.00204844	-0.484262	4.10876e-05	0.714862	2.68858
12043	ENSORLG00000015673	gnptab	6033.29	6161.42	6742.33	5940.16	4125.94	4522.77	4740.98	4.66479e-05	-0.479019	5.5316e-07	0.717466	4.33117
23784	ENSORLG00000030077	mgll	619.764	644.818	631.005	797.785	456.626	477.85	515.574	0.0173345	-0.47853	0.000556531	0.717709	1.76109
3365	ENSORLG00000004582	LIMD1	460.867	480.706	393.069	430.576	300.595	349.276	302.581	0.0148621	-0.477236	0.000449031	0.718353	1.82792
8933	ENSORLG00000011553	unc5b	6095.83	5908.72	5812.78	6789.41	3779.43	5308.61	4198.88	0.0268174	-0.474358	0.00100785	0.719787	1.57158
5353	ENSORLG00000007079	RAPGEF5	617.458	523.131	531.93	600.221	386.592	415.201	426.933	0.00453035	-0.473247	0.000110587	0.720341	2.34387
9163	ENSORLG00000011854	TAF4	1428.02	1181.75	1315.23	1256.27	801.091	1072.87	928.006	0.0199902	-0.473216	0.000674577	0.720357	1.69918
4375	ENSORLG00000005843	mfsd2ab	270.333	257.199	259.684	230.798	195.284	185.854	170.79	0.0268352	-0.470937	0.0010122	0.721496	1.57129
7466	ENSORLG00000009675	cgna	481.634	479.788	492.191	583.148	322.245	381.896	398.198	0.0262926	-0.470807	0.000978466	0.721561	1.58017
2080	ENSORLG00000002909	grhl2b	1346.98	1231	1289.9	1496.21	937.866	949.127	1020.3	0.00102326	-0.469293	1.80719e-05	0.722318	2.99002
13602	ENSORLG00000017667	gata6	3485.75	3476.9	3061.48	3379.51	2048.12	2891.78	2323.2	0.0268174	-0.46917	0.00100872	0.72238	1.57158
11815	ENSORLG00000015374	klf8	1865.45	1699.74	2019.09	2130.18	1211.27	1424.17	1545.99	0.0170412	-0.469127	0.000535293	0.722401	1.7685
14550	ENSORLG00000019702	pacsin3	494.018	461.936	451.186	533.434	380.897	365.406	306.635	0.0198529	-0.467214	0.000666245	0.72336	1.70218
13610	ENSORLG00000017682	npc1	22300.1	20044.3	21398.4	17787.1	13412.4	15199.9	15712.9	0.00369106	-0.464501	8.66075e-05	0.724722	2.43285
6908	ENSORLG00000009004	b4galnt3b	791.462	822.475	864.862	834.563	568.905	565.866	668.058	0.0014658	-0.464084	2.75519e-05	0.724931	2.83393
22165	ENSORLG00000028458	COBLL1	3050.52	2990.57	2831.49	3032.34	2196.45	2148.94	2140.83	3.55066e-08	-0.461402	1.99324e-10	0.72628	7.44969
5089	ENSORLG00000006747	phldb2b	2133.42	1954.74	1931.52	1972.23	1466.85	1431.61	1460.81	1.82974e-06	-0.459576	1.5696e-08	0.7272	5.73761
24044	ENSORLG00000030337	TNS4	958.571	800.974	856.695	919.976	746.765	537.401	647.281	0.0469788	-0.458639	0.00208018	0.727673	1.3281
5281	ENSORLG00000006984	golga2	2328.48	2401.91	2370.86	2770.12	1527.52	2059.96	1820.32	0.0268086	-0.45354	0.00100274	0.730249	1.57173
20574	ENSORLG00000026867	zfpm1	1691.79	1592.28	1569.65	1519.03	1053.85	1302.8	1140.47	0.0023135	-0.451841	4.8467e-05	0.731109	2.63573
17365	ENSORLG00000023658	gas2l1	409.93	377.624	394.876	463.872	268.824	326.197	308.57	0.0346535	-0.451412	0.00138798	0.731327	1.46025
8691	ENSORLG00000011242		2720.1	2502.86	2708.63	2537.56	1536.65	2179.71	2039.98	0.0400712	-0.448443	0.00167827	0.732833	1.39717
12901	ENSORLG00000016776	creb3l2	1492.01	1433.11	1414.83	1414.09	971.601	1285.03	910.028	0.0449443	-0.447115	0.00197025	0.733508	1.34733
4032	ENSORLG00000005420	fam114a1	949.196	948.766	876.364	1128.73	738.68	686.298	723.577	0.0113634	-0.446364	0.000326841	0.73389	1.94449
5463	ENSORLG00000007214		297.961	303.543	314.928	335.037	206.165	241.572	242.122	0.026559	-0.44516	0.000991733	0.734503	1.57579
23056	ENSORLG00000029349		789.15	919.796	778.855	839.015	629.145	620.324	586.098	0.00245209	-0.443688	5.1968e-05	0.735253	2.61046
18245	ENSORLG00000024538		3166.19	2778.83	2985.63	2715.49	1999.81	2164.17	2267.14	0.00077326	-0.442141	1.33152e-05	0.736041	3.11167
1993	ENSORLG00000002792	pld1b	2933.09	2572.07	2717.93	3558.19	1989.86	2261.48	2263.08	0.0485214	-0.440192	0.0021699	0.737037	1.31407
5679	ENSORLG00000007485	znf385a	668.96	573.371	563.538	669.466	447.85	415.594	506.48	0.0324183	-0.43934	0.00126573	0.737472	1.48921
14989	ENSORLG00000020794	optn	2178.86	2223.8	2091.59	2263.27	1807.02	1560.36	1480.07	0.00151721	-0.43881	2.88053e-05	0.737743	2.81895
22689	ENSORLG00000028982		2389.68	1987.13	1940	2025.08	1445.37	1630.1	1542.94	0.00584838	-0.438734	0.000149206	0.737782	2.23296
2135	ENSORLG00000002981	sdc4	2243.33	2077.2	2029.87	2225.96	1381.39	1625.27	1744.05	0.00593756	-0.437742	0.000153551	0.738289	2.22639
5573	ENSORLG00000007349	rasal2	2256.99	2100.91	2000.03	2035.61	1370.79	1751	1527.75	0.00827474	-0.437518	0.000225997	0.738404	2.08225
6455	ENSORLG00000008432	phactr4a	2443.72	2214.76	2413.03	2482.27	1590.37	1938.73	1766.15	0.00219453	-0.436929	4.51253e-05	0.738706	2.65866
5589	ENSORLG00000007373	cdc42ep4a	789.143	799.848	747.896	730.648	498.17	600.087	606.178	0.00882523	-0.433557	0.000243259	0.740434	2.05427
10660	ENSORLG00000013830	sh3bp4	1848.32	1849.27	1816.39	1977.56	1156.15	1603.19	1409.14	0.0330317	-0.431046	0.00129748	0.741724	1.48107
6436	ENSORLG00000008404	ripk2	1285.26	1094.78	1184.55	1343	908.657	962.144	861.655	0.00690459	-0.430348	0.000182479	0.742083	2.16086
8544	ENSORLG00000011056	wasf2	1707.33	1578.2	1594.52	1787.12	1223.27	1286.83	1203.08	0.000234612	-0.430055	3.27041e-06	0.742234	3.62965
18089	ENSORLG00000024382	dusp16	1268.59	1476.93	1178.94	1241.34	988.575	1010.14	879.658	0.0154608	-0.429152	0.000473947	0.742698	1.81077
7132	ENSORLG00000009280	wdfy1	1188.85	1168.08	1175.9	1084.56	745.955	966.071	868.594	0.0157547	-0.425011	0.000484942	0.744833	1.80259
9373	ENSORLG00000012132		4157.73	3951.77	4263.99	4208.59	3184.6	2954.55	3137.27	2.4252e-06	-0.42334	2.17219e-08	0.745696	5.61525
8522	ENSORLG00000011027	pdzrn3b	555.93	529.714	457.328	561.444	398.438	410.7	369.797	0.0255022	-0.422165	0.000924927	0.746304	1.59342
16690	ENSORLG00000022983	inavab	1684.33	1551.82	1504.62	1751.49	1148.05	1288.9	1199.06	0.00221102	-0.421802	4.57433e-05	0.746491	2.65541
12447	ENSORLG00000016196	rgl2	360.931	305.107	345.974	362.779	242.365	265.177	262.842	0.0366837	-0.421306	0.00147672	0.746748	1.43553
11673	ENSORLG00000015182	castor2	7498.42	6709.57	7014.25	7168.13	5731.24	5738.28	4450.23	0.0198529	-0.419977	0.000668692	0.747436	1.70218
5901	ENSORLG00000007760	itih1	1570.02	1728.97	1692.84	2092.09	1230.11	1331.81	1412.62	0.040377	-0.419079	0.00169617	0.747902	1.39387
24159	ENSORLG00000030452	CHST13	2134.02	1909.86	1738.46	2004.09	1496.15	1388.33	1497.13	0.00433472	-0.415316	0.000104991	0.749855	2.36304
9375	ENSORLG00000012136	fa2h	4105.55	4027.71	3586.35	4843.72	3207.42	3020.19	3103.73	0.0256245	-0.413193	0.000939058	0.750959	1.59134
12842	ENSORLG00000016701		2095.87	2116.25	2130.75	2191.48	1553.03	1596.07	1665.19	3.80941e-06	-0.411603	3.48407e-08	0.751788	5.41914
4007	ENSORLG00000005387	alcamb	49943.6	49530.7	50507.1	54692	41416.1	34844.3	39227.8	0.00112884	-0.410915	2.00528e-05	0.752146	2.94737
7955	ENSORLG00000010311	slc27a4	2596.61	2449.93	2349.72	2939.71	2113.38	1881.06	1847.87	0.0182344	-0.408632	0.000594721	0.753337	1.73911
14345	ENSORLG00000019064	p4ha2	747.865	749.231	692.023	825.87	569.642	538.892	597.107	0.00920227	-0.407411	0.000254232	0.753975	2.03611
23947	ENSORLG00000030240	patl1	1181.28	1299.14	1255.61	1090.66	876.73	977.763	883.777	0.00831974	-0.403132	0.000227751	0.756215	2.07989
2592	ENSORLG00000003577		1476.09	1493.88	1286.9	1467.73	1035.99	1186.87	1029.48	0.00992657	-0.400923	0.000280725	0.757374	2.0032
5761	ENSORLG00000007588	zdhhc20b	861.13	783.494	855.904	901.19	656.353	654.841	628.29	0.00276088	-0.397244	5.95572e-05	0.759308	2.55895
2993	ENSORLG00000004090	cdk6	2590.31	2571.7	2267.89	2634.78	1874.51	2000.79	1858.84	0.00160164	-0.397019	3.07115e-05	0.759426	2.79543
10840	ENSORLG00000014055		794.371	706.549	784.46	898.368	602.577	617.124	594.082	0.0252065	-0.396634	0.000909433	0.759629	1.59849
14278	ENSORLG00000018888	cog8	1173.39	1406.97	1162.2	1214.32	1011.1	976.884	842.674	0.0396404	-0.393562	0.00165272	0.761248	1.40186
4857	ENSORLG00000006459	myrf	2645.39	2555.56	3069.26	2631.94	2310	1865.17	2068.88	0.0351352	-0.389562	0.00140949	0.763361	1.45426
6734	ENSORLG00000008791	anln	3548.63	3581.56	3578.99	3531.23	2415.67	3113.38	2631.37	0.0169161	-0.388353	0.000530296	0.764001	1.7717
14003	ENSORLG00000018205		614.755	630.402	559.921	627.742	454.591	487.982	452.134	0.0103973	-0.386909	0.000297084	0.764766	1.98308
21813	ENSORLG00000028106		24250.6	22477	24006.9	28779.2	18384	17776.6	20980.1	0.043771	-0.385713	0.00188568	0.7654	1.35881
18490	ENSORLG00000024783	TMEM235	1785.28	1632.96	1514.97	1701.1	1145.55	1314.25	1350.66	0.0171694	-0.38555	0.00054365	0.765487	1.76525
6147	ENSORLG00000008061	osbp	1724.08	1710.33	1734.23	1656.17	1280.19	1247.57	1394.31	0.000371281	-0.384446	5.45657e-06	0.766073	3.4303
394	ENSORLG00000000568	snx27a	3086.03	3172.69	3314.54	3056.27	2365.18	2662.34	2245.81	0.00338361	-0.381406	7.78995e-05	0.767689	2.47062
9549	ENSORLG00000012363		6093.82	5572.51	6046.97	7132.08	4893.07	4538.47	4892.66	0.0232172	-0.37995	0.000817158	0.768464	1.63419
15878	ENSORLG00000022171		601.775	567.628	500.164	560.309	462.258	421.543	402.742	0.0446966	-0.37928	0.00195375	0.768821	1.34973
15050	ENSORLG00000020896	kat14	1046.94	1129.31	1072.64	985.911	773.327	865.15	808.634	0.0069303	-0.376694	0.000184033	0.7702	2.15925
11960	ENSORLG00000015553	dazap2	1820.78	1788.51	1867.66	2106.95	1294.03	1473.43	1622.13	0.0486779	-0.373999	0.00218305	0.77164	1.31267
13155	ENSORLG00000017117		1334.14	1202.68	1321.86	1230.23	891.355	1023.15	1033.15	0.0120163	-0.373239	0.000350925	0.772047	1.92023
14032	ENSORLG00000018254	myo1b	6291.86	6104.87	6159.81	6610.95	4786.98	4870.35	4950.73	9.9389e-06	-0.370075	1.00123e-07	0.773742	5.00266
21	ENSORLG00000000031	GOT1	842.698	892.03	891.776	889.1	617.488	647.388	776.856	0.0427369	-0.369667	0.00182428	0.773961	1.3692
18790	ENSORLG00000025083	zgc:153993	2316.46	2339.35	2169.7	2518.79	1992.48	1652.84	1822.8	0.0256245	-0.358433	0.000935703	0.780011	1.59134
5557	ENSORLG00000007328		1875.16	1806.02	1710.45	1879.3	1390.46	1386.18	1506.14	0.0029041	-0.349238	6.30132e-05	0.784999	2.53699
7855	ENSORLG00000010183		4516.63	4285.57	4641.25	5362.57	3723.24	3488.54	3872.95	0.0425571	-0.348111	0.00181191	0.785612	1.37103
1485	ENSORLG00000002101	afap1l1b	1117.03	1167.51	1113.85	1263.66	870.669	934.903	941.057	0.0122361	-0.348051	0.000358115	0.785645	1.91236
11992	ENSORLG00000015602	lpp	1768.07	1729.42	1786.77	1883.44	1341.64	1517.68	1372.27	0.00553201	-0.345993	0.000139923	0.786766	2.25712
5139	ENSORLG00000006807		8613.82	8369.16	9230.49	9309.62	6164.45	7272.52	7549.22	0.0345211	-0.344655	0.00136961	0.787497	1.46191
227	ENSORLG00000000317	ccnd1	5721.67	5930.88	5462.11	6190.83	4417.55	4690.86	4669.69	0.00154687	-0.343707	2.95636e-05	0.788014	2.81055
824	ENSORLG00000001201		1029.17	1037.7	1087.58	1073.66	806.955	873.503	826.418	0.00376351	-0.340109	8.94944e-05	0.789982	2.42441
3154	ENSORLG00000004314	arhgap12b	920.095	1012.22	995.019	967.156	740.818	816.583	765.999	0.0152778	-0.330758	0.00046641	0.795118	1.81594
12282	ENSORLG00000015984	cyfip1	5140.38	4920.8	5165.76	5297.64	3654.12	4576.45	4025.66	0.0432792	-0.32901	0.00185357	0.796083	1.36372
4019	ENSORLG00000005401	tbc1d1	3116.81	2777.99	3151.75	2884.57	2276.32	2287.77	2561.9	0.0224396	-0.328843	0.000779882	0.796175	1.64898
2659	ENSORLG00000003671	slc43a3b	5207.42	5985.29	4936.54	5245.32	4075.49	4389.7	4315.79	0.0285843	-0.327263	0.00110161	0.797047	1.54387
11265	ENSORLG00000014627	grk4	2405.32	2222.68	2399.83	2500.38	1918.45	1841.87	1937.41	0.00338361	-0.327137	7.78405e-05	0.797117	2.47062
12538	ENSORLG00000016310	selenoo1	1373.67	1404.02	1458.74	1240.56	1092.37	1084.68	1125.18	0.0279758	-0.315579	0.00107323	0.803528	1.55322
6132	ENSORLG00000008044	gltpd2	1043.07	1148.86	1104.63	1174.58	925.127	938.412	840.284	0.0388878	-0.311563	0.00160597	0.805768	1.41019
8656	ENSORLG00000011196	BICD2	3095.04	2874.93	3037.93	3344.1	2414.02	2427.88	2628.36	0.0233699	-0.310611	0.000825479	0.8063	1.63134
12223	ENSORLG00000015909	acsl3b	2559.89	2355.95	2349.22	2416.23	1793.38	2102.27	1960.67	0.0288362	-0.310256	0.00111314	0.806498	1.54006
4331	ENSORLG00000005786	ctif	1463.46	1391.11	1411.54	1453.07	1113.58	1255.4	1093.2	0.0249609	-0.309528	0.000898997	0.806906	1.60274
4609	ENSORLG00000006133	kpnb3	7203.66	7888.82	8023.47	7089.8	5815.28	6658.51	5822.65	0.0467916	-0.308702	0.00206859	0.807368	1.32983
13102	ENSORLG00000017044	ece1	1758.78	1817.61	1560.69	1767.19	1382.47	1425.57	1384.12	0.0274489	-0.305346	0.00104401	0.809248	1.56147
281	ENSORLG00000000385	pkn1a	1839.32	1941.19	1856.54	1725.53	1510.97	1549.42	1423.04	0.0184443	-0.301067	0.000604961	0.811652	1.73414
11636	ENSORLG00000015131	rabep1	1577.16	1560.36	1496.29	1571.04	1168	1381.98	1242.17	0.0487048	-0.295487	0.00218812	0.814797	1.31243
9137	ENSORLG00000011813	tcf7l1	3352.39	2939.38	2981.12	2856.55	2516.64	2475.11	2455.43	0.0389233	-0.288978	0.00161055	0.818481	1.40979
256	ENSORLG00000000351	mcoln1a	4144.35	4019.26	3747.98	3720.92	3350.33	3305.76	2987.53	0.0458891	-0.282251	0.00202035	0.822307	1.33829
1960	ENSORLG00000002736		4335.95	4033.52	3841.44	4088.89	3416.95	3514.28	3150.6	0.0376437	-0.278482	0.0015435	0.824458	1.42431
20178	ENSORLG00000026471		9860.36	9870.83	9983.58	9836.19	7389.83	8400.14	8716.68	0.0398631	-0.275919	0.00166453	0.825924	1.39943
5899	ENSORLG00000007757	pdpk1b	2524.56	2383.56	2456.49	2563.08	2180.73	1952.72	2088.33	0.0408308	-0.2598	0.00172554	0.835204	1.38901
2557	ENSORLG00000003540	fubp1	23661.1	23761.7	23696	21895.2	18766.6	19670.8	19865.2	0.0104065	-0.259214	0.000298005	0.835543	1.98269
6434	ENSORLG00000008402	dgcr2	3868.04	4057.35	3974.94	4207.72	3492.34	3290.42	3325.19	0.0161717	-0.257749	0.000501778	0.836392	1.79124
12833	ENSORLG00000016690		1967.93	1848.88	1826.68	1982.29	1656.23	1600.93	1529.62	0.0475324	-0.257184	0.00211368	0.83672	1.32301
12169	ENSORLG00000015840	ccnd2b	2597.7	2511.89	2472.36	2760.35	2097.72	2210.17	2194.61	0.0441984	-0.255098	0.00191803	0.83793	1.35459
10606	ENSORLG00000013762	SMURF2	1334.14	1407.76	1414.65	1355.86	1120.02	1148.24	1201.8	0.0442618	-0.253108	0.00192916	0.839087	1.35397
2143	ENSORLG00000002992	peli1a	1562.56	1577.6	1526.64	1512.78	1758.21	1818.33	1836.83	0.0467916	0.223681	0.00206894	1.16771	1.32983
5762	ENSORLG00000007589		1922.67	2002.01	2031.28	2111.05	2425.55	2334.8	2401.92	0.0334768	0.243091	0.00132395	1.18353	1.47526
16993	ENSORLG00000023286	sp5l	7335.14	7402.57	7379.86	7385.16	9361.76	8651.28	8380.83	0.0151618	0.254061	0.000460956	1.19256	1.81925
22097	ENSORLG00000028390	map1lc3b	7987.22	8171.9	7774.19	7485.72	9882.89	8770.01	9474.5	0.0421245	0.255039	0.00179083	1.19337	1.37547
4947	ENSORLG00000006569	ergic1	1522.61	1445.45	1376.22	1393.02	1720.7	1681	1777.92	0.0330765	0.267289	0.00130186	1.20354	1.48048
8216	ENSORLG00000010651	ap1m3	2214.1	2140.57	2254.9	2369.37	2852.86	2642.63	2626.8	0.0279758	0.270187	0.00107463	1.20596	1.55322
10409	ENSORLG00000013491	smoc2	1146	1141.11	1196	1146.47	1481.43	1344.56	1381.3	0.0256245	0.276638	0.000936911	1.21137	1.59134
7430	ENSORLG00000009632	ctsf	1586.8	1662.01	1596.74	1485.94	1948.53	1951.4	1867.26	0.018507	0.280167	0.00060935	1.21434	1.73266
1388	ENSORLG00000001972	lnx2b	1137.31	1078.82	1156.82	1100.62	1372.99	1321.87	1378.88	0.0149503	0.280272	0.000453582	1.21442	1.82535
7218	ENSORLG00000009381	chuk	914.262	992.181	1035.33	943.779	1157.8	1183.83	1218.03	0.0369721	0.288083	0.00150883	1.22102	1.43213
6887	ENSORLG00000008977	fkbp4	3505.66	3735.35	3713.04	3639.94	4708.53	4267.47	4515.91	0.00332731	0.301424	7.47145e-05	1.23236	2.47791
6651	ENSORLG00000008694	ube2r2	935.985	935.467	997.798	945.35	1182.3	1219.48	1153.21	0.00609694	0.313399	0.000158442	1.24263	2.21489
9792	ENSORLG00000012665	tubd1	603.99	612.201	626.415	597.525	830.567	725.49	730.953	0.0392313	0.321163	0.00162577	1.24934	1.40637
18982	ENSORLG00000025275		447.988	443.472	433.396	449.399	587.227	566.151	517.13	0.041307	0.327499	0.00175071	1.25484	1.38398
7204	ENSORLG00000009365	sec22c	424.861	420.574	461.531	460.177	557.814	550.904	556.747	0.033113	0.329607	0.00130539	1.25667	1.48
6897	ENSORLG00000008989	tent2	950.139	942.49	999.285	891.275	1290.57	1079.87	1209.68	0.0379375	0.33517	0.00156258	1.26153	1.42093
8184	ENSORLG00000010606		1604.69	1457.96	1410.43	1438.67	1867.96	1966.21	1766.49	0.0115363	0.33686	0.000333995	1.263	1.93793
10243	ENSORLG00000013269		882.11	857.298	925.813	786.83	1145.86	1026.95	1117.45	0.0252419	0.344635	0.000913684	1.26983	1.59788
10092	ENSORLG00000013055	cryl1	2109.83	2148.47	2042.91	2009.71	2807.81	2677.59	2445.41	0.00330627	0.346988	7.3825e-05	1.2719	2.48066
17042	ENSORLG00000023335	apoc2	18417.5	18357.7	18377.5	17851.1	26620.1	20968.3	22334.5	0.0256245	0.352454	0.000931652	1.27673	1.59134
11503	ENSORLG00000014964		2379.1	2343.97	2275.49	2303.26	3235.36	2851.89	2831.99	0.00220276	0.354254	4.54334e-05	1.27832	2.65703
4964	ENSORLG00000006589	prdx4	3280.37	3501.87	3196.18	3230.98	4803.19	4009.15	3919.78	0.0215106	0.361676	0.000740811	1.28492	1.66735
2756	ENSORLG00000003797	mppe1	1162.99	1234.3	1274.92	1171.79	1754.37	1390.86	1534.99	0.034627	0.365371	0.001376	1.28821	1.46058
13652	ENSORLG00000017746	ftr67	507.863	550.076	564.713	563.951	756.952	685.456	671.354	0.0171852	0.365806	0.000547434	1.2886	1.76485
6580	ENSORLG00000008607	zgc:171489	827.749	790.035	862.432	757.056	985.956	1023.8	1129.28	0.0128203	0.370266	0.000376021	1.29259	1.8921
1742	ENSORLG00000002450	acadl	916.75	1068.62	1001.04	938.971	1437.19	1211.35	1162.11	0.0495533	0.372104	0.00223793	1.29424	1.30493
2424	ENSORLG00000003371	ELMO1	1681.91	1715.48	1738.32	1671.31	2205.06	2340.88	2101.69	0.000139673	0.38051	1.85891e-06	1.3018	3.85489
3753	ENSORLG00000005072	rbp4	40829.3	46408.2	46266.2	41195.1	61177.4	55978.6	53780.5	0.00359267	0.383263	8.33923e-05	1.30429	2.44458
12552	ENSORLG00000016326	tmed8	714.602	705.425	724.309	707.865	988.183	880.901	923.775	0.0014148	0.384761	2.63257e-05	1.30564	2.8493
3054	ENSORLG00000004169	oxct1a	2967.48	2993.88	3010.55	2980.17	4451.27	3728.78	3568.86	0.0076085	0.389938	0.000205882	1.31034	2.1187
20464	ENSORLG00000026757	il12rb2l	747.498	708.495	805.244	670.734	1018.9	915.803	965.336	0.00926037	0.39903	0.000256421	1.31862	2.03337
13498	ENSORLG00000017532	mgst3b	1077.72	1002.2	1024.48	948.086	1549.15	1183.41	1277.81	0.041307	0.399287	0.00175348	1.31886	1.38398
4355	ENSORLG00000005817	ccng1	33670.7	35437.6	31186.1	32928.9	51422.1	43980.1	37067.4	0.0447831	0.406465	0.00196036	1.32543	1.34889
3410	ENSORLG00000004640	hmg20b	814.263	773.919	756.03	702.467	1006.47	1047.91	974.997	0.00164683	0.406711	3.17989e-05	1.32566	2.78335
6345	ENSORLG00000008295	bcap29	1359.23	1235.7	1330.47	1233.48	1975.53	1446.55	1722.97	0.0439185	0.410746	0.0018948	1.32937	1.35735
1379	ENSORLG00000001963	cdx4	7416.4	8100.82	7111.76	7762.7	11477.9	10294.2	8584.19	0.0256245	0.412974	0.000936688	1.33143	1.59134
8467	ENSORLG00000010957	ido1	268.71	261.977	234.496	244.611	367.868	313.203	327.747	0.0460069	0.413348	0.00202844	1.33177	1.33718
3489	ENSORLG00000004742	aldob	23665.1	27641.3	25144.5	23445.8	38598.1	32324.4	29147.1	0.0309453	0.417156	0.00120041	1.33529	1.50941
24087	ENSORLG00000030380	cd302	810.998	848.176	793.257	657.088	1070.05	1031.51	1012.57	0.0176138	0.417403	0.000568832	1.33552	1.75415
16623	ENSORLG00000022916	errfi1a	407.288	359.051	364.121	332.52	542.513	441.208	481.533	0.0484905	0.417701	0.00216546	1.3358	1.31434
5786	ENSORLG00000007619		12291.5	12853.4	12771.4	11700.6	19566.9	13909	16249.3	0.0407678	0.417791	0.00171773	1.33588	1.38968
8937	ENSORLG00000011560	ccdc106a	316.262	305.246	311.038	334.655	442.717	402.941	423.751	0.00833728	0.418083	0.000228757	1.33615	2.07898
10527	ENSORLG00000013659		1794.86	1982.65	1811.32	1636.02	2472.08	2495.25	2293.98	0.00146498	0.422148	2.74442e-05	1.33992	2.83417
3679	ENSORLG00000004982	paf1	4237.84	4531.8	4305.17	5058.11	6517.78	5838.37	5873.77	0.00205404	0.422406	4.15887e-05	1.34016	2.68739
19453	ENSORLG00000025746	mgme1	770.377	895.344	703.823	737.047	1164.91	981.783	984.763	0.0338187	0.426956	0.00133961	1.34439	1.47084
5943	ENSORLG00000007810	lactb	246.577	237.979	237.649	207.184	340.001	306.151	297.514	0.0359157	0.435874	0.00144306	1.35273	1.44472
14542	ENSORLG00000019682	hsdl2	2516.86	2735.03	2570.68	2305.8	3980.42	3338.24	2959.3	0.0262537	0.435886	0.00097303	1.35274	1.58081
14500	ENSORLG00000019560	cyp3a40	1188.49	1270.93	1212.16	1221.7	1867.37	1483.79	1614.45	0.00367068	0.43594	8.58977e-05	1.35279	2.43525
7564	ENSORLG00000009810	efna1b	944.973	900.566	946.69	923.198	1478.04	1098.32	1196.26	0.0218067	0.436847	0.000755132	1.35364	1.66141
3272	ENSORLG00000004460	pdk4	383.314	373.349	348.938	317.028	516.526	474.948	454.877	0.016368	0.438243	0.000510015	1.35495	1.786
16697	ENSORLG00000022990		5101.77	4619.83	5484.7	4694.03	7534.85	5992.94	6763.14	0.00807539	0.442809	0.000220043	1.35925	2.09284
11441	ENSORLG00000014874	rnf181	1169.61	1070.79	1085.82	1084.95	1764.41	1350.42	1400.51	0.014419	0.448456	0.000433826	1.36458	1.84106
5724	ENSORLG00000007541	bola3	377.05	405.931	356.012	389.596	615.753	485.623	462.75	0.0472484	0.448844	0.00209807	1.36495	1.32561
2787	ENSORLG00000003833		273.608	348.731	332.719	297.463	462.203	382.602	442.781	0.0442618	0.454126	0.00192566	1.36995	1.35397
6318	ENSORLG00000008260	rrm1	1160.66	1282.91	1204.39	936.58	1607.34	1411.37	1702.35	0.0346535	0.457294	0.00138586	1.37296	1.46025
8111	ENSORLG00000010511		3344.34	3224.88	3108.65	3212.11	4947.2	4135.74	4196.25	0.000263919	0.457656	3.7289e-06	1.37331	3.57853
18303	ENSORLG00000024596		3118.28	3466.33	3164.02	3082.06	4454.46	4681.39	4120.54	3.9135e-05	0.461826	4.51729e-07	1.37728	4.40743
11844	ENSORLG00000015414	nt5c3a	1993.75	1996.87	1857.83	1622.9	2859.93	2485.58	2388.87	0.00571285	0.464936	0.000145217	1.38026	2.24315
18403	ENSORLG00000024696	spint1a	241.949	237.538	255.964	227.37	377.383	299.366	324.371	0.0247878	0.471201	0.000890388	1.38626	1.60576
10559	ENSORLG00000013699	SLC29A4	553.36	594.019	478.922	582.087	762.101	854.395	683.448	0.0161717	0.473655	0.00050186	1.38862	1.79124
2437	ENSORLG00000003390	cdo1	1145.9	1265.87	1215.86	1165.96	1952.91	1343.56	1697.68	0.030265	0.473836	0.00117212	1.3888	1.51906
18692	ENSORLG00000024985	tnc	2548.85	2170.07	2070.08	2192.68	2896.39	3679.72	2792.94	0.0202096	0.475839	0.000684531	1.39073	1.69444
1537	ENSORLG00000002176	si:zfos-80g12.1	319.731	325.395	305.825	352.835	505.973	465.849	388.716	0.0206349	0.478267	0.000704965	1.39307	1.6854
19739	ENSORLG00000026032	ube2d1a	235.341	221.771	245.881	244.89	365.466	293.931	331.018	0.0172142	0.4791	0.000551585	1.39387	1.76411
3984	ENSORLG00000005360		337.821	327.75	357.326	315.715	502.648	412.325	485.713	0.00687669	0.481841	0.000180495	1.39652	2.16262
4702	ENSORLG00000006252	tmem45b	445.486	440.991	410.433	445.031	713.874	573.652	538.13	0.0154152	0.483322	0.000471575	1.39796	1.81205
20311	ENSORLG00000026604		311.544	302.294	307.256	262.202	392.22	412.128	434.818	0.00492849	0.483556	0.00012186	1.39819	2.30729
11349	ENSORLG00000014754	rhbdl2	160.69	185.331	176.747	155.538	230.598	231.76	249.536	0.0259231	0.483994	0.000954283	1.39861	1.58631
18175	ENSORLG00000024468	rhoub	3336.65	3447.66	3112.46	3315.96	5032.82	4473.97	4359.48	1.3174e-05	0.48447	1.33784e-07	1.39907	4.88028
5280	ENSORLG00000006983	hbegfa	652.948	614.919	611.147	573.467	1003.23	866.327	706.096	0.0262926	0.485496	0.000976885	1.40007	1.58017
10547	ENSORLG00000013684	dhrs13b.1	3628.65	3981.2	3667.11	3049.26	5490.52	4780.57	4792.67	0.00348963	0.487149	8.07805e-05	1.40167	2.45722
9847	ENSORLG00000012732	ildr1b	182.182	165.263	166.689	180.072	251.899	248.137	229.856	0.0137339	0.489677	0.000408014	1.40413	1.86221
12739	ENSORLG00000016573	myb	228.524	195.644	207.938	245.224	271.227	319.658	334.393	0.0368881	0.491869	0.00149377	1.40627	1.43311
2525	ENSORLG00000003494	sgk2a	682.441	610.487	664.902	605.313	895.985	891.597	917.367	3.31689e-05	0.492852	3.66126e-07	1.40722	4.47927
14832	ENSORLG00000020485	stard15	913.627	1044.12	881.217	1070.58	1504.2	1262.83	1368.55	0.00273972	0.495997	5.8928e-05	1.41029	2.56229
10956	ENSORLG00000014210	pepd	2337.46	2378.28	2086.11	2755.76	3247.29	3933.07	2933.96	0.0228904	0.496338	0.000801321	1.41063	1.64035
13725	ENSORLG00000017844		139.43	118.537	125.395	131.97	193.434	175.092	178.51	0.0368883	0.499807	0.00149649	1.41402	1.43311
10017	ENSORLG00000012961	tpd52	1307.94	1347.05	1343.06	1119.73	2135.91	1639.71	1680.33	0.00954896	0.507045	0.000266219	1.42114	2.02004
1841	ENSORLG00000002575	casp9	256.977	282.802	294.44	276.367	424.473	379.77	381.103	0.0018264	0.50937	3.61732e-05	1.42343	2.7384
6094	ENSORLG00000007999	aifm4	998.168	1087.48	1126.46	946.041	1279.17	1776.99	1386.9	0.0180014	0.510321	0.000585891	1.42437	1.74469
9725	ENSORLG00000012583	gmds	5416.37	5702.5	5438.77	4326.95	9138.36	6315.25	6877.42	0.0470445	0.511287	0.00208605	1.42532	1.32749
6716	ENSORLG00000008770	si:ch211-140b10.6	435.869	437.247	446.25	431.931	760.656	493.005	620.062	0.0436984	0.513332	0.00187704	1.42734	1.35953
6470	ENSORLG00000008455	PDGFA	239.616	240.173	222.933	259.143	302.854	416.987	311.146	0.043771	0.515821	0.00188424	1.42981	1.35881
7342	ENSORLG00000009529	zgc:153039	1044.24	1008.72	1116.39	1202.9	1349.93	1757.12	1584.97	0.00338361	0.516945	7.75653e-05	1.43092	2.47062
12844	ENSORLG00000016703	agmo	306.38	311.276	323.765	327.134	491.553	386.7	484.49	0.00564409	0.518741	0.000143114	1.4327	2.24841
5399	ENSORLG00000007138	pxmp2	171.203	199.212	179.901	183.011	288.473	271.541	230.51	0.0190472	0.520781	0.000634346	1.43473	1.72017
15033	ENSORLG00000020871	ntm	131.875	129.483	142.547	121.142	201.891	196.926	166.076	0.0374583	0.521756	0.00153103	1.4357	1.42645
16388	ENSORLG00000022681	gstr	3604.04	3847.75	3421.91	3157.45	5686.83	4838.39	4663.33	0.000520035	0.529107	8.36438e-06	1.44304	3.28397
12457	ENSORLG00000016209	mical1	925.743	911.946	878.792	899.899	1266.41	1530.38	1119.68	0.00263493	0.529558	5.61754e-05	1.44349	2.57923
4148	ENSORLG00000005565	bmpr1ba	629.461	600.992	568.017	587.397	797.136	1002.85	789.973	0.00177681	0.533907	3.49669e-05	1.44785	2.75036
18409	ENSORLG00000024702	gramd4a	143.875	139.747	121.393	138.552	214.431	197.606	178.607	0.02574	0.534815	0.000944914	1.44876	1.58939
2082	ENSORLG00000002911		829.17	858.604	872.69	653.057	1386.27	1023.2	1089.63	0.0272963	0.537841	0.00103476	1.4518	1.5639
19035	ENSORLG00000025328		1423.37	1446.56	1500.62	1285.36	2568.27	1710.93	1898.44	0.0221297	0.541612	0.000767715	1.4556	1.65502
19246	ENSORLG00000025539		192.974	223.575	206.937	203.247	363.703	288.632	249.918	0.0441128	0.542474	0.00191154	1.45647	1.35544
9556	ENSORLG00000012372	rbp5	3437.95	3506.22	3594.86	3387.96	6451.82	4515.53	4297.71	0.0171435	0.547118	0.000541244	1.46116	1.7659
13017	ENSORLG00000016925	pfkfb2b	259.551	237.744	262.257	225.257	300.924	439.546	339.427	0.0388878	0.548784	0.00160663	1.46285	1.41019
21507	ENSORLG00000027800	fgfbp3	197.994	249.98	191.248	181.669	277.418	328.25	296.009	0.0279758	0.549614	0.00107319	1.46369	1.55322
23560	ENSORLG00000029853	wnt8b	250.435	287.834	214.806	253.415	315.566	433.28	358.16	0.0367922	0.550749	0.00148756	1.46485	1.43424
14219	ENSORLG00000018731	g6pca.1	119.885	137.162	120.962	108.009	189.418	179.957	169.944	0.0191955	0.566112	0.000640494	1.48053	1.7168
9416	ENSORLG00000012186		135.408	141.655	107.681	136.454	203.319	187.33	187.023	0.0226236	0.567914	0.000788845	1.48238	1.64544
16861	ENSORLG00000023154	GABARAPL2	518.623	517.302	506.062	456.449	954.824	627.667	641.272	0.0369321	0.569771	0.00150254	1.48429	1.4326
20891	ENSORLG00000027184	hebp2	628.605	672.59	650.861	574.521	1126.42	784.377	916.361	0.0059017	0.577498	0.000151678	1.49226	2.22902
9578	ENSORLG00000012395	tspan3b	1469.56	1460.89	1419.01	1252.07	2279.73	1967.62	2037.86	7.23527e-06	0.580573	7.07371e-08	1.49544	5.14055
4526	ENSORLG00000006035	sh3rf2	125.416	109.796	123.546	106.778	179.301	190.116	152.559	0.0241434	0.580973	0.000859429	1.49586	1.6172
15845	ENSORLG00000022138	nupr1a	321.828	324.25	326.144	306.246	597.807	410.235	433.162	0.0143173	0.588044	0.000429826	1.50321	1.84414
5456	ENSORLG00000007203	spag6	198.455	190.95	207.121	178.73	244.015	352.079	280.188	0.0201183	0.59213	0.000680169	1.50747	1.69641
17317	ENSORLG00000023610	rpl29	10213.3	10758.6	10274.4	9552.71	20879.4	12238.6	13027.6	0.0481079	0.592275	0.00214534	1.50762	1.31778
23902	ENSORLG00000030195		398.69	386.128	400.572	347.031	699.696	516.914	520.796	0.00507578	0.59713	0.000126462	1.5127	2.2945
11978	ENSORLG00000015580	mt2	3573.31	3546.65	4592.88	2784.4	5746.69	5141.54	5675.44	0.013767	0.606958	0.000409867	1.52304	1.86116
7927	ENSORLG00000010275	smim4	226.104	220.797	238.592	202.457	433.59	283.112	297.709	0.0378055	0.610907	0.00155476	1.52722	1.42245
11682	ENSORLG00000015191	klf11b	330.05	347.325	384.986	299.44	442.582	622.675	493.515	0.0097753	0.610909	0.000273763	1.52722	2.00987
7854	ENSORLG00000010182		416.737	430.719	385.84	299.145	669.486	572.877	513.203	0.0146056	0.61152	0.000440359	1.52787	1.83548
4654	ENSORLG00000006192		1798.26	2019.24	2150.51	2056.73	3813.6	2881.83	2526.49	0.00533473	0.61533	0.000133923	1.53191	2.27289
3440	ENSORLG00000004680	glod4	1324.91	1442.96	1435.46	1213.56	2630.98	1704.45	1889.14	0.0114668	0.615431	0.000330535	1.53202	1.94056
14062	ENSORLG00000018316	MFAP2	825.73	791.487	784.515	718.591	1428.73	1205.93	961.863	0.00308438	0.619582	6.80063e-05	1.53643	2.51083
3244	ENSORLG00000004422	nek8	173.464	169.926	158.828	184.272	248.158	263.239	278.786	0.000567912	0.619947	9.26923e-06	1.53682	3.24572
19718	ENSORLG00000026011	ost4	1200.03	1262.13	1197.06	1005.94	2432.48	1481.6	1489.46	0.0442618	0.62674	0.00192716	1.54407	1.35397
14557	ENSORLG00000019727	ism2a	179.302	172.786	180.83	144.824	285.642	294.924	206.236	0.0243403	0.630817	0.000870504	1.54844	1.61367
276	ENSORLG00000000378	dlb	361.418	325.812	290.937	278.738	423.187	633.088	404.96	0.041307	0.632379	0.00175295	1.55012	1.38398
18517	ENSORLG00000024810	fabp7	5602.67	6440.32	6019.8	4302.36	10798.1	7582.3	7634.52	0.0230564	0.632813	0.000810043	1.55058	1.63721
18021	ENSORLG00000024314	nr2f5	1654.28	1376.21	1456.03	1813.03	2293.85	3191.11	1846.66	0.0396103	0.633989	0.00164897	1.55185	1.40219
13464	ENSORLG00000017490		530.609	572.205	553.4	466.112	805.723	850.688	827.891	1.35498e-06	0.642356	1.11426e-08	1.56088	5.86807
11407	ENSORLG00000014828	msgn1	513.534	511.299	439.859	523.681	893.772	758.79	676.12	0.000360498	0.643166	5.2702e-06	1.56175	3.4431
12156	ENSORLG00000015817	rtn1b	539.204	581.216	615.695	370.729	895.448	766.652	822.229	0.0171852	0.652985	0.000548487	1.57242	1.76485
158	ENSORLG00000000225		309.642	356.824	277.545	239.707	574.446	466.584	358.203	0.0450724	0.65725	0.00198155	1.57707	1.34609
9234	ENSORLG00000011948	zgc:92606	722.597	728.21	715.406	619.297	1272.56	974.127	1061.67	7.43416e-05	0.663067	9.37827e-07	1.58345	4.12877
19096	ENSORLG00000025389	fam169b	80.6802	73.2664	92.3488	88.0538	128.28	154.146	113.508	0.0330317	0.6631	0.00129449	1.58348	1.48107
4626	ENSORLG00000006156	fth1b	314.871	300.716	300.592	242.331	517.041	480.209	386.796	0.00208672	0.670556	4.26453e-05	1.59169	2.68054
10639	ENSORLG00000013806	gfi1ab	104.182	117.12	103.414	141.684	174.76	213.126	167.833	0.0198529	0.671157	0.000667468	1.59235	1.70218
10155	ENSORLG00000013140		1252.95	1444	1364.51	960.777	2262.71	2019.85	1745.77	0.00335412	0.678386	7.55281e-05	1.60035	2.47442
23906	ENSORLG00000030199	nkx2.2a	137.915	127.483	125.14	171.111	226.668	237.561	211.942	0.00345033	0.682688	7.96531e-05	1.60513	2.46214
11200	ENSORLG00000014550	thrap3a	172.413	124.288	136.787	110.496	246.164	199.88	210.627	0.0215244	0.685202	0.000742644	1.60793	1.66707
7046	ENSORLG00000009171	ddit4	273.067	284.398	238.789	235.204	556.113	315.532	373.291	0.0392969	0.686742	0.00163097	1.60964	1.40564
13835	ENSORLG00000017983	olklklp	115.841	133.515	110.267	101.417	223.846	177.781	157.727	0.0182344	0.692486	0.000595776	1.61607	1.73911
16961	ENSORLG00000023254		180.901	118.265	130.272	165.912	263.165	201.389	264.444	0.0235367	0.712691	0.000832855	1.63886	1.62825
3873	ENSORLG00000005208	thyn1	234.903	242.611	244.241	308.315	551.097	333.405	381.414	0.0236609	0.71271	0.000838742	1.63888	1.62597
9367	ENSORLG00000012125	rpe65b	90.5096	95.837	100.601	116.479	150.916	205.796	138.503	0.0259231	0.71447	0.00095511	1.64088	1.58631
11357	ENSORLG00000014766	gadd45gb.1	145.387	147.738	147.208	153.902	267.465	226.247	237.352	7.57151e-05	0.715778	9.62249e-07	1.64237	4.12082
9934	ENSORLG00000012851		5992.19	5814.65	5595.58	5039.51	11176	7575.92	9096.88	0.000118508	0.726142	1.55478e-06	1.65421	3.92625
12149	ENSORLG00000015810	klhl24a	1146.87	1041.83	1228.22	652.195	1784.57	1415.47	1872.45	0.0283997	0.732842	0.00109271	1.66191	1.54669
17514	ENSORLG00000023807		111.281	93.3558	94.6185	90.066	163.088	141.739	180.965	0.0033008	0.743578	7.34946e-05	1.67432	2.48138
16085	ENSORLG00000022378		2956.18	3414.07	2936.03	1994.15	3983.59	6070.76	4255.53	0.0171852	0.75547	0.000547336	1.68818	1.76485
21561	ENSORLG00000027854		202.161	152.205	171.282	172.765	353.892	270.463	262.21	0.00170969	0.760187	3.34303e-05	1.69371	2.76708
2995	ENSORLG00000004092	hepacam2	110.689	100.398	117.03	78.8643	155.938	191	173.406	0.00549872	0.772052	0.000138734	1.7077	2.25974
2400	ENSORLG00000003339	bach1a	142.428	150.075	112.203	146.104	213.58	273.716	217.885	0.00150136	0.772406	2.84097e-05	1.70812	2.82352
5407	ENSORLG00000007148	si:dkey-202l22.6	71.8662	89.82	59.4978	60.1865	120.731	124.221	116.164	0.0175036	0.773026	0.000564169	1.70885	1.75687
16450	ENSORLG00000022743		482.428	808.513	585.98	514.073	1161.19	1051.14	860.764	0.00757834	0.777853	0.000204588	1.71458	2.12043
21651	ENSORLG00000027944	rtn2a	50.2788	58.5162	64.8435	82.1468	108.884	117.253	103.054	0.0268174	0.784164	0.00100984	1.72209	1.57158
24132	ENSORLG00000030425		1145.67	1165.76	1211.13	902.625	2536.12	1481.83	1781.93	0.00338361	0.804723	7.76815e-05	1.74681	2.47062
17254	ENSORLG00000023547	dusp27	61.4238	53.5067	52.749	54.0741	119.511	81.7287	90.6917	0.018507	0.819812	0.000608253	1.76518	1.73266
12714	ENSORLG00000016545	krt18b	1045.3	933.906	1050.67	768.381	2218.17	1327.15	1546.03	0.00212587	0.83754	4.35793e-05	1.787	2.67246
15765	ENSORLG00000022058	lhfpl4b	639.705	719.537	612.516	635.177	1380.04	1336.46	853.015	0.000237814	0.868294	3.33006e-06	1.8255	3.62376
11230	ENSORLG00000014584	ggtl1b	313.801	400.531	348.656	190.079	604.686	642.629	540.21	0.00521351	0.927285	0.000130223	1.90169	2.28287
17540	ENSORLG00000023833	tp53inp1	295.887	284.556	283.531	256.832	503.904	611.267	485.495	4.59667e-09	0.931235	2.16344e-11	1.90691	8.33756
9098	ENSORLG00000011759		140.065	140.687	156.538	111.692	260.667	250.466	278.749	1.90869e-06	0.939963	1.64937e-08	1.91848	5.71926
22205	ENSORLG00000028498		82.5751	82.6585	92.2717	66.7102	217.051	97.5857	164.603	0.0259231	0.981844	0.000956542	1.97499	1.58631
5470	ENSORLG00000007221		25.4747	31.2686	36.4276	18.1405	49.6454	58.5665	59.4854	0.0487048	1.01267	0.0021904	2.01765	1.31243
20317	ENSORLG00000026610		1298.24	1486.18	1531.28	797.761	2317.74	2982.66	2442.99	0.000567912	1.01388	9.27774e-06	2.01934	3.24572
8048	ENSORLG00000010437	en2	254.083	279.452	227.823	237.812	340.161	781.523	391.428	0.0135572	1.01541	0.000400199	2.02148	1.86783
22393	ENSORLG00000028686	agr1	2861.51	2643.69	2570.46	1510.67	6295.2	4095.77	4181.36	0.00182499	1.01918	3.60301e-05	2.02676	2.73874
1893	ENSORLG00000002644	arhgap42b	477.539	387.443	453.168	526.294	572.694	1237.13	1009.64	0.0023135	1.0285	4.8541e-05	2.0399	2.63573
15007	ENSORLG00000020825	EN1	93.4666	104.383	79.0293	97.1121	146.932	294.405	129.722	0.026559	1.03292	0.000991336	2.04616	1.57579
3000	ENSORLG00000004097	robo2	507.652	474.003	520.954	776.547	993.266	1314.64	1225.34	2.80845e-05	1.04846	3.01146e-07	2.06832	4.55153
18830	ENSORLG00000025123	RNF223	33.9067	21.797	27.7573	24.3907	58.2591	47.2679	59.9179	0.0174846	1.05641	0.000562454	2.07975	1.75734
20257	ENSORLG00000026550		206.636	189.771	209.476	336.015	621.485	548.048	328.863	0.00455614	1.08714	0.000111757	2.12453	2.3414
3719	ENSORLG00000005034		23.3357	30.0552	23.1491	15.8456	46.1485	77.8563	38.9423	0.0376437	1.24689	0.00154573	2.37329	1.42431
12839	ENSORLG00000016697		35.6588	37.1966	29.6362	19.1666	53.6323	86.888	78.1627	0.0069303	1.27876	0.000183705	2.42631	2.15925
24341	ENSORLG00000030634	s100z	21.9979	27.4777	18.0007	15.7769	61.9885	48.4313	40.7417	0.00963943	1.29491	0.00026935	2.45362	2.01595
2020	ENSORLG00000002825	FAM181B	11.9	9.93813	11.7998	12.207	33.8251	27.3074	21.7843	0.0489685	1.31812	0.00220843	2.49341	1.31008
8336	ENSORLG00000010798		22.8639	14.2883	12.237	8.9686	41.5463	29.9259	36.1314	0.0450632	1.33932	0.0019783	2.53032	1.34618
159	ENSORLG00000000227		31.5965	44.1778	31.3455	20.1843	72.2624	116.738	70.8893	0.00186023	1.4628	3.7078e-05	2.75642	2.73043
3579	ENSORLG00000004859	rtn4rl1b	71.8543	100.468	59.6907	250.845	275.073	388.909	362.5	0.0233699	1.50896	0.000824329	2.84604	1.63134
21193	ENSORLG00000027486	zgc:165508	54.5497	32.9844	36.5949	71.308	105.056	203.471	175.211	7.35471e-05	1.73094	9.23166e-07	3.31943	4.13343
21982	ENSORLG00000028275	foxi3b	168.755	157.491	179.935	115.698	585.462	541.388	457.752	9.99614e-18	1.76585	1.13492e-20	3.40074	17.0002
10776	ENSORLG00000013971		7.15077	6.11427	6.13146	6.78296	35.6327	21.2856	19.358	0.00474394	1.99012	0.000116998	3.9727	2.32386
5765	ENSORLG00000007593	grik4	98.3102	85.0674	31.9859	219.667	306.748	547.976	536.643	0.00164683	2.09786	3.17377e-05	4.28073	2.78335
7299	ENSORLG00000009477	alp3	43.1406	21.7201	51.5451	84.8163	110.25	307.917	261.251	0.00027775	2.18971	3.97687e-06	4.56213	3.55635

## Sheet: WT vs YAPd
ID	Gene ID	Gene name	WT.R1	WT.R2	WT.R3	WT.R4	YAPd.R1	YAPd.R2	YAPd.R3	padj	log2FoldChange	pvalue	foldChange	log10padj
18535	ENSORLG00000024828	rtn4rl2a	14.4671	15.5199	17.7473	95.4471	0	0.000470523	0	9.73311e-06	-7.58981	8.03981e-08	0.00519085	5.01175
7908	ENSORLG00000010249	itga10	12.5172	11.3378	18.0454	85.5231	0	0.000443352	0	2.6846e-05	-7.42627	2.66212e-07	0.00581393	4.57112
14225	ENSORLG00000018750		24.581	22.2422	22.2255	94.3088	5.91139	4.44284	0	0.00107029	-3.76049	2.02617e-05	0.0737868	2.9705
3967	ENSORLG00000005337		30.8439	15.13	25.1313	81.3683	2.79546	4.3297	11.0048	0.0112885	-2.7433	0.000416504	0.149343	1.94736
773	ENSORLG00000001111		20.0741	23.3236	19.9686	83.6609	11.0581	4.32384	2.0192	0.0153241	-2.69233	0.000664079	0.154713	1.81462
4546	ENSORLG00000006056	adra1d	25.0185	26.0116	15.0451	54.5283	5.00831	5.80505	5.73604	0.00231707	-2.57393	5.38611e-05	0.167946	2.63506
7326	ENSORLG00000009509	sema3e	44.096	35.7483	42.8656	68.126	9.48706	11.166	9.434	1.84543e-05	-2.28512	1.69927e-07	0.205168	4.7339
8806	ENSORLG00000011397	myom1b	37.5546	38.4173	33.3061	58.7146	6.55995	13.1302	7.33027	0.000108559	-2.27024	1.35655e-06	0.207296	3.96434
6523	ENSORLG00000008528		51.5806	46.5616	47.4926	65.9018	8.34996	13.6323	12.63	7.74376e-07	-2.25846	4.3381e-09	0.208994	6.11105
20817	ENSORLG00000027110		16.5831	18.7374	16.4935	75.6352	10.834	4.86744	6.29744	0.0469642	-2.23362	0.00342932	0.212625	1.32823
8995	ENSORLG00000011624	tnnc1a	44.1412	48.0044	34.8275	68.8544	8.85918	10.5511	15.3296	8.49363e-05	-2.15229	9.92811e-07	0.224955	4.07091
23279	ENSORLG00000029572		81.2105	106.768	84.6448	123.31	21.9977	23.8458	24.4876	4.96525e-10	-2.10157	1.21493e-12	0.233004	9.30406
3193	ENSORLG00000004361	megf6b	45.5959	30.3641	22.8231	72.526	11.1305	9.63503	11.0715	0.0046538	-2.0364	0.000132752	0.243771	2.33219
4643	ENSORLG00000006181	slc6a17	27.7242	26.4899	19.7766	73.0653	7.47156	10.5251	10.418	0.0191627	-2.01434	0.000910627	0.247527	1.71754
20714	ENSORLG00000027007		23.6496	20.4108	22.49	41.4499	6.06318	6.09906	8.39122	0.00662499	-1.98928	0.000209884	0.251865	2.17881
19364	ENSORLG00000025657	lzts3b	228.72	134.789	308.141	309.001	68.5438	59.9361	62.0549	5.2827e-08	-1.96273	2.17703e-10	0.256543	7.27714
20449	ENSORLG00000026742		461.899	440.901	347.832	637.055	130.111	122.277	114.638	6.07093e-15	-1.95077	3.12733e-18	0.258679	14.2167
14028	ENSORLG00000018249	wnt6b	44.6676	44.4796	40.2528	74.4664	11.7465	14.1817	15.6136	0.000174267	-1.92566	2.4238e-06	0.26322	3.75879
23374	ENSORLG00000029667	si:dkey-245n4.2	149.777	216.066	253.708	437.179	72.1244	85.5347	56.4608	1.38781e-05	-1.89813	1.21013e-07	0.26829	4.85767
1670	ENSORLG00000002354	zgc:113223	12.4654	40.1371	32.1915	48.1617	9.7183	8.92714	10.5028	0.0204019	-1.87452	0.000989221	0.272717	1.69033
8718	ENSORLG00000011273	col1a1b	207.079	133.3	185.662	241.794	45.0637	53.8443	60.1962	5.5386e-10	-1.86781	1.42656e-12	0.273988	9.2566
7890	ENSORLG00000010226	angpt1	150.921	92.1945	93.2294	275.269	51.7185	32.0763	43.8981	0.000795415	-1.85367	1.40337e-05	0.276688	3.09941
12406	ENSORLG00000016145	tmem45a	35.1774	65.131	63.0144	99.7674	12.1539	22.6088	21.6075	0.00149032	-1.84292	3.04206e-05	0.278757	2.82672
17742	ENSORLG00000024035		26.5129	17.1993	69.581	51.2232	12.3877	11.5176	12.3248	0.0259374	-1.80573	0.00143132	0.286036	1.58607
4048	ENSORLG00000005436	sytl2a	62.7055	70.0942	75.5207	151.967	15.555	30.9107	34.4247	0.00207147	-1.77396	4.62847e-05	0.292406	2.68372
7311	ENSORLG00000009494	ctdspla	50.1351	49.9235	39.3452	83.6011	16.3129	18.7527	15.4472	0.000564563	-1.76966	9.27004e-06	0.293278	3.24829
12757	ENSORLG00000016593		44.1228	16.767	23.0227	56.8192	6.04497	14.8271	11.533	0.0410964	-1.76245	0.00281562	0.294747	1.3862
13468	ENSORLG00000017495	lck	47.9621	24.5256	52.1463	119.751	16.6511	16.7284	21.8342	0.0252751	-1.75775	0.00137426	0.295709	1.59731
16622	ENSORLG00000022915		34.8611	36.8256	34.6903	62.0802	9.29529	10.9211	17.8489	0.00432857	-1.75414	0.000120408	0.29645	2.36366
19871	ENSORLG00000026164	ccdc85al	174.513	218.001	205.367	266.491	52.8736	71.3787	71.6323	1.07535e-11	-1.72717	1.80033e-14	0.302044	10.9684
13247	ENSORLG00000017229		209.124	128.609	202.552	461.939	105.664	56.8363	66.8554	0.0019951	-1.71687	4.38075e-05	0.304209	2.70003
2501	ENSORLG00000003465	cyp26b1	408.369	318.596	350.961	724.559	163.792	118.266	135.578	1.80667e-06	-1.697	1.12844e-08	0.308427	5.74312
15609	ENSORLG00000021902	CPA1	27.1081	34.3412	27.8956	32.9372	10.089	11.0725	7.259	0.0040794	-1.69379	0.000112164	0.309114	2.3894
1232	ENSORLG00000001759		294.967	279.138	218.893	350.716	80.3403	94.4424	91.9336	7.10197e-13	-1.69264	6.8596e-16	0.309361	12.1486
22512	ENSORLG00000028805		24.1765	28.0835	16.0538	36.634	8.7595	7.14314	10.3651	0.0241426	-1.65306	0.00127942	0.317966	1.61722
3596	ENSORLG00000004880	afap1l2	316.531	256.043	287.453	441.543	91.494	110.59	114.511	5.1068e-10	-1.63021	1.28246e-12	0.323041	9.29185
8303	ENSORLG00000010756	ccn1	866.088	772.827	579.452	916.806	246.214	256.994	260.215	1.14419e-16	-1.62497	3.68381e-20	0.324218	15.9415
6099	ENSORLG00000008004	zgc:101810	818.51	976.643	941.539	1280.89	316.87	285.953	380.762	2.11902e-15	-1.61831	9.55128e-19	0.325717	14.6739
13896	ENSORLG00000018064	ccn2a	256.821	289.448	141.083	205.154	55.6298	81.6037	86.8082	7.28995e-06	-1.5896	5.67987e-08	0.332264	5.13728
10013	ENSORLG00000012956	apbb1ip	173.656	159.256	158.248	169.994	37.9513	73.1258	53.7281	8.84767e-09	-1.58771	2.96252e-11	0.332699	8.05317
12229	ENSORLG00000015915	si:dkey-21a6.5	168.263	222.454	302.716	331.683	89.0307	76.6254	92.8326	6.51338e-07	-1.57743	3.56496e-09	0.335078	6.18619
22917	ENSORLG00000029210	ltb4r2a	5587.05	5675.64	5660	8578.76	2303.3	2444.59	1664.64	7.26537e-13	-1.57681	7.95308e-16	0.335221	12.1387
17743	ENSORLG00000024036		49.2083	65.4692	38.6754	82.1822	15.7597	24.707	21.283	0.00331839	-1.55334	8.35472e-05	0.340719	2.47907
14035	ENSORLG00000018260	lrp1bb	75.438	189.298	72.1227	178.038	30.228	53.4509	50.4464	0.00911771	-1.53779	0.000317509	0.344413	2.04011
5447	ENSORLG00000007192	sgsm1a	145.579	155.177	132.582	223.848	57.6051	49.7173	63.7757	5.44007e-07	-1.53576	2.87241e-09	0.344899	6.2644
10919	ENSORLG00000014159	marcksl1b	5688.2	6212.55	5605.38	6468.86	2083.99	2170.91	1968.1	5.30128e-61	-1.53108	3.41357e-65	0.346017	60.2756
7517	ENSORLG00000009743		97.1297	72.8475	93.7935	111.529	22.8716	30.8951	47.2129	0.000162067	-1.50978	2.23179e-06	0.351165	3.79031
23398	ENSORLG00000029691		60.9512	62.8154	67.0307	114.494	12.8894	33.2918	36.1068	0.0122818	-1.49562	0.000476786	0.354628	1.91074
6416	ENSORLG00000008379	JUND	42.2078	57.974	59.8134	65.1838	15.5689	18.3497	27.1339	0.00123931	-1.48935	2.41798e-05	0.356173	2.90682
14153	ENSORLG00000018566	mlpha	49.9978	41.7316	70.8697	83.8906	20.8132	26.6864	20.71	0.00332066	-1.47596	8.38184e-05	0.359493	2.47878
140	ENSORLG00000000201	cxcl14	455.048	436.625	534.771	757.935	235.706	230.106	125.486	6.70699e-06	-1.47134	5.00973e-08	0.360648	5.17347
331	ENSORLG00000000468		24.7048	54.8025	48.5527	39.5463	14.227	14.2942	17.1052	0.0130272	-1.46836	0.00052411	0.361394	1.88515
18961	ENSORLG00000025254		40.5186	32.2917	113.576	68.5658	21.6528	26.6358	22.5171	0.037385	-1.46269	0.00243135	0.362816	1.4273
8575	ENSORLG00000011092		159.243	191.472	184.772	213.924	60.0516	74.6538	76.6932	7.68499e-10	-1.41496	2.02888e-12	0.37502	9.11436
14917	ENSORLG00000020663	frem1a	1117.15	918.089	1055.83	1168.93	306.872	437.908	457.016	1.76207e-14	-1.41312	1.02116e-17	0.375498	13.754
14788	ENSORLG00000020371		40.0264	43.8006	46.7298	58.7737	14.062	17.5075	22.3756	0.00365682	-1.4069	9.74521e-05	0.377122	2.4369
6777	ENSORLG00000008846		3630.12	3248.1	4078.35	5539.39	1644.54	1696.95	1348.68	3.4157e-11	-1.39955	6.60268e-14	0.379048	10.4665
7401	ENSORLG00000009600	hmcn1	193.794	150.974	257.826	374.399	72.9241	90.6388	116.599	0.00098761	-1.39157	1.82514e-05	0.38115	3.00541
14383	ENSORLG00000019206		53.3251	93.6934	106.826	134.185	26.0346	59.6839	25.9038	0.0190931	-1.38878	0.000903632	0.381889	1.71912
22828	ENSORLG00000029121		53.4908	44.407	130.154	71.976	28.0168	33.1241	24.9114	0.0233197	-1.38621	0.00120936	0.382568	1.63228
22071	ENSORLG00000028364	ndrg4	113.225	101.323	120.269	141.091	37.3561	46.359	53.8596	2.9803e-06	-1.38006	1.97663e-08	0.384203	5.52574
3085	ENSORLG00000004209	itga3b	2129.56	1784.95	2012.73	2669.09	657.349	951.374	882.253	5.03593e-12	-1.3723	7.13396e-15	0.386276	11.2979
6631	ENSORLG00000008668	pea15	209.696	166.436	128.034	246.679	51.2931	110.818	56.7686	0.00188566	-1.3701	4.05444e-05	0.386864	2.72454
22849	ENSORLG00000029142		103.701	111.041	83.7324	132.303	39.4759	39.6366	46.9528	1.80263e-05	-1.36798	1.62503e-07	0.387433	4.74409
3624	ENSORLG00000004916	pcdh7a	54.0938	31.8929	50.9716	60.1192	20.5944	14.5284	23.115	0.0110188	-1.36312	0.000404425	0.388742	1.95787
18091	ENSORLG00000024384	ltb4r2b	79.9152	68.4096	91.6875	119.721	34.5539	43.7009	27.8881	0.00068977	-1.35683	1.18479e-05	0.39044	3.1613
719	ENSORLG00000001045	sned1	230.722	241.578	210.42	240.495	86.3828	89.539	96.2547	1.36045e-13	-1.35117	1.10679e-16	0.391975	12.8663
2436	ENSORLG00000003389	itgb3a	1082.04	799.318	1173.16	1480.28	382.954	501.241	452.432	1.58656e-08	-1.34764	5.90304e-11	0.392934	7.79954
14803	ENSORLG00000020406	SYDE1	102.019	130.284	79.1055	100.593	31.1738	48.7838	43.5491	0.000162067	-1.33945	2.23325e-06	0.395172	3.79031
20632	ENSORLG00000026925	hand2	140.788	141.275	121.303	286.017	67.3425	53.9466	85.0977	0.00393687	-1.33684	0.000107863	0.395888	2.40485
1430	ENSORLG00000002026	mcf2b	292.712	335.588	179.269	630.544	176.039	125.638	127.656	0.0082564	-1.3343	0.000275922	0.396585	2.08321
2822	ENSORLG00000003877	smyd1b	57.9831	38.1016	89.8068	75.6313	27.5045	28.5999	23.4819	0.0111556	-1.32609	0.000410882	0.398847	1.95251
22784	ENSORLG00000029077		389.505	325.183	364.34	533.571	202.577	150.698	130.681	1.07342e-06	-1.32442	6.08251e-09	0.399309	5.96923
1351	ENSORLG00000001925	itga2.2	556.412	389.952	662.887	727.042	250.517	261.683	189.275	1.3795e-06	-1.32343	8.43868e-09	0.399584	5.86028
17542	ENSORLG00000023835		254.058	150.534	338.583	496.157	63.8822	123.547	185.444	0.0274543	-1.32113	0.00154331	0.400221	1.56139
24214	ENSORLG00000030507	mbnl1	65.1321	81.2248	98.6397	165.981	31.4131	47.6103	46.4433	0.012454	-1.30826	0.000489179	0.403808	1.90469
9169	ENSORLG00000011860	mdga1	45.4582	42.2049	58.4742	71.9537	13.9424	27.8654	25.1962	0.0130272	-1.30618	0.000525894	0.404391	1.88515
8726	ENSORLG00000011287	emilin2b	1758.06	1542.78	1566.34	2425.47	661.994	769.199	784.692	7.63661e-11	-1.30396	1.57354e-13	0.405012	10.1171
832	ENSORLG00000001213		410.842	374.45	535.805	504.836	157.272	214.872	186.174	1.14885e-09	-1.29943	3.18098e-12	0.406287	8.93974
4379	ENSORLG00000005848	KCND3	61.2815	56.3528	74.0395	73.8672	18.2822	25.641	38.0475	0.00360057	-1.2945	9.43614e-05	0.407676	2.44363
23926	ENSORLG00000030219		73.5565	128.539	155.617	169.693	62.1713	52.937	49.0615	0.00251212	-1.27978	5.90421e-05	0.411857	2.59996
9284	ENSORLG00000012020		60.6455	54.2432	63.4164	87.7914	26.5492	28.2831	28.0319	0.00172958	-1.27709	3.61954e-05	0.412626	2.76206
6328	ENSORLG00000008275	glis2b	31.7366	29.6095	26.5967	40.1399	13.7507	8.81209	18.6524	0.0482181	-1.27674	0.0035786	0.412727	1.31679
22803	ENSORLG00000029096	F2RL2	496.72	438.695	515.148	672.616	186.715	234.954	237.159	1.58856e-09	-1.27457	4.90991e-12	0.413349	8.799
7348	ENSORLG00000009535		88.0022	78.4276	153.851	173.895	46.984	52.8674	56.4512	0.00668841	-1.25672	0.000212754	0.418494	2.17468
4141	ENSORLG00000005558	nexn	286.392	258.14	182.405	245.457	95.1706	111.938	101.432	2.5429e-07	-1.24523	1.16786e-09	0.42184	6.59467
20049	ENSORLG00000026342		116.294	102.038	160.602	140.012	50.1261	49.3914	65.658	8.53788e-05	-1.24273	1.01157e-06	0.422571	4.06865
1175	ENSORLG00000001682		301.625	90.3346	153.789	235.08	63.7906	79.8168	104.922	0.0243029	-1.24086	0.00129104	0.423121	1.61434
3074	ENSORLG00000004193	mylk5	5818.86	6319.61	6023.66	6675.85	2464.22	3061.66	2363.51	3.03665e-23	-1.23975	5.86603e-27	0.423445	22.5176
937	ENSORLG00000001358	TGM1	1047.16	1055.52	1060.28	1750.31	397.228	619.029	551.324	7.2098e-06	-1.2346	5.57099e-08	0.424961	5.14208
20678	ENSORLG00000026971	klf6a	1653.92	1526.9	1373.99	2027.26	661.812	749.208	690.006	1.14972e-13	-1.23254	8.14353e-17	0.425567	12.9394
21097	ENSORLG00000027390	CHST8	163.223	193.9	237.908	273.673	60.8265	105.249	111.961	0.000388399	-1.23157	6.15236e-06	0.425854	3.41072
6901	ENSORLG00000008993	ptk2bb	1038.79	920.001	984.511	1170.81	352.849	506.121	456.77	8.12102e-13	-1.22945	9.41265e-16	0.42648	12.0904
3995	ENSORLG00000005372	col9a2	463.652	496.591	462.266	569.018	173.881	213.758	250.025	2.57661e-11	-1.22918	4.81144e-14	0.426561	10.589
22277	ENSORLG00000028570	bmp16	61.3014	60.1822	41.8885	29.6361	19.8396	20.9594	22.8208	0.0288736	-1.22395	0.00167417	0.428108	1.5395
1037	ENSORLG00000001505	tns2a	70.7773	50.9723	52.7963	66.8519	20.1454	22.0661	35.4935	0.00710755	-1.22377	0.000229748	0.428162	2.14828
20276	ENSORLG00000026569	boka	7199.76	8308.06	7212.95	8285.66	3430.9	3441.5	3093.66	3.4737e-33	-1.22267	4.47353e-37	0.42849	32.4592
10296	ENSORLG00000013346	si:ch211-214p16.3	91.336	110.362	107.055	188.378	44.5433	65.562	52.7559	0.00491403	-1.20199	0.00014144	0.434676	2.30856
16316	ENSORLG00000022609		53.0702	41.4425	47.1151	59.1492	21.9988	30.949	13.1011	0.0233945	-1.20137	0.00121718	0.434861	1.63089
20350	ENSORLG00000026643	hivep3b	136.097	111.679	182.039	202.063	64.197	83.7304	58.9053	0.000709161	-1.20095	1.22523e-05	0.434989	3.14926
4200	ENSORLG00000005627		57.183	42.3814	39.6237	48.1145	16.2645	22.9488	23.684	0.0134255	-1.19556	0.000555002	0.436617	1.87207
10289	ENSORLG00000013339	xylt1	904.482	938.521	962.651	1136.01	344.755	449.506	498.478	8.47377e-12	-1.19474	1.25497e-14	0.436865	11.0719
14707	ENSORLG00000020139	myt1a	44.3703	58.2817	64.8245	65.5247	25.0714	24.2792	28.5184	0.00498824	-1.17351	0.000144798	0.44334	2.30205
19877	ENSORLG00000026170	rgs2	101.861	85.379	211.599	181.389	79.3204	76.9345	38.0789	0.0404918	-1.17165	0.00274228	0.443915	1.39263
9123	ENSORLG00000011794	jagn1a	92.5296	104.837	134.426	174.988	56.3965	59.7549	53.7973	0.00142905	-1.16931	2.87099e-05	0.444633	2.84495
20659	ENSORLG00000026952	gpc5a	186.775	170.325	195.211	287.844	85.2971	103.955	95.1815	7.5652e-05	-1.15702	8.71971e-07	0.448437	4.12118
2544	ENSORLG00000003520	frem2b	715.387	458.549	707.319	622.93	283.939	270.402	290.366	1.58656e-08	-1.15501	5.92534e-11	0.449062	7.79954
22808	ENSORLG00000029101		230.228	194.949	174.49	343.331	108.913	113.214	96.0619	0.000596746	-1.15403	9.83689e-06	0.449369	3.22421
9350	ENSORLG00000012100	ftr82	2078.91	2016.55	1767.78	2691.37	899.124	1039.98	946.03	2.4626e-11	-1.15348	4.43997e-14	0.44954	10.6086
4453	ENSORLG00000005948		464.081	441.166	469.416	1055.14	214.409	309.773	295.891	0.00713626	-1.15301	0.000231136	0.449686	2.14653
7112	ENSORLG00000009256	rh50	277.322	397.669	329.334	831.91	168.533	242.109	208.662	0.0192168	-1.15259	0.000918148	0.449816	1.71632
20102	ENSORLG00000026395		136.69	130.66	158.641	151.211	57.4363	73.876	65.6852	2.51388e-06	-1.14466	1.63491e-08	0.452297	5.59966
23151	ENSORLG00000029444	spaca4l	124.251	106.142	123.628	229.13	47.0363	89.1092	61.9236	0.0188422	-1.14227	0.000884479	0.453048	1.72487
16598	ENSORLG00000022891		2445.19	1980.28	3190.12	3207.84	929.654	1434.67	1315.28	4.13456e-06	-1.14215	2.90191e-08	0.453085	5.38357
18365	ENSORLG00000024658	arhgef19	68.0262	45.76	45.7297	66.2028	16.1058	32.8683	28.2294	0.0287534	-1.14194	0.00165636	0.453151	1.54131
10306	ENSORLG00000013360	rgcc	58.5709	73.6168	75.7549	129.747	39.9905	34.7951	41.3216	0.0191627	-1.13514	0.000910332	0.455291	1.71754
23882	ENSORLG00000030175	kcng3	54.3357	56.0768	60.9772	77.245	23.0497	26.5221	36.3306	0.00829761	-1.13473	0.000278298	0.455419	2.08105
3653	ENSORLG00000004949	thbs4b	168.425	87.4089	78.8546	147.744	63.4435	43.1526	58.7217	0.0170847	-1.13414	0.000767968	0.455606	1.76739
3419	ENSORLG00000004650	PTPRD	239.347	169.901	204.498	351.235	123.83	63.5848	143.604	0.0131845	-1.13278	0.000539943	0.456036	1.87994
11015	ENSORLG00000014290	chrnb3a	225.238	185.279	169.786	280.574	70.1863	121.461	103.591	0.000735735	-1.13111	1.27913e-05	0.456563	3.13328
14969	ENSORLG00000020765	itgb4	2918.32	2623.63	2853.54	2606.44	1041.34	1353.9	1395.08	3.01373e-16	-1.12283	1.16435e-19	0.459193	15.5209
9288	ENSORLG00000012025	wnt4	92.2969	65.4269	70.6757	132.268	41.7505	37.2082	46.2283	0.0135579	-1.12266	0.000562222	0.459246	1.86781
10748	ENSORLG00000013938	rab11bb	180.285	239.655	241.478	294.319	117.751	107.217	104.646	7.2098e-06	-1.12214	5.5475e-08	0.459412	5.14208
19444	ENSORLG00000025737		156.962	213.557	180.277	261.941	82.0782	89.0083	110.411	0.000148254	-1.11973	1.98563e-06	0.46018	3.82899
18582	ENSORLG00000024875	kcnc2	176.473	189.573	201.341	258.316	74.9201	98.7246	112.899	4.24522e-05	-1.11534	4.3737e-07	0.461581	4.3721
4795	ENSORLG00000006371	cpne5a	110.669	104.299	61.0177	124.724	50.0408	50.2363	38.8745	0.00837962	-1.11315	0.000282492	0.462285	2.07678
22591	ENSORLG00000028884	AHNAK	6856.7	6564.44	9005.79	11824.8	3125.33	4338.58	4428.65	2.34707e-05	-1.11119	2.26697e-07	0.462913	4.62947
9679	ENSORLG00000012525	slc6a9	84.7603	56.8745	70.5907	117.17	29.1161	32.3826	53.1585	0.0321272	-1.10887	0.00196528	0.463659	1.49313
3441	ENSORLG00000004681	ARHGAP6	364.803	365.247	335.294	488.465	125.501	217.405	199.57	7.27556e-05	-1.10518	8.33902e-07	0.464845	4.13813
2859	ENSORLG00000003920	frya	64.7923	49.6496	57.0485	64.7032	21.6894	31.849	30.667	0.0087621	-1.10157	0.000300157	0.46601	2.05739
21424	ENSORLG00000027717	akap12b	29777.3	25826.3	28941.1	33531.4	11026.8	15886	14506.9	2.11987e-11	-1.09647	3.68555e-14	0.467661	10.6737
10125	ENSORLG00000013104	GAS7	519.084	519.711	657.663	707.449	192.137	300.734	352.633	6.05422e-05	-1.09398	6.66627e-07	0.468467	4.21794
1147	ENSORLG00000001644	ppfia3	212.407	195.438	235.859	251.437	74.3701	113.106	127.248	5.67085e-05	-1.0937	6.06157e-07	0.468557	4.24635
13863	ENSORLG00000018020	dll4	65.0721	61.5753	79.724	118.158	41.0651	43.5603	30.0659	0.0221352	-1.08493	0.00111745	0.471416	1.65492
9546	ENSORLG00000012358	rgs5a	523.514	517.966	637.039	952.839	325.308	340.45	265.418	0.000180134	-1.08465	2.53256e-06	0.471506	3.7444
4031	ENSORLG00000005419	mbnl2	52.3754	63.901	57.4496	117.118	34.4635	33.0435	35.8488	0.0420648	-1.08059	0.00292531	0.472835	1.37608
1260	ENSORLG00000001801		13994	12876.3	12644.9	18112.3	5620.65	8241.83	6674.86	4.84838e-08	-1.07362	1.96683e-10	0.475126	7.3144
6007	ENSORLG00000007888	fgd5a	53.9492	35.444	43.6434	48.2122	23.0879	21.3064	20.1835	0.0275177	-1.07058	0.00155457	0.476127	1.56039
18140	ENSORLG00000024433		189.561	207.992	263.506	391.211	105.405	127.543	144.202	0.00380612	-1.07051	0.000102713	0.476151	2.41952
13322	ENSORLG00000017313	HMGCR	589.381	380.877	388.59	396.024	222.792	201.734	204.019	4.34379e-06	-1.06901	3.10471e-08	0.476648	5.36213
15800	ENSORLG00000022093		91.6561	56.5951	77.1627	93.999	38.69	36.1476	40.2946	0.00650313	-1.06641	0.000203929	0.477504	2.18688
9506	ENSORLG00000012314	rnd1a	4630.14	4415.64	4353.19	5806.9	2143.15	2506.77	2233.12	1.36045e-13	-1.06573	1.13881e-16	0.477731	12.8663
4302	ENSORLG00000005750	slit2	870.747	746.098	715.917	857.367	273.704	382.554	490.028	5.13463e-06	-1.06286	3.73608e-08	0.478683	5.28949
4937	ENSORLG00000006555	aplp1	348.882	298.951	347.133	411.164	134.852	195.819	177.075	1.25391e-06	-1.0577	7.50895e-09	0.480399	5.90173
9351	ENSORLG00000012101	TINAGL1	182.616	145.896	128.848	214.867	73.4864	86.2656	84.7183	0.000564563	-1.05106	9.26984e-06	0.482612	3.24829
6499	ENSORLG00000008495	glipr2l	98.1289	95.515	92.18	182.433	64.4661	66.2407	39.9017	0.0318476	-1.04495	0.00192589	0.484662	1.49692
21330	ENSORLG00000027623		184.368	200.292	211.317	222.574	70.5758	126.529	101.942	0.000162067	-1.04239	2.23275e-06	0.485523	3.79031
3158	ENSORLG00000004319	col1a2	145.747	121.156	137.4	249.214	69.2105	80.9897	89.4488	0.0102962	-1.03621	0.000372599	0.487607	1.98732
10778	ENSORLG00000013973	adcy7	512.317	450.312	480.85	591.096	214.882	284.32	254.413	1.58656e-08	-1.01993	5.91697e-11	0.493141	7.79954
19953	ENSORLG00000026246		1507.14	1354.05	1471.67	2009.16	717.175	749.017	884.546	3.90227e-08	-1.01739	1.53277e-10	0.49401	7.40868
7252	ENSORLG00000009419	actn1	5437.28	5100.28	5723.49	6426.89	2461.01	2820.06	3130.59	4.54968e-14	-1.01667	2.9296e-17	0.494254	13.342
339	ENSORLG00000000479		12126.7	10738.4	13358.6	14834	5707	6852.75	6395.17	2.68292e-12	-1.01465	3.45515e-15	0.494947	11.5714
7584	ENSORLG00000009834	fermt1	3245.89	3118.85	3031.72	4334.42	1652.05	1880.59	1579.67	2.13248e-09	-1.01062	6.72837e-12	0.496331	8.67111
16910	ENSORLG00000023203	cers3b	358.064	387.336	348.556	460.007	193.485	236.759	149.522	1.38781e-05	-1.00991	1.21534e-07	0.496577	4.85767
10142	ENSORLG00000013126		290.289	237.364	281.3	542.224	151.63	150.647	201.687	0.0130272	-1.00812	0.000528014	0.497193	1.88515
13078	ENSORLG00000017013	col1	235.554	185.079	197.316	337.791	109.097	122.392	128.568	0.00194519	-0.996615	4.23358e-05	0.501175	2.71104
1457	ENSORLG00000002061	fgf13b	97.0429	87.5526	77.422	118.676	48.6855	43.9408	52.5418	0.00384402	-0.994351	0.000104702	0.501961	2.41521
19238	ENSORLG00000025531		57.6792	43.8488	52.1754	72.9468	31.3998	29.1426	24.9463	0.0321549	-0.993511	0.0019747	0.502254	1.49275
16359	ENSORLG00000022652	P2RY6	192.036	180.889	176.656	261.378	104.446	101.616	100.769	8.49045e-05	-0.992971	9.84083e-07	0.502442	4.07107
2117	ENSORLG00000002953	nfatc4	294.428	217.179	236.725	286.592	103.946	136.786	151.752	5.97109e-05	-0.987702	6.49783e-07	0.50428	4.22395
5357	ENSORLG00000007086	myofl	119.078	92.9211	76.949	83.752	46.6541	41.8662	54.3351	0.00606479	-0.986488	0.000186669	0.504705	2.21718
11380	ENSORLG00000014795		76.7863	98.5583	53.4385	68.895	36.86	40.0061	36.6887	0.0213963	-0.986388	0.00105673	0.50474	1.66966
22582	ENSORLG00000028875		1091.5	986.552	1061.25	1954.72	575.315	633.167	720.947	0.00147227	-0.985848	2.99574e-05	0.504929	2.83201
315	ENSORLG00000000444		196.489	211.906	220.454	339.636	107.815	125.148	136.324	0.00154298	-0.977919	3.17936e-05	0.507711	2.81164
16808	ENSORLG00000023101	si:ch211-117c9.1	681.541	638.706	548.027	774.143	291.465	380.255	337.913	1.97468e-07	-0.973636	8.64639e-10	0.509221	6.7045
1105	ENSORLG00000001587	kcna7	402.487	399.747	383.087	489.766	196.643	220.763	225.826	7.50025e-09	-0.968243	2.46306e-11	0.511128	8.12492
12435	ENSORLG00000016183	src	1928.59	1704.79	1913.81	2475.19	897.075	1082.78	1102.51	2.61156e-08	-0.965298	9.92158e-11	0.512173	7.5831
3319	ENSORLG00000004521		528.485	534.311	701.325	878.924	261.237	364.662	390.726	0.000742646	-0.965137	1.30071e-05	0.51223	3.12922
1638	ENSORLG00000002316	neurl1aa	252.708	210.854	259.775	261.359	89.2511	127.299	163.656	0.000709161	-0.962063	1.22836e-05	0.513322	3.14926
12506	ENSORLG00000016273	amotl2b	3168.77	3173.02	2510.05	3537.14	1405.53	1757.28	1610.32	1.44424e-09	-0.961169	4.18486e-12	0.51364	8.84036
1666	ENSORLG00000002349	gabrr3b	403.62	377.455	344.724	523.227	149.626	236.806	250.271	0.000858031	-0.959014	1.5249e-05	0.514408	3.0665
4976	ENSORLG00000006603	ca15b	5147.11	5124.28	4850.71	6751.28	2788.37	2850.75	2801.72	3.4157e-11	-0.958896	6.81821e-14	0.51445	10.4665
3971	ENSORLG00000005344	fbn2b	7095.24	5966.07	8150.01	7796.45	2897.48	4091.62	4212.91	4.66304e-07	-0.957883	2.43211e-09	0.514812	6.33133
9325	ENSORLG00000012070	slc1a2b	288.409	285.132	330.021	414.267	174.293	172.452	162.805	1.04017e-05	-0.956441	8.77412e-08	0.515327	4.9829
17739	ENSORLG00000024032	marcksl1a	40162.6	44902.5	37086.1	47241.2	22153.5	22216.8	21224	4.23104e-17	-0.953759	1.08977e-20	0.516285	16.3736
13048	ENSORLG00000016970		192.033	205.104	187.364	214.982	119.193	94.9111	96.8426	4.32457e-06	-0.953392	3.06312e-08	0.516417	5.36406
102	ENSORLG00000000136	ACTA1	189.736	186.289	224.564	135.176	96.0811	111.821	78.3509	0.00195355	-0.950424	4.26435e-05	0.51748	2.70918
517	ENSORLG00000000758	hspb11	77.2277	53.6231	60.3734	82.359	30.4585	37.4614	38.8481	0.0247187	-0.949835	0.00132109	0.517692	1.60697
5017	ENSORLG00000006656	npnta	93.2961	72.8834	88.0745	108.006	48.2287	41.3638	52.3821	0.00569935	-0.947845	0.000171384	0.518406	2.24417
6957	ENSORLG00000009065	shisa2b	271.822	235.609	224.408	261.899	98.7255	143.563	145.138	4.07167e-05	-0.946279	4.15671e-07	0.518969	4.39023
372	ENSORLG00000000531	s100a10b	255.012	279.352	348.124	475.68	189.742	195.145	144.57	0.00376282	-0.945642	0.000101279	0.519198	2.42449
9586	ENSORLG00000012407	str-3	216.671	235.375	237.1	256.37	120.701	135.599	112.087	4.18944e-07	-0.943506	2.07718e-09	0.519968	6.37784
11741	ENSORLG00000015278		180.801	161.495	173.728	244.363	101.103	110.364	86.2202	0.00068977	-0.943323	1.18589e-05	0.520034	3.1613
7596	ENSORLG00000009847	smtnl	1396.3	1467.84	1483.78	1639.23	662.912	878.673	796.212	9.72728e-12	-0.941881	1.56589e-14	0.520554	11.012
8443	ENSORLG00000010926	myh14	581.459	470.106	556.59	744.822	232.569	310.066	376.943	0.000388399	-0.941824	6.13197e-06	0.520574	3.41072
12328	ENSORLG00000016042	camk1b	384.528	520.366	428.761	710.627	242.534	271.361	286.841	0.00100584	-0.937163	1.8653e-05	0.522259	2.99747
3444	ENSORLG00000004685	PTPRD	111.845	111.356	106.049	172.858	51.4357	65.9172	81.107	0.0156285	-0.934497	0.0006823	0.523225	1.80608
13924	ENSORLG00000018100		182.345	149.548	190.157	218.315	67.3349	109.715	114.78	0.00383258	-0.932204	0.000103897	0.524057	2.41651
1822	ENSORLG00000002553		1238.08	1141.44	994.769	1413.21	489.138	658.499	738.363	1.05749e-05	-0.929577	8.98835e-08	0.525012	4.97572
4468	ENSORLG00000005966	SNTA1	711.778	801.726	631.736	786.081	342.506	410.479	404.375	1.56312e-09	-0.927118	4.62999e-12	0.525908	8.80601
11533	ENSORLG00000015003	LSS	133.464	119.865	124.437	136.481	67.0328	67.2906	68.5321	0.000108559	-0.926577	1.3631e-06	0.526105	3.96434
7621	ENSORLG00000009876		3553.78	2937.81	4286.87	4749.74	1154.09	2669.28	2324.5	0.0104403	-0.921952	0.000379831	0.527794	1.98129
1876	ENSORLG00000002620	asb16	107.843	154.738	162.007	224.122	72.5916	90.229	95.7419	0.0177732	-0.917962	0.000807975	0.529256	1.75024
22446	ENSORLG00000028739		293.114	265.532	380.427	337.003	118.104	193.675	195.864	0.0015531	-0.917757	3.2102e-05	0.529331	2.8088
5779	ENSORLG00000007609	anxa2a	1017.82	1119.09	1168.53	1739.51	756.295	675.518	571.958	0.000229415	-0.917694	3.32379e-06	0.529355	3.63938
10706	ENSORLG00000013891	nod2	81.7914	107.548	107.48	147.857	48.7204	71.183	57.1739	0.0204454	-0.917294	0.000993967	0.529501	1.6894
12916	ENSORLG00000016791	bcl2b	142.107	140.462	138.33	195.766	67.0618	84.3772	94.1509	0.00228059	-0.916578	5.24575e-05	0.529764	2.64195
1064	ENSORLG00000001540	hapln3	6209.62	5938.01	6618.32	8122.13	3472.73	3883.51	3340.33	4.27576e-10	-0.914956	1.0126e-12	0.53036	9.36899
3354	ENSORLG00000004570	cldn1	1486.24	1455.59	1496.77	1937.85	826.418	981.93	729.784	2.5429e-07	-0.914315	1.17893e-09	0.530596	6.59467
8723	ENSORLG00000011281	fat2	1187.79	859.924	1476.26	1453.53	477.915	722.12	782.006	0.00203606	-0.914267	4.4969e-05	0.530614	2.69121
14183	ENSORLG00000018633		1216.43	1481.04	1276.11	1446.23	626.023	705.124	835.831	3.60797e-09	-0.908132	1.16161e-11	0.532875	8.44274
11464	ENSORLG00000014908	PTPN14	971.379	884.812	860.244	981.411	382.183	518.015	579.558	6.28905e-07	-0.907306	3.40167e-09	0.53318	6.20142
1134	ENSORLG00000001627	pcsk9	55.368	68.8688	67.9099	64.0145	41.5558	23.9895	39.5155	0.0393261	-0.902587	0.0026308	0.534927	1.40532
10050	ENSORLG00000013003	atxn1a	125.636	96.0246	150.31	142.459	60.1616	66.7033	80.4488	0.00618512	-0.898881	0.000191568	0.536303	2.20865
10064	ENSORLG00000013023	ino80e	545.206	1061.91	859.544	998.747	512.524	476.646	407.674	0.00203606	-0.896805	4.49216e-05	0.537075	2.69121
1116	ENSORLG00000001602	dhcr24	332.148	354.077	330.479	366.318	192.665	186.189	179.309	8.45573e-10	-0.895186	2.2868e-12	0.537678	9.07285
8381	ENSORLG00000010849	SYDE2	2064.31	1960.52	2190.4	2562.22	1033.43	1240.73	1273.07	1.57321e-09	-0.8925	4.76116e-12	0.53868	8.80321
1612	ENSORLG00000002279	kcnq5a	189.218	186.293	203.95	272.58	87.5498	122.041	135.22	0.0033945	-0.889977	8.63044e-05	0.539623	2.46922
4400	ENSORLG00000005881	p2ry1	203.591	228.419	225.523	237.211	122.687	146.447	93.4602	0.000180134	-0.889443	2.5402e-06	0.539823	3.7444
2061	ENSORLG00000002876	ELOVL6	1851.66	1937.36	1305.31	1931.84	974.883	987.544	883.726	1.23859e-06	-0.888957	7.25766e-09	0.540004	5.90707
1219	ENSORLG00000001741		176.397	213.713	191.37	288.668	131.242	109.853	112.815	0.00225737	-0.887165	5.14558e-05	0.540675	2.6464
3487	ENSORLG00000004740	plk2b	1050.63	1031.43	843.608	1210.88	658.289	546.143	474.203	6.05879e-06	-0.885868	4.48655e-08	0.541162	5.21761
3879	ENSORLG00000005214		100.858	99.4089	107.411	135.927	45.0333	60.0381	75.063	0.0131141	-0.885268	0.000535424	0.541387	1.88226
10319	ENSORLG00000013379	hmcn2	5644.28	4610.28	6656.6	6491.7	2321.05	3402.84	3808.75	0.000171856	-0.880781	2.37921e-06	0.543073	3.76483
18309	ENSORLG00000024602		260.357	213.447	290.156	281.533	88.4152	156.134	181.779	0.0120044	-0.87812	0.000457606	0.544076	1.92066
212	ENSORLG00000000299	kremen1	106.489	109.121	97.7012	151.174	50.1132	60.7646	79.4044	0.0201476	-0.875041	0.000973	0.545238	1.69578
9390	ENSORLG00000012156	ano10b	810.977	786.275	906.041	1219.68	387.302	562.053	576.238	0.000742646	-0.873742	1.2964e-05	0.545729	3.12922
9403	ENSORLG00000012170	MAFG	119.983	112.083	154.39	141.244	53.8955	72.6466	89.5163	0.00943485	-0.873555	0.000331708	0.5458	2.02526
5907	ENSORLG00000007766		637.076	542.679	617.713	963.502	454.444	360.909	317.27	0.00281489	-0.87138	6.81998e-05	0.546624	2.55054
6140	ENSORLG00000008054	slc2a11b	248.314	265.243	329.929	281.239	153.143	160.43	149.591	6.95597e-06	-0.867282	5.24049e-08	0.548179	5.15764
15685	ENSORLG00000021978	slc8a1a	223.219	231.25	286.063	237.27	97.2578	147.606	157.836	0.00145083	-0.866005	2.93342e-05	0.548664	2.83838
14546	ENSORLG00000019692	arhgap29b	277.375	285.778	253.866	317.767	110.764	178.059	178.324	0.00087219	-0.865562	1.55568e-05	0.548832	3.05939
18174	ENSORLG00000024467		1040.6	1026.16	1144.44	1830.14	541.372	685.819	851.952	0.00632885	-0.863588	0.000196834	0.549584	2.19868
19433	ENSORLG00000025726	si:ch211-37e10.2	277.35	283.362	217.287	257.545	129.652	148.258	148.929	1.81131e-05	-0.861511	1.64452e-07	0.550376	4.74201
18578	ENSORLG00000024871	zgc:153184	336.122	292.085	354.415	154.944	161.547	147.639	160.814	0.0275177	-0.859971	0.00155573	0.550963	1.56039
10175	ENSORLG00000013173	slc20a1a	505.935	534.257	559.839	570.966	244.277	377.587	278.74	1.96074e-05	-0.855954	1.8307e-07	0.5525	4.70758
12073	ENSORLG00000015714	tagln	318.438	342.821	398.288	517.987	256.761	236.787	162.225	0.00532545	-0.854173	0.000156712	0.553182	2.27364
7426	ENSORLG00000009627	nt5c2l1	1719.76	1623.94	1339.8	1448.08	680.821	946.823	916.703	1.57727e-06	-0.854021	9.75e-09	0.55324	5.8021
8922	ENSORLG00000011536	pim3	902.506	883.95	855.263	1053.29	434.631	554.062	547.848	4.23561e-08	-0.851006	1.69097e-10	0.554398	7.37308
3667	ENSORLG00000004966	ADAMTS5	708.019	662.978	776.529	883.723	371.978	404.182	485.86	1.94716e-06	-0.849343	1.24127e-08	0.555037	5.7106
10349	ENSORLG00000013416		227.927	211.324	205.345	281.136	94.0394	152.554	139.425	0.00350584	-0.848466	9.09757e-05	0.555375	2.45521
10181	ENSORLG00000013182	syn1	94.3663	102.868	80.545	86.847	47.1613	49.3138	55.7277	0.00829761	-0.846348	0.000278368	0.556191	2.08105
1240	ENSORLG00000001776		296.131	367.011	343.66	363.64	175.326	205.375	193.667	1.27758e-06	-0.840678	7.73292e-09	0.558381	5.89361
16845	ENSORLG00000023138		302.825	423.518	383.318	684.519	259.6	225.789	268.388	0.0233197	-0.838479	0.00119997	0.559233	1.63228
5638	ENSORLG00000007439	tead1b	1311.1	1130.33	1207.45	1569.22	635.864	789.987	764.848	1.25391e-06	-0.837675	7.49358e-09	0.559545	5.90173
16283	ENSORLG00000022576		438.544	336.505	396.326	437.6	170.375	241.611	265.784	0.000501538	-0.835778	8.13828e-06	0.560281	3.2997
22896	ENSORLG00000029189		146.689	222.97	165.41	228.67	123.144	128.747	69.829	0.0326974	-0.835725	0.00203806	0.560301	1.48549
1941	ENSORLG00000002708	yap1	8031.8	7804.4	7752.98	6604.03	3890.68	4305.24	4506.46	1.71445e-13	-0.834156	1.54554e-16	0.560911	12.7659
12114	ENSORLG00000015763	RASSF5	229.757	233.628	254.961	294.779	127.259	163.608	136.846	0.000106403	-0.834019	1.32233e-06	0.560964	3.97305
11873	ENSORLG00000015444	itpka	684.162	765.087	699.248	878.98	417.878	409.154	447.355	1.44847e-08	-0.834005	5.12981e-11	0.56097	7.83909
15818	ENSORLG00000022111	hpgd	784.268	1029.38	793.483	1036.38	531.97	510.604	493.106	1.08282e-06	-0.83193	6.20549e-09	0.561777	5.96544
7177	ENSORLG00000009332	cdk17	241.418	238.407	292.683	331.362	123.763	152.578	188.824	0.0022342	-0.830838	5.0496e-05	0.562203	2.65088
21750	ENSORLG00000028043	tnfaip8l2b	2113.27	2187.92	2208.82	2967.28	1451.01	1452.19	1098.77	2.033e-05	-0.828903	1.92434e-07	0.562957	4.69186
11134	ENSORLG00000014452	calcrla	146.445	107.448	133.922	160.813	65.4259	70.7533	97.0136	0.0131141	-0.827978	0.000535083	0.563318	1.88226
14247	ENSORLG00000018802	zgc:171775	1376.39	1711.31	1672.71	2052.51	846.969	1088.41	947.573	9.73311e-06	-0.825959	8.04373e-08	0.564107	5.01175
12805	ENSORLG00000016655	lima1a	1804.41	1522.33	1755.17	2182.13	882.991	1080.63	1117.81	3.26882e-06	-0.822299	2.22568e-08	0.56554	5.48561
1396	ENSORLG00000001982	flna	11950.1	11020.2	11901.9	13067.3	5968.28	7153.25	7245.32	1.54545e-12	-0.820112	1.89076e-15	0.566398	11.8109
2231	ENSORLG00000003113		267.584	222.216	223.88	225.496	105.661	144.233	149.676	0.000375961	-0.817959	5.83429e-06	0.567244	3.42486
11288	ENSORLG00000014658	col5a2a	956.588	740.572	942.475	1203.9	496.076	607.116	533.666	0.000139039	-0.817608	1.84312e-06	0.567382	3.85686
10036	ENSORLG00000012987	tubb5	6037.36	7116.97	6476.14	9286.39	4837.06	4006.65	3486.63	0.000132272	-0.814822	1.71196e-06	0.568479	3.87853
21913	ENSORLG00000028206		323.868	400.175	371.503	446.284	172.919	205.471	280.28	0.00184275	-0.814276	3.92105e-05	0.568694	2.73453
8521	ENSORLG00000011026	COLEC12	334.474	277.631	151.493	347.615	155.916	140.66	177.902	0.0473487	-0.813292	0.00347265	0.569082	1.32469
6742	ENSORLG00000008800	chrna2a	365.676	303.24	285.281	361.72	175.258	214.821	173.562	6.57285e-05	-0.812031	7.40662e-07	0.569579	4.18225
9783	ENSORLG00000012655	zcchc14	121.57	128.18	153.976	127.196	63.6871	84.4576	79.8798	0.00365682	-0.811926	9.73995e-05	0.569621	2.4369
12732	ENSORLG00000016565	tgfb3	156.238	188.553	146.721	208.107	108.576	115.006	76.4884	0.00809163	-0.811518	0.000268332	0.569782	2.09196
12212	ENSORLG00000015892	serpina1l	3505.5	4276.73	3922.4	4505.45	2308.05	1993.39	2634.68	1.2561e-07	-0.809691	5.33821e-10	0.570504	6.90098
10269	ENSORLG00000013304	bmp4	4275.36	4051.81	3751.14	4694.96	2232.82	2445.51	2508.61	2.86512e-12	-0.807759	3.87427e-15	0.571268	11.5429
9687	ENSORLG00000012536	KCNAB1	67.9558	62.0239	68.5584	82.6813	44.6137	37.6005	39.0606	0.0319503	-0.807172	0.00194212	0.571501	1.49553
11984	ENSORLG00000015589	bcl6aa	130.947	142.308	145.201	164.901	82.0652	79.8913	89.088	0.00094352	-0.806613	1.72543e-05	0.571722	3.02525
16310	ENSORLG00000022603		169.996	188.144	152.355	241.386	109.566	101.269	113.779	0.00498824	-0.800961	0.000143959	0.573967	2.30205
11908	ENSORLG00000015488	bmper	1108.2	1013.01	918.457	1080.42	491.881	610.354	672.442	7.26632e-07	-0.800548	4.02385e-09	0.574131	6.13869
5974	ENSORLG00000007848	limk1a	525.03	450.12	474.023	641.808	266.926	304.916	331.325	8.67501e-05	-0.799375	1.03899e-06	0.574598	4.06173
20017	ENSORLG00000026310		3762.23	3639.16	3526.42	5141.18	2612.29	2394.02	1940.95	8.54295e-05	-0.794889	1.01767e-06	0.576388	4.06839
22545	ENSORLG00000028838		93.417	98.1259	128.784	159.134	73.4347	74.5219	61.0522	0.0375662	-0.792803	0.00244797	0.577222	1.4252
13617	ENSORLG00000017692	egfra	791.318	829.626	774.694	979.063	374.402	488.314	601.937	0.000345088	-0.789747	5.22187e-06	0.578446	3.46207
1446	ENSORLG00000002046	coro1a	332.901	332.477	306.169	454.282	242.946	236.678	141.635	0.0135737	-0.788195	0.000564959	0.579068	1.8673
5272	ENSORLG00000006969	adcy6b	687.076	585.043	753.988	902.219	358.512	445.234	469.849	0.000388399	-0.786956	6.10782e-06	0.579566	3.41072
5434	ENSORLG00000007177	dscaml1	991.689	830.589	1284.27	636.185	438.53	607.002	583.677	0.0141505	-0.785377	0.000596841	0.5802	1.84923
20302	ENSORLG00000026595		11855.4	8442.56	13115.2	17874.3	4967.2	8093.41	9282.93	0.0321549	-0.78384	0.00197869	0.580819	1.49275
8857	ENSORLG00000011457		1003.32	955.036	1158.94	1015.76	407.501	642.682	751.966	0.00236043	-0.783752	5.50209e-05	0.580854	2.62701
14651	ENSORLG00000020002	cyp51	224.913	203.129	153.282	194.984	104.985	110.109	123.273	0.00225549	-0.782174	5.12678e-05	0.58149	2.64676
6406	ENSORLG00000008367	prom2	209.239	180.575	214.131	269.494	146.375	119.258	115.775	0.00307811	-0.78165	7.61321e-05	0.581701	2.51172
11898	ENSORLG00000015478		404.466	330.85	482.504	436.896	155.495	263.477	304.498	0.0190214	-0.778867	0.000899016	0.582824	1.72076
13604	ENSORLG00000017671	niban2b	3231.1	3004.22	2815.68	3154.82	1485.64	1934.16	1918.47	1.40045e-08	-0.778502	4.86955e-11	0.582972	7.85373
1373	ENSORLG00000001953	NCKAP5	1548.89	1327.84	1481.56	1725.59	688.755	950.809	1021.71	6.37354e-05	-0.778376	7.14099e-07	0.583023	4.19562
1367	ENSORLG00000001946		224.791	247.911	250.649	279.178	141.569	147.293	150.376	2.45294e-05	-0.776355	2.38502e-07	0.58384	4.61031
12665	ENSORLG00000016476		114.942	104.391	95.2833	131.416	61.9112	57.2067	76.3432	0.0153241	-0.776194	0.000663439	0.583905	1.81462
21058	ENSORLG00000027351	zbtb4	332.674	218.153	302.995	331.362	108.97	198.224	211.896	0.0374831	-0.775252	0.00244014	0.584286	1.42616
4926	ENSORLG00000006542	btc	131.963	153.747	186.655	248.702	113.142	100.298	104.11	0.0303335	-0.773458	0.00179696	0.585014	1.51808
19102	ENSORLG00000025395		323.186	358.873	335.333	510.046	263.389	233.804	174.384	0.0102532	-0.773023	0.000369871	0.58519	1.98914
10601	ENSORLG00000013752	sulf2a	133.19	130.514	135.656	192.962	74.9742	102.268	83.2985	0.0185371	-0.772768	0.000867772	0.585293	1.73196
6279	ENSORLG00000008215	adam10a	995.637	807.05	1152.71	1604.74	564.429	788.561	649.989	0.0139722	-0.771762	0.000585804	0.585702	1.85473
10662	ENSORLG00000013832	wnk1b	4340.72	3613.82	4287.82	4126.63	1858.91	2492.57	2840.24	2.34707e-05	-0.77168	2.26103e-07	0.585735	4.62947
14967	ENSORLG00000020756	si:dkey-34d22.1	310.853	237.083	246.583	321.515	134.672	160.319	195.988	0.00334072	-0.770882	8.45399e-05	0.586059	2.47616
14541	ENSORLG00000019677	lama5	1633.12	1450.73	1777.94	1865.71	727.703	946.459	1286.18	0.00173461	-0.769291	3.64123e-05	0.586706	2.7608
6604	ENSORLG00000008637	sdr42e2	215.313	267.805	224.699	329.806	152.136	155.87	149.872	0.00281095	-0.767513	6.78756e-05	0.587429	2.55115
4337	ENSORLG00000005793	atp11a	720.7	623.074	768.109	939.052	310.454	488.77	546.826	0.00878002	-0.766589	0.000301336	0.587805	2.0565
127	ENSORLG00000000178	adamtsl5	402.344	407.719	355.683	363.997	189.331	239.88	247.617	1.81612e-05	-0.765006	1.66058e-07	0.588451	4.74086
19644	ENSORLG00000025937	kbtbd11	353.801	304.475	302.337	386.401	154.593	208.266	232.9	0.00149492	-0.763018	3.06108e-05	0.589262	2.82538
4982	ENSORLG00000006611	NACC2	153.49	131.097	153.669	165.71	67.6942	101.895	99.2848	0.0103821	-0.76006	0.000376376	0.590472	1.98372
8921	ENSORLG00000011535	pcdh12	952.544	978.598	902.826	979.618	484.396	593.213	617.014	1.05799e-08	-0.755521	3.61065e-11	0.592332	7.97552
20259	ENSORLG00000026552	zgc:113279	345.02	338.601	393.176	441.147	206.249	229.157	240.801	5.70873e-05	-0.754408	6.13881e-07	0.59279	4.24346
12215	ENSORLG00000015895		90.7873	105.131	95.5922	134.757	68.0001	61.1511	59.8535	0.0253654	-0.754215	0.00138507	0.592869	1.59576
9289	ENSORLG00000012027	wnt3	194.452	212.449	190.649	233.936	117.526	126.028	127.656	0.000240786	-0.751377	3.53505e-06	0.594036	3.61837
13999	ENSORLG00000018199		229.424	272.834	277.71	375.707	141.879	172.798	200.714	0.0112917	-0.750928	0.000417351	0.594221	1.94724
5883	ENSORLG00000007736	gata2a	6618.53	7052.24	6456.03	7676.98	3867.74	4148.87	4376.69	7.26537e-13	-0.750743	7.85797e-16	0.594298	12.1387
6032	ENSORLG00000007918	slit1a	1577.37	1449.09	1404.7	1633.61	712.524	897.008	1096.56	6.23378e-05	-0.749942	6.90413e-07	0.594628	4.20525
293	ENSORLG00000000402	piezo1	211.929	179.577	217.527	265.745	104.848	143.168	141.994	0.00718465	-0.749331	0.000233628	0.594879	2.14359
15026	ENSORLG00000020849		894.326	573.034	587.219	705.208	314.713	346.112	571.076	0.028403	-0.749318	0.00162407	0.594885	1.54664
2831	ENSORLG00000003886	ldlrb	3214.82	3122.53	3102.96	3324.14	1484.56	2123.91	2087.66	3.26882e-06	-0.749304	2.23113e-08	0.59489	5.48561
2935	ENSORLG00000004020		836.16	903.648	1095.76	1678.38	589.104	824.197	601.592	0.0319769	-0.748479	0.00194826	0.595231	1.49516
23944	ENSORLG00000030237	st8sia6	189.638	200.41	220.328	292.791	134.827	140.842	127.961	0.00585007	-0.746272	0.00017667	0.596142	2.23284
17454	ENSORLG00000023747		1473.08	1492.5	1550.69	1921.26	689.25	1185.39	1008.6	0.00263554	-0.744082	6.26217e-05	0.597048	2.57913
8451	ENSORLG00000010935	dag1	4643.24	4023.7	4302.95	5351.85	2067.89	3072.71	3089.1	0.00037869	-0.739667	5.90103e-06	0.598877	3.42172
10839	ENSORLG00000014054	bcam	7588.91	6390.26	6728.62	9828.13	4319.24	4866.15	4544.25	0.000104674	-0.738263	1.29411e-06	0.599461	3.98016
17421	ENSORLG00000023714	stk10	1525.18	1369.21	1663.41	2361.36	877.122	1153.64	1083.08	0.00457631	-0.737122	0.000130247	0.599935	2.33948
4389	ENSORLG00000005869	ARHGEF26	554.857	468.018	530.464	711.116	257.056	374.959	389.51	0.00629741	-0.735624	0.000195451	0.600558	2.20084
23856	ENSORLG00000030149		346.926	280.822	339.809	317.415	135.424	210.509	234.733	0.0090943	-0.734308	0.00031505	0.601106	2.04123
4902	ENSORLG00000006511	vtg3	820.183	1284.63	1625.59	1200.64	636.39	776.152	816.926	0.0130272	-0.730651	0.000524661	0.602632	1.88515
14630	ENSORLG00000019949	ablim2	592.798	546.25	660.244	879.667	318.829	422.279	471.182	0.00858164	-0.730498	0.000291765	0.602696	2.06643
10796	ENSORLG00000014002	niban2a	381.068	478.059	318.103	433.608	225.637	250.524	252.896	0.000935218	-0.730497	1.69821e-05	0.602696	3.02909
21385	ENSORLG00000027678	vgll4l	1426.12	1289.34	1292.65	1799.24	965.013	983.878	682.476	0.00132915	-0.727703	2.61893e-05	0.603865	2.87643
23302	ENSORLG00000029595	pik3c2g	205.015	196.321	275.964	297.549	116.547	174.431	150.89	0.0233197	-0.727579	0.00121169	0.603916	1.63228
519	ENSORLG00000000761	vwa1	139.977	141.174	116.717	131.766	75.242	80.3086	84.3844	0.00466923	-0.726567	0.000133493	0.60434	2.33075
12361	ENSORLG00000016083	abca12	6719.96	4761.18	7669.34	8381.27	2920.1	4911.67	4672.39	0.0196015	-0.723905	0.00094158	0.605456	1.70771
6077	ENSORLG00000007977	msmo1	312.966	276.464	333.897	316.109	219.64	185.796	160.399	0.000385843	-0.718744	6.03734e-06	0.607626	3.41359
9846	ENSORLG00000012731	rock2b	1139.81	981.995	1142.2	1430.53	562.225	779.513	799.063	0.0013102	-0.718302	2.57316e-05	0.607813	2.88266
4706	ENSORLG00000006259	minpp1a	1090.64	1169.93	1084.09	1525.43	800.897	733.456	690.219	9.59569e-05	-0.716109	1.17286e-06	0.608737	4.01792
18543	ENSORLG00000024836	map1ab	234.354	196.776	167.033	261.388	131.846	105.364	155.502	0.0229818	-0.715941	0.00117647	0.608808	1.63862
19295	ENSORLG00000025588		1658.7	1427.05	1737.39	2189.38	931.838	1062.93	1209.76	0.000558952	-0.715008	9.10591e-06	0.609202	3.25263
2452	ENSORLG00000003407	tiam1b	2279.35	1992.7	2730.59	2389.72	1034.98	1663.62	1599.42	0.00271914	-0.713063	6.54835e-05	0.610024	2.56557
7728	ENSORLG00000010009		1746.02	1458.56	1472.1	2014.71	853.79	1099.55	1110.49	0.000286964	-0.712207	4.28691e-06	0.610386	3.54217
9370	ENSORLG00000012128	ezrb	3700.68	3308.3	3262.35	4330.58	2140.28	2293.36	2256.24	4.42299e-07	-0.711372	2.24994e-09	0.610739	6.35428
15725	ENSORLG00000022018	samd4a	511.497	421.242	509.851	520.122	229.764	282.905	387.979	0.0058763	-0.710578	0.000178597	0.611075	2.2309
11031	ENSORLG00000014312	serpinh1b	1269.12	1247.46	1285.74	1555.84	873.12	814.988	769.74	1.78146e-07	-0.710067	7.68561e-10	0.611292	6.74923
22069	ENSORLG00000028362	tgfbr2a	977.661	1132.95	954.358	1228.14	646.541	601.353	721.658	7.35274e-06	-0.709396	5.82348e-08	0.611576	5.13355
17503	ENSORLG00000023796	tspan33a	922.391	847.965	888.036	1097.28	578.97	583.603	563.024	5.96066e-07	-0.707866	3.18567e-09	0.612225	6.22471
480	ENSORLG00000000698		1388.27	1234.52	1518.7	1446.46	723.518	975.006	870.945	8.54135e-06	-0.706421	6.87488e-08	0.612839	5.06847
13218	ENSORLG00000017193		1683.49	1658.19	1226.21	1759.11	781.187	927.788	1204.55	0.00314394	-0.704093	7.83454e-05	0.613828	2.50253
12769	ENSORLG00000016608	dlgap4b	383.229	389.219	432.173	457.976	256.206	254.541	255.909	3.22925e-06	-0.703302	2.16254e-08	0.614165	5.4909
470	ENSORLG00000000682	SPHK1	831.899	708.165	801.868	767.364	354.829	442.573	636.915	0.00674213	-0.701525	0.000215332	0.614922	2.1712
12036	ENSORLG00000015665	tp63	2557.66	2662.08	2478.78	2918.99	1782.73	1549.19	1567.03	4.27576e-10	-0.701249	1.01869e-12	0.61504	9.36899
12891	ENSORLG00000016760	tbx20	147.587	147.893	116.512	151.543	81.1816	68.2339	111.507	0.0381767	-0.696955	0.00251147	0.616873	1.4182
7559	ENSORLG00000009803	sept9a	4813.06	5027.25	4873.83	5556.81	2912.36	3432.45	3053.85	1.45607e-10	-0.693993	3.09404e-13	0.618141	9.83682
18499	ENSORLG00000024792		281.736	211.031	220.409	295.588	135.685	158.277	174.507	0.00801002	-0.693727	0.000263562	0.618255	2.09637
11916	ENSORLG00000015497	anks1b	969.874	856.246	987.83	1158.65	521.968	566.554	755.354	0.0010697	-0.692761	2.01818e-05	0.618669	2.97074
3913	ENSORLG00000005263	svild	5545.49	5605.19	6240.42	6891.85	3414.19	3904.5	3962.1	7.4335e-08	-0.691285	3.11125e-10	0.619302	7.12881
5042	ENSORLG00000006686	cyp24a1	931.352	768.311	914.794	903.927	589.644	534.606	512.586	3.9365e-07	-0.6898	1.90108e-09	0.61994	6.40489
10184	ENSORLG00000013186	lats2	6812.36	5797.73	6365.78	6306.64	3311.43	4149.12	4297.17	3.55927e-07	-0.689689	1.69598e-09	0.619987	6.44864
5730	ENSORLG00000007548	acvrl1	1201.1	1142.79	1106.45	1369.85	798.37	798.669	646.471	5.86468e-06	-0.688798	4.30505e-08	0.62037	5.23176
1703	ENSORLG00000002396	fbln1	2395.36	2422.96	2259.84	2878.35	1679.98	1605.26	1353.42	2.97039e-06	-0.687385	1.95093e-08	0.620979	5.52719
13091	ENSORLG00000017032	tpm4a	9039.52	9809.69	9330.35	11960.6	6437.86	6774.02	5489.57	8.17363e-06	-0.686919	6.52627e-08	0.621179	5.08759
2780	ENSORLG00000003824	tdrd7b	1245.16	1186.1	1152.5	1321.9	712.815	782.724	793.281	3.34673e-10	-0.685006	7.54254e-13	0.622003	9.47538
4233	ENSORLG00000005664	col11a1a	701.324	640.149	475.989	365.339	341.567	325.242	355.41	0.0318001	-0.679948	0.00191456	0.624188	1.49757
13321	ENSORLG00000017312	col12a1a	1286.95	925.207	1499.13	1774.01	705.07	852.591	1011.1	0.0273201	-0.679538	0.00153225	0.624365	1.56352
9710	ENSORLG00000012565	RASGRF1	477.158	502.151	502.923	773.218	313.617	373.288	371.777	0.0126233	-0.677516	0.000499066	0.625241	1.89883
9012	ENSORLG00000011645	mid1ip1a	1133.07	1239.57	927.33	1414.44	720.489	704.74	789.318	0.000486022	-0.675912	7.85521e-06	0.625936	3.31334
10411	ENSORLG00000013494	bmp7a	1734.11	1774.63	1736.69	1975.32	1272.84	1113.42	1004.45	2.3061e-07	-0.675673	1.03945e-09	0.62604	6.63712
18651	ENSORLG00000024944	ptafr	200.171	163.418	258.916	229.656	109.922	152.192	138.028	0.0294903	-0.673354	0.00172802	0.627047	1.53032
19968	ENSORLG00000026261	rras2	1510.7	1619.31	1352.7	1840.59	909.062	1040.47	1026.94	1.38781e-05	-0.671925	1.21517e-07	0.627669	4.85767
12582	ENSORLG00000016366	ptger1b	147.564	141.934	144.832	179.96	95.4307	119.994	75.9461	0.0317661	-0.669667	0.00191047	0.628652	1.49804
7098	ENSORLG00000009239	acsbg2	4221.54	4213.5	4026.62	4892.94	2645.28	2900.07	2652.13	1.4217e-09	-0.66712	4.02798e-12	0.629763	8.84719
22634	ENSORLG00000028927		185.955	195.913	201.666	245.064	140.981	143.203	107.446	0.00994562	-0.66652	0.000357351	0.630025	2.00237
23638	ENSORLG00000029931		251.395	212.739	251.03	232.793	97.1762	166.529	185.413	0.0462542	-0.665264	0.00336259	0.630573	1.33485
3043	ENSORLG00000004154		548.342	556.816	541.042	587.551	268.455	332.625	456.195	0.00596744	-0.665086	0.000182598	0.630651	2.22421
9106	ENSORLG00000011773	p2rx1	142.177	148.71	145.55	188.848	93.4437	112.471	90.5997	0.0180139	-0.663974	0.000824719	0.631137	1.74439
13680	ENSORLG00000017777	daam2	482.063	505.295	504.043	545.075	284.388	328.539	352.588	8.66447e-06	-0.661803	7.02977e-08	0.632088	5.06226
11103	ENSORLG00000014407	CARD10	1630.46	1728.72	1539.05	1886.86	943.219	1094.24	1186.38	3.56783e-06	-0.658856	2.4582e-08	0.63338	5.4476
1231	ENSORLG00000001758		2478.53	2439.94	2388.78	4213.79	1995.38	1788.53	1700.22	0.0233197	-0.656039	0.00120679	0.634618	1.63228
14591	ENSORLG00000019817		10511.3	17560.6	14451.7	21634.8	10119.7	9974.79	10459.9	0.02399	-0.655286	0.00126361	0.63495	1.61997
16941	ENSORLG00000023234	zgc:112332	447.891	431.19	353.826	238.585	238.606	231.207	231.369	0.0413471	-0.654153	0.00285043	0.635449	1.38355
6531	ENSORLG00000008542		185.902	222.181	244.652	218.931	133.831	142.877	140.762	0.00270905	-0.650209	6.5066e-05	0.637188	2.56718
17482	ENSORLG00000023775	foxo1	714.052	627.895	670.748	590.515	372.19	420.337	452.461	1.64286e-05	-0.649205	1.45985e-07	0.637632	4.7844
4193	ENSORLG00000005618		696.339	718.613	687.313	1063	489.091	521.281	505.732	0.00650115	-0.647807	0.000203449	0.63825	2.18701
9535	ENSORLG00000012347	gsna	226.259	171.293	148.325	191.279	109.819	102.755	140.849	0.0381767	-0.64761	0.00251234	0.638337	1.4182
20702	ENSORLG00000026995	pawr	515.087	485.27	505.849	557.367	277.869	332.032	380.285	0.000233157	-0.645821	3.39301e-06	0.639129	3.63235
89	ENSORLG00000000115		796.417	770.47	694.983	1230.83	463.216	548.851	665.887	0.04069	-0.643418	0.00276944	0.640194	1.39051
13856	ENSORLG00000018013	ccn6	264.898	284.655	240.443	407.952	194.943	190.337	191.042	0.0290829	-0.642875	0.00169479	0.640436	1.53636
204	ENSORLG00000000288		321.059	356.462	329.562	360.4	170.906	200.213	285.736	0.015908	-0.642685	0.000697576	0.64052	1.79838
565	ENSORLG00000000815	evpla	36844.4	34645.7	47235.7	57588.3	23624.8	32808.2	28309.7	0.0138973	-0.642051	0.000581665	0.640801	1.85707
8848	ENSORLG00000011447	fam222ba	709.677	776.259	708.006	855.769	375.416	494.55	596.879	0.00450749	-0.641752	0.000127417	0.640934	2.34607
3114	ENSORLG00000004255		101.214	85.3715	96.1852	96.8995	60.1391	55.6062	66.4848	0.0426938	-0.641584	0.00299928	0.641009	1.36964
11581	ENSORLG00000015065	evplb	9754.72	8992.77	9461.73	14969.1	5389.66	7764.7	7618.21	0.0240511	-0.640658	0.00126992	0.64142	1.61887
12923	ENSORLG00000016799	SIPA1L1	1428.42	1321.33	1449.34	1372.81	717.925	930.869	1033.27	0.000125315	-0.64055	1.59771e-06	0.641468	3.902
778	ENSORLG00000001116	AXL	265.751	239.373	248.555	280.769	129.805	154.749	213.688	0.0209253	-0.63963	0.00102673	0.641878	1.67933
1862	ENSORLG00000002603		422.413	321.726	350.141	385.032	204.995	222.338	286.327	0.00579271	-0.638036	0.000174565	0.642587	2.23712
1738	ENSORLG00000002446	cdon	1773.75	1906.43	1676.09	1969.86	1028.36	1086.2	1420.22	0.000156604	-0.637041	2.11678e-06	0.643031	3.8052
18268	ENSORLG00000024561	luzp1	769.401	516.832	667.461	768.534	336.12	455.62	522.652	0.0221352	-0.636157	0.00111727	0.643424	1.65492
2947	ENSORLG00000004036	irs2a	246.272	208.257	281.94	301.62	134.872	173.17	192.788	0.0241382	-0.635074	0.00127666	0.643908	1.6173
12937	ENSORLG00000016818	RBMS1	2659.43	2705.35	2489.77	3476.95	1844.03	1837.27	1796.44	5.97109e-05	-0.634024	6.49127e-07	0.644377	4.22395
2277	ENSORLG00000003176		4245.78	4592.84	4289.51	6660.91	3275.03	3280.09	3017.41	0.00426466	-0.632785	0.000118356	0.64493	2.37012
7514	ENSORLG00000009740	myo1cb	965.473	961.196	1027.34	1153.93	659.73	666.537	661.993	2.07168e-07	-0.63207	9.20449e-10	0.64525	6.68368
20203	ENSORLG00000026496		3328.15	3077.43	3375.91	3483.84	1510.21	2229.97	2683.63	0.00835173	-0.631225	0.000280721	0.645628	2.07822
21335	ENSORLG00000027628		96.563	112.471	95.1185	113.378	57.2288	71.2747	74.1155	0.0482721	-0.630047	0.0035901	0.646156	1.3163
5153	ENSORLG00000006825	smad6b	1422.5	1494.74	1385.88	1695.11	896.94	971.481	1046.08	1.83816e-06	-0.626188	1.15994e-08	0.647886	5.73562
10235	ENSORLG00000013257	cpne2	93.8619	100.966	113.11	116.103	71.8675	68.6026	66.2773	0.0383247	-0.625781	0.00253567	0.648069	1.41652
726	ENSORLG00000001052		437.639	483.797	390.048	400.627	249.371	265.961	318.203	0.000940956	-0.625234	1.71468e-05	0.648315	3.02643
8511	ENSORLG00000011013		295.061	245.445	297.602	360.104	148.406	225.724	209.965	0.0319446	-0.624736	0.00193792	0.648539	1.4956
2676	ENSORLG00000003689	serpinh2	108.312	134.138	111.971	150.645	77.6686	81.8904	87.4491	0.0432087	-0.624237	0.00304701	0.648763	1.36443
1516	ENSORLG00000002147		377.826	349.599	400.641	354.099	178.141	253.882	290.433	0.0130272	-0.624169	0.000526476	0.648794	1.88515
7472	ENSORLG00000009681	psd2	911.755	921.772	909.029	1021.66	553.164	615.734	667.208	1.11496e-06	-0.62059	6.46147e-09	0.650405	5.95274
5940	ENSORLG00000007807		594.312	471.641	491.016	627.689	308.358	411.065	348.106	0.0041026	-0.619853	0.000113594	0.650737	2.38694
3072	ENSORLG00000004191	rapgef1b	1419.77	1289.38	1417.13	1338.32	696.945	902	1071.04	0.00123823	-0.619076	2.40639e-05	0.651088	2.9072
20751	ENSORLG00000027044		353.979	346.887	337.459	363.972	204.078	233.469	248.976	0.000126679	-0.618674	1.62325e-06	0.651269	3.8973
9384	ENSORLG00000012150	MYO1D	971.925	873.93	1181.04	1209.96	565.02	752.011	754.601	0.00498824	-0.618212	0.000144861	0.651478	2.30205
11885	ENSORLG00000015457	amotl2a	2020.39	2050.21	1729.72	2093.09	1206.69	1374.64	1280.99	4.09703e-07	-0.616313	2.00499e-09	0.652336	6.38753
12217	ENSORLG00000015897	edar	197.211	170.392	167.402	213.978	136.549	110.905	119.5	0.0154241	-0.614741	0.000672213	0.653047	1.8118
21113	ENSORLG00000027406	gas1a	238.335	285.1	235.298	251.018	159.017	123.459	212.557	0.0410964	-0.612524	0.00281454	0.654052	1.3862
14179	ENSORLG00000018617		484.925	645.21	425.08	537.108	339.691	336.139	351.479	0.0048014	-0.611257	0.00013758	0.654626	2.31863
11378	ENSORLG00000014792	tbx2b	1162.23	1306	1020.97	1400.79	823.889	658.095	920.291	0.00347448	-0.610916	8.99383e-05	0.654781	2.45911
13216	ENSORLG00000017191		2265.98	2042.87	1962.12	2646.19	1085.42	1660.59	1637.88	0.0109688	-0.609616	0.000401884	0.655371	1.95984
17716	ENSORLG00000024009		175.468	221.834	191.211	209.144	104.804	138.306	149.036	0.0223446	-0.609278	0.00113377	0.655525	1.65083
16024	ENSORLG00000022317		665.863	708.661	594.402	694.737	388.891	507.09	414.97	0.000304049	-0.609103	4.56171e-06	0.655604	3.51706
2719	ENSORLG00000003745	wwc3	321.439	336.783	325.406	336.231	160.441	230.043	258.794	0.0132425	-0.607995	0.000543172	0.656108	1.87803
19162	ENSORLG00000025455		326.986	274.376	281.781	331.243	172.507	206.014	219.313	0.00346485	-0.607093	8.92427e-05	0.656518	2.46032
4156	ENSORLG00000005573	yap1b	2068.9	1904.36	2093.2	2819.32	1426.68	1454.07	1499.98	0.00118007	-0.605696	2.2644e-05	0.657154	2.92809
288	ENSORLG00000000395	ppp1r14aa	581.444	566.11	573.608	661.646	447.375	449.855	279.426	0.0169281	-0.605167	0.000758656	0.657395	1.77139
9181	ENSORLG00000011876	plcd1b	1094	1001.37	1188.31	1455.91	779.22	822.336	736.565	0.00121639	-0.604856	2.34976e-05	0.657537	2.91493
3680	ENSORLG00000004983	onecut3a	3583.67	2527.64	3742.57	3236.81	1567.33	2160.72	2731.89	0.0327927	-0.60418	0.00204612	0.657845	1.48422
20707	ENSORLG00000027000	elovl1a	4784.09	6094.78	5042.43	6423.72	3707.75	3959.33	3369.31	0.000202937	-0.60274	2.90097e-06	0.658502	3.69264
16135	ENSORLG00000022428		242.534	188.541	211.84	153.124	124.781	132.472	136.505	0.0370376	-0.60098	0.00240637	0.659306	1.43136
895	ENSORLG00000001300	plxnb1a	392.483	300.486	359.253	325.05	192.554	244.044	245.857	0.00562027	-0.600715	0.000168644	0.659427	2.25024
23464	ENSORLG00000029757	wtip	1129.74	1143.86	1030.3	1076.5	599.244	789.606	783.197	0.00011352	-0.597405	1.43271e-06	0.660942	3.94493
22752	ENSORLG00000029045	ankrd44	384.175	444.345	364.849	437.392	232.01	270.065	307.282	0.00281489	-0.596738	6.83331e-05	0.661248	2.55054
3839	ENSORLG00000005170	adamts16	486.085	318.702	461.45	417.146	296.654	264.382	273.902	0.0120264	-0.596346	0.000459592	0.661427	1.91986
16736	ENSORLG00000023029		584.791	578.969	545.215	803.309	428.183	413.501	405.53	0.00559969	-0.596335	0.000167666	0.661432	2.25184
1745	ENSORLG00000002454		644.391	551.715	571.218	673.095	489.314	351.996	371.235	0.00380612	-0.594463	0.000102934	0.662291	2.41952
19370	ENSORLG00000025663	paplna	1989.02	1739.11	1724.65	1602.5	970.348	1084.43	1450.78	0.00362187	-0.594128	9.58524e-05	0.662445	2.44107
16385	ENSORLG00000022678		794.699	679.651	924.629	776.603	369.977	538.902	670.176	0.0416825	-0.593922	0.00289067	0.662539	1.38005
17697	ENSORLG00000023990		1591.04	1650.58	1552.43	1575.87	874.218	1098.7	1193.36	6.05422e-05	-0.5939	6.64547e-07	0.662549	4.21794
6391	ENSORLG00000008347	trim45	865.525	897.084	843.475	929.89	538.714	598.01	624.744	4.49289e-07	-0.591064	2.31443e-09	0.663853	6.34747
579	ENSORLG00000000837	PURB	844.336	971.672	801.714	923.545	563.952	533.653	666.615	0.000156604	-0.590885	2.11764e-06	0.663936	3.8052
11735	ENSORLG00000015265	slc10a3	616.943	685.45	621.425	683.548	387.761	393.582	516.99	0.000918851	-0.590655	1.65665e-05	0.664041	3.03676
12451	ENSORLG00000016200	myh9b	17576.6	18100.8	19338.6	19787.8	10999.4	12634.8	13643.2	3.55927e-07	-0.589823	1.68909e-09	0.664425	6.44864
6516	ENSORLG00000008517		2392.42	2421.86	2158.8	2479.68	1586.85	1588.98	1535.55	2.49713e-10	-0.589755	5.467e-13	0.664456	9.60256
1170	ENSORLG00000001677	MYO9A	509.801	400.56	549.074	553.057	245.111	357.129	401.206	0.0402198	-0.589531	0.00271931	0.664559	1.39556
9565	ENSORLG00000012382	adcy6a	900.711	768.015	831.855	1008.69	444.058	539.833	767.227	0.0323809	-0.588248	0.00200791	0.66515	1.48971
11648	ENSORLG00000015152	add3a	11076.9	9572.27	10160.7	9400.71	5264	6450.1	8381.52	0.00450749	-0.585762	0.000127316	0.666297	2.34607
1000	ENSORLG00000001459	olgc7	247.676	274.38	202.367	287.891	153.143	200.952	153.315	0.0323123	-0.584715	0.0019995	0.666781	1.49063
199	ENSORLG00000000283	ano1	1420.44	1407.17	1669.99	1991.76	886.744	1204.05	1156.17	0.00943991	-0.58458	0.000333039	0.666843	2.02503
11299	ENSORLG00000014672	srebf2	1836.62	1651.97	1912.39	1745.85	1049.3	1183.38	1343.26	2.00284e-05	-0.584517	1.8829e-07	0.666873	4.69835
5927	ENSORLG00000007788		998.51	988.034	1168.78	1440.18	880.494	761.945	657.017	0.0122445	-0.584319	0.000473819	0.666964	1.91206
19345	ENSORLG00000025638		215.69	176.119	207.078	224.308	141.201	123.837	148.55	0.0129663	-0.582834	0.00051765	0.667651	1.88718
12162	ENSORLG00000015826	MPZL2	225.191	226.111	225.015	256.033	126.583	190.279	150.399	0.0230315	-0.580591	0.0011805	0.66869	1.63768
8840	ENSORLG00000011437	palm1b	2163.33	1626.15	1760.01	2133.86	1337.62	1293.74	1228.62	0.000345088	-0.578083	5.20598e-06	0.669853	3.46207
20779	ENSORLG00000027072	PCDH20	520.305	575.806	582.785	562.185	279.298	425.883	425.201	0.0128787	-0.573893	0.000513325	0.671802	1.89013
3028	ENSORLG00000004135	RBPMS	347.922	327.771	329.525	403.295	179.348	245.554	288.308	0.0331846	-0.569012	0.00209621	0.674078	1.47906
10249	ENSORLG00000013277	fgfr2	2376.67	2338.96	2320.06	2820.8	1415.34	1754.42	1813.61	0.000285493	-0.568804	4.24655e-06	0.674175	3.5444
14096	ENSORLG00000018386	kifc3	870.032	955.315	808.866	967.987	576.676	597.213	651.373	2.52765e-05	-0.566267	2.49022e-07	0.675362	4.59728
19271	ENSORLG00000025564		2757.11	2706.6	2282.9	4031.47	1784.07	2071.16	2111.25	0.0319769	-0.5662	0.00194991	0.675393	1.49516
14552	ENSORLG00000019717	cyt1	1051.82	1266.45	1083.03	1443.01	942.634	834.023	681.234	0.00964759	-0.565016	0.000342915	0.675948	2.01558
3533	ENSORLG00000004795	fzd8b	1739.01	1892.12	1954.54	1529.38	971.683	1219.82	1420.26	0.00545818	-0.563194	0.000161672	0.676802	2.26295
1993	ENSORLG00000002792	pld1b	2923.44	2578.19	2714.78	3562.62	1682.79	2217.56	2079.46	0.00390789	-0.563073	0.000106693	0.676859	2.40806
4080	ENSORLG00000005471	plcb3	3024.77	2665.72	2933.65	3648.77	1611.47	2446.23	2185.53	0.0134255	-0.560359	0.000554829	0.678133	1.87207
3686	ENSORLG00000004990	adamts1	192.154	149.138	222.579	189.176	117.928	127.025	138.387	0.0473808	-0.558446	0.00347805	0.679033	1.3244
17620	ENSORLG00000023913		15141.9	14480.9	13344.3	22062.7	11713.4	11357.4	10048.1	0.0209253	-0.558437	0.00102559	0.679037	1.67933
19643	ENSORLG00000025936	znf106a	8842.26	9671.75	10201.1	9818.57	5476.28	6377.47	7773.28	0.000620606	-0.558295	1.04549e-05	0.679104	3.20718
11102	ENSORLG00000014406	rps6ka1	1183.18	1236.78	1117.36	1546.32	893.812	888.222	808.462	0.00141427	-0.558202	2.82308e-05	0.679148	2.84947
8790	ENSORLG00000011375	itpr2	2324.55	2052.79	2609.14	2956.97	1404.61	1829.53	1833.63	0.00819816	-0.557502	0.000273448	0.679478	2.08628
11476	ENSORLG00000014928	mctp2b	1873.08	1774.19	1815.82	2155.77	1146.2	1393.47	1351.52	9.38664e-05	-0.55407	1.13631e-06	0.681096	4.02749
15549	ENSORLG00000021842	dse	463.614	481.015	422.397	590.904	263.381	354.537	382.329	0.0292087	-0.554067	0.001704	0.681097	1.53449
7494	ENSORLG00000009709	cap1	3301.69	3577.64	3837.8	4206.03	2283.83	2456.62	2887.65	0.000350535	-0.55333	5.32686e-06	0.681446	3.45527
9497	ENSORLG00000012301	e2f7	2319.17	2119.85	2052.29	2052.03	1325.01	1413.76	1628.13	9.73311e-06	-0.553229	8.14748e-08	0.681493	5.01175
13817	ENSORLG00000017963	prkci	1947.47	1785.83	1837.59	1952.43	1095.45	1307	1447.1	8.86885e-05	-0.551711	1.06792e-06	0.682211	4.05213
105	ENSORLG00000000140	mfsd6a	808.807	730.411	794.578	756.539	424.833	494.959	662.342	0.0120373	-0.551151	0.000461961	0.682476	1.91947
14645	ENSORLG00000019980	atf3	206.846	178.983	182.719	216.182	122.369	131.526	149.438	0.0210713	-0.54968	0.00103525	0.683172	1.67631
5494	ENSORLG00000007246	SKIDA1	301.432	278.733	272.987	331.09	148.908	221.627	236.136	0.0481013	-0.549451	0.00356191	0.68328	1.31784
1573	ENSORLG00000002227	smad6a	616.113	552.924	473.923	624.425	343.296	369.872	450	0.00919668	-0.548944	0.000321558	0.68352	2.03637
10694	ENSORLG00000013876	GAN	317.994	369.809	344.883	404.814	217.518	228.038	292.777	0.0157757	-0.546762	0.000689741	0.684555	1.80201
8212	ENSORLG00000010644		379.604	293.865	371.967	429.491	238.297	254.116	264.252	0.0144848	-0.54605	0.000617447	0.684893	1.83909
19360	ENSORLG00000025653	has3	770.698	762.502	843.292	869.811	558.902	606.394	503.486	8.53788e-05	-0.545291	1.00909e-06	0.685253	4.06865
14302	ENSORLG00000018963	pdxdc1	580.934	582.873	660.037	607.759	326.208	455.386	468.742	0.00839184	-0.544726	0.000283747	0.685522	2.07614
8948	ENSORLG00000011572	si:dkey-17m8.1	1334.45	1253.9	1387.38	1601.94	955.061	972.745	942.463	5.05462e-05	-0.543587	5.30524e-07	0.686063	4.29631
17771	ENSORLG00000024064		1006.35	1032.72	1048.59	1643.2	815.745	849.869	769.098	0.0433001	-0.543536	0.00306419	0.686087	1.36351
14564	ENSORLG00000019746	cav1	877.029	841.081	915.689	1348.92	614.046	687.591	748.976	0.0406387	-0.542809	0.00275809	0.686433	1.39106
11943	ENSORLG00000015535	LIMS1	1744.52	1572.35	1524.56	1706.08	1140.69	1234.25	1003.44	3.70357e-05	-0.539517	3.74411e-07	0.688001	4.43138
3756	ENSORLG00000005076	rasef	355.715	380.466	256.621	313.325	215.799	200.503	258.728	0.0420196	-0.539317	0.00291946	0.688096	1.37655
1414	ENSORLG00000002006	SPTBN1	2526.58	2427.78	2516.56	2529.03	1265.43	1643.43	2253.9	0.0301295	-0.538915	0.00178293	0.688288	1.52101
7966	ENSORLG00000010324	ARHGEF17	1897.67	1816.09	2002.35	1932.82	1032.14	1460.66	1460.83	0.00307811	-0.537232	7.64351e-05	0.689092	2.51172
20598	ENSORLG00000026891		382.376	479.185	421.846	456.28	248.844	313.781	338.84	0.0121679	-0.535991	0.00046932	0.689685	1.91479
7719	ENSORLG00000009998	acaca	3800.89	3356.94	3962.28	4428.75	2164.9	2986.81	2902.54	0.00596744	-0.534209	0.000182812	0.690537	2.22421
613	ENSORLG00000000886	pcdh19	6114.05	6059.26	6341.65	6751.97	3632.47	4609.56	4847.38	0.000233478	-0.533969	3.41272e-06	0.690652	3.63175
17018	ENSORLG00000023311	plecb	13109.2	11495.4	14148	16658.5	7162.7	10685.8	10857.2	0.0321272	-0.533932	0.00196521	0.69067	1.49313
7249	ENSORLG00000009416	col4a5	1593.64	1453.11	1596	1780.17	924.64	1145.87	1259.95	0.00204934	-0.532604	4.56583e-05	0.691306	2.68839
3016	ENSORLG00000004116	dlx3b	3880.82	3934.69	3812.2	4705.86	2961.35	2771.18	2738	1.58676e-05	-0.532456	1.39978e-07	0.691377	4.79949
39	ENSORLG00000000058		722.245	762.645	662.578	946.841	563.911	508.585	533.698	0.00653017	-0.531912	0.000205198	0.691638	2.18508
17685	ENSORLG00000023978	stim2b	462.52	472.869	454.473	507.333	272.409	332.394	379.468	0.00557764	-0.531512	0.000165569	0.691829	2.25355
4341	ENSORLG00000005797	gnb4b	940.777	810.602	957.531	1133.41	602.453	715.624	677.675	0.0041026	-0.530054	0.000113349	0.692529	2.38694
13011	ENSORLG00000016917	actc1a	541.063	543.271	570.53	626.13	450.519	445.685	288.818	0.0328273	-0.529569	0.00205461	0.692762	1.48377
7109	ENSORLG00000009253	nedd9	749.435	702.184	643.823	748.166	477.419	444.994	554.653	0.000753326	-0.529408	1.32426e-05	0.692839	3.12302
14054	ENSORLG00000018299		211.027	244.061	254.892	281.436	165.058	178.945	172.544	0.0165734	-0.529013	0.000737426	0.693029	1.78059
7914	ENSORLG00000010256		388.979	457.613	501.602	370.096	293.237	319.599	280.876	0.0112989	-0.528344	0.000419412	0.69335	1.94696
14199	ENSORLG00000018677	pard6a	841.255	871.646	827.418	1125.24	616.23	644.19	645.141	0.00360031	-0.52834	9.41227e-05	0.693352	2.44366
20905	ENSORLG00000027198	cenpo	698.024	604.244	786.056	727.305	401.974	461.819	601.447	0.0246074	-0.527821	0.00131039	0.693601	1.60893
14706	ENSORLG00000020136	epha2b	1862.32	1766.32	1699.46	2045.46	1069.17	1415.62	1356.1	0.00146073	-0.526393	2.96284e-05	0.694288	2.83543
9904	ENSORLG00000012812		1361.05	1475.3	1981.46	1626.21	973.506	1231.39	1153.62	0.0130272	-0.525498	0.000529103	0.694719	1.88515
6382	ENSORLG00000008336	PKP1	1688.45	1426.5	1629.07	2213.38	1032.72	1296.99	1297.37	0.0248448	-0.525062	0.00133583	0.694929	1.60476
12568	ENSORLG00000016347	nhsa	1379.24	1210.74	1341.32	1430.4	689.874	980.807	1125.26	0.0251422	-0.524614	0.0013583	0.695145	1.5996
4673	ENSORLG00000006217	fas	1488.72	1455.04	1458.81	1591.2	1022.11	1181.13	923.817	9.59569e-05	-0.524103	1.17397e-06	0.695391	4.01792
6398	ENSORLG00000008355	slco3a1	3851.89	3818.97	3857.18	4460.27	2470.59	2979.75	2888.62	4.3178e-05	-0.524065	4.47627e-07	0.69541	4.36474
3336	ENSORLG00000004547	VAT1	927.398	942.35	854.983	1269.86	738.716	693.482	652.001	0.0143492	-0.523522	0.000609819	0.695672	1.84317
8933	ENSORLG00000011553	unc5b	6075.77	5922.78	5806.05	6797.87	3870.7	4226.21	4741.33	2.84279e-05	-0.523303	2.8373e-07	0.695777	4.54626
12	ENSORLG00000000016		583.845	629.854	627.559	667.555	384.287	478.413	447.628	0.000615524	-0.522531	1.0305e-05	0.696149	3.21075
16896	ENSORLG00000023189		1116.81	1114.54	1286.55	978.21	616.27	722.968	1009.52	0.0446218	-0.522241	0.00321518	0.696289	1.35045
17576	ENSORLG00000023869		783.062	677.576	910.956	732.722	419.724	582.055	620.922	0.0304099	-0.522038	0.00180345	0.696387	1.51698
13373	ENSORLG00000017372	dlx2	1994.69	1931.75	1713.27	2282.25	1618.59	1393.85	1126.64	0.0120264	-0.521649	0.000459993	0.696575	1.91986
1413	ENSORLG00000002005		1259.22	1255.58	1228.69	1403.67	825.103	894.465	971.834	2.0708e-05	-0.521028	1.97346e-07	0.696875	4.68386
5621	ENSORLG00000007419	lamc1	17077.9	14208.9	14609.5	15164.8	9063.3	10594.3	12283	0.00109078	-0.519908	2.07198e-05	0.697416	2.96226
6975	ENSORLG00000009087	boc	1534.08	1496.9	1418.17	1691.78	905.868	950.696	1359.3	0.0181351	-0.518624	0.000833475	0.698037	1.74148
644	ENSORLG00000000939		16882.4	16169.7	17268.9	19152	10563.1	12179.1	13633.7	0.000178964	-0.518542	2.50066e-06	0.698077	3.74723
4349	ENSORLG00000005806	smad7	1337.47	1401.06	1207.21	1497.24	922.222	931.639	996.224	5.07455e-05	-0.518396	5.35883e-07	0.698148	4.2946
10187	ENSORLG00000013191		3691.05	3538.76	4077.12	4035.93	2329.75	3074.71	2630.27	0.00048073	-0.518335	7.73873e-06	0.698177	3.3181
6900	ENSORLG00000008992	cbx4	188.659	215.084	205.869	216.527	141.01	150.072	142.255	0.01337	-0.515896	0.000549263	0.699358	1.87387
14661	ENSORLG00000020038	limch1b	447.723	402.111	386.648	548.537	300.34	289.166	346.882	0.0266445	-0.515359	0.00148406	0.699619	1.57439
3652	ENSORLG00000004948		1305.25	1087.49	1244.29	1330.55	746.352	906.129	955.753	0.00184031	-0.515096	3.89866e-05	0.699746	2.73511
12499	ENSORLG00000016265	kif13bb	654.155	562.786	733.38	794.609	401.458	462.201	576.877	0.038084	-0.51507	0.00249643	0.699759	1.41926
10882	ENSORLG00000014111	pdlim1	626.865	634.306	545.772	626.639	443.297	461.334	373.43	0.00143152	-0.515008	2.88517e-05	0.699789	2.8442
13100	ENSORLG00000017042	cep170b	2322.91	2035.9	2706.37	2812.56	1277.55	1930.75	1978.57	0.0482181	-0.514593	0.00357988	0.69999	1.31679
2589	ENSORLG00000003573		500.607	457.292	589.034	590.227	312.678	384.349	425.897	0.0220205	-0.514065	0.001103	0.700247	1.65717
14550	ENSORLG00000019702	pacsin3	492.397	463.033	450.668	534.093	300.463	335.987	383.659	0.00408357	-0.513888	0.000112541	0.700333	2.38896
17043	ENSORLG00000023336		1578.96	1383.1	1523.8	1997.41	913.75	1280.66	1214.49	0.0296722	-0.512741	0.00175014	0.70089	1.52765
8074	ENSORLG00000010468	MDFIC	645.423	567.139	678.428	722.506	341.722	505.498	529.281	0.0437366	-0.510649	0.00311339	0.701907	1.35915
23808	ENSORLG00000030101		531.03	477.019	529.366	616.596	339.098	374.763	421.308	0.00662499	-0.509834	0.000209734	0.702303	2.17881
623	ENSORLG00000000905	rbfox3b	841.486	863.72	871.236	823.853	547.09	571.468	672.999	0.000139039	-0.509809	1.8327e-06	0.702316	3.85686
3866	ENSORLG00000005200	plce1	351.661	303.135	327.801	352.045	208.452	218.491	276.48	0.0169	-0.508716	0.000755221	0.702848	1.77211
5443	ENSORLG00000007187	si:ch1073-184j22.1	357.136	351.971	347.267	341.613	225.855	270.244	241.159	0.00204934	-0.507726	4.54628e-05	0.70333	2.68839
8272	ENSORLG00000010719	esyt2b	676.882	614.023	645.487	713.802	399.105	480.159	519.168	0.00268021	-0.507593	6.39873e-05	0.703395	2.57183
12709	ENSORLG00000016538	elovl1b	1992.1	2122.83	2054.9	2509.54	1480.35	1574.44	1525.53	0.000115273	-0.507258	1.46225e-06	0.703558	3.93827
23351	ENSORLG00000029644		633.089	636.569	701.645	643.997	351.658	444.201	584.471	0.0429769	-0.506842	0.00302471	0.703761	1.36676
11228	ENSORLG00000014582	si:ch211-1i11.3	1057.07	988.967	1085.35	1207.83	746.684	836.624	708.708	0.000375961	-0.506062	5.77234e-06	0.704142	3.42486
24009	ENSORLG00000030302		696.215	651.52	733.392	670.95	381.114	472.193	600.394	0.0271235	-0.505069	0.00151773	0.704627	1.56665
1300	ENSORLG00000001861	pard6b	1090.79	954.683	1008.28	1118.48	678.326	766.389	761.919	9.73157e-05	-0.504108	1.19686e-06	0.705096	4.01182
7975	ENSORLG00000010335	gdf3	752.828	926.44	783.512	750.979	527.773	539.568	634.054	0.00301499	-0.502699	7.3773e-05	0.705785	2.52071
17530	ENSORLG00000023823	ved	838.877	1065.64	926.596	932.665	633.417	578.845	784.111	0.0102532	-0.499865	0.000370384	0.707173	1.98914
1155	ENSORLG00000001653	pim1	3939.33	3996.28	3509.96	3660.58	2435.88	2689.32	2888.35	1.23365e-05	-0.499696	1.05651e-07	0.707256	4.90881
7955	ENSORLG00000010311	slc27a4	2588.06	2455.75	2347	2943.37	1737.04	1937.69	1810.25	0.000140406	-0.498903	1.87147e-06	0.707644	3.85262
7343	ENSORLG00000009530		728.096	640.715	624.381	630.694	400.246	449.734	544.269	0.00808367	-0.498763	0.000267547	0.707713	2.09239
8472	ENSORLG00000010965	trim8b	480.672	447.463	409.719	448.874	248.652	313.688	386.727	0.0389999	-0.49856	0.00259162	0.707813	1.40894
20964	ENSORLG00000027257		344.524	394.993	404.552	514.378	277.056	287.42	316.27	0.0369868	-0.497556	0.00239592	0.708306	1.43195
11940	ENSORLG00000015529	pik3cb	6850.4	6197.58	6177.76	5810.24	3796.06	4669.94	4836.39	0.000439891	-0.497375	6.99634e-06	0.708394	3.35665
1444	ENSORLG00000002043		4548.79	5020.77	4903.7	5706.65	3177.16	3651.51	3911.21	0.000637726	-0.495021	1.07999e-05	0.709552	3.19537
13051	ENSORLG00000016975	INF2	2390.97	2185.4	2946.96	2620.26	1722.85	1878.12	1799.15	0.0013955	-0.49495	2.75865e-05	0.709586	2.85527
4456	ENSORLG00000005951	dlc1	4471.86	4245.33	4298.04	4663.97	2944.64	3222.71	3247.98	2.73377e-08	-0.494086	1.05619e-10	0.710011	7.56324
11566	ENSORLG00000015044		738.681	759.962	694.654	631.995	455.164	522.089	527.808	0.00110344	-0.49407	2.10723e-05	0.710019	2.95725
24039	ENSORLG00000030332	peak1	913.508	785.143	1024.8	966.893	542.356	652.216	770.256	0.0216372	-0.493891	0.00107056	0.710107	1.6648
10893	ENSORLG00000014126	itgav	1125.25	980.036	1177.12	1292.82	714.341	815.831	908.208	0.00640591	-0.493623	0.000200056	0.710239	2.19342
9057	ENSORLG00000011700	atp2a3	1349.73	1097.64	1422.02	1147.29	821.466	927.26	923.736	0.00319129	-0.492991	7.9731e-05	0.710551	2.49603
260	ENSORLG00000000356	lamb1a	13747.6	13825.9	13113.2	12649.2	8443.16	9431.82	10551.8	2.46793e-05	-0.492848	2.41549e-07	0.710621	4.60767
5548	ENSORLG00000007316	tbx3a	1231.18	1263.75	984.91	1282.47	878.528	677.117	985.607	0.0287011	-0.491766	0.00165036	0.711154	1.5421
13727	ENSORLG00000017847	pxdn	3837.81	3545.54	3303.94	3800.01	2456.3	2545.62	2730.04	4.13456e-06	-0.491078	2.87594e-08	0.711493	5.38357
13572	ENSORLG00000017630	lats1	526.389	499.572	519.205	532.06	298.7	379.864	430.973	0.0144636	-0.490623	0.000615613	0.711718	1.83972
4539	ENSORLG00000006048		1050.04	908.032	1048.64	1164.15	657.625	740.583	829.785	0.00442259	-0.489866	0.000123309	0.712091	2.35432
8039	ENSORLG00000010424		2245.33	2110.91	2187.24	2329.5	1382.74	1684.31	1676.03	8.49363e-05	-0.488951	9.95391e-07	0.712543	4.07091
7991	ENSORLG00000010356	phip	1999.88	1596.62	2055.18	1984.55	1149.76	1304.74	1627.91	0.0181507	-0.488897	0.000838356	0.71257	1.74111
12725	ENSORLG00000016558	ctdsp2	3386.91	3439.75	3367.84	4003.45	2509.65	2652.61	2426.07	1.96074e-05	-0.488888	1.8263e-07	0.712574	4.70758
10133	ENSORLG00000013115	arhgap21a	1167.22	1073.32	1122.43	1054.27	615.73	779.459	967.036	0.0248777	-0.488355	0.0013392	0.712837	1.60419
23125	ENSORLG00000029418	efna1a	1165.31	1262.88	1135.44	1322.18	941.064	859.075	814.062	0.000139039	-0.487633	1.84431e-06	0.713194	3.85686
12906	ENSORLG00000016781	tanc1b	885.524	796.455	968.02	1083.51	535.649	661.203	802.601	0.0460659	-0.485529	0.00334255	0.714235	1.33662
19081	ENSORLG00000025374	ppp1r12c	2653.89	2456.64	2330.9	2785.57	1999.63	1752.5	1726.98	0.000138803	-0.485375	1.81437e-06	0.714311	3.8576
19629	ENSORLG00000025922		574.633	503.038	506.726	628.532	403.729	401.054	382.152	0.00368119	-0.484227	9.86076e-05	0.71488	2.43401
3273	ENSORLG00000004461	slc12a7b	588.885	523.413	624.514	575.072	362.175	391.256	487.759	0.0130272	-0.48282	0.00052133	0.715578	1.88515
1099	ENSORLG00000001579	si:ch211-121a2.4	1078.69	1107.99	1041.26	1262.32	837.967	779.602	798.588	0.000191481	-0.480124	2.72487e-06	0.716916	3.71787
4594	ENSORLG00000006113	SLC22A17	828.877	775.065	744.515	779.623	526.241	571.065	586.348	6.24362e-05	-0.478543	6.95522e-07	0.717702	4.20456
22296	ENSORLG00000028589	fam214b	911.875	940.698	888.2	1211	644.537	745.646	738.04	0.0145335	-0.478342	0.000620457	0.717802	1.83763
4091	ENSORLG00000005488	csgalnact1a	322.848	333.618	352.166	362.684	245.169	297.443	195.776	0.0490813	-0.478338	0.00368821	0.717804	1.30908
18911	ENSORLG00000025204	fgd4a	1332.45	1438.09	1378.36	1751.91	988.596	1042.83	1147.57	0.00448489	-0.47775	0.000125623	0.718097	2.34825
9872	ENSORLG00000012769	SLC22A23	1006.79	973.758	942.757	972.731	536.734	736.254	825.519	0.0247507	-0.477441	0.0013244	0.718251	1.60641
19891	ENSORLG00000026184	IER5L	669.133	743.123	684.068	719.403	491.624	478.499	547.681	0.000278646	-0.475756	4.10882e-06	0.71909	3.55495
378	ENSORLG00000000540	INPP5A	506.576	647.154	583.205	712.132	379.07	444.374	497.404	0.037909	-0.475572	0.00248007	0.719181	1.42126
10682	ENSORLG00000013857	cmip	1161.13	1031.77	1059.22	1061.78	578.413	803.62	946.196	0.0460659	-0.475172	0.00334297	0.719381	1.33662
13159	ENSORLG00000017122	gata3	1720.6	1666.81	1696.54	1968.36	1237.06	1205.24	1364.42	0.000131791	-0.47439	1.69725e-06	0.719771	3.88011
7265	ENSORLG00000009436	TRIP10	1819.13	1661.33	1803.01	2211.6	1107.99	1490.36	1447.63	0.0205066	-0.474245	0.000998259	0.719843	1.68811
11121	ENSORLG00000014435	cnksr1	700.028	589.996	682.515	819.354	529.674	512.487	467.097	0.0130272	-0.47335	0.000523387	0.72029	1.88515
8688	ENSORLG00000011238	MTMR4	2360.46	2301.76	2368.55	2363.92	1573.52	1633.62	1870.55	7.31254e-06	-0.472791	5.74456e-08	0.720569	5.13593
13742	ENSORLG00000017868	emilin2a	1683.57	1975.93	2190.93	1761.77	1092.86	1399.16	1624.67	0.0359628	-0.472167	0.00230875	0.720881	1.44415
2170	ENSORLG00000003034	bmpr2a	485.646	531.062	517.02	519.79	304.898	346.074	459.692	0.0382598	-0.472017	0.00252638	0.720956	1.41726
13064	ENSORLG00000016997	lpl	1407	1703.05	1554.5	1939.34	1191.62	1210.62	1169.27	0.00449939	-0.471786	0.000126609	0.721071	2.34685
12433	ENSORLG00000016181	peli2	671.181	600.903	661.348	686.956	396.893	489.633	531.392	0.00865292	-0.471574	0.000294745	0.721177	2.06284
12572	ENSORLG00000016352	si:dkey-256h2.1	13221	14862.1	13187.3	12214.1	8195.6	9089.24	11651	0.0112982	-0.471347	0.000418318	0.721291	1.94699
10079	ENSORLG00000013042	tln1	2628.57	2312.26	2702.69	2652.71	1489.01	1767.67	2325.73	0.0325221	-0.468189	0.00202085	0.722872	1.48782
12750	ENSORLG00000016585	quo	4119.73	3630.19	4305.65	4922.9	2582.63	3255.43	3368.13	0.014067	-0.468079	0.000591483	0.722926	1.8518
5874	ENSORLG00000007725	fmnl3	707.981	652	606.189	723.635	409.48	467.897	584.304	0.0275177	-0.466155	0.00155211	0.723891	1.56039
20058	ENSORLG00000026351		239.558	215.392	208.149	216.953	146.567	175.658	156.647	0.0328385	-0.465255	0.00206377	0.724343	1.48362
4368	ENSORLG00000005834	apbb2b	1646.54	1561.83	1509.9	1542.8	926.961	1211.57	1265.4	0.00558079	-0.464275	0.000166741	0.724835	2.2533
7315	ENSORLG00000009498	arpc5b	1229.36	1156.3	1299.41	1430.45	836.887	1064.99	883.772	0.00654915	-0.462243	0.000206216	0.725857	2.18382
13039	ENSORLG00000016958	tanc2a	231.994	230.969	267.62	257.744	160.969	188.192	190.301	0.0318476	-0.460264	0.00192271	0.726853	1.49692
751	ENSORLG00000001082	gnai2	3053.81	2810.15	3203.48	3434.61	2251.75	2428.8	2135.16	0.000206279	-0.460258	2.96202e-06	0.726856	3.68555
14830	ENSORLG00000020481	arap3	742.376	699.333	760.92	824.228	506.528	550.328	593.419	0.00139878	-0.459913	2.77415e-05	0.72703	2.85425
11856	ENSORLG00000015426	rbms2a	4614.61	4633.16	4344.68	5242.57	3132.76	3743.1	3395.33	0.000375961	-0.459913	5.8287e-06	0.72703	3.42486
6823	ENSORLG00000008900	utp20	5271.44	5519.48	6066.58	4947.12	3218.28	3915.86	4758.73	0.021972	-0.459639	0.00109686	0.727168	1.65813
10359	ENSORLG00000013429	abcc6a	1682.41	1884.66	1879.58	2058.97	1341.84	1561.6	1193.4	0.00542291	-0.458569	0.000159959	0.727708	2.26577
11007	ENSORLG00000014277	dqx1	533.524	627.459	615.966	631.447	379.384	415.374	520.386	0.0246506	-0.457923	0.00131586	0.728034	1.60817
3456	ENSORLG00000004701		659.533	699.069	668.197	689.917	440.786	476.567	567.049	0.00365682	-0.45766	9.74839e-05	0.728166	2.4369
5978	ENSORLG00000007854	pdlim5b	9074.65	8394.63	8204.69	9671.64	6136.19	7354.11	5843.75	0.00157419	-0.455455	3.26594e-05	0.72928	2.80294
19525	ENSORLG00000025818	sntb2	1071.94	858.736	932.609	1021.96	692.446	692.236	741.719	0.00184275	-0.455158	3.92756e-05	0.72943	2.73453
8429	ENSORLG00000010908	timp2	976.617	997.291	879.026	1269.74	776.267	755.17	726.893	0.0221352	-0.453748	0.00111617	0.730144	1.65492
11815	ENSORLG00000015374	klf8	1859.31	1703.78	2016.75	2132.83	1279.24	1466.93	1480.25	0.00204934	-0.452813	4.55533e-05	0.730617	2.68839
23056	ENSORLG00000029349		786.555	921.978	777.957	840.058	606.272	568.019	649.029	0.00157419	-0.452565	3.27408e-05	0.730743	2.80294
2888	ENSORLG00000003956	smad9	1567.56	1472.91	1233.95	1515.77	1102.06	954.757	1119.97	0.00449939	-0.451694	0.000126439	0.731184	2.34685
21165	ENSORLG00000027458	MAST4	2141.31	1780.03	2272.11	2367.07	1402.69	1567.75	1729.75	0.0114979	-0.450067	0.000432374	0.732009	1.93938
95	ENSORLG00000000122	wipf2a	386.634	393.36	422.154	399.038	255.133	288.503	335.719	0.0172709	-0.449329	0.000780694	0.732383	1.76268
10840	ENSORLG00000014055		791.76	708.23	783.557	899.482	462.762	662.152	623.967	0.044446	-0.448905	0.00319679	0.732598	1.35217
8760	ENSORLG00000011340		3125.78	3716.38	3637.92	4727.41	2777.66	3025.93	2558.81	0.0318476	-0.447703	0.00192767	0.733209	1.49692
13172	ENSORLG00000017139	TNS3	3141.93	2828.22	3222.17	3355.82	1967.44	2423.83	2511.6	0.0033945	-0.447384	8.63572e-05	0.733371	2.46922
7229	ENSORLG00000009393		2653.11	2727.5	2673.57	3204.87	2157.23	2114.96	1923.04	0.000608835	-0.446929	1.01538e-05	0.733603	3.2155
16974	ENSORLG00000023267		2115.51	1787.75	1794.22	2138.62	1266.38	1531.36	1514.54	0.00523331	-0.446849	0.000152315	0.733644	2.28122
7266	ENSORLG00000009437	srebf1	1300.62	1172.04	1166.01	1090.65	713.588	873.35	1015.3	0.021972	-0.446607	0.00109649	0.733767	1.65813
23454	ENSORLG00000029747		244.765	260.098	228.154	285.688	170.857	200.078	189.782	0.0439474	-0.444862	0.00314395	0.734654	1.35707
12460	ENSORLG00000016212	plk3	1582.73	1721.72	1428.81	2087.09	1148.57	1370.02	1241.15	0.0321549	-0.444345	0.00197076	0.734918	1.49275
4157	ENSORLG00000005575	tab3	690.55	685.614	706.772	749.118	438.118	502.457	620.176	0.0223163	-0.444232	0.00112947	0.734976	1.65138
13400	ENSORLG00000017408	cog1	923.987	1013.4	920.224	839.229	587.738	644.963	811.046	0.0249509	-0.440436	0.00134475	0.736912	1.60291
14468	ENSORLG00000019460	si:dkeyp-104h9.5	774.625	763.843	745.914	729.987	461.955	512.943	691.707	0.0437366	-0.440218	0.00312088	0.737023	1.35915
8522	ENSORLG00000011027	pdzrn3b	554.106	530.97	456.801	562.139	364.43	354.013	446.046	0.0255213	-0.440081	0.00140307	0.737093	1.5931
14960	ENSORLG00000020741	abcc3	3695.01	3777.34	3618.48	4367.44	2435.6	2702.22	3413.37	0.020853	-0.439373	0.00102017	0.737455	1.68083
8702	ENSORLG00000011255	ptprk	4295.68	4152.35	4179.67	4347.93	2710.67	3167.11	3524.46	0.00101345	-0.437437	1.89899e-05	0.738445	2.9942
13718	ENSORLG00000017833		3287.91	2913.45	3595	3641.18	1972.01	2484.36	2989.94	0.0493407	-0.436937	0.00372676	0.738701	1.30679
22701	ENSORLG00000028994	pmp22a	1936.85	1696.84	1795.52	2442.99	1637.29	1362.28	1363.65	0.0420196	-0.436465	0.00291678	0.738943	1.37655
8519	ENSORLG00000011023	SLC25A30	1119.72	1332.5	1083.12	1300.76	971.49	924.545	786.503	0.0122445	-0.436155	0.000473855	0.739102	1.91206
4736	ENSORLG00000006294	ptpn13	2666.85	2471.72	2874.36	2942.02	1767.94	2158.68	2149.11	0.00320718	-0.435252	8.03344e-05	0.739565	2.49388
10138	ENSORLG00000013121		1473.65	1434.25	1582.15	1663.14	949.467	1165.77	1299.65	0.0141788	-0.434707	0.000599837	0.739844	1.84836
2737	ENSORLG00000003769		1755.25	1609.56	1658.39	2328.86	1352.33	1461.55	1268.44	0.0424795	-0.433964	0.00297329	0.740225	1.37182
12112	ENSORLG00000015760		742.117	625.488	731.009	763.011	525.354	549.181	513.929	0.0033945	-0.43351	8.67421e-05	0.740458	2.46922
3677	ENSORLG00000004980	wdr37	1097.08	1008.96	998.308	1193.84	781.644	786.942	821.923	0.00101345	-0.431886	1.89595e-05	0.741292	2.9942
13832	ENSORLG00000017980	insra	1335.36	1267.75	1287.52	1279.28	775.752	960.255	1139.35	0.0245032	-0.431431	0.00130326	0.741526	1.61078
13739	ENSORLG00000017864		1130.46	1274.66	1374.16	1098.39	768.575	964.763	979.919	0.0216372	-0.431317	0.00107141	0.741585	1.6648
5281	ENSORLG00000006984	golga2	2320.82	2407.62	2368.12	2773.57	1610.69	1904.57	1974.76	0.00360769	-0.431144	9.5082e-05	0.741673	2.44277
3296	ENSORLG00000004493	bambia	6098.78	7624.51	5913.86	6087.13	5396.31	4178.64	4746.77	0.0181507	-0.43006	0.000839164	0.742231	1.74111
5150	ENSORLG00000006821	si:zfos-943e10.1	1078	1103.92	1018.63	1188.15	849.23	861.431	732.402	0.00188566	-0.429806	4.03941e-05	0.742362	2.72454
14871	ENSORLG00000020577	fn1	38643.2	33477.5	33913.5	29408.5	21814.5	24767.2	28839	0.0169	-0.429684	0.000755223	0.742424	1.77211
1646	ENSORLG00000002324	SECISBP2L	2561.73	2239.17	2466.95	2917.91	1733.49	1938.11	2001.08	0.00542291	-0.429405	0.000160278	0.742568	2.26577
13590	ENSORLG00000017650		1176.54	956.052	1021.66	1212.5	672.954	900.692	861.95	0.0391552	-0.427483	0.00261203	0.743558	1.40721
5901	ENSORLG00000007760	itih1	1564.86	1733.08	1690.88	2094.69	1308.46	1488.15	1154.82	0.0275177	-0.427469	0.00155359	0.743565	1.56039
18089	ENSORLG00000024382	dusp16	1264.42	1480.44	1177.57	1242.88	885.785	901.977	1094.04	0.0145873	-0.427294	0.000624635	0.743655	1.83602
1403	ENSORLG00000001992	uacab	2471.39	2370.79	2682.36	3175.29	1685.98	2144.63	2138.43	0.0320084	-0.427111	0.00195389	0.74375	1.49474
9375	ENSORLG00000012136	fa2h	4092.04	4037.29	3582.2	4849.76	3139.76	3123.34	2977.46	0.00529273	-0.426816	0.000154726	0.743902	2.27632
6806	ENSORLG00000008880	frmd6	1214.62	1247.47	1303.11	1248.03	786.004	924.77	1087.4	0.0128666	-0.426511	0.000512013	0.744059	1.89054
5242	ENSORLG00000006927		3016.12	2789.03	2945.09	3333.15	1807.83	2537.44	2404.69	0.0253654	-0.425294	0.00138359	0.744687	1.59576
2064	ENSORLG00000002885	TNIK	4072.03	3672.41	3454.77	3828.78	2302.05	2950.7	3142.98	0.0149107	-0.425004	0.00064136	0.744837	1.8265
17365	ENSORLG00000023658	gas2l1	408.585	378.521	394.423	464.447	308.972	282.945	328.806	0.0228425	-0.423649	0.00116786	0.745536	1.64126
5573	ENSORLG00000007349	rasal2	2249.57	2105.91	1997.72	2038.15	1331.79	1567.96	1804.43	0.0107371	-0.420324	0.00039132	0.747257	1.96911
21128	ENSORLG00000027421	nkx3-1	854.412	754.995	663.328	677.456	520.231	609.452	523.928	0.0254321	-0.420003	0.00139197	0.747423	1.59462
14238	ENSORLG00000018785	stk35	1780.74	1602.01	1628.41	1677.21	1064.65	1274.79	1409.81	0.00760606	-0.419937	0.000248801	0.747457	2.11884
16832	ENSORLG00000023125	casc3	1320.16	1327.24	1260.89	1245.07	797.48	906.242	1186.08	0.0412292	-0.419789	0.00282738	0.747534	1.38479
21609	ENSORLG00000027902	tnfrsfa	497.455	490.754	435.535	445.222	306.315	359.053	383.565	0.0218213	-0.419529	0.00108474	0.747669	1.66112
4285	ENSORLG00000005729	slc22a31	394.026	376.643	391.122	398.609	241.219	302.385	332.126	0.0410964	-0.419363	0.00281053	0.747754	1.3862
6909	ENSORLG00000009005	tagln2	10322.4	10292.9	10266.5	11995.7	9504.61	8219.91	6366.39	0.041555	-0.416722	0.00287423	0.749125	1.38138
12456	ENSORLG00000016206		1345.86	1345.4	1467.5	1496.73	897.962	1112.83	1168.24	0.0100293	-0.416171	0.000361005	0.749411	1.99873
4026	ENSORLG00000005412	amot	2799.07	2522.16	2603.89	2547.39	1729.69	2007.93	2156.51	0.00177305	-0.414505	3.74476e-05	0.750277	2.75128
11673	ENSORLG00000015182	castor2	7473.74	6725.53	7006.13	7177.06	5057.45	5292.35	5622.88	4.57492e-06	-0.414496	3.29936e-08	0.750282	5.33962
370	ENSORLG00000000529	agrn	2330.68	2439.83	2452	2520.27	1639.35	1769.19	2077.29	0.00211262	-0.414049	4.73402e-05	0.750514	2.67518
23807	ENSORLG00000030100	foxi1	1048.16	1191.36	1074.87	1206.3	931.702	865.294	747.324	0.00809585	-0.41398	0.000268993	0.75055	2.09174
13432	ENSORLG00000017454		1767.99	1762.24	1900.35	2220.69	1272.57	1487	1551.91	0.0161443	-0.412633	0.000714176	0.751251	1.79198
19602	ENSORLG00000025895	KCTD15	732.442	774.472	754.989	766.957	534.098	600.032	576.216	0.000603515	-0.411097	9.98733e-06	0.752051	3.21931
13801	ENSORLG00000017943	fstl1b	10169	10191.4	10294.5	12231	9326.18	8097.24	6769.45	0.0248215	-0.410964	0.00133258	0.752121	1.60517
2300	ENSORLG00000003209	tjap1	747.823	762.769	692.058	707.83	446.34	564.304	632.656	0.0393261	-0.410432	0.00263493	0.752398	1.40532
6436	ENSORLG00000008404	ripk2	1281.03	1097.38	1183.18	1344.67	901.157	934.892	934.861	0.00228059	-0.409449	5.25726e-05	0.752911	2.64195
23865	ENSORLG00000030158	six3	1283.13	1190.74	1513.55	1411.94	940.101	1011.03	1098.23	0.0115386	-0.409359	0.000435391	0.752958	1.93785
13250	ENSORLG00000017233	soat1	264.323	240.324	247.476	269.041	195.103	180.767	201.692	0.0399458	-0.408586	0.00269821	0.753362	1.39853
15604	ENSORLG00000021897	ipmkb	1869.81	2009.16	1993.96	2266.02	1416.26	1670.96	1528.3	0.00367265	-0.403513	9.81423e-05	0.756015	2.43502
19284	ENSORLG00000025577		6288.11	6186.61	5913.42	7303.04	4650.55	5789.31	4130.69	0.0382598	-0.403278	0.00252766	0.756139	1.41726
6455	ENSORLG00000008432	phactr4a	2435.69	2220.03	2410.24	2485.37	1698.53	1849.33	1869.76	6.94515e-05	-0.403272	7.91559e-07	0.756141	4.15832
20468	ENSORLG00000026761	sh2b1	1027.25	1081.06	1155.51	979.466	699.536	752.783	955.563	0.0382598	-0.402812	0.00252316	0.756383	1.41726
12045	ENSORLG00000015675	elmo3	2391.99	2132.36	2579.43	2980.07	1790.98	1947.61	1986.69	0.0252751	-0.401541	0.00137524	0.757049	1.59731
10549	ENSORLG00000013686	tnrc18	4062.7	3784.32	3831.11	4003.77	2575.67	2950.62	3384.19	0.00558079	-0.400539	0.000166541	0.757575	2.2533
2784	ENSORLG00000003829	ptger4	1702.78	1897.72	1558.34	1874.47	1265.64	1333.86	1399.87	0.00360769	-0.399369	9.52448e-05	0.75819	2.44277
10276	ENSORLG00000013319	lbh	480.544	465.887	492.568	556.411	374.688	426.449	334.211	0.0388988	-0.399194	0.0025824	0.758282	1.41006
14972	ENSORLG00000020770	pgm2l1	915.52	1052.48	979.089	906.159	689.969	646.812	854.753	0.0296297	-0.399165	0.00174001	0.758297	1.52827
9957	ENSORLG00000012880	ripor2	3573.47	3096.46	3429.73	3587.46	2209.25	2819.56	2757.91	0.0113615	-0.39901	0.000423588	0.758378	1.94456
13800	ENSORLG00000017941	cdca4	665.083	719.381	757.985	701.476	475.166	510.578	632.629	0.0321549	-0.398832	0.00198088	0.758472	1.49275
13611	ENSORLG00000017683	man1a1	2759.99	2854.17	2917.62	3475.51	2188.05	2206.75	2439.17	0.00662455	-0.398236	0.000209017	0.758786	2.17884
13602	ENSORLG00000017667	gata6	3474.28	3485.17	3057.93	3383.73	2311.71	2238.62	3077.59	0.0328275	-0.397983	0.00205885	0.758919	1.48376
9298	ENSORLG00000012039		335.431	348.833	316.881	378.588	256.054	259.472	270.477	0.0273354	-0.397781	0.00153487	0.759025	1.56327
14278	ENSORLG00000018888	cog8	1169.53	1410.31	1160.86	1215.83	890.902	838.3	1101.32	0.0391552	-0.393441	0.00261455	0.761312	1.40721
14066	ENSORLG00000018326	myo5b	731.207	688.212	738.446	788.618	456.59	607.32	618.09	0.0470431	-0.392915	0.00344115	0.761589	1.3275
7261	ENSORLG00000009432	EIF4G1	7717.04	7336.83	8025.7	7992.24	4933.41	6084.53	6743.23	0.0154031	-0.391916	0.000668494	0.762117	1.81239
4169	ENSORLG00000005589	trim71	8404	8189.45	8004.53	8302.23	5549.07	6255.79	7013.88	0.00164385	-0.390994	3.42954e-05	0.762604	2.78414
7372	ENSORLG00000009563	nhsl2	1222.79	1076.16	1112.54	977.249	745.051	962.123	804.403	0.034698	-0.390729	0.00221415	0.762744	1.4597
12901	ENSORLG00000016776	creb3l2	1487.11	1436.52	1413.2	1415.85	1103.24	1021.25	1168.42	0.000224752	-0.389744	3.24176e-06	0.763265	3.6483
8544	ENSORLG00000011056	wasf2	1701.72	1581.95	1592.67	1789.35	1173.9	1327.51	1315.9	0.00125384	-0.389342	2.45439e-05	0.763478	2.90176
5654	ENSORLG00000007457	baiap2a	715.857	713.671	741.798	850.721	551.689	535.956	645.599	0.023897	-0.388121	0.00125717	0.764124	1.62166
7466	ENSORLG00000009675	cgna	480.051	480.927	491.625	583.874	377.2	400.981	390.315	0.0252751	-0.385907	0.00137687	0.765298	1.59731
14164	ENSORLG00000018585	bcar1	1608.49	1525.18	1555.59	1437.28	1002.24	1167.09	1349.69	0.0222387	-0.38511	0.00112411	0.765721	1.65289
3709	ENSORLG00000005022	atp8b3	2092.85	1855.25	1783.67	2028.19	1459.41	1430.98	1572.6	0.00193827	-0.382997	4.19355e-05	0.766843	2.71259
13431	ENSORLG00000017453	grip1	2348.87	2213.23	2705.2	2502.42	1655.6	1913.15	2055.9	0.0159832	-0.381609	0.000703959	0.767581	1.79634
12447	ENSORLG00000016196	rgl2	359.749	305.832	345.578	363.23	247.389	277.355	266.364	0.0437366	-0.381369	0.00312324	0.767708	1.35915
14923	ENSORLG00000020672	ddx4	1709.39	1791.34	1746.88	1827.13	1254.25	1279.01	1548.35	0.00610151	-0.378936	0.000188585	0.769005	2.21456
14849	ENSORLG00000020522	chpfa	614.936	579.441	578.197	522.411	378.101	470.083	477.015	0.0424652	-0.378353	0.00296956	0.769315	1.37197
6734	ENSORLG00000008791	anln	3536.95	3590.07	3574.85	3535.63	2407.96	2722.17	3090.19	0.00457631	-0.377502	0.000130134	0.769769	2.33948
16087	ENSORLG00000022380	gcc1	577.315	729.804	604.677	623.022	475.567	465.776	522.017	0.032917	-0.377408	0.00207506	0.76982	1.48258
9900	ENSORLG00000012804		6434.85	5725.88	6225.53	7901.87	4622.1	5474.95	5089.6	0.0413471	-0.376655	0.00285143	0.770222	1.38355
992	ENSORLG00000001447	aacs	928.309	854.647	858.751	945.969	722.034	650.552	700.631	0.00297132	-0.376596	7.25132e-05	0.770253	2.52705
21454	ENSORLG00000027747	igf2r	4590.88	4827.19	5596.38	4599.9	3407.18	3649.73	4280.74	0.0231349	-0.375942	0.00118728	0.770602	1.63573
10721	ENSORLG00000013907	ssh2a	2780.45	2651.98	2894.17	2627.77	1802.12	2179.67	2355.89	0.0146887	-0.37446	0.000629919	0.771394	1.83302
15050	ENSORLG00000020896	kat14	1043.5	1131.99	1071.4	987.139	700.753	785.804	964.213	0.0488631	-0.374316	0.00365674	0.771471	1.31102
21910	ENSORLG00000028203	enah	1051.59	989.984	865.895	885.213	687.146	740.833	769.665	0.0161075	-0.37336	0.000710473	0.771983	1.79297
8752	ENSORLG00000011328		974.113	986.697	1149.39	1237.09	777.71	936.186	803.655	0.0499387	-0.372593	0.00378801	0.772393	1.30156
10140	ENSORLG00000013124	dennd1a	531.278	474.822	540.126	492.958	347.419	445.334	389.428	0.0479182	-0.372146	0.00354218	0.772632	1.3195
1857	ENSORLG00000002596	bmpr1aa	1261.92	1228.44	1258.34	1274.07	846.673	937.333	1129.45	0.023897	-0.3706	0.00125542	0.773461	1.62166
9345	ENSORLG00000012093	fjx1	1331.94	1257.46	1276.53	1290.17	874.858	1009.64	1107.39	0.00981516	-0.370525	0.000350135	0.773501	2.0081
16792	ENSORLG00000023085	chac1	3502.43	4780.08	3866.14	4169.81	3106.99	2874.63	3492.47	0.0484574	-0.369411	0.00361012	0.774098	1.31464
6860	ENSORLG00000008946	lpcat4	1059.8	1072.09	882.934	1099.54	744.207	792.38	852.272	0.0231706	-0.369381	0.00119061	0.774115	1.63506
16942	ENSORLG00000023235		4372.66	3883.3	4175.29	4352.43	2644.08	3351.78	3750.8	0.047708	-0.369108	0.00351128	0.774261	1.32141
12895	ENSORLG00000016767	PKP4	2186.74	2282.93	2306.37	2224.81	1502.15	1752.4	1972.77	0.0135504	-0.368844	0.000561037	0.774403	1.86805
6112	ENSORLG00000008021	pld2	2309.57	2282.7	2419.14	2800.86	1807.63	1875.59	2016.85	0.00943991	-0.368776	0.000333102	0.774439	2.02503
9344	ENSORLG00000012092	sbf1	1947.91	1841.73	2087.03	1913.99	1326.36	1458.86	1740.68	0.0233197	-0.368719	0.00121178	0.77447	1.63228
8846	ENSORLG00000011445	sorbs3	1199.5	1240.22	1341.11	1589.81	994.55	1106.31	1020.17	0.04069	-0.368035	0.00276673	0.774837	1.39051
22210	ENSORLG00000028503	cx28.6	1215.54	1423.09	1347.93	1579.7	1123.63	1135.98	976.677	0.0321549	-0.36773	0.00198147	0.775001	1.49275
10260	ENSORLG00000013291	ddhd1a	2287.76	1987.42	2450.01	2691.85	1741.16	1876.4	1857.94	0.0288736	-0.367241	0.00166989	0.775263	1.5395
2829	ENSORLG00000003884		805.052	712.984	723.598	875.698	650.145	631.035	532.513	0.0481492	-0.367058	0.00356856	0.775362	1.31741
9580	ENSORLG00000012398	heatr5b	3219.77	3078.73	3276.68	2829.24	2037.57	2384.15	2810.26	0.0445145	-0.3636	0.00320458	0.777223	1.3515
12875	ENSORLG00000016741	msx1a	1464.79	1727.16	1335.43	1713.81	1268.98	1119.84	1251.72	0.0422951	-0.362883	0.00295494	0.777609	1.37371
394	ENSORLG00000000568	snx27a	3075.88	3180.23	3310.7	3060.08	2296.7	2349.36	2726.97	0.00255395	-0.361298	6.01897e-05	0.778464	2.59279
9373	ENSORLG00000012132		4144.05	3961.17	4259.06	4213.84	3232.04	3276.09	3174.42	1.99774e-06	-0.360866	1.28638e-08	0.778697	5.69946
7591	ENSORLG00000009842	zfyve26	3167.5	3442.05	3799.13	3177.85	2372.34	2512.32	3052.75	0.0379108	-0.360565	0.00248263	0.77886	1.42124
10395	ENSORLG00000013474	tjp2a	2065.54	1996.98	1976.28	2185.13	1578.28	1491.41	1737.18	0.00228059	-0.359596	5.23098e-05	0.779383	2.64195
7571	ENSORLG00000009818	gpc4	5064.2	5572.58	4887.56	4657.27	3626.38	4057.69	4115.89	0.00454878	-0.359421	0.000128877	0.779478	2.34211
13610	ENSORLG00000017682	npc1	22226.8	20092	21373.7	17809.3	14093.7	16220.9	17369.6	0.023685	-0.35837	0.00123779	0.780045	1.62553
8571	ENSORLG00000011087	cdc42ep4b	1400.95	1276.3	1411.73	1509.33	918.436	1225.64	1133.67	0.0493407	-0.357549	0.00372395	0.78049	1.30679
2080	ENSORLG00000002909	grhl2b	1342.55	1233.93	1288.41	1498.07	959.084	1135.21	1049.15	0.0207537	-0.355861	0.00101163	0.781403	1.6829
4084	ENSORLG00000005476	arhgap29a	593.707	524.297	557.343	623.942	449.265	423.458	479.004	0.0314133	-0.352112	0.00187955	0.783437	1.50289
12200	ENSORLG00000015877	golgb1	3753.75	3576.71	4191.22	3762.71	2525.5	3096.8	3363.68	0.0408191	-0.351368	0.00278085	0.78384	1.38914
11886	ENSORLG00000015458		1115.02	1170.4	1216.05	1234.12	811.951	910.074	1065.17	0.0366844	-0.350304	0.00236428	0.784419	1.43552
15022	ENSORLG00000020845	ptpn4a	954.445	1043.23	1083.49	1016.69	693.199	799.338	919.353	0.0478238	-0.349897	0.00353213	0.78464	1.32036
9970	ENSORLG00000012898	hmgcs1	5773.91	5726.9	5241.23	5071.42	3927.36	4053.51	4860.36	0.0180616	-0.349552	0.000828067	0.784828	1.74324
13764	ENSORLG00000017895	klc1a	1275.56	1260.6	1457.19	1646.88	1085.54	1126.4	1109.31	0.0448575	-0.348899	0.00323575	0.785183	1.34816
4032	ENSORLG00000005420	fam114a1	946.076	951.02	875.352	1130.13	806.003	740.564	756.352	0.0405682	-0.345987	0.0027507	0.78677	1.39181
12282	ENSORLG00000015984	cyfip1	5123.46	4932.51	5159.78	5304.25	3553.24	4000.43	4556.97	0.0130272	-0.345711	0.000529181	0.78692	1.88515
7013	ENSORLG00000009133	furina	6145.65	5557.2	6629.63	7072.61	4508.61	5208.67	5279.64	0.0290711	-0.345558	0.00168958	0.787003	1.53654
19733	ENSORLG00000026026	clmn	3494.1	3234.77	3298.24	3416.85	2563.34	2864.29	2519.86	0.000950954	-0.343537	1.74515e-05	0.788107	3.02184
20574	ENSORLG00000026867	zfpm1	1686.23	1596.06	1567.83	1520.92	1116.2	1197.24	1453.86	0.0367574	-0.342952	0.00237439	0.788426	1.43465
15014	ENSORLG00000020837	slc37a1	397.398	391.89	419.748	429.278	293.034	330.056	346.098	0.0497037	-0.342906	0.00376378	0.788452	1.30361
15025	ENSORLG00000020848	epb41l5	2734.65	3038.59	2601.32	2935.26	2179.76	2145.31	2366.33	0.00448489	-0.342349	0.000125455	0.788756	2.34825
14345	ENSORLG00000019064	p4ha2	745.408	751.01	691.225	826.899	545.372	637.401	600.511	0.0318476	-0.342074	0.00192069	0.788907	1.49692
9549	ENSORLG00000012363		6073.77	5585.77	6039.97	7140.97	5128.8	5232.71	4338.58	0.0410964	-0.341883	0.00281079	0.789011	1.3862
295	ENSORLG00000000408	map2k7	1804.28	1767.66	2030.46	1915.85	1287.56	1480.5	1681.66	0.0413471	-0.341877	0.00285066	0.789014	1.38355
7678	ENSORLG00000009948	bdh1	871.192	750.263	702.415	824.185	630.777	571.078	662.477	0.0493277	-0.341717	0.00371943	0.789102	1.30691
23194	ENSORLG00000029487		1419.51	1385.39	1546.19	1339.11	1004.83	1189.52	1175.95	0.0184456	-0.340603	0.000857547	0.789711	1.73411
5139	ENSORLG00000006807		8585.48	8389.07	9219.8	9321.22	6521.96	7380.04	7161.48	0.00140895	-0.338792	2.80339e-05	0.790703	2.8511
9692	ENSORLG00000012542	jupa	8433.32	8604.26	8606.91	9581.98	6734.19	6505.12	7658.49	0.00640154	-0.33835	0.000199507	0.790945	2.19372
8691	ENSORLG00000011242		2711.15	2508.81	2705.5	2540.72	1851.9	2200.56	2157.67	0.00693328	-0.338118	0.000222329	0.791073	2.15906
10027	ENSORLG00000012974	ptpn21	3230.03	3022.16	3078.61	3407.78	2309.04	2524.28	2729.35	0.00668087	-0.337433	0.000212084	0.791448	2.17517
4665	ENSORLG00000006208	PITPNM2	2905.01	2522.94	2673.57	2584.9	2145.89	2058.29	2143.12	0.00151898	-0.336608	3.12011e-05	0.791901	2.81845
11960	ENSORLG00000015553	dazap2	1814.79	1792.77	1865.5	2109.58	1382.56	1571.61	1548.96	0.01421	-0.33658	0.000602986	0.791917	1.84741
2592	ENSORLG00000003577		1471.23	1497.43	1285.41	1469.56	999.878	1182.39	1218.51	0.0324054	-0.335649	0.00201151	0.792428	1.48938
22916	ENSORLG00000029209	arhgap23a	2158.3	2022.73	2164.19	2270.3	1651.16	1652.64	1819.33	0.00214124	-0.335321	4.81194e-05	0.792608	2.66933
16980	ENSORLG00000023273	erfl3	2614.79	2403.53	2422	2423.07	1706.16	1908.78	2250.5	0.0370193	-0.334782	0.00240279	0.792904	1.43157
14032	ENSORLG00000018254	myo1b	6271.15	6119.4	6152.68	6619.19	4480.64	5241.69	5242.33	0.00360769	-0.334687	9.5199e-05	0.792956	2.44277
7855	ENSORLG00000010183		4501.77	4295.76	4635.87	5369.25	3845.07	3824.66	3525.03	0.0182234	-0.333162	0.000843698	0.793795	1.73937
16690	ENSORLG00000022983	inavab	1678.79	1555.51	1502.88	1753.68	1238.24	1331.27	1296.13	0.00718465	-0.3325	0.000233572	0.794159	2.14359
12043	ENSORLG00000015673	gnptab	6013.44	6176.08	6734.52	5947.57	4499.29	5259.38	5060.84	0.0060668	-0.332068	0.000187122	0.794397	2.21704
14989	ENSORLG00000020794	optn	2171.7	2229.09	2089.17	2266.09	1797.49	1723.85	1697.85	0.000280768	-0.331468	4.15819e-06	0.794727	3.55165
15029	ENSORLG00000020862	itgb5	3101.19	3379.77	2913.02	3261.34	2325.35	2531.37	2693.36	0.0090007	-0.330265	0.000311228	0.79539	2.04572
10266	ENSORLG00000013299	nomo	2860.1	3174	2662.41	2791.33	2102.41	2215.83	2546.73	0.0288736	-0.32775	0.00167414	0.796778	1.5395
11049	ENSORLG00000014335		1163.1	1170	1258.22	1262.18	844.919	965.79	1091.11	0.0448575	-0.327424	0.00323794	0.796958	1.34816
14296	ENSORLG00000018945	IDH3A	716.305	874.205	722.635	787.846	618.156	592.229	644.255	0.0464776	-0.32653	0.0033908	0.797452	1.33276
5537	ENSORLG00000007302	TSC22D2	1539.51	1498.31	1583.78	1917.65	1342.11	1298.53	1272.24	0.0453725	-0.325922	0.0032868	0.797788	1.34321
18501	ENSORLG00000024794	tpbga	3388.82	3672.22	2882.62	3287.35	2748.08	2586.33	2594.24	0.0236873	-0.323978	0.00124004	0.798864	1.62548
7079	ENSORLG00000009215		4712.39	4824.11	4510.71	3960.27	3305.54	3613.77	3889.32	0.0287011	-0.32154	0.00164854	0.800215	1.5421
2380	ENSORLG00000003316	rreb1a	5016.05	4964.21	5517.64	5142.85	3760	4083.76	4549.59	0.0122818	-0.321098	0.00047688	0.80046	1.91074
13808	ENSORLG00000017954	larp1b	3517.87	3442.58	3339.85	3256.89	2463.39	2622.59	3057	0.0186051	-0.320461	0.000872153	0.800814	1.73037
2131	ENSORLG00000002976	fndc3a	1661.47	1783.35	1733.59	1585.11	1204.55	1351.86	1515.92	0.0388988	-0.317082	0.00258055	0.802692	1.41006
4516	ENSORLG00000006021	cbfa2t2	1586.64	1719.98	1515.68	1618.83	1284.69	1267.52	1325.07	0.00345341	-0.316937	8.85034e-05	0.802772	2.46175
12842	ENSORLG00000016701		2088.97	2121.29	2128.28	2194.22	1637.01	1778.46	1722.9	0.000470121	-0.316895	7.53768e-06	0.802796	3.32779
18076	ENSORLG00000024369	ol-gb1	8706.35	8905.94	7567.16	8278.55	6698.23	6617.21	6853.23	0.00360031	-0.315288	9.39514e-05	0.803691	2.44366
16236	ENSORLG00000022529	arhgef1b	2308.98	2221.03	2313.83	2684.72	1852.32	1901.19	1992.43	0.0184324	-0.314906	0.000854562	0.803904	1.73442
18790	ENSORLG00000025083	zgc:153993	2308.84	2344.92	2167.19	2521.93	1869.37	2075.6	1690.77	0.0323809	-0.314303	0.00200765	0.804239	1.48971
5761	ENSORLG00000007588	zdhhc20b	858.301	785.356	854.916	902.314	693.762	668.712	689.755	0.0154241	-0.314105	0.000670793	0.80435	1.8118
7866	ENSORLG00000010195	micall2b	615.445	714.099	680.532	756.443	552.813	567.647	550.322	0.0489129	-0.313616	0.00366925	0.804623	1.31058
9955	ENSORLG00000012877	SLC25A25	1595.29	1576.65	1567.27	1723.49	1290.4	1338.58	1272.47	0.00257226	-0.313302	6.07869e-05	0.804798	2.58968
12237	ENSORLG00000015929	nipa2	1093.99	1183.35	1037.38	1222.93	860.636	949.244	932.579	0.0282989	-0.311246	0.0016163	0.805945	1.54823
4007	ENSORLG00000005387	alcamb	49779.3	49648.5	50448.6	54760.2	42972.9	43900.3	37017.8	0.0114511	-0.309016	0.000429877	0.807192	1.94115
9475	ENSORLG00000012272	tln2a	5466.79	5128.25	5881.97	5464.83	4149.68	4368.53	4771.28	0.00911771	-0.3086	0.000317206	0.807425	2.04011
11636	ENSORLG00000015131	rabep1	1571.98	1564.07	1494.56	1573	1153.1	1328.15	1276.33	0.00759454	-0.308451	0.000247935	0.807508	2.1195
6369	ENSORLG00000008323	HPS6	658.329	672.125	682.257	628.679	513.46	526.217	561.21	0.0233197	-0.307534	0.00121002	0.808022	1.63228
10049	ENSORLG00000013002	PTK7	7190.91	7382.4	7059.29	6615.8	5261.82	5343.88	6515.24	0.0352285	-0.307515	0.00225707	0.808033	1.45311
9816	ENSORLG00000012694	SMAP1	1940.1	2029.48	1898.57	2036.49	1549.09	1603.94	1637.89	0.00110344	-0.307471	2.11026e-05	0.808057	2.95725
24044	ENSORLG00000030337	TNS4	955.424	802.878	855.706	921.125	737.605	729.759	679.213	0.041555	-0.305079	0.0028712	0.809398	1.38138
23236	ENSORLG00000029529	efs	4542.3	4016.39	4424.98	4065.84	3184.27	3436.38	3732.22	0.0180139	-0.304678	0.000824248	0.809623	1.74439
2993	ENSORLG00000004090	cdk6	2581.79	2577.82	2265.26	2638.07	1986.63	2184.36	1947.09	0.0190032	-0.303166	0.000894503	0.810472	1.72117
10660	ENSORLG00000013830	sh3bp4	1842.24	1853.67	1814.29	1980.03	1373.95	1506.2	1684.24	0.0314176	-0.299929	0.00188344	0.812292	1.50283
13457	ENSORLG00000017481		1341.08	1221.71	1192.85	1378.4	957.013	1118.01	1055.16	0.0443081	-0.299057	0.00317546	0.812784	1.35352
22165	ENSORLG00000028458	COBLL1	3040.49	2997.68	2828.21	3036.13	2293.67	2679.05	2287.98	0.0165734	-0.298137	0.000737356	0.813302	1.78059
1393	ENSORLG00000001977	itgb1b.1	3402.25	3136.12	3277.96	3568.87	2473.18	2780.29	2933.48	0.0255173	-0.294415	0.00139992	0.815403	1.59316
9412	ENSORLG00000012182	slc9a3r1a	1086.78	1121.01	1033.72	1140.19	873.908	827.179	985.485	0.0437044	-0.290736	0.00310405	0.817485	1.35948
13366	ENSORLG00000017362	fdft1	1631.15	1544.06	1487.5	1535.92	1379.73	1156.58	1267.07	0.0304801	-0.289503	0.00181154	0.818184	1.51598
11992	ENSORLG00000015602	lpp	1762.26	1733.53	1784.7	1885.79	1402.41	1481.81	1520.7	0.00586203	-0.287405	0.000177599	0.819374	2.23195
3154	ENSORLG00000004314	arhgap12b	917.068	1014.63	993.871	968.361	769.438	759.291	865.045	0.0376007	-0.286721	0.00245264	0.819763	1.4248
9327	ENSORLG00000012072	ism1	1147.86	1186.25	1076.89	1250.41	1007.86	940.293	917.702	0.0326233	-0.286332	0.00202924	0.819984	1.48647
4857	ENSORLG00000006459	myrf	2636.69	2561.64	3065.71	2635.22	2213.77	2284.97	2231.64	0.0311738	-0.280676	0.00186079	0.823205	1.50621
1521	ENSORLG00000002154	farp2	9652.56	9749.58	9419.62	9998.42	7755.95	7803.26	8513.22	0.00197546	-0.274491	4.3249e-05	0.826742	2.70433
7132	ENSORLG00000009280	wdfy1	1184.94	1170.86	1174.55	1085.91	920.582	905.01	1038.92	0.0432087	-0.273913	0.00304937	0.827073	1.36443
8656	ENSORLG00000011196	BICD2	3084.86	2881.77	3034.41	3348.27	2500.05	2734.35	2431.69	0.030413	-0.272844	0.00180559	0.827686	1.51694
2118	ENSORLG00000002958	rad54l	2191.69	2333.6	2225.19	2094.51	1712.48	1786.91	2009.73	0.0412731	-0.268117	0.00283563	0.830403	1.38433
15739	ENSORLG00000022032	tead1a	5595.55	5443.64	5063.78	5209.82	4048.04	4433.5	4797.61	0.0321549	-0.267701	0.00197665	0.830642	1.49275
10770	ENSORLG00000013964	fgfr4	5442.56	5292.93	5252.4	5285.19	3950.71	4676.77	4642.6	0.028285	-0.265953	0.00161368	0.831649	1.54844
7995	ENSORLG00000010360	ccnyl1	1153.02	1063.98	1054.55	1178.28	940.217	926.605	909.8	0.0334538	-0.26547	0.00212613	0.831928	1.47555
5067	ENSORLG00000006719	zmiz1a	1306.25	1303.15	1366.9	1297.78	1008.98	1129.16	1174.44	0.0477977	-0.256447	0.00352404	0.837147	1.32059
11245	ENSORLG00000014603	ralgps2	6335.93	6449.65	6540.46	6720.63	5440.59	5583.23	5387.67	0.0009161	-0.251407	1.64579e-05	0.840077	3.03806
9511	ENSORLG00000012319	STRN	2398.9	2429.17	2403.51	2408.87	1974.93	1916.81	2197.55	0.0265522	-0.247997	0.00147379	0.842065	1.5759
13417	ENSORLG00000017437	daam1b	4280.48	4194.61	4411.2	4623.84	3437.55	3746.51	3930.65	0.0398007	-0.24071	0.00268584	0.846328	1.40011
10954	ENSORLG00000014206	fgfr1	6744.31	6181.69	6599.53	6806.78	5131.36	5718.65	5914.19	0.0489129	-0.236391	0.00366864	0.848866	1.31058
34	ENSORLG00000000052	gpd2	1283.1	1200.55	1232.34	1255.61	1110.66	1029.77	1027.1	0.0443081	-0.23555	0.00317832	0.849361	1.35352
17016	ENSORLG00000023309	TIPARP	1934.08	1903.97	1816.71	1908.7	1546.04	1583.63	1710.16	0.0396141	-0.229146	0.00266305	0.85314	1.40215
11065	ENSORLG00000014357	smo	3450.82	3506.37	3261.66	3388.68	2820.74	2936.15	2966.96	0.0135737	-0.226377	0.000563974	0.854779	1.8673
10695	ENSORLG00000013878	ACLY	5950.08	5893.36	6193.78	6414.71	5238.74	5290.78	5153.81	0.0111529	-0.225833	0.000410063	0.855101	1.95261
4333	ENSORLG00000005789	pcsk5b	3084.45	3294.25	3102.65	3293.65	2826.33	2584.98	2786.07	0.0334318	-0.225063	0.00212258	0.855558	1.47584
5602	ENSORLG00000007392	shrprbck1r	2687.14	2909.75	2794.34	2831.73	2451.18	2385.2	2367.8	0.0166212	-0.224728	0.000740622	0.855756	1.77934
6434	ENSORLG00000008402	dgcr2	3855.31	4067	3970.34	4212.96	3318.92	3552.96	3471.5	0.0225187	-0.223833	0.00114551	0.856287	1.64746
14750	ENSORLG00000020262	tmem144b	18021.5	17829.9	18629.8	18289.8	15713.7	15833.7	15728.3	0.00224227	-0.207305	5.08229e-05	0.866154	2.64931
11210	ENSORLG00000014562	map7d1a	4870.78	5001.55	4974.13	4950.05	4397.6	4076.16	4408.56	0.0237127	-0.204921	0.00124289	0.867586	1.62502
20178	ENSORLG00000026471		9827.91	9894.32	9972.01	9848.45	8036.78	8958.53	8742.36	0.0297338	-0.20461	0.00175683	0.867773	1.52675
19899	ENSORLG00000026192	SDC3	5152.75	5247.8	5123.13	5177.53	4453.48	4590.25	4496.54	0.00917187	-0.197458	0.0003201	0.872086	2.03754
8216	ENSORLG00000010651	ap1m3	2206.81	2145.66	2252.29	2372.32	2684.39	2628.47	2536.24	0.0330283	0.221282	0.00208421	1.16577	1.48111
3848	ENSORLG00000005180		1445.74	1421.97	1446.14	1381.67	1665.27	1652.52	1667.94	0.020853	0.223098	0.00102049	1.16724	1.68083
23436	ENSORLG00000029729	rab5if	1849.6	1894.24	1751.61	1667.78	2081.6	2112.27	2128.69	0.0383247	0.234523	0.00253688	1.17652	1.41652
15475	ENSORLG00000021768	ATP8	10038.2	10977.7	11107	10785.6	12431.6	12589.6	12981.9	0.00794469	0.239851	0.000260901	1.18087	2.09992
6602	ENSORLG00000008634		1913.45	1855.03	1971.92	1851.53	2275.07	2207.48	2252.01	0.00886178	0.24197	0.000304713	1.18261	2.05248
4947	ENSORLG00000006569	ergic1	1517.6	1448.89	1374.62	1394.76	1725.67	1681.95	1715.29	0.0172709	0.251859	0.000780635	1.19074	1.76268
5347	ENSORLG00000007070	ssr4	5249.84	6068.76	5527.97	5233.13	6957.64	6486.37	6278.65	0.0433001	0.252146	0.00306165	1.19098	1.36351
14644	ENSORLG00000019978		3208.22	3113.17	3508.34	3122.55	4094.51	3804	3694.03	0.0287011	0.255172	0.00164908	1.19348	1.5421
18647	ENSORLG00000024940	mad1l1	2005.5	2029.52	2053.97	1879.87	2369.16	2560.79	2236.93	0.0256202	0.262065	0.00141052	1.19919	1.59142
21977	ENSORLG00000028270	manf	3778.26	3911.64	3691.47	3577.38	4922.26	4416.28	4169.34	0.0275177	0.26791	0.00155184	1.20406	1.56039
1013	ENSORLG00000001475	pdia3	5757.69	6415.45	5562.77	5661.34	7677.69	6720.9	6751.74	0.0390493	0.269278	0.00259993	1.2052	1.40839
4963	ENSORLG00000006588	tcn2	1047.82	1221.95	1120.2	1110.01	1436.74	1282.83	1352.15	0.0463385	0.270589	0.00337673	1.2063	1.33406
3685	ENSORLG00000004989	parp16	864.308	847.466	844.154	854.565	1090.36	1046.41	954.563	0.0287011	0.273803	0.00164512	1.20899	1.5421
7175	ENSORLG00000009330	ube2c	1749.46	1753.33	1791.61	1753.26	2369.98	2099.91	1924.4	0.0430838	0.274572	0.00303501	1.20963	1.36569
1668	ENSORLG00000002351	cops2	2590.87	2500.95	2559.39	2608.56	3455.57	3107.57	2763.53	0.0437366	0.277463	0.00312027	1.21206	1.35915
9677	ENSORLG00000012523	ssr3	5152.53	6000.36	5112.25	5019.27	6513.43	6390.41	6469.45	0.0233197	0.279285	0.00120902	1.21359	1.63228
17562	ENSORLG00000023855		4732.88	4734.35	4626.94	4474.15	6046.95	5462.12	5458.67	0.00268021	0.285002	6.42007e-05	1.21841	2.57183
19577	ENSORLG00000025870	tmco1	1785.8	1967.87	1906.74	1746.34	2438.39	2220.51	2112.02	0.0259374	0.28552	0.00143023	1.21885	1.58607
12009	ENSORLG00000015626		3221.38	3819.59	3427.94	3292.46	4390.98	3967.63	4237.87	0.0241382	0.287454	0.00127763	1.22048	1.6173
15540	ENSORLG00000021833	sec61b	7449.42	8154.36	6941.12	7064.37	9211.6	8717.84	9191.06	0.0113772	0.288324	0.000426116	1.22122	1.94396
3825	ENSORLG00000005154	pex14	1598.02	1816.64	1666.77	1571.59	2122.57	2108.54	1864.39	0.0322422	0.288648	0.00198893	1.22149	1.49158
8455	ENSORLG00000010940	sfxn2	1168.62	1073.85	1140.83	1044.86	1445.9	1305.79	1307.51	0.0220205	0.289458	0.00110315	1.22218	1.65717
5801	ENSORLG00000007636	afap1l1a	869.149	852.457	809.499	817.483	1063.55	1064.93	943.273	0.0254848	0.290256	0.00139649	1.22286	1.59372
19283	ENSORLG00000025576		1829.98	1663.28	1765.91	1516.03	2230.61	2018.4	1979.89	0.0396984	0.294	0.00267383	1.22603	1.40123
2136	ENSORLG00000002982	FAHD2A	547.313	623.398	577.631	555.252	724.851	685.87	708.424	0.0349247	0.294783	0.00223311	1.2267	1.45687
10463	ENSORLG00000013570		2592.95	2575.22	2553.21	2769.27	3626.04	3100.33	2930.24	0.0345337	0.295534	0.00219922	1.22734	1.46176
2756	ENSORLG00000003797	mppe1	1159.15	1237.24	1273.44	1173.25	1398.34	1563.71	1518.16	0.00982123	0.303043	0.000350984	1.23374	2.00783
6897	ENSORLG00000008989	tent2	947.009	944.735	998.13	892.385	1257.84	1135.92	1122.43	0.0135737	0.310185	0.000565498	1.23987	1.8673
18976	ENSORLG00000025269	chchd1	1170.4	1244.82	1151.68	1095.1	1642.6	1362.57	1335.73	0.0470251	0.312363	0.0034368	1.24174	1.32767
23844	ENSORLG00000030137		5039.05	5356.14	5028.52	4442.65	5892.93	5971.45	6647.7	0.0159143	0.313099	0.000699758	1.24237	1.79821
22895	ENSORLG00000029188		1159.34	1187	1246.55	1104.68	1593.17	1485.54	1298.28	0.0328273	0.313286	0.00205199	1.24253	1.48377
12457	ENSORLG00000016209	mical1	922.691	914.121	877.777	901.011	1038.74	1086.27	1246.28	0.0220579	0.314434	0.00110644	1.24352	1.65644
7826	ENSORLG00000010147	prim2	1082.3	1121.54	1097.3	999.633	1499.4	1293.02	1237.81	0.0277586	0.321505	0.0015765	1.24963	1.5566
8831	ENSORLG00000011424	ndufb3	1275.98	1457.5	1298.17	1329.28	1902.46	1593.81	1529.7	0.041555	0.321616	0.00287647	1.24973	1.38138
3992	ENSORLG00000005369	prtgb	1259.61	1404.35	1239.91	1308.53	1832.37	1444.7	1615.85	0.0397557	0.323787	0.00268024	1.25161	1.4006
2147	ENSORLG00000002997		12500.3	14250.9	11627.5	11091.2	16920.3	15174.8	14396	0.0434185	0.325377	0.00307816	1.25299	1.36233
10766	ENSORLG00000013959		2824.67	2729.86	2470.95	2448.16	3743.83	2917.55	3181.59	0.0474337	0.325479	0.00348499	1.25308	1.32391
6533	ENSORLG00000008546	uba52	17020.8	19666.5	16980.2	17800.3	25376.8	21439.9	20384.5	0.0276521	0.32621	0.00156511	1.25372	1.55827
4859	ENSORLG00000006463	ndufb6	686.71	692.656	677.844	663.337	969.126	768.19	825.107	0.0395328	0.328598	0.00265249	1.25579	1.40304
5182	ENSORLG00000006859	rabepk	1462.98	1583.74	1417.9	1338.76	2057.18	1792.9	1629.04	0.0395354	0.332276	0.00265521	1.259	1.40301
1568	ENSORLG00000002219	acy1	770.663	814.02	703.757	696.77	1004.66	861.546	955.357	0.0290711	0.334134	0.00169035	1.26062	1.53654
393	ENSORLG00000000565	rpl12	36098	41292.4	36095.6	36581.8	54989.5	43154.9	43787.5	0.0366844	0.334591	0.00236499	1.26102	1.43552
10053	ENSORLG00000013006	aplnra	2685.02	2637.14	2456.7	2297.01	3217.33	3535.46	2780.38	0.0328275	0.335174	0.00205835	1.26153	1.48376
18982	ENSORLG00000025275		446.511	444.528	432.896	449.958	611.452	528.343	539.615	0.0251888	0.336102	0.00136405	1.26234	1.59879
13286	ENSORLG00000017275		406.665	373.072	383.117	367.489	506.82	472.575	469.65	0.0259501	0.336866	0.00143434	1.26301	1.58586
17989	ENSORLG00000024282	isca1	1413.63	1492.21	1496.16	1415.51	2048.03	1700.21	1776	0.00839184	0.340359	0.000284231	1.26607	2.07614
10575	ENSORLG00000013721	mao	1903.74	1696.43	1536	1549.04	2108.11	2359.85	1896.27	0.0473487	0.344012	0.00347047	1.26928	1.32469
20463	ENSORLG00000026756	rps19	16317.9	18057.9	16221	15282.5	24009.7	19886.9	18868.4	0.0251508	0.345144	0.00136038	1.27028	1.59945
14346	ENSORLG00000019065	rps21	10085.9	11526.9	9688.82	10386.3	15028	13224.9	11467.7	0.0331852	0.345274	0.00210052	1.27039	1.47906
2424	ENSORLG00000003371	ELMO1	1676.37	1719.57	1736.31	1673.4	2137.75	2098.01	2257.9	5.13427e-05	0.347205	5.45496e-07	1.27209	4.28952
23360	ENSORLG00000029653	itpa	1087.16	1095.35	1092.81	1018.83	1605.22	1225.36	1265.29	0.0432603	0.347375	0.0030558	1.27224	1.36391
16960	ENSORLG00000023253	dctn3	2469.01	2556.66	2436.04	2392.22	3586.84	3167.03	2651.45	0.0314133	0.347815	0.00188116	1.27263	1.50289
12131	ENSORLG00000015787	atp6v1e1b	6584.3	7181.17	7120.58	6409.56	9847.3	8621.72	7635.09	0.0178993	0.350611	0.000816016	1.2751	1.74716
1798	ENSORLG00000002523	slc35c2	2134.52	2381.18	1951.8	1876.42	3022.89	2564.05	2403.4	0.0498445	0.352564	0.00377765	1.27683	1.30238
8591	ENSORLG00000011114	rfx4	1554.1	1562.76	1493.18	1348.75	1969.2	1702.66	2042.15	0.0127368	0.354317	0.000504387	1.27838	1.89494
5280	ENSORLG00000006983	hbegfa	650.796	616.385	610.442	574.178	738.119	895.891	720.236	0.0343356	0.355699	0.00218439	1.27961	1.46426
11161	ENSORLG00000014495	reep5	1119.4	1149.84	1073.05	1093.49	1599.63	1416.9	1240.2	0.0190032	0.3561	0.000896932	1.27996	1.72117
3679	ENSORLG00000004982	paf1	4223.89	4542.59	4300.19	5064.41	6543.79	5758.48	5104.4	0.0266445	0.356242	0.00148383	1.28009	1.57439
16324	ENSORLG00000022617	atg101	581.908	603.331	617.952	547.563	863.407	674.847	718.56	0.0426413	0.356406	0.00299285	1.28023	1.37017
14558	ENSORLG00000019729	ldah	398.607	390.637	366.634	330.225	458.512	477.674	491.176	0.0322454	0.358355	0.0019912	1.28196	1.49153
23366	ENSORLG00000029659	mrpl57	463.864	470.957	477.982	438.77	666.164	509.551	603.79	0.0496566	0.358702	0.00375636	1.28227	1.30402
21069	ENSORLG00000027362		467.033	416.768	421.229	400.705	582.929	558.685	501.883	0.0268711	0.361065	0.00150015	1.28437	1.57071
6886	ENSORLG00000008976	esrp1	3247.35	3004.62	3314.17	3185.21	4416.27	3959.51	3918.66	0.0003653	0.362301	5.57476e-06	1.28547	3.43735
22605	ENSORLG00000028898	mrps21	1388.19	1326.26	1459.96	1333.21	2130.33	1617.89	1568.97	0.0493277	0.364293	0.00371341	1.28725	1.30691
23738	ENSORLG00000030031	cox6a1	3409.54	3180.29	3176.47	3110.23	4678.06	3979.11	3791.37	0.00482342	0.36628	0.000138522	1.28902	2.31665
20630	ENSORLG00000026923	si:dkey-30c15.13	1227.71	1263.81	1053.44	997.5	1494.8	1487.67	1410.9	0.0195801	0.36712	0.000939289	1.28978	1.70819
21513	ENSORLG00000027806	cox7a2l	1920.08	1873.12	1899.81	1784.44	2886.87	2211.54	2139.52	0.0346525	0.36789	0.00220901	1.29046	1.46027
20148	ENSORLG00000026441	cst14a.1	3050.13	2893.2	3045.23	3082.95	4538.28	3618.51	3532.82	0.0130272	0.368641	0.00052931	1.29114	1.88515
5496	ENSORLG00000007248	macc1	758.58	759.493	767.575	701.969	1113.65	952.631	826.464	0.0378284	0.368854	0.00246993	1.29133	1.42218
6704	ENSORLG00000008754		826.744	735.243	777.197	683.237	1098.65	915.582	912.331	0.0276929	0.369118	0.0015692	1.29156	1.55763
3489	ENSORLG00000004742	aldob	23587.2	27707	25115.3	23475	37354.6	30183.4	29436.6	0.0184495	0.372365	0.000858916	1.29447	1.73402
6173	ENSORLG00000008089	asah1b	2406.11	2540.59	2424.49	2086.84	3592.29	2968.95	2629.73	0.0437366	0.373688	0.00311818	1.29566	1.35915
21382	ENSORLG00000027675	arfgap3	792.709	873.857	901.176	773.112	1136.17	1136.32	973.224	0.0128172	0.37389	0.000508397	1.29584	1.89221
8100	ENSORLG00000010499	HNRNPH3	390.407	401.188	450.012	394.334	554.43	534.227	501.099	0.0153241	0.374605	0.000662208	1.29648	1.81462
21974	ENSORLG00000028267	srp19	3241.7	3202.66	3301.08	3031.59	4896.61	3892.4	3637.99	0.0218233	0.374901	0.00108625	1.29675	1.66108
14097	ENSORLG00000018387	TMEM82	2694.53	3121.06	2864.89	2252.3	3592.97	3630.85	3417.86	0.0252751	0.376225	0.00137281	1.29794	1.59731
18175	ENSORLG00000024468	rhoub	3325.67	3455.87	3108.85	3320.08	4950.02	4047.46	3872.83	0.00964451	0.377462	0.000342185	1.29905	2.01572
17472	ENSORLG00000023765		1863.34	2225.75	2001.55	2071.03	3160.3	2545.58	2253.63	0.0475309	0.378889	0.00349519	1.30034	1.32302
14094	ENSORLG00000018375	SLC25A34	565.726	623.577	554.105	527.066	815.687	721.352	676.575	0.0191174	0.379026	0.000906014	1.30046	1.71857
23010	ENSORLG00000029303	tmem50a	1523.41	1634.52	1535.82	1526.53	2355.26	1961.18	1750.32	0.0196785	0.37919	0.000946546	1.30061	1.70601
9870	ENSORLG00000012767	mpc2	4437.27	4856.33	4474.27	4016.59	6500.79	5460.99	5388.15	0.00817409	0.379436	0.000272119	1.30083	2.08756
5917	ENSORLG00000007776	stimate	632.641	612.524	621.874	524.479	845.092	771.475	718.256	0.0185081	0.379985	0.000864031	1.30133	1.73264
2673	ENSORLG00000003686	si:dkey-222f8.3	722.969	667.068	584.836	584.435	797.011	847.2	853.384	0.0173335	0.38011	0.000785042	1.30144	1.76111
20464	ENSORLG00000026757	il12rb2l	745.035	710.184	804.314	671.57	1032.3	923.051	906.382	0.00897096	0.380129	0.000309045	1.30146	2.04716
7468	ENSORLG00000009677	mif4gda	612.368	615.959	586.153	539.053	841.005	732.189	726.266	0.00981516	0.382398	0.000349854	1.30351	2.0081
4964	ENSORLG00000006589	prdx4	3269.57	3510.2	3192.48	3235.01	4951.17	3905.05	4056.44	0.00706823	0.382619	0.000227609	1.30371	2.15069
11351	ENSORLG00000014757		3113.22	3169.42	3046.24	2896.1	4390.58	3605.29	3970.57	0.00123823	0.38425	2.4079e-05	1.30518	2.9072
1797	ENSORLG00000002522	NDUFA4	9025.32	9332.11	8631.27	8768.42	13307.3	11285.1	10417.2	0.00371457	0.384586	9.97409e-05	1.30549	2.43009
10845	ENSORLG00000014060	rbx1	1637.43	1650.63	1641.24	1548.24	2527.84	2096.38	1722.7	0.0451426	0.385504	0.00326725	1.30632	1.34541
16363	ENSORLG00000022656	mgmt	355.43	345.556	341.193	290.168	476.391	399.762	431.429	0.0413471	0.387411	0.00284973	1.30804	1.38355
3632	ENSORLG00000004925	sf3b5	2326.46	2407.49	2393.24	2271.24	3678.47	2899.13	2646.63	0.024615	0.388041	0.00131238	1.30862	1.6088
14770	ENSORLG00000020333	cox6c	2416.66	2681.95	2371.2	2403.28	3709.13	3058.85	2926.58	0.0087621	0.388637	0.000300077	1.30916	2.05739
20042	ENSORLG00000026335	zgc:92907	1025.8	1097.69	1003.21	891.905	1460.63	1239.06	1247.79	0.0121269	0.389138	0.000466737	1.30961	1.91625
21238	ENSORLG00000027531		1077.36	1084.37	1051.29	909.161	1480.7	1360.53	1212.55	0.0113772	0.391182	0.000426372	1.31147	1.94396
7518	ENSORLG00000009744	scarb2c	963.134	978.878	1047.77	793.189	1276.39	1270.81	1176.42	0.0152312	0.392323	0.000657107	1.31251	1.81727
9738	ENSORLG00000012599	tpi1b	545.767	583.382	531.293	510.316	807.407	716.482	612.561	0.0290798	0.392753	0.00169273	1.3129	1.53641
2437	ENSORLG00000003390	cdo1	1142.12	1268.88	1214.45	1167.41	1808.23	1626.6	1284.56	0.0328912	0.392892	0.00207132	1.31302	1.48292
1710	ENSORLG00000002405	dmgdh	872.578	1022.69	745.458	754.727	1142.57	1142.63	1058.94	0.041555	0.393405	0.00287362	1.31349	1.38138
19163	ENSORLG00000025456	snrpg	4955.26	5203.42	5181.78	4951.74	8305.41	6025.69	5663.58	0.0463385	0.393711	0.00337766	1.31377	1.33406
8012	ENSORLG00000010381	arrdc3a	2577.35	2188.81	2712.34	2045.02	3359.39	2938.69	3097.8	0.0212706	0.395514	0.00104915	1.31541	1.67222
3410	ENSORLG00000004640	hmg20b	811.581	775.763	755.157	703.343	1112.54	1023.64	871.776	0.0139722	0.397115	0.0005866	1.31687	1.85473
6397	ENSORLG00000008354	polr2m	293.312	321.544	308.428	291.741	457.364	385.373	357.601	0.04069	0.397594	0.0027674	1.31731	1.39051
11029	ENSORLG00000014310	MED10	2098.3	2165.94	2083.7	1933.39	3332.05	2614.19	2237.13	0.0480615	0.397859	0.00355587	1.31755	1.3182
3753	ENSORLG00000005072	rbp4	40694.9	46518.6	46212.7	41246.4	62976.8	58199.4	51467.3	0.00229598	0.398128	5.30751e-05	1.3178	2.63903
7564	ENSORLG00000009810	efna1b	941.859	902.712	945.596	924.347	1427.47	1149.64	1093.7	0.0128511	0.398305	0.000510568	1.31796	1.89106
15682	ENSORLG00000021975	rnf11b	954.623	1060.83	978.95	821.892	1352.27	1235.67	1185.49	0.0115645	0.398416	0.000437112	1.31806	1.93687
3969	ENSORLG00000005341	zgc:56231	29196.3	33392.6	27604.1	28073.7	46475.3	37467	33067	0.0323065	0.399611	0.00199705	1.31915	1.49071
3703	ENSORLG00000005015		1002.29	997.841	960.19	836.673	1411.03	1320.43	1024.93	0.0421027	0.400101	0.00293301	1.3196	1.37569
1205	ENSORLG00000001720	cln6a	347.709	390.501	344.891	315.769	506.3	434.391	443.072	0.0279949	0.400842	0.00159172	1.32028	1.55292
5581	ENSORLG00000007362	atp6v0e1	1723.04	1886.3	1834.95	1732.33	2740.92	2316.1	2053.24	0.0109425	0.401651	0.000400213	1.32102	1.96089
18928	ENSORLG00000025221	si:ch211-152c8.4	756.871	826.16	739.933	706.543	1196.46	928.897	876.021	0.0390157	0.402266	0.00259519	1.32158	1.40876
17889	ENSORLG00000024182	stat1b	290.764	270.897	280.009	288.533	404.556	325.996	390.261	0.0313734	0.40265	0.00187473	1.32193	1.50344
15518	ENSORLG00000021811	eloca	2365.87	2484.5	2265.62	2236.06	3728.34	2988.79	2558.6	0.0328275	0.403503	0.00206096	1.32272	1.48376
9460	ENSORLG00000012246		42658	46472	42694.6	40652.8	70526.8	54727.8	45948.2	0.0490788	0.40431	0.00368486	1.32346	1.30911
21055	ENSORLG00000027348	gng5	1868.89	1803.32	1905.04	1730.29	2919.36	2356.49	1980.52	0.0366844	0.405019	0.00236689	1.32411	1.43552
4028	ENSORLG00000005415	mpp3b	1033.38	1212.75	1137.31	1002.19	1625.37	1457.59	1273.52	0.0158973	0.405407	0.000696081	1.32446	1.79868
11328	ENSORLG00000014721		433.34	429.357	404.404	400.689	654.458	490.313	514.394	0.0370193	0.407439	0.00240211	1.32633	1.43157
13498	ENSORLG00000017532	mgst3b	1074.17	1004.58	1023.3	949.268	1485.83	1225	1320.71	0.00231455	0.40787	5.36533e-05	1.32673	2.63553
9863	ENSORLG00000012759	rpl24	20522.2	21065.3	20154.4	19531.5	32288.4	25205	23398.1	0.0124203	0.408212	0.000485457	1.32704	1.90587
2038	ENSORLG00000002848	retsat	1952.04	2218.21	2094.87	1693.77	2446	2544.68	2934.07	0.0141152	0.409041	0.00059442	1.3278	1.85031
16198	ENSORLG00000022491	eif4ebp2	1627.84	1537.87	1601.59	1344.03	2280.08	1943.23	1863.65	0.00774295	0.409088	0.000253777	1.32785	2.11109
16683	ENSORLG00000022976	zfand5a	5929.35	5724.79	6089.41	5091.72	8687.79	7661.41	6407.68	0.0151272	0.409982	0.000651647	1.32867	1.82024
5809	ENSORLG00000007648	wnt8a	545.518	579.684	515.333	482.714	792.486	705.237	617.589	0.0223446	0.410319	0.00113291	1.32898	1.65083
3785	ENSORLG00000005108	rpl28	17003.4	20314.4	17576.8	17680.4	28712.4	22435.7	21191.2	0.0191883	0.410335	0.000915392	1.32899	1.71696
18735	ENSORLG00000025028	smim7	892.217	852.488	849.972	797.13	1275.56	1110.41	996.983	0.00706314	0.410717	0.000226948	1.32935	2.151
14542	ENSORLG00000019682	hsdl2	2508.57	2741.54	2567.7	2308.68	3908.13	2891.18	3298.67	0.0145743	0.410916	0.000623137	1.32953	1.83641
18120	ENSORLG00000024413	slc35c1	1164.23	1229.07	1215.31	1040.62	1595.85	1576.13	1467.9	0.000606276	0.412144	1.00721e-05	1.33066	3.21733
1931	ENSORLG00000002693	rpl36	9902.37	9927.79	10044.8	10156.9	15781.6	11394.3	12899.8	0.00748334	0.416608	0.000243823	1.33479	2.1259
15893	ENSORLG00000022186	tbca	6090.5	6507.36	6098.98	5948.68	10367.9	7476.3	6843.83	0.0426978	0.417499	0.00300232	1.33561	1.36959
3984	ENSORLG00000005360		336.705	328.533	356.915	316.106	500.136	433.291	406.215	0.0174313	0.417826	0.000791312	1.33591	1.75867
11503	ENSORLG00000014964		2371.27	2349.55	2272.86	2306.14	3642.14	3096.21	2580.7	0.0125967	0.418048	0.000495594	1.33612	1.89974
3888	ENSORLG00000005226	soat2	3867.88	4325.21	4201.47	3542.89	5620.12	4480.23	5882.34	0.0133947	0.419249	0.000552004	1.33723	1.87307
11993	ENSORLG00000015603	fam102ba	516.95	457.239	533.824	395.426	598.033	606.271	705.222	0.0393261	0.420417	0.00263402	1.33831	1.40532
15822	ENSORLG00000022115	socs3	933.21	881.732	927.506	816.383	1424.93	1164.52	984.491	0.0348333	0.420854	0.00222503	1.33872	1.45801
6744	ENSORLG00000008802	rpl21	32838.7	37998.1	34086.8	34103.6	58497.5	43308.2	38125.6	0.0426035	0.424375	0.00298472	1.34199	1.37055
9444	ENSORLG00000012224	gapdh	11388.8	13119.2	9856.71	9216.74	15810.7	15221.4	12849.2	0.0326909	0.424873	0.00203555	1.34245	1.48557
22080	ENSORLG00000028373	si:dkey-184a18.5	239.312	231.039	224.589	199.865	336.587	280.962	284.429	0.0404918	0.425267	0.00274291	1.34282	1.39263
3244	ENSORLG00000004422	nek8	172.887	170.334	158.646	184.493	220.542	252.816	217.607	0.0483575	0.42648	0.00359957	1.34395	1.31554
1042	ENSORLG00000001513		6393.36	6448.66	6252.37	6340.35	10492.4	8238.26	6907.69	0.0259501	0.426526	0.00143536	1.34399	1.58586
9314	ENSORLG00000012057	styk1b	2797.51	2843.9	2636.97	2327.71	4054.13	3361.42	3283.85	0.00558079	0.427784	0.000166623	1.34517	2.2533
3361	ENSORLG00000004578	si:dkey-159f12.2	33581.1	36762.8	32045.4	31867.6	54753.5	44847.9	35946.9	0.0319769	0.428809	0.0019475	1.34612	1.49516
10243	ENSORLG00000013269		879.205	859.339	924.743	787.814	1096.17	1430.08	962.175	0.0451426	0.429595	0.0032658	1.34686	1.34541
24320	ENSORLG00000030613	rpl14	26424.2	29716.3	25985.5	26057.6	45162.3	33755.2	30394.7	0.0296722	0.429998	0.00174758	1.34723	1.52765
11714	ENSORLG00000015237	cd63	1173.51	1049.09	1102.85	976.972	1712.28	1423.09	1216.83	0.0240215	0.431932	0.00126681	1.34904	1.6194
4712	ENSORLG00000006267	nif3l1	632.305	736.991	690.491	613.02	1086.53	830.595	786.677	0.0367574	0.432024	0.0023787	1.34912	1.43465
1039	ENSORLG00000001509	crbn	33712.4	37246.6	33450.8	32214.6	56719.1	43045.9	38710.5	0.0225046	0.434433	0.00114334	1.35138	1.64773
17042	ENSORLG00000023335	apoc2	18356.8	18401.3	18356.2	17873.4	26912.5	19117.7	27951.7	0.0184456	0.43456	0.000857409	1.3515	1.73411
8449	ENSORLG00000010933	C11orf54	1537.8	1823.9	1958.12	1511.54	2540.91	2025.18	2359.19	0.0179684	0.434674	0.000820322	1.35161	1.74549
13017	ENSORLG00000016925	pfkfb2b	258.692	238.314	261.957	225.535	340.255	317.122	340.596	0.0130272	0.436358	0.000526998	1.35318	1.88515
6425	ENSORLG00000008390	cops5	2125.35	2109.86	2009.73	1952.58	3479.8	2478.94	2366.15	0.0311012	0.437382	0.00185446	1.35414	1.50722
4269	ENSORLG00000005708	ndufb5	2386.67	2552.14	2331.1	2190.52	3847.75	3069.64	2701.28	0.0161505	0.43892	0.000715491	1.35559	1.79181
21553	ENSORLG00000027846		846.44	950.143	835.065	755.482	1359.71	1041.53	1043.59	0.0225389	0.43915	0.00114799	1.35581	1.64707
10504	ENSORLG00000013629		161.824	176.394	157.18	146.109	202.722	217.421	231.26	0.047131	0.439323	0.00345061	1.35597	1.32669
10297	ENSORLG00000013347	RPS15A	23071.7	25363	23560.5	22508.4	39779.1	29848.8	26570.9	0.0233197	0.440658	0.00121045	1.35722	1.63228
14062	ENSORLG00000018316	MFAP2	823.007	793.375	783.609	719.481	1244.91	915.919	1022.11	0.0121269	0.444241	0.000466961	1.3606	1.91625
1916	ENSORLG00000002673	sdhc	1701.55	1839.04	1648.42	1563.98	2768.04	2191.92	1935.28	0.0181351	0.445358	0.000836107	1.36165	1.74148
6345	ENSORLG00000008295	bcap29	1354.75	1238.64	1328.94	1235.02	1844.49	1818.01	1617.15	4.07167e-05	0.448783	4.16868e-07	1.36489	4.39023
4319	ENSORLG00000005769		963.016	969.691	986.999	901.202	1578.62	1219.74	1113.1	0.0161443	0.449393	0.000714172	1.36547	1.79198
16043	ENSORLG00000022336		868.808	781.413	759.79	634.734	1109.42	898.782	1109.88	0.0216559	0.449437	0.00107373	1.36551	1.66442
24208	ENSORLG00000030501	dad1	897.058	901.526	780.883	722.13	1284.92	1021.17	1077.91	0.0122904	0.450509	0.000478002	1.36652	1.91044
4702	ENSORLG00000006252	tmem45b	444.016	442.043	409.959	445.584	719.179	592.719	473.558	0.0437366	0.451702	0.0031136	1.36765	1.35915
8111	ENSORLG00000010511		3333.33	3232.56	3105.05	3216.12	4942.06	4614.35	3663.9	0.00246624	0.451944	5.76462e-05	1.36788	2.60796
888	ENSORLG00000001289	rps13	15446.8	15832.4	15497.5	14185.4	25519	19063.4	17976.8	0.0109216	0.452325	0.000398747	1.36824	1.96171
4148	ENSORLG00000005565	bmpr1ba	627.386	602.425	567.362	588.126	995.976	664.243	787.795	0.0321549	0.453745	0.00197937	1.36959	1.49275
14444	ENSORLG00000019399		7620.3	7935.84	7347.17	7086.49	13001.2	9360.03	8453.69	0.0282071	0.454233	0.00160742	1.37005	1.54964
8612	ENSORLG00000011137	ndufa3	693.025	614.219	679.817	613.838	1037.48	867.644	766.928	0.0115238	0.454736	0.000434091	1.37053	1.9384
19551	ENSORLG00000025844	crabp2b	1164.81	1324.15	1190.71	1140.02	1931.89	1672.51	1348.84	0.0154241	0.454759	0.000672384	1.37055	1.8118
10391	ENSORLG00000013466	armc2	1124.88	1225.54	1064.51	998.272	1868.14	1238.87	1430.26	0.0384946	0.454913	0.00255061	1.3707	1.4146
6304	ENSORLG00000008245	RPL19	13419	14251.7	12944.5	12127.1	22275.3	16743.7	15223.9	0.0170847	0.455508	0.000768977	1.37127	1.76739
2119	ENSORLG00000002959	mettl27	365.404	393.779	443.159	335.147	607.651	531.085	443.138	0.044446	0.455714	0.00319584	1.37146	1.35217
4765	ENSORLG00000006334	smpd2b	2036.57	2329.18	2171.74	1775.13	3395.18	2492.73	2662.25	0.020853	0.45582	0.00101817	1.37156	1.68083
799	ENSORLG00000001144	RPL27A	26772	29543.4	27236.2	26678.3	47477.6	35966.4	29967	0.0287713	0.456069	0.00165995	1.3718	1.54104
11532	ENSORLG00000015002		13919.1	15196.3	13353.4	13640	22841	20127.7	14814.2	0.0228107	0.457423	0.00116477	1.37309	1.64186
9501	ENSORLG00000012308	afmid	484.378	552.97	430.695	380.114	662.768	568.7	670.963	0.0380873	0.45769	0.00250155	1.37334	1.41922
4126	ENSORLG00000005539	atp5po	7857.08	7906.71	7340.88	7481.08	13444.2	9824.58	8251.04	0.0378408	0.458391	0.00247317	1.37401	1.42204
15487	ENSORLG00000021780	ND6	4629.27	5472.86	5345.8	3967.86	6246.4	7457.29	6318.3	0.0123722	0.459273	0.000482778	1.37485	1.90755
16041	ENSORLG00000022334	tmem230b	651.142	664.415	665.011	589.335	1066.52	836.9	745.097	0.0211597	0.459341	0.00104095	1.37491	1.67449
19237	ENSORLG00000025530	tmsb5	985.242	927.858	854.677	736.742	1430.76	1151.09	1033.62	0.0316784	0.459989	0.00190315	1.37553	1.49924
2050	ENSORLG00000002863	ndufc2	929.484	1018.71	952.861	964.059	1606.29	1247.29	1136.1	0.011774	0.461352	0.000446548	1.37683	1.92908
22264	ENSORLG00000028557	rpl22	5360.25	5980.47	5167.07	4896.3	9359.44	6840.24	5903.51	0.0412731	0.461358	0.0028357	1.37684	1.38433
1394	ENSORLG00000001978	agpat9l	1583.67	1769.82	1362.67	1258.31	2295.2	1861.5	2020.3	0.0185325	0.463441	0.000866363	1.37883	1.73207
5786	ENSORLG00000007619		12251	12884	12756.6	11715.2	21425.9	16861.6	13041.1	0.0328725	0.464251	0.00206802	1.3796	1.48317
12258	ENSORLG00000015955	sf3b6	5684.08	5726.26	5908.48	5430.5	9648.07	8063.9	5829.66	0.0363024	0.464485	0.00233289	1.37982	1.44006
11441	ENSORLG00000014874	rnf181	1165.76	1073.34	1084.56	1086.3	1861.19	1473.53	1231.81	0.0201943	0.465414	0.000977856	1.38071	1.69477
19080	ENSORLG00000025373	rpl32	35516.2	36945.4	34779.2	34251	61190.6	46248.5	39094.1	0.0200844	0.465536	0.000968657	1.38083	1.69714
5477	ENSORLG00000007228	nubp2	594.416	559.847	518.885	506.731	943.601	704.53	610.974	0.0493277	0.46595	0.0037171	1.38123	1.30691
13659	ENSORLG00000017755	sox21	377.162	425.286	391.52	353.375	571.867	516.512	515.792	0.00227374	0.466489	5.19755e-05	1.38174	2.64326
9648	ENSORLG00000012487	zgc:101744	1693.03	1850.73	1652.04	1559.9	2953.66	2144.37	1910.89	0.0328273	0.468113	0.00205261	1.3833	1.48377
6580	ENSORLG00000008607	zgc:171489	825.023	791.917	861.435	758.003	1236.6	1106.18	1017.26	0.000455388	0.469047	7.27214e-06	1.3842	3.34162
5943	ENSORLG00000007810	lactb	245.764	238.547	237.376	207.444	366.533	306.441	292.744	0.0220776	0.470087	0.00110886	1.38519	1.65605
21388	ENSORLG00000027681	zgc:158640	300.802	355.03	316.132	293.59	510.979	410.311	394.694	0.0211711	0.470981	0.00104288	1.38605	1.67426
5742	ENSORLG00000007564	atf5a	307.506	345.819	304.979	270.73	420.513	479.404	377.855	0.0191883	0.471047	0.000915553	1.38612	1.71696
10238	ENSORLG00000013261	sod2	1276.68	1360.53	1222.93	1054.87	2120.09	1595.44	1394.56	0.0396537	0.471353	0.00266826	1.38641	1.40172
20549	ENSORLG00000026842	sod1	865.031	824.159	906.667	763.9	1487.6	1081.56	930.218	0.0482537	0.473686	0.00358563	1.38865	1.31647
16623	ENSORLG00000022916	errfi1a	405.948	359.908	363.701	332.937	569.104	498.422	454.668	0.0087621	0.473728	0.000299564	1.38869	2.05739
550	ENSORLG00000000798	PPIL3	1159.55	1108.9	1153.69	1019.89	1881.2	1453.08	1295.81	0.0137983	0.475251	0.000576632	1.39016	1.86017
10130	ENSORLG00000013111	rpl30	7247.22	8297.67	7436.51	7576.01	12627.4	10382.3	8859.43	0.00498824	0.475688	0.000144478	1.39058	2.30205
10527	ENSORLG00000013659		1788.95	1987.37	1809.22	1638.06	2025.04	2492.09	3016.92	0.0169281	0.475813	0.000757966	1.3907	1.77139
525	ENSORLG00000000768	tex264a	238.845	271.415	238.65	217.86	378.319	286.791	342.973	0.0297338	0.47607	0.00175761	1.39095	1.52675
17491	ENSORLG00000023784	UBL5	2615.32	2490.93	2673.65	2373.81	4602.05	3283.94	2707.35	0.0496566	0.476133	0.00375702	1.39101	1.30402
2376	ENSORLG00000003311		718.27	615.037	609.704	515.284	919.165	805.952	840.187	0.00837962	0.476196	0.000282738	1.39107	2.07678
6601	ENSORLG00000008633	cox17	1064.16	1139.83	1064.45	906.747	1784.45	1394.39	1186.88	0.0277415	0.479574	0.00157374	1.39433	1.55687
18413	ENSORLG00000024706	uqcrq	1234.19	1240.29	1214.46	1110.5	2113.53	1533.49	1375.12	0.0248215	0.480836	0.00133297	1.39555	1.60517
21470	ENSORLG00000027763	rpl37	18911.7	20617.5	19286.8	18869.5	34765.3	24751	21924	0.0221352	0.483117	0.00111642	1.39776	1.65492
17270	ENSORLG00000023563		233.673	212.338	240.217	177.09	335.162	292.27	276.187	0.0380873	0.483272	0.00250061	1.39791	1.41922
20396	ENSORLG00000026689	RPS17	23087.7	25424.5	23108.1	22340.3	43053.8	30773.1	24706.1	0.0477329	0.483578	0.00351619	1.39821	1.32118
12691	ENSORLG00000016513	rpl35	23159.5	23813.5	22353.3	21742.6	40908.5	28963.8	25765.4	0.0217687	0.485659	0.00108073	1.40023	1.66217
6716	ENSORLG00000008770	si:ch211-140b10.6	434.43	438.291	445.736	432.468	747.927	472.298	618.065	0.0354225	0.485765	0.00227178	1.40033	1.45072
20047	ENSORLG00000026340	ndufs4	1028.57	1044.69	983.889	903.517	1667.14	1350.77	1142.61	0.0120373	0.485933	0.000461733	1.40049	1.91947
20920	ENSORLG00000027213	cript	617.797	628.517	629.087	586.672	1091.21	835.22	659.142	0.0440874	0.486368	0.0031568	1.40091	1.35569
6247	ENSORLG00000008173	si:ch211-107o10.3	730.924	592.468	624.37	525.015	1068.43	802.883	727.34	0.0488631	0.487158	0.00365336	1.40168	1.31102
16824	ENSORLG00000023117	si:ch211-191a24.4	228.321	241.883	228.132	200.05	359.201	300.696	284.709	0.0193502	0.487727	0.000925769	1.40223	1.71331
11682	ENSORLG00000015191	klf11b	328.958	348.155	384.544	299.81	506.398	414.592	511.28	0.01236	0.489597	0.000481508	1.40405	1.90798
21148	ENSORLG00000027441		1197.11	1304.27	1185.09	898.614	1857.38	1647.13	1331.17	0.0316141	0.491331	0.00189725	1.40574	1.50012
5637	ENSORLG00000007438	cideb	1967.23	2066.95	1778.96	1643.23	2992.33	2577.08	2298.8	0.00303209	0.4928	7.43867e-05	1.40717	2.51826
18303	ENSORLG00000024596		3108.01	3474.58	3160.36	3085.9	4978.45	4367.72	4196.73	9.73311e-06	0.49324	8.11459e-08	1.4076	5.01175
18403	ENSORLG00000024696	spint1a	241.149	238.106	255.67	227.654	393.935	309.96	311.61	0.0141505	0.493506	0.000597729	1.40786	1.84923
4821	ENSORLG00000006409	rplp2	7935.43	8419.93	7663.07	7700.7	13425.7	9490.3	10585.5	0.00247438	0.493869	5.79957e-05	1.40822	2.60653
12969	ENSORLG00000016862		578.622	599.841	612.435	400.49	788.313	711.175	816.06	0.0332049	0.495015	0.00210604	1.40933	1.4788
5590	ENSORLG00000007374	rpl26	31905.9	33936.8	31590.4	30144.2	57102.8	42198.2	35561.7	0.0184795	0.495148	0.000861504	1.40946	1.73331
7647	ENSORLG00000009910	cox7c	1947.47	1806.43	1894.76	1686.37	3128.72	2416.4	2214.67	0.00529985	0.496376	0.000155355	1.41067	2.27574
5228	ENSORLG00000006911	ISCU	870.966	840.312	897.295	817.585	1485.41	1132.93	1007.08	0.0113772	0.496939	0.000426133	1.41122	1.94396
7159	ENSORLG00000009313		249.185	244.261	250.778	242.609	423.491	330.862	290.134	0.0296722	0.496993	0.00174493	1.41127	1.52765
20844	ENSORLG00000027137	coa5	526.728	555.824	591.965	481.437	953.973	685.764	642.406	0.0318476	0.497438	0.00192568	1.4117	1.49692
847	ENSORLG00000001237		254.803	262.377	240.462	177.972	328.559	335.065	327.091	0.0332049	0.498079	0.002106	1.41233	1.4788
23593	ENSORLG00000029886	si:ch211-39k3.2	3189.61	3073.12	3364.75	2914.48	5809.71	4106.3	3368.43	0.0422495	0.498112	0.00294903	1.41236	1.37418
2566	ENSORLG00000003550	h6pd	457.646	450.384	448.013	385.012	747.786	498.639	599.22	0.0270375	0.499269	0.00151118	1.4135	1.56803
9065	ENSORLG00000011712	mrpl14	830.042	845.351	799.268	718.235	1373.03	1094.49	920.932	0.0148088	0.500682	0.000636025	1.41488	1.82948
20361	ENSORLG00000026654	rpl38	12758.5	14012.4	12517.1	11908.4	22675.3	15878	15799.2	0.00941285	0.501383	0.000330329	1.41557	2.02628
6548	ENSORLG00000008568	akr1a1a	686.465	1006.47	900.236	665.652	1243.94	1189.68	1029.45	0.0366421	0.503268	0.00235708	1.41742	1.43602
3602	ENSORLG00000004887	rpl34	18590.1	18979.2	18472.7	17039.8	32795.2	23495.4	21412.3	0.0112989	0.503498	0.000419798	1.41765	1.94696
14500	ENSORLG00000019560	cyp3a40	1184.57	1273.95	1210.76	1223.22	1930.04	1818.92	1453.55	0.000620606	0.503824	1.047e-05	1.41797	3.20718
8873	ENSORLG00000011476	zgc:171772	15811.7	17274.2	15656.3	14287.8	28084.9	20526.8	18484.7	0.0126233	0.50525	0.000499079	1.41937	1.89883
8470	ENSORLG00000010962	aspa	117.594	127.037	107.032	115.566	172.703	149.904	175.814	0.0390558	0.510327	0.00260288	1.42437	1.40831
22834	ENSORLG00000029127		438.15	479.218	507.914	438.604	857.822	597.889	535.974	0.0439474	0.510349	0.00314186	1.42439	1.35707
694	ENSORLG00000001012		760.049	937.698	862.511	745.299	1446.54	1166.06	929.003	0.0268711	0.514603	0.00149864	1.4286	1.57071
24001	ENSORLG00000030294	ndufa1	1346.53	1376.51	1436.84	1250.7	2490.74	1791.9	1514.2	0.0263773	0.514794	0.00146238	1.42879	1.57877
16697	ENSORLG00000022990		5084.98	4630.83	5478.34	4699.89	8746.67	6767.92	5816.84	0.00808367	0.515674	0.000267501	1.42966	2.09239
15499	ENSORLG00000021792		1662.08	1654.7	1757.83	1589.25	3053.23	2068.78	2036.67	0.0131141	0.518299	0.000536219	1.43227	1.88226
5082	ENSORLG00000006739	rps24	25124.4	26489.6	24570.3	22368.4	45588.5	33052.2	27276.7	0.0225419	0.519011	0.00114959	1.43297	1.64701
14557	ENSORLG00000019727	ism2a	178.707	173.201	180.624	145.002	245.201	220.096	261.008	0.0181351	0.519052	0.000835606	1.43301	1.74148
10111	ENSORLG00000013087	rps25	26669.8	26146.8	25677	23974.9	47999.5	32773.1	29688.6	0.0165411	0.523408	0.000733859	1.43735	1.78144
23902	ENSORLG00000030195		397.373	387.05	400.11	347.462	628.664	481.542	543.418	0.00268021	0.52553	6.41431e-05	1.43946	2.57183
10789	ENSORLG00000013991	rap1gap	438.838	440.979	420.263	353.2	494.511	545.607	744.042	0.0292369	0.525715	0.00170941	1.43965	1.53407
11855	ENSORLG00000015425	tcp11l2	938.48	895.168	936.907	703.808	1362.2	1218.39	1172.23	0.00194519	0.525944	4.22867e-05	1.43988	2.71104
11844	ENSORLG00000015414	nt5c3a	1987.19	2001.62	1855.68	1624.93	3372.29	2028.05	2665.35	0.0266	0.526028	0.00147816	1.43996	1.57512
6318	ENSORLG00000008260	rrm1	1156.84	1285.96	1202.99	937.751	1866.74	1502.56	1581.79	0.00346485	0.526648	8.90432e-05	1.44058	2.46032
12881	ENSORLG00000016749		669.909	684.238	758.758	613.173	1224.7	948.308	781.086	0.0200178	0.531599	0.000964152	1.44553	1.69858
20311	ENSORLG00000026604		310.516	303.015	306.903	262.532	473.43	435.615	371.285	0.00393687	0.53184	0.000107991	1.44577	2.40485
22137	ENSORLG00000028430	lgals3b	456.35	452.451	429.731	401.963	728.689	648.744	509.052	0.00706823	0.532132	0.000228022	1.44606	2.15069
5916	ENSORLG00000007775	tma16	1518.89	1422.92	1478.79	1221.44	2604.04	1883.73	1630.94	0.021972	0.532205	0.00109789	1.44614	1.65813
10779	ENSORLG00000013975	fcg2	482.559	414.431	498.544	347.114	665.731	704.999	523.286	0.0247607	0.535655	0.00132652	1.4496	1.60624
10017	ENSORLG00000012961	tpd52	1303.63	1350.25	1341.51	1121.13	1985.67	1953.54	1627.34	0.000157889	0.536768	2.14518e-06	1.45072	3.80165
9556	ENSORLG00000012372	rbp5	3426.63	3514.57	3590.7	3392.19	6767.89	4234.06	4150.12	0.0233197	0.537129	0.00120714	1.45108	1.63228
17190	ENSORLG00000023483	haao	4094.91	3990.82	3516.06	2689.9	5663.19	5213.45	4678.34	0.00983168	0.537168	0.000352539	1.45112	2.00737
17721	ENSORLG00000024014	smim20	265.435	276.582	276.408	236.427	461.988	386.543	299.893	0.0286294	0.537657	0.00163886	1.45161	1.54319
17317	ENSORLG00000023610	rpl29	10179.6	10784.2	10262.5	9564.61	19185.3	13409.3	11885.6	0.01174	0.53992	0.000444503	1.45389	1.93033
8467	ENSORLG00000010957	ido1	267.824	262.601	234.225	244.921	407.037	385.456	309.809	0.00586203	0.542841	0.000177786	1.45684	2.23195
5882	ENSORLG00000007735	lonrf1	173.888	164.724	230.742	163.877	244.504	251.764	307.546	0.0393261	0.546902	0.00263609	1.46095	1.40532
5129	ENSORLG00000006795		722.708	713.611	791.619	495.004	1139.94	932.55	913.21	0.023897	0.547605	0.00125628	1.46166	1.62166
14219	ENSORLG00000018731	g6pca.1	119.485	137.49	120.824	108.144	184.371	167.145	181.02	0.0204278	0.548037	0.000991794	1.46209	1.68978
9849	ENSORLG00000012736	pkn3	253.603	268.727	293.464	204.332	362.555	402.586	356.501	0.00983168	0.551039	0.000352624	1.46514	2.00737
15663	ENSORLG00000021956		1115.32	1074.7	1122.55	999.596	2144.56	1362.88	1246.6	0.0318486	0.556229	0.00192978	1.47042	1.49691
5536	ENSORLG00000007301	pin4	1559.23	1536.89	1574.98	1353.7	2950.32	2024.79	1672.07	0.0288736	0.556866	0.00167515	1.47107	1.5395
16861	ENSORLG00000023154	GABARAPL2	516.912	518.536	505.478	457.019	934.036	697.513	572.465	0.0191883	0.55831	0.000915461	1.47254	1.71696
4526	ENSORLG00000006035	sh3rf2	125	110.061	123.406	106.911	183.054	156.753	174.479	0.0188771	0.559563	0.000887333	1.47382	1.72406
18723	ENSORLG00000025016	chchd4b	437.629	411.567	412.274	285.341	642.575	606.231	465.815	0.0319446	0.564004	0.00193972	1.47837	1.4956
22806	ENSORLG00000029099	txndc17	774.533	769.061	717.802	685.971	1409.38	1021.38	837.758	0.0190032	0.565202	0.000896178	1.4796	1.72117
6094	ENSORLG00000007999	aifm4	994.878	1090.07	1125.16	947.223	1689.35	1530.99	1422.24	7.2098e-06	0.574257	5.49179e-08	1.48891	5.14208
21727	ENSORLG00000028020	NDUFB1	649.497	611.576	618.003	569.244	1193.3	761.921	778.588	0.0159143	0.574885	0.000699901	1.48956	1.79821
14210	ENSORLG00000018711	g6pca.2	320.242	469.412	458.81	305.688	525.055	602.9	610.727	0.0287534	0.576221	0.00165707	1.49094	1.54131
2525	ENSORLG00000003494	sgk2a	680.193	611.943	664.134	606.071	1255.12	829.389	780.148	0.0171895	0.576861	0.000774801	1.4916	1.76474
13187	ENSORLG00000017157	zbtb8os	226.753	203.641	198.709	182.377	368.783	244.165	293.895	0.023685	0.577226	0.00123839	1.49198	1.62553
4425	ENSORLG00000005914	bnip3	193.713	179.328	212.48	154.493	331.138	246.711	250.226	0.0253654	0.577791	0.00138668	1.49256	1.59576
2086	ENSORLG00000002916	rpl22l1	4882.83	5251.08	4978.44	4234.36	9816.98	6332.05	5536.18	0.0255213	0.579628	0.00140343	1.49446	1.5931
12319	ENSORLG00000016029	tspan9a	121.042	163.865	132.802	121.043	161.74	210.745	232.307	0.0488631	0.583014	0.00365923	1.49797	1.31102
10346	ENSORLG00000013413	pip5k1ba	307.804	298.892	303.01	326.435	520.151	324.784	544.514	0.0294903	0.584058	0.00172641	1.49906	1.53032
18745	ENSORLG00000025038		317.309	280.212	280.036	187.036	431.675	329.581	434.32	0.0463385	0.584161	0.00337669	1.49917	1.33406
1711	ENSORLG00000002407	slco4a1	105.048	92.9062	120.065	87.4356	138.393	171.177	146.211	0.0415646	0.584584	0.00287981	1.49961	1.38128
15845	ENSORLG00000022138	nupr1a	320.764	325.024	325.768	306.628	566.09	435.303	437.895	0.000934701	0.587655	1.69125e-05	1.5028	3.02933
22022	ENSORLG00000028315	mrpl33	508.886	586.117	539.562	438.109	890.261	789.432	658.832	0.00263554	0.589412	6.25906e-05	1.50463	2.57913
21427	ENSORLG00000027720		358.346	333.368	362.372	289.862	620.982	416.765	478.292	0.0113035	0.589927	0.000420699	1.50517	1.94679
10547	ENSORLG00000013684	dhrs13b.1	3616.7	3990.68	3662.86	3053.07	6674.16	5228.15	4271.86	0.00528533	0.590393	0.00015417	1.50566	2.27693
3121	ENSORLG00000004266	phyhd1	1607.41	1654.72	1509.29	1083.99	2525.52	1892.32	2201.03	0.00854073	0.591794	0.000289824	1.50712	2.06851
14059	ENSORLG00000018307		109.119	113.976	106.423	108.309	146.164	148.046	198.49	0.0288736	0.591961	0.0016691	1.50729	1.5395
19035	ENSORLG00000025328		1418.68	1450	1498.89	1286.97	2824.55	1927.78	1654.08	0.0131141	0.59512	0.000534721	1.5106	1.88226
24178	ENSORLG00000030471	rpl39	19117.1	19330.3	19883.2	18068.4	36815.7	27173.3	22594.8	0.00304411	0.595598	7.48886e-05	1.5111	2.51654
9877	ENSORLG00000012776		228.34	246.501	245.337	255.693	343.12	337.834	425.796	0.00105321	0.596589	1.98028e-05	1.51214	2.97748
17561	ENSORLG00000023854	manbal	723.817	697.488	667.214	524.085	1103.92	982.96	876.887	0.00142905	0.596841	2.86943e-05	1.5124	2.84495
11978	ENSORLG00000015580	mt2	3561.54	3555.09	4587.56	2787.88	6237.27	4033.85	6187.81	0.0296722	0.598719	0.00174988	1.51437	1.52765
20298	ENSORLG00000026591	zgc:92040	154.733	147.281	145.255	111.912	219.325	210.757	205.69	0.00944017	0.602522	0.000333719	1.51837	2.02502
18570	ENSORLG00000024863		1448.63	1592	1376.04	1014.48	2380.27	1855.47	1957.36	0.00596744	0.604573	0.000182904	1.52053	2.22421
20677	ENSORLG00000026970	atp5mea	991.341	1069.42	997.963	873.705	1947.76	1314	1223.37	0.0090007	0.605111	0.000311005	1.5211	2.04572
9725	ENSORLG00000012583	gmds	5398.55	5716.08	5432.47	4332.34	10171.7	7481.76	6180.78	0.00911771	0.60595	0.000317623	1.52198	2.04011
9960	ENSORLG00000012884	GRIK2	225.761	223.715	186.008	159.828	367.258	261.921	279.402	0.0272642	0.60668	0.00152736	1.52275	1.56441
24087	ENSORLG00000030380	cd302	808.328	850.194	792.34	657.915	1509.13	1091.29	953.024	0.00945376	0.608309	0.000334808	1.52447	2.0244
3440	ENSORLG00000004680	glod4	1320.55	1446.4	1433.8	1215.08	2564.99	1955.9	1675.62	0.00222549	0.609295	5.0156e-05	1.52551	2.65257
20607	ENSORLG00000026900		233.293	230.328	305.184	182.464	407.131	393.82	288.017	0.0421027	0.611592	0.00293336	1.52794	1.37569
7927	ENSORLG00000010275	smim4	225.356	221.326	238.319	202.711	466.478	266.386	285.384	0.0487001	0.617183	0.00363761	1.53388	1.31247
2400	ENSORLG00000003339	bach1a	141.953	150.435	112.074	146.28	244.068	175.335	215.922	0.0201943	0.62248	0.000977777	1.53952	1.69477
9686	ENSORLG00000012535	ttc32	186.814	181.19	177.243	156.142	285.275	253.445	270.281	0.000648667	0.624413	1.10269e-05	1.54158	3.18798
9578	ENSORLG00000012395	tspan3b	1464.72	1464.37	1417.37	1253.63	2671.45	2009.91	1793.74	0.0008758	0.624577	1.56776e-05	1.54176	3.0576
10135	ENSORLG00000013117	brinp2	181.955	225.797	218.554	158.024	334.55	286.322	289.645	0.0067563	0.630316	0.000216219	1.5479	2.17029
19718	ENSORLG00000026011	ost4	1196.08	1265.14	1195.67	1007.19	2057.16	1735	1636.79	1.76248e-05	0.63434	1.57749e-07	1.55223	4.75388
13464	ENSORLG00000017490		528.857	573.569	552.761	466.695	1042.45	680.166	751.611	0.00383951	0.637595	0.000104332	1.55573	2.41572
9234	ENSORLG00000011948	zgc:92606	720.214	729.946	714.579	620.07	1348.19	913.237	990.129	0.00121639	0.639269	2.34773e-05	1.55754	2.91493
13835	ENSORLG00000017983	olklklp	115.454	133.834	110.141	101.544	164.544	193.632	181.486	0.00802221	0.640577	0.00026448	1.55895	2.09571
10155	ENSORLG00000013140		1248.82	1447.44	1362.93	961.976	2085.93	1772.09	2029.35	0.000654856	0.645056	1.11743e-05	1.5638	3.18385
9719	ENSORLG00000012576	orla-b2m	700.882	776.925	668.293	554.601	1370.4	991.683	821.954	0.0118231	0.653049	0.000449171	1.57249	1.92727
6695	ENSORLG00000008745	prdm8	111.323	144.609	128.626	106.72	221.851	184.881	173.622	0.0119256	0.655546	0.000453835	1.57521	1.92352
325	ENSORLG00000000459	nccrp1	986.134	1003.99	996.699	589.156	1772.99	1231.39	1241.99	0.0252747	0.663082	0.00137033	1.58346	1.59731
7091	ENSORLG00000009231	MSRB1	244.026	245.828	289.014	218.986	490.924	355.21	337.759	0.00601886	0.663851	0.000184868	1.58431	2.22049
18376	ENSORLG00000024669		4463.52	5279.74	4732.52	3964.7	10293.5	6020.51	5665.73	0.0170466	0.668371	0.000765068	1.58928	1.76836
529	ENSORLG00000000772		156.89	245.218	257.337	174.193	412.197	293.948	286.792	0.0437044	0.668523	0.00310377	1.58945	1.35948
20891	ENSORLG00000027184	hebp2	626.532	674.192	650.108	575.242	1336.8	897.199	785.65	0.00588586	0.672967	0.000179267	1.59435	2.23019
23675	ENSORLG00000029968		166.823	172.498	206.615	129.208	282.012	295.232	230.051	0.0124304	0.673032	0.000486651	1.59442	1.90551
23115	ENSORLG00000029408	ripply2	134.141	127.909	183.151	113.804	277.978	178.026	214.149	0.0443155	0.675453	0.0031817	1.5971	1.35344
4324	ENSORLG00000005778	zbtb7c	82.5401	66.7498	82.1191	57.4406	121.313	109.835	115.266	0.0304928	0.680926	0.00181425	1.60317	1.5158
475	ENSORLG00000000692	sfxn5b	168.481	181.691	155.819	107.443	251.158	260.522	228.676	0.0141918	0.687328	0.000601301	1.6103	1.84796
18517	ENSORLG00000024810	fabp7	5584.22	6455.64	6012.83	4307.72	10311.4	8450.86	8321.69	0.000186081	0.691538	2.63605e-06	1.615	3.7303
15765	ENSORLG00000022058	lhfpl4b	637.591	721.254	611.808	635.964	1391.5	956.243	819.264	0.00347448	0.696357	8.991e-05	1.62041	2.45911
12866	ENSORLG00000016731	si:dkey-51e6.1	381.456	352.841	359.595	256.227	753.338	471.166	429.454	0.0251422	0.708791	0.00135701	1.63443	1.5996
7287	ENSORLG00000009461	si:dkey-87o1.2	937.235	951.162	879.264	676.493	1873.12	1360.23	1004.75	0.012454	0.713954	0.000488708	1.64029	1.90469
23824	ENSORLG00000030117		67.0371	64.6737	70.8159	45.6187	106.357	85.0756	113.064	0.0485306	0.717501	0.00362183	1.64433	1.31398
1893	ENSORLG00000002644	arhgap42b	475.958	388.374	452.645	526.937	480.145	792.017	1002.02	0.0260168	0.717992	0.00144072	1.64489	1.58475
2082	ENSORLG00000002911		826.439	860.648	871.68	653.879	1633.36	1324.97	1009.43	0.00176644	0.719621	3.71941e-05	1.64675	2.7529
13029	ENSORLG00000016946	slc38a11	1260.04	1251.18	991.296	644.51	1671.43	1403.71	2055.77	0.0235425	0.722484	0.00122791	1.65002	1.62815
16450	ENSORLG00000022743		480.829	810.436	585.303	514.714	1261.71	762	939.947	0.0181351	0.725445	0.000835635	1.65341	1.74148
5722	ENSORLG00000007539	padi2	212.247	215.662	188.31	106.524	313.771	258.077	325.158	0.0381875	0.727367	0.0025155	1.65561	1.41808
17514	ENSORLG00000023807		110.912	93.5822	94.5105	90.1791	205.013	141.497	135.392	0.0173335	0.730055	0.000785757	1.6587	1.76111
4626	ENSORLG00000006156	fth1b	313.832	301.434	300.245	242.637	550.029	468.08	426.756	6.65778e-05	0.732593	7.5452e-07	1.66162	4.17667
9934	ENSORLG00000012851		5972.46	5828.49	5589.1	5045.79	11859.1	7829.05	8418.09	4.65404e-05	0.74021	4.85483e-07	1.67042	4.33217
14122	ENSORLG00000018464	ebpl	158.504	130.516	135.885	82.2736	234.243	245.7	157.19	0.0492767	0.744986	0.00370606	1.67596	1.30736
18449	ENSORLG00000024742	si:dkey-4e7.3	149.076	137.087	111.272	98.1808	256.63	165.245	200.23	0.0194464	0.746663	0.000931626	1.67791	1.71116
10009	ENSORLG00000012948	prdm1b	126.692	108.25	118.69	71.1715	186.618	187.287	161.612	0.01781	0.748658	0.000810797	1.68023	1.74934
5407	ENSORLG00000007148	si:dkey-202l22.6	71.6243	90.0335	59.4295	60.2632	142.925	113.185	103.11	0.0281939	0.770069	0.00160486	1.70535	1.54984
12156	ENSORLG00000015817	rtn1b	537.426	582.6	614.984	371.197	1076.95	838.435	786.67	0.00189638	0.774547	4.0907e-05	1.71065	2.72208
17540	ENSORLG00000023833	tp53inp1	294.905	285.239	283.204	257.149	529.351	483.617	423.369	4.4005e-07	0.775132	2.21017e-09	1.71135	6.3565
3576	ENSORLG00000004855	adss2	82.0734	85.8329	65.1579	55.7944	161.836	96.6799	114.197	0.0448918	0.789481	0.00324331	1.72845	1.34783
7854	ENSORLG00000010182		415.363	431.744	385.394	299.525	928.706	547.625	514.975	0.0103878	0.793998	0.000377253	1.73387	1.98348
19563	ENSORLG00000025856		46.463	43.0936	44.1167	30.0749	75.7122	73.6624	64.6495	0.0426051	0.801485	0.00298757	1.74289	1.37054
2995	ENSORLG00000004092	hepacam2	110.321	100.64	116.897	78.9656	200.192	136.953	195.298	0.00927312	0.803078	0.000324828	1.74482	2.03277
12149	ENSORLG00000015810	klhl24a	1143.09	1044.31	1226.8	653.013	2098.89	1595.43	1633.05	0.00304411	0.804683	7.50738e-05	1.74676	2.51654
9773	ENSORLG00000012644		5890.14	6102.88	6387.45	4255.02	10377.3	13047	6357.11	0.00672124	0.81084	0.000214231	1.75423	2.17255
15007	ENSORLG00000020825	EN1	93.1501	104.636	78.9388	97.2265	190.698	95.8929	206.591	0.0478238	0.821277	0.00352928	1.76697	1.32036
11200	ENSORLG00000014550	thrap3a	171.847	124.588	136.63	110.639	250.155	214.76	258.653	0.000809284	0.828136	1.43305e-05	1.77539	3.0919
16314	ENSORLG00000022607		55.3445	47.0448	63.1047	33.5452	106.065	81.6985	78.5951	0.0460972	0.83285	0.0033482	1.7812	1.33633
8048	ENSORLG00000010437	en2	253.238	280.123	227.56	238.104	567.116	379.499	397.342	0.000136559	0.845316	1.77623e-06	1.79666	3.86468
16605	ENSORLG00000022898	sult6b1	893.825	961.679	871.355	549.464	1787.07	1411.69	1239.48	0.000963791	0.853928	1.77491e-05	1.80742	3.01602
24132	ENSORLG00000030425		1141.9	1168.54	1209.73	903.755	2896.3	1734.58	1423.65	0.00307811	0.867821	7.65067e-05	1.82491	2.51172
3070	ENSORLG00000004189		279.381	360.71	286.907	171.764	471.882	472.754	560.726	0.00355504	0.8708	9.24814e-05	1.82868	2.44916
12714	ENSORLG00000016545	krt18b	1041.85	936.134	1049.46	769.342	2096.87	1907.47	1204.84	0.000375961	0.871696	5.82883e-06	1.82981	3.42486
19516	ENSORLG00000025809		329.803	394.905	326.14	213.289	749.76	458.056	561.91	0.00327266	0.900282	8.21854e-05	1.86643	2.4851
4192	ENSORLG00000005617	UNC5C	53.5546	52.3326	56.2117	37.6615	66.5557	106.674	107.531	0.0241604	0.906319	0.00128192	1.87426	1.6169
16538	ENSORLG00000022831		35.9797	46.4836	42.1862	23.9566	67.2067	79.757	60.8062	0.043408	0.911109	0.00307462	1.88049	1.36243
11059	ENSORLG00000014347	mecr	224.993	247.748	205.503	91.8168	287.444	438.887	367.622	0.0331852	0.921473	0.00209931	1.89405	1.47906
18789	ENSORLG00000025082	ndufa4	28.3202	35.5105	30.2588	19.7927	61.6437	50.0873	49.6967	0.0485306	0.930315	0.00361956	1.90569	1.31398
22205	ENSORLG00000028498		82.296	82.86	92.167	66.7946	189.497	138.819	136.817	0.00101146	0.936585	1.88224e-05	1.91399	2.99505
23077	ENSORLG00000029370		211.301	205.389	154.555	74.6869	388.427	245.479	300.618	0.0421501	0.951682	0.00293938	1.93413	1.3752
14350	ENSORLG00000019071	dnase1l4.2	409.183	509.277	491.816	189.042	889.875	738.323	720.994	0.0126233	0.969548	0.000498482	1.95823	1.89883
9098	ENSORLG00000011759		139.597	141.027	156.359	111.835	371.075	220.095	215.141	0.00188566	0.9721	4.05545e-05	1.96169	2.72454
17483	ENSORLG00000023776		31.9111	43.3293	34.8921	21.6187	64.6995	71.9424	56.6847	0.0296153	0.980979	0.00173725	1.9738	1.52848
10846	ENSORLG00000014062	slc22a16	83.7562	125.857	108.407	57.1668	155.279	168.821	232.737	0.0133947	0.985493	0.000551821	1.97999	1.87307
22393	ENSORLG00000028686	agr1	2852.09	2649.98	2567.49	1512.55	5600.28	4204.28	4803.34	2.96996e-05	1.02354	2.98335e-07	2.0329	4.52725
21486	ENSORLG00000027779		35.2534	32.9607	32.9368	15.6367	65.8679	49.9585	65.5934	0.0410964	1.04872	0.00280653	2.06869	1.3862
21193	ENSORLG00000027486	zgc:165508	54.3563	33.0748	36.5537	71.3684	79.2656	101.919	122.318	0.0235407	1.05362	0.0012263	2.07574	1.62818
11230	ENSORLG00000014584	ggtl1b	312.761	401.484	348.253	190.323	900.79	503.723	546.872	0.0033945	1.05447	8.6775e-05	2.07696	2.46922
18271	ENSORLG00000024564		148.109	127.686	161.616	43.0527	329.396	245.323	207.432	0.0367574	1.1229	0.00237815	2.17784	1.43465
5470	ENSORLG00000007221		25.3844	31.345	36.3879	18.1675	66.3022	55.99	58.7778	0.0135858	1.13065	0.000566878	2.18957	1.86691
2176	ENSORLG00000003043	dusp2	33.3405	32.139	31.0669	17.2838	89.8945	45.3356	52.0064	0.0410964	1.13372	0.00280888	2.19423	1.3862
24341	ENSORLG00000030634	s100z	21.9187	27.5457	17.9811	15.7958	55.7967	34.0073	46.8382	0.030968	1.15369	0.00184452	2.22482	1.50909
12839	ENSORLG00000016697		35.5354	37.2886	29.6031	19.192	71.1472	73.1463	61.2876	0.00529985	1.19176	0.000155617	2.28432	2.27574
3719	ENSORLG00000005034		23.2524	30.1286	23.1236	15.8678	82.5677	39.6799	41.8364	0.0349626	1.24795	0.00223779	2.37504	1.4564
159	ENSORLG00000000227		31.4829	44.2864	31.3105	20.2102	121.297	69.1256	44.5524	0.0292217	1.31267	0.00170663	2.48401	1.5343
7299	ENSORLG00000009477	alp3	42.9815	21.7845	51.4871	84.893	126.248	138.972	162.253	0.0028323	1.51812	6.89382e-05	2.86417	2.54786
21982	ENSORLG00000028275	foxi3b	168.186	157.875	179.727	115.844	618.895	387.358	446.784	8.90031e-12	1.64159	1.37545e-14	3.12009	11.0506

## Sheet: YAPs vs YAPd
ID	Gene ID	Gene name	YAPs.R1	YAPs.R2	YAPs.R3	YAPd.R1	YAPd.R2	YAPd.R3	padj	log2FoldChange	pvalue	foldChange	log10padj
4721	ENSORLG00000006276	mapk10	77.4241	86.4073	72.1534	0	0	0	1.94469e-21	-8.74349	1.17953e-25	0.00233318	20.7111
10844	ENSORLG00000014059		32.9847	32.9765	35.3982	0	0	0	1.74102e-08	-7.50283	3.16799e-12	0.00551346	7.7592
18535	ENSORLG00000024828	rtn4rl2a	15.5962	17.8421	16.7956	0	0	0	0.00231513	-6.45829	1.54464e-06	0.0113726	2.63542
7908	ENSORLG00000010249	itga10	13.6425	12.5157	12.574	0	0	0	0.0307448	-6.08272	2.79719e-05	0.0147543	1.51223
21426	ENSORLG00000027719	trarg1a	342.513	331.181	406.957	159.892	203.902	108.482	0.0208015	-1.1981	1.6402e-05	0.435849	1.6819
1941	ENSORLG00000002708	yap1	2222.64	2502.33	2241.85	3880.36	4298.44	4504.7	2.80816e-07	0.864224	1.02195e-10	1.82036	6.55158
4002	ENSORLG00000005380	zgc:171929	69.9341	67.6663	68.0718	136.139	147.192	139.541	0.011505	1.04367	8.37388e-06	2.06147	1.93911
18578	ENSORLG00000024871	zgc:153184	11.5893	15.0779	36.2667	161.17	147.413	160.83	1.33241e-07	2.93179	4.04078e-11	7.63055	6.87536
10969	ENSORLG00000014229	jakmip3	2.326	2.32505	0.0160434	19.8664	22.0235	19.8354	0.0228325	3.89226	1.93883e-05	14.8486	1.64145
2961	ENSORLG00000004051	itgb6	0.0110576	7.87653	4.42893	52.5749	63.165	65.8628	1.94684e-06	4.02472	9.44666e-10	16.2765	5.71067
1635	ENSORLG00000002312	bsnb	1.83778	3.58631	2.74485	25.9906	35.4105	45.4809	4.09671e-05	4.12708	2.23633e-08	17.4732	4.38757
9510	ENSORLG00000012318	TMC1	2.76509	0.136471	1.03368	42.9109	20.3715	22.2963	0.000908739	4.80843	5.51185e-07	28.0209	3.04156
3507	ENSORLG00000004765	slc47a4	0.00723174	0.00660168	0.0181995	29.482	25.4609	26.3425	1.31686e-06	7.16394	5.59107e-10	143.404	5.88046
10303	ENSORLG00000013356	parp6a	0.0078956	0.560237	0.0198732	35.8155	27.6744	30.6008	1.33241e-07	7.36545	3.98299e-11	164.9	6.87536
1153	ENSORLG00000001650	cybb	0.0108955	0.00994579	0.0274427	38.5851	109.522	38.5083	1.04656e-08	8.37557	1.26955e-12	332.122	7.98024

## Sheet: Annotated Yapd vs WT
Gene stable ID	log2FoldChange	Gene ID	Gene name	Gene description
ENSORLG00000024828	-7.58981	ENSORLG00000024828	rtn4rl2a	reticulon-4 receptor-like 2 [Source:NCBI gene;Acc:101165034]
ENSORLG00000010249	-7.42627	ENSORLG00000010249	itga10	integrin subunit alpha 10 [Source:NCBI gene;Acc:101157085]
ENSORLG00000018750	-3.76049	ENSORLG00000018750		keratin, type II cytoskeletal 8 [Source:NCBI gene;Acc:101158742]
ENSORLG00000005337	-2.7433	ENSORLG00000005337
ENSORLG00000001111	-2.69233	ENSORLG00000001111		long-chain-fatty-acid--CoA ligase 6 [Source:NCBI gene;Acc:101163681]
ENSORLG00000006056	-2.57393	ENSORLG00000006056	adra1d	adrenoceptor alpha 1D [Source:NCBI gene;Acc:101157273]
ENSORLG00000009509	-2.28512	ENSORLG00000009509	sema3e	semaphorin 3E [Source:NCBI gene;Acc:101166549]
ENSORLG00000011397	-2.27024	ENSORLG00000011397	myom1b	myomesin 1 [Source:NCBI gene;Acc:101163210]
ENSORLG00000008528	-2.25846	ENSORLG00000008528		hydroxycarboxylic acid receptor 2 [Source:NCBI gene;Acc:110013322]
ENSORLG00000027110	-2.23362	ENSORLG00000027110		complement C1q-like protein 2 [Source:NCBI gene;Acc:101164560]
ENSORLG00000011624	-2.15229	ENSORLG00000011624	tnnc1a	troponin C, slow skeletal and cardiac muscles [Source:NCBI gene;Acc:101174831]
ENSORLG00000029572	-2.10157	ENSORLG00000029572		methyltransferase-like protein 24 [Source:NCBI gene;Acc:101154791]
ENSORLG00000004361	-2.0364	ENSORLG00000004361	megf6b	multiple EGF like domains 6 [Source:NCBI gene;Acc:101160063]
ENSORLG00000006181	-2.01434	ENSORLG00000006181	slc6a17	solute carrier family 6 member 17 [Source:NCBI gene;Acc:101165554]
ENSORLG00000027007	-1.98928	ENSORLG00000027007		microfibril-associated glycoprotein 4 [Source:NCBI gene;Acc:101161869]
ENSORLG00000025657	-1.96273	ENSORLG00000025657	lzts3b	mediator of RNA polymerase II transcription subunit 12 [Source:NCBI gene;Acc:101162607]
ENSORLG00000026742	-1.95077	ENSORLG00000026742		endothelin-3-like [Source:NCBI gene;Acc:101159438]
ENSORLG00000018249	-1.92566	ENSORLG00000018249	wnt6b	Wnt family member 6 [Source:NCBI gene;Acc:101174712]
ENSORLG00000029667	-1.89813	ENSORLG00000029667	si:dkey-245n4.2	uncharacterized LOC101166636 [Source:NCBI gene;Acc:101166636]
ENSORLG00000002354	-1.87452	ENSORLG00000002354	zgc:113223	tetraspanin-33-like [Source:NCBI gene;Acc:101175144]
ENSORLG00000011273	-1.86781	ENSORLG00000011273	col1a1b	collagen alpha-1(I) chain [Source:NCBI gene;Acc:101162163]
ENSORLG00000010226	-1.85367	ENSORLG00000010226	angpt1	angiopoietin 1 [Source:NCBI gene;Acc:101170856]
ENSORLG00000016145	-1.84292	ENSORLG00000016145	tmem45a	transmembrane protein 45A [Source:NCBI gene;Acc:101171567]
ENSORLG00000024035	-1.80573	ENSORLG00000024035
ENSORLG00000005436	-1.77396	ENSORLG00000005436	sytl2a	synaptotagmin-like 2a [Source:ZFIN;Acc:ZDB-GENE-130723-2]
ENSORLG00000009494	-1.76966	ENSORLG00000009494	ctdspla	CTD small phosphatase like [Source:NCBI gene;Acc:101167497]
ENSORLG00000016593	-1.76245	ENSORLG00000016593		Rap guanine nucleotide exchange factor 1 [Source:NCBI gene;Acc:101157374]
ENSORLG00000017495	-1.75775	ENSORLG00000017495	lck	LCK proto-oncogene, Src family tyrosine kinase [Source:NCBI gene;Acc:100170631]
ENSORLG00000022915	-1.75414	ENSORLG00000022915
ENSORLG00000026164	-1.72717	ENSORLG00000026164	ccdc85al	coiled-coil domain-containing protein 85A [Source:NCBI gene;Acc:101156558]
ENSORLG00000017229	-1.71687	ENSORLG00000017229		AT-rich interactive domain-containing protein 1B [Source:NCBI gene;Acc:101156929]
ENSORLG00000003465	-1.697	ENSORLG00000003465	cyp26b1	cytochrome P450, family 26, subfamily B, polypeptide 1 [Source:NCBI gene;Acc:101159703]
ENSORLG00000021902	-1.69379	ENSORLG00000021902	CPA1	carboxypeptidase A1 [Source:NCBI gene;Acc:101163471]
ENSORLG00000001759	-1.69264	ENSORLG00000001759		proepiregulin [Source:NCBI gene;Acc:101166137]
ENSORLG00000028805	-1.65306	ENSORLG00000028805		histone-lysine N-methyltransferase SETD1B [Source:NCBI gene;Acc:101163909]
ENSORLG00000004880	-1.63021	ENSORLG00000004880	afap1l2	actin filament associated protein 1 like 2 [Source:NCBI gene;Acc:101162635]
ENSORLG00000010756	-1.62497	ENSORLG00000010756	ccn1	cellular communication network factor 1 [Source:NCBI gene;Acc:101157527]
ENSORLG00000008004	-1.61831	ENSORLG00000008004	zgc:101810	actin-related protein 2-B [Source:NCBI gene;Acc:101157161]
ENSORLG00000018064	-1.5896	ENSORLG00000018064	ccn2a	cellular communication network factor 2 [Source:NCBI gene;Acc:101163784]
ENSORLG00000012956	-1.58771	ENSORLG00000012956	apbb1ip	amyloid beta precursor protein binding family B member 1 interacting protein [Source:NCBI gene;Acc:101170882]
ENSORLG00000015915	-1.57743	ENSORLG00000015915	si:dkey-21a6.5	laminin subunit gamma-2 [Source:NCBI gene;Acc:101161203]
ENSORLG00000029210	-1.57681	ENSORLG00000029210	ltb4r2a	leukotriene B4 receptor 1-like [Source:NCBI gene;Acc:101156790]
ENSORLG00000024036	-1.55334	ENSORLG00000024036
ENSORLG00000018260	-1.53779	ENSORLG00000018260	lrp1bb	LDL receptor related protein 1B [Source:NCBI gene;Acc:101154991]
ENSORLG00000007192	-1.53576	ENSORLG00000007192	sgsm1a	small G protein signaling modulator 1 [Source:NCBI gene;Acc:101156582]
ENSORLG00000014159	-1.53108	ENSORLG00000014159	marcksl1b	MARCKS-related protein [Source:NCBI gene;Acc:101173561]
ENSORLG00000009743	-1.50978	ENSORLG00000009743		serine/threonine-protein phosphatase 2B catalytic subunit alpha isoform [Source:NCBI gene;Acc:101162612]
ENSORLG00000029691	-1.49562	ENSORLG00000029691
ENSORLG00000008379	-1.48935	ENSORLG00000008379	JUND	JunD proto-oncogene, AP-1 transcription factor subunit [Source:HGNC Symbol;Acc:HGNC:6206]
ENSORLG00000018566	-1.47596	ENSORLG00000018566	mlpha	melanophilin [Source:NCBI gene;Acc:101156308]
ENSORLG00000000201	-1.47134	ENSORLG00000000201	cxcl14	C-X-C motif chemokine ligand 14 [Source:NCBI gene;Acc:101162689]
ENSORLG00000000468	-1.46836	ENSORLG00000000468		L-threo-3-hydroxyaspartate ammonia-lyase-like [Source:NCBI gene;Acc:101155376]
ENSORLG00000025254	-1.46269	ENSORLG00000025254
ENSORLG00000011092	-1.41496	ENSORLG00000011092		XK-related protein 5 [Source:NCBI gene;Acc:101168611]
ENSORLG00000020663	-1.41312	ENSORLG00000020663	frem1a	FRAS1 related extracellular matrix 1 [Source:NCBI gene;Acc:101171475]
ENSORLG00000020371	-1.4069	ENSORLG00000020371		urotensin 2 receptor [Source:NCBI gene;Acc:101160888]
ENSORLG00000008846	-1.39955	ENSORLG00000008846		plastin-3-like [Source:NCBI gene;Acc:101157305]
ENSORLG00000009600	-1.39157	ENSORLG00000009600	hmcn1	hemicentin 1 [Source:NCBI gene;Acc:101172646]
ENSORLG00000019206	-1.38878	ENSORLG00000019206		sodium-coupled neutral amino acid transporter 3 [Source:NCBI gene;Acc:101174165]
ENSORLG00000029121	-1.38621	ENSORLG00000029121
ENSORLG00000028364	-1.38006	ENSORLG00000028364	ndrg4	NDRG family member 4 [Source:NCBI gene;Acc:105353632]
ENSORLG00000004209	-1.3723	ENSORLG00000004209	itga3b	integrin subunit alpha 3 [Source:NCBI gene;Acc:101157734]
ENSORLG00000008668	-1.3701	ENSORLG00000008668	pea15	proliferation and apoptosis adaptor protein 15 [Source:NCBI gene;Acc:101159537]
ENSORLG00000029142	-1.36798	ENSORLG00000029142		atonal bHLH transcription factor 8 [Source:NCBI gene;Acc:101168275]
ENSORLG00000004916	-1.36312	ENSORLG00000004916	pcdh7a	protocadherin-7-like [Source:NCBI gene;Acc:101167176]
ENSORLG00000024384	-1.35683	ENSORLG00000024384	ltb4r2b	leukotriene B4 receptor 1 [Source:NCBI gene;Acc:101169971]
ENSORLG00000001045	-1.35117	ENSORLG00000001045	sned1	sushi, nidogen and EGF like domains 1 [Source:NCBI gene;Acc:101165046]
ENSORLG00000003389	-1.34764	ENSORLG00000003389	itgb3a	integrin beta-3 [Source:NCBI gene;Acc:101168465]
ENSORLG00000020406	-1.33945	ENSORLG00000020406	SYDE1	synapse defective Rho GTPase homolog 1 [Source:NCBI gene;Acc:101165963]
ENSORLG00000026925	-1.33684	ENSORLG00000026925	hand2	heart and neural crest derivatives expressed 2 [Source:NCBI gene;Acc:101166447]
ENSORLG00000002026	-1.3343	ENSORLG00000002026	mcf2b	proto-oncogene DBL [Source:NCBI gene;Acc:101158297]
ENSORLG00000003877	-1.32609	ENSORLG00000003877	smyd1b	histone-lysine N-methyltransferase SMYD1 [Source:NCBI gene;Acc:101161247]
ENSORLG00000029077	-1.32442	ENSORLG00000029077		uncharacterized LOC101165676 [Source:NCBI gene;Acc:101165676]
ENSORLG00000001925	-1.32343	ENSORLG00000001925	itga2.2	integrin subunit alpha 2 [Source:NCBI gene;Acc:101174027]
ENSORLG00000023835	-1.32113	ENSORLG00000023835
ENSORLG00000030507	-1.30826	ENSORLG00000030507	mbnl1	muscleblind-like protein 1 [Source:NCBI gene;Acc:101169146]
ENSORLG00000011860	-1.30618	ENSORLG00000011860	mdga1	MAM domain containing glycosylphosphatidylinositol anchor 1 [Source:NCBI gene;Acc:101172567]
ENSORLG00000011287	-1.30396	ENSORLG00000011287	emilin2b	elastin microfibril interfacer 2 [Source:NCBI gene;Acc:101162963]
ENSORLG00000001213	-1.29943	ENSORLG00000001213
ENSORLG00000005848	-1.2945	ENSORLG00000005848	KCND3	potassium voltage-gated channel subfamily D member 3 [Source:NCBI gene;Acc:101167781]
ENSORLG00000030219	-1.27978	ENSORLG00000030219		ubiquitin carboxyl-terminal hydrolase 48 [Source:NCBI gene;Acc:101168495]
ENSORLG00000012020	-1.27709	ENSORLG00000012020
ENSORLG00000008275	-1.27674	ENSORLG00000008275	glis2b	GLIS family zinc finger 2 [Source:NCBI gene;Acc:100304463]
ENSORLG00000029096	-1.27457	ENSORLG00000029096	F2RL2	proteinase-activated receptor 3 [Source:NCBI gene;Acc:101167381]
ENSORLG00000009535	-1.25672	ENSORLG00000009535		N-acetyllactosaminide beta-1,3-N-acetylglucosaminyltransferase 3-like [Source:NCBI gene;Acc:101173646]
ENSORLG00000005558	-1.24523	ENSORLG00000005558	nexn	nexilin F-actin binding protein [Source:NCBI gene;Acc:100422795]
ENSORLG00000026342	-1.24273	ENSORLG00000026342
ENSORLG00000001682	-1.24086	ENSORLG00000001682
ENSORLG00000004193	-1.23975	ENSORLG00000004193	mylk5	myosin light chain kinase, smooth muscle [Source:NCBI gene;Acc:101171917]
ENSORLG00000001358	-1.2346	ENSORLG00000001358	TGM1	protein-glutamine gamma-glutamyltransferase K [Source:NCBI gene;Acc:101170168]
ENSORLG00000026971	-1.23254	ENSORLG00000026971	klf6a	Krueppel-like factor 6 [Source:NCBI gene;Acc:110017318]
ENSORLG00000027390	-1.23157	ENSORLG00000027390	CHST8	carbohydrate sulfotransferase 8 [Source:NCBI gene;Acc:101159179]
ENSORLG00000008993	-1.22945	ENSORLG00000008993	ptk2bb	protein tyrosine kinase 2 beta [Source:NCBI gene;Acc:101168007]
ENSORLG00000005372	-1.22918	ENSORLG00000005372	col9a2	collagen alpha-2(IX) chain [Source:NCBI gene;Acc:101164656]
ENSORLG00000028570	-1.22395	ENSORLG00000028570	bmp16	bone morphogenetic protein 2 [Source:NCBI gene;Acc:101163346]
ENSORLG00000001505	-1.22377	ENSORLG00000001505	tns2a	tensin 2 [Source:NCBI gene;Acc:101156086]
ENSORLG00000026569	-1.22267	ENSORLG00000026569	boka	bcl-2-related ovarian killer protein homolog A [Source:NCBI gene;Acc:101173213]
ENSORLG00000013346	-1.20199	ENSORLG00000013346	si:ch211-214p16.3	phospholipase B1 [Source:NCBI gene;Acc:101164444]
ENSORLG00000022609	-1.20137	ENSORLG00000022609
ENSORLG00000026643	-1.20095	ENSORLG00000026643	hivep3b	transcription factor HIVEP3 [Source:NCBI gene;Acc:101174797]
ENSORLG00000005627	-1.19556	ENSORLG00000005627		short transient receptor potential channel 6 [Source:NCBI gene;Acc:101172353]
ENSORLG00000013339	-1.19474	ENSORLG00000013339	xylt1	xylosyltransferase 1 [Source:NCBI gene;Acc:100049390]
ENSORLG00000020139	-1.17351	ENSORLG00000020139	myt1a	myelin transcription factor 1 [Source:NCBI gene;Acc:101167938]
ENSORLG00000026170	-1.17165	ENSORLG00000026170	rgs2	regulator of G-protein signaling 5-like [Source:NCBI gene;Acc:111947374]
ENSORLG00000011794	-1.16931	ENSORLG00000011794	jagn1a	protein jagunal homolog 1-A [Source:NCBI gene;Acc:101164850]
ENSORLG00000026952	-1.15702	ENSORLG00000026952	gpc5a	glypican 5 [Source:NCBI gene;Acc:101172566]
ENSORLG00000003520	-1.15501	ENSORLG00000003520	frem2b	FRAS1-related extracellular matrix protein 2 [Source:NCBI gene;Acc:101175584]
ENSORLG00000029101	-1.15403	ENSORLG00000029101
ENSORLG00000012100	-1.15348	ENSORLG00000012100	ftr82	tripartite motif-containing protein 16 [Source:NCBI gene;Acc:101172838]
ENSORLG00000005948	-1.15301	ENSORLG00000005948		neurexin-2 [Source:NCBI gene;Acc:101165088]
ENSORLG00000009256	-1.15259	ENSORLG00000009256	rh50	50 kD glycoprotein [Source:NCBI gene;Acc:100144346]
ENSORLG00000026395	-1.14466	ENSORLG00000026395		ArfGAP with RhoGAP domain, ankyrin repeat and PH domain 2 [Source:NCBI gene;Acc:105356443]
ENSORLG00000029444	-1.14227	ENSORLG00000029444	spaca4l	sperm acrosome membrane-associated protein 4 [Source:NCBI gene;Acc:101156099]
ENSORLG00000022891	-1.14215	ENSORLG00000022891
ENSORLG00000024658	-1.14194	ENSORLG00000024658	arhgef19	Rho guanine nucleotide exchange factor 19 [Source:NCBI gene;Acc:101169904]
ENSORLG00000013360	-1.13514	ENSORLG00000013360	rgcc	regulator of cell cycle [Source:NCBI gene;Acc:101158241]
ENSORLG00000030175	-1.13473	ENSORLG00000030175	kcng3	potassium voltage-gated channel subfamily G member 3 [Source:NCBI gene;Acc:101167596]
ENSORLG00000004949	-1.13414	ENSORLG00000004949	thbs4b	thrombospondin-4-B [Source:NCBI gene;Acc:101168881]
ENSORLG00000004650	-1.13278	ENSORLG00000004650	PTPRD	receptor-type tyrosine-protein phosphatase delta [Source:NCBI gene;Acc:101165843]
ENSORLG00000014290	-1.13111	ENSORLG00000014290	chrnb3a	neuronal acetylcholine receptor subunit non-alpha-3 [Source:NCBI gene;Acc:101168098]
ENSORLG00000020765	-1.12283	ENSORLG00000020765	itgb4	integrin subunit beta 4 [Source:NCBI gene;Acc:101158429]
ENSORLG00000012025	-1.12266	ENSORLG00000012025	wnt4	Wnt family member 4 [Source:NCBI gene;Acc:100301590]
ENSORLG00000013938	-1.12214	ENSORLG00000013938	rab11bb	ras-related protein Rab-11B [Source:NCBI gene;Acc:101156358]
ENSORLG00000025737	-1.11973	ENSORLG00000025737		CDC42 small effector 1 [Source:NCBI gene;Acc:101170441]
ENSORLG00000024875	-1.11534	ENSORLG00000024875	kcnc2	potassium voltage-gated channel subfamily C member 2 [Source:NCBI gene;Acc:101159160]
ENSORLG00000006371	-1.11315	ENSORLG00000006371	cpne5a	copine-5 [Source:NCBI gene;Acc:101166794]
ENSORLG00000028884	-1.11119	ENSORLG00000028884	AHNAK	AHNAK nucleoprotein [Source:NCBI gene;Acc:101161979]
ENSORLG00000012525	-1.10887	ENSORLG00000012525	slc6a9	solute carrier family 6 member 9 [Source:NCBI gene;Acc:101166418]
ENSORLG00000004681	-1.10518	ENSORLG00000004681	ARHGAP6	Rho GTPase activating protein 6 [Source:HGNC Symbol;Acc:HGNC:676]
ENSORLG00000003920	-1.10157	ENSORLG00000003920	frya	protein furry homolog [Source:NCBI gene;Acc:101156597]
ENSORLG00000027717	-1.09647	ENSORLG00000027717	akap12b	A-kinase anchoring protein 12 [Source:NCBI gene;Acc:101166351]
ENSORLG00000013104	-1.09398	ENSORLG00000013104	GAS7	growth arrest-specific protein 7 [Source:NCBI gene;Acc:101168748]
ENSORLG00000001644	-1.0937	ENSORLG00000001644	ppfia3	liprin-alpha-3-like [Source:NCBI gene;Acc:101168785]
ENSORLG00000018020	-1.08493	ENSORLG00000018020	dll4	delta-like protein 4 [Source:NCBI gene;Acc:101163294]
ENSORLG00000012358	-1.08465	ENSORLG00000012358	rgs5a	regulator of G-protein signaling 5 [Source:NCBI gene;Acc:101158097]
ENSORLG00000005419	-1.08059	ENSORLG00000005419	mbnl2	muscleblind-like protein 2a [Source:NCBI gene;Acc:101165037]
ENSORLG00000001801	-1.07362	ENSORLG00000001801
ENSORLG00000007888	-1.07058	ENSORLG00000007888	fgd5a	FYVE, RhoGEF and PH domain-containing protein 5 [Source:NCBI gene;Acc:101170085]
ENSORLG00000024433	-1.07051	ENSORLG00000024433		chloride channel protein 2 [Source:NCBI gene;Acc:101162182]
ENSORLG00000017313	-1.06901	ENSORLG00000017313	HMGCR	3-hydroxy-3-methylglutaryl-coenzyme A reductase [Source:NCBI gene;Acc:100125499]
ENSORLG00000022093	-1.06641	ENSORLG00000022093
ENSORLG00000012314	-1.06573	ENSORLG00000012314	rnd1a	rho-related GTP-binding protein Rho6 [Source:NCBI gene;Acc:101157215]
ENSORLG00000005750	-1.06286	ENSORLG00000005750	slit2	slit guidance ligand 2 [Source:NCBI gene;Acc:101173607]
ENSORLG00000006555	-1.0577	ENSORLG00000006555	aplp1	amyloid beta precursor like protein 1 [Source:NCBI gene;Acc:101154976]
ENSORLG00000012101	-1.05106	ENSORLG00000012101	TINAGL1	tubulointerstitial nephritis antigen like 1 [Source:NCBI gene;Acc:101158958]
ENSORLG00000008495	-1.04495	ENSORLG00000008495	glipr2l	GLI pathogenesis related 2 [Source:NCBI gene;Acc:101165836]
ENSORLG00000027623	-1.04239	ENSORLG00000027623
ENSORLG00000004319	-1.03621	ENSORLG00000004319	col1a2	collagen type I alpha 2 chain [Source:NCBI gene;Acc:105355091]
ENSORLG00000013973	-1.01993	ENSORLG00000013973	adcy7	adenylate cyclase 7 [Source:NCBI gene;Acc:101164967]
ENSORLG00000026246	-1.01739	ENSORLG00000026246		protein S100-A1 [Source:NCBI gene;Acc:101155878]
ENSORLG00000009419	-1.01667	ENSORLG00000009419	actn1	actinin alpha 1 [Source:NCBI gene;Acc:101169077]
ENSORLG00000000479	-1.01465	ENSORLG00000000479
ENSORLG00000009834	-1.01062	ENSORLG00000009834	fermt1	fermitin family member 1 [Source:NCBI gene;Acc:101160280]
ENSORLG00000023203	-1.00991	ENSORLG00000023203	cers3b	ceramide synthase 2-like [Source:NCBI gene;Acc:111947541]
ENSORLG00000013126	-1.00812	ENSORLG00000013126
ENSORLG00000017013	-0.996615	ENSORLG00000017013	col1	collagen type I alpha 1 [Source:NCBI gene;Acc:100144368]
ENSORLG00000002061	-0.994351	ENSORLG00000002061	fgf13b	fibroblast growth factor 13 [Source:NCBI gene;Acc:101158789]
ENSORLG00000025531	-0.993511	ENSORLG00000025531		Krueppel-like factor 5 [Source:NCBI gene;Acc:101168331]
ENSORLG00000022652	-0.992971	ENSORLG00000022652	P2RY6	pyrimidinergic receptor P2Y6 [Source:NCBI gene;Acc:101162774]
ENSORLG00000002953	-0.987702	ENSORLG00000002953	nfatc4	nuclear factor of activated T cells 4 [Source:NCBI gene;Acc:101164749]
ENSORLG00000007086	-0.986488	ENSORLG00000007086	myofl	myoferlin [Source:NCBI gene;Acc:101156429]
ENSORLG00000014795	-0.986388	ENSORLG00000014795		sodium- and chloride-dependent betaine transporter [Source:NCBI gene;Acc:101175698]
ENSORLG00000028875	-0.985848	ENSORLG00000028875		protein-glutamine gamma-glutamyltransferase 5 [Source:NCBI gene;Acc:101158944]
ENSORLG00000000444	-0.977919	ENSORLG00000000444		tuftelin [Source:NCBI gene;Acc:101158707]
ENSORLG00000023101	-0.973636	ENSORLG00000023101	si:ch211-117c9.1	NUAK family SNF1-like kinase 1 [Source:NCBI gene;Acc:101166457]
ENSORLG00000001587	-0.968243	ENSORLG00000001587	kcna7	potassium voltage-gated channel subfamily A member 7-like [Source:NCBI gene;Acc:101163081]
ENSORLG00000016183	-0.965298	ENSORLG00000016183	src	proto-oncogene tyrosine-protein kinase Src [Source:NCBI gene;Acc:101164480]
ENSORLG00000004521	-0.965137	ENSORLG00000004521
ENSORLG00000002316	-0.962063	ENSORLG00000002316	neurl1aa	E3 ubiquitin-protein ligase NEURL1 [Source:NCBI gene;Acc:101166281]
ENSORLG00000016273	-0.961169	ENSORLG00000016273	amotl2b	angiomotin-like 2a [Source:NCBI gene;Acc:101159857]
ENSORLG00000002349	-0.959014	ENSORLG00000002349	gabrr3b	gamma-aminobutyric acid receptor subunit rho-3 [Source:NCBI gene;Acc:101173583]
ENSORLG00000006603	-0.958896	ENSORLG00000006603	ca15b	carbonic anhydrase 4 [Source:NCBI gene;Acc:101175513]
ENSORLG00000005344	-0.957883	ENSORLG00000005344	fbn2b	fibrillin-2 [Source:NCBI gene;Acc:101168694]
ENSORLG00000012070	-0.956441	ENSORLG00000012070	slc1a2b	solute carrier family 1 member 2 [Source:NCBI gene;Acc:101170755]
ENSORLG00000024032	-0.953759	ENSORLG00000024032	marcksl1a	MARCKS-related protein-like [Source:NCBI gene;Acc:101162798]
ENSORLG00000016970	-0.953392	ENSORLG00000016970
ENSORLG00000000136	-0.950424	ENSORLG00000000136	ACTA1	actin, alpha cardiac [Source:NCBI gene;Acc:101159887]
ENSORLG00000000758	-0.949835	ENSORLG00000000758	hspb11	heat shock protein, alpha-crystallin-related, b11 [Source:NCBI gene;Acc:796767]
ENSORLG00000006656	-0.947845	ENSORLG00000006656	npnta	nephronectin [Source:NCBI gene;Acc:101171726]
ENSORLG00000009065	-0.946279	ENSORLG00000009065	shisa2b	shisa family member 2 [Source:NCBI gene;Acc:101174142]
ENSORLG00000000531	-0.945642	ENSORLG00000000531	s100a10b	protein S100-A10 [Source:NCBI gene;Acc:101155699]
ENSORLG00000012407	-0.943506	ENSORLG00000012407	str-3	stromelysin-3 [Source:NCBI gene;Acc:100049223]
ENSORLG00000015278	-0.943323	ENSORLG00000015278		adhesion G protein-coupled receptor G3 [Source:NCBI gene;Acc:101174736]
ENSORLG00000009847	-0.941881	ENSORLG00000009847	smtnl	smoothelin like 2 [Source:NCBI gene;Acc:101158374]
ENSORLG00000010926	-0.941824	ENSORLG00000010926	myh14	myosin-10 [Source:NCBI gene;Acc:101160019]
ENSORLG00000016042	-0.937163	ENSORLG00000016042	camk1b	calcium/calmodulin-dependent protein kinase type 1 [Source:NCBI gene;Acc:101170017]
ENSORLG00000004685	-0.934497	ENSORLG00000004685	PTPRD	receptor-type tyrosine-protein phosphatase delta [Source:NCBI gene;Acc:101165944]
ENSORLG00000018100	-0.932204	ENSORLG00000018100
ENSORLG00000002553	-0.929577	ENSORLG00000002553		TEA domain transcription factor 4 [Source:NCBI gene;Acc:101167205]
ENSORLG00000005966	-0.927118	ENSORLG00000005966	SNTA1	syntrophin alpha 1 [Source:NCBI gene;Acc:101165472]
ENSORLG00000015003	-0.926577	ENSORLG00000015003	LSS	lanosterol synthase [Source:NCBI gene;Acc:101157497]
ENSORLG00000009876	-0.921952	ENSORLG00000009876		mucin-17 [Source:NCBI gene;Acc:101165399]
ENSORLG00000002620	-0.917962	ENSORLG00000002620	asb16	ankyrin repeat and SOCS box protein 16 [Source:NCBI gene;Acc:101174670]
ENSORLG00000028739	-0.917757	ENSORLG00000028739
ENSORLG00000007609	-0.917694	ENSORLG00000007609	anxa2a	annexin A2-A [Source:NCBI gene;Acc:101167451]
ENSORLG00000013891	-0.917294	ENSORLG00000013891	nod2	nucleotide binding oligomerization domain containing 2 [Source:NCBI gene;Acc:101164467]
ENSORLG00000016791	-0.916578	ENSORLG00000016791	bcl2b	BCL2 apoptosis regulator [Source:NCBI gene;Acc:101163032]
ENSORLG00000001540	-0.914956	ENSORLG00000001540	hapln3	hyaluronan and proteoglycan link protein 3 [Source:NCBI gene;Acc:101166219]
ENSORLG00000004570	-0.914315	ENSORLG00000004570	cldn1	claudin-7 [Source:NCBI gene;Acc:101156528]
ENSORLG00000011281	-0.914267	ENSORLG00000011281	fat2	FAT atypical cadherin 2 [Source:NCBI gene;Acc:101170600]
ENSORLG00000018633	-0.908132	ENSORLG00000018633		microtubule-associated tumor suppressor 1 homolog [Source:NCBI gene;Acc:101169996]
ENSORLG00000014908	-0.907306	ENSORLG00000014908	PTPN14	protein tyrosine phosphatase non-receptor type 14 [Source:NCBI gene;Acc:101168590]
ENSORLG00000001627	-0.902587	ENSORLG00000001627	pcsk9	proprotein convertase subtilisin/kexin type 9 [Source:NCBI gene;Acc:101168532]
ENSORLG00000013003	-0.898881	ENSORLG00000013003	atxn1a	ataxin 1 [Source:NCBI gene;Acc:105355143]
ENSORLG00000013023	-0.896805	ENSORLG00000013023	ino80e	uncharacterized LOC105355960 [Source:NCBI gene;Acc:105355960]
ENSORLG00000001602	-0.895186	ENSORLG00000001602	dhcr24	24-dehydrocholesterol reductase [Source:NCBI gene;Acc:101172722]
ENSORLG00000010849	-0.8925	ENSORLG00000010849	SYDE2	synapse defective Rho GTPase homolog 2 [Source:NCBI gene;Acc:101168857]
ENSORLG00000002279	-0.889977	ENSORLG00000002279	kcnq5a	potassium voltage-gated channel subfamily KQT member 5 [Source:NCBI gene;Acc:101161745]
ENSORLG00000005881	-0.889443	ENSORLG00000005881	p2ry1	purinergic receptor P2Y1 [Source:NCBI gene;Acc:101171350]
ENSORLG00000002876	-0.888957	ENSORLG00000002876	ELOVL6	elongation of very long chain fatty acids protein 6 [Source:NCBI gene;Acc:101172187]
ENSORLG00000001741	-0.887165	ENSORLG00000001741		four and a half LIM domains protein 1 [Source:NCBI gene;Acc:101155872]
ENSORLG00000004740	-0.885868	ENSORLG00000004740	plk2b	polo like kinase 2 [Source:NCBI gene;Acc:101166557]
ENSORLG00000005214	-0.885268	ENSORLG00000005214
ENSORLG00000013379	-0.880781	ENSORLG00000013379	hmcn2	hemicentin-1 [Source:NCBI gene;Acc:101165068]
ENSORLG00000024602	-0.87812	ENSORLG00000024602
ENSORLG00000000299	-0.875041	ENSORLG00000000299	kremen1	kringle containing transmembrane protein 1 [Source:NCBI gene;Acc:101170931]
ENSORLG00000012156	-0.873742	ENSORLG00000012156	ano10b	anoctamin-10 [Source:NCBI gene;Acc:101160554]
ENSORLG00000012170	-0.873555	ENSORLG00000012170	MAFG	transcription factor MafG [Source:NCBI gene;Acc:101156633]
ENSORLG00000007766	-0.87138	ENSORLG00000007766		transmembrane protein 154 [Source:NCBI gene;Acc:101157918]
ENSORLG00000008054	-0.867282	ENSORLG00000008054	slc2a11b	solute carrier family 2, facilitated glucose transporter member 11-like [Source:NCBI gene;Acc:101159023]
ENSORLG00000021978	-0.866005	ENSORLG00000021978	slc8a1a	sodium/calcium exchanger 1 [Source:NCBI gene;Acc:101162981]
ENSORLG00000019692	-0.865562	ENSORLG00000019692	arhgap29b	rho GTPase-activating protein 29 [Source:NCBI gene;Acc:101172644]
ENSORLG00000024467	-0.863588	ENSORLG00000024467
ENSORLG00000025726	-0.861511	ENSORLG00000025726	si:ch211-37e10.2	uncharacterized LOC105356706 [Source:NCBI gene;Acc:105356706]
ENSORLG00000024871	-0.859971	ENSORLG00000024871	zgc:153184	capZ-interacting protein [Source:NCBI gene;Acc:101170695]
ENSORLG00000013173	-0.855954	ENSORLG00000013173	slc20a1a	sodium-dependent phosphate transporter 1-A [Source:NCBI gene;Acc:101158859]
ENSORLG00000015714	-0.854173	ENSORLG00000015714	tagln	transgelin [Source:NCBI gene;Acc:101169057]
ENSORLG00000009627	-0.854021	ENSORLG00000009627	nt5c2l1	cytosolic purine 5'-nucleotidase [Source:NCBI gene;Acc:101174682]
ENSORLG00000011536	-0.851006	ENSORLG00000011536	pim3	Pim-3 proto-oncogene, serine/threonine kinase [Source:NCBI gene;Acc:101171374]
ENSORLG00000004966	-0.849343	ENSORLG00000004966	ADAMTS5	ADAM metallopeptidase with thrombospondin type 1 motif 5 [Source:NCBI gene;Acc:101161864]
ENSORLG00000013416	-0.848466	ENSORLG00000013416
ENSORLG00000013182	-0.846348	ENSORLG00000013182	syn1	synapsin-1 [Source:NCBI gene;Acc:101163826]
ENSORLG00000001776	-0.840678	ENSORLG00000001776
ENSORLG00000023138	-0.838479	ENSORLG00000023138		inosine-uridine preferring nucleoside hydrolase [Source:NCBI gene;Acc:101157039]
ENSORLG00000007439	-0.837675	ENSORLG00000007439	tead1b	TEA domain transcription factor 1 [Source:NCBI gene;Acc:101157846]
ENSORLG00000022576	-0.835778	ENSORLG00000022576
ENSORLG00000029189	-0.835725	ENSORLG00000029189		tubulin alpha-1A chain-like [Source:NCBI gene;Acc:101166346]
ENSORLG00000002708	-0.834156	ENSORLG00000002708	yap1	Yes associated protein 1 [Source:NCBI gene;Acc:101170776]
ENSORLG00000015763	-0.834019	ENSORLG00000015763	RASSF5	Ras association domain family member 5 [Source:NCBI gene;Acc:101168036]
ENSORLG00000015444	-0.834005	ENSORLG00000015444	itpka	inositol-trisphosphate 3-kinase A [Source:NCBI gene;Acc:101157020]
ENSORLG00000022111	-0.83193	ENSORLG00000022111	hpgd	15-hydroxyprostaglandin dehydrogenase [Source:NCBI gene;Acc:101171390]
ENSORLG00000009332	-0.830838	ENSORLG00000009332	cdk17	cyclin-dependent kinase 17 [Source:NCBI gene;Acc:101161849]
ENSORLG00000028043	-0.828903	ENSORLG00000028043	tnfaip8l2b	tumor necrosis factor, alpha-induced protein 8-like protein 2 B [Source:NCBI gene;Acc:101166904]
ENSORLG00000014452	-0.827978	ENSORLG00000014452	calcrla	calcitonin receptor like receptor [Source:NCBI gene;Acc:101158808]
ENSORLG00000018802	-0.825959	ENSORLG00000018802	zgc:171775	zgc:171775 [Source:ZFIN;Acc:ZDB-GENE-030131-4309]
ENSORLG00000016655	-0.822299	ENSORLG00000016655	lima1a	LIM domain and actin-binding protein 1 [Source:NCBI gene;Acc:101156656]
ENSORLG00000001982	-0.820112	ENSORLG00000001982	flna	filamin-A [Source:NCBI gene;Acc:101173301]
ENSORLG00000003113	-0.817959	ENSORLG00000003113		protein FAM160A1 [Source:NCBI gene;Acc:101175601]
ENSORLG00000014658	-0.817608	ENSORLG00000014658	col5a2a	collagen, type V, alpha 2a [Source:ZFIN;Acc:ZDB-GENE-030616-13]
ENSORLG00000012987	-0.814822	ENSORLG00000012987	tubb5	tubulin beta chain [Source:NCBI gene;Acc:101157969]
ENSORLG00000028206	-0.814276	ENSORLG00000028206
ENSORLG00000011026	-0.813292	ENSORLG00000011026	COLEC12	collectin subfamily member 12 [Source:NCBI gene;Acc:101157577]
ENSORLG00000008800	-0.812031	ENSORLG00000008800	chrna2a	neuronal acetylcholine receptor subunit alpha-2 [Source:NCBI gene;Acc:101155076]
ENSORLG00000012655	-0.811926	ENSORLG00000012655	zcchc14	zinc finger CCHC-type containing 14 [Source:NCBI gene;Acc:101163975]
ENSORLG00000016565	-0.811518	ENSORLG00000016565	tgfb3	transforming growth factor beta 3 [Source:NCBI gene;Acc:101165927]
ENSORLG00000015892	-0.809691	ENSORLG00000015892	serpina1l	alpha-1-antitrypsin homolog [Source:NCBI gene;Acc:101158815]
ENSORLG00000013304	-0.807759	ENSORLG00000013304	bmp4	bone morphogenetic protein 4 [Source:NCBI gene;Acc:100049354]
ENSORLG00000012536	-0.807172	ENSORLG00000012536	KCNAB1	potassium voltage-gated channel subfamily A member regulatory beta subunit 1 [Source:NCBI gene;Acc:101174282]
ENSORLG00000015589	-0.806613	ENSORLG00000015589	bcl6aa	BCL6 transcription repressor [Source:NCBI gene;Acc:101162277]
ENSORLG00000022603	-0.800961	ENSORLG00000022603
ENSORLG00000015488	-0.800548	ENSORLG00000015488	bmper	BMP binding endothelial regulator [Source:NCBI gene;Acc:101173409]
ENSORLG00000007848	-0.799375	ENSORLG00000007848	limk1a	LIM domain kinase 1-like [Source:NCBI gene;Acc:101168972]
ENSORLG00000026310	-0.794889	ENSORLG00000026310		myosin light polypeptide 6 [Source:NCBI gene;Acc:101160287]
ENSORLG00000028838	-0.792803	ENSORLG00000028838
ENSORLG00000017692	-0.789747	ENSORLG00000017692	egfra	epidermal growth factor receptor [Source:NCBI gene;Acc:101159776]
ENSORLG00000002046	-0.788195	ENSORLG00000002046	coro1a	coronin-1A [Source:NCBI gene;Acc:101170433]
ENSORLG00000006969	-0.786956	ENSORLG00000006969	adcy6b	adenylate cyclase type 6 [Source:NCBI gene;Acc:101169035]
ENSORLG00000007177	-0.785377	ENSORLG00000007177	dscaml1	Down syndrome cell adhesion molecule-like protein 1 homolog [Source:NCBI gene;Acc:101165578]
ENSORLG00000026595	-0.78384	ENSORLG00000026595
ENSORLG00000011457	-0.783752	ENSORLG00000011457		bactericidal permeability-increasing protein [Source:NCBI gene;Acc:101162522]
ENSORLG00000020002	-0.782174	ENSORLG00000020002	cyp51	cytochrome P450, family 51 [Source:NCBI gene;Acc:414331]
ENSORLG00000008367	-0.78165	ENSORLG00000008367	prom2	prominin-1-A [Source:NCBI gene;Acc:101162549]
ENSORLG00000015478	-0.778867	ENSORLG00000015478
ENSORLG00000017671	-0.778502	ENSORLG00000017671	niban2b	niban-like protein 1 [Source:NCBI gene;Acc:101155358]
ENSORLG00000001953	-0.778376	ENSORLG00000001953	NCKAP5	nck-associated protein 5 [Source:NCBI gene;Acc:101162908]
ENSORLG00000001946	-0.776355	ENSORLG00000001946
ENSORLG00000016476	-0.776194	ENSORLG00000016476		ral guanine nucleotide dissociation stimulator [Source:NCBI gene;Acc:101161408]
ENSORLG00000027351	-0.775252	ENSORLG00000027351	zbtb4	zinc finger and BTB domain containing 4 [Source:NCBI gene;Acc:101161093]
ENSORLG00000006542	-0.773458	ENSORLG00000006542	btc	guanine nucleotide-binding protein G(I)/G(S)/G(O) subunit gamma-10 [Source:NCBI gene;Acc:101155207]
ENSORLG00000025395	-0.773023	ENSORLG00000025395		RAB13, member RAS oncogene family [Source:NCBI gene;Acc:101156603]
ENSORLG00000013752	-0.772768	ENSORLG00000013752	sulf2a	extracellular sulfatase Sulf-2 [Source:NCBI gene;Acc:101162832]
ENSORLG00000008215	-0.771762	ENSORLG00000008215	adam10a	ADAM metallopeptidase domain 10 [Source:NCBI gene;Acc:101155340]
ENSORLG00000013832	-0.77168	ENSORLG00000013832	wnk1b	serine/threonine-protein kinase WNK1 [Source:NCBI gene;Acc:101172041]
ENSORLG00000020756	-0.770882	ENSORLG00000020756	si:dkey-34d22.1	discoidin, CUB and LCCL domain-containing protein 1 [Source:NCBI gene;Acc:101163647]
ENSORLG00000019677	-0.769291	ENSORLG00000019677	lama5	laminin, alpha 5 [Source:ZFIN;Acc:ZDB-GENE-030131-9823]
ENSORLG00000008637	-0.767513	ENSORLG00000008637	sdr42e2	putative short-chain dehydrogenase/reductase family 42E member 2 [Source:NCBI gene;Acc:101157295]
ENSORLG00000005793	-0.766589	ENSORLG00000005793	atp11a	ATPase phospholipid transporting 11A [Source:NCBI gene;Acc:101166536]
ENSORLG00000000178	-0.765006	ENSORLG00000000178	adamtsl5	ADAMTS like 5 [Source:NCBI gene;Acc:101166611]
ENSORLG00000025937	-0.763018	ENSORLG00000025937	kbtbd11	kelch repeat and BTB (POZ) domain containing 11 [Source:ZFIN;Acc:ZDB-GENE-130530-678]
ENSORLG00000006611	-0.76006	ENSORLG00000006611	NACC2	nucleus accumbens-associated protein 2 [Source:NCBI gene;Acc:101171096]
ENSORLG00000011535	-0.755521	ENSORLG00000011535	pcdh12	protocadherin-12 [Source:NCBI gene;Acc:101174513]
ENSORLG00000026552	-0.754408	ENSORLG00000026552	zgc:113279	NF-kappa-B inhibitor zeta [Source:NCBI gene;Acc:101156911]
ENSORLG00000015895	-0.754215	ENSORLG00000015895		spectrin beta chain, erythrocytic [Source:NCBI gene;Acc:101159063]
ENSORLG00000012027	-0.751377	ENSORLG00000012027	wnt3	Wnt family member 3 [Source:NCBI gene;Acc:101174231]
ENSORLG00000018199	-0.750928	ENSORLG00000018199		aryl hydrocarbon receptor [Source:NCBI gene;Acc:101170311]
ENSORLG00000007736	-0.750743	ENSORLG00000007736	gata2a	GATA-binding factor 2 [Source:NCBI gene;Acc:101161391]
ENSORLG00000007918	-0.749942	ENSORLG00000007918	slit1a	slit guidance ligand 1 [Source:NCBI gene;Acc:101164917]
ENSORLG00000000402	-0.749331	ENSORLG00000000402	piezo1	piezo type mechanosensitive ion channel component 1 [Source:NCBI gene;Acc:101175341]
ENSORLG00000020849	-0.749318	ENSORLG00000020849		neuropilin-2 [Source:NCBI gene;Acc:101172397]
ENSORLG00000003886	-0.749304	ENSORLG00000003886	ldlrb	low-density lipoprotein receptor [Source:NCBI gene;Acc:101161779]
ENSORLG00000004020	-0.748479	ENSORLG00000004020
ENSORLG00000030237	-0.746272	ENSORLG00000030237	st8sia6	alpha-2,8-sialyltransferase ST8Sia VI [Source:NCBI gene;Acc:100125462]
ENSORLG00000023747	-0.744082	ENSORLG00000023747		inverted formin-2 [Source:NCBI gene;Acc:101164771]
ENSORLG00000010935	-0.739667	ENSORLG00000010935	dag1	dystroglycan 1 [Source:NCBI gene;Acc:101165049]
ENSORLG00000014054	-0.738263	ENSORLG00000014054	bcam	basal cell adhesion molecule [Source:NCBI gene;Acc:101168071]
ENSORLG00000023714	-0.737122	ENSORLG00000023714	stk10	serine/threonine-protein kinase 10 [Source:NCBI gene;Acc:101167671]
ENSORLG00000005869	-0.735624	ENSORLG00000005869	ARHGEF26	Rho guanine nucleotide exchange factor 26 [Source:NCBI gene;Acc:101154796]
ENSORLG00000030149	-0.734308	ENSORLG00000030149
ENSORLG00000006511	-0.730651	ENSORLG00000006511	vtg3	vitellogenin [Source:NCBI gene;Acc:101161140]
ENSORLG00000019949	-0.730498	ENSORLG00000019949	ablim2	actin binding LIM protein family member 2 [Source:NCBI gene;Acc:101171731]
ENSORLG00000014002	-0.730497	ENSORLG00000014002	niban2a	niban-like protein 1 [Source:NCBI gene;Acc:101168883]
ENSORLG00000027678	-0.727703	ENSORLG00000027678	vgll4l	transcription cofactor vestigial-like protein 4 [Source:NCBI gene;Acc:101163583]
ENSORLG00000029595	-0.727579	ENSORLG00000029595	pik3c2g	phosphatidylinositol-4-phosphate 3-kinase catalytic subunit type 2 gamma [Source:NCBI gene;Acc:105354205]
ENSORLG00000000761	-0.726567	ENSORLG00000000761	vwa1	von Willebrand factor A domain containing 1 [Source:NCBI gene;Acc:101157451]
ENSORLG00000016083	-0.723905	ENSORLG00000016083	abca12	ATP-binding cassette, sub-family A (ABC1), member 12 [Source:ZFIN;Acc:ZDB-GENE-030131-9790]
ENSORLG00000007977	-0.718744	ENSORLG00000007977	msmo1	methylsterol monooxygenase 1 [Source:NCBI gene;Acc:105354476]
ENSORLG00000012731	-0.718302	ENSORLG00000012731	rock2b	rho-associated protein kinase 2 [Source:NCBI gene;Acc:101159717]
ENSORLG00000006259	-0.716109	ENSORLG00000006259	minpp1a	multiple inositol polyphosphate phosphatase 1 [Source:NCBI gene;Acc:101172268]
ENSORLG00000024836	-0.715941	ENSORLG00000024836	map1ab	microtubule-associated protein 1A [Source:NCBI gene;Acc:101157288]
ENSORLG00000025588	-0.715008	ENSORLG00000025588
ENSORLG00000003407	-0.713063	ENSORLG00000003407	tiam1b	T-lymphoma invasion and metastasis-inducing protein 1 [Source:NCBI gene;Acc:101174366]
ENSORLG00000010009	-0.712207	ENSORLG00000010009		beta/gamma crystallin domain-containing protein 1 [Source:NCBI gene;Acc:101170358]
ENSORLG00000012128	-0.711372	ENSORLG00000012128	ezrb	ezrin [Source:NCBI gene;Acc:101155563]
ENSORLG00000022018	-0.710578	ENSORLG00000022018	samd4a	sterile alpha motif domain containing 4A [Source:NCBI gene;Acc:101168173]
ENSORLG00000014312	-0.710067	ENSORLG00000014312	serpinh1b	serpin family H member 1 [Source:NCBI gene;Acc:100529194]
ENSORLG00000028362	-0.709396	ENSORLG00000028362	tgfbr2a	transforming growth factor beta receptor 2 [Source:NCBI gene;Acc:101170689]
ENSORLG00000023796	-0.707866	ENSORLG00000023796	tspan33a	tetraspanin 33 [Source:NCBI gene;Acc:101164020]
ENSORLG00000000698	-0.706421	ENSORLG00000000698		F-actin-uncapping protein LRRC16A [Source:NCBI gene;Acc:101170771]
ENSORLG00000017193	-0.704093	ENSORLG00000017193		discoidin domain-containing receptor 2 [Source:NCBI gene;Acc:101165486]
ENSORLG00000016608	-0.703302	ENSORLG00000016608	dlgap4b	disks large-associated protein 4 [Source:NCBI gene;Acc:101173932]
ENSORLG00000000682	-0.701525	ENSORLG00000000682	SPHK1	sphingosine kinase 1 [Source:NCBI gene;Acc:101167592]
ENSORLG00000015665	-0.701249	ENSORLG00000015665	tp63	tumor protein p63 [Source:NCBI gene;Acc:100170632]
ENSORLG00000016760	-0.696955	ENSORLG00000016760	tbx20	T-box transcription factor 20 [Source:NCBI gene;Acc:101170124]
ENSORLG00000009803	-0.693993	ENSORLG00000009803	sept9a	septin-9 [Source:NCBI gene;Acc:101169457]
ENSORLG00000024792	-0.693727	ENSORLG00000024792
ENSORLG00000015497	-0.692761	ENSORLG00000015497	anks1b	ankyrin repeat and sterile alpha motif domain containing 1B [Source:NCBI gene;Acc:101158904]
ENSORLG00000005263	-0.691285	ENSORLG00000005263	svild	supervillin [Source:NCBI gene;Acc:101164848]
ENSORLG00000006686	-0.6898	ENSORLG00000006686	cyp24a1	1,25-dihydroxyvitamin D(3) 24-hydroxylase, mitochondrial [Source:NCBI gene;Acc:101165632]
ENSORLG00000013186	-0.689689	ENSORLG00000013186	lats2	large tumor suppressor kinase 2 [Source:NCBI gene;Acc:101165431]
ENSORLG00000007548	-0.688798	ENSORLG00000007548	acvrl1	serine/threonine-protein kinase receptor R3 [Source:NCBI gene;Acc:101169359]
ENSORLG00000002396	-0.687385	ENSORLG00000002396	fbln1	fibulin-1 [Source:NCBI gene;Acc:101154774]
ENSORLG00000017032	-0.686919	ENSORLG00000017032	tpm4a	tropomyosin 4 [Source:NCBI gene;Acc:101160801]
ENSORLG00000003824	-0.685006	ENSORLG00000003824	tdrd7b	tudor domain containing 7 [Source:NCBI gene;Acc:101160940]
ENSORLG00000005664	-0.679948	ENSORLG00000005664	col11a1a	collagen type XI alpha 1 chain [Source:NCBI gene;Acc:105356662]
ENSORLG00000017312	-0.679538	ENSORLG00000017312	col12a1a	collagen type XII alpha 1 chain [Source:NCBI gene;Acc:101158649]
ENSORLG00000012565	-0.677516	ENSORLG00000012565	RASGRF1	ras-specific guanine nucleotide-releasing factor 1 [Source:NCBI gene;Acc:101154767]
ENSORLG00000011645	-0.675912	ENSORLG00000011645	mid1ip1a	MID1 interacting protein 1 [Source:NCBI gene;Acc:101163617]
ENSORLG00000013494	-0.675673	ENSORLG00000013494	bmp7a	bone morphogenetic protein 7 [Source:NCBI gene;Acc:101160897]
ENSORLG00000024944	-0.673354	ENSORLG00000024944	ptafr	platelet-activating factor receptor-like [Source:NCBI gene;Acc:101159308]
ENSORLG00000026261	-0.671925	ENSORLG00000026261	rras2	RAS related 2 [Source:NCBI gene;Acc:101162668]
ENSORLG00000016366	-0.669667	ENSORLG00000016366	ptger1b	prostaglandin E2 receptor EP1 subtype [Source:NCBI gene;Acc:101160911]
ENSORLG00000009239	-0.66712	ENSORLG00000009239	acsbg2	acyl-CoA synthetase bubblegum family member 2 [Source:NCBI gene;Acc:101171154]
ENSORLG00000028927	-0.66652	ENSORLG00000028927		immunoglobulin superfamily member 10 [Source:NCBI gene;Acc:105354539]
ENSORLG00000029931	-0.665264	ENSORLG00000029931		si:ch73-281k2.5 [Source:ZFIN;Acc:ZDB-GENE-141222-10]
ENSORLG00000004154	-0.665086	ENSORLG00000004154
ENSORLG00000011773	-0.663974	ENSORLG00000011773	p2rx1	purinergic receptor P2X 1 [Source:NCBI gene;Acc:101169631]
ENSORLG00000017777	-0.661803	ENSORLG00000017777	daam2	dishevelled associated activator of morphogenesis 2 [Source:NCBI gene;Acc:101171211]
ENSORLG00000014407	-0.658856	ENSORLG00000014407	CARD10	caspase recruitment domain-containing protein 10 [Source:NCBI gene;Acc:101171085]
ENSORLG00000001758	-0.656039	ENSORLG00000001758
ENSORLG00000019817	-0.655286	ENSORLG00000019817		keratin, type I cytoskeletal 13 [Source:NCBI gene;Acc:101170988]
ENSORLG00000023234	-0.654153	ENSORLG00000023234	zgc:112332	retinol dehydrogenase 12-like [Source:NCBI gene;Acc:111946613]
ENSORLG00000008542	-0.650209	ENSORLG00000008542		ras and Rab interactor 2 [Source:NCBI gene;Acc:101155212]
ENSORLG00000023775	-0.649205	ENSORLG00000023775	foxo1	forkhead box O1 [Source:NCBI gene;Acc:100301620]
ENSORLG00000005618	-0.647807	ENSORLG00000005618		Rho GTPase activating protein 40 [Source:NCBI gene;Acc:101163969]
ENSORLG00000012347	-0.64761	ENSORLG00000012347	gsna	gelsolin [Source:NCBI gene;Acc:101167720]
ENSORLG00000026995	-0.645821	ENSORLG00000026995	pawr	pro-apoptotic WT1 regulator [Source:NCBI gene;Acc:101161769]
ENSORLG00000000115	-0.643418	ENSORLG00000000115
ENSORLG00000018013	-0.642875	ENSORLG00000018013	ccn6	cellular communication network factor 6 [Source:NCBI gene;Acc:101166522]
ENSORLG00000000288	-0.642685	ENSORLG00000000288		sushi domain-containing protein 2 [Source:NCBI gene;Acc:101170683]
ENSORLG00000000815	-0.642051	ENSORLG00000000815	evpla	envoplakin [Source:NCBI gene;Acc:101167172]
ENSORLG00000011447	-0.641752	ENSORLG00000011447	fam222ba	family with sequence similarity 222 member B [Source:NCBI gene;Acc:101170041]
ENSORLG00000004255	-0.641584	ENSORLG00000004255		E3 ubiquitin-protein ligase RNF31 [Source:NCBI gene;Acc:101155382]
ENSORLG00000015065	-0.640658	ENSORLG00000015065	evplb	envoplakin [Source:NCBI gene;Acc:101155032]
ENSORLG00000016799	-0.64055	ENSORLG00000016799	SIPA1L1	signal-induced proliferation-associated 1-like protein 1 [Source:NCBI gene;Acc:101170559]
ENSORLG00000001116	-0.63963	ENSORLG00000001116	AXL	AXL receptor tyrosine kinase [Source:NCBI gene;Acc:101160333]
ENSORLG00000002603	-0.638036	ENSORLG00000002603		keratin 222 [Source:NCBI gene;Acc:101172221]
ENSORLG00000002446	-0.637041	ENSORLG00000002446	cdon	cell adhesion associated, oncogene regulated [Source:NCBI gene;Acc:101169053]
ENSORLG00000024561	-0.636157	ENSORLG00000024561	luzp1	leucine zipper protein 1 [Source:NCBI gene;Acc:101159784]
ENSORLG00000004036	-0.635074	ENSORLG00000004036	irs2a	insulin receptor substrate 2 [Source:NCBI gene;Acc:101174984]
ENSORLG00000016818	-0.634024	ENSORLG00000016818	RBMS1	RNA-binding motif, single-stranded-interacting protein 1 [Source:NCBI gene;Acc:101175607]
ENSORLG00000003176	-0.632785	ENSORLG00000003176		coronin 6 [Source:NCBI gene;Acc:101163755]
ENSORLG00000009740	-0.63207	ENSORLG00000009740	myo1cb	myosin IC [Source:NCBI gene;Acc:101165412]
ENSORLG00000026496	-0.631225	ENSORLG00000026496		synaptopodin [Source:NCBI gene;Acc:105354930]
ENSORLG00000027628	-0.630047	ENSORLG00000027628		transcription factor jun-D-like [Source:NCBI gene;Acc:111949028]
ENSORLG00000006825	-0.626188	ENSORLG00000006825	smad6b	SMAD family member 6 [Source:NCBI gene;Acc:101161801]
ENSORLG00000013257	-0.625781	ENSORLG00000013257	cpne2	copine 2 [Source:NCBI gene;Acc:101175477]
ENSORLG00000001052	-0.625234	ENSORLG00000001052		xylosyltransferase 1 [Source:NCBI gene;Acc:100049491]
ENSORLG00000011013	-0.624736	ENSORLG00000011013		uncharacterized LOC101160207 [Source:NCBI gene;Acc:101160207]
ENSORLG00000003689	-0.624237	ENSORLG00000003689	serpinh2	serine (or cysteine) peptidase inhibitor, clade H, member 2 [Source:ZFIN;Acc:ZDB-GENE-050417-12]
ENSORLG00000002147	-0.624169	ENSORLG00000002147
ENSORLG00000009681	-0.62059	ENSORLG00000009681	psd2	pleckstrin and Sec7 domain containing 2 [Source:NCBI gene;Acc:101159758]
ENSORLG00000007807	-0.619853	ENSORLG00000007807		RNA-binding motif, single-stranded-interacting protein 2 [Source:NCBI gene;Acc:101171488]
ENSORLG00000004191	-0.619076	ENSORLG00000004191	rapgef1b	rap guanine nucleotide exchange factor 1 [Source:NCBI gene;Acc:101158464]
ENSORLG00000027044	-0.618674	ENSORLG00000027044		carbohydrate sulfotransferase 11 [Source:NCBI gene;Acc:101160655]
ENSORLG00000012150	-0.618212	ENSORLG00000012150	MYO1D	myosin ID [Source:NCBI gene;Acc:101174957]
ENSORLG00000015457	-0.616313	ENSORLG00000015457	amotl2a	angiomotin like 2 [Source:NCBI gene;Acc:101161303]
ENSORLG00000015897	-0.614741	ENSORLG00000015897	edar	ectodysplasin A receptor [Source:NCBI gene;Acc:100049352]
ENSORLG00000027406	-0.612524	ENSORLG00000027406	gas1a	growth arrest specific 1 [Source:NCBI gene;Acc:110017028]
ENSORLG00000018617	-0.611257	ENSORLG00000018617		fibrinogen-like protein 1 [Source:NCBI gene;Acc:101169757]
ENSORLG00000014792	-0.610916	ENSORLG00000014792	tbx2b	T-box transcription factor 2 [Source:NCBI gene;Acc:100049371]
ENSORLG00000017191	-0.609616	ENSORLG00000017191
ENSORLG00000024009	-0.609278	ENSORLG00000024009		transcription initiation factor TFIID subunit 4 [Source:NCBI gene;Acc:105355339]
ENSORLG00000022317	-0.609103	ENSORLG00000022317		transmembrane protein 108 [Source:NCBI gene;Acc:101166423]
ENSORLG00000003745	-0.607995	ENSORLG00000003745	wwc3	WWC family member 3 [Source:NCBI gene;Acc:101164295]
ENSORLG00000025455	-0.607093	ENSORLG00000025455		cysteine rich transmembrane BMP regulator 1 [Source:NCBI gene;Acc:101173025]
ENSORLG00000005573	-0.605696	ENSORLG00000005573	yap1b	transcriptional coactivator YAP1 [Source:NCBI gene;Acc:101168066]
ENSORLG00000000395	-0.605167	ENSORLG00000000395	ppp1r14aa	protein phosphatase 1 regulatory subunit 14A [Source:NCBI gene;Acc:101154969]
ENSORLG00000011876	-0.604856	ENSORLG00000011876	plcd1b	1-phosphatidylinositol 4,5-bisphosphate phosphodiesterase delta-1 [Source:NCBI gene;Acc:101163204]
ENSORLG00000004983	-0.60418	ENSORLG00000004983	onecut3a	one cut domain family member 2 [Source:NCBI gene;Acc:101173926]
ENSORLG00000027000	-0.60274	ENSORLG00000027000	elovl1a	elongation of very long chain fatty acids protein 1 [Source:NCBI gene;Acc:101157810]
ENSORLG00000022428	-0.60098	ENSORLG00000022428
ENSORLG00000001300	-0.600715	ENSORLG00000001300	plxnb1a	plexin-B1 [Source:NCBI gene;Acc:101162124]
ENSORLG00000029757	-0.597405	ENSORLG00000029757	wtip	WT1 interacting protein [Source:NCBI gene;Acc:101158185]
ENSORLG00000029045	-0.596738	ENSORLG00000029045	ankrd44	ankyrin repeat domain 44 [Source:NCBI gene;Acc:101173198]
ENSORLG00000005170	-0.596346	ENSORLG00000005170	adamts16	ADAM metallopeptidase with thrombospondin type 1 motif 16 [Source:NCBI gene;Acc:101162868]
ENSORLG00000023029	-0.596335	ENSORLG00000023029		chromosome 13 C3orf52 homolog [Source:NCBI gene;Acc:101170448]
ENSORLG00000002454	-0.594463	ENSORLG00000002454		solute carrier family 24 member 3 [Source:NCBI gene;Acc:101170984]
ENSORLG00000025663	-0.594128	ENSORLG00000025663	paplna	papilin, proteoglycan like sulfated glycoprotein [Source:NCBI gene;Acc:101162499]
ENSORLG00000022678	-0.593922	ENSORLG00000022678		mucin-5AC [Source:NCBI gene;Acc:101160168]
ENSORLG00000023990	-0.5939	ENSORLG00000023990
ENSORLG00000008347	-0.591064	ENSORLG00000008347	trim45	tripartite motif containing 45 [Source:NCBI gene;Acc:101163211]
ENSORLG00000000837	-0.590885	ENSORLG00000000837	PURB	purine rich element binding protein B [Source:NCBI gene;Acc:101164417]
ENSORLG00000015265	-0.590655	ENSORLG00000015265	slc10a3	solute carrier family 10 member 3 [Source:NCBI gene;Acc:101169937]
ENSORLG00000016200	-0.589823	ENSORLG00000016200	myh9b	myosin heavy chain 9 [Source:NCBI gene;Acc:101164562]
ENSORLG00000008517	-0.589755	ENSORLG00000008517		vinculin [Source:NCBI gene;Acc:101170227]
ENSORLG00000001677	-0.589531	ENSORLG00000001677	MYO9A	unconventional myosin-IXa [Source:NCBI gene;Acc:101165461]
ENSORLG00000012382	-0.588248	ENSORLG00000012382	adcy6a	adenylate cyclase 6 [Source:NCBI gene;Acc:101158108]
ENSORLG00000015152	-0.585762	ENSORLG00000015152	add3a	gamma-adducin [Source:NCBI gene;Acc:101164133]
ENSORLG00000001459	-0.584715	ENSORLG00000001459	olgc7	membrane guanylyl cyclase [Source:NCBI gene;Acc:100125819]
ENSORLG00000000283	-0.58458	ENSORLG00000000283	ano1	anoctamin 1 [Source:NCBI gene;Acc:101174572]
ENSORLG00000014672	-0.584517	ENSORLG00000014672	srebf2	sterol regulatory element binding transcription factor 2 [Source:NCBI gene;Acc:101155853]
ENSORLG00000007788	-0.584319	ENSORLG00000007788		mediator complex subunit 26 [Source:NCBI gene;Acc:101159339]
ENSORLG00000025638	-0.582834	ENSORLG00000025638		FERM and PDZ domain-containing protein 1 [Source:NCBI gene;Acc:101159414]
ENSORLG00000015826	-0.580591	ENSORLG00000015826	MPZL2	myelin protein zero like 2 [Source:HGNC Symbol;Acc:HGNC:3496]
ENSORLG00000011437	-0.578083	ENSORLG00000011437	palm1b	paralemmin [Source:NCBI gene;Acc:101175608]
ENSORLG00000027072	-0.573893	ENSORLG00000027072	PCDH20	protocadherin 20 [Source:NCBI gene;Acc:101155503]
ENSORLG00000004135	-0.569012	ENSORLG00000004135	RBPMS	RNA binding protein, mRNA processing factor [Source:NCBI gene;Acc:101164593]
ENSORLG00000013277	-0.568804	ENSORLG00000013277	fgfr2	fibroblast growth factor receptor 2 [Source:NCBI gene;Acc:100049483]
ENSORLG00000018386	-0.566267	ENSORLG00000018386	kifc3	kinesin family member C3 [Source:NCBI gene;Acc:101166854]
ENSORLG00000025564	-0.5662	ENSORLG00000025564		cingulin-like protein 1 [Source:NCBI gene;Acc:101161662]
ENSORLG00000019717	-0.565016	ENSORLG00000019717	cyt1	keratin, type I cytoskeletal 13 [Source:NCBI gene;Acc:101162974]
ENSORLG00000004795	-0.563194	ENSORLG00000004795	fzd8b	frizzled class receptor 8a [Source:ZFIN;Acc:ZDB-GENE-000328-3]
ENSORLG00000002792	-0.563073	ENSORLG00000002792	pld1b	phospholipase D1 [Source:NCBI gene;Acc:101175514]
ENSORLG00000005471	-0.560359	ENSORLG00000005471	plcb3	1-phosphatidylinositol 4,5-bisphosphate phosphodiesterase beta-3 [Source:NCBI gene;Acc:100049529]
ENSORLG00000004990	-0.558446	ENSORLG00000004990	adamts1	ADAM metallopeptidase with thrombospondin type 1 motif 1 [Source:NCBI gene;Acc:100049294]
ENSORLG00000023913	-0.558437	ENSORLG00000023913		cornifelin homolog B [Source:NCBI gene;Acc:101174737]
ENSORLG00000025936	-0.558295	ENSORLG00000025936	znf106a	zinc finger protein 106 [Source:NCBI gene;Acc:101165188]
ENSORLG00000014406	-0.558202	ENSORLG00000014406	rps6ka1	ribosomal protein S6 kinase 2 alpha [Source:NCBI gene;Acc:101169648]
ENSORLG00000011375	-0.557502	ENSORLG00000011375	itpr2	inositol 1,4,5-trisphosphate receptor, type 2 [Source:ZFIN;Acc:ZDB-GENE-050419-192]
ENSORLG00000014928	-0.55407	ENSORLG00000014928	mctp2b	multiple C2 and transmembrane domain-containing protein 2 [Source:NCBI gene;Acc:101165044]
ENSORLG00000021842	-0.554067	ENSORLG00000021842	dse	dermatan sulfate epimerase [Source:NCBI gene;Acc:101165527]
ENSORLG00000009709	-0.55333	ENSORLG00000009709	cap1	cyclase associated actin cytoskeleton regulatory protein 1 [Source:NCBI gene;Acc:101166064]
ENSORLG00000012301	-0.553229	ENSORLG00000012301	e2f7	transcription factor E2F7 [Source:NCBI gene;Acc:101158988]
ENSORLG00000017963	-0.551711	ENSORLG00000017963	prkci	protein kinase C iota [Source:NCBI gene;Acc:101165764]
ENSORLG00000000140	-0.551151	ENSORLG00000000140	mfsd6a	major facilitator superfamily domain containing 6 [Source:NCBI gene;Acc:101169093]
ENSORLG00000019980	-0.54968	ENSORLG00000019980	atf3	activating transcription factor 3 [Source:NCBI gene;Acc:101169185]
ENSORLG00000007246	-0.549451	ENSORLG00000007246	SKIDA1	SKI/DACH domain containing 1 [Source:NCBI gene;Acc:101168502]
ENSORLG00000002227	-0.548944	ENSORLG00000002227	smad6a	mothers against decapentaplegic homolog 6-like [Source:NCBI gene;Acc:101170165]
ENSORLG00000013876	-0.546762	ENSORLG00000013876	GAN	gigaxonin [Source:NCBI gene;Acc:101158520]
ENSORLG00000010644	-0.54605	ENSORLG00000010644		non-muscle caldesmon [Source:NCBI gene;Acc:101158738]
ENSORLG00000025653	-0.545291	ENSORLG00000025653	has3	hyaluronan synthase 3 [Source:NCBI gene;Acc:101165478]
ENSORLG00000018963	-0.544726	ENSORLG00000018963	pdxdc1	pyridoxal dependent decarboxylase domain containing 1 [Source:NCBI gene;Acc:101155335]
ENSORLG00000011572	-0.543587	ENSORLG00000011572	si:dkey-17m8.1	C-Jun-amino-terminal kinase-interacting protein 4 [Source:NCBI gene;Acc:101166248]
ENSORLG00000024064	-0.543536	ENSORLG00000024064		tumor protein p53 inducible nuclear protein 2 [Source:NCBI gene;Acc:101160480]
ENSORLG00000019746	-0.542809	ENSORLG00000019746	cav1	caveolin-1 [Source:NCBI gene;Acc:101162818]
ENSORLG00000015535	-0.539517	ENSORLG00000015535	LIMS1	LIM and senescent cell antigen-like-containing domain protein 1 [Source:NCBI gene;Acc:101164852]
ENSORLG00000005076	-0.539317	ENSORLG00000005076	rasef	RAS and EF-hand domain containing [Source:NCBI gene;Acc:101171009]
ENSORLG00000002006	-0.538915	ENSORLG00000002006	SPTBN1	spectrin beta chain, non-erythrocytic 1 [Source:NCBI gene;Acc:101159770]
ENSORLG00000010324	-0.537232	ENSORLG00000010324	ARHGEF17	Rho guanine nucleotide exchange factor 17 [Source:NCBI gene;Acc:101162545]
ENSORLG00000026891	-0.535991	ENSORLG00000026891
ENSORLG00000009998	-0.534209	ENSORLG00000009998	acaca	acetyl-CoA carboxylase [Source:NCBI gene;Acc:101155873]
ENSORLG00000000886	-0.533969	ENSORLG00000000886	pcdh19	protocadherin 19 [Source:NCBI gene;Acc:101169296]
ENSORLG00000023311	-0.533932	ENSORLG00000023311	plecb	plectin b [Source:ZFIN;Acc:ZDB-GENE-100917-2]
ENSORLG00000009416	-0.532604	ENSORLG00000009416	col4a5	collagen type IV alpha 5 chain [Source:NCBI gene;Acc:101168818]
ENSORLG00000004116	-0.532456	ENSORLG00000004116	dlx3b	distal-less homeobox 3 [Source:NCBI gene;Acc:101157491]
ENSORLG00000000058	-0.531912	ENSORLG00000000058		ras association domain-containing protein 8 [Source:NCBI gene;Acc:101159329]
ENSORLG00000023978	-0.531512	ENSORLG00000023978	stim2b	stromal interaction molecule 2 [Source:NCBI gene;Acc:101166502]
ENSORLG00000005797	-0.530054	ENSORLG00000005797	gnb4b	G protein subunit beta 4 [Source:NCBI gene;Acc:101157764]
ENSORLG00000016917	-0.529569	ENSORLG00000016917	actc1a	actin, alpha cardiac [Source:NCBI gene;Acc:101170382]
ENSORLG00000009253	-0.529408	ENSORLG00000009253	nedd9	neural precursor cell expressed, developmentally down-regulated 9 [Source:NCBI gene;Acc:101166644]
ENSORLG00000018299	-0.529013	ENSORLG00000018299		suppressor of tumorigenicity 14 protein homolog [Source:NCBI gene;Acc:101159080]
ENSORLG00000010256	-0.528344	ENSORLG00000010256		laminin subunit beta 3 [Source:NCBI gene;Acc:101160896]
ENSORLG00000018677	-0.52834	ENSORLG00000018677	pard6a	partitioning defective 6 homolog alpha [Source:NCBI gene;Acc:101168439]
ENSORLG00000027198	-0.527821	ENSORLG00000027198	cenpo	centromere protein O [Source:NCBI gene;Acc:111946871]
ENSORLG00000020136	-0.526393	ENSORLG00000020136	epha2b	ephrin type-A receptor 2 [Source:NCBI gene;Acc:101158510]
ENSORLG00000012812	-0.525498	ENSORLG00000012812		PH and SEC7 domain-containing protein 1 [Source:NCBI gene;Acc:101166258]
ENSORLG00000008336	-0.525062	ENSORLG00000008336	PKP1	plakophilin 1 [Source:NCBI gene;Acc:101155929]
ENSORLG00000016347	-0.524614	ENSORLG00000016347	nhsa	NHS actin remodeling regulator [Source:NCBI gene;Acc:101171322]
ENSORLG00000006217	-0.524103	ENSORLG00000006217	fas	tumor necrosis factor receptor superfamily member 6 [Source:NCBI gene;Acc:101172757]
ENSORLG00000008355	-0.524065	ENSORLG00000008355	slco3a1	solute carrier organic anion transporter family member 3A1 [Source:NCBI gene;Acc:101172075]
ENSORLG00000004547	-0.523522	ENSORLG00000004547	VAT1	vesicle amine transport 1 [Source:NCBI gene;Acc:101155389]
ENSORLG00000011553	-0.523303	ENSORLG00000011553	unc5b	unc-5 netrin receptor B [Source:NCBI gene;Acc:101163686]
ENSORLG00000000016	-0.522531	ENSORLG00000000016
ENSORLG00000023189	-0.522241	ENSORLG00000023189		uncharacterized LOC101160625 [Source:NCBI gene;Acc:101160625]
ENSORLG00000023869	-0.522038	ENSORLG00000023869
ENSORLG00000017372	-0.521649	ENSORLG00000017372	dlx2	distal-less homeobox 2 [Source:NCBI gene;Acc:100049449]
ENSORLG00000002005	-0.521028	ENSORLG00000002005		neuropilin-1a [Source:NCBI gene;Acc:101156916]
ENSORLG00000007419	-0.519908	ENSORLG00000007419	lamc1	laminin subunit gamma 1 [Source:NCBI gene;Acc:100529197]
ENSORLG00000009087	-0.518624	ENSORLG00000009087	boc	BOC cell adhesion associated, oncogene regulated [Source:NCBI gene;Acc:101174631]
ENSORLG00000000939	-0.518542	ENSORLG00000000939		alpha-actinin-4 [Source:NCBI gene;Acc:101155449]
ENSORLG00000005806	-0.518396	ENSORLG00000005806	smad7	SMAD family member 7 [Source:NCBI gene;Acc:101165328]
ENSORLG00000013191	-0.518335	ENSORLG00000013191		sodium/potassium-transporting ATPase subunit alpha-3 [Source:NCBI gene;Acc:101159291]
ENSORLG00000008992	-0.515896	ENSORLG00000008992	cbx4	E3 SUMO-protein ligase CBX4 [Source:NCBI gene;Acc:101160166]
ENSORLG00000020038	-0.515359	ENSORLG00000020038	limch1b	LIM and calponin homology domains 1 [Source:NCBI gene;Acc:101156235]
ENSORLG00000004948	-0.515096	ENSORLG00000004948		sodium- and chloride-dependent GABA transporter 2 [Source:NCBI gene;Acc:101161615]
ENSORLG00000016265	-0.51507	ENSORLG00000016265	kif13bb	kinesin family member 13Bb [Source:ZFIN;Acc:ZDB-GENE-090908-5]
ENSORLG00000014111	-0.515008	ENSORLG00000014111	pdlim1	PDZ and LIM domain 1 [Source:NCBI gene;Acc:101156764]
ENSORLG00000017042	-0.514593	ENSORLG00000017042	cep170b	centrosomal protein of 170 kDa protein B [Source:NCBI gene;Acc:101174238]
ENSORLG00000003573	-0.514065	ENSORLG00000003573
ENSORLG00000019702	-0.513888	ENSORLG00000019702	pacsin3	protein kinase C and casein kinase substrate in neurons 3 [Source:NCBI gene;Acc:101167672]
ENSORLG00000023336	-0.512741	ENSORLG00000023336		formin-H [Source:NCBI gene;Acc:105353645]
ENSORLG00000010468	-0.510649	ENSORLG00000010468	MDFIC	MyoD family inhibitor domain containing [Source:NCBI gene;Acc:101167755]
ENSORLG00000030101	-0.509834	ENSORLG00000030101		dishevelled binding antagonist of beta catenin 3 [Source:NCBI gene;Acc:101169306]
ENSORLG00000000905	-0.509809	ENSORLG00000000905	rbfox3b	RNA binding fox-1 homolog 3 [Source:NCBI gene;Acc:101159826]
ENSORLG00000005200	-0.508716	ENSORLG00000005200	plce1	phospholipase C epsilon 1 [Source:NCBI gene;Acc:101164102]
ENSORLG00000007187	-0.507726	ENSORLG00000007187	si:ch1073-184j22.1	erythroferrone [Source:NCBI gene;Acc:101173972]
ENSORLG00000010719	-0.507593	ENSORLG00000010719	esyt2b	extended synaptotagmin 2 [Source:NCBI gene;Acc:101155552]
ENSORLG00000016538	-0.507258	ENSORLG00000016538	elovl1b	elongation of very long chain fatty acids protein 1 [Source:NCBI gene;Acc:101175390]
ENSORLG00000029644	-0.506842	ENSORLG00000029644		F-box/LRR-repeat protein 19 [Source:NCBI gene;Acc:101161462]
ENSORLG00000014582	-0.506062	ENSORLG00000014582	si:ch211-1i11.3	mitogen-activated protein kinase kinase kinase 5 [Source:NCBI gene;Acc:101167985]
ENSORLG00000030302	-0.505069	ENSORLG00000030302		uncharacterized LOC101171055 [Source:NCBI gene;Acc:101171055]
ENSORLG00000001861	-0.504108	ENSORLG00000001861	pard6b	par-6 family cell polarity regulator beta [Source:NCBI gene;Acc:101159990]
ENSORLG00000010335	-0.502699	ENSORLG00000010335	gdf3	growth differentiation factor 3 [Source:NCBI gene;Acc:101155973]
ENSORLG00000023823	-0.499865	ENSORLG00000023823	ved	homeobox protein MSX-3 [Source:NCBI gene;Acc:101159520]
ENSORLG00000001653	-0.499696	ENSORLG00000001653	pim1	serine/threonine-protein kinase pim-1 [Source:NCBI gene;Acc:101157054]
ENSORLG00000010311	-0.498903	ENSORLG00000010311	slc27a4	solute carrier family 27 member 4 [Source:NCBI gene;Acc:101158619]
ENSORLG00000009530	-0.498763	ENSORLG00000009530
ENSORLG00000010965	-0.49856	ENSORLG00000010965	trim8b	tripartite motif containing 8 [Source:NCBI gene;Acc:101172537]
ENSORLG00000027257	-0.497556	ENSORLG00000027257
ENSORLG00000015529	-0.497375	ENSORLG00000015529	pik3cb	phosphatidylinositol-4,5-bisphosphate 3-kinase catalytic subunit beta [Source:NCBI gene;Acc:101165660]
ENSORLG00000002043	-0.495021	ENSORLG00000002043		transmembrane protein 268 [Source:NCBI gene;Acc:101155362]
ENSORLG00000016975	-0.49495	ENSORLG00000016975	INF2	inverted formin, FH2 and WH2 domain containing [Source:NCBI gene;Acc:101173754]
ENSORLG00000005951	-0.494086	ENSORLG00000005951	dlc1	rho GTPase-activating protein 7 [Source:NCBI gene;Acc:101155573]
ENSORLG00000015044	-0.49407	ENSORLG00000015044		myosin-10 [Source:NCBI gene;Acc:101154782]
ENSORLG00000030332	-0.493891	ENSORLG00000030332	peak1	pseudopodium enriched atypical kinase 1 [Source:NCBI gene;Acc:101162043]
ENSORLG00000014126	-0.493623	ENSORLG00000014126	itgav	integrin subunit alpha V [Source:NCBI gene;Acc:101174307]
ENSORLG00000011700	-0.492991	ENSORLG00000011700	atp2a3	ATPase sarcoplasmic/endoplasmic reticulum Ca2+ transporting 3 [Source:NCBI gene;Acc:101171024]
ENSORLG00000000356	-0.492848	ENSORLG00000000356	lamb1a	laminin subunit beta 1 [Source:NCBI gene;Acc:101167953]
ENSORLG00000007316	-0.491766	ENSORLG00000007316	tbx3a	T-box transcription factor 3 [Source:NCBI gene;Acc:100049473]
ENSORLG00000017847	-0.491078	ENSORLG00000017847	pxdn	peroxidasin [Source:NCBI gene;Acc:101162089]
ENSORLG00000017630	-0.490623	ENSORLG00000017630	lats1	large tumor suppressor kinase 1 [Source:NCBI gene;Acc:101157749]
ENSORLG00000006048	-0.489866	ENSORLG00000006048		schwannomin interacting protein 1 [Source:ZFIN;Acc:ZDB-GENE-050417-466]
ENSORLG00000010424	-0.488951	ENSORLG00000010424		thrombospondin type-1 domain-containing protein 4 [Source:NCBI gene;Acc:101158050]
ENSORLG00000010356	-0.488897	ENSORLG00000010356	phip	pleckstrin homology domain interacting protein [Source:NCBI gene;Acc:101175120]
ENSORLG00000016558	-0.488888	ENSORLG00000016558	ctdsp2	CTD small phosphatase 2 [Source:NCBI gene;Acc:101168784]
ENSORLG00000013115	-0.488355	ENSORLG00000013115	arhgap21a	Rho GTPase activating protein 21 [Source:NCBI gene;Acc:101172113]
ENSORLG00000029418	-0.487633	ENSORLG00000029418	efna1a	ephrin-A1-like [Source:NCBI gene;Acc:111948169]
ENSORLG00000016781	-0.485529	ENSORLG00000016781	tanc1b	tetratricopeptide repeat, ankyrin repeat and coiled-coil containing 1 [Source:NCBI gene;Acc:101174235]
ENSORLG00000025374	-0.485375	ENSORLG00000025374	ppp1r12c	protein phosphatase 1 regulatory subunit 12C [Source:NCBI gene;Acc:101174975]
ENSORLG00000025922	-0.484227	ENSORLG00000025922
ENSORLG00000004461	-0.48282	ENSORLG00000004461	slc12a7b	solute carrier family 12 member 7 [Source:NCBI gene;Acc:101159301]
ENSORLG00000001579	-0.480124	ENSORLG00000001579	si:ch211-121a2.4	transmembrane protein 205 [Source:NCBI gene;Acc:101167779]
ENSORLG00000006113	-0.478543	ENSORLG00000006113	SLC22A17	solute carrier family 22 member 17 [Source:NCBI gene;Acc:101157404]
ENSORLG00000028589	-0.478342	ENSORLG00000028589	fam214b	family with sequence similarity 214 member B [Source:NCBI gene;Acc:101158772]
ENSORLG00000005488	-0.478338	ENSORLG00000005488	csgalnact1a	chondroitin sulfate N-acetylgalactosaminyltransferase 1 [Source:NCBI gene;Acc:101162617]
ENSORLG00000025204	-0.47775	ENSORLG00000025204	fgd4a	FYVE, RhoGEF and PH domain containing 4 [Source:NCBI gene;Acc:101161238]
ENSORLG00000012769	-0.477441	ENSORLG00000012769	SLC22A23	solute carrier family 22 member 23 [Source:NCBI gene;Acc:101164470]
ENSORLG00000026184	-0.475756	ENSORLG00000026184	IER5L	immediate early response 5 like [Source:NCBI gene;Acc:111948341]
ENSORLG00000000540	-0.475572	ENSORLG00000000540	INPP5A	inositol polyphosphate-5-phosphatase A [Source:NCBI gene;Acc:101156112]
ENSORLG00000013857	-0.475172	ENSORLG00000013857	cmip	c-Maf inducing protein [Source:NCBI gene;Acc:101168708]
ENSORLG00000017122	-0.47439	ENSORLG00000017122	gata3	GATA binding protein 3 [Source:NCBI gene;Acc:100049296]
ENSORLG00000009436	-0.474245	ENSORLG00000009436	TRIP10	cdc42-interacting protein 4 homolog [Source:NCBI gene;Acc:101166606]
ENSORLG00000014435	-0.47335	ENSORLG00000014435	cnksr1	connector enhancer of kinase suppressor of Ras 1 [Source:NCBI gene;Acc:101169893]
ENSORLG00000011238	-0.472791	ENSORLG00000011238	MTMR4	myotubularin related protein 4 [Source:NCBI gene;Acc:101168809]
ENSORLG00000017868	-0.472167	ENSORLG00000017868	emilin2a	EMILIN-2 [Source:NCBI gene;Acc:101162075]
ENSORLG00000003034	-0.472017	ENSORLG00000003034	bmpr2a	bone morphogenetic protein receptor type 2 [Source:NCBI gene;Acc:101167856]
ENSORLG00000016997	-0.471786	ENSORLG00000016997	lpl	lipoprotein lipase [Source:NCBI gene;Acc:101160309]
ENSORLG00000016181	-0.471574	ENSORLG00000016181	peli2	E3 ubiquitin-protein ligase pellino homolog 2 [Source:NCBI gene;Acc:101160520]
ENSORLG00000016352	-0.471347	ENSORLG00000016352	si:dkey-256h2.1	uncharacterized LOC101155462 [Source:NCBI gene;Acc:101155462]
ENSORLG00000013042	-0.468189	ENSORLG00000013042	tln1	talin 1 [Source:NCBI gene;Acc:101157630]
ENSORLG00000016585	-0.468079	ENSORLG00000016585	quo	uncharacterized LOC101173699 [Source:NCBI gene;Acc:101173699]
ENSORLG00000007725	-0.466155	ENSORLG00000007725	fmnl3	formin like 3 [Source:NCBI gene;Acc:101171244]
ENSORLG00000026351	-0.465255	ENSORLG00000026351
ENSORLG00000005834	-0.464275	ENSORLG00000005834	apbb2b	amyloid-beta A4 precursor protein-binding family B member 2 [Source:NCBI gene;Acc:101174805]
ENSORLG00000009498	-0.462243	ENSORLG00000009498	arpc5b	actin related protein 2/3 complex subunit 5 [Source:NCBI gene;Acc:101173455]
ENSORLG00000016958	-0.460264	ENSORLG00000016958	tanc2a	protein TANC2 [Source:NCBI gene;Acc:101167795]
ENSORLG00000001082	-0.460258	ENSORLG00000001082	gnai2	guanine nucleotide-binding protein G(i) subunit alpha 2 [Source:NCBI gene;Acc:100125814]
ENSORLG00000020481	-0.459913	ENSORLG00000020481	arap3	ArfGAP with RhoGAP domain, ankyrin repeat and PH domain 3 [Source:NCBI gene;Acc:101162821]
ENSORLG00000015426	-0.459913	ENSORLG00000015426	rbms2a	RNA-binding motif, single-stranded-interacting protein 2 [Source:NCBI gene;Acc:101164552]
ENSORLG00000008900	-0.459639	ENSORLG00000008900	utp20	UTP20 small subunit processome component [Source:NCBI gene;Acc:101159399]
ENSORLG00000013429	-0.458569	ENSORLG00000013429	abcc6a	multidrug resistance-associated protein 1 [Source:NCBI gene;Acc:101158001]
ENSORLG00000014277	-0.457923	ENSORLG00000014277	dqx1	ATP-dependent RNA helicase DQX1 [Source:NCBI gene;Acc:101170859]
ENSORLG00000004701	-0.45766	ENSORLG00000004701		nucleoredoxin [Source:NCBI gene;Acc:101162941]
ENSORLG00000007854	-0.455455	ENSORLG00000007854	pdlim5b	PDZ and LIM domain protein 5 [Source:NCBI gene;Acc:101158216]
ENSORLG00000025818	-0.455158	ENSORLG00000025818	sntb2	syntrophin beta 2 [Source:NCBI gene;Acc:101175564]
ENSORLG00000010908	-0.453748	ENSORLG00000010908	timp2	TIMP metallopeptidase inhibitor 2 [Source:NCBI gene;Acc:100529160]
ENSORLG00000015374	-0.452813	ENSORLG00000015374	klf8	Krueppel-like factor 8 [Source:NCBI gene;Acc:101157477]
ENSORLG00000029349	-0.452565	ENSORLG00000029349
ENSORLG00000003956	-0.451694	ENSORLG00000003956	smad9	SMAD family member 9 [Source:NCBI gene;Acc:101167639]
ENSORLG00000027458	-0.450067	ENSORLG00000027458	MAST4	microtubule associated serine/threonine kinase family member 4 [Source:HGNC Symbol;Acc:HGNC:19037]
ENSORLG00000000122	-0.449329	ENSORLG00000000122	wipf2a	WAS/WASL interacting protein family member 2 [Source:NCBI gene;Acc:101164374]
ENSORLG00000014055	-0.448905	ENSORLG00000014055		formin-like protein 1 [Source:NCBI gene;Acc:101165675]
ENSORLG00000011340	-0.447703	ENSORLG00000011340		calcium-binding mitochondrial carrier protein SCaMC-1 [Source:NCBI gene;Acc:101160474]
ENSORLG00000017139	-0.447384	ENSORLG00000017139	TNS3	tensin 3 [Source:NCBI gene;Acc:101166006]
ENSORLG00000009393	-0.446929	ENSORLG00000009393		breast cancer anti-estrogen resistance protein 3 [Source:NCBI gene;Acc:101166360]
ENSORLG00000023267	-0.446849	ENSORLG00000023267		uncharacterized protein KIAA1522 homolog [Source:NCBI gene;Acc:101155733]
ENSORLG00000009437	-0.446607	ENSORLG00000009437	srebf1	sterol regulatory element binding transcription factor 1 [Source:NCBI gene;Acc:101163083]
ENSORLG00000029747	-0.444862	ENSORLG00000029747
ENSORLG00000016212	-0.444345	ENSORLG00000016212	plk3	polo like kinase 3 [Source:NCBI gene;Acc:101155385]
ENSORLG00000005575	-0.444232	ENSORLG00000005575	tab3	TGF-beta activated kinase 1 and MAP3K7 binding protein 3 [Source:NCBI gene;Acc:101170170]
ENSORLG00000017408	-0.440436	ENSORLG00000017408	cog1	component of oligomeric golgi complex 1 [Source:NCBI gene;Acc:101155201]
ENSORLG00000019460	-0.440218	ENSORLG00000019460	si:dkeyp-104h9.5	KIAA2013 ortholog [Source:NCBI gene;Acc:101162271]
ENSORLG00000011027	-0.440081	ENSORLG00000011027	pdzrn3b	PDZ domain containing ring finger 3 [Source:NCBI gene;Acc:101166295]
ENSORLG00000020741	-0.439373	ENSORLG00000020741	abcc3	ATP binding cassette subfamily C member 3 [Source:NCBI gene;Acc:101175305]
ENSORLG00000011255	-0.437437	ENSORLG00000011255	ptprk	protein tyrosine phosphatase receptor type K [Source:NCBI gene;Acc:101160865]
ENSORLG00000017833	-0.436937	ENSORLG00000017833		uncharacterized LOC101161596 [Source:NCBI gene;Acc:101161596]
ENSORLG00000028994	-0.436465	ENSORLG00000028994	pmp22a	peripheral myelin protein 22 [Source:NCBI gene;Acc:101167620]
ENSORLG00000011023	-0.436155	ENSORLG00000011023	SLC25A30	kidney mitochondrial carrier protein 1 [Source:NCBI gene;Acc:101158137]
ENSORLG00000006294	-0.435252	ENSORLG00000006294	ptpn13	protein tyrosine phosphatase non-receptor type 13 [Source:NCBI gene;Acc:101171683]
ENSORLG00000013121	-0.434707	ENSORLG00000013121		prickle-like protein 1 [Source:NCBI gene;Acc:101165857]
ENSORLG00000003769	-0.433964	ENSORLG00000003769		uncharacterized LOC101159796 [Source:NCBI gene;Acc:101159796]
ENSORLG00000015760	-0.43351	ENSORLG00000015760		serine/threonine-protein kinase PAK 4 [Source:NCBI gene;Acc:101157339]
ENSORLG00000004980	-0.431886	ENSORLG00000004980	wdr37	WD repeat-containing protein 37 [Source:NCBI gene;Acc:101164263]
ENSORLG00000017980	-0.431431	ENSORLG00000017980	insra	insulin receptor [Source:NCBI gene;Acc:101166254]
ENSORLG00000017864	-0.431317	ENSORLG00000017864		ras and Rab interactor 3 [Source:NCBI gene;Acc:101162800]
ENSORLG00000006984	-0.431144	ENSORLG00000006984	golga2	golgin A2 [Source:NCBI gene;Acc:101173563]
ENSORLG00000004493	-0.43006	ENSORLG00000004493	bambia	BMP and activin membrane bound inhibitor [Source:NCBI gene;Acc:101174630]
ENSORLG00000006821	-0.429806	ENSORLG00000006821	si:zfos-943e10.1	GRAM domain-containing protein 2B [Source:NCBI gene;Acc:101174904]
ENSORLG00000020577	-0.429684	ENSORLG00000020577	fn1	fibronectin-1 [Source:NCBI gene;Acc:100529198]
ENSORLG00000002324	-0.429405	ENSORLG00000002324	SECISBP2L	SECIS binding protein 2 like [Source:NCBI gene;Acc:101171149]
ENSORLG00000017650	-0.427483	ENSORLG00000017650		serine palmitoyltransferase 2-like [Source:NCBI gene;Acc:101156930]
ENSORLG00000007760	-0.427469	ENSORLG00000007760	itih1	inter-alpha-trypsin inhibitor heavy chain 3 [Source:NCBI gene;Acc:101161797]
ENSORLG00000024382	-0.427294	ENSORLG00000024382	dusp16	dual specificity phosphatase 16 [Source:NCBI gene;Acc:111946967]
ENSORLG00000001992	-0.427111	ENSORLG00000001992	uacab	uveal autoantigen with coiled-coil domains and ankyrin repeats [Source:NCBI gene;Acc:101168930]
ENSORLG00000012136	-0.426816	ENSORLG00000012136	fa2h	fatty acid 2-hydroxylase [Source:NCBI gene;Acc:101160316]
ENSORLG00000008880	-0.426511	ENSORLG00000008880	frmd6	FERM domain containing 6 [Source:NCBI gene;Acc:101157985]
ENSORLG00000006927	-0.425294	ENSORLG00000006927		Rho GTPase activating protein 35 [Source:NCBI gene;Acc:101164082]
ENSORLG00000002885	-0.425004	ENSORLG00000002885	TNIK	TRAF2 and NCK-interacting protein kinase [Source:NCBI gene;Acc:101166259]
ENSORLG00000023658	-0.423649	ENSORLG00000023658	gas2l1	growth arrest specific 2 like 1 [Source:NCBI gene;Acc:101154873]
ENSORLG00000007349	-0.420324	ENSORLG00000007349	rasal2	RAS protein activator like 2 [Source:NCBI gene;Acc:101155962]
ENSORLG00000027421	-0.420003	ENSORLG00000027421	nkx3-1	homeobox protein Nkx-3.1-like [Source:NCBI gene;Acc:101167461]
ENSORLG00000018785	-0.419937	ENSORLG00000018785	stk35	serine/threonine-protein kinase 35 [Source:NCBI gene;Acc:101172961]
ENSORLG00000023125	-0.419789	ENSORLG00000023125	casc3	CASC3 exon junction complex subunit [Source:NCBI gene;Acc:111947722]
ENSORLG00000027902	-0.419529	ENSORLG00000027902	tnfrsfa	tumor necrosis factor receptor superfamily member 10B [Source:NCBI gene;Acc:101172833]
ENSORLG00000005729	-0.419363	ENSORLG00000005729	slc22a31	solute carrier family 22 member 31 [Source:NCBI gene;Acc:101169099]
ENSORLG00000009005	-0.416722	ENSORLG00000009005	tagln2	transgelin [Source:NCBI gene;Acc:101159525]
ENSORLG00000016206	-0.416171	ENSORLG00000016206		matrix-remodeling-associated protein 5 [Source:NCBI gene;Acc:101168083]
ENSORLG00000005412	-0.414505	ENSORLG00000005412	amot	angiomotin [Source:NCBI gene;Acc:101169307]
ENSORLG00000015182	-0.414496	ENSORLG00000015182	castor2	cytosolic arginine sensor for mTORC1 subunit 2 [Source:NCBI gene;Acc:101155874]
ENSORLG00000000529	-0.414049	ENSORLG00000000529	agrn	agrin [Source:NCBI gene;Acc:101156494]
ENSORLG00000030100	-0.41398	ENSORLG00000030100	foxi1	forkhead box I2 [Source:NCBI gene;Acc:100301614]
ENSORLG00000017454	-0.412633	ENSORLG00000017454		oxysterol-binding protein-related protein 7 [Source:NCBI gene;Acc:101160562]
ENSORLG00000025895	-0.411097	ENSORLG00000025895	KCTD15	potassium channel tetramerization domain containing 15 [Source:NCBI gene;Acc:101166462]
ENSORLG00000017943	-0.410964	ENSORLG00000017943	fstl1b	follistatin like 1 [Source:NCBI gene;Acc:101174309]
ENSORLG00000003209	-0.410432	ENSORLG00000003209	tjap1	tight junction associated protein 1 [Source:NCBI gene;Acc:101170119]
ENSORLG00000008404	-0.409449	ENSORLG00000008404	ripk2	receptor interacting serine/threonine kinase 2 [Source:NCBI gene;Acc:101161336]
ENSORLG00000030158	-0.409359	ENSORLG00000030158	six3	SIX homeobox 3 [Source:NCBI gene;Acc:100144381]
ENSORLG00000017233	-0.408586	ENSORLG00000017233	soat1	sterol O-acyltransferase 1 [Source:NCBI gene;Acc:101164716]
ENSORLG00000021897	-0.403513	ENSORLG00000021897	ipmkb	inositol polyphosphate multikinase [Source:NCBI gene;Acc:101168158]
ENSORLG00000025577	-0.403278	ENSORLG00000025577
ENSORLG00000008432	-0.403272	ENSORLG00000008432	phactr4a	phosphatase and actin regulator 4A [Source:NCBI gene;Acc:101162937]
ENSORLG00000026761	-0.402812	ENSORLG00000026761	sh2b1	SH2B adaptor protein 1 [Source:NCBI gene;Acc:101168212]
ENSORLG00000015675	-0.401541	ENSORLG00000015675	elmo3	engulfment and cell motility protein 3 [Source:NCBI gene;Acc:101173701]
ENSORLG00000013686	-0.400539	ENSORLG00000013686	tnrc18	trinucleotide repeat containing 18 [Source:NCBI gene;Acc:101167622]
ENSORLG00000003829	-0.399369	ENSORLG00000003829	ptger4	prostaglandin E receptor 4 [Source:NCBI gene;Acc:101162539]
ENSORLG00000013319	-0.399194	ENSORLG00000013319	lbh	LBH regulator of WNT signaling pathway [Source:NCBI gene;Acc:101164195]
ENSORLG00000020770	-0.399165	ENSORLG00000020770	pgm2l1	phosphoglucomutase 2 like 1 [Source:NCBI gene;Acc:101160636]
ENSORLG00000012880	-0.39901	ENSORLG00000012880	ripor2	RHO family interacting cell polarization regulator 2 [Source:NCBI gene;Acc:101162143]
ENSORLG00000017941	-0.398832	ENSORLG00000017941	cdca4	cell division cycle associated 4 [Source:NCBI gene;Acc:101155073]
ENSORLG00000017683	-0.398236	ENSORLG00000017683	man1a1	mannosyl-oligosaccharide 1,2-alpha-mannosidase IA [Source:NCBI gene;Acc:101158740]
ENSORLG00000017667	-0.397983	ENSORLG00000017667	gata6	GATA binding protein 6 [Source:NCBI gene;Acc:101159296]
ENSORLG00000012039	-0.397781	ENSORLG00000012039		guanine nucleotide-binding protein G(I)/G(S)/G(O) subunit gamma-5 [Source:NCBI gene;Acc:101155257]
ENSORLG00000018888	-0.393441	ENSORLG00000018888	cog8	component of oligomeric golgi complex 8 [Source:NCBI gene;Acc:101163469]
ENSORLG00000018326	-0.392915	ENSORLG00000018326	myo5b	myosin VB [Source:ZFIN;Acc:ZDB-GENE-031219-7]
ENSORLG00000009432	-0.391916	ENSORLG00000009432	EIF4G1	eukaryotic translation initiation factor 4 gamma 1 [Source:NCBI gene;Acc:101158873]
ENSORLG00000005589	-0.390994	ENSORLG00000005589	trim71	tripartite motif containing 71 [Source:NCBI gene;Acc:101156749]
ENSORLG00000009563	-0.390729	ENSORLG00000009563	nhsl2	NHS like 2 [Source:NCBI gene;Acc:105356455]
ENSORLG00000016776	-0.389744	ENSORLG00000016776	creb3l2	cAMP responsive element binding protein 3 like 2 [Source:NCBI gene;Acc:101165931]
ENSORLG00000011056	-0.389342	ENSORLG00000011056	wasf2	WASP family member 2 [Source:NCBI gene;Acc:101175491]
ENSORLG00000007457	-0.388121	ENSORLG00000007457	baiap2a	brain-specific angiogenesis inhibitor 1-associated protein 2 [Source:NCBI gene;Acc:101169609]
ENSORLG00000009675	-0.385907	ENSORLG00000009675	cgna	cingulin [Source:NCBI gene;Acc:101174859]
ENSORLG00000018585	-0.38511	ENSORLG00000018585	bcar1	BCAR1 scaffold protein, Cas family member [Source:NCBI gene;Acc:101167688]
ENSORLG00000005022	-0.382997	ENSORLG00000005022	atp8b3	phospholipid-transporting ATPase IC [Source:NCBI gene;Acc:101165719]
ENSORLG00000017453	-0.381609	ENSORLG00000017453	grip1	glutamate receptor interacting protein 1 [Source:NCBI gene;Acc:101172622]
ENSORLG00000016196	-0.381369	ENSORLG00000016196	rgl2	ral guanine nucleotide dissociation stimulator-like 2 [Source:NCBI gene;Acc:101163201]
ENSORLG00000020672	-0.378936	ENSORLG00000020672	ddx4	DEAD-box helicase 4 [Source:NCBI gene;Acc:100049226]
ENSORLG00000020522	-0.378353	ENSORLG00000020522	chpfa	chondroitin polymerizing factor [Source:NCBI gene;Acc:101155099]
ENSORLG00000008791	-0.377502	ENSORLG00000008791	anln	anillin actin binding protein [Source:NCBI gene;Acc:101163672]
ENSORLG00000022380	-0.377408	ENSORLG00000022380	gcc1	GRIP and coiled-coil domain containing 1 [Source:NCBI gene;Acc:101172703]
ENSORLG00000012804	-0.376655	ENSORLG00000012804		crystallin beta-gamma domain containing 1 [Source:NCBI gene;Acc:101159963]
ENSORLG00000001447	-0.376596	ENSORLG00000001447	aacs	acetoacetyl-CoA synthetase [Source:NCBI gene;Acc:101168218]
ENSORLG00000027747	-0.375942	ENSORLG00000027747	igf2r	insulin like growth factor 2 receptor [Source:NCBI gene;Acc:101173997]
ENSORLG00000013907	-0.37446	ENSORLG00000013907	ssh2a	protein phosphatase Slingshot homolog 2 [Source:NCBI gene;Acc:101173727]
ENSORLG00000020896	-0.374316	ENSORLG00000020896	kat14	lysine acetyltransferase 14 [Source:NCBI gene;Acc:101162815]
ENSORLG00000028203	-0.37336	ENSORLG00000028203	enah	ENAH actin regulator [Source:NCBI gene;Acc:105357991]
ENSORLG00000011328	-0.372593	ENSORLG00000011328		leukocyte receptor cluster member 9 [Source:NCBI gene;Acc:101162951]
ENSORLG00000013124	-0.372146	ENSORLG00000013124	dennd1a	DENN domain containing 1A [Source:NCBI gene;Acc:101157872]
ENSORLG00000002596	-0.3706	ENSORLG00000002596	bmpr1aa	bone morphogenetic protein receptor type-1A [Source:NCBI gene;Acc:101169384]
ENSORLG00000012093	-0.370525	ENSORLG00000012093	fjx1	four-jointed box kinase 1 [Source:NCBI gene;Acc:101170999]
ENSORLG00000023085	-0.369411	ENSORLG00000023085	chac1	ChaC glutathione specific gamma-glutamylcyclotransferase 1 [Source:NCBI gene;Acc:101167586]
ENSORLG00000008946	-0.369381	ENSORLG00000008946	lpcat4	lysophospholipid acyltransferase LPCAT4 [Source:NCBI gene;Acc:101161012]
ENSORLG00000023235	-0.369108	ENSORLG00000023235		plasma membrane calcium-transporting ATPase 1-like [Source:NCBI gene;Acc:101172706]
ENSORLG00000016767	-0.368844	ENSORLG00000016767	PKP4	plakophilin 4 [Source:NCBI gene;Acc:101173987]
ENSORLG00000008021	-0.368776	ENSORLG00000008021	pld2	phospholipase D1 [Source:NCBI gene;Acc:101155216]
ENSORLG00000012092	-0.368719	ENSORLG00000012092	sbf1	SET binding factor 1 [Source:NCBI gene;Acc:101168757]
ENSORLG00000011445	-0.368035	ENSORLG00000011445	sorbs3	sorbin and SH3 domain containing 3 [Source:NCBI gene;Acc:101175002]
ENSORLG00000028503	-0.36773	ENSORLG00000028503	cx28.6	gap junction beta-4 protein [Source:NCBI gene;Acc:101163044]
ENSORLG00000013291	-0.367241	ENSORLG00000013291	ddhd1a	phospholipase DDHD1 [Source:NCBI gene;Acc:101163939]
ENSORLG00000003884	-0.367058	ENSORLG00000003884		spartin [Source:NCBI gene;Acc:101169630]
ENSORLG00000012398	-0.3636	ENSORLG00000012398	heatr5b	HEAT repeat containing 5B [Source:NCBI gene;Acc:101168395]
ENSORLG00000016741	-0.362883	ENSORLG00000016741	msx1a	msh homeobox 1 [Source:NCBI gene;Acc:101167951]
ENSORLG00000000568	-0.361298	ENSORLG00000000568	snx27a	sorting nexin-27 [Source:NCBI gene;Acc:101156506]
ENSORLG00000012132	-0.360866	ENSORLG00000012132		zyxin [Source:NCBI gene;Acc:101168650]
ENSORLG00000009842	-0.360565	ENSORLG00000009842	zfyve26	zinc finger FYVE-type containing 26 [Source:NCBI gene;Acc:101171788]
ENSORLG00000013474	-0.359596	ENSORLG00000013474	tjp2a	tight junction protein 2 [Source:NCBI gene;Acc:101160994]
ENSORLG00000009818	-0.359421	ENSORLG00000009818	gpc4	glypican-6 [Source:NCBI gene;Acc:101160491]
ENSORLG00000017682	-0.35837	ENSORLG00000017682	npc1	NPC intracellular cholesterol transporter 1 [Source:NCBI gene;Acc:101159535]
ENSORLG00000011087	-0.357549	ENSORLG00000011087	cdc42ep4b	CDC42 effector protein 4 [Source:NCBI gene;Acc:101160269]
ENSORLG00000002909	-0.355861	ENSORLG00000002909	grhl2b	grainyhead-like protein 2 homolog [Source:NCBI gene;Acc:101159028]
ENSORLG00000005476	-0.352112	ENSORLG00000005476	arhgap29a	rho GTPase-activating protein 29 [Source:NCBI gene;Acc:101167748]
ENSORLG00000015877	-0.351368	ENSORLG00000015877	golgb1	golgin B1 [Source:NCBI gene;Acc:101162333]
ENSORLG00000015458	-0.350304	ENSORLG00000015458		alsin-like [Source:NCBI gene;Acc:101160203]
ENSORLG00000020845	-0.349897	ENSORLG00000020845	ptpn4a	protein tyrosine phosphatase non-receptor type 4 [Source:NCBI gene;Acc:101171899]
ENSORLG00000012898	-0.349552	ENSORLG00000012898	hmgcs1	3-hydroxy-3-methylglutaryl-CoA synthase 1 [Source:NCBI gene;Acc:101172510]
ENSORLG00000017895	-0.348899	ENSORLG00000017895	klc1a	kinesin light chain 1 [Source:NCBI gene;Acc:101163537]
ENSORLG00000005420	-0.345987	ENSORLG00000005420	fam114a1	family with sequence similarity 114 member A1 [Source:NCBI gene;Acc:101165031]
ENSORLG00000015984	-0.345711	ENSORLG00000015984	cyfip1	cytoplasmic FMR1-interacting protein 1 homolog [Source:NCBI gene;Acc:101169438]
ENSORLG00000009133	-0.345558	ENSORLG00000009133	furina	furin-1 [Source:NCBI gene;Acc:100049240]
ENSORLG00000026026	-0.343537	ENSORLG00000026026	clmn	calmin [Source:NCBI gene;Acc:101171454]
ENSORLG00000026867	-0.342952	ENSORLG00000026867	zfpm1	zinc finger protein, FOG family member 1 [Source:NCBI gene;Acc:101168951]
ENSORLG00000020837	-0.342906	ENSORLG00000020837	slc37a1	solute carrier family 37 member 1 [Source:NCBI gene;Acc:101171400]
ENSORLG00000020848	-0.342349	ENSORLG00000020848	epb41l5	erythrocyte membrane protein band 4.1 like 5 [Source:NCBI gene;Acc:111946734]
ENSORLG00000019064	-0.342074	ENSORLG00000019064	p4ha2	prolyl 4-hydroxylase subunit alpha 2 [Source:NCBI gene;Acc:101166436]
ENSORLG00000012363	-0.341883	ENSORLG00000012363		serine/threonine-protein kinase PAK 2 [Source:NCBI gene;Acc:101169249]
ENSORLG00000000408	-0.341877	ENSORLG00000000408	map2k7	mitogen-activated protein kinase kinase 7 [Source:NCBI gene;Acc:101164950]
ENSORLG00000009948	-0.341717	ENSORLG00000009948	bdh1	D-beta-hydroxybutyrate dehydrogenase, mitochondrial [Source:NCBI gene;Acc:101169570]
ENSORLG00000029487	-0.340603	ENSORLG00000029487
ENSORLG00000006807	-0.338792	ENSORLG00000006807		carnitine O-palmitoyltransferase 1, liver isoform [Source:NCBI gene;Acc:101155805]
ENSORLG00000012542	-0.33835	ENSORLG00000012542	jupa	junction plakoglobin [Source:NCBI gene;Acc:101173369]
ENSORLG00000011242	-0.338118	ENSORLG00000011242		transcription intermediary factor 1-alpha [Source:NCBI gene;Acc:101161205]
ENSORLG00000012974	-0.337433	ENSORLG00000012974	ptpn21	protein tyrosine phosphatase non-receptor type 21 [Source:NCBI gene;Acc:101162491]
ENSORLG00000006208	-0.336608	ENSORLG00000006208	PITPNM2	membrane-associated phosphatidylinositol transfer protein 2 [Source:NCBI gene;Acc:101172908]
ENSORLG00000015553	-0.33658	ENSORLG00000015553	dazap2	DAZ associated protein 2 [Source:NCBI gene;Acc:101157132]
ENSORLG00000003577	-0.335649	ENSORLG00000003577		melanoma receptor tyrosine-protein kinase [Source:NCBI gene;Acc:101169984]
ENSORLG00000029209	-0.335321	ENSORLG00000029209	arhgap23a	Rho GTPase activating protein 23 [Source:NCBI gene;Acc:101166719]
ENSORLG00000023273	-0.334782	ENSORLG00000023273	erfl3	ETS domain-containing transcription factor ERF [Source:NCBI gene;Acc:101173812]
ENSORLG00000018254	-0.334687	ENSORLG00000018254	myo1b	myosin IB [Source:NCBI gene;Acc:101175446]
ENSORLG00000010183	-0.333162	ENSORLG00000010183		arrestin domain-containing protein 3 [Source:NCBI gene;Acc:101167126]
ENSORLG00000022983	-0.3325	ENSORLG00000022983	inavab	innate immunity activator protein [Source:NCBI gene;Acc:101161145]
ENSORLG00000015673	-0.332068	ENSORLG00000015673	gnptab	N-acetylglucosamine-1-phosphate transferase subunits alpha and beta [Source:NCBI gene;Acc:101160613]
ENSORLG00000020794	-0.331468	ENSORLG00000020794	optn	optineurin [Source:NCBI gene;Acc:101162110]
ENSORLG00000020862	-0.330265	ENSORLG00000020862	itgb5	integrin subunit beta 5 [Source:NCBI gene;Acc:101165543]
ENSORLG00000013299	-0.32775	ENSORLG00000013299	nomo	nodal modulator 1-like [Source:NCBI gene;Acc:101163550]
ENSORLG00000014335	-0.327424	ENSORLG00000014335		signal transducer and activator of transcription 5B [Source:NCBI gene;Acc:101168657]
ENSORLG00000018945	-0.32653	ENSORLG00000018945	IDH3A	isocitrate dehydrogenase (NAD(+)) 3 catalytic subunit alpha [Source:ZFIN;Acc:ZDB-GENE-040426-1007]
ENSORLG00000007302	-0.325922	ENSORLG00000007302	TSC22D2	TSC22 domain family protein 2 [Source:NCBI gene;Acc:101158096]
ENSORLG00000024794	-0.323978	ENSORLG00000024794	tpbga	trophoblast glycoprotein [Source:NCBI gene;Acc:101159317]
ENSORLG00000009215	-0.32154	ENSORLG00000009215		acyl-CoA synthetase long chain family member 3 [Source:NCBI gene;Acc:101157383]
ENSORLG00000003316	-0.321098	ENSORLG00000003316	rreb1a	ras responsive element binding protein 1 [Source:NCBI gene;Acc:101168995]
ENSORLG00000017954	-0.320461	ENSORLG00000017954	larp1b	la-related protein 1B [Source:NCBI gene;Acc:101164766]
ENSORLG00000002976	-0.317082	ENSORLG00000002976	fndc3a	fibronectin type III domain containing 3A [Source:NCBI gene;Acc:101170945]
ENSORLG00000006021	-0.316937	ENSORLG00000006021	cbfa2t2	CBFA2/RUNX1 partner transcriptional co-repressor 2 [Source:NCBI gene;Acc:101168281]
ENSORLG00000016701	-0.316895	ENSORLG00000016701		rac GTPase-activating protein 1 [Source:NCBI gene;Acc:101175643]
ENSORLG00000024369	-0.315288	ENSORLG00000024369	ol-gb1	guanine nucleotide-binding protein beta subunit [Source:NCBI gene;Acc:100049498]
ENSORLG00000022529	-0.314906	ENSORLG00000022529	arhgef1b	Rho guanine nucleotide exchange factor 1 [Source:NCBI gene;Acc:101157484]
ENSORLG00000025083	-0.314303	ENSORLG00000025083	zgc:153993	apoptosis regulator BAX [Source:NCBI gene;Acc:101168687]
ENSORLG00000007588	-0.314105	ENSORLG00000007588	zdhhc20b	probable palmitoyltransferase ZDHHC20 [Source:NCBI gene;Acc:101166509]
ENSORLG00000010195	-0.313616	ENSORLG00000010195	micall2b	MICAL-like protein 2 [Source:NCBI gene;Acc:101158422]
ENSORLG00000012877	-0.313302	ENSORLG00000012877	SLC25A25	calcium-binding mitochondrial carrier protein SCaMC-2-B [Source:NCBI gene;Acc:101157381]
ENSORLG00000015929	-0.311246	ENSORLG00000015929	nipa2	NIPA magnesium transporter 2 [Source:NCBI gene;Acc:101168859]
ENSORLG00000005387	-0.309016	ENSORLG00000005387	alcamb	CD166 antigen homolog A [Source:NCBI gene;Acc:101169470]
ENSORLG00000012272	-0.3086	ENSORLG00000012272	tln2a	talin-2 [Source:NCBI gene;Acc:101173776]
ENSORLG00000015131	-0.308451	ENSORLG00000015131	rabep1	rabaptin, RAB GTPase binding effector protein 1 [Source:NCBI gene;Acc:101167226]
ENSORLG00000008323	-0.307534	ENSORLG00000008323	HPS6	HPS6 biogenesis of lysosomal organelles complex 2 subunit 3 [Source:NCBI gene;Acc:101162313]
ENSORLG00000013002	-0.307515	ENSORLG00000013002	PTK7	protein tyrosine kinase 7 (inactive) [Source:NCBI gene;Acc:101172356]
ENSORLG00000012694	-0.307471	ENSORLG00000012694	SMAP1	stromal membrane-associated protein 1 [Source:NCBI gene;Acc:101160389]
ENSORLG00000030337	-0.305079	ENSORLG00000030337	TNS4	tensin 4 [Source:NCBI gene;Acc:101172468]
ENSORLG00000029529	-0.304678	ENSORLG00000029529	efs	embryonal Fyn-associated substrate [Source:NCBI gene;Acc:101171200]
ENSORLG00000004090	-0.303166	ENSORLG00000004090	cdk6	cyclin dependent kinase 6 [Source:NCBI gene;Acc:101168879]
ENSORLG00000013830	-0.299929	ENSORLG00000013830	sh3bp4	SH3 domain binding protein 4 [Source:NCBI gene;Acc:101160607]
ENSORLG00000017481	-0.299057	ENSORLG00000017481		ras-related protein Rap-1b [Source:NCBI gene;Acc:101172864]
ENSORLG00000028458	-0.298137	ENSORLG00000028458	COBLL1	cordon-bleu WH2 repeat protein like 1 [Source:NCBI gene;Acc:101154990]
ENSORLG00000001977	-0.294415	ENSORLG00000001977	itgb1b.1	integrin beta-1 [Source:NCBI gene;Acc:101154978]
ENSORLG00000012182	-0.290736	ENSORLG00000012182	slc9a3r1a	Na(+)/H(+) exchange regulatory cofactor NHE-RF1 [Source:NCBI gene;Acc:101171366]
ENSORLG00000017362	-0.289503	ENSORLG00000017362	fdft1	farnesyl-diphosphate farnesyltransferase 1 [Source:NCBI gene;Acc:101165780]
ENSORLG00000015602	-0.287405	ENSORLG00000015602	lpp	lipoma-preferred partner homolog [Source:NCBI gene;Acc:101167359]
ENSORLG00000004314	-0.286721	ENSORLG00000004314	arhgap12b	Rho GTPase activating protein 12 [Source:NCBI gene;Acc:101158804]
ENSORLG00000012072	-0.286332	ENSORLG00000012072	ism1	isthmin 1 [Source:NCBI gene;Acc:101167895]
ENSORLG00000006459	-0.280676	ENSORLG00000006459	myrf	myelin regulatory factor [Source:NCBI gene;Acc:101169853]
ENSORLG00000002154	-0.274491	ENSORLG00000002154	farp2	FERM, ARH/RhoGEF and pleckstrin domain protein 2 [Source:NCBI gene;Acc:101173454]
ENSORLG00000009280	-0.273913	ENSORLG00000009280	wdfy1	WD repeat and FYVE domain containing 1 [Source:NCBI gene;Acc:101158125]
ENSORLG00000011196	-0.272844	ENSORLG00000011196	BICD2	protein bicaudal D homolog 2 [Source:NCBI gene;Acc:101171665]
ENSORLG00000002958	-0.268117	ENSORLG00000002958	rad54l	RAD54 like [Source:NCBI gene;Acc:101160723]
ENSORLG00000022032	-0.267701	ENSORLG00000022032	tead1a	transcriptional enhancer factor TEF-1 [Source:NCBI gene;Acc:101161457]
ENSORLG00000013964	-0.265953	ENSORLG00000013964	fgfr4	fibroblast growth factor receptor 4 [Source:NCBI gene;Acc:100049521]
ENSORLG00000010360	-0.26547	ENSORLG00000010360	ccnyl1	cyclin-Y-like protein 1 [Source:NCBI gene;Acc:101163121]
ENSORLG00000006719	-0.256447	ENSORLG00000006719	zmiz1a	zinc finger MIZ domain-containing protein 1 [Source:NCBI gene;Acc:101175428]
ENSORLG00000014603	-0.251407	ENSORLG00000014603	ralgps2	Ral GEF with PH domain and SH3 binding motif 2 [Source:NCBI gene;Acc:101175310]
ENSORLG00000012319	-0.247997	ENSORLG00000012319	STRN	striatin [Source:NCBI gene;Acc:101168645]
ENSORLG00000017437	-0.24071	ENSORLG00000017437	daam1b	dishevelled associated activator of morphogenesis 1 [Source:NCBI gene;Acc:101174553]
ENSORLG00000014206	-0.236391	ENSORLG00000014206	fgfr1	fibroblast growth factor receptor 1 [Source:NCBI gene;Acc:100125448]
ENSORLG00000000052	-0.23555	ENSORLG00000000052	gpd2	glycerol-3-phosphate dehydrogenase 2 [Source:NCBI gene;Acc:101167020]
ENSORLG00000023309	-0.229146	ENSORLG00000023309	TIPARP	TCDD inducible poly(ADP-ribose) polymerase [Source:NCBI gene;Acc:101165829]
ENSORLG00000014357	-0.226377	ENSORLG00000014357	smo	smoothened, frizzled class receptor [Source:NCBI gene;Acc:101173992]
ENSORLG00000013878	-0.225833	ENSORLG00000013878	ACLY	ATP-citrate synthase [Source:NCBI gene;Acc:101160440]
ENSORLG00000005789	-0.225063	ENSORLG00000005789	pcsk5b	proprotein convertase subtilisin/kexin type 5 [Source:NCBI gene;Acc:101170192]
ENSORLG00000007392	-0.224728	ENSORLG00000007392	shrprbck1r	ranBP-type and C3HC4-type zinc finger-containing protein 1 [Source:NCBI gene;Acc:101169745]
ENSORLG00000008402	-0.223833	ENSORLG00000008402	dgcr2	DiGeorge syndrome critical region gene 2 [Source:NCBI gene;Acc:101168058]
ENSORLG00000020262	-0.207305	ENSORLG00000020262	tmem144b	transmembrane protein 144 [Source:NCBI gene;Acc:101167773]
ENSORLG00000014562	-0.204921	ENSORLG00000014562	map7d1a	MAP7 domain-containing protein 1 [Source:NCBI gene;Acc:101173250]
ENSORLG00000026471	-0.20461	ENSORLG00000026471		uncharacterized LOC105356108 [Source:NCBI gene;Acc:105356108]
ENSORLG00000026192	-0.197458	ENSORLG00000026192	SDC3	syndecan 3 [Source:NCBI gene;Acc:101155863]
ENSORLG00000010651	0.221282	ENSORLG00000010651	ap1m3	AP-1 complex subunit mu-1 [Source:NCBI gene;Acc:101157045]
ENSORLG00000005180	0.223098	ENSORLG00000005180		RAC-beta serine/threonine-protein kinase [Source:NCBI gene;Acc:101174851]
ENSORLG00000029729	0.234523	ENSORLG00000029729	rab5if	RAB5 interacting factor [Source:NCBI gene;Acc:101160978]
ENSORLG00000021768	0.239851	ENSORLG00000021768	ATP8	ATP synthase F0 subunit 8 [Source:NCBI gene;Acc:805430]
ENSORLG00000008634	0.24197	ENSORLG00000008634		cell cycle progression 1 [Source:NCBI gene;Acc:101163889]
ENSORLG00000006569	0.251859	ENSORLG00000006569	ergic1	endoplasmic reticulum-golgi intermediate compartment 1 [Source:NCBI gene;Acc:101166563]
ENSORLG00000007070	0.252146	ENSORLG00000007070	ssr4	signal sequence receptor subunit 4 [Source:NCBI gene;Acc:101165731]
ENSORLG00000019978	0.255172	ENSORLG00000019978		musashi RNA binding protein 1 [Source:NCBI gene;Acc:101173434]
ENSORLG00000024940	0.262065	ENSORLG00000024940	mad1l1	mitotic arrest deficient 1 like 1 [Source:NCBI gene;Acc:101175462]
ENSORLG00000028270	0.26791	ENSORLG00000028270	manf	mesencephalic astrocyte derived neurotrophic factor [Source:NCBI gene;Acc:101162997]
ENSORLG00000001475	0.269278	ENSORLG00000001475	pdia3	protein disulfide isomerase family A member 3 [Source:NCBI gene;Acc:101164975]
ENSORLG00000006588	0.270589	ENSORLG00000006588	tcn2	transcobalamin-2 [Source:NCBI gene;Acc:101163011]
ENSORLG00000004989	0.273803	ENSORLG00000004989	parp16	poly(ADP-ribose) polymerase family member 16 [Source:NCBI gene;Acc:101159500]
ENSORLG00000009330	0.274572	ENSORLG00000009330	ube2c	ubiquitin conjugating enzyme E2 C [Source:NCBI gene;Acc:101172971]
ENSORLG00000002351	0.277463	ENSORLG00000002351	cops2	COP9 signalosome subunit 2 [Source:NCBI gene;Acc:101171063]
ENSORLG00000012523	0.279285	ENSORLG00000012523	ssr3	signal sequence receptor subunit 3 [Source:NCBI gene;Acc:101174039]
ENSORLG00000023855	0.285002	ENSORLG00000023855		myotrophin [Source:NCBI gene;Acc:101157746]
ENSORLG00000025870	0.28552	ENSORLG00000025870	tmco1	transmembrane and coiled-coil domains 1 [Source:NCBI gene;Acc:111947389]
ENSORLG00000015626	0.287454	ENSORLG00000015626		translocon-associated protein subunit alpha [Source:NCBI gene;Acc:101155508]
ENSORLG00000021833	0.288324	ENSORLG00000021833	sec61b	SEC61 translocon beta subunit [Source:NCBI gene;Acc:101167479]
ENSORLG00000005154	0.288648	ENSORLG00000005154	pex14	peroxisomal biogenesis factor 14 [Source:NCBI gene;Acc:101161154]
ENSORLG00000010940	0.289458	ENSORLG00000010940	sfxn2	sideroflexin 2 [Source:NCBI gene;Acc:101172031]
ENSORLG00000007636	0.290256	ENSORLG00000007636	afap1l1a	actin filament associated protein 1 like 1 [Source:NCBI gene;Acc:101170770]
ENSORLG00000025576	0.294	ENSORLG00000025576
ENSORLG00000002982	0.294783	ENSORLG00000002982	FAHD2A	fumarylacetoacetate hydrolase domain-containing protein 2 [Source:NCBI gene;Acc:101155277]
ENSORLG00000013570	0.295534	ENSORLG00000013570		annexin A1 [Source:NCBI gene;Acc:101161495]
ENSORLG00000003797	0.303043	ENSORLG00000003797	mppe1	metallophosphoesterase 1 [Source:NCBI gene;Acc:101174374]
ENSORLG00000008989	0.310185	ENSORLG00000008989	tent2	terminal nucleotidyltransferase 2 [Source:NCBI gene;Acc:101155937]
ENSORLG00000025269	0.312363	ENSORLG00000025269	chchd1	coiled-coil-helix-coiled-coil-helix domain containing 1 [Source:NCBI gene;Acc:105358827]
ENSORLG00000030137	0.313099	ENSORLG00000030137		uncharacterized LOC101157349 [Source:NCBI gene;Acc:101157349]
ENSORLG00000029188	0.313286	ENSORLG00000029188		arf-GAP with Rho-GAP domain, ANK repeat and PH domain-containing protein 1 [Source:NCBI gene;Acc:101156673]
ENSORLG00000016209	0.314434	ENSORLG00000016209	mical1	F-actin-monooxygenase mical1 [Source:NCBI gene;Acc:101171492]
ENSORLG00000010147	0.321505	ENSORLG00000010147	prim2	DNA primase subunit 2 [Source:NCBI gene;Acc:101155378]
ENSORLG00000011424	0.321616	ENSORLG00000011424	ndufb3	NADH:ubiquinone oxidoreductase subunit B3 [Source:NCBI gene;Acc:101161088]
ENSORLG00000005369	0.323787	ENSORLG00000005369	prtgb	protogenin B [Source:NCBI gene;Acc:101162207]
ENSORLG00000002997	0.325377	ENSORLG00000002997		fructose-1,6-bisphosphatase 1 [Source:NCBI gene;Acc:101156992]
ENSORLG00000013959	0.325479	ENSORLG00000013959		apolipoprotein A-I [Source:NCBI gene;Acc:101161189]
ENSORLG00000008546	0.32621	ENSORLG00000008546	uba52	ubiquitin A-52 residue ribosomal protein fusion product 1 [Source:NCBI gene;Acc:101169681]
ENSORLG00000006463	0.328598	ENSORLG00000006463	ndufb6	NADH:ubiquinone oxidoreductase subunit B6 [Source:NCBI gene;Acc:101165205]
ENSORLG00000006859	0.332276	ENSORLG00000006859	rabepk	Rab9 effector protein with kelch motifs [Source:NCBI gene;Acc:101157141]
ENSORLG00000002219	0.334134	ENSORLG00000002219	acy1	aminoacylase 1 [Source:NCBI gene;Acc:101160548]
ENSORLG00000000565	0.334591	ENSORLG00000000565	rpl12	ribosomal protein L12 [Source:NCBI gene;Acc:101155584]
ENSORLG00000013006	0.335174	ENSORLG00000013006	aplnra	apelin receptor A [Source:NCBI gene;Acc:101157704]
ENSORLG00000025275	0.336102	ENSORLG00000025275		NIMA related kinase 3 [Source:NCBI gene;Acc:101171427]
ENSORLG00000017275	0.336866	ENSORLG00000017275		glutamate rich 1 [Source:NCBI gene;Acc:101156860]
ENSORLG00000024282	0.340359	ENSORLG00000024282	isca1	iron-sulfur cluster assembly 1 [Source:NCBI gene;Acc:101164565]
ENSORLG00000013721	0.344012	ENSORLG00000013721	mao	monoamine oxidase B [Source:NCBI gene;Acc:101167909]
ENSORLG00000026756	0.345144	ENSORLG00000026756	rps19	ribosomal protein S19 [Source:NCBI gene;Acc:101164091]
ENSORLG00000019065	0.345274	ENSORLG00000019065	rps21	ribosomal protein S21 [Source:NCBI gene;Acc:101164286]
ENSORLG00000003371	0.347205	ENSORLG00000003371	ELMO1	engulfment and cell motility protein 1 [Source:NCBI gene;Acc:101169868]
ENSORLG00000029653	0.347375	ENSORLG00000029653	itpa	inosine triphosphatase [Source:NCBI gene;Acc:111947339]
ENSORLG00000023253	0.347815	ENSORLG00000023253	dctn3	dynactin subunit 3 [Source:NCBI gene;Acc:101164183]
ENSORLG00000015787	0.350611	ENSORLG00000015787	atp6v1e1b	V-type proton ATPase subunit E 1 [Source:NCBI gene;Acc:101174147]
ENSORLG00000002523	0.352564	ENSORLG00000002523	slc35c2	solute carrier family 35 member C2 [Source:NCBI gene;Acc:101157129]
ENSORLG00000011114	0.354317	ENSORLG00000011114	rfx4	regulatory factor X4 [Source:NCBI gene;Acc:101165053]
ENSORLG00000006983	0.355699	ENSORLG00000006983	hbegfa	proheparin-binding EGF-like growth factor [Source:NCBI gene;Acc:101156096]
ENSORLG00000014495	0.3561	ENSORLG00000014495	reep5	receptor expression-enhancing protein 5 [Source:NCBI gene;Acc:101173158]
ENSORLG00000004982	0.356242	ENSORLG00000004982	paf1	PAF1 homolog, Paf1/RNA polymerase II complex component [Source:NCBI gene;Acc:101165083]
ENSORLG00000022617	0.356406	ENSORLG00000022617	atg101	autophagy related 101 [Source:NCBI gene;Acc:101175426]
ENSORLG00000019729	0.358355	ENSORLG00000019729	ldah	lipid droplet associated hydrolase [Source:NCBI gene;Acc:101155982]
ENSORLG00000029659	0.358702	ENSORLG00000029659	mrpl57	mitochondrial ribosomal protein L57 [Source:NCBI gene;Acc:101158299]
ENSORLG00000027362	0.361065	ENSORLG00000027362		transmembrane protein 248 [Source:NCBI gene;Acc:101159272]
ENSORLG00000008976	0.362301	ENSORLG00000008976	esrp1	epithelial splicing regulatory protein 1 [Source:NCBI gene;Acc:101168983]
ENSORLG00000028898	0.364293	ENSORLG00000028898	mrps21	mitochondrial ribosomal protein S21 [Source:NCBI gene;Acc:101163341]
ENSORLG00000030031	0.36628	ENSORLG00000030031	cox6a1	cytochrome c oxidase subunit 6A1 [Source:ZFIN;Acc:ZDB-GENE-030131-7715]
ENSORLG00000026923	0.36712	ENSORLG00000026923	si:dkey-30c15.13	uncharacterized LOC111947542 [Source:NCBI gene;Acc:111947542]
ENSORLG00000027806	0.36789	ENSORLG00000027806	cox7a2l	cytochrome c oxidase subunit 7A-related protein, mitochondrial [Source:NCBI gene;Acc:101160874]
ENSORLG00000026441	0.368641	ENSORLG00000026441	cst14a.1	cystatin-B [Source:NCBI gene;Acc:101163695]
ENSORLG00000007248	0.368854	ENSORLG00000007248	macc1	MET transcriptional regulator MACC1 [Source:NCBI gene;Acc:101155379]
ENSORLG00000008754	0.369118	ENSORLG00000008754		growth/differentiation factor 10 [Source:NCBI gene;Acc:101167980]
ENSORLG00000004742	0.372365	ENSORLG00000004742	aldob	fructose-bisphosphate aldolase B [Source:NCBI gene;Acc:100049273]
ENSORLG00000008089	0.373688	ENSORLG00000008089	asah1b	N-acylsphingosine amidohydrolase 1 [Source:NCBI gene;Acc:101161703]
ENSORLG00000027675	0.37389	ENSORLG00000027675	arfgap3	ADP ribosylation factor GTPase activating protein 3 [Source:NCBI gene;Acc:101172040]
ENSORLG00000010499	0.374605	ENSORLG00000010499	HNRNPH3	heterogeneous nuclear ribonucleoprotein H [Source:NCBI gene;Acc:101157356]
ENSORLG00000028267	0.374901	ENSORLG00000028267	srp19	signal recognition particle 19 [Source:NCBI gene;Acc:101157354]
ENSORLG00000018387	0.376225	ENSORLG00000018387	TMEM82	transmembrane protein 82 [Source:NCBI gene;Acc:101172561]
ENSORLG00000024468	0.377462	ENSORLG00000024468	rhoub	rho-related GTP-binding protein RhoU [Source:NCBI gene;Acc:101159601]
ENSORLG00000023765	0.378889	ENSORLG00000023765		cytochrome c oxidase subunit 7B, mitochondrial [Source:NCBI gene;Acc:101167565]
ENSORLG00000018375	0.379026	ENSORLG00000018375	SLC25A34	solute carrier family 25 member 34 [Source:NCBI gene;Acc:101172312]
ENSORLG00000029303	0.37919	ENSORLG00000029303	tmem50a	transmembrane protein 50A [Source:NCBI gene;Acc:101161594]
ENSORLG00000012767	0.379436	ENSORLG00000012767	mpc2	mitochondrial pyruvate carrier 2 [Source:NCBI gene;Acc:101172615]
ENSORLG00000007776	0.379985	ENSORLG00000007776	stimate	STIM activating enhancer [Source:NCBI gene;Acc:101169600]
ENSORLG00000003686	0.38011	ENSORLG00000003686	si:dkey-222f8.3	poly(U)-specific endoribonuclease-C [Source:NCBI gene;Acc:101170620]
ENSORLG00000026757	0.380129	ENSORLG00000026757	il12rb2l	interleukin-12 receptor subunit beta-2 [Source:NCBI gene;Acc:101167043]
ENSORLG00000009677	0.382398	ENSORLG00000009677	mif4gda	MIF4G domain containing [Source:NCBI gene;Acc:101167962]
ENSORLG00000006589	0.382619	ENSORLG00000006589	prdx4	peroxiredoxin-4 [Source:NCBI gene;Acc:101166157]
ENSORLG00000014757	0.38425	ENSORLG00000014757		phospholipid hydroperoxide glutathione peroxidase, mitochondrial-like [Source:NCBI gene;Acc:101160762]
ENSORLG00000002522	0.384586	ENSORLG00000002522	NDUFA4	cytochrome c oxidase subunit NDUFA4 [Source:NCBI gene;Acc:101155111]
ENSORLG00000014060	0.385504	ENSORLG00000014060	rbx1	ring-box 1, E3 ubiquitin protein ligase [Source:ZFIN;Acc:ZDB-GENE-041008-106]
ENSORLG00000022656	0.387411	ENSORLG00000022656	mgmt	O-6-methylguanine-DNA methyltransferase [Source:NCBI gene;Acc:101168889]
ENSORLG00000004925	0.388041	ENSORLG00000004925	sf3b5	splicing factor 3b subunit 5 [Source:NCBI gene;Acc:101163684]
ENSORLG00000020333	0.388637	ENSORLG00000020333	cox6c	cytochrome c oxidase subunit 6C-1 [Source:NCBI gene;Acc:101154763]
ENSORLG00000026335	0.389138	ENSORLG00000026335	zgc:92907	ALG13 UDP-N-acetylglucosaminyltransferase subunit [Source:NCBI gene;Acc:110015738]
ENSORLG00000027531	0.391182	ENSORLG00000027531
ENSORLG00000009744	0.392323	ENSORLG00000009744	scarb2c	lysosome membrane protein 2-like [Source:NCBI gene;Acc:101155208]
ENSORLG00000012599	0.392753	ENSORLG00000012599	tpi1b	triosephosphate isomerase 1 [Source:NCBI gene;Acc:100049499]
ENSORLG00000003390	0.392892	ENSORLG00000003390	cdo1	cysteine dioxygenase type 1 [Source:NCBI gene;Acc:101158113]
ENSORLG00000002405	0.393405	ENSORLG00000002405	dmgdh	dimethylglycine dehydrogenase [Source:NCBI gene;Acc:101169624]
ENSORLG00000025456	0.393711	ENSORLG00000025456	snrpg	small nuclear ribonucleoprotein polypeptide G [Source:NCBI gene;Acc:101154947]
ENSORLG00000010381	0.395514	ENSORLG00000010381	arrdc3a	arrestin domain containing 3 [Source:NCBI gene;Acc:101163982]
ENSORLG00000004640	0.397115	ENSORLG00000004640	hmg20b	high mobility group 20B [Source:NCBI gene;Acc:101172233]
ENSORLG00000008354	0.397594	ENSORLG00000008354	polr2m	RNA polymerase II subunit M [Source:NCBI gene;Acc:101162352]
ENSORLG00000014310	0.397859	ENSORLG00000014310	MED10	mediator complex subunit 10 [Source:NCBI gene;Acc:101156263]
ENSORLG00000005072	0.398128	ENSORLG00000005072	rbp4	retinol binding protein 4 [Source:NCBI gene;Acc:101157573]
ENSORLG00000009810	0.398305	ENSORLG00000009810	efna1b	ephrin A1 [Source:NCBI gene;Acc:101169993]
ENSORLG00000021975	0.398416	ENSORLG00000021975	rnf11b	ring finger protein 11 [Source:NCBI gene;Acc:101163731]
ENSORLG00000005341	0.399611	ENSORLG00000005341	zgc:56231	ribosomal protein S20 [Source:NCBI gene;Acc:101166754]
ENSORLG00000005015	0.400101	ENSORLG00000005015		centromere protein Q [Source:NCBI gene;Acc:101174332]
ENSORLG00000001720	0.400842	ENSORLG00000001720	cln6a	CLN6 transmembrane ER protein [Source:NCBI gene;Acc:101166858]
ENSORLG00000007362	0.401651	ENSORLG00000007362	atp6v0e1	ATPase H+ transporting V0 subunit e1 [Source:ZFIN;Acc:ZDB-GENE-041010-133]
ENSORLG00000025221	0.402266	ENSORLG00000025221	si:ch211-152c8.4	LYR motif containing 4 [Source:NCBI gene;Acc:101157255]
ENSORLG00000024182	0.40265	ENSORLG00000024182	stat1b	signal transducer and activator of transcription 1-alpha/beta [Source:NCBI gene;Acc:101158490]
ENSORLG00000021811	0.403503	ENSORLG00000021811	eloca	elongin C [Source:NCBI gene;Acc:101173584]
ENSORLG00000012246	0.40431	ENSORLG00000012246		nascent polypeptide associated complex subunit alpha [Source:NCBI gene;Acc:101162050]
ENSORLG00000027348	0.405019	ENSORLG00000027348	gng5	guanine nucleotide-binding protein G(I)/G(S)/G(O) subunit gamma-5 [Source:NCBI gene;Acc:110016922]
ENSORLG00000005415	0.405407	ENSORLG00000005415	mpp3b	MAGUK p55 subfamily member 3 [Source:NCBI gene;Acc:101158730]
ENSORLG00000014721	0.407439	ENSORLG00000014721		chromosome 9 C12orf43 homolog [Source:NCBI gene;Acc:101165894]
ENSORLG00000017532	0.40787	ENSORLG00000017532	mgst3b	microsomal glutathione S-transferase 3 [Source:NCBI gene;Acc:101161354]
ENSORLG00000012759	0.408212	ENSORLG00000012759	rpl24	ribosomal protein L24 [Source:NCBI gene;Acc:101172114]
ENSORLG00000002848	0.409041	ENSORLG00000002848	retsat	retinol saturase [Source:NCBI gene;Acc:101155933]
ENSORLG00000022491	0.409088	ENSORLG00000022491	eif4ebp2	eukaryotic translation initiation factor 4E binding protein 2 [Source:NCBI gene;Acc:111948733]
ENSORLG00000022976	0.409982	ENSORLG00000022976	zfand5a	zinc finger AN1-type containing 5 [Source:NCBI gene;Acc:101155116]
ENSORLG00000007648	0.410319	ENSORLG00000007648	wnt8a	protein Wnt-8-like [Source:NCBI gene;Acc:101171257]
ENSORLG00000005108	0.410335	ENSORLG00000005108	rpl28	ribosomal protein L28 [Source:NCBI gene;Acc:101170942]
ENSORLG00000025028	0.410717	ENSORLG00000025028	smim7	small integral membrane protein 7 [Source:NCBI gene;Acc:101164794]
ENSORLG00000019682	0.410916	ENSORLG00000019682	hsdl2	hydroxysteroid dehydrogenase like 2 [Source:NCBI gene;Acc:101173429]
ENSORLG00000024413	0.412144	ENSORLG00000024413	slc35c1	solute carrier family 35 member C1 [Source:NCBI gene;Acc:101159977]
ENSORLG00000002693	0.416608	ENSORLG00000002693	rpl36	ribosomal protein L36 [Source:NCBI gene;Acc:101158513]
ENSORLG00000022186	0.417499	ENSORLG00000022186	tbca	tubulin folding cofactor A [Source:NCBI gene;Acc:101175093]
ENSORLG00000005360	0.417826	ENSORLG00000005360		mitochondrial calcium uniporter regulator 1 [Source:NCBI gene;Acc:101166999]
ENSORLG00000014964	0.418048	ENSORLG00000014964		CD81 antigen [Source:NCBI gene;Acc:101159268]
ENSORLG00000005226	0.419249	ENSORLG00000005226	soat2	sterol O-acyltransferase 1 [Source:NCBI gene;Acc:101162519]
ENSORLG00000015603	0.420417	ENSORLG00000015603	fam102ba	protein FAM102B [Source:NCBI gene;Acc:101166419]
ENSORLG00000022115	0.420854	ENSORLG00000022115	socs3	suppressor of cytokine signaling 3 [Source:NCBI gene;Acc:101170518]
ENSORLG00000008802	0.424375	ENSORLG00000008802	rpl21	ribosomal protein L21 [Source:NCBI gene;Acc:101161099]
ENSORLG00000012224	0.424873	ENSORLG00000012224	gapdh	glyceraldehyde-3-phosphate dehydrogenase [Source:NCBI gene;Acc:101172760]
ENSORLG00000028373	0.425267	ENSORLG00000028373	si:dkey-184a18.5	chromosome 22 C5orf63 homolog [Source:NCBI gene;Acc:101162263]
ENSORLG00000004422	0.42648	ENSORLG00000004422	nek8	NIMA related kinase 8 [Source:NCBI gene;Acc:101161178]
ENSORLG00000001513	0.426526	ENSORLG00000001513		40S ribosomal protein S17-like [Source:NCBI gene;Acc:111947053]
ENSORLG00000012057	0.427784	ENSORLG00000012057	styk1b	tyrosine-protein kinase STYK1 [Source:NCBI gene;Acc:101171107]
ENSORLG00000004578	0.428809	ENSORLG00000004578	si:dkey-159f12.2	ribosomal protein S11 [Source:NCBI gene;Acc:101168463]
ENSORLG00000013269	0.429595	ENSORLG00000013269		PBX homeobox 3 [Source:NCBI gene;Acc:101159358]
ENSORLG00000030613	0.429998	ENSORLG00000030613	rpl14	ribosomal protein L14 [Source:NCBI gene;Acc:101161376]
ENSORLG00000015237	0.431932	ENSORLG00000015237	cd63	CD63 molecule [Source:NCBI gene;Acc:101174188]
ENSORLG00000006267	0.432024	ENSORLG00000006267	nif3l1	NGG1 interacting factor 3 like 1 [Source:NCBI gene;Acc:101174053]
ENSORLG00000001509	0.434433	ENSORLG00000001509	crbn	cereblon [Source:NCBI gene;Acc:101155184]
ENSORLG00000023335	0.43456	ENSORLG00000023335	apoc2	apolipoprotein C-II [Source:ZFIN;Acc:ZDB-GENE-030131-2168]
ENSORLG00000010933	0.434674	ENSORLG00000010933	C11orf54	chromosome 14 C11orf54 homolog [Source:NCBI gene;Acc:101164335]
ENSORLG00000016925	0.436358	ENSORLG00000016925	pfkfb2b	6-phosphofructo-2-kinase/fructose-2,6-bisphosphatase 2 [Source:NCBI gene;Acc:101164225]
ENSORLG00000008390	0.437382	ENSORLG00000008390	cops5	COP9 signalosome subunit 5 [Source:NCBI gene;Acc:101155235]
ENSORLG00000005708	0.43892	ENSORLG00000005708	ndufb5	NADH:ubiquinone oxidoreductase subunit B5 [Source:NCBI gene;Acc:101156640]
ENSORLG00000027846	0.43915	ENSORLG00000027846		cystatin-C [Source:NCBI gene;Acc:101167477]
ENSORLG00000013629	0.439323	ENSORLG00000013629		acidic mammalian chitinase [Source:NCBI gene;Acc:101163739]
ENSORLG00000013347	0.440658	ENSORLG00000013347	RPS15A	ribosomal protein S15a [Source:NCBI gene;Acc:101164033]
ENSORLG00000018316	0.444241	ENSORLG00000018316	MFAP2	microfibril associated protein 2 [Source:HGNC Symbol;Acc:HGNC:7033]
ENSORLG00000002673	0.445358	ENSORLG00000002673	sdhc	succinate dehydrogenase complex subunit C [Source:NCBI gene;Acc:101162241]
ENSORLG00000008295	0.448783	ENSORLG00000008295	bcap29	B cell receptor associated protein 29 [Source:NCBI gene;Acc:101172597]
ENSORLG00000005769	0.449393	ENSORLG00000005769		emerin [Source:NCBI gene;Acc:101156167]
ENSORLG00000022336	0.449437	ENSORLG00000022336
ENSORLG00000030501	0.450509	ENSORLG00000030501	dad1	dolichyl-diphosphooligosaccharide--protein glycosyltransferase subunit DAD1 [Source:NCBI gene;Acc:101158164]
ENSORLG00000006252	0.451702	ENSORLG00000006252	tmem45b	transmembrane protein 45B [Source:NCBI gene;Acc:101167390]
ENSORLG00000010511	0.451944	ENSORLG00000010511		chloride intracellular channel protein 4 [Source:NCBI gene;Acc:101172747]
ENSORLG00000001289	0.452325	ENSORLG00000001289	rps13	ribosomal protein S13 [Source:NCBI gene;Acc:101154861]
ENSORLG00000005565	0.453745	ENSORLG00000005565	bmpr1ba	bone morphogenetic protein receptor type 1B [Source:NCBI gene;Acc:101171086]
ENSORLG00000019399	0.454233	ENSORLG00000019399		60S ribosomal protein L22 [Source:NCBI gene;Acc:101175136]
ENSORLG00000011137	0.454736	ENSORLG00000011137	ndufa3	NADH:ubiquinone oxidoreductase subunit A3 [Source:NCBI gene;Acc:101161920]
ENSORLG00000025844	0.454759	ENSORLG00000025844	crabp2b	cellular retinoic acid-binding protein 2 [Source:NCBI gene;Acc:101163589]
ENSORLG00000013466	0.454913	ENSORLG00000013466	armc2	armadillo repeat containing 2 [Source:NCBI gene;Acc:101162178]
ENSORLG00000008245	0.455508	ENSORLG00000008245	RPL19	60S ribosomal protein L19 [Source:NCBI gene;Acc:101170879]
ENSORLG00000002959	0.455714	ENSORLG00000002959	mettl27	methyltransferase like 27 [Source:NCBI gene;Acc:101164667]
ENSORLG00000006334	0.45582	ENSORLG00000006334	smpd2b	sphingomyelin phosphodiesterase 2 [Source:NCBI gene;Acc:101168943]
ENSORLG00000001144	0.456069	ENSORLG00000001144	RPL27A	ribosomal protein L27a [Source:NCBI gene;Acc:101160900]
ENSORLG00000015002	0.457423	ENSORLG00000015002		ribosomal protein S29 [Source:HGNC Symbol;Acc:HGNC:10419]
ENSORLG00000012308	0.45769	ENSORLG00000012308	afmid	arylformamidase [Source:NCBI gene;Acc:101157840]
ENSORLG00000005539	0.458391	ENSORLG00000005539	atp5po	ATP synthase peripheral stalk subunit OSCP [Source:NCBI gene;Acc:101164409]
ENSORLG00000021780	0.459273	ENSORLG00000021780	ND6	NADH dehydrogenase subunit 6 [Source:NCBI gene;Acc:805436]
ENSORLG00000022334	0.459341	ENSORLG00000022334	tmem230b	transmembrane protein 230 [Source:NCBI gene;Acc:101174675]
ENSORLG00000025530	0.459989	ENSORLG00000025530	tmsb5	thymosin beta 5 [Source:ZFIN;Acc:ZDB-GENE-090313-198]
ENSORLG00000002863	0.461352	ENSORLG00000002863	ndufc2	NADH dehydrogenase [ubiquinone] 1 subunit C2 [Source:NCBI gene;Acc:101172426]
ENSORLG00000028557	0.461358	ENSORLG00000028557	rpl22	60S ribosomal protein L22 [Source:NCBI gene;Acc:101166956]
ENSORLG00000001978	0.463441	ENSORLG00000001978	agpat9l	glycerol-3-phosphate acyltransferase 3-like [Source:NCBI gene;Acc:101167873]
ENSORLG00000007619	0.464251	ENSORLG00000007619		CD34 molecule [Source:NCBI gene;Acc:101160401]
ENSORLG00000015955	0.464485	ENSORLG00000015955	sf3b6	splicing factor 3b subunit 6 [Source:NCBI gene;Acc:101163944]
ENSORLG00000014874	0.465414	ENSORLG00000014874	rnf181	ring finger protein 181 [Source:NCBI gene;Acc:101167798]
ENSORLG00000025373	0.465536	ENSORLG00000025373	rpl32	ribosomal protein L32 [Source:NCBI gene;Acc:110015361]
ENSORLG00000007228	0.46595	ENSORLG00000007228	nubp2	nucleotide binding protein 2 [Source:NCBI gene;Acc:101161095]
ENSORLG00000017755	0.466489	ENSORLG00000017755	sox21	SRY-box transcription factor 21 [Source:NCBI gene;Acc:100304456]
ENSORLG00000012487	0.468113	ENSORLG00000012487	zgc:101744	receptor expression-enhancing protein 5 [Source:NCBI gene;Acc:101170803]
ENSORLG00000008607	0.469047	ENSORLG00000008607	zgc:171489	transmembrane protein 180 [Source:NCBI gene;Acc:101157456]
ENSORLG00000007810	0.470087	ENSORLG00000007810	lactb	lactamase beta [Source:NCBI gene;Acc:101169106]
ENSORLG00000027681	0.470981	ENSORLG00000027681	zgc:158640	heat shock protein family B (small) member 11 [Source:NCBI gene;Acc:101165398]
ENSORLG00000007564	0.471047	ENSORLG00000007564	atf5a	uncharacterized LOC101175499 [Source:NCBI gene;Acc:101175499]
ENSORLG00000013261	0.471353	ENSORLG00000013261	sod2	superoxide dismutase 2 [Source:NCBI gene;Acc:101155245]
ENSORLG00000026842	0.473686	ENSORLG00000026842	sod1	superoxide dismutase 1 [Source:NCBI gene;Acc:101170534]
ENSORLG00000022916	0.473728	ENSORLG00000022916	errfi1a	ERBB receptor feedback inhibitor 1 [Source:NCBI gene;Acc:101159815]
ENSORLG00000000798	0.475251	ENSORLG00000000798	PPIL3	peptidylprolyl isomerase like 3 [Source:NCBI gene;Acc:101162216]
ENSORLG00000013111	0.475688	ENSORLG00000013111	rpl30	ribosomal protein L30 [Source:NCBI gene;Acc:101170444]
ENSORLG00000013659	0.475813	ENSORLG00000013659		acidic mammalian chitinase [Source:NCBI gene;Acc:101163739]
ENSORLG00000000768	0.47607	ENSORLG00000000768	tex264a	testis expressed 264, ER-phagy receptor [Source:NCBI gene;Acc:101172322]
ENSORLG00000023784	0.476133	ENSORLG00000023784	UBL5	ubiquitin like 5 [Source:NCBI gene;Acc:101169173]
ENSORLG00000003311	0.476196	ENSORLG00000003311		signal-transducing adaptor protein 1 [Source:NCBI gene;Acc:101163907]
ENSORLG00000008633	0.479574	ENSORLG00000008633	cox17	cytochrome c oxidase copper chaperone [Source:NCBI gene;Acc:101170379]
ENSORLG00000024706	0.480836	ENSORLG00000024706	uqcrq	cytochrome b-c1 complex subunit 8 [Source:NCBI gene;Acc:101166394]
ENSORLG00000027763	0.483117	ENSORLG00000027763	rpl37	ribosomal protein L37 [Source:NCBI gene;Acc:101170032]
ENSORLG00000023563	0.483272	ENSORLG00000023563
ENSORLG00000026689	0.483578	ENSORLG00000026689	RPS17	ribosomal protein S17 [Source:NCBI gene;Acc:101161724]
ENSORLG00000016513	0.485659	ENSORLG00000016513	rpl35	ribosomal protein L35 [Source:NCBI gene;Acc:192299]
ENSORLG00000008770	0.485765	ENSORLG00000008770	si:ch211-140b10.6	uncharacterized LOC101160364 [Source:NCBI gene;Acc:101160364]
ENSORLG00000026340	0.485933	ENSORLG00000026340	ndufs4	NADH:ubiquinone oxidoreductase subunit S4 [Source:NCBI gene;Acc:111947944]
ENSORLG00000027213	0.486368	ENSORLG00000027213	cript	CXXC repeat containing interactor of PDZ3 domain [Source:NCBI gene;Acc:101161117]
ENSORLG00000008173	0.487158	ENSORLG00000008173	si:ch211-107o10.3	retinol dehydrogenase 13 [Source:NCBI gene;Acc:101171076]
ENSORLG00000023117	0.487727	ENSORLG00000023117	si:ch211-191a24.4	MARVEL domain-containing protein 3 [Source:NCBI gene;Acc:101167443]
ENSORLG00000015191	0.489597	ENSORLG00000015191	klf11b	Kruppel like factor 11 [Source:NCBI gene;Acc:101170804]
ENSORLG00000027441	0.491331	ENSORLG00000027441		HOP homeobox [Source:NCBI gene;Acc:101170526]
ENSORLG00000007438	0.4928	ENSORLG00000007438	cideb	cell death inducing DFFA like effector b [Source:NCBI gene;Acc:101172444]
ENSORLG00000024596	0.49324	ENSORLG00000024596		dimethylaniline monooxygenase [N-oxide-forming] 5 [Source:NCBI gene;Acc:101159254]
ENSORLG00000024696	0.493506	ENSORLG00000024696	spint1a	kunitz-type protease inhibitor 1 [Source:NCBI gene;Acc:101175207]
ENSORLG00000006409	0.493869	ENSORLG00000006409	rplp2	60S acidic ribosomal protein P2 [Source:NCBI gene;Acc:101170669]
ENSORLG00000016862	0.495015	ENSORLG00000016862		transducin-like enhancer protein 4 [Source:NCBI gene;Acc:101157442]
ENSORLG00000007374	0.495148	ENSORLG00000007374	rpl26	60S ribosomal protein L26 [Source:NCBI gene;Acc:101161566]
ENSORLG00000009910	0.496376	ENSORLG00000009910	cox7c	cytochrome c oxidase subunit 7C [Source:ZFIN;Acc:ZDB-GENE-030131-8062]
ENSORLG00000006911	0.496939	ENSORLG00000006911	ISCU	iron-sulfur cluster assembly enzyme [Source:NCBI gene;Acc:101165644]
ENSORLG00000009313	0.496993	ENSORLG00000009313		general transcription factor IIIC subunit 6 [Source:NCBI gene;Acc:101175645]
ENSORLG00000027137	0.497438	ENSORLG00000027137	coa5	cytochrome c oxidase assembly factor 5 [Source:NCBI gene;Acc:101168000]
ENSORLG00000001237	0.498079	ENSORLG00000001237		solute carrier family 22 member 5 [Source:NCBI gene;Acc:101164738]
ENSORLG00000029886	0.498112	ENSORLG00000029886	si:ch211-39k3.2	small EDRK-rich factor 2 [Source:NCBI gene;Acc:101167191]
ENSORLG00000003550	0.499269	ENSORLG00000003550	h6pd	hexose-6-phosphate dehydrogenase/glucose 1-dehydrogenase [Source:NCBI gene;Acc:101167199]
ENSORLG00000011712	0.500682	ENSORLG00000011712	mrpl14	mitochondrial ribosomal protein L14 [Source:NCBI gene;Acc:101164087]
ENSORLG00000026654	0.501383	ENSORLG00000026654	rpl38	ribosomal protein L38 [Source:ZFIN;Acc:ZDB-GENE-030131-8752]
ENSORLG00000008568	0.503268	ENSORLG00000008568	akr1a1a	alcohol dehydrogenase [NADP(+)] A-like [Source:NCBI gene;Acc:101175168]
ENSORLG00000004887	0.503498	ENSORLG00000004887	rpl34	ribosomal protein L34 [Source:NCBI gene;Acc:101167741]
ENSORLG00000019560	0.503824	ENSORLG00000019560	cyp3a40	cytochrome P450 3A40 [Source:NCBI gene;Acc:100125817]
ENSORLG00000011476	0.50525	ENSORLG00000011476	zgc:171772	ribosomal protein L37a [Source:NCBI gene;Acc:101161674]
ENSORLG00000010962	0.510327	ENSORLG00000010962	aspa	aspartoacylase [Source:NCBI gene;Acc:101164583]
ENSORLG00000029127	0.510349	ENSORLG00000029127		cytochrome b-c1 complex subunit 10 [Source:NCBI gene;Acc:101163110]
ENSORLG00000001012	0.514603	ENSORLG00000001012		PTTG1 regulator of sister chromatid separation, securin [Source:NCBI gene;Acc:101159111]
ENSORLG00000030294	0.514794	ENSORLG00000030294	ndufa1	NADH:ubiquinone oxidoreductase subunit A1 [Source:NCBI gene;Acc:101160172]
ENSORLG00000022990	0.515674	ENSORLG00000022990
ENSORLG00000021792	0.518299	ENSORLG00000021792		zgc:193541 [Source:ZFIN;Acc:ZDB-GENE-081022-15]
ENSORLG00000006739	0.519011	ENSORLG00000006739	rps24	ribosomal protein S24 [Source:NCBI gene;Acc:100049365]
ENSORLG00000019727	0.519052	ENSORLG00000019727	ism2a	isthmin-2 [Source:NCBI gene;Acc:101155739]
ENSORLG00000013087	0.523408	ENSORLG00000013087	rps25	ribosomal protein S25 [Source:NCBI gene;Acc:101157312]
ENSORLG00000030195	0.52553	ENSORLG00000030195		uncharacterized LOC101174756 [Source:NCBI gene;Acc:101174756]
ENSORLG00000013991	0.525715	ENSORLG00000013991	rap1gap	RAP1 GTPase activating protein [Source:NCBI gene;Acc:101168954]
ENSORLG00000015425	0.525944	ENSORLG00000015425	tcp11l2	t-complex 11 like 2 [Source:NCBI gene;Acc:101171542]
ENSORLG00000015414	0.526028	ENSORLG00000015414	nt5c3a	5'-nucleotidase, cytosolic IIIA [Source:NCBI gene;Acc:101160939]
ENSORLG00000008260	0.526648	ENSORLG00000008260	rrm1	ribonucleoside-diphosphate reductase large subunit [Source:NCBI gene;Acc:101156188]
ENSORLG00000016749	0.531599	ENSORLG00000016749		rho-related GTP-binding protein RhoU-like [Source:NCBI gene;Acc:101170064]
ENSORLG00000026604	0.53184	ENSORLG00000026604		interleukin 17 receptor E [Source:NCBI gene;Acc:101170430]
ENSORLG00000028430	0.532132	ENSORLG00000028430	lgals3b	lectin, galactoside binding soluble 3b [Source:ZFIN;Acc:ZDB-GENE-030131-4324]
ENSORLG00000007775	0.532205	ENSORLG00000007775	tma16	translation machinery associated 16 homolog [Source:NCBI gene;Acc:101158171]
ENSORLG00000013975	0.535655	ENSORLG00000013975	fcg2	Oryzias latipes FCG2 protein (fcg2), mRNA. [Source:RefSeq mRNA;Acc:NM_001201511]
ENSORLG00000012961	0.536768	ENSORLG00000012961	tpd52	tumor protein D52 [Source:NCBI gene;Acc:101168132]
ENSORLG00000012372	0.537129	ENSORLG00000012372	rbp5	retinol-binding protein 1 [Source:NCBI gene;Acc:101173969]
ENSORLG00000023483	0.537168	ENSORLG00000023483	haao	3-hydroxyanthranilate 3,4-dioxygenase [Source:NCBI gene;Acc:101157240]
ENSORLG00000024014	0.537657	ENSORLG00000024014	smim20	small integral membrane protein 20 [Source:NCBI gene;Acc:111949270]
ENSORLG00000023610	0.53992	ENSORLG00000023610	rpl29	ribosomal protein L29 [Source:NCBI gene;Acc:101157685]
ENSORLG00000010957	0.542841	ENSORLG00000010957	ido1	indoleamine 2,3-dioxygenase 2 [Source:NCBI gene;Acc:101167965]
ENSORLG00000007735	0.546902	ENSORLG00000007735	lonrf1	LON peptidase N-terminal domain and RING finger protein 1 [Source:NCBI gene;Acc:101171754]
ENSORLG00000006795	0.547605	ENSORLG00000006795		DNA damage-inducible transcript 4 protein [Source:NCBI gene;Acc:101155791]
ENSORLG00000018731	0.548037	ENSORLG00000018731	g6pca.1	glucose-6-phosphatase [Source:NCBI gene;Acc:101169348]
ENSORLG00000012736	0.551039	ENSORLG00000012736	pkn3	serine/threonine-protein kinase N2 [Source:NCBI gene;Acc:101157143]
ENSORLG00000021956	0.556229	ENSORLG00000021956		death associated protein like 1 [Source:NCBI gene;Acc:101174872]
ENSORLG00000007301	0.556866	ENSORLG00000007301	pin4	peptidylprolyl cis/trans isomerase, NIMA-interacting 4 [Source:NCBI gene;Acc:101160079]
ENSORLG00000023154	0.55831	ENSORLG00000023154	GABARAPL2	gamma-aminobutyric acid receptor-associated protein-like 2 [Source:NCBI gene;Acc:101171396]
ENSORLG00000006035	0.559563	ENSORLG00000006035	sh3rf2	E3 ubiquitin-protein ligase SH3RF1 [Source:NCBI gene;Acc:101161900]
ENSORLG00000025016	0.564004	ENSORLG00000025016	chchd4b	mitochondrial intermembrane space import and assembly protein 40-B [Source:NCBI gene;Acc:101170668]
ENSORLG00000029099	0.565202	ENSORLG00000029099	txndc17	thioredoxin domain containing 17 [Source:NCBI gene;Acc:101163188]
ENSORLG00000007999	0.574257	ENSORLG00000007999	aifm4	apoptosis-inducing factor 3 [Source:NCBI gene;Acc:101169960]
ENSORLG00000028020	0.574885	ENSORLG00000028020	NDUFB1	NADH:ubiquinone oxidoreductase subunit B1 [Source:HGNC Symbol;Acc:HGNC:7695]
ENSORLG00000018711	0.576221	ENSORLG00000018711	g6pca.2	glucose-6-phosphatase catalytic subunit [Source:NCBI gene;Acc:101168932]
ENSORLG00000003494	0.576861	ENSORLG00000003494	sgk2a	serum/glucocorticoid regulated kinase 2 [Source:NCBI gene;Acc:101162289]
ENSORLG00000017157	0.577226	ENSORLG00000017157	zbtb8os	zinc finger and BTB domain containing 8 opposite strand [Source:NCBI gene;Acc:101154822]
ENSORLG00000005914	0.577791	ENSORLG00000005914	bnip3	BCL2 interacting protein 3 [Source:NCBI gene;Acc:101169726]
ENSORLG00000002916	0.579628	ENSORLG00000002916	rpl22l1	ribosomal protein L22 like 1 [Source:NCBI gene;Acc:101155233]
ENSORLG00000016029	0.583014	ENSORLG00000016029	tspan9a	tetraspanin-9 [Source:NCBI gene;Acc:101157694]
ENSORLG00000013413	0.584058	ENSORLG00000013413	pip5k1ba	phosphatidylinositol 4-phosphate 5-kinase type-1 beta [Source:NCBI gene;Acc:101166403]
ENSORLG00000025038	0.584161	ENSORLG00000025038
ENSORLG00000002407	0.584584	ENSORLG00000002407	slco4a1	solute carrier organic anion transporter family member 4A1 [Source:NCBI gene;Acc:101165143]
ENSORLG00000022138	0.587655	ENSORLG00000022138	nupr1a
ENSORLG00000028315	0.589412	ENSORLG00000028315	mrpl33	mitochondrial ribosomal protein L33 [Source:NCBI gene;Acc:101163047]
ENSORLG00000027720	0.589927	ENSORLG00000027720
ENSORLG00000013684	0.590393	ENSORLG00000013684	dhrs13b.1	dehydrogenase/reductase 13 [Source:NCBI gene;Acc:101160574]
ENSORLG00000004266	0.591794	ENSORLG00000004266	phyhd1	phytanoyl-CoA dioxygenase domain containing 1 [Source:NCBI gene;Acc:101166234]
ENSORLG00000018307	0.591961	ENSORLG00000018307		ADP-ribosylation factor-like protein 9 [Source:NCBI gene;Acc:101166859]
ENSORLG00000025328	0.59512	ENSORLG00000025328		glutathione S-transferase omega-1 [Source:NCBI gene;Acc:101171354]
ENSORLG00000030471	0.595598	ENSORLG00000030471	rpl39	ribosomal protein L39 [Source:NCBI gene;Acc:110015725]
ENSORLG00000012776	0.596589	ENSORLG00000012776		carcinoembryonic antigen-related cell adhesion molecule 5 [Source:NCBI gene;Acc:100125525]
ENSORLG00000023854	0.596841	ENSORLG00000023854	manbal	mannosidase beta like [Source:NCBI gene;Acc:101173625]
ENSORLG00000015580	0.598719	ENSORLG00000015580	mt2	metallothionein [Source:NCBI gene;Acc:100049397]
ENSORLG00000026591	0.602522	ENSORLG00000026591	zgc:92040	proline dehydrogenase 2 [Source:NCBI gene;Acc:101155724]
ENSORLG00000024863	0.604573	ENSORLG00000024863		interleukin-1 beta [Source:NCBI gene;Acc:101159280]
ENSORLG00000026970	0.605111	ENSORLG00000026970	atp5mea	ATP synthase membrane subunit ea [Source:ZFIN;Acc:ZDB-GENE-070928-12]
ENSORLG00000012583	0.60595	ENSORLG00000012583	gmds	GDP-mannose 4,6-dehydratase [Source:NCBI gene;Acc:101160546]
ENSORLG00000012884	0.60668	ENSORLG00000012884	GRIK2	glutamate receptor ionotropic, kainate 2 [Source:NCBI gene;Acc:101173029]
ENSORLG00000030380	0.608309	ENSORLG00000030380	cd302	CD302 molecule [Source:NCBI gene;Acc:101175359]
ENSORLG00000004680	0.609295	ENSORLG00000004680	glod4	glyoxalase domain containing 4 [Source:NCBI gene;Acc:101164422]
ENSORLG00000026900	0.611592	ENSORLG00000026900		peroxisomal N(1)-acetyl-spermine/spermidine oxidase [Source:NCBI gene;Acc:101166491]
ENSORLG00000010275	0.617183	ENSORLG00000010275	smim4	small integral membrane protein 4 [Source:NCBI gene;Acc:101167037]
ENSORLG00000003339	0.62248	ENSORLG00000003339	bach1a	transcription regulator protein BACH1 [Source:NCBI gene;Acc:101173402]
ENSORLG00000012535	0.624413	ENSORLG00000012535	ttc32	tetratricopeptide repeat domain 32 [Source:NCBI gene;Acc:101170319]
ENSORLG00000012395	0.624577	ENSORLG00000012395	tspan3b	tetraspanin-3 [Source:NCBI gene;Acc:101165292]
ENSORLG00000013117	0.630316	ENSORLG00000013117	brinp2	BMP/retinoic acid inducible neural specific 2 [Source:NCBI gene;Acc:101170621]
ENSORLG00000026011	0.63434	ENSORLG00000026011	ost4	oligosaccharyltransferase complex subunit 4, non-catalytic [Source:NCBI gene;Acc:110017680]
ENSORLG00000017490	0.637595	ENSORLG00000017490		protein-L-isoaspartate (D-aspartate) O-methyltransferase domain containing 1 [Source:NCBI gene;Acc:101173503]
ENSORLG00000011948	0.639269	ENSORLG00000011948	zgc:92606	gamma-aminobutyric acid receptor-associated protein-like 1 [Source:NCBI gene;Acc:101170049]
ENSORLG00000017983	0.640577	ENSORLG00000017983	olklklp	kallikrein like protein [Source:NCBI gene;Acc:100049308]
ENSORLG00000013140	0.645056	ENSORLG00000013140		hyaluronan binding protein 2 [Source:NCBI gene;Acc:101172520]
ENSORLG00000012576	0.653049	ENSORLG00000012576	orla-b2m	caprin family member 2 [Source:NCBI gene;Acc:101161935]
ENSORLG00000008745	0.655546	ENSORLG00000008745	prdm8	PR domain zinc finger protein 8 [Source:NCBI gene;Acc:101164500]
ENSORLG00000000459	0.663082	ENSORLG00000000459	nccrp1	NCCRP1, F-box associated domain containing [Source:NCBI gene;Acc:101166487]
ENSORLG00000009231	0.663851	ENSORLG00000009231	MSRB1	methionine-R-sulfoxide reductase B1-A [Source:NCBI gene;Acc:101163254]
ENSORLG00000024669	0.668371	ENSORLG00000024669		nucleoredoxin-like protein 2 [Source:NCBI gene;Acc:101172914]
ENSORLG00000000772	0.668523	ENSORLG00000000772		15-hydroxyprostaglandin dehydrogenase [NAD(+)] [Source:NCBI gene;Acc:101160831]
ENSORLG00000027184	0.672967	ENSORLG00000027184	hebp2	heme-binding protein 2 [Source:NCBI gene;Acc:101163130]
ENSORLG00000029968	0.673032	ENSORLG00000029968
ENSORLG00000029408	0.675453	ENSORLG00000029408	ripply2	protein ripply2-like [Source:NCBI gene;Acc:101172782]
ENSORLG00000005778	0.680926	ENSORLG00000005778	zbtb7c	zinc finger and BTB domain containing 7C [Source:NCBI gene;Acc:101164825]
ENSORLG00000000692	0.687328	ENSORLG00000000692	sfxn5b	sideroflexin 5 [Source:NCBI gene;Acc:101167547]
ENSORLG00000024810	0.691538	ENSORLG00000024810	fabp7	fatty acid binding protein 7 [Source:NCBI gene;Acc:100144367]
ENSORLG00000022058	0.696357	ENSORLG00000022058	lhfpl4b	LHFPL tetraspan subfamily member 3 protein [Source:NCBI gene;Acc:101159484]
ENSORLG00000016731	0.708791	ENSORLG00000016731	si:dkey-51e6.1	14 kDa phosphohistidine phosphatase [Source:NCBI gene;Acc:101156809]
ENSORLG00000009461	0.713954	ENSORLG00000009461	si:dkey-87o1.2	uncharacterized LOC101172357 [Source:NCBI gene;Acc:101172357]
ENSORLG00000030117	0.717501	ENSORLG00000030117
ENSORLG00000002644	0.717992	ENSORLG00000002644	arhgap42b	Rho GTPase activating protein 42 [Source:NCBI gene;Acc:101170532]
ENSORLG00000002911	0.719621	ENSORLG00000002911		thiosulfate:glutathione sulfurtransferase [Source:NCBI gene;Acc:101160420]
ENSORLG00000016946	0.722484	ENSORLG00000016946	slc38a11	solute carrier family 38 member 11 [Source:NCBI gene;Acc:101156050]
ENSORLG00000022743	0.725445	ENSORLG00000022743		thiosulfate:glutathione sulfurtransferase [Source:NCBI gene;Acc:101160667]
ENSORLG00000007539	0.727367	ENSORLG00000007539	padi2	protein-arginine deiminase type-2 [Source:NCBI gene;Acc:101168861]
ENSORLG00000023807	0.730055	ENSORLG00000023807		sodium-dependent lysophosphatidylcholine symporter 1-B [Source:NCBI gene;Acc:101155975]
ENSORLG00000006156	0.732593	ENSORLG00000006156	fth1b	ferritin, heavy subunit [Source:NCBI gene;Acc:101155346]
ENSORLG00000012851	0.74021	ENSORLG00000012851		cartilage intermediate layer protein 2 [Source:NCBI gene;Acc:101160704]
ENSORLG00000018464	0.744986	ENSORLG00000018464	ebpl	EBP like [Source:NCBI gene;Acc:101155831]
ENSORLG00000024742	0.746663	ENSORLG00000024742	si:dkey-4e7.3	inosine-uridine preferring nucleoside hydrolase-like [Source:NCBI gene;Acc:101168504]
ENSORLG00000012948	0.748658	ENSORLG00000012948	prdm1b	PR domain zinc finger protein 1-like [Source:NCBI gene;Acc:101173518]
ENSORLG00000007148	0.770069	ENSORLG00000007148	si:dkey-202l22.6	interferon-induced very large GTPase 1 [Source:NCBI gene;Acc:105355425]
ENSORLG00000015817	0.774547	ENSORLG00000015817	rtn1b	reticulon 1 [Source:NCBI gene;Acc:101155557]
ENSORLG00000023833	0.775132	ENSORLG00000023833	tp53inp1	tumor protein p53 inducible nuclear protein 1 [Source:NCBI gene;Acc:101172682]
ENSORLG00000004855	0.789481	ENSORLG00000004855	adss2	adenylosuccinate synthetase isozyme 2 [Source:NCBI gene;Acc:101162945]
ENSORLG00000010182	0.793998	ENSORLG00000010182		microsomal glutathione S-transferase 3 [Source:NCBI gene;Acc:101173739]
ENSORLG00000025856	0.801485	ENSORLG00000025856
ENSORLG00000004092	0.803078	ENSORLG00000004092	hepacam2	HEPACAM family member 2 [Source:NCBI gene;Acc:101169124]
ENSORLG00000015810	0.804683	ENSORLG00000015810	klhl24a	kelch like family member 24 [Source:NCBI gene;Acc:101156920]
ENSORLG00000012644	0.81084	ENSORLG00000012644		inositol monophosphatase 1 [Source:NCBI gene;Acc:101166093]
ENSORLG00000020825	0.821277	ENSORLG00000020825	EN1	engrailed homeobox 1 [Source:NCBI gene;Acc:101157678]
ENSORLG00000014550	0.828136	ENSORLG00000014550	thrap3a	thyroid hormone receptor-associated protein 3 [Source:NCBI gene;Acc:101167482]
ENSORLG00000022607	0.83285	ENSORLG00000022607
ENSORLG00000010437	0.845316	ENSORLG00000010437	en2	engrailed homeobox 2 [Source:NCBI gene;Acc:100049328]
ENSORLG00000022898	0.853928	ENSORLG00000022898	sult6b1	sulfotransferase family 6B member 1 [Source:NCBI gene;Acc:101160757]
ENSORLG00000030425	0.867821	ENSORLG00000030425
ENSORLG00000004189	0.8708	ENSORLG00000004189
ENSORLG00000016545	0.871696	ENSORLG00000016545	krt18b	keratin, type I cytoskeletal 18 [Source:NCBI gene;Acc:101166789]
ENSORLG00000025809	0.900282	ENSORLG00000025809
ENSORLG00000005617	0.906319	ENSORLG00000005617	UNC5C	netrin receptor UNC5C [Source:NCBI gene;Acc:101174433]
ENSORLG00000022831	0.911109	ENSORLG00000022831
ENSORLG00000014347	0.921473	ENSORLG00000014347	mecr	mitochondrial trans-2-enoyl-CoA reductase [Source:NCBI gene;Acc:101166333]
ENSORLG00000025082	0.930315	ENSORLG00000025082	ndufa4	cytochrome c oxidase subunit NDUFA4 [Source:NCBI gene;Acc:101168328]
ENSORLG00000028498	0.936585	ENSORLG00000028498
ENSORLG00000029370	0.951682	ENSORLG00000029370		cysteine rich protein 1 [Source:NCBI gene;Acc:101165269]
ENSORLG00000019071	0.969548	ENSORLG00000019071	dnase1l4.2	deoxyribonuclease gamma [Source:NCBI gene;Acc:101160620]
ENSORLG00000011759	0.9721	ENSORLG00000011759
ENSORLG00000023776	0.980979	ENSORLG00000023776		aerolysin-like protein [Source:NCBI gene;Acc:111947180]
ENSORLG00000014062	0.985493	ENSORLG00000014062	slc22a16	solute carrier family 22 member 16 [Source:NCBI gene;Acc:101160453]
ENSORLG00000028686	1.02354	ENSORLG00000028686	agr1	anterior gradient protein 3 [Source:NCBI gene;Acc:101165112]
ENSORLG00000027779	1.04872	ENSORLG00000027779		poliovirus receptor-like [Source:NCBI gene;Acc:105358571]
ENSORLG00000027486	1.05362	ENSORLG00000027486	zgc:165508	family with sequence similarity 131 member A [Source:NCBI gene;Acc:101159371]
ENSORLG00000014584	1.05447	ENSORLG00000014584	ggtl1b	gamma-glutamyl transferase-like 1b [Source:NCBI gene;Acc:100820728]
ENSORLG00000024564	1.1229	ENSORLG00000024564		H-2 class I histocompatibility antigen, L-D alpha chain [Source:NCBI gene;Acc:101154961]
ENSORLG00000007221	1.13065	ENSORLG00000007221		transmembrane protease serine 4 [Source:NCBI gene;Acc:101166070]
ENSORLG00000003043	1.13372	ENSORLG00000003043	dusp2	dual specificity protein phosphatase 2 [Source:NCBI gene;Acc:101157459]
ENSORLG00000030634	1.15369	ENSORLG00000030634	s100z	S100 calcium binding protein Z [Source:NCBI gene;Acc:101174606]
ENSORLG00000016697	1.19176	ENSORLG00000016697		isocitrate dehydrogenase [NAD] subunit gamma, mitochondrial [Source:NCBI gene;Acc:101156895]
ENSORLG00000005034	1.24795	ENSORLG00000005034		homeobox protein Hox-A10 [Source:NCBI gene;Acc:101161418]
ENSORLG00000000227	1.31267	ENSORLG00000000227		keratin, type I cytoskeletal 20 [Source:NCBI gene;Acc:101158508]
ENSORLG00000009477	1.51812	ENSORLG00000009477	alp3	alkaline phosphatase [Source:NCBI gene;Acc:101159123]
ENSORLG00000028275	1.64159	ENSORLG00000028275	foxi3b	forkhead box protein I1-ema-like [Source:NCBI gene;Acc:111948029]
