# Supplementary material for: A Yap-dependent mechanoregulatory program sustains cell migration for embryo axis assembly
Source: Nat Commun. 2023 May 16;14:2804. doi: 10.1038/s41467-023-38482-w (PMC10188487; doi:10.1038/s41467-023-38482-w)
Supplement: Supplementary file 5 — Supplementary Data 2 [file 41467_2023_38482_MOESM5_ESM.xlsx]

## Sheet: GO Terms YAPs
source	term_name	term_id	adjusted_p_value	negative_log10_of_adjusted_p_value	term_size	query_size	intersection_size	effective_domain_size	intersections
GO:MF	actin binding	GO:0003779	0.00061495	3.21116	221	227	20	8308	ENSORLG00000014159	ENSORLG00000011624	ENSORLG00000008004	ENSORLG00000018566	ENSORLG00000024032	ENSORLG00000026496	ENSORLG00000016655	ENSORLG00000017032	ENSORLG00000005448	ENSORLG00000002046	ENSORLG00000009740	ENSORLG00000005263	ENSORLG00000009498	ENSORLG00000014111	ENSORLG00000007854	ENSORLG00000009709	ENSORLG00000023773	ENSORLG00000008432	ENSORLG00000014055	ENSORLG00000018254
GO:MF	integrin binding	GO:0005178	0.00527072	2.27813	22	227	6	8308	ENSORLG00000018064	ENSORLG00000010756	ENSORLG00000020765	ENSORLG00000003389	ENSORLG00000009834	ENSORLG00000000356
GO:MF	protein-containing complex binding	GO:0044877	0.0444388	1.35224	320	227	21	8308	ENSORLG00000018064	ENSORLG00000014159	ENSORLG00000011624	ENSORLG00000010756	ENSORLG00000008004	ENSORLG00000020765	ENSORLG00000003389	ENSORLG00000024032	ENSORLG00000009834	ENSORLG00000016655	ENSORLG00000017032	ENSORLG00000005448	ENSORLG00000002046	ENSORLG00000009740	ENSORLG00000005263	ENSORLG00000009498	ENSORLG00000000356	ENSORLG00000023773	ENSORLG00000014055	ENSORLG00000018254	ENSORLG00000011196
GO:BP	hippo signaling	GO:0035329	6.95739e-08	7.15755	17	245	9	9429	ENSORLG00000002708	ENSORLG00000002553	ENSORLG00000016273	ENSORLG00000007439	ENSORLG00000015457	ENSORLG00000029757	ENSORLG00000006048	ENSORLG00000005412	ENSORLG00000004582
GO:BP	actin cytoskeleton organization	GO:0030036	1.28217e-06	5.89205	310	245	29	9429	ENSORLG00000014159	ENSORLG00000008004	ENSORLG00000024658	ENSORLG00000009847	ENSORLG00000024032	ENSORLG00000016273	ENSORLG00000026496	ENSORLG00000016655	ENSORLG00000015457	ENSORLG00000017032	ENSORLG00000005448	ENSORLG00000002046	ENSORLG00000012731	ENSORLG00000009740	ENSORLG00000005263	ENSORLG00000015895	ENSORLG00000005951	ENSORLG00000009498	ENSORLG00000014111	ENSORLG00000007854	ENSORLG00000007835	ENSORLG00000005412	ENSORLG00000023773	ENSORLG00000001542	ENSORLG00000028982	ENSORLG00000008432	ENSORLG00000007373	ENSORLG00000014055	ENSORLG00000018254
GO:BP	actin filament-based process	GO:0030029	2.67396e-06	5.57284	320	245	29	9429	ENSORLG00000014159	ENSORLG00000008004	ENSORLG00000024658	ENSORLG00000009847	ENSORLG00000024032	ENSORLG00000016273	ENSORLG00000026496	ENSORLG00000016655	ENSORLG00000015457	ENSORLG00000017032	ENSORLG00000005448	ENSORLG00000002046	ENSORLG00000012731	ENSORLG00000009740	ENSORLG00000005263	ENSORLG00000015895	ENSORLG00000005951	ENSORLG00000009498	ENSORLG00000014111	ENSORLG00000007854	ENSORLG00000007835	ENSORLG00000005412	ENSORLG00000023773	ENSORLG00000001542	ENSORLG00000028982	ENSORLG00000008432	ENSORLG00000007373	ENSORLG00000014055	ENSORLG00000018254
GO:BP	cytoskeleton organization	GO:0007010	4.84264e-05	4.31492	571	245	38	9429	ENSORLG00000014159	ENSORLG00000008004	ENSORLG00000024658	ENSORLG00000009847	ENSORLG00000024032	ENSORLG00000016273	ENSORLG00000029189	ENSORLG00000026496	ENSORLG00000012987	ENSORLG00000016655	ENSORLG00000015457	ENSORLG00000017032	ENSORLG00000005448	ENSORLG00000002046	ENSORLG00000012731	ENSORLG00000009740	ENSORLG00000029757	ENSORLG00000005263	ENSORLG00000015895	ENSORLG00000005951	ENSORLG00000009436	ENSORLG00000009498	ENSORLG00000014111	ENSORLG00000001861	ENSORLG00000007854	ENSORLG00000007835	ENSORLG00000005412	ENSORLG00000023773	ENSORLG00000001542	ENSORLG00000004582	ENSORLG00000019702	ENSORLG00000006747	ENSORLG00000028982	ENSORLG00000008432	ENSORLG00000007373	ENSORLG00000014055	ENSORLG00000018254	ENSORLG00000011196
GO:BP	anatomical structure development	GO:0048856	0.00140609	2.85199	1066	245	53	9429	ENSORLG00000014159	ENSORLG00000024269	ENSORLG00000009509	ENSORLG00000011273	ENSORLG00000011092	ENSORLG00000002135	ENSORLG00000018249	ENSORLG00000008993	ENSORLG00000029142	ENSORLG00000001986	ENSORLG00000008275	ENSORLG00000002316	ENSORLG00000014908	ENSORLG00000024032	ENSORLG00000009876	ENSORLG00000002553	ENSORLG00000016273	ENSORLG00000015488	ENSORLG00000003407	ENSORLG00000013003	ENSORLG00000016183	ENSORLG00000012027	ENSORLG00000017692	ENSORLG00000007736	ENSORLG00000022323	ENSORLG00000007548	ENSORLG00000007439	ENSORLG00000015457	ENSORLG00000017777	ENSORLG00000000905	ENSORLG00000012731	ENSORLG00000022317	ENSORLG00000006825	ENSORLG00000002227	ENSORLG00000014111	ENSORLG00000000356	ENSORLG00000003956	ENSORLG00000029418	ENSORLG00000007854	ENSORLG00000005412	ENSORLG00000009709
GO:BP	signal transduction	GO:0007165	0.00150213	2.82329	1995	245	83	9429	ENSORLG00000018064	ENSORLG00000028570	ENSORLG00000009509	ENSORLG00000010756	ENSORLG00000009743	ENSORLG00000001759	ENSORLG00000004193	ENSORLG00000020765	ENSORLG00000026569	ENSORLG00000029210	ENSORLG00000018249	ENSORLG00000004880	ENSORLG00000008993	ENSORLG00000002708	ENSORLG00000020371	ENSORLG00000001986	ENSORLG00000003389	ENSORLG00000029096	ENSORLG00000024384	ENSORLG00000002316	ENSORLG00000013973	ENSORLG00000002953	ENSORLG00000026952	ENSORLG00000023101	ENSORLG00000014290	ENSORLG00000002553	ENSORLG00000016273	ENSORLG00000016565	ENSORLG00000002349	ENSORLG00000013304	ENSORLG00000008800	ENSORLG00000003407	ENSORLG00000016183	ENSORLG00000018802	ENSORLG00000015763	ENSORLG00000016791	ENSORLG00000012027	ENSORLG00000015278	ENSORLG00000017692	ENSORLG00000024944	ENSORLG00000007548
GO:BP	transforming growth factor beta receptor signaling pathway	GO:0007179	0.00232755	2.6331	26	245	7	9429	ENSORLG00000016565	ENSORLG00000007548	ENSORLG00000006825	ENSORLG00000002227	ENSORLG00000004493	ENSORLG00000003956	ENSORLG00000012132
GO:BP	cellular response to transforming growth factor beta stimulus	GO:0071560	0.00232755	2.6331	26	245	7	9429	ENSORLG00000016565	ENSORLG00000007548	ENSORLG00000006825	ENSORLG00000002227	ENSORLG00000004493	ENSORLG00000003956	ENSORLG00000012132
GO:BP	response to transforming growth factor beta	GO:0071559	0.00232755	2.6331	26	245	7	9429	ENSORLG00000016565	ENSORLG00000007548	ENSORLG00000006825	ENSORLG00000002227	ENSORLG00000004493	ENSORLG00000003956	ENSORLG00000012132
GO:BP	developmental process	GO:0032502	0.00900599	2.04547	1195	245	55	9429	ENSORLG00000014159	ENSORLG00000024269	ENSORLG00000009509	ENSORLG00000011273	ENSORLG00000011092	ENSORLG00000002135	ENSORLG00000018249	ENSORLG00000008993	ENSORLG00000029142	ENSORLG00000001986	ENSORLG00000008275	ENSORLG00000002316	ENSORLG00000014908	ENSORLG00000024032	ENSORLG00000009876	ENSORLG00000002553	ENSORLG00000016273	ENSORLG00000015488	ENSORLG00000003407	ENSORLG00000013003	ENSORLG00000016183	ENSORLG00000012027	ENSORLG00000017692	ENSORLG00000007736	ENSORLG00000022323	ENSORLG00000007548	ENSORLG00000007439	ENSORLG00000015457	ENSORLG00000017777	ENSORLG00000027421	ENSORLG00000000905	ENSORLG00000012731	ENSORLG00000022317	ENSORLG00000006825	ENSORLG00000002227	ENSORLG00000014111	ENSORLG00000000356	ENSORLG00000003956	ENSORLG00000029418	ENSORLG00000007854	ENSORLG00000023267
GO:BP	transmembrane receptor protein serine/threonine kinase signaling pathway	GO:0007178	0.00937858	2.02786	86	245	11	9429	ENSORLG00000028570	ENSORLG00000016565	ENSORLG00000013304	ENSORLG00000007548	ENSORLG00000006825	ENSORLG00000010335	ENSORLG00000002227	ENSORLG00000004493	ENSORLG00000003956	ENSORLG00000012132	ENSORLG00000013762
GO:BP	establishment of cell polarity involved in ameboidal cell migration	GO:0003365	0.0127457	1.89464	3	245	3	9429	ENSORLG00000016273	ENSORLG00000015457	ENSORLG00000005412
GO:BP	signaling	GO:0023052	0.0138632	1.85814	2208	245	86	9429	ENSORLG00000018064	ENSORLG00000028570	ENSORLG00000009509	ENSORLG00000010756	ENSORLG00000009743	ENSORLG00000001759	ENSORLG00000004193	ENSORLG00000020765	ENSORLG00000026569	ENSORLG00000029210	ENSORLG00000018249	ENSORLG00000004880	ENSORLG00000008993	ENSORLG00000002708	ENSORLG00000020371	ENSORLG00000019133	ENSORLG00000001986	ENSORLG00000003389	ENSORLG00000029096	ENSORLG00000024384	ENSORLG00000002316	ENSORLG00000013182	ENSORLG00000013973	ENSORLG00000002953	ENSORLG00000026952	ENSORLG00000023101	ENSORLG00000014290	ENSORLG00000002553	ENSORLG00000016273	ENSORLG00000016565	ENSORLG00000002349	ENSORLG00000013304	ENSORLG00000008800	ENSORLG00000003407	ENSORLG00000016183	ENSORLG00000018802	ENSORLG00000015763	ENSORLG00000016791	ENSORLG00000012027	ENSORLG00000001762	ENSORLG00000015278
GO:BP	enzyme linked receptor protein signaling pathway	GO:0007167	0.0139318	1.85599	266	245	20	9429	ENSORLG00000028570	ENSORLG00000001759	ENSORLG00000004880	ENSORLG00000008993	ENSORLG00000016565	ENSORLG00000013304	ENSORLG00000016183	ENSORLG00000017692	ENSORLG00000007548	ENSORLG00000001459	ENSORLG00000006825	ENSORLG00000010335	ENSORLG00000002227	ENSORLG00000004493	ENSORLG00000010411	ENSORLG00000003956	ENSORLG00000029418	ENSORLG00000029594	ENSORLG00000012132	ENSORLG00000013762
GO:BP	system development	GO:0048731	0.0147211	1.83206	805	245	41	9429	ENSORLG00000014159	ENSORLG00000024269	ENSORLG00000009509	ENSORLG00000011273	ENSORLG00000002135	ENSORLG00000018249	ENSORLG00000008993	ENSORLG00000029142	ENSORLG00000001986	ENSORLG00000008275	ENSORLG00000002316	ENSORLG00000014908	ENSORLG00000024032	ENSORLG00000009876	ENSORLG00000002553	ENSORLG00000016273	ENSORLG00000015488	ENSORLG00000003407	ENSORLG00000013003	ENSORLG00000016183	ENSORLG00000012027	ENSORLG00000007736	ENSORLG00000022323	ENSORLG00000007548	ENSORLG00000007439	ENSORLG00000015457	ENSORLG00000017777	ENSORLG00000000905	ENSORLG00000022317	ENSORLG00000014111	ENSORLG00000000356	ENSORLG00000029418	ENSORLG00000007854	ENSORLG00000005412	ENSORLG00000009818	ENSORLG00000008040	ENSORLG00000009215	ENSORLG00000026867	ENSORLG00000008432	ENSORLG00000006459	ENSORLG00000011813
GO:BP	multicellular organism development	GO:0007275	0.0148622	1.82792	862	245	43	9429	ENSORLG00000014159	ENSORLG00000024269	ENSORLG00000009509	ENSORLG00000011273	ENSORLG00000002135	ENSORLG00000018249	ENSORLG00000008993	ENSORLG00000029142	ENSORLG00000001986	ENSORLG00000008275	ENSORLG00000002316	ENSORLG00000014908	ENSORLG00000024032	ENSORLG00000009876	ENSORLG00000002553	ENSORLG00000016273	ENSORLG00000015488	ENSORLG00000003407	ENSORLG00000013003	ENSORLG00000016183	ENSORLG00000012027	ENSORLG00000017692	ENSORLG00000007736	ENSORLG00000022323	ENSORLG00000007548	ENSORLG00000007439	ENSORLG00000015457	ENSORLG00000017777	ENSORLG00000000905	ENSORLG00000012731	ENSORLG00000022317	ENSORLG00000014111	ENSORLG00000000356	ENSORLG00000029418	ENSORLG00000007854	ENSORLG00000005412	ENSORLG00000009818	ENSORLG00000008040	ENSORLG00000009215	ENSORLG00000026867	ENSORLG00000008432
GO:BP	SMAD protein signal transduction	GO:0060395	0.0159368	1.7976	34	245	7	9429	ENSORLG00000028570	ENSORLG00000016565	ENSORLG00000013304	ENSORLG00000006825	ENSORLG00000010335	ENSORLG00000002227	ENSORLG00000003956
GO:BP	cell communication	GO:0007154	0.0181565	1.74097	2223	245	86	9429	ENSORLG00000018064	ENSORLG00000028570	ENSORLG00000009509	ENSORLG00000010756	ENSORLG00000009743	ENSORLG00000001759	ENSORLG00000004193	ENSORLG00000020765	ENSORLG00000026569	ENSORLG00000029210	ENSORLG00000018249	ENSORLG00000004880	ENSORLG00000008993	ENSORLG00000002708	ENSORLG00000020371	ENSORLG00000019133	ENSORLG00000001986	ENSORLG00000003389	ENSORLG00000029096	ENSORLG00000024384	ENSORLG00000002316	ENSORLG00000013182	ENSORLG00000013973	ENSORLG00000002953	ENSORLG00000026952	ENSORLG00000023101	ENSORLG00000014290	ENSORLG00000002553	ENSORLG00000016273	ENSORLG00000016565	ENSORLG00000002349	ENSORLG00000013304	ENSORLG00000008800	ENSORLG00000003407	ENSORLG00000016183	ENSORLG00000018802	ENSORLG00000015763	ENSORLG00000016791	ENSORLG00000012027	ENSORLG00000001762	ENSORLG00000015278
GO:BP	extracellular matrix organization	GO:0030198	0.025729	1.58958	113	245	12	9429	ENSORLG00000027007	ENSORLG00000011273	ENSORLG00000000178	ENSORLG00000012407	ENSORLG00000004966	ENSORLG00000015206	ENSORLG00000002396	ENSORLG00000025663	ENSORLG00000014658	ENSORLG00000010424	ENSORLG00000025653	ENSORLG00000000356
GO:BP	extracellular structure organization	GO:0043062	0.025729	1.58958	113	245	12	9429	ENSORLG00000027007	ENSORLG00000011273	ENSORLG00000000178	ENSORLG00000012407	ENSORLG00000004966	ENSORLG00000015206	ENSORLG00000002396	ENSORLG00000025663	ENSORLG00000014658	ENSORLG00000010424	ENSORLG00000025653	ENSORLG00000000356
GO:BP	external encapsulating structure organization	GO:0045229	0.025729	1.58958	113	245	12	9429	ENSORLG00000027007	ENSORLG00000011273	ENSORLG00000000178	ENSORLG00000012407	ENSORLG00000004966	ENSORLG00000015206	ENSORLG00000002396	ENSORLG00000025663	ENSORLG00000014658	ENSORLG00000010424	ENSORLG00000025653	ENSORLG00000000356
GO:CC	actin cytoskeleton	GO:0015629	4.13641e-06	5.38338	200	232	21	9282	ENSORLG00000011624	ENSORLG00000000136	ENSORLG00000008004	ENSORLG00000018566	ENSORLG00000009847	ENSORLG00000026496	ENSORLG00000016655	ENSORLG00000017032	ENSORLG00000005448	ENSORLG00000009740	ENSORLG00000005263	ENSORLG00000015895	ENSORLG00000009498	ENSORLG00000014111	ENSORLG00000007854	ENSORLG00000007835	ENSORLG00000023773	ENSORLG00000028982	ENSORLG00000012132	ENSORLG00000018254	ENSORLG00000015602
GO:CC	cell periphery	GO:0071944	6.66592e-05	4.17614	2558	232	99	9282	ENSORLG00000018064	ENSORLG00000012956	ENSORLG00000014159	ENSORLG00000009509	ENSORLG00000010756	ENSORLG00000027007	ENSORLG00000011273	ENSORLG00000008004	ENSORLG00000005848	ENSORLG00000011092	ENSORLG00000029210	ENSORLG00000014795	ENSORLG00000008993	ENSORLG00000005627	ENSORLG00000020371	ENSORLG00000019133	ENSORLG00000001986	ENSORLG00000018566	ENSORLG00000029096	ENSORLG00000024384	ENSORLG00000019206	ENSORLG00000030175	ENSORLG00000004629	ENSORLG00000002316	ENSORLG00000005966	ENSORLG00000013973	ENSORLG00000024875	ENSORLG00000013173	ENSORLG00000000178	ENSORLG00000025737	ENSORLG00000001587	ENSORLG00000014290	ENSORLG00000018330	ENSORLG00000024032	ENSORLG00000009876	ENSORLG00000016273	ENSORLG00000006371	ENSORLG00000002349	ENSORLG00000015488	ENSORLG00000008800	ENSORLG00000008367
GO:CC	cell junction	GO:0030054	0.00066192	3.17919	591	232	34	9282	ENSORLG00000024269	ENSORLG00000005848	ENSORLG00000020765	ENSORLG00000002135	ENSORLG00000008993	ENSORLG00000001986	ENSORLG00000003389	ENSORLG00000001644	ENSORLG00000002316	ENSORLG00000013182	ENSORLG00000005966	ENSORLG00000014290	ENSORLG00000018330	ENSORLG00000009834	ENSORLG00000016273	ENSORLG00000002349	ENSORLG00000008800	ENSORLG00000003407	ENSORLG00000004570	ENSORLG00000015457	ENSORLG00000022317	ENSORLG00000029757	ENSORLG00000005951	ENSORLG00000014111	ENSORLG00000006048	ENSORLG00000025818	ENSORLG00000007854	ENSORLG00000005412	ENSORLG00000009818	ENSORLG00000023773	ENSORLG00000004582	ENSORLG00000012132	ENSORLG00000005387	ENSORLG00000015602
GO:CC	anchoring junction	GO:0070161	0.00373813	2.42735	212	232	17	9282	ENSORLG00000020765	ENSORLG00000008993	ENSORLG00000003389	ENSORLG00000009834	ENSORLG00000016273	ENSORLG00000004570	ENSORLG00000015457	ENSORLG00000029757	ENSORLG00000005951	ENSORLG00000014111	ENSORLG00000007854	ENSORLG00000005412	ENSORLG00000023773	ENSORLG00000004582	ENSORLG00000012132	ENSORLG00000005387	ENSORLG00000015602
GO:CC	focal adhesion	GO:0005925	0.0042871	2.36784	36	232	7	9282	ENSORLG00000020765	ENSORLG00000008993	ENSORLG00000003389	ENSORLG00000009834	ENSORLG00000005951	ENSORLG00000012132	ENSORLG00000015602
GO:CC	cell-substrate junction	GO:0030055	0.00741066	2.13014	39	232	7	9282	ENSORLG00000020765	ENSORLG00000008993	ENSORLG00000003389	ENSORLG00000009834	ENSORLG00000005951	ENSORLG00000012132	ENSORLG00000015602
GO:CC	contractile actin filament bundle	GO:0097517	0.0139673	1.85489	19	232	5	9282	ENSORLG00000014111	ENSORLG00000007854	ENSORLG00000007835	ENSORLG00000012132	ENSORLG00000015602
GO:CC	stress fiber	GO:0001725	0.0139673	1.85489	19	232	5	9282	ENSORLG00000014111	ENSORLG00000007854	ENSORLG00000007835	ENSORLG00000012132	ENSORLG00000015602
GO:CC	actomyosin	GO:0042641	0.0182461	1.73883	20	232	5	9282	ENSORLG00000014111	ENSORLG00000007854	ENSORLG00000007835	ENSORLG00000012132	ENSORLG00000015602
GO:CC	extracellular matrix	GO:0031012	0.0357052	1.44727	207	232	15	9282	ENSORLG00000018064	ENSORLG00000010756	ENSORLG00000027007	ENSORLG00000011273	ENSORLG00000000178	ENSORLG00000009876	ENSORLG00000015488	ENSORLG00000004966	ENSORLG00000000761	ENSORLG00000015206	ENSORLG00000001946	ENSORLG00000025663	ENSORLG00000014658	ENSORLG00000010424	ENSORLG00000000356
GO:CC	external encapsulating structure	GO:0030312	0.0357052	1.44727	207	232	15	9282	ENSORLG00000018064	ENSORLG00000010756	ENSORLG00000027007	ENSORLG00000011273	ENSORLG00000000178	ENSORLG00000009876	ENSORLG00000015488	ENSORLG00000004966	ENSORLG00000000761	ENSORLG00000015206	ENSORLG00000001946	ENSORLG00000025663	ENSORLG00000014658	ENSORLG00000010424	ENSORLG00000000356
GO:CC	actin filament bundle	GO:0032432	0.0372463	1.42892	23	232	5	9282	ENSORLG00000014111	ENSORLG00000007854	ENSORLG00000007835	ENSORLG00000012132	ENSORLG00000015602
GO:CC	filamentous actin	GO:0031941	0.0460978	1.33632	24	232	5	9282	ENSORLG00000009847	ENSORLG00000015895	ENSORLG00000014111	ENSORLG00000007854	ENSORLG00000028982
KEGG	Focal adhesion	KEGG:04510	1.9251e-07	6.71555	247	196	28	6062	ENSORLG00000011273	ENSORLG00000004193	ENSORLG00000020765	ENSORLG00000005372	ENSORLG00000004209	ENSORLG00000003389	ENSORLG00000001925	ENSORLG00000004949	ENSORLG00000009419	ENSORLG00000016183	ENSORLG00000001982	ENSORLG00000016791	ENSORLG00000017692	ENSORLG00000004191	ENSORLG00000012731	ENSORLG00000015529	ENSORLG00000008517	ENSORLG00000013842	ENSORLG00000000356	ENSORLG00000010411	ENSORLG00000025374	ENSORLG00000000939	ENSORLG00000012132	ENSORLG00000003577	ENSORLG00000012363	ENSORLG00000000317	ENSORLG00000007757	ENSORLG00000015840
KEGG	Tight junction	KEGG:04530	8.48548e-07	6.07132	215	196	25	6062	ENSORLG00000008004	ENSORLG00000002583	ENSORLG00000009419	ENSORLG00000016273	ENSORLG00000003407	ENSORLG00000016183	ENSORLG00000029189	ENSORLG00000004570	ENSORLG00000003397	ENSORLG00000026496	ENSORLG00000015457	ENSORLG00000026310	ENSORLG00000025395	ENSORLG00000012731	ENSORLG00000015044	ENSORLG00000012128	ENSORLG00000016200	ENSORLG00000014582	ENSORLG00000009498	ENSORLG00000001861	ENSORLG00000017963	ENSORLG00000005412	ENSORLG00000000939	ENSORLG00000009675	ENSORLG00000000317
KEGG	Regulation of actin cytoskeleton	KEGG:04810	4.6902e-06	5.32881	268	196	27	6062	ENSORLG00000008004	ENSORLG00000004193	ENSORLG00000020765	ENSORLG00000004209	ENSORLG00000003389	ENSORLG00000001925	ENSORLG00000009419	ENSORLG00000003407	ENSORLG00000016183	ENSORLG00000017692	ENSORLG00000026261	ENSORLG00000012347	ENSORLG00000012731	ENSORLG00000015529	ENSORLG00000008517	ENSORLG00000015044	ENSORLG00000012128	ENSORLG00000016200	ENSORLG00000009498	ENSORLG00000007848	ENSORLG00000010411	ENSORLG00000025374	ENSORLG00000000939	ENSORLG00000011056	ENSORLG00000003577	ENSORLG00000012363	ENSORLG00000015984
KEGG	ECM-receptor interaction	KEGG:04512	0.000928058	3.03242	87	196	12	6062	ENSORLG00000011273	ENSORLG00000020663	ENSORLG00000003520	ENSORLG00000020765	ENSORLG00000005372	ENSORLG00000004209	ENSORLG00000003389	ENSORLG00000006656	ENSORLG00000001925	ENSORLG00000004949	ENSORLG00000000356	ENSORLG00000002981
KEGG	Calcium signaling pathway	KEGG:04020	0.00100943	2.99593	313	196	25	6062	ENSORLG00000011624	ENSORLG00000009743	ENSORLG00000004193	ENSORLG00000008993	ENSORLG00000002583	ENSORLG00000024384	ENSORLG00000021978	ENSORLG00000013973	ENSORLG00000011379	ENSORLG00000015444	ENSORLG00000017692	ENSORLG00000000682	ENSORLG00000024944	ENSORLG00000003397	ENSORLG00000024642	ENSORLG00000016366	ENSORLG00000016042	ENSORLG00000011876	ENSORLG00000011773	ENSORLG00000023978	ENSORLG00000013842	ENSORLG00000005471	ENSORLG00000010411	ENSORLG00000003577	ENSORLG00000000351
KEGG	TGF-beta signaling pathway	KEGG:04350	0.00804629	2.0944	108	196	12	6062	ENSORLG00000028570	ENSORLG00000016565	ENSORLG00000013304	ENSORLG00000013494	ENSORLG00000028362	ENSORLG00000009772	ENSORLG00000006825	ENSORLG00000002227	ENSORLG00000004493	ENSORLG00000005806	ENSORLG00000003956	ENSORLG00000013762
KEGG	Vascular smooth muscle contraction	KEGG:04270	0.0151059	1.82085	150	196	14	6062	ENSORLG00000026742	ENSORLG00000004193	ENSORLG00000002583	ENSORLG00000013973	ENSORLG00000003397	ENSORLG00000026310	ENSORLG00000000395	ENSORLG00000006969	ENSORLG00000012731	ENSORLG00000015044	ENSORLG00000016200	ENSORLG00000013842	ENSORLG00000005471	ENSORLG00000025374
KEGG	Gap junction	KEGG:04540	0.0345601	1.46143	109	196	11	6062	ENSORLG00000013973	ENSORLG00000016183	ENSORLG00000029189	ENSORLG00000017692	ENSORLG00000012987	ENSORLG00000006969	ENSORLG00000013842	ENSORLG00000005471	ENSORLG00000010411	ENSORLG00000001082	ENSORLG00000003577
KEGG	PPAR signaling pathway	KEGG:03320	0.0482251	1.31673	80	196	9	6062	ENSORLG00000009239	ENSORLG00000012898	ENSORLG00000008040	ENSORLG00000009215	ENSORLG00000010311	ENSORLG00000006807	ENSORLG00000015909	ENSORLG00000007757	ENSORLG00000016690
[truncated: 58 more columns]

## Sheet: GO Terms YAPd
source	term_name	term_id	adjusted_p_value	negative_log10_of_adjusted_p_value	term_size	query_size	intersection_size	effective_domain_size	intersections
GO:MF	integrin binding	GO:0005178	3.43339e-07	6.46428	22	294	10	8308	ENSORLG00000010756	ENSORLG00000018064	ENSORLG00000003389	ENSORLG00000020765	ENSORLG00000009834	ENSORLG00000019677	ENSORLG00000018013	ENSORLG00000000356	ENSORLG00000020862	ENSORLG00000001977
GO:MF	actin binding	GO:0003779	6.87216e-05	4.16291	221	294	25	8308	ENSORLG00000011624	ENSORLG00000008004	ENSORLG00000014159	ENSORLG00000018566	ENSORLG00000024032	ENSORLG00000016655	ENSORLG00000002046	ENSORLG00000019949	ENSORLG00000024836	ENSORLG00000005263	ENSORLG00000017032	ENSORLG00000003176	ENSORLG00000009740	ENSORLG00000026496	ENSORLG00000012150	ENSORLG00000009709	ENSORLG00000014111	ENSORLG00000007725	ENSORLG00000009498	ENSORLG00000007854	ENSORLG00000014055	ENSORLG00000008432	ENSORLG00000013907	ENSORLG00000018254	ENSORLG00000012272
GO:MF	protein-containing complex binding	GO:0044877	0.000261897	3.58187	320	294	30	8308	ENSORLG00000011624	ENSORLG00000017229	ENSORLG00000010756	ENSORLG00000008004	ENSORLG00000018064	ENSORLG00000014159	ENSORLG00000003389	ENSORLG00000020765	ENSORLG00000009834	ENSORLG00000024032	ENSORLG00000016655	ENSORLG00000002046	ENSORLG00000019677	ENSORLG00000019949	ENSORLG00000005263	ENSORLG00000017032	ENSORLG00000018013	ENSORLG00000004036	ENSORLG00000003176	ENSORLG00000009740	ENSORLG00000012150	ENSORLG00000000356	ENSORLG00000007725	ENSORLG00000009498	ENSORLG00000014055	ENSORLG00000018254	ENSORLG00000020862	ENSORLG00000012272	ENSORLG00000001977	ENSORLG00000011196
GO:MF	protein binding	GO:0005515	0.00230247	2.63781	2035	294	105	8308	ENSORLG00000009509	ENSORLG00000011624	ENSORLG00000027007	ENSORLG00000018249	ENSORLG00000010226	ENSORLG00000005436	ENSORLG00000017495	ENSORLG00000001759	ENSORLG00000004880	ENSORLG00000010756	ENSORLG00000008004	ENSORLG00000018064	ENSORLG00000014159	ENSORLG00000009743	ENSORLG00000018566	ENSORLG00000001045	ENSORLG00000003389	ENSORLG00000008993	ENSORLG00000028570	ENSORLG00000026569	ENSORLG00000029101	ENSORLG00000020765	ENSORLG00000012025	ENSORLG00000018020	ENSORLG00000009834	ENSORLG00000002953	ENSORLG00000016183	ENSORLG00000024032	ENSORLG00000000531	ENSORLG00000016042	ENSORLG00000016791	ENSORLG00000018633	ENSORLG00000016655	ENSORLG00000016565	ENSORLG00000013304	ENSORLG00000017692	ENSORLG00000002046	ENSORLG00000006542	ENSORLG00000019677	ENSORLG00000012027	ENSORLG00000019949
GO:MF	cytoskeletal protein binding	GO:0008092	0.0207352	1.68329	399	294	30	8308	ENSORLG00000011624	ENSORLG00000008004	ENSORLG00000014159	ENSORLG00000018566	ENSORLG00000024032	ENSORLG00000018633	ENSORLG00000016655	ENSORLG00000002046	ENSORLG00000019949	ENSORLG00000024836	ENSORLG00000005263	ENSORLG00000017032	ENSORLG00000003176	ENSORLG00000009740	ENSORLG00000026496	ENSORLG00000012150	ENSORLG00000009709	ENSORLG00000011572	ENSORLG00000023311	ENSORLG00000016265	ENSORLG00000014111	ENSORLG00000007725	ENSORLG00000009498	ENSORLG00000007854	ENSORLG00000014055	ENSORLG00000008432	ENSORLG00000013907	ENSORLG00000018254	ENSORLG00000012272	ENSORLG00000011196
GO:MF	cell adhesion molecule binding	GO:0050839	0.0288346	1.54009	93	294	12	8308	ENSORLG00000010756	ENSORLG00000018064	ENSORLG00000003389	ENSORLG00000020765	ENSORLG00000009834	ENSORLG00000019677	ENSORLG00000018013	ENSORLG00000008336	ENSORLG00000000356	ENSORLG00000020862	ENSORLG00000005387	ENSORLG00000001977
GO:MF	actin filament binding	GO:0051015	0.0299915	1.523	170	294	17	8308	ENSORLG00000011624	ENSORLG00000008004	ENSORLG00000014159	ENSORLG00000024032	ENSORLG00000016655	ENSORLG00000002046	ENSORLG00000019949	ENSORLG00000005263	ENSORLG00000017032	ENSORLG00000003176	ENSORLG00000009740	ENSORLG00000012150	ENSORLG00000007725	ENSORLG00000009498	ENSORLG00000014055	ENSORLG00000018254	ENSORLG00000012272
GO:BP	hippo signaling	GO:0035329	1.61025e-11	10.7931	17	332	12	9429	ENSORLG00000016273	ENSORLG00000002553	ENSORLG00000007439	ENSORLG00000002708	ENSORLG00000015457	ENSORLG00000005573	ENSORLG00000029757	ENSORLG00000017630	ENSORLG00000006048	ENSORLG00000008880	ENSORLG00000005412	ENSORLG00000022032
GO:BP	cytoskeleton organization	GO:0007010	4.84911e-07	6.31434	571	332	51	9429	ENSORLG00000008004	ENSORLG00000014159	ENSORLG00000024658	ENSORLG00000013126	ENSORLG00000016273	ENSORLG00000024032	ENSORLG00000009847	ENSORLG00000029189	ENSORLG00000016655	ENSORLG00000012987	ENSORLG00000002046	ENSORLG00000001953	ENSORLG00000015895	ENSORLG00000012731	ENSORLG00000024836	ENSORLG00000005263	ENSORLG00000017032	ENSORLG00000000815	ENSORLG00000015065	ENSORLG00000003176	ENSORLG00000009740	ENSORLG00000026496	ENSORLG00000012150	ENSORLG00000015457	ENSORLG00000029757	ENSORLG00000023311	ENSORLG00000018677	ENSORLG00000008336	ENSORLG00000014111	ENSORLG00000019702	ENSORLG00000001861	ENSORLG00000005951	ENSORLG00000010356	ENSORLG00000025204	ENSORLG00000009436	ENSORLG00000007725	ENSORLG00000009498	ENSORLG00000007854	ENSORLG00000014055	ENSORLG00000005412	ENSORLG00000008432
GO:BP	actin cytoskeleton organization	GO:0030036	3.10666e-06	5.50771	310	332	34	9429	ENSORLG00000008004	ENSORLG00000014159	ENSORLG00000024658	ENSORLG00000013126	ENSORLG00000016273	ENSORLG00000024032	ENSORLG00000009847	ENSORLG00000016655	ENSORLG00000002046	ENSORLG00000015895	ENSORLG00000012731	ENSORLG00000005263	ENSORLG00000017032	ENSORLG00000003176	ENSORLG00000009740	ENSORLG00000026496	ENSORLG00000012150	ENSORLG00000015457	ENSORLG00000014111	ENSORLG00000005951	ENSORLG00000007725	ENSORLG00000009498	ENSORLG00000007854	ENSORLG00000014055	ENSORLG00000005412	ENSORLG00000008432	ENSORLG00000007457	ENSORLG00000013907	ENSORLG00000028203	ENSORLG00000020845	ENSORLG00000020848	ENSORLG00000018254	ENSORLG00000012272	ENSORLG00000029529
GO:BP	actin filament-based process	GO:0030029	7.06214e-06	5.15106	320	332	34	9429	ENSORLG00000008004	ENSORLG00000014159	ENSORLG00000024658	ENSORLG00000013126	ENSORLG00000016273	ENSORLG00000024032	ENSORLG00000009847	ENSORLG00000016655	ENSORLG00000002046	ENSORLG00000015895	ENSORLG00000012731	ENSORLG00000005263	ENSORLG00000017032	ENSORLG00000003176	ENSORLG00000009740	ENSORLG00000026496	ENSORLG00000012150	ENSORLG00000015457	ENSORLG00000014111	ENSORLG00000005951	ENSORLG00000007725	ENSORLG00000009498	ENSORLG00000007854	ENSORLG00000014055	ENSORLG00000005412	ENSORLG00000008432	ENSORLG00000007457	ENSORLG00000013907	ENSORLG00000028203	ENSORLG00000020845	ENSORLG00000020848	ENSORLG00000018254	ENSORLG00000012272	ENSORLG00000029529
GO:BP	enzyme linked receptor protein signaling pathway	GO:0007167	1.46219e-05	4.835	266	332	30	9429	ENSORLG00000010226	ENSORLG00000017495	ENSORLG00000001759	ENSORLG00000004880	ENSORLG00000008993	ENSORLG00000028570	ENSORLG00000029101	ENSORLG00000016183	ENSORLG00000016565	ENSORLG00000013304	ENSORLG00000017692	ENSORLG00000006542	ENSORLG00000007548	ENSORLG00000004036	ENSORLG00000006825	ENSORLG00000001459	ENSORLG00000002227	ENSORLG00000010335	ENSORLG00000029418	ENSORLG00000003034	ENSORLG00000003956	ENSORLG00000017980	ENSORLG00000004493	ENSORLG00000017943	ENSORLG00000002596	ENSORLG00000003884	ENSORLG00000012132	ENSORLG00000014335	ENSORLG00000029529	ENSORLG00000014206
GO:BP	developmental process	GO:0032502	0.000254636	3.59408	1195	332	75	9429	ENSORLG00000009509	ENSORLG00000018249	ENSORLG00000011273	ENSORLG00000010226	ENSORLG00000017495	ENSORLG00000014159	ENSORLG00000011092	ENSORLG00000029142	ENSORLG00000026925	ENSORLG00000008275	ENSORLG00000008993	ENSORLG00000012025	ENSORLG00000027623	ENSORLG00000016183	ENSORLG00000002316	ENSORLG00000016273	ENSORLG00000024032	ENSORLG00000002553	ENSORLG00000009876	ENSORLG00000014908	ENSORLG00000013003	ENSORLG00000007439	ENSORLG00000014452	ENSORLG00000015488	ENSORLG00000017692	ENSORLG00000019677	ENSORLG00000012027	ENSORLG00000007736	ENSORLG00000012731	ENSORLG00000024836	ENSORLG00000003407	ENSORLG00000007548	ENSORLG00000017777	ENSORLG00000006825	ENSORLG00000015457	ENSORLG00000014792	ENSORLG00000022317	ENSORLG00000009709	ENSORLG00000002227	ENSORLG00000019746	ENSORLG00000007419
GO:BP	anatomical structure development	GO:0048856	0.00126385	2.89831	1066	332	67	9429	ENSORLG00000009509	ENSORLG00000018249	ENSORLG00000011273	ENSORLG00000010226	ENSORLG00000017495	ENSORLG00000014159	ENSORLG00000011092	ENSORLG00000029142	ENSORLG00000026925	ENSORLG00000008275	ENSORLG00000008993	ENSORLG00000012025	ENSORLG00000027623	ENSORLG00000016183	ENSORLG00000002316	ENSORLG00000016273	ENSORLG00000024032	ENSORLG00000002553	ENSORLG00000009876	ENSORLG00000014908	ENSORLG00000013003	ENSORLG00000007439	ENSORLG00000014452	ENSORLG00000015488	ENSORLG00000017692	ENSORLG00000019677	ENSORLG00000012027	ENSORLG00000007736	ENSORLG00000012731	ENSORLG00000024836	ENSORLG00000003407	ENSORLG00000007548	ENSORLG00000017777	ENSORLG00000006825	ENSORLG00000015457	ENSORLG00000022317	ENSORLG00000009709	ENSORLG00000002227	ENSORLG00000007419	ENSORLG00000014111	ENSORLG00000000905
GO:BP	transmembrane receptor protein serine/threonine kinase signaling pathway	GO:0007178	0.00159654	2.79682	86	332	14	9429	ENSORLG00000028570	ENSORLG00000016565	ENSORLG00000013304	ENSORLG00000007548	ENSORLG00000006825	ENSORLG00000002227	ENSORLG00000010335	ENSORLG00000003034	ENSORLG00000003956	ENSORLG00000004493	ENSORLG00000017943	ENSORLG00000002596	ENSORLG00000003884	ENSORLG00000012132
GO:BP	vasculature development	GO:0001944	0.00161015	2.79313	63	332	12	9429	ENSORLG00000010226	ENSORLG00000008993	ENSORLG00000016273	ENSORLG00000014908	ENSORLG00000014452	ENSORLG00000015488	ENSORLG00000007736	ENSORLG00000007548	ENSORLG00000015457	ENSORLG00000003034	ENSORLG00000005412	ENSORLG00000012072
GO:BP	multicellular organism development	GO:0007275	0.0019378	2.71269	862	332	57	9429	ENSORLG00000009509	ENSORLG00000018249	ENSORLG00000011273	ENSORLG00000010226	ENSORLG00000017495	ENSORLG00000014159	ENSORLG00000029142	ENSORLG00000026925	ENSORLG00000008275	ENSORLG00000008993	ENSORLG00000012025	ENSORLG00000027623	ENSORLG00000016183	ENSORLG00000002316	ENSORLG00000016273	ENSORLG00000024032	ENSORLG00000002553	ENSORLG00000009876	ENSORLG00000014908	ENSORLG00000013003	ENSORLG00000007439	ENSORLG00000014452	ENSORLG00000015488	ENSORLG00000017692	ENSORLG00000019677	ENSORLG00000012027	ENSORLG00000007736	ENSORLG00000012731	ENSORLG00000024836	ENSORLG00000003407	ENSORLG00000007548	ENSORLG00000017777	ENSORLG00000015457	ENSORLG00000022317	ENSORLG00000007419	ENSORLG00000014111	ENSORLG00000000905	ENSORLG00000000356	ENSORLG00000029418	ENSORLG00000017122	ENSORLG00000003034
GO:BP	external encapsulating structure organization	GO:0045229	0.00197555	2.70431	113	332	16	9429	ENSORLG00000027007	ENSORLG00000011273	ENSORLG00000004319	ENSORLG00000012407	ENSORLG00000004966	ENSORLG00000014658	ENSORLG00000000178	ENSORLG00000002396	ENSORLG00000005664	ENSORLG00000025663	ENSORLG00000023990	ENSORLG00000004990	ENSORLG00000025653	ENSORLG00000000356	ENSORLG00000010424	ENSORLG00000029487
GO:BP	extracellular structure organization	GO:0043062	0.00197555	2.70431	113	332	16	9429	ENSORLG00000027007	ENSORLG00000011273	ENSORLG00000004319	ENSORLG00000012407	ENSORLG00000004966	ENSORLG00000014658	ENSORLG00000000178	ENSORLG00000002396	ENSORLG00000005664	ENSORLG00000025663	ENSORLG00000023990	ENSORLG00000004990	ENSORLG00000025653	ENSORLG00000000356	ENSORLG00000010424	ENSORLG00000029487
GO:BP	extracellular matrix organization	GO:0030198	0.00197555	2.70431	113	332	16	9429	ENSORLG00000027007	ENSORLG00000011273	ENSORLG00000004319	ENSORLG00000012407	ENSORLG00000004966	ENSORLG00000014658	ENSORLG00000000178	ENSORLG00000002396	ENSORLG00000005664	ENSORLG00000025663	ENSORLG00000023990	ENSORLG00000004990	ENSORLG00000025653	ENSORLG00000000356	ENSORLG00000010424	ENSORLG00000029487
GO:BP	signal transduction	GO:0007165	0.00210485	2.67678	1995	332	106	9429	ENSORLG00000009509	ENSORLG00000018249	ENSORLG00000010226	ENSORLG00000017495	ENSORLG00000001759	ENSORLG00000004880	ENSORLG00000010756	ENSORLG00000018064	ENSORLG00000029210	ENSORLG00000009743	ENSORLG00000020371	ENSORLG00000024384	ENSORLG00000003389	ENSORLG00000029096	ENSORLG00000004193	ENSORLG00000008993	ENSORLG00000028570	ENSORLG00000026569	ENSORLG00000026952	ENSORLG00000029101	ENSORLG00000014290	ENSORLG00000020765	ENSORLG00000012025	ENSORLG00000018020	ENSORLG00000013973	ENSORLG00000002953	ENSORLG00000000444	ENSORLG00000023101	ENSORLG00000016183	ENSORLG00000002316	ENSORLG00000016273	ENSORLG00000002349	ENSORLG00000015278	ENSORLG00000002553	ENSORLG00000016791	ENSORLG00000007439	ENSORLG00000002708	ENSORLG00000015763	ENSORLG00000014452	ENSORLG00000018802	ENSORLG00000008800
GO:BP	BMP signaling pathway	GO:0030509	0.00385453	2.41403	57	332	11	9429	ENSORLG00000028570	ENSORLG00000016565	ENSORLG00000007548	ENSORLG00000006825	ENSORLG00000002227	ENSORLG00000010335	ENSORLG00000003034	ENSORLG00000003956	ENSORLG00000017943	ENSORLG00000002596	ENSORLG00000003884
GO:BP	cellular response to BMP stimulus	GO:0071773	0.00460909	2.33639	58	332	11	9429	ENSORLG00000028570	ENSORLG00000016565	ENSORLG00000007548	ENSORLG00000006825	ENSORLG00000002227	ENSORLG00000010335	ENSORLG00000003034	ENSORLG00000003956	ENSORLG00000017943	ENSORLG00000002596	ENSORLG00000003884
GO:BP	response to BMP	GO:0071772	0.00460909	2.33639	58	332	11	9429	ENSORLG00000028570	ENSORLG00000016565	ENSORLG00000007548	ENSORLG00000006825	ENSORLG00000002227	ENSORLG00000010335	ENSORLG00000003034	ENSORLG00000003956	ENSORLG00000017943	ENSORLG00000002596	ENSORLG00000003884
GO:BP	circulatory system development	GO:0072359	0.00612588	2.21283	123	332	16	9429	ENSORLG00000010226	ENSORLG00000026925	ENSORLG00000008993	ENSORLG00000016273	ENSORLG00000014908	ENSORLG00000014452	ENSORLG00000015488	ENSORLG00000007736	ENSORLG00000007548	ENSORLG00000015457	ENSORLG00000014111	ENSORLG00000003034	ENSORLG00000007854	ENSORLG00000005412	ENSORLG00000026867	ENSORLG00000012072
GO:BP	angiogenesis	GO:0001525	0.0110594	1.95627	52	332	10	9429	ENSORLG00000010226	ENSORLG00000008993	ENSORLG00000016273	ENSORLG00000014452	ENSORLG00000015488	ENSORLG00000007736	ENSORLG00000007548	ENSORLG00000015457	ENSORLG00000005412	ENSORLG00000012072
GO:BP	blood vessel morphogenesis	GO:0048514	0.0219634	1.6583	56	332	10	9429	ENSORLG00000010226	ENSORLG00000008993	ENSORLG00000016273	ENSORLG00000014452	ENSORLG00000015488	ENSORLG00000007736	ENSORLG00000007548	ENSORLG00000015457	ENSORLG00000005412	ENSORLG00000012072
GO:BP	transforming growth factor beta receptor signaling pathway	GO:0007179	0.023712	1.62503	26	332	7	9429	ENSORLG00000016565	ENSORLG00000007548	ENSORLG00000006825	ENSORLG00000002227	ENSORLG00000003956	ENSORLG00000004493	ENSORLG00000012132
GO:BP	cellular response to transforming growth factor beta stimulus	GO:0071560	0.023712	1.62503	26	332	7	9429	ENSORLG00000016565	ENSORLG00000007548	ENSORLG00000006825	ENSORLG00000002227	ENSORLG00000003956	ENSORLG00000004493	ENSORLG00000012132
GO:BP	response to transforming growth factor beta	GO:0071559	0.023712	1.62503	26	332	7	9429	ENSORLG00000016565	ENSORLG00000007548	ENSORLG00000006825	ENSORLG00000002227	ENSORLG00000003956	ENSORLG00000004493	ENSORLG00000012132
GO:BP	system development	GO:0048731	0.0240861	1.61823	805	332	51	9429	ENSORLG00000009509	ENSORLG00000018249	ENSORLG00000011273	ENSORLG00000010226	ENSORLG00000017495	ENSORLG00000014159	ENSORLG00000029142	ENSORLG00000026925	ENSORLG00000008275	ENSORLG00000008993	ENSORLG00000012025	ENSORLG00000027623	ENSORLG00000016183	ENSORLG00000002316	ENSORLG00000016273	ENSORLG00000024032	ENSORLG00000002553	ENSORLG00000009876	ENSORLG00000014908	ENSORLG00000013003	ENSORLG00000007439	ENSORLG00000014452	ENSORLG00000015488	ENSORLG00000019677	ENSORLG00000012027	ENSORLG00000007736	ENSORLG00000024836	ENSORLG00000003407	ENSORLG00000007548	ENSORLG00000017777	ENSORLG00000015457	ENSORLG00000022317	ENSORLG00000007419	ENSORLG00000014111	ENSORLG00000000905	ENSORLG00000000356	ENSORLG00000029418	ENSORLG00000017122	ENSORLG00000003034	ENSORLG00000007854	ENSORLG00000005412
GO:BP	integrin-mediated signaling pathway	GO:0007229	0.0241017	1.61795	18	332	6	9429	ENSORLG00000003389	ENSORLG00000020765	ENSORLG00000019677	ENSORLG00000012132	ENSORLG00000020862	ENSORLG00000001977
GO:BP	cellular response to growth factor stimulus	GO:0071363	0.0244025	1.61257	108	332	14	9429	ENSORLG00000028570	ENSORLG00000016565	ENSORLG00000000682	ENSORLG00000007548	ENSORLG00000006825	ENSORLG00000002227	ENSORLG00000010335	ENSORLG00000003034	ENSORLG00000003956	ENSORLG00000004493	ENSORLG00000017943	ENSORLG00000002596	ENSORLG00000003884	ENSORLG00000012132
GO:BP	response to growth factor	GO:0070848	0.0244025	1.61257	108	332	14	9429	ENSORLG00000028570	ENSORLG00000016565	ENSORLG00000000682	ENSORLG00000007548	ENSORLG00000006825	ENSORLG00000002227	ENSORLG00000010335	ENSORLG00000003034	ENSORLG00000003956	ENSORLG00000004493	ENSORLG00000017943	ENSORLG00000002596	ENSORLG00000003884	ENSORLG00000012132
GO:BP	blood vessel development	GO:0001568	0.0410388	1.38681	60	332	10	9429	ENSORLG00000010226	ENSORLG00000008993	ENSORLG00000016273	ENSORLG00000014452	ENSORLG00000015488	ENSORLG00000007736	ENSORLG00000007548	ENSORLG00000015457	ENSORLG00000005412	ENSORLG00000012072
GO:BP	establishment of cell polarity involved in ameboidal cell migration	GO:0003365	0.0441566	1.355	3	332	3	9429	ENSORLG00000016273	ENSORLG00000015457	ENSORLG00000005412
GO:BP	signaling	GO:0023052	0.0454202	1.34275	2208	332	109	9429	ENSORLG00000009509	ENSORLG00000018249	ENSORLG00000010226	ENSORLG00000017495	ENSORLG00000001759	ENSORLG00000004880	ENSORLG00000010756	ENSORLG00000018064	ENSORLG00000029210	ENSORLG00000009743	ENSORLG00000020371	ENSORLG00000024384	ENSORLG00000003389	ENSORLG00000029096	ENSORLG00000004193	ENSORLG00000008993	ENSORLG00000028570	ENSORLG00000026569	ENSORLG00000026952	ENSORLG00000029101	ENSORLG00000014290	ENSORLG00000020765	ENSORLG00000012025	ENSORLG00000018020	ENSORLG00000013973	ENSORLG00000002953	ENSORLG00000000444	ENSORLG00000023101	ENSORLG00000016183	ENSORLG00000002316	ENSORLG00000016273	ENSORLG00000002349	ENSORLG00000015278	ENSORLG00000002553	ENSORLG00000016791	ENSORLG00000013182	ENSORLG00000007439	ENSORLG00000002708	ENSORLG00000015763	ENSORLG00000014452	ENSORLG00000018802
GO:BP	cell-substrate adhesion	GO:0031589	0.0475758	1.32261	61	332	10	9429	ENSORLG00000003389	ENSORLG00000023835	ENSORLG00000020765	ENSORLG00000009834	ENSORLG00000024467	ENSORLG00000007419	ENSORLG00000000356	ENSORLG00000018326	ENSORLG00000020862	ENSORLG00000001977
GO:CC	focal adhesion	GO:0005925	1.365e-07	6.86487	36	306	12	9282	ENSORLG00000003389	ENSORLG00000008993	ENSORLG00000020765	ENSORLG00000009834	ENSORLG00000019746	ENSORLG00000023311	ENSORLG00000005951	ENSORLG00000012132	ENSORLG00000020862	ENSORLG00000029529	ENSORLG00000001977	ENSORLG00000015602
GO:CC	cell-substrate junction	GO:0030055	3.90194e-07	6.40872	39	306	12	9282	ENSORLG00000003389	ENSORLG00000008993	ENSORLG00000020765	ENSORLG00000009834	ENSORLG00000019746	ENSORLG00000023311	ENSORLG00000005951	ENSORLG00000012132	ENSORLG00000020862	ENSORLG00000029529	ENSORLG00000001977	ENSORLG00000015602
GO:CC	extracellular matrix	GO:0031012	1.2185e-05	4.91417	207	306	24	9282	ENSORLG00000027007	ENSORLG00000011273	ENSORLG00000010226	ENSORLG00000010756	ENSORLG00000018064	ENSORLG00000004319	ENSORLG00000009876	ENSORLG00000004966	ENSORLG00000014658	ENSORLG00000015488	ENSORLG00000001946	ENSORLG00000019677	ENSORLG00000000178	ENSORLG00000000761	ENSORLG00000005664	ENSORLG00000018013	ENSORLG00000018617	ENSORLG00000025663	ENSORLG00000004990	ENSORLG00000007419	ENSORLG00000000356	ENSORLG00000010424	ENSORLG00000010908	ENSORLG00000020577
GO:CC	external encapsulating structure	GO:0030312	1.2185e-05	4.91417	207	306	24	9282	ENSORLG00000027007	ENSORLG00000011273	ENSORLG00000010226	ENSORLG00000010756	ENSORLG00000018064	ENSORLG00000004319	ENSORLG00000009876	ENSORLG00000004966	ENSORLG00000014658	ENSORLG00000015488	ENSORLG00000001946	ENSORLG00000019677	ENSORLG00000000178	ENSORLG00000000761	ENSORLG00000005664	ENSORLG00000018013	ENSORLG00000018617	ENSORLG00000025663	ENSORLG00000004990	ENSORLG00000007419	ENSORLG00000000356	ENSORLG00000010424	ENSORLG00000010908	ENSORLG00000020577
GO:CC	cell periphery	GO:0071944	3.8708e-05	4.4122	2558	306	125	9282	ENSORLG00000009509	ENSORLG00000027007	ENSORLG00000002354	ENSORLG00000011273	ENSORLG00000010226	ENSORLG00000005436	ENSORLG00000017495	ENSORLG00000010756	ENSORLG00000008004	ENSORLG00000018064	ENSORLG00000012956	ENSORLG00000029210	ENSORLG00000014159	ENSORLG00000018566	ENSORLG00000011092	ENSORLG00000020371	ENSORLG00000019206	ENSORLG00000024384	ENSORLG00000005848	ENSORLG00000029096	ENSORLG00000008993	ENSORLG00000005627	ENSORLG00000030175	ENSORLG00000014290	ENSORLG00000025737	ENSORLG00000024875	ENSORLG00000006371	ENSORLG00000018020	ENSORLG00000024433	ENSORLG00000004319	ENSORLG00000013973	ENSORLG00000014795	ENSORLG00000001587	ENSORLG00000016183	ENSORLG00000002316	ENSORLG00000016273	ENSORLG00000002349	ENSORLG00000006603	ENSORLG00000024032	ENSORLG00000015278	ENSORLG00000005966
GO:CC	anchoring junction	GO:0070161	7.70981e-05	4.11296	212	306	23	9282	ENSORLG00000003389	ENSORLG00000008993	ENSORLG00000020765	ENSORLG00000009834	ENSORLG00000016273	ENSORLG00000004570	ENSORLG00000011281	ENSORLG00000015457	ENSORLG00000029757	ENSORLG00000019746	ENSORLG00000023311	ENSORLG00000008336	ENSORLG00000014111	ENSORLG00000005951	ENSORLG00000007854	ENSORLG00000005412	ENSORLG00000028503	ENSORLG00000012132	ENSORLG00000020862	ENSORLG00000005387	ENSORLG00000029529	ENSORLG00000001977	ENSORLG00000015602
GO:CC	actin cytoskeleton	GO:0015629	0.000108828	3.96326	200	306	22	9282	ENSORLG00000011624	ENSORLG00000008004	ENSORLG00000018566	ENSORLG00000000136	ENSORLG00000009847	ENSORLG00000016655	ENSORLG00000015895	ENSORLG00000019949	ENSORLG00000005263	ENSORLG00000017032	ENSORLG00000009740	ENSORLG00000026496	ENSORLG00000012150	ENSORLG00000016917	ENSORLG00000014111	ENSORLG00000009498	ENSORLG00000007854	ENSORLG00000012132	ENSORLG00000018254	ENSORLG00000012272	ENSORLG00000015602	ENSORLG00000017437
GO:CC	cell junction	GO:0030054	0.0016378	2.78574	591	306	40	9282	ENSORLG00000006181	ENSORLG00000003389	ENSORLG00000005848	ENSORLG00000008993	ENSORLG00000014290	ENSORLG00000020765	ENSORLG00000001644	ENSORLG00000027623	ENSORLG00000009834	ENSORLG00000002316	ENSORLG00000016273	ENSORLG00000002349	ENSORLG00000005966	ENSORLG00000004570	ENSORLG00000011281	ENSORLG00000013182	ENSORLG00000008800	ENSORLG00000008215	ENSORLG00000024836	ENSORLG00000003407	ENSORLG00000015457	ENSORLG00000022317	ENSORLG00000029757	ENSORLG00000019746	ENSORLG00000023311	ENSORLG00000008336	ENSORLG00000014111	ENSORLG00000005951	ENSORLG00000006048	ENSORLG00000007854	ENSORLG00000025818	ENSORLG00000005412	ENSORLG00000028503	ENSORLG00000012132	ENSORLG00000009818	ENSORLG00000020862	ENSORLG00000005387	ENSORLG00000029529	ENSORLG00000001977	ENSORLG00000015602
GO:CC	supramolecular fiber	GO:0099512	0.00539969	2.26763	254	306	22	9282	ENSORLG00000011624	ENSORLG00000028884	ENSORLG00000001801	ENSORLG00000004319	ENSORLG00000009847	ENSORLG00000001741	ENSORLG00000029189	ENSORLG00000014658	ENSORLG00000012987	ENSORLG00000001953	ENSORLG00000015895	ENSORLG00000024836	ENSORLG00000017032	ENSORLG00000005664	ENSORLG00000000815	ENSORLG00000015065	ENSORLG00000026496	ENSORLG00000023311	ENSORLG00000016265	ENSORLG00000014111	ENSORLG00000007854	ENSORLG00000018326
GO:CC	supramolecular polymer	GO:0099081	0.00573527	2.24145	255	306	22	9282	ENSORLG00000011624	ENSORLG00000028884	ENSORLG00000001801	ENSORLG00000004319	ENSORLG00000009847	ENSORLG00000001741	ENSORLG00000029189	ENSORLG00000014658	ENSORLG00000012987	ENSORLG00000001953	ENSORLG00000015895	ENSORLG00000024836	ENSORLG00000017032	ENSORLG00000005664	ENSORLG00000000815	ENSORLG00000015065	ENSORLG00000026496	ENSORLG00000023311	ENSORLG00000016265	ENSORLG00000014111	ENSORLG00000007854	ENSORLG00000018326
GO:CC	cytoskeleton	GO:0005856	0.00579563	2.2369	624	306	40	9282	ENSORLG00000011624	ENSORLG00000008004	ENSORLG00000018566	ENSORLG00000013126	ENSORLG00000000136	ENSORLG00000009847	ENSORLG00000029189	ENSORLG00000016655	ENSORLG00000012987	ENSORLG00000001953	ENSORLG00000015895	ENSORLG00000019949	ENSORLG00000012731	ENSORLG00000024836	ENSORLG00000009803	ENSORLG00000005263	ENSORLG00000017032	ENSORLG00000000815	ENSORLG00000015065	ENSORLG00000009740	ENSORLG00000026496	ENSORLG00000012150	ENSORLG00000023311	ENSORLG00000016917	ENSORLG00000016265	ENSORLG00000014111	ENSORLG00000019702	ENSORLG00000009436	ENSORLG00000009498	ENSORLG00000007854	ENSORLG00000016212	ENSORLG00000018326	ENSORLG00000012132	ENSORLG00000020845	ENSORLG00000020848	ENSORLG00000018254	ENSORLG00000012272	ENSORLG00000015602	ENSORLG00000017437	ENSORLG00000014562
GO:CC	supramolecular complex	GO:0099080	0.00603029	2.21966	332	306	26	9282	ENSORLG00000011624	ENSORLG00000028884	ENSORLG00000001801	ENSORLG00000004319	ENSORLG00000009847	ENSORLG00000001741	ENSORLG00000029189	ENSORLG00000014658	ENSORLG00000012987	ENSORLG00000001953	ENSORLG00000015895	ENSORLG00000024836	ENSORLG00000022018	ENSORLG00000017032	ENSORLG00000005664	ENSORLG00000000815	ENSORLG00000015065	ENSORLG00000026496	ENSORLG00000029757	ENSORLG00000023311	ENSORLG00000027198	ENSORLG00000016265	ENSORLG00000014111	ENSORLG00000007854	ENSORLG00000018326	ENSORLG00000020672
GO:CC	collagen-containing extracellular matrix	GO:0062023	0.0253097	1.59671	104	306	12	9282	ENSORLG00000027007	ENSORLG00000010226	ENSORLG00000004319	ENSORLG00000014658	ENSORLG00000001946	ENSORLG00000019677	ENSORLG00000000761	ENSORLG00000005664	ENSORLG00000018617	ENSORLG00000007419	ENSORLG00000000356	ENSORLG00000020577
GO:CC	stress fiber	GO:0001725	0.049899	1.30191	19	306	5	9282	ENSORLG00000014111	ENSORLG00000007854	ENSORLG00000012132	ENSORLG00000015602	ENSORLG00000017437
GO:CC	contractile actin filament bundle	GO:0097517	0.049899	1.30191	19	306	5	9282	ENSORLG00000014111	ENSORLG00000007854	ENSORLG00000012132	ENSORLG00000015602	ENSORLG00000017437
GO:CC	microvillus	GO:0005902	0.049899	1.30191	19	306	5	9282	ENSORLG00000008367	ENSORLG00000009740	ENSORLG00000012150	ENSORLG00000010311	ENSORLG00000018254
KEGG	Focal adhesion	KEGG:04510	7.03882e-13	12.1525	247	269	42	6062	ENSORLG00000010249	ENSORLG00000011273	ENSORLG00000016593	ENSORLG00000004209	ENSORLG00000003389	ENSORLG00000001925	ENSORLG00000004193	ENSORLG00000005372	ENSORLG00000004949	ENSORLG00000020765	ENSORLG00000004319	ENSORLG00000009419	ENSORLG00000017013	ENSORLG00000016183	ENSORLG00000016791	ENSORLG00000001982	ENSORLG00000017692	ENSORLG00000012731	ENSORLG00000012565	ENSORLG00000004191	ENSORLG00000008517	ENSORLG00000019746	ENSORLG00000009416	ENSORLG00000010256	ENSORLG00000007419	ENSORLG00000000939	ENSORLG00000015529	ENSORLG00000014126	ENSORLG00000000356	ENSORLG00000025374	ENSORLG00000013042	ENSORLG00000015760	ENSORLG00000020577	ENSORLG00000006927	ENSORLG00000018585	ENSORLG00000012132	ENSORLG00000012363	ENSORLG00000003577	ENSORLG00000020862	ENSORLG00000012272	ENSORLG00000017481
KEGG	Regulation of actin cytoskeleton	KEGG:04810	5.9574e-11	10.2249	268	269	41	6062	ENSORLG00000010249	ENSORLG00000008004	ENSORLG00000004209	ENSORLG00000003389	ENSORLG00000001925	ENSORLG00000004193	ENSORLG00000020765	ENSORLG00000009419	ENSORLG00000016183	ENSORLG00000007848	ENSORLG00000017692	ENSORLG00000012731	ENSORLG00000003407	ENSORLG00000012128	ENSORLG00000026261	ENSORLG00000012347	ENSORLG00000016200	ENSORLG00000008517	ENSORLG00000013277	ENSORLG00000000939	ENSORLG00000015529	ENSORLG00000015044	ENSORLG00000014126	ENSORLG00000025374	ENSORLG00000009498	ENSORLG00000015760	ENSORLG00000020577	ENSORLG00000006927	ENSORLG00000011056	ENSORLG00000007457	ENSORLG00000018585	ENSORLG00000013907	ENSORLG00000028203	ENSORLG00000015984	ENSORLG00000012363	ENSORLG00000003577	ENSORLG00000020862	ENSORLG00000022529	ENSORLG00000001977	ENSORLG00000013964	ENSORLG00000014206
KEGG	ECM-receptor interaction	KEGG:04512	8.02692e-11	10.0955	87	269	23	6062	ENSORLG00000010249	ENSORLG00000011273	ENSORLG00000020663	ENSORLG00000004209	ENSORLG00000003389	ENSORLG00000001925	ENSORLG00000005372	ENSORLG00000003520	ENSORLG00000004949	ENSORLG00000020765	ENSORLG00000004319	ENSORLG00000017013	ENSORLG00000006656	ENSORLG00000010935	ENSORLG00000009416	ENSORLG00000010256	ENSORLG00000007419	ENSORLG00000014126	ENSORLG00000000356	ENSORLG00000020577	ENSORLG00000000529	ENSORLG00000020862	ENSORLG00000001977
KEGG	Tight junction	KEGG:04530	2.99202e-06	5.52404	215	269	29	6062	ENSORLG00000008004	ENSORLG00000009419	ENSORLG00000016183	ENSORLG00000016273	ENSORLG00000004570	ENSORLG00000029189	ENSORLG00000026310	ENSORLG00000025395	ENSORLG00000012731	ENSORLG00000003407	ENSORLG00000012128	ENSORLG00000026496	ENSORLG00000015457	ENSORLG00000016200	ENSORLG00000017963	ENSORLG00000018677	ENSORLG00000000939	ENSORLG00000014582	ENSORLG00000001861	ENSORLG00000015044	ENSORLG00000009498	ENSORLG00000005412	ENSORLG00000003209	ENSORLG00000009675	ENSORLG00000013474	ENSORLG00000000408	ENSORLG00000010195	ENSORLG00000001977	ENSORLG00000012182
KEGG	Steroid biosynthesis	KEGG:00100	0.0203974	1.69042	23	269	6	6062	ENSORLG00000015003	ENSORLG00000001602	ENSORLG00000007977	ENSORLG00000006686	ENSORLG00000017233	ENSORLG00000017362
KEGG	Vascular smooth muscle contraction	KEGG:04270	0.0491681	1.30832	150	269	16	6062	ENSORLG00000006056	ENSORLG00000026742	ENSORLG00000004193	ENSORLG00000013973	ENSORLG00000014452	ENSORLG00000026310	ENSORLG00000006969	ENSORLG00000012731	ENSORLG00000000395	ENSORLG00000016200	ENSORLG00000012382	ENSORLG00000005471	ENSORLG00000010644	ENSORLG00000015044	ENSORLG00000025374	ENSORLG00000022529
[truncated: 84 more columns]

## Sheet: GO Integrin
Integrin binding (GO:0005178)						Integrin binding (GO:0005178) - Direct targets
WT vs YAPs		WT vs YAPd				WT vs YAPs		WT vs YAPd
ID	Gene name	ID	Gene name			ID	Gene name	ID	Gene name
ENSORLG00000000356	lamb1a	ENSORLG00000000356	lamb1a			ENSORLG00000000356	lamb1a	ENSORLG00000000356	lamb1a
ENSORLG00000003389	itgb3a	ENSORLG00000001977	itgb1b.1			ENSORLG00000009834	fermt1	ENSORLG00000009834	fermt1
ENSORLG00000009834	fermt1	ENSORLG00000003389	itgb3a			ENSORLG00000010756	ccn1	ENSORLG00000010756	ccn1
ENSORLG00000010756	ccn1	ENSORLG00000009834	fermt1			ENSORLG00000018064	ccn2a	ENSORLG00000018013	ccn6
ENSORLG00000018064	ccn2a	ENSORLG00000010756	ccn1					ENSORLG00000018064	ccn2a
ENSORLG00000020765	itgb4	ENSORLG00000018013	ccn6
		ENSORLG00000018064	ccn2a
		ENSORLG00000019677	lama5
		ENSORLG00000020577	fn1
		ENSORLG00000020765	itgb4
		ENSORLG00000020862	itgb5
	Common genes in single and double mutants

## Sheet: GO Extracellular matrix
Extracellular matrix (GO:0031012)						Extracellular matrix (GO:0031012) - Direct targets
WT vs YAPs		WT vs YAPd				WT vs YAPs		WT vs YAPd
ID	Gene name	ID	Gene name			ID	Gene name	ID	Gene name
ENSORLG00000000178	adamtsl5	ENSORLG00000000178	adamtsl5			ENSORLG00000000178	adamtsl5	ENSORLG00000000178	adamtsl5
ENSORLG00000000356	lamb1a	ENSORLG00000000356	lamb1a			ENSORLG00000000356	lamb1a	ENSORLG00000000356	lamb1a
ENSORLG00000000761	vwa1	ENSORLG00000000761	vwa1			ENSORLG00000004966	ADAMTS5	ENSORLG00000004966	ADAMTS5
ENSORLG00000001946		ENSORLG00000001946				ENSORLG00000009818	gpc4	ENSORLG00000005664	col11a1a
ENSORLG00000004966	ADAMTS5	ENSORLG00000004319	col1a2			ENSORLG00000010424		ENSORLG00000007419	lamc1
ENSORLG00000009818	gpc4	ENSORLG00000004966	ADAMTS5			ENSORLG00000010756	ccn1	ENSORLG00000009818	gpc4
ENSORLG00000009876		ENSORLG00000004990	adamts1			ENSORLG00000015206	adamts15b	ENSORLG00000010226	angpt1
ENSORLG00000010424		ENSORLG00000005664	col11a1a			ENSORLG00000015488	bmper	ENSORLG00000010424
ENSORLG00000010756	ccn1	ENSORLG00000007419	lamc1			ENSORLG00000018064	ccn2a	ENSORLG00000010756	ccn1
ENSORLG00000011273	col1a1b	ENSORLG00000007609	anxa2a					ENSORLG00000015488	bmper
ENSORLG00000012407	str-3	ENSORLG00000009818	gpc4					ENSORLG00000018013	ccn6
ENSORLG00000014658	col5a2a	ENSORLG00000009876						ENSORLG00000018064	ccn2a
ENSORLG00000015206	adamts15b	ENSORLG00000010226	angpt1
ENSORLG00000015488	bmper	ENSORLG00000010424
ENSORLG00000018064	ccn2a	ENSORLG00000010756	ccn1
ENSORLG00000020663	frem1a	ENSORLG00000010908	timp2
ENSORLG00000025663	paplna	ENSORLG00000011273	col1a1b
ENSORLG00000026952	gpc5a	ENSORLG00000012407	str-3
ENSORLG00000027007		ENSORLG00000014658	col5a2a
		ENSORLG00000015488	bmper
		ENSORLG00000018013	ccn6
		ENSORLG00000018064	ccn2a
		ENSORLG00000018617
		ENSORLG00000019677	lama5
		ENSORLG00000020577	fn1
		ENSORLG00000020663	frem1a
		ENSORLG00000025663	paplna
		ENSORLG00000026952	gpc5a
		ENSORLG00000027007
	Common genes in single and double mutants

## Sheet: GO Cell adhesion
Cell adhesion (GO:0007155)						Cell adhesion (GO:0007155) - Direct targets
WT vs YAPs		WT vs YAPd				WT vs YAPs		WT vs YAPd
ID	Gene name	ID	Gene name			ID	Gene name	ID	Gene name
ENSORLG00000000356	lamb1a	ENSORLG00000000356	lamb1a			ENSORLG00000000356	lamb1a	ENSORLG00000000356	lamb1a
ENSORLG00000000886	pcdh19	ENSORLG00000000886	pcdh19			ENSORLG00000000886	pcdh19	ENSORLG00000000886	pcdh19
ENSORLG00000001045	sned1	ENSORLG00000001045	sned1			ENSORLG00000001045	sned1	ENSORLG00000001045	sned1
ENSORLG00000001540	hapln3	ENSORLG00000001540	hapln3			ENSORLG00000001925	itga2.2	ENSORLG00000001925	itga2.2
ENSORLG00000001925	itga2.2	ENSORLG00000001925	itga2.2			ENSORLG00000002135	obsl1a	ENSORLG00000004685	PTPRD
ENSORLG00000002135	obsl1a	ENSORLG00000001977	itgb1b.1			ENSORLG00000004514	SRCIN1	ENSORLG00000005387	alcamb
ENSORLG00000002136		ENSORLG00000003389	itgb3a			ENSORLG00000005387	alcamb	ENSORLG00000006656	npnta
ENSORLG00000002736		ENSORLG00000004209	itga3b			ENSORLG00000006656	npnta	ENSORLG00000007419	lamc1
ENSORLG00000002981	sdc4	ENSORLG00000004570	cldn1			ENSORLG00000008517		ENSORLG00000008517
ENSORLG00000003389	itgb3a	ENSORLG00000004685	PTPRD			ENSORLG00000008993	ptk2bb	ENSORLG00000008993	ptk2bb
ENSORLG00000004209	itga3b	ENSORLG00000004916	pcdh7a			ENSORLG00000009818	gpc4	ENSORLG00000009818	gpc4
ENSORLG00000004514	SRCIN1	ENSORLG00000004949	thbs4b			ENSORLG00000009834	fermt1	ENSORLG00000009834	fermt1
ENSORLG00000004570	cldn1	ENSORLG00000005344	fbn2b			ENSORLG00000010756	ccn1	ENSORLG00000010756	ccn1
ENSORLG00000004916	pcdh7a	ENSORLG00000005387	alcamb			ENSORLG00000015602	lpp	ENSORLG00000011281	fat2
ENSORLG00000004949	thbs4b	ENSORLG00000005558	nexn			ENSORLG00000015826	MPZL2	ENSORLG00000014126	itgav
ENSORLG00000005387	alcamb	ENSORLG00000006656	npnta			ENSORLG00000016183	src	ENSORLG00000015602	lpp
ENSORLG00000005558	nexn	ENSORLG00000007177	dscaml1			ENSORLG00000018064	ccn2a	ENSORLG00000015826	MPZL2
ENSORLG00000006656	npnta	ENSORLG00000007419	lamc1					ENSORLG00000016183	src
ENSORLG00000007177	dscaml1	ENSORLG00000008336	PKP1					ENSORLG00000017122	gata3
ENSORLG00000007835		ENSORLG00000008517						ENSORLG00000018013	ccn6
ENSORLG00000008517		ENSORLG00000008993	ptk2bb					ENSORLG00000018064	ccn2a
ENSORLG00000008993	ptk2bb	ENSORLG00000009818	gpc4					ENSORLG00000018585	bcar1
ENSORLG00000009818	gpc4	ENSORLG00000009834	fermt1
ENSORLG00000009834	fermt1	ENSORLG00000010249	itga10
ENSORLG00000010756	ccn1	ENSORLG00000010756	ccn1
ENSORLG00000011535	pcdh12	ENSORLG00000011281	fat2
ENSORLG00000015602	lpp	ENSORLG00000011535	pcdh12
ENSORLG00000015826	MPZL2	ENSORLG00000012272	tln2a
ENSORLG00000016183	src	ENSORLG00000012542	jupa
ENSORLG00000016767	PKP4	ENSORLG00000012880	ripor2
ENSORLG00000018064	ccn2a	ENSORLG00000013042	tln1
ENSORLG00000020663	frem1a	ENSORLG00000014126	itgav
ENSORLG00000020765	itgb4	ENSORLG00000014792	tbx2b
ENSORLG00000024269		ENSORLG00000015602	lpp
ENSORLG00000027072	PCDH20	ENSORLG00000015826	MPZL2
		ENSORLG00000016183	src
		ENSORLG00000016767	PKP4
		ENSORLG00000017122	gata3
		ENSORLG00000018013	ccn6
		ENSORLG00000018064	ccn2a
		ENSORLG00000018326	myo5b
		ENSORLG00000018585	bcar1
		ENSORLG00000018617
		ENSORLG00000019677	lama5
		ENSORLG00000020577	fn1
		ENSORLG00000020663	frem1a
		ENSORLG00000020765	itgb4
		ENSORLG00000020862	itgb5
		ENSORLG00000023835
		ENSORLG00000024467
		ENSORLG00000027072	PCDH20
		ENSORLG00000029529	efs
	Common genes in single and double mutants

## Sheet: GO Cytoskeleton
Cytoskeleton organization (GO:0007010)						Cytoskeleton organization (GO:0007010)
WT vs YAPs		WT vs YAPd				WT vs YAPs		WT vs YAPd
ID	Gene name	ID	Gene name			ID	Gene name	ID	Gene name
ENSORLG00000000698		ENSORLG00000000058				ENSORLG00000000698		ENSORLG00000000058
ENSORLG00000001542	zgc:154093	ENSORLG00000000698				ENSORLG00000001861	pard6b	ENSORLG00000000698
ENSORLG00000001861	pard6b	ENSORLG00000000815	evpla			ENSORLG00000005263	svild	ENSORLG00000000815	evpla
ENSORLG00000002046	coro1a	ENSORLG00000001861	pard6b			ENSORLG00000005951	dlc1	ENSORLG00000001861	pard6b
ENSORLG00000002981	sdc4	ENSORLG00000001953	NCKAP5			ENSORLG00000008004	zgc:101810	ENSORLG00000002006	SPTBN1
ENSORLG00000004582	LIMD1	ENSORLG00000002006	SPTBN1			ENSORLG00000008432	phactr4a	ENSORLG00000003176
ENSORLG00000005263	svild	ENSORLG00000002046	coro1a			ENSORLG00000008993	ptk2bb	ENSORLG00000005263	svild
ENSORLG00000005412	amot	ENSORLG00000003176				ENSORLG00000009436	TRIP10	ENSORLG00000005951	dlc1
ENSORLG00000005448	myo5ab	ENSORLG00000003877	smyd1b			ENSORLG00000011196	BICD2	ENSORLG00000007725	fmnl3
ENSORLG00000005951	dlc1	ENSORLG00000005263	svild			ENSORLG00000012987	tubb5	ENSORLG00000008004	zgc:101810
ENSORLG00000006747	phldb2b	ENSORLG00000005412	amot			ENSORLG00000014055		ENSORLG00000008432	phactr4a
ENSORLG00000007373	cdc42ep4a	ENSORLG00000005951	dlc1			ENSORLG00000014159	marcksl1b	ENSORLG00000008993	ptk2bb
ENSORLG00000007835		ENSORLG00000007457	baiap2a			ENSORLG00000015457	amotl2a	ENSORLG00000009436	TRIP10
ENSORLG00000007854	pdlim5b	ENSORLG00000007725	fmnl3			ENSORLG00000016273	amotl2b	ENSORLG00000011196	BICD2
ENSORLG00000008004	zgc:101810	ENSORLG00000007854	pdlim5b			ENSORLG00000016655	lima1a	ENSORLG00000012987	tubb5
ENSORLG00000008432	phactr4a	ENSORLG00000008004	zgc:101810			ENSORLG00000017777	daam2	ENSORLG00000013126
ENSORLG00000008846		ENSORLG00000008336	PKP1			ENSORLG00000017963	prkci	ENSORLG00000014055
ENSORLG00000008993	ptk2bb	ENSORLG00000008432	phactr4a			ENSORLG00000019702	pacsin3	ENSORLG00000014159	marcksl1b
ENSORLG00000009436	TRIP10	ENSORLG00000008846						ENSORLG00000015065	evplb
ENSORLG00000009498	arpc5b	ENSORLG00000008993	ptk2bb					ENSORLG00000015457	amotl2a
ENSORLG00000009709	cap1	ENSORLG00000009005	tagln2					ENSORLG00000016273	amotl2b
ENSORLG00000009740	myo1cb	ENSORLG00000009436	TRIP10					ENSORLG00000016655	lima1a
ENSORLG00000009847	smtnl	ENSORLG00000009498	arpc5b					ENSORLG00000017777	daam2
ENSORLG00000011196	BICD2	ENSORLG00000009709	cap1					ENSORLG00000017963	prkci
ENSORLG00000012347	gsna	ENSORLG00000009740	myo1cb					ENSORLG00000018100
ENSORLG00000012731	rock2b	ENSORLG00000009847	smtnl					ENSORLG00000018677	pard6a
ENSORLG00000012987	tubb5	ENSORLG00000010356	phip					ENSORLG00000019702	pacsin3
ENSORLG00000014055		ENSORLG00000011196	BICD2					ENSORLG00000019949	ablim2
ENSORLG00000014111	pdlim1	ENSORLG00000012150	MYO1D					ENSORLG00000020845	ptpn4a
ENSORLG00000014159	marcksl1b	ENSORLG00000012272	tln2a					ENSORLG00000020848	epb41l5
ENSORLG00000015457	amotl2a	ENSORLG00000012347	gsna
ENSORLG00000015895		ENSORLG00000012731	rock2b
ENSORLG00000015984	cyfip1	ENSORLG00000012987	tubb5
ENSORLG00000016200	myh9b	ENSORLG00000013042	tln1
ENSORLG00000016273	amotl2b	ENSORLG00000013126
ENSORLG00000016543	cnn1b	ENSORLG00000013876	GAN
ENSORLG00000016655	lima1a	ENSORLG00000013907	ssh2a
ENSORLG00000016799	SIPA1L1	ENSORLG00000014055
ENSORLG00000016975	INF2	ENSORLG00000014111	pdlim1
ENSORLG00000017032	tpm4a	ENSORLG00000014159	marcksl1b
ENSORLG00000017777	daam2	ENSORLG00000014357	smo
ENSORLG00000017963	prkci	ENSORLG00000014562	map7d1a
ENSORLG00000018254	myo1b	ENSORLG00000015065	evplb
ENSORLG00000019702	pacsin3	ENSORLG00000015457	amotl2a
ENSORLG00000021978	slc8a1a	ENSORLG00000015895
ENSORLG00000023747		ENSORLG00000015984	cyfip1
ENSORLG00000023773		ENSORLG00000016200	myh9b
ENSORLG00000024032	marcksl1a	ENSORLG00000016273	amotl2b
ENSORLG00000024658	arhgef19	ENSORLG00000016655	lima1a
ENSORLG00000026496		ENSORLG00000016799	SIPA1L1
ENSORLG00000028982		ENSORLG00000016975	INF2
ENSORLG00000029189		ENSORLG00000017032	tpm4a
ENSORLG00000029757	wtip	ENSORLG00000017437	daam1b
		ENSORLG00000017777	daam2
		ENSORLG00000017963	prkci
		ENSORLG00000018100
		ENSORLG00000018254	myo1b
		ENSORLG00000018677	pard6a
		ENSORLG00000019702	pacsin3
		ENSORLG00000019949	ablim2
		ENSORLG00000020845	ptpn4a
		ENSORLG00000020848	epb41l5
		ENSORLG00000021978	slc8a1a
		ENSORLG00000023311	plecb
		ENSORLG00000023747
		ENSORLG00000024032	marcksl1a
		ENSORLG00000024658	arhgef19
		ENSORLG00000024836	map1ab
		ENSORLG00000025204	fgd4a
		ENSORLG00000026496
		ENSORLG00000028203	enah
		ENSORLG00000029189
		ENSORLG00000029529	efs
		ENSORLG00000029757	wtip
	Common genes in single and double mutants

## Sheet: GO Terms YAPs (direct targets)
source	term_name	term_id	adjusted_p_value	negative_log10_of_adjusted_p_value	term_size	query_size	intersection_size	effective_domain_size	intersections
GO:MF	integrin binding	GO:0005178	0.0122299	1.91258	40	84	5	8780	ENSORLG00000000356	ENSORLG00000001925	ENSORLG00000009834	ENSORLG00000010756	ENSORLG00000018064
GO:MF	cell adhesion molecule binding	GO:0050839	0.0369214	1.43272	115	84	7	8780	ENSORLG00000000356	ENSORLG00000001925	ENSORLG00000005387	ENSORLG00000009834	ENSORLG00000010756	ENSORLG00000012128	ENSORLG00000018064
GO:BP	negative regulation of cell death	GO:0060548	0.00891859	2.0497	90	89	7	10064	ENSORLG00000000682	ENSORLG00000010756	ENSORLG00000013304	ENSORLG00000016183	ENSORLG00000016791	ENSORLG00000017692	ENSORLG00000018064
GO:BP	developmental process	GO:0032502	0.0125055	1.9029	1254	89	26	10064	ENSORLG00000000356	ENSORLG00000000905	ENSORLG00000002135	ENSORLG00000002316	ENSORLG00000002553	ENSORLG00000003407	ENSORLG00000006459	ENSORLG00000006825	ENSORLG00000007736	ENSORLG00000008275	ENSORLG00000008432	ENSORLG00000008993	ENSORLG00000009215	ENSORLG00000009818	ENSORLG00000012128	ENSORLG00000014055	ENSORLG00000014159	ENSORLG00000014908	ENSORLG00000015457	ENSORLG00000015488	ENSORLG00000016183	ENSORLG00000016273	ENSORLG00000017692	ENSORLG00000017777	ENSORLG00000018205	ENSORLG00000018249
GO:BP	anatomical structure development	GO:0048856	0.0159708	1.79667	1116	89	24	10064	ENSORLG00000000356	ENSORLG00000000905	ENSORLG00000002135	ENSORLG00000002316	ENSORLG00000002553	ENSORLG00000003407	ENSORLG00000006459	ENSORLG00000006825	ENSORLG00000007736	ENSORLG00000008275	ENSORLG00000008432	ENSORLG00000009215	ENSORLG00000009818	ENSORLG00000012128	ENSORLG00000014055	ENSORLG00000014159	ENSORLG00000014908	ENSORLG00000015457	ENSORLG00000015488	ENSORLG00000016183	ENSORLG00000016273	ENSORLG00000017777	ENSORLG00000018205	ENSORLG00000018249
GO:BP	hippo signaling	GO:0035329	0.0240344	1.61917	22	89	4	10064	ENSORLG00000002553	ENSORLG00000002708	ENSORLG00000015457	ENSORLG00000016273
GO:CC	anchoring junction	GO:0070161	0.0317142	1.49875	237	84	9	10030	ENSORLG00000003573	ENSORLG00000005387	ENSORLG00000005951	ENSORLG00000008993	ENSORLG00000009834	ENSORLG00000012128	ENSORLG00000015457	ENSORLG00000015602	ENSORLG00000016273
GO:CC	focal adhesion	GO:0005925	0.0448677	1.34807	36	84	4	10030	ENSORLG00000005951	ENSORLG00000008993	ENSORLG00000009834	ENSORLG00000015602
KEGG	Tight junction	KEGG:04530	2.7874e-05	4.5548	214	70	13	6100	ENSORLG00000000939	ENSORLG00000001861	ENSORLG00000003407	ENSORLG00000008004	ENSORLG00000009419	ENSORLG00000009675	ENSORLG00000012128	ENSORLG00000014582	ENSORLG00000015044	ENSORLG00000015457	ENSORLG00000016183	ENSORLG00000016273	ENSORLG00000017963
KEGG	Regulation of actin cytoskeleton	KEGG:04810	5.5832e-05	4.25312	266	70	14	6100	ENSORLG00000000939	ENSORLG00000001925	ENSORLG00000003407	ENSORLG00000007848	ENSORLG00000008004	ENSORLG00000008517	ENSORLG00000009419	ENSORLG00000011056	ENSORLG00000012128	ENSORLG00000012363	ENSORLG00000015044	ENSORLG00000015529	ENSORLG00000016183	ENSORLG00000017692
KEGG	Focal adhesion	KEGG:04510	0.000128696	3.89043	245	70	13	6100	ENSORLG00000000356	ENSORLG00000000939	ENSORLG00000001925	ENSORLG00000001982	ENSORLG00000004191	ENSORLG00000005372	ENSORLG00000008517	ENSORLG00000009419	ENSORLG00000012363	ENSORLG00000015529	ENSORLG00000016183	ENSORLG00000016791	ENSORLG00000017692

## Sheet: GO Terms YAPd (direct targets)
source	term_name	term_id	adjusted_p_value	negative_log10_of_adjusted_p_value	term_size	query_size	intersection_size	effective_domain_size	intersections
GO:MF	integrin binding	GO:0005178	0.000201348	3.69605	40	114	7	8780	ENSORLG00000000356	ENSORLG00000001925	ENSORLG00000009834	ENSORLG00000010756	ENSORLG00000014126	ENSORLG00000018013	ENSORLG00000018064
GO:MF	protein-containing complex binding	GO:0044877	0.000256719	3.59054	363	114	18	8780	ENSORLG00000000356	ENSORLG00000001925	ENSORLG00000003176	ENSORLG00000005263	ENSORLG00000007725	ENSORLG00000008004	ENSORLG00000009834	ENSORLG00000010756	ENSORLG00000011196	ENSORLG00000011624	ENSORLG00000014055	ENSORLG00000014126	ENSORLG00000014159	ENSORLG00000016655	ENSORLG00000017229	ENSORLG00000018013	ENSORLG00000018064	ENSORLG00000019949
GO:MF	cell adhesion molecule binding	GO:0050839	0.005061	2.29576	115	114	9	8780	ENSORLG00000000356	ENSORLG00000001925	ENSORLG00000005387	ENSORLG00000009834	ENSORLG00000010756	ENSORLG00000012128	ENSORLG00000014126	ENSORLG00000018013	ENSORLG00000018064
GO:BP	vasculature development	GO:0001944	2.45829e-05	4.60937	57	127	9	10064	ENSORLG00000007736	ENSORLG00000010226	ENSORLG00000012072	ENSORLG00000014126	ENSORLG00000014452	ENSORLG00000014908	ENSORLG00000015457	ENSORLG00000015488	ENSORLG00000016273
GO:BP	developmental process	GO:0032502	2.93554e-05	4.53231	1254	127	39	10064	ENSORLG00000000356	ENSORLG00000000905	ENSORLG00000002316	ENSORLG00000002446	ENSORLG00000002553	ENSORLG00000002596	ENSORLG00000003407	ENSORLG00000004547	ENSORLG00000006459	ENSORLG00000006825	ENSORLG00000007419	ENSORLG00000007725	ENSORLG00000007736	ENSORLG00000008275	ENSORLG00000008323	ENSORLG00000008432	ENSORLG00000008993	ENSORLG00000009087	ENSORLG00000009215	ENSORLG00000009818	ENSORLG00000010226	ENSORLG00000012025	ENSORLG00000012072	ENSORLG00000012128	ENSORLG00000013002	ENSORLG00000014055	ENSORLG00000014126	ENSORLG00000014159	ENSORLG00000014206	ENSORLG00000014452	ENSORLG00000014908	ENSORLG00000015457	ENSORLG00000015488	ENSORLG00000016183	ENSORLG00000016273	ENSORLG00000017122	ENSORLG00000017692	ENSORLG00000017777	ENSORLG00000018249
GO:BP	angiogenesis	GO:0001525	5.60341e-05	4.25155	45	127	8	10064	ENSORLG00000007736	ENSORLG00000010226	ENSORLG00000012072	ENSORLG00000014126	ENSORLG00000014452	ENSORLG00000015457	ENSORLG00000015488	ENSORLG00000016273
GO:BP	blood vessel morphogenesis	GO:0048514	0.000112388	3.94928	49	127	8	10064	ENSORLG00000007736	ENSORLG00000010226	ENSORLG00000012072	ENSORLG00000014126	ENSORLG00000014452	ENSORLG00000015457	ENSORLG00000015488	ENSORLG00000016273
GO:BP	anatomical structure development	GO:0048856	0.000153479	3.81395	1116	127	35	10064	ENSORLG00000000356	ENSORLG00000000905	ENSORLG00000002316	ENSORLG00000002446	ENSORLG00000002553	ENSORLG00000002596	ENSORLG00000003407	ENSORLG00000004547	ENSORLG00000006459	ENSORLG00000006825	ENSORLG00000007419	ENSORLG00000007725	ENSORLG00000007736	ENSORLG00000008275	ENSORLG00000008432	ENSORLG00000009087	ENSORLG00000009215	ENSORLG00000009818	ENSORLG00000010226	ENSORLG00000012025	ENSORLG00000012072	ENSORLG00000012128	ENSORLG00000013002	ENSORLG00000014055	ENSORLG00000014126	ENSORLG00000014159	ENSORLG00000014452	ENSORLG00000014908	ENSORLG00000015457	ENSORLG00000015488	ENSORLG00000016183	ENSORLG00000016273	ENSORLG00000017122	ENSORLG00000017777	ENSORLG00000018249
GO:BP	blood vessel development	GO:0001568	0.00021175	3.67418	53	127	8	10064	ENSORLG00000007736	ENSORLG00000010226	ENSORLG00000012072	ENSORLG00000014126	ENSORLG00000014452	ENSORLG00000015457	ENSORLG00000015488	ENSORLG00000016273
GO:BP	tube morphogenesis	GO:0035239	0.000328795	3.48307	56	127	8	10064	ENSORLG00000007736	ENSORLG00000010226	ENSORLG00000012072	ENSORLG00000014126	ENSORLG00000014452	ENSORLG00000015457	ENSORLG00000015488	ENSORLG00000016273
GO:BP	cytoskeleton organization	GO:0007010	0.00127311	2.89513	606	127	23	10064	ENSORLG00000000815	ENSORLG00000001861	ENSORLG00000003176	ENSORLG00000003573	ENSORLG00000005263	ENSORLG00000005951	ENSORLG00000007725	ENSORLG00000008004	ENSORLG00000008432	ENSORLG00000009436	ENSORLG00000011196	ENSORLG00000012987	ENSORLG00000013126	ENSORLG00000014055	ENSORLG00000014159	ENSORLG00000015065	ENSORLG00000015457	ENSORLG00000016273	ENSORLG00000016655	ENSORLG00000018677	ENSORLG00000019702	ENSORLG00000020845	ENSORLG00000020848
GO:BP	tube development	GO:0035295	0.00134434	2.87149	67	127	8	10064	ENSORLG00000007736	ENSORLG00000010226	ENSORLG00000012072	ENSORLG00000014126	ENSORLG00000014452	ENSORLG00000015457	ENSORLG00000015488	ENSORLG00000016273
GO:BP	multicellular organism development	GO:0007275	0.00242511	2.61527	825	127	27	10064	ENSORLG00000000905	ENSORLG00000002316	ENSORLG00000002446	ENSORLG00000002553	ENSORLG00000002596	ENSORLG00000003407	ENSORLG00000006459	ENSORLG00000007736	ENSORLG00000008275	ENSORLG00000009087	ENSORLG00000009215	ENSORLG00000009818	ENSORLG00000010226	ENSORLG00000012025	ENSORLG00000012072	ENSORLG00000013002	ENSORLG00000014126	ENSORLG00000014159	ENSORLG00000014452	ENSORLG00000014908	ENSORLG00000015457	ENSORLG00000015488	ENSORLG00000016183	ENSORLG00000016273	ENSORLG00000017122	ENSORLG00000017777	ENSORLG00000018249
GO:BP	hippo signaling	GO:0035329	0.00489247	2.31047	22	127	5	10064	ENSORLG00000002553	ENSORLG00000002708	ENSORLG00000008880	ENSORLG00000015457	ENSORLG00000016273
GO:BP	system development	GO:0048731	0.00694237	2.15849	770	127	25	10064	ENSORLG00000000905	ENSORLG00000002316	ENSORLG00000002446	ENSORLG00000003407	ENSORLG00000006459	ENSORLG00000007736	ENSORLG00000008275	ENSORLG00000009087	ENSORLG00000009215	ENSORLG00000009818	ENSORLG00000010226	ENSORLG00000012025	ENSORLG00000012072	ENSORLG00000013002	ENSORLG00000014126	ENSORLG00000014159	ENSORLG00000014452	ENSORLG00000014908	ENSORLG00000015457	ENSORLG00000015488	ENSORLG00000016183	ENSORLG00000016273	ENSORLG00000017122	ENSORLG00000017777	ENSORLG00000018249
GO:BP	cell adhesion	GO:0007155	0.0071404	2.14628	440	127	18	10064	ENSORLG00000000356	ENSORLG00000001925	ENSORLG00000002446	ENSORLG00000004685	ENSORLG00000005387	ENSORLG00000007419	ENSORLG00000008993	ENSORLG00000009087	ENSORLG00000009818	ENSORLG00000009834	ENSORLG00000010756	ENSORLG00000011281	ENSORLG00000014126	ENSORLG00000015602	ENSORLG00000015826	ENSORLG00000016183	ENSORLG00000018013	ENSORLG00000018064
GO:BP	anatomical structure morphogenesis	GO:0009653	0.00896447	2.04748	492	127	19	10064	ENSORLG00000000356	ENSORLG00000003407	ENSORLG00000004547	ENSORLG00000006825	ENSORLG00000007419	ENSORLG00000007725	ENSORLG00000007736	ENSORLG00000009087	ENSORLG00000010226	ENSORLG00000012072	ENSORLG00000012128	ENSORLG00000013002	ENSORLG00000014055	ENSORLG00000014126	ENSORLG00000014452	ENSORLG00000014908	ENSORLG00000015457	ENSORLG00000015488	ENSORLG00000016273
GO:BP	anatomical structure formation involved in morphogenesis	GO:0048646	0.00901186	2.04519	113	127	9	10064	ENSORLG00000007736	ENSORLG00000010226	ENSORLG00000012072	ENSORLG00000014126	ENSORLG00000014452	ENSORLG00000014908	ENSORLG00000015457	ENSORLG00000015488	ENSORLG00000016273
GO:BP	negative regulation of cell death	GO:0060548	0.0125391	1.90173	90	127	8	10064	ENSORLG00000000682	ENSORLG00000010756	ENSORLG00000013304	ENSORLG00000016183	ENSORLG00000016791	ENSORLG00000017692	ENSORLG00000018013	ENSORLG00000018064
GO:BP	circulatory system development	GO:0072359	0.0146571	1.83395	120	127	9	10064	ENSORLG00000007736	ENSORLG00000010226	ENSORLG00000012072	ENSORLG00000014126	ENSORLG00000014452	ENSORLG00000014908	ENSORLG00000015457	ENSORLG00000015488	ENSORLG00000016273
GO:BP	actin cytoskeleton organization	GO:0030036	0.0479566	1.31915	328	127	14	10064	ENSORLG00000003176	ENSORLG00000005263	ENSORLG00000005951	ENSORLG00000007725	ENSORLG00000008004	ENSORLG00000008432	ENSORLG00000013126	ENSORLG00000014055	ENSORLG00000014159	ENSORLG00000015457	ENSORLG00000016273	ENSORLG00000016655	ENSORLG00000020845	ENSORLG00000020848
KEGG	Regulation of actin cytoskeleton	KEGG:04810	6.33547e-07	6.19822	266	104	20	6100	ENSORLG00000000939	ENSORLG00000001925	ENSORLG00000003407	ENSORLG00000006927	ENSORLG00000007848	ENSORLG00000008004	ENSORLG00000008517	ENSORLG00000009419	ENSORLG00000011056	ENSORLG00000012128	ENSORLG00000012363	ENSORLG00000013277	ENSORLG00000013964	ENSORLG00000014126	ENSORLG00000014206	ENSORLG00000015044	ENSORLG00000015529	ENSORLG00000016183	ENSORLG00000017692	ENSORLG00000018585
KEGG	Tight junction	KEGG:04530	3.98484e-06	5.39959	214	104	17	6100	ENSORLG00000000408	ENSORLG00000000939	ENSORLG00000001861	ENSORLG00000003209	ENSORLG00000003407	ENSORLG00000008004	ENSORLG00000009419	ENSORLG00000009675	ENSORLG00000012128	ENSORLG00000012182	ENSORLG00000014582	ENSORLG00000015044	ENSORLG00000015457	ENSORLG00000016183	ENSORLG00000016273	ENSORLG00000017963	ENSORLG00000018677
KEGG	Focal adhesion	KEGG:04510	5.28563e-06	5.2769	245	104	18	6100	ENSORLG00000000356	ENSORLG00000000939	ENSORLG00000001925	ENSORLG00000001982	ENSORLG00000004191	ENSORLG00000005372	ENSORLG00000006927	ENSORLG00000007419	ENSORLG00000008517	ENSORLG00000009419	ENSORLG00000012363	ENSORLG00000012565	ENSORLG00000014126	ENSORLG00000015529	ENSORLG00000016183	ENSORLG00000016791	ENSORLG00000017692	ENSORLG00000018585
KEGG	ECM-receptor interaction	KEGG:04512	0.0251007	1.60031	85	104	7	6100	ENSORLG00000000356	ENSORLG00000001925	ENSORLG00000005372	ENSORLG00000006656	ENSORLG00000007419	ENSORLG00000010935	ENSORLG00000014126
KEGG	Endocytosis	KEGG:04144	0.0394499	1.40395	317	104	14	6100	ENSORLG00000001861	ENSORLG00000002792	ENSORLG00000003884	ENSORLG00000008004	ENSORLG00000009681	ENSORLG00000013277	ENSORLG00000013938	ENSORLG00000013964	ENSORLG00000015131	ENSORLG00000016183	ENSORLG00000017692	ENSORLG00000017963	ENSORLG00000018677	ENSORLG00000020481
