# Supplementary material for: A Yap-dependent mechanoregulatory program sustains cell migration for embryo axis assembly
Source: Nat Commun. 2023 May 16;14:2804. doi: 10.1038/s41467-023-38482-w (PMC10188487; doi:10.1038/s41467-023-38482-w)
Supplement: Supplementary file 6 — Supplementary Data 3 [file 41467_2023_38482_MOESM6_ESM.xls]

## Sheet: GO Integrin binding
source	term_name	term_id	adjusted_p_value	negative_log10_of_adjusted_p_value	term_size	query_size	intersection_size	effective_domain_size
GO:MF	integrin binding	GO:0005178	3.43339e-07	6.46428	22	294	10	8308
		Gene ID	Gene name	WT.R1	WT.R2	WT.R3	WT.R4	YAPd.R1	YAPd.R2	YAPd.R3	padj	log2FoldChange
	ENSORLG00000010756	ENSORLG00000010756	ccn1	866.088	772.827	579.452	916.806	246.214	256.994	260.215	1.14419e-16	-1.62497
	ENSORLG00000018064	ENSORLG00000018064	ccn2a	256.821	289.448	141.083	205.154	55.6298	81.6037	86.8082	7.28995e-06	-1.5896
	ENSORLG00000003389	ENSORLG00000003389	itgb3a	1082.04	799.318	1173.16	1480.28	382.954	501.241	452.432	1.58656e-08	-1.34764
	ENSORLG00000020765	ENSORLG00000020765	itgb4	2918.32	2623.63	2853.54	2606.44	1041.34	1353.9	1395.08	3.01373e-16	-1.12283
	ENSORLG00000009834	ENSORLG00000009834	fermt1	3245.89	3118.85	3031.72	4334.42	1652.05	1880.59	1579.67	2.13248e-09	-1.01062
	ENSORLG00000019677	ENSORLG00000019677	lama5	1633.12	1450.73	1777.94	1865.71	727.703	946.459	1286.18	0.00173461	-0.769291
	ENSORLG00000018013	ENSORLG00000018013	ccn6	264.898	284.655	240.443	407.952	194.943	190.337	191.042	0.0290829	-0.642875
	ENSORLG00000000356	ENSORLG00000000356	lamb1a	13747.6	13825.9	13113.2	12649.2	8443.16	9431.82	10551.8	2.46793e-05	-0.492848
	ENSORLG00000020862	ENSORLG00000020862	itgb5	3101.19	3379.77	2913.02	3261.34	2325.35	2531.37	2693.36	0.0090007	-0.330265
	ENSORLG00000001977	ENSORLG00000001977	itgb1b.1	3402.25	3136.12	3277.96	3568.87	2473.18	2780.29	2933.48	0.0255173	-0.294415

## Sheet: GO focal adhesion
source	term_name	term_id	adjusted_p_value	negative_log10_of_adjusted_p_value	term_size	query_size	intersection_size	effective_domain_size
GO:CC	focal adhesion	GO:0005925	1.365e-07	6.86487	36	306	12	9282
	Gene ID		Gene name	WT.R1	WT.R2	WT.R3	WT.R4	YAPd.R1	YAPd.R2	YAPd.R3	padj	log2FoldChange
	ENSORLG00000003389	ENSORLG00000003389	itgb3a	1082.04	799.318	1173.16	1480.28	382.954	501.241	452.432	1.58656e-08	-1.34764
	ENSORLG00000008993	ENSORLG00000008993	ptk2bb	1038.79	920.001	984.511	1170.81	352.849	506.121	456.77	8.12102e-13	-1.22945
	ENSORLG00000020765	ENSORLG00000020765	itgb4	2918.32	2623.63	2853.54	2606.44	1041.34	1353.9	1395.08	3.01373e-16	-1.12283
	ENSORLG00000009834	ENSORLG00000009834	fermt1	3245.89	3118.85	3031.72	4334.42	1652.05	1880.59	1579.67	2.13248e-09	-1.01062
	ENSORLG00000019746	ENSORLG00000019746	cav1	877.029	841.081	915.689	1348.92	614.046	687.591	748.976	0.0406387	-0.542809
	ENSORLG00000023311	ENSORLG00000023311	plecb	13109.2	11495.4	14148	16658.5	7162.7	10685.8	10857.2	0.0321272	-0.533932
	ENSORLG00000005951	ENSORLG00000005951	dlc1	4471.86	4245.33	4298.04	4663.97	2944.64	3222.71	3247.98	2.73377e-08	-0.494086
	ENSORLG00000012132	ENSORLG00000012132	zyx	4144.05	3961.17	4259.06	4213.84	3232.04	3276.09	3174.42	1.99774e-06	-0.360866
	ENSORLG00000020862	ENSORLG00000020862	itgb5	3101.19	3379.77	2913.02	3261.34	2325.35	2531.37	2693.36	0.0090007	-0.330265
	ENSORLG00000029529	ENSORLG00000029529	efs	4542.3	4016.39	4424.98	4065.84	3184.27	3436.38	3732.22	0.0180139	-0.304678
	ENSORLG00000001977	ENSORLG00000001977	itgb1b.1	3402.25	3136.12	3277.96	3568.87	2473.18	2780.29	2933.48	0.0255173	-0.294415
	ENSORLG00000015602	ENSORLG00000015602	lpp	1762.26	1733.53	1784.7	1885.79	1402.41	1481.81	1520.7	0.00586203	-0.287405

## Sheet: GO cell-substrate junction
source	term_name	term_id	adjusted_p_value	negative_log10_of_adjusted_p_value	term_size	query_size	intersection_size	effective_domain_size
GO:CC	cell-substrate junction	GO:0030055	3.90194e-07	6.40872	39	306	12	9282
		Gene ID	Gene name	WT.R1	WT.R2	WT.R3	WT.R4	YAPd.R1	YAPd.R2	YAPd.R3	padj	log2FoldChange
	ENSORLG00000003389	ENSORLG00000003389	itgb3a	1082.04	799.318	1173.16	1480.28	382.954	501.241	452.432	1.58656e-08	-1.34764
	ENSORLG00000008993	ENSORLG00000008993	ptk2bb	1038.79	920.001	984.511	1170.81	352.849	506.121	456.77	8.12102e-13	-1.22945
	ENSORLG00000020765	ENSORLG00000020765	itgb4	2918.32	2623.63	2853.54	2606.44	1041.34	1353.9	1395.08	3.01373e-16	-1.12283
	ENSORLG00000009834	ENSORLG00000009834	fermt1	3245.89	3118.85	3031.72	4334.42	1652.05	1880.59	1579.67	2.13248e-09	-1.01062
	ENSORLG00000019746	ENSORLG00000019746	cav1	877.029	841.081	915.689	1348.92	614.046	687.591	748.976	0.0406387	-0.542809
	ENSORLG00000023311	ENSORLG00000023311	plecb	13109.2	11495.4	14148	16658.5	7162.7	10685.8	10857.2	0.0321272	-0.533932
	ENSORLG00000005951	ENSORLG00000005951	dlc1	4471.86	4245.33	4298.04	4663.97	2944.64	3222.71	3247.98	2.73377e-08	-0.494086
	ENSORLG00000012132	ENSORLG00000012132	zyx	4144.05	3961.17	4259.06	4213.84	3232.04	3276.09	3174.42	1.99774e-06	-0.360866
	ENSORLG00000020862	ENSORLG00000020862	itgb5	3101.19	3379.77	2913.02	3261.34	2325.35	2531.37	2693.36	0.0090007	-0.330265
	ENSORLG00000029529	ENSORLG00000029529	efs	4542.3	4016.39	4424.98	4065.84	3184.27	3436.38	3732.22	0.0180139	-0.304678
	ENSORLG00000001977	ENSORLG00000001977	itgb1b.1	3402.25	3136.12	3277.96	3568.87	2473.18	2780.29	2933.48	0.0255173	-0.294415
	ENSORLG00000015602	ENSORLG00000015602	lpp	1762.26	1733.53	1784.7	1885.79	1402.41	1481.81	1520.7	0.00586203	-0.287405

## Sheet: GO extracellular matrix
source	term_name	term_id	adjusted_p_value	negative_log10_of_adjusted_p_value	term_size	query_size	intersection_size	effective_domain_size
GO:CC	extracellular matrix	GO:0031012	1.2185e-05	4.91417	207	306	24	9282
		Gene ID	Gene name	WT.R1	WT.R2	WT.R3	WT.R4	YAPd.R1	YAPd.R2	YAPd.R3	padj	log2FoldChange
	ENSORLG00000027007	ENSORLG00000027007	mfap4	23.6496	20.4108	22.49	41.4499	6.06318	6.09906	8.39122	0.00662499	-1.98928
	ENSORLG00000011273	ENSORLG00000011273	col1a1b	207.079	133.3	185.662	241.794	45.0637	53.8443	60.1962	5.5386e-10	-1.86781
	ENSORLG00000010226	ENSORLG00000010226	angpt1	150.921	92.1945	93.2294	275.269	51.7185	32.0763	43.8981	0.000795415	-1.85367
	ENSORLG00000010756	ENSORLG00000010756	ccn1	866.088	772.827	579.452	916.806	246.214	256.994	260.215	1.14419e-16	-1.62497
	ENSORLG00000018064	ENSORLG00000018064	ccn2a	256.821	289.448	141.083	205.154	55.6298	81.6037	86.8082	7.28995e-06	-1.5896
	ENSORLG00000004319	ENSORLG00000004319	col1a2	145.747	121.156	137.4	249.214	69.2105	80.9897	89.4488	0.0102962	-1.03621
	ENSORLG00000009876	ENSORLG00000009876	muc17	3553.78	2937.81	4286.87	4749.74	1154.09	2669.28	2324.5	0.0104403	-0.921952
	ENSORLG00000004966	ENSORLG00000004966	ADAMTS5	708.019	662.978	776.529	883.723	371.978	404.182	485.86	1.94716e-06	-0.849343
	ENSORLG00000014658	ENSORLG00000014658	col5a2a	956.588	740.572	942.475	1203.9	496.076	607.116	533.666	0.000139039	-0.817608
	ENSORLG00000015488	ENSORLG00000015488	bmper	1108.2	1013.01	918.457	1080.42	491.881	610.354	672.442	7.26632e-07	-0.800548
	ENSORLG00000001946	ENSORLG00000001946	unknown	224.791	247.911	250.649	279.178	141.569	147.293	150.376	2.45294e-05	-0.776355
	ENSORLG00000019677	ENSORLG00000019677	lama5	1633.12	1450.73	1777.94	1865.71	727.703	946.459	1286.18	0.00173461	-0.769291
	ENSORLG00000000178	ENSORLG00000000178	adamtsl5	402.344	407.719	355.683	363.997	189.331	239.88	247.617	1.81612e-05	-0.765006
	ENSORLG00000000761	ENSORLG00000000761	vwa1	139.977	141.174	116.717	131.766	75.242	80.3086	84.3844	0.00466923	-0.726567
	ENSORLG00000005664	ENSORLG00000005664	col11a1a	701.324	640.149	475.989	365.339	341.567	325.242	355.41	0.0318001	-0.679948
	ENSORLG00000018013	ENSORLG00000018013	ccn6	264.898	284.655	240.443	407.952	194.943	190.337	191.042	0.0290829	-0.642875
	ENSORLG00000018617	ENSORLG00000018617	fgl1	484.925	645.21	425.08	537.108	339.691	336.139	351.479	0.0048014	-0.611257
	ENSORLG00000025663	ENSORLG00000025663	paplna	1989.02	1739.11	1724.65	1602.5	970.348	1084.43	1450.78	0.00362187	-0.594128
	ENSORLG00000004990	ENSORLG00000004990	adamts1	192.154	149.138	222.579	189.176	117.928	127.025	138.387	0.0473808	-0.558446
	ENSORLG00000007419	ENSORLG00000007419	lamc1	17077.9	14208.9	14609.5	15164.8	9063.3	10594.3	12283	0.00109078	-0.519908
	ENSORLG00000000356	ENSORLG00000000356	lamb1a	13747.6	13825.9	13113.2	12649.2	8443.16	9431.82	10551.8	2.46793e-05	-0.492848
	ENSORLG00000010424	ENSORLG00000010424	unknown	2245.33	2110.91	2187.24	2329.5	1382.74	1684.31	1676.03	8.49363e-05	-0.488951
	ENSORLG00000010908	ENSORLG00000010908	timp2	976.617	997.291	879.026	1269.74	776.267	755.17	726.893	0.0221352	-0.453748
	ENSORLG00000020577	ENSORLG00000020577	fn1	38643.2	33477.5	33913.5	29408.5	21814.5	24767.2	28839	0.0169	-0.429684

## Sheet: GO hippo signaling
source	term_name	term_id	adjusted_p_value	negative_log10_of_adjusted_p_value	term_size	query_size	intersection_size	effective_domain_size
GO:BP	hippo signaling	GO:0035329	1.61025e-11	10.7931	17	332	12	9429
		Gene ID	Gene name	WT.R1	WT.R2	WT.R3	WT.R4	YAPd.R1	YAPd.R2	YAPd.R3	padj	log2FoldChange
	ENSORLG00000016273	ENSORLG00000016273	amotl2b	3168.77	3173.02	2510.05	3537.14	1405.53	1757.28	1610.32	1.44424e-09	-0.961169
	ENSORLG00000002553	ENSORLG00000002553	tead4	1238.08	1141.44	994.769	1413.21	489.138	658.499	738.363	1.05749e-05	-0.929577
	ENSORLG00000007439	ENSORLG00000007439	tead1b	1311.1	1130.33	1207.45	1569.22	635.864	789.987	764.848	1.25391e-06	-0.837675
	ENSORLG00000002708	ENSORLG00000002708	yap1	8031.8	7804.4	7752.98	6604.03	3890.68	4305.24	4506.46	1.71445e-13	-0.834156
	ENSORLG00000015457	ENSORLG00000015457	amotl2a	2020.39	2050.21	1729.72	2093.09	1206.69	1374.64	1280.99	4.09703e-07	-0.616313
	ENSORLG00000005573	ENSORLG00000005573	yap1b	2068.9	1904.36	2093.2	2819.32	1426.68	1454.07	1499.98	0.00118007	-0.605696
	ENSORLG00000029757	ENSORLG00000029757	wtip	1129.74	1143.86	1030.3	1076.5	599.244	789.606	783.197	0.00011352	-0.597405
	ENSORLG00000017630	ENSORLG00000017630	lats1	526.389	499.572	519.205	532.06	298.7	379.864	430.973	0.0144636	-0.490623
	ENSORLG00000006048	ENSORLG00000006048	schip1	1050.04	908.032	1048.64	1164.15	657.625	740.583	829.785	0.00442259	-0.489866
	ENSORLG00000008880	ENSORLG00000008880	frmd6	1214.62	1247.47	1303.11	1248.03	786.004	924.77	1087.4	0.0128666	-0.426511
	ENSORLG00000005412	ENSORLG00000005412	amot	2799.07	2522.16	2603.89	2547.39	1729.69	2007.93	2156.51	0.00177305	-0.414505
	ENSORLG00000022032	ENSORLG00000022032	tead1a	5595.55	5443.64	5063.78	5209.82	4048.04	4433.5	4797.61	0.0321549	-0.267701

## Sheet: GO cytoskeleton organization
source	term_name	term_id	adjusted_p_value	negative_log10_of_adjusted_p_value	term_size	query_size	intersection_size	effective_domain_size
GO:BP	cytoskeleton organization	GO:0007010	4.84911e-07	6.31434	571	332	51	9429
		Gene ID	Gene name	WT.R1	WT.R2	WT.R3	WT.R4	YAPd.R1	YAPd.R2	YAPd.R3	padj	log2FoldChange
	ENSORLG00000008004	ENSORLG00000008004	actr2b	818.51	976.643	941.539	1280.89	316.87	285.953	380.762	2.11902e-15	-1.61831
	ENSORLG00000014159	ENSORLG00000014159	marcksl1b	5688.2	6212.55	5605.38	6468.86	2083.99	2170.91	1968.1	5.30128e-61	-1.53108
	ENSORLG00000024658	ENSORLG00000024658	arhgef19	68.0262	45.76	45.7297	66.2028	16.1058	32.8683	28.2294	0.0287534	-1.14194
	ENSORLG00000013126	ENSORLG00000013126	unknown	290.289	237.364	281.3	542.224	151.63	150.647	201.687	0.0130272	-1.00812
	ENSORLG00000016273	ENSORLG00000016273	amotl2b	3168.77	3173.02	2510.05	3537.14	1405.53	1757.28	1610.32	1.44424e-09	-0.961169
	ENSORLG00000024032	ENSORLG00000024032	marcksl1a	40162.6	44902.5	37086.1	47241.2	22153.5	22216.8	21224	4.23104e-17	-0.953759
	ENSORLG00000009847	ENSORLG00000009847	smtnl	1396.3	1467.84	1483.78	1639.23	662.912	878.673	796.212	9.72728e-12	-0.941881
	ENSORLG00000029189	ENSORLG00000029189	tuba1l2	146.689	222.97	165.41	228.67	123.144	128.747	69.829	0.0326974	-0.835725
	ENSORLG00000016655	ENSORLG00000016655	lima1a	1804.41	1522.33	1755.17	2182.13	882.991	1080.63	1117.81	3.26882e-06	-0.822299
	ENSORLG00000012987	ENSORLG00000012987	tubb5	6037.36	7116.97	6476.14	9286.39	4837.06	4006.65	3486.63	0.000132272	-0.814822
	ENSORLG00000002046	ENSORLG00000002046	coro1a	332.901	332.477	306.169	454.282	242.946	236.678	141.635	0.0135737	-0.788195
	ENSORLG00000001953	ENSORLG00000001953	NCKAP5	1548.89	1327.84	1481.56	1725.59	688.755	950.809	1021.71	6.37354e-05	-0.778376
	ENSORLG00000015895	ENSORLG00000015895	sptb	90.7873	105.131	95.5922	134.757	68.0001	61.1511	59.8535	0.0253654	-0.754215
	ENSORLG00000012731	ENSORLG00000012731	rock2b	1139.81	981.995	1142.2	1430.53	562.225	779.513	799.063	0.0013102	-0.718302
	ENSORLG00000024836	ENSORLG00000024836	map1ab	234.354	196.776	167.033	261.388	131.846	105.364	155.502	0.0229818	-0.715941
	ENSORLG00000005263	ENSORLG00000005263	svild	5545.49	5605.19	6240.42	6891.85	3414.19	3904.5	3962.1	7.4335e-08	-0.691285
	ENSORLG00000017032	ENSORLG00000017032	tpm4a	9039.52	9809.69	9330.35	11960.6	6437.86	6774.02	5489.57	8.17363e-06	-0.686919
	ENSORLG00000000815	ENSORLG00000000815	evpla	36844.4	34645.7	47235.7	57588.3	23624.8	32808.2	28309.7	0.0138973	-0.642051
	ENSORLG00000015065	ENSORLG00000015065	evplb	9754.72	8992.77	9461.73	14969.1	5389.66	7764.7	7618.21	0.0240511	-0.640658
	ENSORLG00000003176	ENSORLG00000003176	coro6	4245.78	4592.84	4289.51	6660.91	3275.03	3280.09	3017.41	0.00426466	-0.632785
	ENSORLG00000009740	ENSORLG00000009740	myo1cb	965.473	961.196	1027.34	1153.93	659.73	666.537	661.993	2.07168e-07	-0.63207
	ENSORLG00000026496	ENSORLG00000026496	synpo	3328.15	3077.43	3375.91	3483.84	1510.21	2229.97	2683.63	0.00835173	-0.631225
	ENSORLG00000012150	ENSORLG00000012150	MYO1D	971.925	873.93	1181.04	1209.96	565.02	752.011	754.601	0.00498824	-0.618212
	ENSORLG00000015457	ENSORLG00000015457	amotl2a	2020.39	2050.21	1729.72	2093.09	1206.69	1374.64	1280.99	4.09703e-07	-0.616313
	ENSORLG00000029757	ENSORLG00000029757	wtip	1129.74	1143.86	1030.3	1076.5	599.244	789.606	783.197	0.00011352	-0.597405
	ENSORLG00000023311	ENSORLG00000023311	plecb	13109.2	11495.4	14148	16658.5	7162.7	10685.8	10857.2	0.0321272	-0.533932
	ENSORLG00000018677	ENSORLG00000018677	pard6a	841.255	871.646	827.418	1125.24	616.23	644.19	645.141	0.00360031	-0.52834
	ENSORLG00000008336	ENSORLG00000008336	PKP1	1688.45	1426.5	1629.07	2213.38	1032.72	1296.99	1297.37	0.0248448	-0.525062
	ENSORLG00000014111	ENSORLG00000014111	pdlim1	626.865	634.306	545.772	626.639	443.297	461.334	373.43	0.00143152	-0.515008
	ENSORLG00000019702	ENSORLG00000019702	pacsin3	492.397	463.033	450.668	534.093	300.463	335.987	383.659	0.00408357	-0.513888
	ENSORLG00000001861	ENSORLG00000001861	pard6b	1090.79	954.683	1008.28	1118.48	678.326	766.389	761.919	9.73157e-05	-0.504108
	ENSORLG00000005951	ENSORLG00000005951	dlc1	4471.86	4245.33	4298.04	4663.97	2944.64	3222.71	3247.98	2.73377e-08	-0.494086
	ENSORLG00000010356	ENSORLG00000000356	lamb1a	13747.6	13825.9	13113.2	12649.2	8443.16	9431.82	10551.8	2.46793e-05	-0.492848
	ENSORLG00000025204	ENSORLG00000025204	fgd4a	1332.45	1438.09	1378.36	1751.91	988.596	1042.83	1147.57	0.00448489	-0.47775
	ENSORLG00000009436	ENSORLG00000009436	TRIP10	1819.13	1661.33	1803.01	2211.6	1107.99	1490.36	1447.63	0.0205066	-0.474245
	ENSORLG00000007725	ENSORLG00000007725	fmnl3	707.981	652	606.189	723.635	409.48	467.897	584.304	0.0275177	-0.466155
	ENSORLG00000009498	ENSORLG00000009498	arpc5b	1229.36	1156.3	1299.41	1430.45	836.887	1064.99	883.772	0.00654915	-0.462243
	ENSORLG00000007854	ENSORLG00000007854	pdlim5b	9074.65	8394.63	8204.69	9671.64	6136.19	7354.11	5843.75	0.00157419	-0.455455
	ENSORLG00000014055	ENSORLG00000014055	unknown	791.76	708.23	783.557	899.482	462.762	662.152	623.967	0.044446	-0.448905
	ENSORLG00000005412	ENSORLG00000005412	amot	2799.07	2522.16	2603.89	2547.39	1729.69	2007.93	2156.51	0.00177305	-0.414505
	ENSORLG00000008432	ENSORLG00000008432	phactr4a	2435.69	2220.03	2410.24	2485.37	1698.53	1849.33	1869.76	6.94515e-05	-0.403272
	ENSORLG00000007457	ENSORLG00000007457	baiap2a	715.857	713.671	741.798	850.721	551.689	535.956	645.599	0.023897	-0.388121
	ENSORLG00000013907	ENSORLG00000013907	ssh2a	2780.45	2651.98	2894.17	2627.77	1802.12	2179.67	2355.89	0.0146887	-0.37446
	ENSORLG00000028203	ENSORLG00000028203	enah	1051.59	989.984	865.895	885.213	687.146	740.833	769.665	0.0161075	-0.37336
	ENSORLG00000020845	ENSORLG00000020845	ptpn4a	954.445	1043.23	1083.49	1016.69	693.199	799.338	919.353	0.0478238	-0.349897
	ENSORLG00000020848	ENSORLG00000020848	epb41l5	2734.65	3038.59	2601.32	2935.26	2179.76	2145.31	2366.33	0.00448489	-0.342349
	ENSORLG00000018254	ENSORLG00000018254	myo1b	6271.15	6119.4	6152.68	6619.19	4480.64	5241.69	5242.33	0.00360769	-0.334687
	ENSORLG00000012272	ENSORLG00000012272	tln2a	5466.79	5128.25	5881.97	5464.83	4149.68	4368.53	4771.28	0.00911771	-0.3086
	ENSORLG00000029529	ENSORLG00000029529	efs	4542.3	4016.39	4424.98	4065.84	3184.27	3436.38	3732.22	0.0180139	-0.304678
	ENSORLG00000011196	ENSORLG00000011196	BICD2	3084.86	2881.77	3034.41	3348.27	2500.05	2734.35	2431.69	0.030413	-0.272844
	ENSORLG00000014562	ENSORLG00000014562	map7d1a	4870.78	5001.55	4974.13	4950.05	4397.6	4076.16	4408.56	0.0237127	-0.204921

## Sheet: Table 1
	Table S1: DEGs (wt vs YAPd; FC ≤ -0.5) associated to the most significant GO terms (See Supp Dataset 2)
	Gene ID	Gene name	log2FoldChange	GeneOntology
	ENSORLG00000027007	mfap4	-1.98928	Extracellular Matrix
	ENSORLG00000011273	col1a1b	-1.86781	Extracellular Matrix
	ENSORLG00000010226	angpt1	-1.85367	Extracellular Matrix
	ENSORLG00000010756	ccn1	-1.62497	Integrin Binding, Extracellular Matrix
	ENSORLG00000008004	actr2b	-1.61831	Cytoskeleton Organization
	ENSORLG00000018064	ccn2a	-1.5896	Integrin Binding, Extracellular Matrix
	ENSORLG00000014159	marcksl1b	-1.53108	Cytoskeleton Organization
	ENSORLG00000003389	itgb3a	-1.34764	Integrin Binding, Focal Adhesion
	ENSORLG00000008993	ptk2bb	-1.22945	Focal Adhesion
	ENSORLG00000024658	arhgef19	-1.14194	Cytoskeleton Organization
	ENSORLG00000020765	itgb4	-1.12283	Integrin Binding, Focal Adhesion
	ENSORLG00000004319	col1a2	-1.03621	Extracellular Matrix
	ENSORLG00000009834	fermt1	-1.01062	Integrin Binding, Focal Adhesion
	ENSORLG00000013126	unknown	-1.00812	Cytoskeleton Organization
	ENSORLG00000016273	amotl2b	-0.961169	Hippo Signalling, Cytoskeleton Organization
	ENSORLG00000024032	marcksl1a	-0.953759	Cytoskeleton Organization
	ENSORLG00000009847	smtnl	-0.941881	Cytoskeleton Organization
	ENSORLG00000002553	tead4	-0.929577	Hippo Signalling
	ENSORLG00000009876	muc17	-0.921952	Extracellular Matrix
	ENSORLG00000004966	ADAMTS5	-0.849343	Extracellular Matrix
	ENSORLG00000007439	tead1b	-0.837675	Hippo Signalling
	ENSORLG00000029189	tuba1l2	-0.835725	Cytoskeleton Organization
	ENSORLG00000002708	yap1	-0.834156	Hippo Signalling
	ENSORLG00000016655	lima1a	-0.822299	Cytoskeleton Organization
	ENSORLG00000014658	col5a2a	-0.817608	Extracellular Matrix
	ENSORLG00000012987	tubb5	-0.814822	Cytoskeleton Organization
	ENSORLG00000015488	bmper	-0.800548	Extracellular Matrix
	ENSORLG00000002046	coro1a	-0.788195	Cytoskeleton Organization
	ENSORLG00000001953	NCKAP5	-0.778376	Cytoskeleton Organization
	ENSORLG00000001946	unknown	-0.776355	Extracellular Matrix
	ENSORLG00000019677	lama5	-0.769291	Integrin Binding, Extracellular Matrix
	ENSORLG00000000178	adamtsl5	-0.765006	Extracellular Matrix
	ENSORLG00000015895	sptb	-0.754215	Cytoskeleton Organization
	ENSORLG00000000761	vwa1	-0.726567	Extracellular Matrix
	ENSORLG00000012731	rock2b	-0.718302	Cytoskeleton Organization
	ENSORLG00000024836	map1ab	-0.715941	Cytoskeleton Organization
	ENSORLG00000005263	svild	-0.691285	Cytoskeleton Organization
	ENSORLG00000017032	tpm4a	-0.686919	Cytoskeleton Organization
	ENSORLG00000005664	col11a1a	-0.679948	Extracellular Matrix
	ENSORLG00000018013	ccn6	-0.642875	Integrin Binding, Extracellular Matrix
	ENSORLG00000000815	evpla	-0.642051	Cytoskeleton Organization
	ENSORLG00000015065	evplb	-0.640658	Cytoskeleton Organization
	ENSORLG00000003176	coro6	-0.632785	Cytoskeleton Organization
	ENSORLG00000009740	myo1cb	-0.63207	Cytoskeleton Organization
	ENSORLG00000026496	synpo	-0.631225	Cytoskeleton Organization
	ENSORLG00000012150	MYO1D	-0.618212	Cytoskeleton Organization
	ENSORLG00000015457	amotl2a	-0.616313	Hippo Signalling, Cytoskeleton Organization
	ENSORLG00000018617	fgl1	-0.611257	Extracellular Matrix
	ENSORLG00000005573	yap1b	-0.605696	Hippo Signalling
	ENSORLG00000029757	wtip	-0.597405	Hippo Signalling, Cytoskeleton Organization
	ENSORLG00000025663	paplna	-0.594128	Extracellular Matrix
	ENSORLG00000004990	adamts1	-0.558446	Extracellular Matrix
	ENSORLG00000019746	cav1	-0.542809	Focal Adhesion
	ENSORLG00000023311	plecb	-0.533932	Focal Adhesion, Citoskeleton Organization
	ENSORLG00000018677	pard6a	-0.52834	Cytoskeleton Organization
	ENSORLG00000008336	PKP1	-0.525062	Cytoskeleton Organization
	ENSORLG00000007419	lamc1	-0.519908	Extracellular Matrix
	ENSORLG00000014111	pdlim1	-0.515008	Cytoskeleton Organization
	ENSORLG00000019702	pacsin3	-0.513888	Cytoskeleton Organization
	ENSORLG00000001861	pard6b	-0.504108	Cytoskeleton Organization
