# Supplementary material for: A Yap-dependent mechanoregulatory program sustains cell migration for embryo axis assembly
Source: Nat Commun. 2023 May 16;14:2804. doi: 10.1038/s41467-023-38482-w (PMC10188487; doi:10.1038/s41467-023-38482-w)
Supplement: Supplementary file 13 — Source Data [file 41467_2023_38482_MOESM13_ESM.zip]

Archive with 376 entries (352 files):
- Source Data/
- __MACOSX/._Source Data
- Source Data/FigS9/
- __MACOSX/Source Data/._FigS9
- Source Data/.DS_Store
- __MACOSX/Source Data/._.DS_Store
- Source Data/FigS7/
- __MACOSX/Source Data/._FigS7
- Source Data/Fig6_S6C-E/
- __MACOSX/Source Data/._Fig6_S6C-E
- Source Data/FigS1/
- __MACOSX/Source Data/._FigS1
- Source Data/Fig7_S6F-G/
- __MACOSX/Source Data/._Fig7_S6F-G
- Source Data/Fig8/
- __MACOSX/Source Data/._Fig8
- Source Data/Fig9/
- __MACOSX/Source Data/._Fig9
- Source Data/Fig3_S3/
- __MACOSX/Source Data/._Fig3_S3
- Source Data/Fig5/
- __MACOSX/Source Data/._Fig5
- Source Data/Fig2_S2/
- __MACOSX/Source Data/._Fig2_S2
- Source Data/FigS9/Fig9C.csv
- __MACOSX/Source Data/FigS9/._Fig9C.csv
- Source Data/FigS9/FigS9D.xlsx
- __MACOSX/Source Data/FigS9/._FigS9D.xlsx
- Source Data/FigS7/FigS7F-G/
- __MACOSX/Source Data/FigS7/._FigS7F-G
- Source Data/FigS7/.DS_Store
- __MACOSX/Source Data/FigS7/._.DS_Store
- Source Data/FigS7/FigS7B-D/
- __MACOSX/Source Data/FigS7/._FigS7B-D
- Source Data/Fig6_S6C-E/.DS_Store
- __MACOSX/Source Data/Fig6_S6C-E/._.DS_Store
- Source Data/Fig6_S6C-E/Fig6C-D/
- __MACOSX/Source Data/Fig6_S6C-E/._Fig6C-D
- Source Data/Fig6_S6C-E/Fig6E_S6C/
- __MACOSX/Source Data/Fig6_S6C-E/._Fig6E_S6C
- Source Data/Fig6_S6C-E/Fig6F_S6D-E/
- __MACOSX/Source Data/Fig6_S6C-E/._Fig6F_S6D-E
- Source Data/FigS1/S1C-D.xlsx
- __MACOSX/Source Data/FigS1/._S1C-D.xlsx
- Source Data/FigS1/S1E.xlsx
- __MACOSX/Source Data/FigS1/._S1E.xlsx
- Source Data/FigS1/S1G-I.csv
- __MACOSX/Source Data/FigS1/._S1G-I.csv
- Source Data/Fig7_S6F-G/.DS_Store
- __MACOSX/Source Data/Fig7_S6F-G/._.DS_Store
- Source Data/Fig7_S6F-G/Fig7D_S6F-G/
- __MACOSX/Source Data/Fig7_S6F-G/._Fig7D_S6F-G
- Source Data/Fig7_S6F-G/Fig7B-C/
- __MACOSX/Source Data/Fig7_S6F-G/._Fig7B-C
- Source Data/Fig8/Fig8C.csv
- __MACOSX/Source Data/Fig8/._Fig8C.csv
- Source Data/Fig8/Fig8B.csv
- __MACOSX/Source Data/Fig8/._Fig8B.csv
- Source Data/Fig9/.DS_Store
- __MACOSX/Source Data/Fig9/._.DS_Store
- Source Data/Fig9/Fig9C.xlsx
- __MACOSX/Source Data/Fig9/._Fig9C.xlsx
- Source Data/Fig9/Fig9B.csv
- __MACOSX/Source Data/Fig9/._Fig9B.csv
- Source Data/Fig3_S3/GL Markers.xlsx
- __MACOSX/Source Data/Fig3_S3/._GL Markers.xlsx
- Source Data/Fig3_S3/GO Terms GProfiler.xlsx
- __MACOSX/Source Data/Fig3_S3/._GO Terms GProfiler.xlsx
- Source Data/Fig3_S3/Overlapping DamID-RNAseq.xlsx
- __MACOSX/Source Data/Fig3_S3/._Overlapping DamID-RNAseq.xlsx
- Source Data/Fig3_S3/DEBrowser analysis.xlsx
- __MACOSX/Source Data/Fig3_S3/._DEBrowser analysis.xlsx
- Source Data/Fig5/.DS_Store
- __MACOSX/Source Data/Fig5/._.DS_Store
- Source Data/Fig5/Fig5D/
- __MACOSX/Source Data/Fig5/._Fig5D
- Source Data/Fig5/Fig5C/
- __MACOSX/Source Data/Fig5/._Fig5C
- Source Data/Fig5/Fig5E-K/
- __MACOSX/Source Data/Fig5/._Fig5E-K
- Source Data/Fig2_S2/WT2 Track statistics.csv
- __MACOSX/Source Data/Fig2_S2/._WT2 Track statistics.csv
- Source Data/Fig2_S2/DM2 Links in tracks statistics.csv
- __MACOSX/Source Data/Fig2_S2/._DM2 Links in tracks statistics.csv
- Source Data/Fig2_S2/WT2 Spots in tracks statistics.csv
- __MACOSX/Source Data/Fig2_S2/._WT2 Spots in tracks statistics.csv
- Source Data/Fig2_S2/DM1 Track statistics.csv
- __MACOSX/Source Data/Fig2_S2/._DM1 Track statistics.csv
- Source Data/Fig2_S2/DM3 Links in tracks statistics.csv
- __MACOSX/Source Data/Fig2_S2/._DM3 Links in tracks statistics.csv
- Source Data/Fig2_S2/WT3 Track statistics.csv
- __MACOSX/Source Data/Fig2_S2/._WT3 Track statistics.csv
- Source Data/Fig2_S2/WT3 Spots in tracks statistics.csv
- __MACOSX/Source Data/Fig2_S2/._WT3 Spots in tracks statistics.csv
- Source Data/Fig2_S2/DM1 Spots in tracks statistics.csv
- __MACOSX/Source Data/Fig2_S2/._DM1 Spots in tracks statistics.csv
- Source Data/Fig2_S2/WT1 Links in tracks statistics.csv
- __MACOSX/Source Data/Fig2_S2/._WT1 Links in tracks statistics.csv
- Source Data/Fig2_S2/WT2 Links in tracks statistics.csv
- __MACOSX/Source Data/Fig2_S2/._WT2 Links in tracks statistics.csv
- Source Data/Fig2_S2/DM2 Track statistics.csv
- __MACOSX/Source Data/Fig2_S2/._DM2 Track statistics.csv
- Source Data/Fig2_S2/DM2 Spots in tracks statistics.csv
- __MACOSX/Source Data/Fig2_S2/._DM2 Spots in tracks statistics.csv
- Source Data/Fig2_S2/WT1 Spots in tracks statistics.csv
- __MACOSX/Source Data/Fig2_S2/._WT1 Spots in tracks statistics.csv
- Source Data/Fig2_S2/DM1 Links in tracks statistics.csv
- __MACOSX/Source Data/Fig2_S2/._DM1 Links in tracks statistics.csv
- Source Data/Fig2_S2/DM3 Track statistics.csv
- __MACOSX/Source Data/Fig2_S2/._DM3 Track statistics.csv
- Source Data/Fig2_S2/WT3 Links in tracks statistics.csv
- __MACOSX/Source Data/Fig2_S2/._WT3 Links in tracks statistics.csv
- Source Data/Fig2_S2/WT1 Track statistics.csv
- __MACOSX/Source Data/Fig2_S2/._WT1 Track statistics.csv
- Source Data/Fig2_S2/DM3 Spots in tracks statistics.csv
- __MACOSX/Source Data/Fig2_S2/._DM3 Spots in tracks statistics.csv
- Source Data/FigS7/FigS7F-G/.DS_Store
- __MACOSX/Source Data/FigS7/FigS7F-G/._.DS_Store
- Source Data/FigS7/FigS7F-G/FigS7F.csv
- __MACOSX/Source Data/FigS7/FigS7F-G/._FigS7F.csv
- Source Data/FigS7/FigS7F-G/FigS7G.csv
- __MACOSX/Source Data/FigS7/FigS7F-G/._FigS7G.csv
- Source Data/FigS7/FigS7B-D/.DS_Store
- __MACOSX/Source Data/FigS7/FigS7B-D/._.DS_Store
- Source Data/FigS7/FigS7B-D/FigS7B-D.csv
- __MACOSX/Source Data/FigS7/FigS7B-D/._FigS7B-D.csv
- Source Data/Fig6_S6C-E/Fig6C-D/.DS_Store
- __MACOSX/Source Data/Fig6_S6C-E/Fig6C-D/._.DS_Store
- Source Data/Fig6_S6C-E/Fig6C-D/wt_dmut_morph.csv
- __MACOSX/Source Data/Fig6_S6C-E/Fig6C-D/._wt_dmut_morph.csv
- Source Data/Fig6_S6C-E/Fig6C-D/individualTables/
- __MACOSX/Source Data/Fig6_S6C-E/Fig6C-D/._individualTables
- Source Data/Fig6_S6C-E/Fig6E_S6C/.DS_Store
- __MACOSX/Source Data/Fig6_S6C-E/Fig6E_S6C/._.DS_Store
- Source Data/Fig6_S6C-E/Fig6E_S6C/FAquantification_WT_dMUT.csv
- __MACOSX/Source Data/Fig6_S6C-E/Fig6E_S6C/._FAquantification_WT_dMUT.csv
- Source Data/Fig6_S6C-E/Fig6E_S6C/individualTables/
- __MACOSX/Source Data/Fig6_S6C-E/Fig6E_S6C/._individualTables
- Source Data/Fig6_S6C-E/Fig6F_S6D-E/.Rhistory
- __MACOSX/Source Data/Fig6_S6C-E/Fig6F_S6D-E/._.Rhistory
- Source Data/Fig6_S6C-E/Fig6F_S6D-E/c2_vs.csv
- __MACOSX/Source Data/Fig6_S6C-E/Fig6F_S6D-E/._c2_vs.csv
- Source Data/Fig6_S6C-E/Fig6F_S6D-E/c2_shape.csv
- __MACOSX/Source Data/Fig6_S6C-E/Fig6F_S6D-E/._c2_shape.csv
- Source Data/Fig6_S6C-E/Fig6F_S6D-E/m3_vs.csv
- __MACOSX/Source Data/Fig6_S6C-E/Fig6F_S6D-E/._m3_vs.csv
- Source Data/Fig6_S6C-E/Fig6F_S6D-E/m1_shape.csv
- __MACOSX/Source Data/Fig6_S6C-E/Fig6F_S6D-E/._m1_shape.csv
- Source Data/Fig6_S6C-E/Fig6F_S6D-E/m1_vs.csv
- __MACOSX/Source Data/Fig6_S6C-E/Fig6F_S6D-E/._m1_vs.csv
- Source Data/Fig6_S6C-E/Fig6F_S6D-E/.DS_Store
- __MACOSX/Source Data/Fig6_S6C-E/Fig6F_S6D-E/._.DS_Store
- Source Data/Fig6_S6C-E/Fig6F_S6D-E/c4_shape.csv
- __MACOSX/Source Data/Fig6_S6C-E/Fig6F_S6D-E/._c4_shape.csv
- Source Data/Fig6_S6C-E/Fig6F_S6D-E/c3_shape.csv
- __MACOSX/Source Data/Fig6_S6C-E/Fig6F_S6D-E/._c3_shape.csv
- Source Data/Fig6_S6C-E/Fig6F_S6D-E/c4_vs.csv
- __MACOSX/Source Data/Fig6_S6C-E/Fig6F_S6D-E/._c4_vs.csv
- Source Data/Fig6_S6C-E/Fig6F_S6D-E/m2_vs.csv
- __MACOSX/Source Data/Fig6_S6C-E/Fig6F_S6D-E/._m2_vs.csv
- Source Data/Fig6_S6C-E/Fig6F_S6D-E/c3_vs.csv
- __MACOSX/Source Data/Fig6_S6C-E/Fig6F_S6D-E/._c3_vs.csv
- Source Data/Fig6_S6C-E/Fig6F_S6D-E/.RData
- __MACOSX/Source Data/Fig6_S6C-E/Fig6F_S6D-E/._.RData
- Source Data/Fig6_S6C-E/Fig6F_S6D-E/m3_shape.csv
- __MACOSX/Source Data/Fig6_S6C-E/Fig6F_S6D-E/._m3_shape.csv
- Source Data/Fig6_S6C-E/Fig6F_S6D-E/c1_vs.csv
- __MACOSX/Source Data/Fig6_S6C-E/Fig6F_S6D-E/._c1_vs.csv
- Source Data/Fig6_S6C-E/Fig6F_S6D-E/m4_shape.csv
- __MACOSX/Source Data/Fig6_S6C-E/Fig6F_S6D-E/._m4_shape.csv
- Source Data/Fig6_S6C-E/Fig6F_S6D-E/m4_vs.csv
- __MACOSX/Source Data/Fig6_S6C-E/Fig6F_S6D-E/._m4_vs.csv
- Source Data/Fig6_S6C-E/Fig6F_S6D-E/c1_shape.csv
- __MACOSX/Source Data/Fig6_S6C-E/Fig6F_S6D-E/._c1_shape.csv
- Source Data/Fig6_S6C-E/Fig6F_S6D-E/m2_shape.csv
- __MACOSX/Source Data/Fig6_S6C-E/Fig6F_S6D-E/._m2_shape.csv
- Source Data/Fig7_S6F-G/Fig7D_S6F-G/ro5_l_shape.csv
- __MACOSX/Source Data/Fig7_S6F-G/Fig7D_S6F-G/._ro5_l_shape.csv
- Source Data/Fig7_S6F-G/Fig7D_S6F-G/dmso7_f_vs.csv
- __MACOSX/Source Data/Fig7_S6F-G/Fig7D_S6F-G/._dmso7_f_vs.csv
- Source Data/Fig7_S6F-G/Fig7D_S6F-G/dmso6_f_vs.csv
- __MACOSX/Source Data/Fig7_S6F-G/Fig7D_S6F-G/._dmso6_f_vs.csv
- Source Data/Fig7_S6F-G/Fig7D_S6F-G/dmso3_f_shape.csv
- __MACOSX/Source Data/Fig7_S6F-G/Fig7D_S6F-G/._dmso3_f_shape.csv
- Source Data/Fig7_S6F-G/Fig7D_S6F-G/ro5_l_vs.csv
- __MACOSX/Source Data/Fig7_S6F-G/Fig7D_S6F-G/._ro5_l_vs.csv
- Source Data/Fig7_S6F-G/Fig7D_S6F-G/ro4_l_vs.csv
- __MACOSX/Source Data/Fig7_S6F-G/Fig7D_S6F-G/._ro4_l_vs.csv
- Source Data/Fig7_S6F-G/Fig7D_S6F-G/dmso1_l_vs.csv
- __MACOSX/Source Data/Fig7_S6F-G/Fig7D_S6F-G/._dmso1_l_vs.csv
- Source Data/Fig7_S6F-G/Fig7D_S6F-G/dmso5_l_shape.csv
- __MACOSX/Source Data/Fig7_S6F-G/Fig7D_S6F-G/._dmso5_l_shape.csv
- Source Data/Fig7_S6F-G/Fig7D_S6F-G/dmso6_f_shape.csv
- __MACOSX/Source Data/Fig7_S6F-G/Fig7D_S6F-G/._dmso6_f_shape.csv
- Source Data/Fig7_S6F-G/Fig7D_S6F-G/ro2_l_vs.csv
- __MACOSX/Source Data/Fig7_S6F-G/Fig7D_S6F-G/._ro2_l_vs.csv
- Source Data/Fig7_S6F-G/Fig7D_S6F-G/ro3_l_vs.csv
- __MACOSX/Source Data/Fig7_S6F-G/Fig7D_S6F-G/._ro3_l_vs.csv
- Source Data/Fig7_S6F-G/Fig7D_S6F-G/dmso6_l_vs.csv
- __MACOSX/Source Data/Fig7_S6F-G/Fig7D_S6F-G/._dmso6_l_vs.csv
- Source Data/Fig7_S6F-G/Fig7D_S6F-G/dmso7_l_vs.csv
- __MACOSX/Source Data/Fig7_S6F-G/Fig7D_S6F-G/._dmso7_l_vs.csv
- Source Data/Fig7_S6F-G/Fig7D_S6F-G/ro3_l_shape.csv
- __MACOSX/Source Data/Fig7_S6F-G/Fig7D_S6F-G/._ro3_l_shape.csv
- Source Data/Fig7_S6F-G/Fig7D_S6F-G/dmso6_l_shape.csv
- __MACOSX/Source Data/Fig7_S6F-G/Fig7D_S6F-G/._dmso6_l_shape.csv
- Source Data/Fig7_S6F-G/Fig7D_S6F-G/dmso5_f_shape.csv
- __MACOSX/Source Data/Fig7_S6F-G/Fig7D_S6F-G/._dmso5_f_shape.csv
- Source Data/Fig7_S6F-G/Fig7D_S6F-G/ro8_l_vs.csv
- __MACOSX/Source Data/Fig7_S6F-G/Fig7D_S6F-G/._ro8_l_vs.csv
- Source Data/Fig7_S6F-G/Fig7D_S6F-G/dmso3_l_shape.csv
- __MACOSX/Source Data/Fig7_S6F-G/Fig7D_S6F-G/._dmso3_l_shape.csv
- Source Data/Fig7_S6F-G/Fig7D_S6F-G/dmso1_f_vs.csv
- __MACOSX/Source Data/Fig7_S6F-G/Fig7D_S6F-G/._dmso1_f_vs.csv
- Source Data/Fig7_S6F-G/Fig7D_S6F-G/ro6_l_shape.csv
- __MACOSX/Source Data/Fig7_S6F-G/Fig7D_S6F-G/._ro6_l_shape.csv
- Source Data/Fig7_S6F-G/Fig7D_S6F-G/ro1_l_shape.csv
- __MACOSX/Source Data/Fig7_S6F-G/Fig7D_S6F-G/._ro1_l_shape.csv
- Source Data/Fig7_S6F-G/Fig7D_S6F-G/ro6_l_vs.csv
- __MACOSX/Source Data/Fig7_S6F-G/Fig7D_S6F-G/._ro6_l_vs.csv
- Source Data/Fig7_S6F-G/Fig7D_S6F-G/ro7_l_vs.csv
- __MACOSX/Source Data/Fig7_S6F-G/Fig7D_S6F-G/._ro7_l_vs.csv
- Source Data/Fig7_S6F-G/Fig7D_S6F-G/dmso7_f_shape.csv
- __MACOSX/Source Data/Fig7_S6F-G/Fig7D_S6F-G/._dmso7_f_shape.csv
- Source Data/Fig7_S6F-G/Fig7D_S6F-G/dmso4_l_shape.csv
- __MACOSX/Source Data/Fig7_S6F-G/Fig7D_S6F-G/._dmso4_l_shape.csv
- Source Data/Fig7_S6F-G/Fig7D_S6F-G/dmso2_l_vs.csv
- __MACOSX/Source Data/Fig7_S6F-G/Fig7D_S6F-G/._dmso2_l_vs.csv
- Source Data/Fig7_S6F-G/Fig7D_S6F-G/dmso3_l_vs.csv
- __MACOSX/Source Data/Fig7_S6F-G/Fig7D_S6F-G/._dmso3_l_vs.csv
- Source Data/Fig7_S6F-G/Fig7D_S6F-G/ro8_l_shape.csv
- __MACOSX/Source Data/Fig7_S6F-G/Fig7D_S6F-G/._ro8_l_shape.csv
- Source Data/Fig7_S6F-G/Fig7D_S6F-G/dmso1_l_shape.csv
- __MACOSX/Source Data/Fig7_S6F-G/Fig7D_S6F-G/._dmso1_l_shape.csv
- Source Data/Fig7_S6F-G/Fig7D_S6F-G/dmso2_f_shape.csv
- __MACOSX/Source Data/Fig7_S6F-G/Fig7D_S6F-G/._dmso2_f_shape.csv
- Source Data/Fig7_S6F-G/Fig7D_S6F-G/dmso4_f_vs.csv
- __MACOSX/Source Data/Fig7_S6F-G/Fig7D_S6F-G/._dmso4_f_vs.csv
- Source Data/Fig7_S6F-G/Fig7D_S6F-G/dmso5_f_vs.csv
- __MACOSX/Source Data/Fig7_S6F-G/Fig7D_S6F-G/._dmso5_f_vs.csv
- Source Data/Fig7_S6F-G/Fig7D_S6F-G/ro4_l_shape.csv
- __MACOSX/Source Data/Fig7_S6F-G/Fig7D_S6F-G/._ro4_l_shape.csv
- Source Data/Fig7_S6F-G/Fig7D_S6F-G/ro7_l_shape.csv
- __MACOSX/Source Data/Fig7_S6F-G/Fig7D_S6F-G/._ro7_l_shape.csv
- Source Data/Fig7_S6F-G/Fig7D_S6F-G/dmso3_f_vs.csv
- __MACOSX/Source Data/Fig7_S6F-G/Fig7D_S6F-G/._dmso3_f_vs.csv
- Source Data/Fig7_S6F-G/Fig7D_S6F-G/dmso2_f_vs.csv
- __MACOSX/Source Data/Fig7_S6F-G/Fig7D_S6F-G/._dmso2_f_vs.csv
- Source Data/Fig7_S6F-G/Fig7D_S6F-G/dmso2_l_shape.csv
- __MACOSX/Source Data/Fig7_S6F-G/Fig7D_S6F-G/._dmso2_l_shape.csv
- Source Data/Fig7_S6F-G/Fig7D_S6F-G/dmso1_f_shape.csv
- __MACOSX/Source Data/Fig7_S6F-G/Fig7D_S6F-G/._dmso1_f_shape.csv
- Source Data/Fig7_S6F-G/Fig7D_S6F-G/dmso4_f_shape.csv
- __MACOSX/Source Data/Fig7_S6F-G/Fig7D_S6F-G/._dmso4_f_shape.csv
- Source Data/Fig7_S6F-G/Fig7D_S6F-G/dmso7_l_shape.csv
- __MACOSX/Source Data/Fig7_S6F-G/Fig7D_S6F-G/._dmso7_l_shape.csv
- Source Data/Fig7_S6F-G/Fig7D_S6F-G/ro1_l_vs.csv
- __MACOSX/Source Data/Fig7_S6F-G/Fig7D_S6F-G/._ro1_l_vs.csv
- Source Data/Fig7_S6F-G/Fig7D_S6F-G/ro2_l_shape.csv
- __MACOSX/Source Data/Fig7_S6F-G/Fig7D_S6F-G/._ro2_l_shape.csv
- Source Data/Fig7_S6F-G/Fig7D_S6F-G/dmso5_l_vs.csv
- __MACOSX/Source Data/Fig7_S6F-G/Fig7D_S6F-G/._dmso5_l_vs.csv
- Source Data/Fig7_S6F-G/Fig7D_S6F-G/dmso4_l_vs.csv
- __MACOSX/Source Data/Fig7_S6F-G/Fig7D_S6F-G/._dmso4_l_vs.csv
- Source Data/Fig7_S6F-G/Fig7B-C/.DS_Store
- __MACOSX/Source Data/Fig7_S6F-G/Fig7B-C/._.DS_Store
- Source Data/Fig7_S6F-G/Fig7B-C/dmsof_dmsol_rol_morph.csv
- __MACOSX/Source Data/Fig7_S6F-G/Fig7B-C/._dmsof_dmsol_rol_morph.csv
- Source Data/Fig7_S6F-G/Fig7B-C/individual_tables/
- __MACOSX/Source Data/Fig7_S6F-G/Fig7B-C/._individual_tables
- Source Data/Fig5/Fig5D/Fig5D.csv
- __MACOSX/Source Data/Fig5/Fig5D/._Fig5D.csv
- Source Data/Fig5/Fig5C/.DS_Store
- __MACOSX/Source Data/Fig5/Fig5C/._.DS_Store
- Source Data/Fig5/Fig5C/C1_ActivatedVSinactivated.csv
- __MACOSX/Source Data/Fig5/Fig5C/._C1_ActivatedVSinactivated.csv
- Source Data/Fig5/Fig5C/C3_ActivatedVSinactivated.csv
- __MACOSX/Source Data/Fig5/Fig5C/._C3_ActivatedVSinactivated.csv
- Source Data/Fig5/Fig5C/C4_ActivatedVSinactivated.csv
- __MACOSX/Source Data/Fig5/Fig5C/._C4_ActivatedVSinactivated.csv
- Source Data/Fig5/Fig5C/c4_greenmapdmiddel.csv
- __MACOSX/Source Data/Fig5/Fig5C/._c4_greenmapdmiddel.csv
- Source Data/Fig5/Fig5C/c5_greenmapdmiddel.csv
- __MACOSX/Source Data/Fig5/Fig5C/._c5_greenmapdmiddel.csv
- Source Data/Fig5/Fig5C/C5_ActivatedVSinactivated.csv
- __MACOSX/Source Data/Fig5/Fig5C/._C5_ActivatedVSinactivated.csv
- Source Data/Fig5/Fig5C/c1_greenmapdmiddel.csv
- __MACOSX/Source Data/Fig5/Fig5C/._c1_greenmapdmiddel.csv
- Source Data/Fig5/Fig5C/C2_ActivatedVSinactivated.csv
- __MACOSX/Source Data/Fig5/Fig5C/._C2_ActivatedVSinactivated.csv
- Source Data/Fig5/Fig5C/c3_greenmapdmiddel.csv
- __MACOSX/Source Data/Fig5/Fig5C/._c3_greenmapdmiddel.csv
- Source Data/Fig5/Fig5C/c2_greenmapdmiddel.csv
- __MACOSX/Source Data/Fig5/Fig5C/._c2_greenmapdmiddel.csv
- Source Data/Fig5/Fig5E-K/Fig5G.csv
- __MACOSX/Source Data/Fig5/Fig5E-K/._Fig5G.csv
- Source Data/Fig5/Fig5E-K/Fig5K.csv
- __MACOSX/Source Data/Fig5/Fig5E-K/._Fig5K.csv
- Source Data/Fig5/Fig5E-K/Fug5I.csv
- __MACOSX/Source Data/Fig5/Fig5E-K/._Fug5I.csv
[truncated: 76 more entries]
