# Supplementary material for: A Yap-dependent mechanoregulatory program sustains cell migration for embryo axis assembly
Source: Nat Commun. 2023 May 16;14:2804. doi: 10.1038/s41467-023-38482-w (PMC10188487; doi:10.1038/s41467-023-38482-w)
Supplement: Supplementary file 13 — Source Data [file 41467_2023_38482_MOESM13_ESM.zip › Source Data/FigS9/FigS9D.xlsx]

## Sheet: RO+COMP
		Cq	Cq Mean	Cq Desv Std	DΔCq MEDIAS	DCq SEM	2^-Dcq	Normalized	Expression SEM
EF1A	DMSO	19.336	19.2065	0.129399
		19.0773
		19.2062
	RO_UNC	20.073	20.1031	0.0453848
		20.1553
		20.081
	RO_COM	20.8117	21.0123	0.196972
		21.0198
		21.2054
CTGFA	DMSO		29.6104	0.259394	10.4039	0.289878	0.000738111	1	0.12516
		29.8089			10.6024		0.000643204	0.87142
		29.3169			10.1104		0.000904626	1.2256
		29.7053			10.4988		0.000691109	0.936321
	RO_UNC		32.698	0.419403	12.5949	0.421852	0.000161639	0.21899	0.03481
		32.488			12.3849		0.000186974	0.253314
		32.4252			12.3221		0.000195294	0.264586
		33.181			13.0779		0.000115657	0.156693
	RO_COM		33.2669	0.102225	12.2546	0.221919	0.000204641	0.27725	0.02448
		33.2825			12.2702		0.000202444	0.274273
		33.1578			12.1455		0.000220719	0.299033
		33.3605			12.3482		0.000191793	0.259843
CYR61	DMSO		27.7271	0.136402	8.52061	0.293071	0.00272295	1	0.07259
		27.6095			8.40298		0.00295428	1.08496
		27.6952			8.48873		0.0027838	1.02235
		27.8766			8.67013		0.00245488	0.901551
	RO_UNC		31.1252	0.279164	11.0221	0.503817	0.00048086	0.176595	0.0227
		31.447			11.3439		0.000384711	0.141285									Error	p-value
		30.9486			10.8455		0.000543478	0.199592			ctgfa	DMSO	1	0.87142	1.2256	0.936321	0.12516
		30.98			10.8769		0.000531787	0.195298				RO_UNC	0.21899	0.253314	0.264586	0.156693	0.03481	0.002719
	RO_COM		31.2834	0.301534	10.2711	0.318391	0.000809271	0.297204	0.04583			RO_COM	0.27725	0.274273	0.299033	0.259843	0.02448	0.00318
		31.4772			10.4649		0.000707523	0.259837			cyr61	DMSO	1	1.08496	1.02235	0.901551	0.07259
		31.437			10.4246		0.000727559	0.267195				RO_UNC	0.176595	0.141285	0.199592	0.195298	0.0227	4.5e-05
		30.936			9.92368		0.00102961	0.378123				RO_COM	0.297204	0.259837	0.267195	0.378123	0.04583	0.000262
LATS2	DMSO		25.3548	0.02966	6.14829	0.139589	0.0140988	1	0.0634		lats2	DMSO	1	0.976795	1.00874	1.01489	0.0634
		25.3887			6.18216		0.0137716	0.976795				RO_UNC	0.738988	0.743298	0.750386	0.723543	0.01586	3.6e-05
		25.3422			6.13574		0.0142219	1.00874				RO_COM	0.78597	0.800586	0.859268	0.705798	0.07484	0.01036
		25.3335			6.12696		0.0143087	1.01489			lamc1	DMSO	1	0.951514	1.05765	0.99367	0.07233
	RO_UNC		26.6878	0.0272629	6.58466	0.280492	0.0104188	0.738988	0.01586			RO_UNC	0.808806	0.792957	0.814486	0.819217	0.01778	0.005273
		26.6794			6.57627		0.0104796	0.743298				RO_COM	0.915571	0.944399	0.922356	0.881095	0.07036	0.11115
		26.6657			6.56258		0.0105795	0.750386			marcksl1b	DMSO	1	0.956788	1.00909	1.03575	0.06426
		26.7182			6.61513		0.0102011	0.723543				RO_UNC	0.170617	0.182204	0.163295	0.166929	0.00768	1e-06
	RO_COM		27.508	0.143781	6.49574	0.33406	0.0110812	0.78597	0.07484			RO_COM	0.332869	0.345271	0.366182	0.291718	0.03577	2.6e-05
		27.4815			6.46916		0.0112873	0.800586
		27.3794			6.36711		0.0121146	0.859268
		27.6633			6.65096		0.0099509	0.705798
LAMC1	DMSO		25.1152	0.0766955	5.9087	0.0822309	0.0166458	1	0.07233
		25.1869			5.9804		0.0158387	0.951514
		25.0343			5.82783		0.0176055	1.05765
		25.1244			5.91786		0.0165404	0.99367
	RO_UNC		26.3179	0.0250756	6.21483	0.0370412	0.0134632	0.808806	0.01778
		26.3465			6.24338		0.0131994	0.792957
		26.3078			6.20474		0.0135578	0.814486
		26.2995			6.19638		0.0136365	0.819217
	RO_COM		27.0483	0.0508926	6.03595	0.152522	0.0152404	0.915571	0.07036
		27.0035			5.99123		0.0157203	0.944399
		27.0376			6.0253		0.0153534	0.922356
		27.1036			6.09133		0.0146665	0.881095
MARCKSL1B	DMSO		24.9016	0.0583088	5.69509	0.0963438	0.0193022	1	0.06426
		24.9653			5.75882		0.0184681	0.956788
		24.8885			5.68203		0.0194777	1.00909
		24.8509			5.64441		0.0199923	1.03575
	RO_UNC		28.3494	0.083621	8.24626	0.0872998	0.00329328	0.170617	0.00768
		28.2546			8.15146		0.00351695	0.182204
		28.4126			8.30954		0.00315196	0.163295
		28.3809			8.27778		0.00322211	0.166929
	RO_COM		28.2944	0.170243	7.28206	0.177687	0.00642512	0.332869	0.03577
		28.2416			7.22929		0.00666451	0.345271
		28.1568			7.14445		0.00706814	0.366182
		28.4847			7.47244		0.00563081	0.291718
		Target	Sample	Ctrl	Expression	Expression SEM	Corrected Expression SEM	Mean Cq	Cq SEM
		CTGFA	DMSO		1	0.12516	0.12516	29.93	0.1568
		CTGFA	RO_COM		0.27915	0.02448	0.02448	33.57	0.06952			p<0.001	p<0.01	p<0.05
		CTGFA	RO_UNC		0.21872	0.03481	0.03481	33	0.22768			***	**	*
		CYR61	DMSO		1	0.07259	0.07259	28.07	0.05435
		CYR61	RO_COM		0.30057	0.04583	0.04583	31.6	0.1929
		CYR61	RO_UNC		0.18121	0.0227	0.0227	31.41	0.17821
		EF1A	DMSO		N/A	N/A	N/A	19.5	0.08952
		EF1A	RO_COM		N/A	N/A	N/A	21.29	0.10573
		EF1A	RO_UNC		N/A	N/A	N/A	20.38	0.02988
		LATS2	DMSO		1	0.0634	0.0634	25.66	0.01875
		LATS2	RO_COM		0.76607	0.07484	0.07484	27.84	0.0932
		LATS2	RO_UNC		0.71573	0.01586	0.01586	27.02	0.01135
		LMC1	DMSO		1	0.07233	0.07233	25.39	0.05361
		LMC1	RO_COM		0.91274	0.07036	0.07036	27.32	0.03447
		LMC1	RO_UNC		0.79176	0.01778	0.01778	26.61	0.01253
		MARCKS	DMSO		1	0.06426	0.06426	25.19	0.02411
		MARCKS	RO_COM		0.32775	0.03577	0.03577	28.59	0.11666
		MARCKS	RO_UNC		0.16632	0.00768	0.00768	28.66	0.05956
