# Supplementary material for: A Yap-dependent mechanoregulatory program sustains cell migration for embryo axis assembly
Source: Nat Commun. 2023 May 16;14:2804. doi: 10.1038/s41467-023-38482-w (PMC10188487; doi:10.1038/s41467-023-38482-w)
Supplement: Supplementary file 13 — Source Data [file 41467_2023_38482_MOESM13_ESM.zip › Source Data/FigS1/S1C-D.xlsx]

## Sheet: WT
Embryo	Axis width (px)	Yolk diameter (px)	Relative width (%)	Axis length (px)	Embryo circumference (px)	Relative length (%)
1	94	992	9.47581	1319.08	2426.88	54.3529
2	88	944	9.32203	1387.21	2450.44	56.6106
3	84	986	8.51927	1416.24	2315.35	61.1674
4	90	956	9.41423	1383.51	2337.34	59.1916
5	86	1030	8.34951	1405.47	2444.16	57.5032
6	92	990	9.29293	1417.69	2488.14	56.9779
7	96	986	9.73631	1379.74	2312.21	59.6719
8	80	990	8.08081	1399.5	2375.04	58.9253
9	84	986	8.51927	1230.71	2378.19	51.7499
10	90	1010	8.91089	1399.22	2293.36	61.0118
11	84	962	8.73181	1400.11	2510.13	55.7784
12	86	992	8.66935	1432.26	2463.01	58.1508
13	96	982	9.77597	1392.05	2393.89	58.1501
14	90	992	9.07258	1395.71	2387.61	58.4564
15	94	1008	9.3254	1344.5	2444.16	55.0087
16	96	994	9.65795	1422.46	2453.58	57.9749
17	92	1012	9.09091	1399.57	2381.33	58.7726
18	90	994	9.05433	1408.71	2415.88	58.3104
19	98	1020	9.60784	1437.02	2444.16	58.794
20	96	1034	9.28433	1358.07	2510.13	54.1036
21	96	1012	9.48617	1395.01	2364.05	59.0093
22	88	984	8.94309	1333.21	2621.66	50.8537
23	82	1000	8.2	1380.89	2576.11	53.6037
24	84	990	8.48485	1284.15	2485	51.6761
25	80	984	8.13008	1348.06	2453.58	54.9426
26	88	992	8.87097	1355.28	2441.02	55.5211
27	76	980	7.7551	1372.83	2546.26	53.9155
28	74	1032	7.17054	1372.69	2503.85	54.8232
29	76	980	7.7551	1368.79	2463.01	55.5739
30	88	1010	8.71287	1456.79	2579.25	56.4811
31	78	1036	7.52896	1373.54	2517.99	54.5491
32	74	982	7.53564	1293.71	2365.62	54.688
33	82	1002	8.18363	1341.64	2532.12	52.9849
34	78	1002	7.78443	1161.16	2538.41	45.7436
35	80	980	8.16327	1359.55	2503.85	54.2984
36	80	1036	7.72201	1358.83	2535.27	53.5971
37	80	992	8.06452	1406.8	2437.88	57.7059
38	100	982	10.1833	1344.96	2425.31	55.4552
39	80	920	8.69565	1369.19	2390.75	57.2703
40	76	1012	7.50988	1259.49	2566.68	49.0708
41	88	980	8.97959	1341.37	2343.63	57.2347
42	86	982	8.75764	1323.35	2349.91	56.3149
43	82	958	8.5595	1303.27	2337.34	55.7587
44	80	952	8.40336	1312.56	2356.19	55.7069
45	88	968	9.09091	1291.06	2434.73	53.0268
46	84	950	8.84211	1381.96	2431.59	56.8336
47	82	1000	8.2	1273.48	2481.86	51.3115
48	72	998	7.21443	1312.15	2384.47	55.029
49	84	970	8.65979	1308.93	2343.63	55.8505
50	80	1016	7.87402	1356.96	2554.11	53.1285
51	86	944	9.11017	1410.2	2444.16	57.6967
52	76	994	7.64588	1367.68	2359.34	57.9688
53	72	956	7.53138	1337.91	2397.04	55.8151
54	84	972	8.64198	1455.56	2422.17	60.0932
55	78	920	8.47826	1340.74	2239.96	59.8555
56	80	988	8.09717	1334.72	2409.6	55.3918
57	78	976	7.9918	1305.71	2331.06	56.0136
58	78	966	8.07453	1351.68	2412.74	56.0226
59	80	1000	8	1282.66	2452.01	52.3106
60	88	982	8.9613	1248.26	2359.34	52.9072
61	78	956	8.159	1264.09	2269.8	55.6917
62	76	1016	7.48031	1331.53	2409.6	55.2594

## Sheet: yap1 mutants
Embryo	Axis width (px)	Yolk diameter (px)	Relative width (%)	Axis length (px)	Embryo circumference (px)	Relative length (%)
1	124	978	12.6789	1059.9	2601.24	40.746
2	118	980	12.0408	1063.68	2557.26	41.5945
3	120	1006	11.9284	763.22	2591.81	29.4474
4	104	998	10.4208	1070.11	2632.65	40.6476
5	112	986	11.359	930.71	2503.85	37.1712
6	118	996	11.8474	1041.82	2546.26	40.9157
7	120	1008	11.9048	1062.38	2555.69	41.5692
8	102	998	10.2204	991.21	2629.51	37.6956
9	112	996	11.245	961.71	2580.82	37.2637
10	116	992	11.6935	783.27	2582.39	30.3312
11	108	986	10.9533	1016.99	2594.96	39.191
12	110	986	11.1562	964.16	2554.11	37.7494
13	128	1018	12.5737	1072.78	2607.52	41.1418
14	112	992	11.2903	1030.42	2588.67	39.805
15	124	962	12.8898	920.84	2485	37.0559
16	116	1000	11.6	1044.27	2544.69	41.0372
17	132	1020	12.9412	880.19	2601.24	33.8373
18	120	1028	11.6732	980.19	2522.7	38.8548
19	108	1000	10.8	984.18	2544.69	38.6758
20	110	1008	10.9127	956.46	2516.42	38.0088
