# Supplementary material for: A Yap-dependent mechanoregulatory program sustains cell migration for embryo axis assembly
Source: Nat Commun. 2023 May 16;14:2804. doi: 10.1038/s41467-023-38482-w (PMC10188487; doi:10.1038/s41467-023-38482-w)
Supplement: Supplementary file 13 — Source Data [file 41467_2023_38482_MOESM13_ESM.zip › Source Data/FigS1/S1E.xlsx]

## Sheet: Medidas parte transversal
Sample	Genotype (yap/yap1b)	Imaris measurement (um)
1a	WT	58.3
1b	WT	48.9
1c	WT	54.8
1d	WT	54.8
2a	WT	58.2
2b	WT	49.5
2c	-/- -/-	42
2d	-/- -/-	30.4
3a	-/- -/-	35.1
3b	-/- +/+	39.9
3c	-/- -/-	30.2
3d	-/- -/-	31.8
4a	-/- +/+	36
4b	-/- -/-	40.2
4c	-/- +/+	37.4
4d	-/- +/+	36.1
5a	-/- -/-	44.3
5b	-/- +/+	47.2
5c	-/- +/+	37.7
5d	-/- +/+	41.7
6a	-/- +/+	32.2
6b	-/- +/+	38.8
6c	-/- +/+	49
6d	-/- +/+	32.6
