# Supplementary material for: A Yap-dependent mechanoregulatory program sustains cell migration for embryo axis assembly
Source: Nat Commun. 2023 May 16;14:2804. doi: 10.1038/s41467-023-38482-w (PMC10188487; doi:10.1038/s41467-023-38482-w)
Supplement: Supplementary file 13 — Source Data [file 41467_2023_38482_MOESM13_ESM.zip › Source Data/FigS1/S1G-I.csv]

Proliferation
WT	Number of pH3+ cells / Total number of cells	yap1-/-;yap1b-/-	Number of pH3+ cells / Total number of cells
1	0.045866199	1	0.138601036
2	0.071222329	2	0.127795527
3	0.087745098	3	0.065181058
4	0.142410559	4	0.064745196
5	0.114754098	5	0.059569075
6	0.111471861	6	0.071488646
7	0.132701422	7	0.041560102
8	0.063461001	8	0.072028281
9	0.057110223	9	0.072368421
10	0.088040514	10	0.083793103
11	0.109054527
12	0.111070648
			p value=0,134041722
Apoptosis
WT	Number of Caspase3+ cells / Total number of cells	yap1-/-;yap1b-/-	Number of Caspase3+ cells / Total number of cells
1	0.100117096	1	0.192109145
2	0.103168755	2	0.118027211
3	0.088583152	3	0.12023849
4	0.176470588	4	0.067425569
			p value=0,414233753
