# Supplementary material for: A Yap-dependent mechanoregulatory program sustains cell migration for embryo axis assembly
Source: Nat Commun. 2023 May 16;14:2804. doi: 10.1038/s41467-023-38482-w (PMC10188487; doi:10.1038/s41467-023-38482-w)
Supplement: Supplementary file 13 — Source Data [file 41467_2023_38482_MOESM13_ESM.zip › Source Data/Fig8/Fig8C.csv]

Area	Mean	Mode	Min	Max	Condition
2523.162	45.905	39	14	129	dmso
2523.162	50.881	40	12	255	dmso
2523.162	52.823	38	10	255	dmso
2523.162	59.379	41	0	203	dmso
2523.162	45.092	36	8	255	dmso
2523.162	40.246	32	7	255	dmso
2523.162	42.186	29	9	157	dmso
2523.162	41.999	35	11	124	rockout
2523.162	43.965	39	8	138	rockout
2523.162	33.178	26	7	137	rockout
2523.162	46.629	38	13	126	rockout
2523.162	50.436	43	13	181	rockout
2523.162	37.225	32	9	112	rockout
2523.162	30.009	23	5	255	bbst
2523.162	25.354	22	7	82	bbst
2523.162	23.508	16	5	88	bbst
2523.162	34.738	29	4	126	bbst
2523.162	27.86	23	5	94	bbst
2523.162	17.874	14	4	82	bbst
2523.162	19.2	13	2	255	bbst
2523.162	25.671	19	5	255	bbst
2523.16	46.56	31.47	22.47	272.47	dmso
2523.16	47.49	42.47	21.47	272.47	dmso
2523.16	45.44	34.47	23.47	272.47	dmso
2523.16	51.33	40.47	24.47	272.47	dmso
2523.16	45.18	30.47	21.47	272.47	dmso
2523.16	52.79	42.47	24.47	272.47	dmso
2523.16	58.44	49.47	24.47	272.47	calyculin
2523.16	57.5	47.47	24.47	272.47	calyculin
2523.16	51.51	41.47	21.47	272.47	calyculin
2523.16	66.83	56.47	26.47	272.47	calyculin
2523.16	59.57	50.47	23.47	272.47	calyculin
2523.16	37.86	31.47	23.47	272.47	dstb
2523.16	34.09	26.47	19.47	272.47	dstb
2523.16	47.72	38.47	21.47	272.47	dstb
2523.16	34.34	28.47	20.47	272.47	dstb
2523.16	34.74	28.47	19.47	272.47	dstb
2523.16	36.75	30.47	21.47	272.47	dstb
2523.16	36.07	29.47	20.47	272.47	dstb
