# Supplementary material for: A Yap-dependent mechanoregulatory program sustains cell migration for embryo axis assembly
Source: Nat Commun. 2023 May 16;14:2804. doi: 10.1038/s41467-023-38482-w (PMC10188487; doi:10.1038/s41467-023-38482-w)
Supplement: Supplementary file 13 — Source Data [file 41467_2023_38482_MOESM13_ESM.zip › Source Data/Fig8/Fig8B.csv]

Area	Mean	Mode	Min	Max	Condition
3140.81	68.45	44	20	255	dmso
3140.81	65.75	43	2	255	dmso
3140.81	87.8	255	16	255	dmso
3140.81	82.26	255	10	255	dmso
3140.81	77.17	255	0	255	dmso
3140.81	53.76	23	5	255	dmso
3140.81	59.21	28	4	164	dmso
3140.81	65.99	54	5	255	RO
3140.81	21.19	14	3	255	RO
3140.81	49.14	30	11	255	RO
3140.81	66.11	40	18	255	RO
3140.81	56.86	27	10	255	RO
3140.81	23.81	17	0	255	RO
3140.81	20.01	13	0	255	RO
3140.81	33.48	30	11	107	RO
3140.81	65.31	36	7	255	BBST
3140.81	66.73	44	14	255	BBST
3140.81	43.37	26	9	255	BBST
3140.81	67.47	44	10	255	BBST
3140.81	63.61	38	14	255	BBST
3140.81	43.27	22	9	172	BBST
3140.81	38.8	22	0	151	BBST
3140.81	77.87	72.88	1.88	189.88	dmso
3140.81	78.67	54.88	21.88	252.88	dmso
3140.81	68.63	30.88	13.88	252.88	dmso
3140.81	57.32	34.88	15.88	252.88	dmso
3140.81	56.86	22.88	11.88	227.88	dstb
3140.81	45.52	29.88	14.88	252.88	dstb
3140.81	53.22	20.88	4.88	252.88	dstb
3140.81	49.28	27.88	15.88	252.88	dstb
3140.81	40.74	22.88	0	252.88	dstb
3140.81	56.71	30.88	12.88	252.88	dstb
3140.81	72.61	62.91	56.91	119.91	calyculin
3140.81	82.39	67.91	60.91	307.91	calyculin
3140.81	81.15	67.91	53.91	307.91	calyculin
3140.81	78.8	62.91	55.91	307.91	calyculin
3140.81	78.72	74.91	57.91	307.91	calyculin
