# Supplementary material for: A Yap-dependent mechanoregulatory program sustains cell migration for embryo axis assembly
Source: Nat Commun. 2023 May 16;14:2804. doi: 10.1038/s41467-023-38482-w (PMC10188487; doi:10.1038/s41467-023-38482-w)
Supplement: Supplementary file 13 — Source Data [file 41467_2023_38482_MOESM13_ESM.zip › Source Data/Fig9/Fig9C.xlsx]

## Sheet: COMP
		Cq	Cq Mean	Cq Desv Std	ΔCq MEDIAS	DCq SEM	2^-Dcq	Normalized	Expression SEM
EF1A	UNC	22.4263	22.4877	0.171675
		22.6816
		22.3551
	COM	19.957	20.5324	0.519784
		20.6723
		20.9679
CTGFA	UNC		33.446	0.0304738	10.9583	0.174359	0.0005026	1	0.08546
		33.4675			10.9798		0.000495149	0.985175
		33.4244			10.9368		0.000510164	1.03032
		NA
	COM		29.2744	0.185095	8.74198	0.551757	0.00233562	4.64707	1.02611
		29.0934			8.56101		0.00264777	5.26814
		29.2664			8.73399		0.00234859	4.67288
		29.4633			8.93094		0.00204889	4.07658		1	0.08546	ctgfa_UNC	ctgfa
CYR61	UNC		34.0074	0.585233	11.5197	0.586025	0.000340591	1	0.24407	4.64707	1.02611	ctgfa_COM
		34.6436			12.1559		0.000219135	0.643396		1	0.24407	cyr61_UNC	cyr61
		33.8865			11.3988		0.000370348	1.08737		1.56375	0.59901	cyr61_COM
		33.492			11.0043		0.00048683	1.42937		1	0.33385	lats2_UNC	lats2
	COM		31.407	0.803766	10.8747	0.824803	0.0005326	1.56375	0.59901	1.55432	0.36758	lats2_COM
		30.5481			10.0157		0.000965998	2.83624		1	0.32015	lamc1_UNC	lamc1
		32.1409			11.6086		0.000320239	0.940246		4.52705	1.00812	lamc1_COM
		31.5321			10.9997		0.000488373	1.4339		1	0.48396	marcksl1b_UNC	marcksl1b
LATS2	UNC		30.0589	0.816374	7.57126	1.00447	0.00525805	1	0.33385	7.83132	1.67882	marcksl1b_COM
		29.6874			7.19975		0.00680234	1.2937
		29.4944			7.00671		0.00777627	1.47893
		30.995			8.50731		0.00274817	0.52266
	COM		27.4674	0.281145	6.93497	0.851518	0.00817268	1.55432	0.36758
		27.2289			6.69655		0.00964137	1.83364
		27.7774			7.24499		0.00659234	1.25376
		27.3958			6.86338		0.00858846	1.63339
LMC1	UNC		31.2553	0.781357	8.7676	1.13004	0.00229451	1	0.32015
		30.9389			8.45118		0.00285721	1.24524
		30.6818			8.19408		0.00341458	1.48815
		32.1452			9.65754		0.0012382	0.539637						Error	p-value
	COM		27.1214	0.198672	6.58903	0.344257	0.0103874	4.52705	1.00812	1	0.985175	1.03032		0.08546	N/A	UNC	CTGFA
		26.9158			6.38347		0.011978	5.22028		4.64707	5.26814	4.67288	4.07658	1.02611	N/A	COM
		27.136			6.6036		0.010283	4.48156		1	0.643396	1.08737	1.42937	0.24407		UNC	CYR61
		27.3124			6.78001		0.00909942	3.96573		1.56375	2.83624	0.940246	1.4339	0.59901	0.326518	COM
MARCKS	UNC		31.2189	1.19708	8.73118	1.42952	0.00235316	1	0.48396	1	1.2937	1.47893	0.52266	0.33385		UNC	LATS2
		30.6604			8.17268		0.00346561	1.47275		1.55432	1.83364	1.25376	1.63339	0.36758	0.233183	COM
		32.5931			10.1055		0.000907728	0.385748		1	1.24524	1.48815	0.539637	0.32015		UNC	LAMC1
		30.4031			7.91542		0.0041421	1.76023		4.52705	5.22028	4.48156	3.96573	1.00812	0.001691	COM
	COM		26.2943	0.129524	5.76193	0.237164	0.0184284	7.83132	1.67882	1	1.47275	0.385748	1.76023	0.48396		UNC	MARCKSL1B
		26.1661			5.63375		0.0201406	8.55895		7.83132	8.55895	7.1524	7.84573	1.67882	0.000338	COM
		26.4251			5.89276		0.0168307	7.1524
		26.2917			5.75928		0.0184623	7.84573
													p<0.001	p<0.01	p<0.05
													***	**	*
												Target	Sample	P-Value
												CTGFA	COM	N/A
												CTGFA	UNC	N/A
												CYR61	COM	0.326518
												CYR61	UNC	N/A
												EF1A	COM	0.870894
												EF1A	UNC	N/A
												LATS2	COM	0.233183
												LATS2	UNC	N/A
												LMC1	COM	0.001691
												LMC1	UNC	N/A
												MARCKS	COM	0.000338
												MARCKS	UNC	N/A
