# Supplementary material for: A Yap-dependent mechanoregulatory program sustains cell migration for embryo axis assembly
Source: Nat Commun. 2023 May 16;14:2804. doi: 10.1038/s41467-023-38482-w (PMC10188487; doi:10.1038/s41467-023-38482-w)
Supplement: Supplementary file 13 — Source Data [file 41467_2023_38482_MOESM13_ESM.zip › Source Data/Fig3_S3/GL Markers.xlsx]

## Sheet: Ectoderm
Gene ID	Gene name	WT.R1	WT.R2	WT.R3	WT.R4	WT Avg. (FPKM)	YAPs.R1	YAPs.R2	YAPs.R3	YAPs Avg. (FPKM)	YAPd.R1	YAPd.R2	YAPd.R3	YAPd Avg. (FPKM)		DEG (WT vs YAPs)	DEG (WT vs YAPd)
ENSORLG00000004116	dlx3b	50.6119	47.7757	50.1461	61.776	52.5774	31.9427	35.0759	31.6912	32.9033	31.247	31.2146	32.4574	31.6397		Down	Down
ENSORLG00000007736	gata2a	45.6843	45.764	44.6369	41.3731	44.3646	23.3287	29.1526	25.0435	25.8416	14.328	16.7978	19.8219	16.9826		Down	Down
ENSORLG00000030100	foxi1	19.7382	21.036	20.5067	18.8383	20.0298	16.6888	13.6298	13.9297	14.7494	11.968	11.6914	10.4679	11.3758		Down	Down
ENSORLG00000009772	bmp2b	4.99368	3.8485	4.28729	4.17698	4.32661	2.08978	3.2707	2.4346	2.59836	1.76533	1.80002	3.41637	2.32724		Down	Down
ENSORLG00000009503	chrd	17.2502	17.0548	18.4846	11.9313	16.1802	20.2687	21.6906	18.0724	20.0106	14.4489	14.4066	13.2262	14.0272		No	No
ENSORLG00000001780	sox3	91.1229	80.9541	99.2404	109.549	95.2166	104.677	105.368	103.309	104.451	129.116	115.741	118.809	121.222		No	No
ENSORLG00000006633	tfap2a	48.8106	46.0435	48.5315	59.1341	50.6299	43.7472	45.7883	44.6874	44.741	44.372	40.8009	39.0829	41.4186		No	Down
ENSORLG00000015684	prdm1a	20.0537	19.1252	18.8913	9.69509	16.9413	14.0187	22.3437	16.5706	17.6443	11.7592	8.89834	12.054	10.9038		No	No
ENSORLG00000015665	tp63	19.3897	18.7338	18.2662	18.0986	18.6221	11.1919	11.4742	9.88272	10.8496	8.77523	7.3956	7.98171	8.05085		Down	Down
ENSORLG00000023080	otx2b	5.89669	5.19715	6.19253	3.34735	5.15843	5.56398	6.56835	6.06941	6.06725	3.20702	3.71688	3.76699	3.56363		No	No
Gene ID	Gene name	WT.R1	WT.R2	WT.R3	WT.R4	WT Avg. (RLE)	YAPs.R1	YAPs.R2	YAPs.R3	YAPs Avg. (RLE)	YAPd.R1	YAPd.R2	YAPd.R3	YAPd Avg. (RLE)
ENSORLG00000004116	dlx3b	4365.99	4395.87	4261.12	4329.14	4338.03	3003.31	3139.23	2901.42	3014.65	2285.95	2053.41	2014.15	2117.83
ENSORLG00000007736	gata2a	7158.68	7579.17	6933.49	7204	7218.84	4158.52	4477.65	3886.45	4174.21	2944.24	3256.44	3509.45	3236.71
ENSORLG00000030100	foxi1	1134.14	1281.79	1154.33	1187	1189.31	775.464	771.242	788.673	778.46	888.846	814.886	683.008	795.58
ENSORLG00000009772	bmp2b	426.571	357.831	353.122	377.947	378.868	232.991	267.346	201.259	233.865	178.459	185.242	315.882	226.528
ENSORLG00000009503	chrd	3869.43	4068.95	4087.7	3998.09	4006.04	4476.75	4907.26	4096.63	4493.55	4981.23	4725.59	4223.71	4643.51
ENSORLG00000001780	sox3	6278.97	6012.42	6707.57	6316.22	6328.8	7064.26	7135.43	7074.11	7091.26	8751.57	7132.54	6884.12	7589.41
ENSORLG00000006633	tfap2a	7033.3	6983.67	7077.45	7012.49	7026.73	6597.44	6687.54	6582.85	6622.61	5434.22	4772.46	4319.8	4842.16
ENSORLG00000015684	prdm1a	2716.57	2781.67	2449.38	2641.3	2647.23	2604.37	3078.96	2158.63	2613.99	3207.3	2530.24	3010.77	2916.1
ENSORLG00000015665	tp63	2779.79	2875.24	2674.64	2768.87	2774.63	1581.53	1704.16	1476.79	1587.49	1501.58	1235.74	1254.11	1330.48
ENSORLG00000023080	otx2b	1110.98	1057.66	1168.42	1109.27	1111.58	1207.94	1256.33	1173.39	1212.55	1179.48	1259.1	1200.08	1212.89

## Sheet: Mesoderm
Gene ID	Gene name	WT.R1	WT.R2	WT.R3	WT.R4	WT Avg. (FPKM)	YAPs.R1	YAPs.R2	YAPs.R3	YAPs Avg. (FPKM)	YAPd.R1	YAPd.R2	YAPd.R3	YAPd Avg. (FPKM)		DEG (WT vs YAPs)	DEG (WT vs YAPd)
ENSORLG00000014067	tbxta	63.5701	56.7321	58.1484	30.586	52.2592	59.3134	62.7028	54.9336	58.9833	26.2092	23.3772	33.3228	27.6364		No	No
ENSORLG00000007648	wnt8a	11.1973	11.2638	10.7872	9.30935	10.6394	17.5855	13.0869	13.498	14.7235	12.7922	11.9576	12.0175	12.2558		No	Up*
ENSORLG00000008319	aldh1a2	27.9654	22.5907	25.9441	25.9729	25.6183	36.6781	23.9832	34.5274	31.7296	39.1845	39.9631	30.3798	36.5091		No	Up
ENSORLG00000001963	cdx4	83.766	87.1715	79.548	127.209	94.4236	118.421	122.535	99.6647	113.54	188.898	143.11	126.87	152.959		No	No
ENSORLG00000028495	gsc	25.9054	29.9533	26.2919	15.9875	24.5345	26.2485	22.1521	25.2245	24.5417	12.8809	12.1052	16.2471	13.7444		No	No
ENSORLG00000030387	gata5	7.21664	6.16172	5.72414	5.00076	6.02581	5.27211	5.83559	5.82087	5.64286	5.55084	4.45267	5.13548	5.04633		No	No
ENSORLG00000000694	myod1	0	0.0191561	0.0212798	0	0.010109	0	0	0.0374182	0.0124727	0	0	0	0		No	No
ENSORLG00000011123	pcdh8	6.5526	6.29092	6.9028	1.25866	5.25124	3.80857	6.88531	5.18151	5.2918	0.79458	1.42975	2.65402	1.62612		No	No
ENSORLG00000010463	shha	5.34901	4.72914	3.72409	2.75221	4.13861	2.86914	4.67313	3.79811	3.78013	1.91016	1.84739	2.30509	2.02088		No	No
ENSORLG00000014344	tbx16	35.3901	34.1325	35.7743	40.5989	36.474	46.0941	39.1732	42.7988	42.6887	47.6853	49.041	36.0037	44.2433		No	No
Gene ID	Gene name	WT.R1	WT.R2	WT.R3	WT.R4	WT Avg. (RLE)	YAPs.R1	YAPs.R2	YAPs.R3	YAPs Avg. (RLE)	YAPd.R1	YAPd.R2	YAPd.R3	YAPd Avg. (RLE)
ENSORLG00000014067	tbxta	3443.98	3280.83	3037.44	3244.07	3251.58	3110.82	3352.45	2904.52	3122.6	3171.83	2834.65	3365.25	3123.91
ENSORLG00000007648	wnt8a	554.473	589.383	516.271	551.819	552.987	623.573	620.194	634.14	625.969	878.742	786.912	690.565	785.406
ENSORLG00000008319	aldh1a2	3751.38	3269.5	3365.8	3451.53	3459.55	3873.22	3300.35	4492.62	3888.73	5956.46	5530.37	3964.08	5150.3
ENSORLG00000001963	cdx4	7585.34	8264.36	7240.66	7675.98	7691.59	9506.41	10383.5	8736.05	9541.98	14108.8	9255.69	7566.72	10310.4
ENSORLG00000028495	gsc	1403.12	1780.02	1392.81	1521.39	1524.33	1256.13	1152.37	1374.81	1261.1	1528.34	1464.27	1553.21	1515.27
ENSORLG00000030387	gata5	1502.34	1313.6	1145.11	1315.91	1319.24	1165.47	1148.45	1196.04	1169.98	1417.95	1191.24	1292.23	1300.47
ENSORLG00000000694	myod1	NA	NA	NA	NA	NA	NA	NA	NA	NA	NA	NA	NA	NA
ENSORLG00000011123	pcdh8	519.108	533.398	557.305	535.113	536.231	441.593	530.641	357.488	443.241	498.221	568.758	697.755	588.245
ENSORLG00000010463	shha	441.381	395.477	326.751	386.555	387.541	395.256	450.2	344.722	396.726	398.516	336.101	354.536	363.051
ENSORLG00000014344	tbx16	3713.86	3731.91	3647.45	3687.54	3695.19	4189.07	4059.11	4367.67	4205.28	5032.27	4810.47	3254.73	4365.82

## Sheet: Endoderm
Gene ID	Gene name	WT.R1	WT.R2	WT.R3	WT.R4	WT Avg. (FPKM)	YAPs.R1	YAPs.R2	YAPs.R3	YAPs Avg. (FPKM)	YAPd.R1	YAPd.R2	YAPd.R3	YAPd Avg. (FPKM)		DEG (WT vs YAPs)	DEG (WT vs YAPd)
ENSORLG00000011542	sox17	27.8323	22.6267	26.9482	20.1483	24.3889	22.2902	26.5899	26.0967	24.9923	16.603	20.4813	24.788	20.6241		No	No
ENSORLG00000011529	sox32	83.1154	77.8381	79.97	74.9958	78.9798	76.4395	81.0632	88.0796	81.8608	75.6131	84.848	80.6548	80.372		No	No
ENSORLG00000017407	foxa2	20.7422	17.3969	18.6336	13.0162	17.4472	14.6028	17.0109	18.357	16.6569	9.73757	12.959	13.6585	12.1184		No	No
ENSORLG00000010359	foxd3	2.54908	2.76143	2.20864	3.05124	2.6426	1.51864	8.62736	3.02062	4.38887	2.62831	1.33998	2.79283	2.25371		Up	No
ENSORLG00000020852	etv5a	26.1231	26.0682	25.0903	10.43	21.9279	24.8689	35.2835	24.8707	28.341	13.7882	12.7074	17.0177	14.5044		No	No
ENSORLG00000011337	cxcr4a	0.0663934	0.172622	0.15341	0.109367	0.125448	0.0868264	0.056333	0.067436	0.0701985	0.062868	0.0854722	0.0411732	0.0631711		No	No
ENSORLG00000001463	eml2	0.887215	0.470353	0.590737	5.91809	1.9666	0.489154	0.494043	0.724856	0.569351	0.807628	1.63029	2.10972	1.51588		No	Down
ENSORLG00000022702	lmo4a	6.15131	7.33716	5.57294	4.45125	5.87816	9.09593	6.78959	6.0643	7.31661	5.79051	5.65164	4.54832	5.33016		No	No
ENSORLG00000011239	nme4	3.03154	2.58347	2.6191	2.20462	2.60968	2.00653	4.54736	3.2472	3.26703	2.80395	2.37308	3.15024	2.77576		No	No
ENSORLG00000017874	ackr3a	5.88599	4.55979	5.19559	5.57355	5.30373	5.85073	4.29836	5.88534	5.34481	7.02195	8.43948	5.71804	7.05982		No	No
Gene ID	Gene name	WT.R1	WT.R2	WT.R3	WT.R4	WT Avg. (RLE)	YAPs.R1	YAPs.R2	YAPs.R3	YAPs Avg. (RLE)	YAPd.R1	YAPd.R2	YAPd.R3	YAPd Avg. (RLE)
ENSORLG00000011542	sox17	1686.15	1468.33	1618.22	1586.16	1589.71	1586.52	1607.11	1584.23	1592.62	1501.45	1710.08	1905.48	1705.67
ENSORLG00000011529	sox32	2904.05	2901.01	2763.28	2848	2854.08	2952.32	2843.14	3095.9	2963.79	3338.57	3367.9	3084.42	3263.63
ENSORLG00000017407	foxa2	1465.16	1309.85	1291.23	1351.19	1354.36	1207.87	1163.64	1266.23	1212.58	1170.21	1387.2	1383.3	1313.57
ENSORLG00000010359	foxd3	121.337	153.993	101.736	125.327	125.598	285.971	424.117	150.68	286.923	134.966	33.7041	109.522	92.731
ENSORLG00000020852	etv5a	4174.54	4507.43	3938.82	4184.51	4201.33	5012.93	4670.46	5432.06	5038.48	5012.93	4670.46	5432.06	5038.48
ENSORLG00000011337	cxcr4a	2.14368	8.11048	8.10528	6.11418	6.1184	3.07552	3.09401	3.10132	3.09028	3.03551	5.04279	2.02501	3.36777
ENSORLG00000001463	eml2	391.321	326.949	353.269	356.165	356.926	338.327	323.264	357.254	339.615	0	0	0	0
ENSORLG00000022702	lmo4a	611.016	754.414	547.102	635.772	637.076	636.807	684.786	596.039	639.211	784.105	730.402	644.488	719.665
ENSORLG00000011239	nme4	NA	NA	NA	NA	NA	NA	NA	NA	NA	NA	NA	NA	NA
ENSORLG00000017874	ackr3a	740.841	619.557	634.296	662.769	664.366	634.605	540.658	736.18	637.148	909.026	1045.71	680.573	878.437
