# Supplementary material for: A Yap-dependent mechanoregulatory program sustains cell migration for embryo axis assembly
Source: Nat Commun. 2023 May 16;14:2804. doi: 10.1038/s41467-023-38482-w (PMC10188487; doi:10.1038/s41467-023-38482-w)
Supplement: Supplementary file 13 — Source Data [file 41467_2023_38482_MOESM13_ESM.zip › Source Data/Fig3_S3/GO Terms GProfiler.xlsx]

## Sheet: WTvsYAPs Down
source	term_name	term_id	adjusted_p_value	negative_log10_of_adjusted_p_value	term_size	query_size	intersection_size	effective_domain_size	intersections
GO:MF	integrin binding	GO:0005178	0.00201374	2.696	22	296	7	8398	ENSORLG00000018064 ENSORLG00000020765 ENSORLG00000010756 ENSORLG00000003389 ENSORLG00000009834 ENSORLG00000000356 ENSORLG00000004663
GO:MF	actin binding	GO:0003779	0.00777357	2.10938	218	296	21	8398	ENSORLG00000012091 ENSORLG00000014159 ENSORLG00000003653 ENSORLG00000007404 ENSORLG00000011624 ENSORLG00000008004 ENSORLG00000024032 ENSORLG00000022207 ENSORLG00000005448 ENSORLG00000018566 ENSORLG00000015871 ENSORLG00000017032 ENSORLG00000026496 ENSORLG00000014111 ENSORLG00000002046 ENSORLG00000023773 ENSORLG00000016655 ENSORLG00000007854 ENSORLG00000009740 ENSORLG00000029920 ENSORLG00000005263
GO:MF	receptor regulator activity	GO:0030545	0.0213363	1.67088	199	296	19	8398	ENSORLG00000028570 ENSORLG00000023692 ENSORLG00000011205 ENSORLG00000009142 ENSORLG00000029494 ENSORLG00000024184 ENSORLG00000001759 ENSORLG00000009509 ENSORLG00000011676 ENSORLG00000016851 ENSORLG00000010335 ENSORLG00000007187 ENSORLG00000028866 ENSORLG00000013304 ENSORLG00000018249 ENSORLG00000016565 ENSORLG00000012027 ENSORLG00000016058 ENSORLG00000029101
GO:MF	signaling receptor binding	GO:0005102	0.0470371	1.32756	584	296	38	8398	ENSORLG00000018064 ENSORLG00000028570 ENSORLG00000023692 ENSORLG00000011205 ENSORLG00000009142 ENSORLG00000001075 ENSORLG00000001986 ENSORLG00000029494 ENSORLG00000001045 ENSORLG00000020765 ENSORLG00000010756 ENSORLG00000024184 ENSORLG00000001759 ENSORLG00000008993 ENSORLG00000009509 ENSORLG00000011676 ENSORLG00000016851 ENSORLG00000010335 ENSORLG00000027007 ENSORLG00000018617 ENSORLG00000007187 …
GO:BP	hippo signaling	GO:0035329	2.59445e-05	4.58596	17	314	8	9403	ENSORLG00000002708 ENSORLG00000016273 ENSORLG00000002553 ENSORLG00000015457 ENSORLG00000029757 ENSORLG00000005412 ENSORLG00000007439 ENSORLG00000004582
GO:BP	signaling	GO:0023052	0.000411754	3.38536	2175	314	111	9403	ENSORLG00000018064 ENSORLG00000028570 ENSORLG00000023692 ENSORLG00000011205 ENSORLG00000005085 ENSORLG00000008335 ENSORLG00000013966 ENSORLG00000012968 ENSORLG00000025096 ENSORLG00000026702 ENSORLG00000008618 ENSORLG00000010857 ENSORLG00000014518 ENSORLG00000001986 ENSORLG00000029494 ENSORLG00000002606 ENSORLG00000010281 ENSORLG00000002708 ENSORLG00000004193 ENSORLG00000010790 ENSORLG00000020765 …
GO:BP	signal transduction	GO:0007165	0.00041316	3.38388	1969	314	103	9403	ENSORLG00000018064 ENSORLG00000028570 ENSORLG00000023692 ENSORLG00000011205 ENSORLG00000008335 ENSORLG00000013966 ENSORLG00000025096 ENSORLG00000026702 ENSORLG00000010857 ENSORLG00000014518 ENSORLG00000001986 ENSORLG00000029494 ENSORLG00000002606 ENSORLG00000002708 ENSORLG00000004193 ENSORLG00000010790 ENSORLG00000020765 ENSORLG00000008344 ENSORLG00000026569 ENSORLG00000010756 ENSORLG00000024184 …
GO:BP	cell communication	GO:0007154	0.000607738	3.21628	2191	314	111	9403	ENSORLG00000018064 ENSORLG00000028570 ENSORLG00000023692 ENSORLG00000011205 ENSORLG00000005085 ENSORLG00000008335 ENSORLG00000013966 ENSORLG00000012968 ENSORLG00000025096 ENSORLG00000026702 ENSORLG00000008618 ENSORLG00000010857 ENSORLG00000014518 ENSORLG00000001986 ENSORLG00000029494 ENSORLG00000002606 ENSORLG00000010281 ENSORLG00000002708 ENSORLG00000004193 ENSORLG00000010790 ENSORLG00000020765 …
GO:BP	external encapsulating structure organization	GO:0045229	0.000943849	3.0251	113	314	16	9403	ENSORLG00000005664 ENSORLG00000006340 ENSORLG00000000178 ENSORLG00000011273 ENSORLG00000012407 ENSORLG00000015206 ENSORLG00000027007 ENSORLG00000025663 ENSORLG00000004966 ENSORLG00000002396 ENSORLG00000009150 ENSORLG00000000356 ENSORLG00000013882 ENSORLG00000025653 ENSORLG00000010424 ENSORLG00000023990
GO:BP	extracellular matrix organization	GO:0030198	0.000943849	3.0251	113	314	16	9403	ENSORLG00000005664 ENSORLG00000006340 ENSORLG00000000178 ENSORLG00000011273 ENSORLG00000012407 ENSORLG00000015206 ENSORLG00000027007 ENSORLG00000025663 ENSORLG00000004966 ENSORLG00000002396 ENSORLG00000009150 ENSORLG00000000356 ENSORLG00000013882 ENSORLG00000025653 ENSORLG00000010424 ENSORLG00000023990
GO:BP	extracellular structure organization	GO:0043062	0.000943849	3.0251	113	314	16	9403	ENSORLG00000005664 ENSORLG00000006340 ENSORLG00000000178 ENSORLG00000011273 ENSORLG00000012407 ENSORLG00000015206 ENSORLG00000027007 ENSORLG00000025663 ENSORLG00000004966 ENSORLG00000002396 ENSORLG00000009150 ENSORLG00000000356 ENSORLG00000013882 ENSORLG00000025653 ENSORLG00000010424 ENSORLG00000023990
GO:BP	regulation of signal transduction	GO:0009966	0.00728767	2.13741	514	314	37	9403	ENSORLG00000028570 ENSORLG00000023692 ENSORLG00000011205 ENSORLG00000001986 ENSORLG00000029494 ENSORLG00000008344 ENSORLG00000024184 ENSORLG00000001759 ENSORLG00000011676 ENSORLG00000002316 ENSORLG00000016851 ENSORLG00000010335 ENSORLG00000004880 ENSORLG00000016759 ENSORLG00000029096 ENSORLG00000028866 ENSORLG00000013304 ENSORLG00000016565 ENSORLG00000017777 ENSORLG00000011111 ENSORLG00000016183 …
GO:BP	enzyme linked receptor protein signaling pathway	GO:0007167	0.00865706	2.06263	266	314	24	9403	ENSORLG00000028570 ENSORLG00000010857 ENSORLG00000024184 ENSORLG00000001759 ENSORLG00000008993 ENSORLG00000010335 ENSORLG00000004880 ENSORLG00000013304 ENSORLG00000016565 ENSORLG00000007548 ENSORLG00000011111 ENSORLG00000004493 ENSORLG00000016183 ENSORLG00000023373 ENSORLG00000001459 ENSORLG00000010411 ENSORLG00000017692 ENSORLG00000029594 ENSORLG00000002227 ENSORLG00000029418 ENSORLG00000006825 …
GO:BP	cellular response to stimulus	GO:0051716	0.0111297	1.95352	2321	314	111	9403	ENSORLG00000018064 ENSORLG00000028570 ENSORLG00000023692 ENSORLG00000011205 ENSORLG00000008335 ENSORLG00000013966 ENSORLG00000025096 ENSORLG00000004956 ENSORLG00000026702 ENSORLG00000010857 ENSORLG00000014518 ENSORLG00000001986 ENSORLG00000029494 ENSORLG00000002606 ENSORLG00000002708 ENSORLG00000004193 ENSORLG00000010790 ENSORLG00000020765 ENSORLG00000008344 ENSORLG00000026569 ENSORLG00000010756 …
GO:BP	SMAD protein signal transduction	GO:0060395	0.0117891	1.92852	34	314	8	9403	ENSORLG00000028570 ENSORLG00000024184 ENSORLG00000010335 ENSORLG00000013304 ENSORLG00000016565 ENSORLG00000002227 ENSORLG00000006825 ENSORLG00000003956
GO:BP	cellular response to transforming growth factor beta stimulus	GO:0071560	0.016157	1.79164	26	314	7	9403	ENSORLG00000016565 ENSORLG00000007548 ENSORLG00000004493 ENSORLG00000023373 ENSORLG00000002227 ENSORLG00000006825 ENSORLG00000003956
GO:BP	response to transforming growth factor beta	GO:0071559	0.016157	1.79164	26	314	7	9403	ENSORLG00000016565 ENSORLG00000007548 ENSORLG00000004493 ENSORLG00000023373 ENSORLG00000002227 ENSORLG00000006825 ENSORLG00000003956
GO:BP	transforming growth factor beta receptor signaling pathway	GO:0007179	0.016157	1.79164	26	314	7	9403	ENSORLG00000016565 ENSORLG00000007548 ENSORLG00000004493 ENSORLG00000023373 ENSORLG00000002227 ENSORLG00000006825 ENSORLG00000003956
GO:BP	epidermal growth factor receptor signaling pathway	GO:0007173	0.0211931	1.67381	27	314	7	9403	ENSORLG00000001759 ENSORLG00000008993 ENSORLG00000004880 ENSORLG00000016183 ENSORLG00000029594 ENSORLG00000029101 ENSORLG00000005167
GO:BP	regulation of cell communication	GO:0010646	0.0228885	1.64038	605	314	40	9403	ENSORLG00000028570 ENSORLG00000023692 ENSORLG00000011205 ENSORLG00000001986 ENSORLG00000029494 ENSORLG00000010281 ENSORLG00000008344 ENSORLG00000024184 ENSORLG00000001759 ENSORLG00000011676 ENSORLG00000002316 ENSORLG00000016851 ENSORLG00000010335 ENSORLG00000004880 ENSORLG00000016759 ENSORLG00000029096 ENSORLG00000028866 ENSORLG00000013304 ENSORLG00000016565 ENSORLG00000017777 ENSORLG00000011111 …
GO:BP	regulation of signaling	GO:0023051	0.0228885	1.64038	605	314	40	9403	ENSORLG00000028570 ENSORLG00000023692 ENSORLG00000011205 ENSORLG00000001986 ENSORLG00000029494 ENSORLG00000010281 ENSORLG00000008344 ENSORLG00000024184 ENSORLG00000001759 ENSORLG00000011676 ENSORLG00000002316 ENSORLG00000016851 ENSORLG00000010335 ENSORLG00000004880 ENSORLG00000016759 ENSORLG00000029096 ENSORLG00000028866 ENSORLG00000013304 ENSORLG00000016565 ENSORLG00000017777 ENSORLG00000011111 …
GO:BP	ERBB signaling pathway	GO:0038127	0.027456	1.56136	28	314	7	9403	ENSORLG00000001759 ENSORLG00000008993 ENSORLG00000004880 ENSORLG00000016183 ENSORLG00000029594 ENSORLG00000029101 ENSORLG00000005167
GO:BP	establishment of cell polarity involved in ameboidal cell migration	GO:0003365	0.0361716	1.44163	3	314	3	9403	ENSORLG00000016273 ENSORLG00000015457 ENSORLG00000005412
GO:BP	actin cytoskeleton organization	GO:0030036	0.0384913	1.41464	310	314	25	9403	ENSORLG00000014159 ENSORLG00000003653 ENSORLG00000008004 ENSORLG00000024032 ENSORLG00000009847 ENSORLG00000016273 ENSORLG00000024658 ENSORLG00000005448 ENSORLG00000015457 ENSORLG00000001542 ENSORLG00000015871 ENSORLG00000016584 ENSORLG00000017032 ENSORLG00000026496 ENSORLG00000005951 ENSORLG00000014111 ENSORLG00000007835 ENSORLG00000002046 ENSORLG00000005412 ENSORLG00000023773 ENSORLG00000016655 …
GO:CC	cell periphery	GO:0071944	3.53214e-08	7.45196	2539	307	131	9644	ENSORLG00000018064 ENSORLG00000007889 ENSORLG00000005664 ENSORLG00000000412 ENSORLG00000005085 ENSORLG00000008335 ENSORLG00000013966 ENSORLG00000013759 ENSORLG00000029166 ENSORLG00000012968 ENSORLG00000025096 ENSORLG00000026702 ENSORLG00000020402 ENSORLG00000012091 ENSORLG00000008618 ENSORLG00000010857 ENSORLG00000012956 ENSORLG00000014518 ENSORLG00000022428 ENSORLG00000014159 ENSORLG00000001075 …
GO:CC	actin cytoskeleton	GO:0015629	3.49814e-05	4.45616	194	307	22	9644	ENSORLG00000000136 ENSORLG00000012091 ENSORLG00000003653 ENSORLG00000007404 ENSORLG00000011624 ENSORLG00000008004 ENSORLG00000009847 ENSORLG00000016917 ENSORLG00000005448 ENSORLG00000018566 ENSORLG00000015871 ENSORLG00000017032 ENSORLG00000026496 ENSORLG00000014111 ENSORLG00000009309 ENSORLG00000007835 ENSORLG00000023773 ENSORLG00000016655 ENSORLG00000007854 ENSORLG00000009740 ENSORLG00000029920 …
GO:CC	cell junction	GO:0030054	0.000526205	3.27885	584	307	40	9644	ENSORLG00000005085 ENSORLG00000013759 ENSORLG00000012968 ENSORLG00000024269 ENSORLG00000001986 ENSORLG00000010281 ENSORLG00000020765 ENSORLG00000013182 ENSORLG00000005848 ENSORLG00000008993 ENSORLG00000018330 ENSORLG00000005966 ENSORLG00000002316 ENSORLG00000022207 ENSORLG00000008800 ENSORLG00000001644 ENSORLG00000000871 ENSORLG00000002135 ENSORLG00000016273 ENSORLG00000003407 ENSORLG00000027623 …
GO:CC	extracellular matrix	GO:0031012	0.00152594	2.81646	207	307	20	9644	ENSORLG00000018064 ENSORLG00000005664 ENSORLG00000001075 ENSORLG00000010756 ENSORLG00000000178 ENSORLG00000011273 ENSORLG00000000761 ENSORLG00000015206 ENSORLG00000027007 ENSORLG00000015488 ENSORLG00000018617 ENSORLG00000025663 ENSORLG00000004966 ENSORLG00000001946 ENSORLG00000016848 ENSORLG00000009150 ENSORLG00000000356 ENSORLG00000009876 ENSORLG00000013882 ENSORLG00000010424
GO:CC	external encapsulating structure	GO:0030312	0.00152594	2.81646	207	307	20	9644	ENSORLG00000018064 ENSORLG00000005664 ENSORLG00000001075 ENSORLG00000010756 ENSORLG00000000178 ENSORLG00000011273 ENSORLG00000000761 ENSORLG00000015206 ENSORLG00000027007 ENSORLG00000015488 ENSORLG00000018617 ENSORLG00000025663 ENSORLG00000004966 ENSORLG00000001946 ENSORLG00000016848 ENSORLG00000009150 ENSORLG00000000356 ENSORLG00000009876 ENSORLG00000013882 ENSORLG00000010424
GO:CC	plasma membrane	GO:0005886	0.00229572	2.63908	2281	307	105	9644	ENSORLG00000007889 ENSORLG00000000412 ENSORLG00000005085 ENSORLG00000008335 ENSORLG00000013966 ENSORLG00000013759 ENSORLG00000029166 ENSORLG00000012968 ENSORLG00000025096 ENSORLG00000026702 ENSORLG00000020402 ENSORLG00000008618 ENSORLG00000010857 ENSORLG00000012956 ENSORLG00000014518 ENSORLG00000022428 ENSORLG00000014159 ENSORLG00000006486 ENSORLG00000001986 ENSORLG00000014795 ENSORLG00000002606 …
GO:CC	intrinsic component of plasma membrane	GO:0031226	0.0024364	2.61325	806	307	48	9644	ENSORLG00000008335 ENSORLG00000026702 ENSORLG00000008618 ENSORLG00000010857 ENSORLG00000022428 ENSORLG00000006486 ENSORLG00000001986 ENSORLG00000002606 ENSORLG00000010790 ENSORLG00000019133 ENSORLG00000005848 ENSORLG00000005627 ENSORLG00000004750 ENSORLG00000001659 ENSORLG00000018330 ENSORLG00000020371 ENSORLG00000009509 ENSORLG00000002354 ENSORLG00000013173 ENSORLG00000029210 ENSORLG00000008800 …
GO:CC	integral component of plasma membrane	GO:0005887	0.00429557	2.36698	800	307	47	9644	ENSORLG00000008335 ENSORLG00000026702 ENSORLG00000008618 ENSORLG00000010857 ENSORLG00000022428 ENSORLG00000006486 ENSORLG00000001986 ENSORLG00000002606 ENSORLG00000010790 ENSORLG00000019133 ENSORLG00000005848 ENSORLG00000005627 ENSORLG00000004750 ENSORLG00000001659 ENSORLG00000018330 ENSORLG00000020371 ENSORLG00000009509 ENSORLG00000002354 ENSORLG00000013173 ENSORLG00000029210 ENSORLG00000008800 …
GO:CC	focal adhesion	GO:0005925	0.0191188	1.71854	36	307	7	9644	ENSORLG00000020765 ENSORLG00000008993 ENSORLG00000022207 ENSORLG00000003389 ENSORLG00000009834 ENSORLG00000005951 ENSORLG00000004663
GO:CC	cell-substrate junction	GO:0030055	0.0324579	1.48868	39	307	7	9644	ENSORLG00000020765 ENSORLG00000008993 ENSORLG00000022207 ENSORLG00000003389 ENSORLG00000009834 ENSORLG00000005951 ENSORLG00000004663
GO:CC	cortical actin cytoskeleton	GO:0030864	0.0417538	1.3793	19	307	5	9644	ENSORLG00000012091 ENSORLG00000007404 ENSORLG00000018566 ENSORLG00000015871 ENSORLG00000023773
KEGG	ECM-receptor interaction	KEGG:04512	4.56815e-06	5.34026	87	226	16	6061	ENSORLG00000001075 ENSORLG00000008088 ENSORLG00000003520 ENSORLG00000020765 ENSORLG00000020663 ENSORLG00000011273 ENSORLG00000005372 ENSORLG00000004209 ENSORLG00000006656 ENSORLG00000018881 ENSORLG00000004949 ENSORLG00000001925 ENSORLG00000003389 ENSORLG00000010256 ENSORLG00000000356 ENSORLG00000004663
KEGG	Focal adhesion	KEGG:04510	1.77475e-05	4.75086	247	226	27	6061	ENSORLG00000001075 ENSORLG00000008088 ENSORLG00000004193 ENSORLG00000020765 ENSORLG00000017081 ENSORLG00000011273 ENSORLG00000005372 ENSORLG00000004209 ENSORLG00000018881 ENSORLG00000004949 ENSORLG00000015529 ENSORLG00000001925 ENSORLG00000003389 ENSORLG00000009419 ENSORLG00000016183 ENSORLG00000010256 ENSORLG00000001982 ENSORLG00000004191 ENSORLG00000008517 ENSORLG00000010411 ENSORLG00000009309 …
KEGG	Tight junction	KEGG:04530	0.00020179	3.6951	215	226	23	6061	ENSORLG00000002583 ENSORLG00000008004 ENSORLG00000003397 ENSORLG00000023132 ENSORLG00000029189 ENSORLG00000016273 ENSORLG00000003407 ENSORLG00000009419 ENSORLG00000015044 ENSORLG00000016183 ENSORLG00000015457 ENSORLG00000004570 ENSORLG00000015871 ENSORLG00000026496 ENSORLG00000009309 ENSORLG00000026310 ENSORLG00000005412 ENSORLG00000016200 ENSORLG00000014582 ENSORLG00000001861 ENSORLG00000012128 …
KEGG	Steroid biosynthesis	KEGG:00100	0.000665212	3.17704	23	226	7	6061	ENSORLG00000007977 ENSORLG00000015003 ENSORLG00000001602 ENSORLG00000006686 ENSORLG00000010814 ENSORLG00000017362 ENSORLG00000017233
KEGG	Regulation of actin cytoskeleton	KEGG:04810	0.00253998	2.59517	268	226	24	6061	ENSORLG00000004193 ENSORLG00000020765 ENSORLG00000017081 ENSORLG00000008004 ENSORLG00000004209 ENSORLG00000003407 ENSORLG00000018881 ENSORLG00000015529 ENSORLG00000001925 ENSORLG00000003389 ENSORLG00000009419 ENSORLG00000015044 ENSORLG00000016183 ENSORLG00000026261 ENSORLG00000008517 ENSORLG00000010411 ENSORLG00000009309 ENSORLG00000012347 ENSORLG00000025374 ENSORLG00000017692 ENSORLG00000016200 …
KEGG	Calcium signaling pathway	KEGG:04020	0.0112285	1.94968	313	226	25	6061	ENSORLG00000014518 ENSORLG00000004193 ENSORLG00000002583 ENSORLG00000009743 ENSORLG00000008993 ENSORLG00000021978 ENSORLG00000011624 ENSORLG00000003397 ENSORLG00000011379 ENSORLG00000013973 ENSORLG00000024384 ENSORLG00000024642 ENSORLG00000024944 ENSORLG00000000682 ENSORLG00000027065 ENSORLG00000023848 ENSORLG00000005496 ENSORLG00000015444 ENSORLG00000010411 ENSORLG00000013842 ENSORLG00000010875 …
KEGG	TGF-beta signaling pathway	KEGG:04350	0.0313164	1.50423	108	226	12	6061	ENSORLG00000028570 ENSORLG00000013494 ENSORLG00000013304 ENSORLG00000016565 ENSORLG00000004493 ENSORLG00000015703 ENSORLG00000009772 ENSORLG00000028362 ENSORLG00000002227 ENSORLG00000006825 ENSORLG00000003956 ENSORLG00000005806

## Sheet: WTvsYAPd Down
source	term_name	term_id	adjusted_p_value	negative_log10_of_adjusted_p_value	term_size	query_size	intersection_size	effective_domain_size	intersections
GO:MF	cytoskeletal protein binding	GO:0008092	2.5971e-05	4.58551	406	722	67	8398	ENSORLG00000001463 ENSORLG00000018566 ENSORLG00000011624 ENSORLG00000000678 ENSORLG00000026013 ENSORLG00000007914 ENSORLG00000018777 ENSORLG00000009977 ENSORLG00000019949 ENSORLG00000003176 ENSORLG00000002046 ENSORLG00000014159 ENSORLG00000016655 ENSORLG00000006071 ENSORLG00000024836 ENSORLG00000007404 ENSORLG00000017637 ENSORLG00000005289 ENSORLG00000017032 ENSORLG00000024032 ENSORLG00000001885 …
GO:MF	actin binding	GO:0003779	4.21731e-05	4.37496	218	722	43	8398	ENSORLG00000018566 ENSORLG00000011624 ENSORLG00000026013 ENSORLG00000018777 ENSORLG00000019949 ENSORLG00000003176 ENSORLG00000002046 ENSORLG00000014159 ENSORLG00000016655 ENSORLG00000024836 ENSORLG00000007404 ENSORLG00000005289 ENSORLG00000017032 ENSORLG00000024032 ENSORLG00000005537 ENSORLG00000023861 ENSORLG00000022207 ENSORLG00000005263 ENSORLG00000012150 ENSORLG00000028260 ENSORLG00000009740 …
GO:MF	protein binding	GO:0005515	0.00351343	2.45427	2155	722	234	8398	ENSORLG00000004880 ENSORLG00000001463 ENSORLG00000029101 ENSORLG00000010226 ENSORLG00000007192 ENSORLG00000005436 ENSORLG00000012025 ENSORLG00000018020 ENSORLG00000017495 ENSORLG00000018566 ENSORLG00000018249 ENSORLG00000011624 ENSORLG00000009509 ENSORLG00000007159 ENSORLG00000027007 ENSORLG00000025013 ENSORLG00000006860 ENSORLG00000027457 ENSORLG00000023938 ENSORLG00000025229 ENSORLG00000000678 …
GO:MF	actin filament binding	GO:0051015	0.0206356	1.68538	167	722	30	8398	ENSORLG00000011624 ENSORLG00000026013 ENSORLG00000018777 ENSORLG00000019949 ENSORLG00000003176 ENSORLG00000002046 ENSORLG00000014159 ENSORLG00000016655 ENSORLG00000017032 ENSORLG00000024032 ENSORLG00000022207 ENSORLG00000005263 ENSORLG00000012150 ENSORLG00000028260 ENSORLG00000009740 ENSORLG00000020851 ENSORLG00000014055 ENSORLG00000008091 ENSORLG00000005448 ENSORLG00000009498 ENSORLG00000030255 …
GO:MF	phosphoric ester hydrolase activity	GO:0042578	0.0226174	1.64556	225	722	37	8398	ENSORLG00000003571 ENSORLG00000011357 ENSORLG00000009494 ENSORLG00000010143 ENSORLG00000027770 ENSORLG00000011317 ENSORLG00000004685 ENSORLG00000009743 ENSORLG00000006259 ENSORLG00000008808 ENSORLG00000022636 ENSORLG00000014237 ENSORLG00000011514 ENSORLG00000005223 ENSORLG00000005471 ENSORLG00000023861 ENSORLG00000014908 ENSORLG00000006759 ENSORLG00000020785 ENSORLG00000003115 ENSORLG00000000540 …
GO:MF	protein-containing complex binding	GO:0044877	0.0341593	1.46649	316	722	47	8398	ENSORLG00000017229 ENSORLG00000011624 ENSORLG00000003389 ENSORLG00000026013 ENSORLG00000018777 ENSORLG00000010756 ENSORLG00000009834 ENSORLG00000018013 ENSORLG00000019949 ENSORLG00000003176 ENSORLG00000002046 ENSORLG00000014159 ENSORLG00000016655 ENSORLG00000017032 ENSORLG00000024032 ENSORLG00000022207 ENSORLG00000019677 ENSORLG00000005263 ENSORLG00000004036 ENSORLG00000018064 ENSORLG00000008848 …
GO:BP	cytoskeleton organization	GO:0007010	4.63859e-12	11.3336	575	779	104	9403	ENSORLG00000013126 ENSORLG00000001463 ENSORLG00000000678 ENSORLG00000026013 ENSORLG00000007914 ENSORLG00000024265 ENSORLG00000014696 ENSORLG00000000835 ENSORLG00000018777 ENSORLG00000003176 ENSORLG00000012987 ENSORLG00000024658 ENSORLG00000015895 ENSORLG00000002046 ENSORLG00000000815 ENSORLG00000014159 ENSORLG00000026875 ENSORLG00000016655 ENSORLG00000017113 ENSORLG00000012731 ENSORLG00000029476 …
GO:BP	actin cytoskeleton organization	GO:0030036	1.08753e-08	7.96356	310	779	63	9403	ENSORLG00000013126 ENSORLG00000000678 ENSORLG00000026013 ENSORLG00000014696 ENSORLG00000000835 ENSORLG00000018777 ENSORLG00000003176 ENSORLG00000024658 ENSORLG00000015895 ENSORLG00000002046 ENSORLG00000014159 ENSORLG00000016655 ENSORLG00000012731 ENSORLG00000004571 ENSORLG00000016273 ENSORLG00000003263 ENSORLG00000005289 ENSORLG00000017032 ENSORLG00000024032 ENSORLG00000007663 ENSORLG00000009847 …
GO:BP	actin filament-based process	GO:0030029	4.53224e-08	7.34369	320	779	63	9403	ENSORLG00000013126 ENSORLG00000000678 ENSORLG00000026013 ENSORLG00000014696 ENSORLG00000000835 ENSORLG00000018777 ENSORLG00000003176 ENSORLG00000024658 ENSORLG00000015895 ENSORLG00000002046 ENSORLG00000014159 ENSORLG00000016655 ENSORLG00000012731 ENSORLG00000004571 ENSORLG00000016273 ENSORLG00000003263 ENSORLG00000005289 ENSORLG00000017032 ENSORLG00000024032 ENSORLG00000007663 ENSORLG00000009847 …
GO:BP	intermediate filament-based process	GO:0045103	6.51102e-06	5.18635	20	779	12	9403	ENSORLG00000000815 ENSORLG00000029476 ENSORLG00000008336 ENSORLG00000023311 ENSORLG00000025786 ENSORLG00000008003 ENSORLG00000024373 ENSORLG00000017125 ENSORLG00000026542 ENSORLG00000026233 ENSORLG00000029070 ENSORLG00000007995
GO:BP	intermediate filament cytoskeleton organization	GO:0045104	6.51102e-06	5.18635	20	779	12	9403	ENSORLG00000000815 ENSORLG00000029476 ENSORLG00000008336 ENSORLG00000023311 ENSORLG00000025786 ENSORLG00000008003 ENSORLG00000024373 ENSORLG00000017125 ENSORLG00000026542 ENSORLG00000026233 ENSORLG00000029070 ENSORLG00000007995
GO:BP	cell morphogenesis	GO:0000902	0.000112025	3.95069	223	779	43	9403	ENSORLG00000006869 ENSORLG00000009509 ENSORLG00000016605 ENSORLG00000008499 ENSORLG00000027127 ENSORLG00000000835 ENSORLG00000012632 ENSORLG00000022348 ENSORLG00000029618 ENSORLG00000010559 ENSORLG00000004571 ENSORLG00000024836 ENSORLG00000027623 ENSORLG00000012405 ENSORLG00000019677 ENSORLG00000015611 ENSORLG00000002802 ENSORLG00000009709 ENSORLG00000008967 ENSORLG00000016886 ENSORLG00000016270 …
GO:BP	cell adhesion	GO:0007155	0.000884085	3.05351	392	779	61	9403	ENSORLG00000023835 ENSORLG00000023843 ENSORLG00000026387 ENSORLG00000016605 ENSORLG00000002135 ENSORLG00000006123 ENSORLG00000025855 ENSORLG00000003389 ENSORLG00000027964 ENSORLG00000004685 ENSORLG00000010756 ENSORLG00000012632 ENSORLG00000009834 ENSORLG00000018013 ENSORLG00000016183 ENSORLG00000004570 ENSORLG00000029618 ENSORLG00000008993 ENSORLG00000024188 ENSORLG00000002978 ENSORLG00000011281 …
GO:BP	biological adhesion	GO:0022610	0.000884085	3.05351	392	779	61	9403	ENSORLG00000023835 ENSORLG00000023843 ENSORLG00000026387 ENSORLG00000016605 ENSORLG00000002135 ENSORLG00000006123 ENSORLG00000025855 ENSORLG00000003389 ENSORLG00000027964 ENSORLG00000004685 ENSORLG00000010756 ENSORLG00000012632 ENSORLG00000009834 ENSORLG00000018013 ENSORLG00000016183 ENSORLG00000004570 ENSORLG00000029618 ENSORLG00000008993 ENSORLG00000024188 ENSORLG00000002978 ENSORLG00000011281 …
GO:BP	signaling	GO:0023052	0.000896326	3.04753	2175	779	236	9403	ENSORLG00000029210 ENSORLG00000004880 ENSORLG00000006276 ENSORLG00000029101 ENSORLG00000010226 ENSORLG00000011357 ENSORLG00000002202 ENSORLG00000013710 ENSORLG00000012025 ENSORLG00000011019 ENSORLG00000018020 ENSORLG00000017495 ENSORLG00000018249 ENSORLG00000009509 ENSORLG00000001753 ENSORLG00000004594 ENSORLG00000011400 ENSORLG00000011251 ENSORLG00000007159 ENSORLG00000014282 ENSORLG00000007216 …
GO:BP	cell communication	GO:0007154	0.00108211	2.96573	2191	779	237	9403	ENSORLG00000029210 ENSORLG00000004880 ENSORLG00000006276 ENSORLG00000029101 ENSORLG00000010226 ENSORLG00000011357 ENSORLG00000002202 ENSORLG00000013710 ENSORLG00000012025 ENSORLG00000011019 ENSORLG00000018020 ENSORLG00000017495 ENSORLG00000018249 ENSORLG00000009509 ENSORLG00000001753 ENSORLG00000004594 ENSORLG00000011400 ENSORLG00000011251 ENSORLG00000007159 ENSORLG00000014282 ENSORLG00000007216 …
GO:BP	anatomical structure morphogenesis	GO:0009653	0.00109386	2.96104	466	779	69	9403	ENSORLG00000010226 ENSORLG00000006869 ENSORLG00000009509 ENSORLG00000011400 ENSORLG00000016605 ENSORLG00000027549 ENSORLG00000002135 ENSORLG00000000678 ENSORLG00000016279 ENSORLG00000008499 ENSORLG00000026013 ENSORLG00000027127 ENSORLG00000000835 ENSORLG00000011082 ENSORLG00000012632 ENSORLG00000022348 ENSORLG00000029618 ENSORLG00000008993 ENSORLG00000012731 ENSORLG00000010559 ENSORLG00000004571 …
GO:BP	cell junction organization	GO:0034330	0.00117069	2.93156	156	779	32	9403	ENSORLG00000007216 ENSORLG00000002135 ENSORLG00000027964 ENSORLG00000004685 ENSORLG00000012632 ENSORLG00000004570 ENSORLG00000001644 ENSORLG00000012731 ENSORLG00000008336 ENSORLG00000027623 ENSORLG00000027086 ENSORLG00000030591 ENSORLG00000015354 ENSORLG00000008059 ENSORLG00000023311 ENSORLG00000025786 ENSORLG00000020686 ENSORLG00000024373 ENSORLG00000010944 ENSORLG00000012978 ENSORLG00000022317 …
GO:BP	signal transduction	GO:0007165	0.00224665	2.64846	1969	779	215	9403	ENSORLG00000029210 ENSORLG00000004880 ENSORLG00000006276 ENSORLG00000029101 ENSORLG00000010226 ENSORLG00000011357 ENSORLG00000013710 ENSORLG00000012025 ENSORLG00000018020 ENSORLG00000017495 ENSORLG00000018249 ENSORLG00000009509 ENSORLG00000001753 ENSORLG00000004594 ENSORLG00000011400 ENSORLG00000011251 ENSORLG00000014282 ENSORLG00000015010 ENSORLG00000025013 ENSORLG00000005422 ENSORLG00000007837 …
GO:BP	hippo signaling	GO:0035329	0.0023238	2.6338	17	779	9	9403	ENSORLG00000007439 ENSORLG00000005573 ENSORLG00000002553 ENSORLG00000016273 ENSORLG00000006048 ENSORLG00000015457 ENSORLG00000017630 ENSORLG00000029757 ENSORLG00000002708
GO:BP	cell-cell adhesion	GO:0098609	0.00262912	2.58019	177	779	34	9403	ENSORLG00000002135 ENSORLG00000006123 ENSORLG00000004685 ENSORLG00000012632 ENSORLG00000024188 ENSORLG00000002978 ENSORLG00000011281 ENSORLG00000017110 ENSORLG00000029476 ENSORLG00000017658 ENSORLG00000008336 ENSORLG00000027086 ENSORLG00000008059 ENSORLG00000014510 ENSORLG00000012419 ENSORLG00000019677 ENSORLG00000008967 ENSORLG00000026730 ENSORLG00000020295 ENSORLG00000010944 ENSORLG00000012978 …
GO:BP	developmental process	GO:0032502	0.00554354	2.25621	1191	779	140	9403	ENSORLG00000026925 ENSORLG00000010226 ENSORLG00000011273 ENSORLG00000012025 ENSORLG00000017495 ENSORLG00000004269 ENSORLG00000006869 ENSORLG00000018249 ENSORLG00000009509 ENSORLG00000011400 ENSORLG00000016605 ENSORLG00000027549 ENSORLG00000009614 ENSORLG00000025013 ENSORLG00000007837 ENSORLG00000002135 ENSORLG00000006123 ENSORLG00000025229 ENSORLG00000000678 ENSORLG00000020052 ENSORLG00000011261 …
GO:BP	cell-matrix adhesion	GO:0007160	0.00666158	2.17642	33	779	12	9403	ENSORLG00000023835 ENSORLG00000023843 ENSORLG00000026387 ENSORLG00000006123 ENSORLG00000025855 ENSORLG00000003389 ENSORLG00000009834 ENSORLG00000025786 ENSORLG00000020765 ENSORLG00000024373 ENSORLG00000003890 ENSORLG00000001977
GO:BP	cellular component organization	GO:0016043	0.00694979	2.15803	2154	779	229	9403	ENSORLG00000013126 ENSORLG00000001463 ENSORLG00000017229 ENSORLG00000029101 ENSORLG00000004319 ENSORLG00000011273 ENSORLG00000006869 ENSORLG00000009509 ENSORLG00000016605 ENSORLG00000027007 ENSORLG00000007216 ENSORLG00000002135 ENSORLG00000022978 ENSORLG00000005899 ENSORLG00000002945 ENSORLG00000000678 ENSORLG00000008499 ENSORLG00000001968 ENSORLG00000029685 ENSORLG00000026013 ENSORLG00000007914 …
GO:BP	movement of cell or subcellular component	GO:0006928	0.00993759	2.00272	477	779	67	9403	ENSORLG00000006869 ENSORLG00000009509 ENSORLG00000016605 ENSORLG00000005422 ENSORLG00000026952 ENSORLG00000006123 ENSORLG00000003389 ENSORLG00000016279 ENSORLG00000027127 ENSORLG00000003505 ENSORLG00000000064 ENSORLG00000005096 ENSORLG00000022348 ENSORLG00000003176 ENSORLG00000002046 ENSORLG00000029618 ENSORLG00000004571 ENSORLG00000016273 ENSORLG00000017637 ENSORLG00000027623 ENSORLG00000027199 …
GO:BP	supramolecular fiber organization	GO:0097435	0.0124601	1.90448	299	779	47	9403	ENSORLG00000027007 ENSORLG00000000678 ENSORLG00000026013 ENSORLG00000000835 ENSORLG00000018777 ENSORLG00000003176 ENSORLG00000002046 ENSORLG00000014159 ENSORLG00000026875 ENSORLG00000016655 ENSORLG00000004571 ENSORLG00000024836 ENSORLG00000008336 ENSORLG00000003424 ENSORLG00000005289 ENSORLG00000017032 ENSORLG00000001953 ENSORLG00000024032 ENSORLG00000007663 ENSORLG00000023861 ENSORLG00000005263 …
GO:BP	anatomical structure development	GO:0048856	0.0153178	1.8148	1058	779	125	9403	ENSORLG00000026925 ENSORLG00000010226 ENSORLG00000011273 ENSORLG00000012025 ENSORLG00000017495 ENSORLG00000004269 ENSORLG00000006869 ENSORLG00000018249 ENSORLG00000009509 ENSORLG00000011400 ENSORLG00000016605 ENSORLG00000027549 ENSORLG00000009614 ENSORLG00000025013 ENSORLG00000002135 ENSORLG00000006123 ENSORLG00000025229 ENSORLG00000000678 ENSORLG00000020052 ENSORLG00000011261 ENSORLG00000022293 …
GO:BP	response to wounding	GO:0009611	0.01862	1.73002	36	779	12	9403	ENSORLG00000022348 ENSORLG00000000815 ENSORLG00000029476 ENSORLG00000023311 ENSORLG00000025786 ENSORLG00000008003 ENSORLG00000024373 ENSORLG00000012381 ENSORLG00000017125 ENSORLG00000026542 ENSORLG00000026233 ENSORLG00000007995
GO:BP	regulation of anatomical structure morphogenesis	GO:0022603	0.0216342	1.66486	116	779	24	9403	ENSORLG00000009509 ENSORLG00000008499 ENSORLG00000000835 ENSORLG00000010559 ENSORLG00000004571 ENSORLG00000010158 ENSORLG00000007736 ENSORLG00000002802 ENSORLG00000015488 ENSORLG00000014055 ENSORLG00000003407 ENSORLG00000026464 ENSORLG00000012381 ENSORLG00000011290 ENSORLG00000007725 ENSORLG00000020098 ENSORLG00000008247 ENSORLG00000010356 ENSORLG00000022498 ENSORLG00000004421 ENSORLG00000016679 …
GO:BP	plasma membrane bounded cell projection morphogenesis	GO:0120039	0.027089	1.56721	156	779	29	9403	ENSORLG00000006869 ENSORLG00000009509 ENSORLG00000008499 ENSORLG00000027127 ENSORLG00000022348 ENSORLG00000010559 ENSORLG00000024836 ENSORLG00000027623 ENSORLG00000012405 ENSORLG00000019677 ENSORLG00000015611 ENSORLG00000002802 ENSORLG00000008967 ENSORLG00000016886 ENSORLG00000016270 ENSORLG00000026730 ENSORLG00000003407 ENSORLG00000026464 ENSORLG00000022317 ENSORLG00000029418 ENSORLG00000008371 …
GO:BP	neuron projection morphogenesis	GO:0048812	0.027089	1.56721	156	779	29	9403	ENSORLG00000006869 ENSORLG00000009509 ENSORLG00000008499 ENSORLG00000027127 ENSORLG00000022348 ENSORLG00000010559 ENSORLG00000024836 ENSORLG00000027623 ENSORLG00000012405 ENSORLG00000019677 ENSORLG00000015611 ENSORLG00000002802 ENSORLG00000008967 ENSORLG00000016886 ENSORLG00000016270 ENSORLG00000026730 ENSORLG00000003407 ENSORLG00000026464 ENSORLG00000022317 ENSORLG00000029418 ENSORLG00000008371 …
GO:BP	axonogenesis	GO:0007409	0.0310698	1.50766	126	779	25	9403	ENSORLG00000006869 ENSORLG00000009509 ENSORLG00000008499 ENSORLG00000027127 ENSORLG00000022348 ENSORLG00000024836 ENSORLG00000012405 ENSORLG00000019677 ENSORLG00000015611 ENSORLG00000002802 ENSORLG00000008967 ENSORLG00000016886 ENSORLG00000016270 ENSORLG00000026730 ENSORLG00000003407 ENSORLG00000026464 ENSORLG00000029418 ENSORLG00000008371 ENSORLG00000020098 ENSORLG00000008247 ENSORLG00000022498 …
GO:BP	cell projection morphogenesis	GO:0048858	0.0346715	1.46003	158	779	29	9403	ENSORLG00000006869 ENSORLG00000009509 ENSORLG00000008499 ENSORLG00000027127 ENSORLG00000022348 ENSORLG00000010559 ENSORLG00000024836 ENSORLG00000027623 ENSORLG00000012405 ENSORLG00000019677 ENSORLG00000015611 ENSORLG00000002802 ENSORLG00000008967 ENSORLG00000016886 ENSORLG00000016270 ENSORLG00000026730 ENSORLG00000003407 ENSORLG00000026464 ENSORLG00000022317 ENSORLG00000029418 ENSORLG00000008371 …
GO:BP	cell part morphogenesis	GO:0032990	0.0346715	1.46003	158	779	29	9403	ENSORLG00000006869 ENSORLG00000009509 ENSORLG00000008499 ENSORLG00000027127 ENSORLG00000022348 ENSORLG00000010559 ENSORLG00000024836 ENSORLG00000027623 ENSORLG00000012405 ENSORLG00000019677 ENSORLG00000015611 ENSORLG00000002802 ENSORLG00000008967 ENSORLG00000016886 ENSORLG00000016270 ENSORLG00000026730 ENSORLG00000003407 ENSORLG00000026464 ENSORLG00000022317 ENSORLG00000029418 ENSORLG00000008371 …
GO:BP	axon development	GO:0061564	0.0409806	1.38742	128	779	25	9403	ENSORLG00000006869 ENSORLG00000009509 ENSORLG00000008499 ENSORLG00000027127 ENSORLG00000022348 ENSORLG00000024836 ENSORLG00000012405 ENSORLG00000019677 ENSORLG00000015611 ENSORLG00000002802 ENSORLG00000008967 ENSORLG00000016886 ENSORLG00000016270 ENSORLG00000026730 ENSORLG00000003407 ENSORLG00000026464 ENSORLG00000029418 ENSORLG00000008371 ENSORLG00000020098 ENSORLG00000008247 ENSORLG00000022498 …
GO:BP	cell-substrate adhesion	GO:0031589	0.0420988	1.37573	57	779	15	9403	ENSORLG00000023835 ENSORLG00000023843 ENSORLG00000026387 ENSORLG00000016605 ENSORLG00000006123 ENSORLG00000025855 ENSORLG00000003389 ENSORLG00000009834 ENSORLG00000029618 ENSORLG00000025786 ENSORLG00000020765 ENSORLG00000024373 ENSORLG00000003890 ENSORLG00000007419 ENSORLG00000001977
GO:BP	cell morphogenesis involved in differentiation	GO:0000904	0.0438357	1.35817	168	779	30	9403	ENSORLG00000006869 ENSORLG00000009509 ENSORLG00000016605 ENSORLG00000008499 ENSORLG00000027127 ENSORLG00000022348 ENSORLG00000029618 ENSORLG00000010559 ENSORLG00000024836 ENSORLG00000012405 ENSORLG00000019677 ENSORLG00000015611 ENSORLG00000002802 ENSORLG00000008967 ENSORLG00000016886 ENSORLG00000016270 ENSORLG00000026730 ENSORLG00000003407 ENSORLG00000026464 ENSORLG00000029418 ENSORLG00000008371 …
GO:CC	cell junction	GO:0030054	2.79258e-12	11.554	584	754	100	9644	ENSORLG00000002202 ENSORLG00000006181 ENSORLG00000007159 ENSORLG00000014282 ENSORLG00000007216 ENSORLG00000006860 ENSORLG00000002135 ENSORLG00000027457 ENSORLG00000005085 ENSORLG00000014644 ENSORLG00000003389 ENSORLG00000008499 ENSORLG00000027964 ENSORLG00000018725 ENSORLG00000027957 ENSORLG00000001267 ENSORLG00000004024 ENSORLG00000014290 ENSORLG00000009977 ENSORLG00000012632 ENSORLG00000009834 …
GO:CC	cell periphery	GO:0071944	1.333e-10	9.87517	2539	754	284	9644	ENSORLG00000029210 ENSORLG00000024433 ENSORLG00000010226 ENSORLG00000004319 ENSORLG00000002202 ENSORLG00000013710 ENSORLG00000005436 ENSORLG00000011273 ENSORLG00000018020 ENSORLG00000017495 ENSORLG00000018566 ENSORLG00000006869 ENSORLG00000009509 ENSORLG00000001753 ENSORLG00000004594 ENSORLG00000002354 ENSORLG00000011400 ENSORLG00000011251 ENSORLG00000016605 ENSORLG00000007159 ENSORLG00000027007 …
GO:CC	anchoring junction	GO:0070161	9.73637e-10	9.0116	209	754	48	9644	ENSORLG00000002202 ENSORLG00000003389 ENSORLG00000027964 ENSORLG00000012632 ENSORLG00000009834 ENSORLG00000004380 ENSORLG00000019746 ENSORLG00000021855 ENSORLG00000004570 ENSORLG00000008993 ENSORLG00000002978 ENSORLG00000011281 ENSORLG00000017110 ENSORLG00000029476 ENSORLG00000016273 ENSORLG00000008336 ENSORLG00000027086 ENSORLG00000015354 ENSORLG00000005537 ENSORLG00000014510 ENSORLG00000022207 …
GO:CC	supramolecular fiber	GO:0099512	1.91387e-07	6.71809	249	754	49	9644	ENSORLG00000004319 ENSORLG00000011624 ENSORLG00000000678 ENSORLG00000028884 ENSORLG00000026013 ENSORLG00000018777 ENSORLG00000001801 ENSORLG00000001741 ENSORLG00000012987 ENSORLG00000014658 ENSORLG00000015895 ENSORLG00000000815 ENSORLG00000017113 ENSORLG00000029476 ENSORLG00000024836 ENSORLG00000029189 ENSORLG00000017637 ENSORLG00000005289 ENSORLG00000017032 ENSORLG00000001953 ENSORLG00000009847 …
GO:CC	supramolecular polymer	GO:0099081	2.20706e-07	6.65619	250	754	49	9644	ENSORLG00000004319 ENSORLG00000011624 ENSORLG00000000678 ENSORLG00000028884 ENSORLG00000026013 ENSORLG00000018777 ENSORLG00000001801 ENSORLG00000001741 ENSORLG00000012987 ENSORLG00000014658 ENSORLG00000015895 ENSORLG00000000815 ENSORLG00000017113 ENSORLG00000029476 ENSORLG00000024836 ENSORLG00000029189 ENSORLG00000017637 ENSORLG00000005289 ENSORLG00000017032 ENSORLG00000001953 ENSORLG00000009847 …
GO:CC	polymeric cytoskeletal fiber	GO:0099513	8.98655e-07	6.04641	175	754	38	9644	ENSORLG00000018777 ENSORLG00000012987 ENSORLG00000015895 ENSORLG00000000815 ENSORLG00000017113 ENSORLG00000029476 ENSORLG00000024836 ENSORLG00000029189 ENSORLG00000017637 ENSORLG00000005289 ENSORLG00000017032 ENSORLG00000001953 ENSORLG00000009847 ENSORLG00000005537 ENSORLG00000023311 ENSORLG00000025786 ENSORLG00000016265 ENSORLG00000020686 ENSORLG00000016348 ENSORLG00000006787 ENSORLG00000011839 …
GO:CC	actin cytoskeleton	GO:0015629	1.70732e-06	5.76769	194	754	40	9644	ENSORLG00000018566 ENSORLG00000011624 ENSORLG00000000678 ENSORLG00000026013 ENSORLG00000018777 ENSORLG00000019949 ENSORLG00000015895 ENSORLG00000016655 ENSORLG00000007404 ENSORLG00000005289 ENSORLG00000017032 ENSORLG00000009847 ENSORLG00000005537 ENSORLG00000005263 ENSORLG00000012150 ENSORLG00000028260 ENSORLG00000025786 ENSORLG00000009740 ENSORLG00000020851 ENSORLG00000006787 ENSORLG00000008091 …
GO:CC	cell-cell junction	GO:0005911	1.8762e-06	5.72672	172	754	37	9644	ENSORLG00000002202 ENSORLG00000027964 ENSORLG00000012632 ENSORLG00000004380 ENSORLG00000021855 ENSORLG00000004570 ENSORLG00000002978 ENSORLG00000011281 ENSORLG00000017110 ENSORLG00000029476 ENSORLG00000016273 ENSORLG00000008336 ENSORLG00000027086 ENSORLG00000015354 ENSORLG00000005537 ENSORLG00000014510 ENSORLG00000028260 ENSORLG00000006787 ENSORLG00000015457 ENSORLG00000010944 ENSORLG00000030255 …
GO:CC	cytoskeleton	GO:0005856	7.78005e-06	5.10902	604	754	85	9644	ENSORLG00000013126 ENSORLG00000001463 ENSORLG00000018566 ENSORLG00000011624 ENSORLG00000000678 ENSORLG00000026013 ENSORLG00000007914 ENSORLG00000024265 ENSORLG00000000835 ENSORLG00000018777 ENSORLG00000009977 ENSORLG00000019949 ENSORLG00000012987 ENSORLG00000015895 ENSORLG00000000815 ENSORLG00000016655 ENSORLG00000017113 ENSORLG00000012731 ENSORLG00000029476 ENSORLG00000004571 ENSORLG00000024836 …
GO:CC	intermediate filament	GO:0005882	9.89137e-06	5.00474	20	754	11	9644	ENSORLG00000000815 ENSORLG00000029476 ENSORLG00000023311 ENSORLG00000025786 ENSORLG00000008003 ENSORLG00000024373 ENSORLG00000017125 ENSORLG00000026542 ENSORLG00000026233 ENSORLG00000029070 ENSORLG00000007995
GO:CC	plasma membrane	GO:0005886	1.06668e-05	4.97197	2281	754	240	9644	ENSORLG00000029210 ENSORLG00000024433 ENSORLG00000002202 ENSORLG00000013710 ENSORLG00000005436 ENSORLG00000018020 ENSORLG00000017495 ENSORLG00000009509 ENSORLG00000001753 ENSORLG00000004594 ENSORLG00000002354 ENSORLG00000011400 ENSORLG00000011251 ENSORLG00000007159 ENSORLG00000014282 ENSORLG00000015010 ENSORLG00000005422 ENSORLG00000006860 ENSORLG00000005029 ENSORLG00000023938 ENSORLG00000010483 …
GO:CC	supramolecular complex	GO:0099080	1.11574e-05	4.95244	332	754	55	9644	ENSORLG00000004319 ENSORLG00000011624 ENSORLG00000000678 ENSORLG00000028884 ENSORLG00000026013 ENSORLG00000018777 ENSORLG00000001801 ENSORLG00000001741 ENSORLG00000012987 ENSORLG00000014658 ENSORLG00000015895 ENSORLG00000000815 ENSORLG00000017113 ENSORLG00000029476 ENSORLG00000024836 ENSORLG00000029189 ENSORLG00000023540 ENSORLG00000017637 ENSORLG00000005289 ENSORLG00000017032 ENSORLG00000001953 …
GO:CC	intermediate filament cytoskeleton	GO:0045111	1.93093e-05	4.71423	21	754	11	9644	ENSORLG00000000815 ENSORLG00000029476 ENSORLG00000023311 ENSORLG00000025786 ENSORLG00000008003 ENSORLG00000024373 ENSORLG00000017125 ENSORLG00000026542 ENSORLG00000026233 ENSORLG00000029070 ENSORLG00000007995
GO:CC	extracellular matrix	GO:0031012	9.64071e-05	4.01589	207	754	38	9644	ENSORLG00000010226 ENSORLG00000004319 ENSORLG00000011273 ENSORLG00000006869 ENSORLG00000016605 ENSORLG00000027007 ENSORLG00000006709 ENSORLG00000001968 ENSORLG00000001971 ENSORLG00000010756 ENSORLG00000018013 ENSORLG00000014658 ENSORLG00000001841 ENSORLG00000029618 ENSORLG00000024188 ENSORLG00000000836 ENSORLG00000017658 ENSORLG00000004966 ENSORLG00000012419 ENSORLG00000019677 ENSORLG00000018064 …
GO:CC	external encapsulating structure	GO:0030312	9.64071e-05	4.01589	207	754	38	9644	ENSORLG00000010226 ENSORLG00000004319 ENSORLG00000011273 ENSORLG00000006869 ENSORLG00000016605 ENSORLG00000027007 ENSORLG00000006709 ENSORLG00000001968 ENSORLG00000001971 ENSORLG00000010756 ENSORLG00000018013 ENSORLG00000014658 ENSORLG00000001841 ENSORLG00000029618 ENSORLG00000024188 ENSORLG00000000836 ENSORLG00000017658 ENSORLG00000004966 ENSORLG00000012419 ENSORLG00000019677 ENSORLG00000018064 …
GO:CC	membrane	GO:0016020	0.000428243	3.36831	3269	754	314	9644	ENSORLG00000029210 ENSORLG00000024433 ENSORLG00000002202 ENSORLG00000013710 ENSORLG00000005436 ENSORLG00000018020 ENSORLG00000017495 ENSORLG00000009509 ENSORLG00000001111 ENSORLG00000001753 ENSORLG00000004594 ENSORLG00000002354 ENSORLG00000011400 ENSORLG00000011251 ENSORLG00000007159 ENSORLG00000006107 ENSORLG00000014282 ENSORLG00000015010 ENSORLG00000005422 ENSORLG00000006472 ENSORLG00000006860 …
GO:CC	actin filament	GO:0005884	0.000666635	3.17611	50	754	15	9644	ENSORLG00000018777 ENSORLG00000015895 ENSORLG00000005289 ENSORLG00000017032 ENSORLG00000009847 ENSORLG00000005537 ENSORLG00000006787 ENSORLG00000011839 ENSORLG00000011906 ENSORLG00000009227 ENSORLG00000007854 ENSORLG00000019075 ENSORLG00000022498 ENSORLG00000014111 ENSORLG00000002562
GO:CC	filamentous actin	GO:0031941	0.0010471	2.98001	24	754	10	9644	ENSORLG00000015895 ENSORLG00000009847 ENSORLG00000005537 ENSORLG00000006787 ENSORLG00000011839 ENSORLG00000011906 ENSORLG00000007854 ENSORLG00000019075 ENSORLG00000014111 ENSORLG00000002562
GO:CC	collagen-containing extracellular matrix	GO:0062023	0.00799322	2.09728	104	754	21	9644	ENSORLG00000010226 ENSORLG00000004319 ENSORLG00000006869 ENSORLG00000016605 ENSORLG00000027007 ENSORLG00000014658 ENSORLG00000029618 ENSORLG00000024188 ENSORLG00000017658 ENSORLG00000012419 ENSORLG00000019677 ENSORLG00000001946 ENSORLG00000005296 ENSORLG00000016886 ENSORLG00000003591 ENSORLG00000000761 ENSORLG00000003890 ENSORLG00000018617 ENSORLG00000022861 ENSORLG00000007419 ENSORLG00000016969
GO:CC	focal adhesion	GO:0005925	0.0110534	1.9565	36	754	11	9644	ENSORLG00000003389 ENSORLG00000009834 ENSORLG00000019746 ENSORLG00000008993 ENSORLG00000022207 ENSORLG00000023311 ENSORLG00000020765 ENSORLG00000005951 ENSORLG00000026233 ENSORLG00000007995 ENSORLG00000001977
GO:CC	synapse	GO:0045202	0.0236461	1.62624	376	754	50	9644	ENSORLG00000006181 ENSORLG00000007159 ENSORLG00000014282 ENSORLG00000007216 ENSORLG00000006860 ENSORLG00000002135 ENSORLG00000027457 ENSORLG00000005085 ENSORLG00000014644 ENSORLG00000008499 ENSORLG00000018725 ENSORLG00000027957 ENSORLG00000001267 ENSORLG00000004024 ENSORLG00000014290 ENSORLG00000009977 ENSORLG00000022348 ENSORLG00000008993 ENSORLG00000005848 ENSORLG00000001644 ENSORLG00000010559 …
GO:CC	cell-substrate junction	GO:0030055	0.024822	1.60516	39	754	11	9644	ENSORLG00000003389 ENSORLG00000009834 ENSORLG00000019746 ENSORLG00000008993 ENSORLG00000022207 ENSORLG00000023311 ENSORLG00000020765 ENSORLG00000005951 ENSORLG00000026233 ENSORLG00000007995 ENSORLG00000001977
GO:CC	axon	GO:0030424	0.046478	1.33275	117	754	21	9644	ENSORLG00000007159 ENSORLG00000007216 ENSORLG00000006860 ENSORLG00000027457 ENSORLG00000008499 ENSORLG00000030144 ENSORLG00000024875 ENSORLG00000009977 ENSORLG00000027623 ENSORLG00000027185 ENSORLG00000005289 ENSORLG00000026929 ENSORLG00000001885 ENSORLG00000008967 ENSORLG00000026730 ENSORLG00000003411 ENSORLG00000012267 ENSORLG00000022317 ENSORLG00000008371 ENSORLG00000014929 ENSORLG00000000474
KEGG	Focal adhesion	KEGG:04510	8.2736e-10	9.08231	247	520	55	6061	ENSORLG00000006276 ENSORLG00000004319 ENSORLG00000011273 ENSORLG00000010249 ENSORLG00000016822 ENSORLG00000016593 ENSORLG00000005422 ENSORLG00000017013 ENSORLG00000008957 ENSORLG00000003389 ENSORLG00000001925 ENSORLG00000011918 ENSORLG00000012565 ENSORLG00000028143 ENSORLG00000016791 ENSORLG00000004949 ENSORLG00000016183 ENSORLG00000019746 ENSORLG00000005372 ENSORLG00000009419 ENSORLG00000012731 …
KEGG	ECM-receptor interaction	KEGG:04512	1.98249e-06	5.70279	87	520	25	6061	ENSORLG00000004319 ENSORLG00000011273 ENSORLG00000010249 ENSORLG00000017013 ENSORLG00000008957 ENSORLG00000014644 ENSORLG00000003389 ENSORLG00000001925 ENSORLG00000011918 ENSORLG00000028143 ENSORLG00000004949 ENSORLG00000005372 ENSORLG00000020663 ENSORLG00000006656 ENSORLG00000010935 ENSORLG00000003520 ENSORLG00000000441 ENSORLG00000020765 ENSORLG00000009416 ENSORLG00000014126 ENSORLG00000004894 …
KEGG	Regulation of actin cytoskeleton	KEGG:04810	2.81208e-05	4.55097	268	520	48	6061	ENSORLG00000010249 ENSORLG00000005422 ENSORLG00000003389 ENSORLG00000001925 ENSORLG00000013214 ENSORLG00000016183 ENSORLG00000007848 ENSORLG00000009419 ENSORLG00000012731 ENSORLG00000015327 ENSORLG00000004193 ENSORLG00000012128 ENSORLG00000017692 ENSORLG00000011644 ENSORLG00000023861 ENSORLG00000026261 ENSORLG00000009286 ENSORLG00000016619 ENSORLG00000013277 ENSORLG00000000441 ENSORLG00000020765 …
KEGG	Vascular smooth muscle contraction	KEGG:04270	5.1953e-05	4.28439	150	520	32	6061	ENSORLG00000026742 ENSORLG00000013710 ENSORLG00000006056 ENSORLG00000012171 ENSORLG00000030004 ENSORLG00000010515 ENSORLG00000009276 ENSORLG00000026310 ENSORLG00000006969 ENSORLG00000013973 ENSORLG00000012731 ENSORLG00000006323 ENSORLG00000014452 ENSORLG00000020889 ENSORLG00000004193 ENSORLG00000005471 ENSORLG00000010344 ENSORLG00000012382 ENSORLG00000010644 ENSORLG00000016619 ENSORLG00000000395 …
KEGG	Tight junction	KEGG:04530	0.00154575	2.81086	215	520	37	6061	ENSORLG00000006276 ENSORLG00000012572 ENSORLG00000025395 ENSORLG00000016183 ENSORLG00000026310 ENSORLG00000004570 ENSORLG00000009419 ENSORLG00000012731 ENSORLG00000006323 ENSORLG00000016273 ENSORLG00000029189 ENSORLG00000012128 ENSORLG00000018677 ENSORLG00000010344 ENSORLG00000016619 ENSORLG00000016348 ENSORLG00000005192 ENSORLG00000000939 ENSORLG00000014582 ENSORLG00000026496 ENSORLG00000009675 …
KEGG	Calcium signaling pathway	KEGG:04020	0.0098191	2.00793	313	520	46	6061	ENSORLG00000011019 ENSORLG00000011624 ENSORLG00000006056 ENSORLG00000014282 ENSORLG00000024384 ENSORLG00000008499 ENSORLG00000012171 ENSORLG00000016042 ENSORLG00000014025 ENSORLG00000017722 ENSORLG00000030004 ENSORLG00000003505 ENSORLG00000009743 ENSORLG00000008993 ENSORLG00000013973 ENSORLG00000006323 ENSORLG00000020889 ENSORLG00000011773 ENSORLG00000015444 ENSORLG00000004193 ENSORLG00000014518 …
KEGG	Phosphatidylinositol signaling system	KEGG:04070	0.0438656	1.35788	116	520	21	6061	ENSORLG00000025010 ENSORLG00000005422 ENSORLG00000029595 ENSORLG00000020889 ENSORLG00000015327 ENSORLG00000015444 ENSORLG00000011876 ENSORLG00000011644 ENSORLG00000016792 ENSORLG00000005471 ENSORLG00000009286 ENSORLG00000000540 ENSORLG00000020685 ENSORLG00000021897 ENSORLG00000005200 ENSORLG00000019496 ENSORLG00000009694 ENSORLG00000017142 ENSORLG00000012718 ENSORLG00000011238 ENSORLG00000015546

## Sheet: YAPsVsYAPd Down
source	term_name	term_id	adjusted_p_value	negative_log10_of_adjusted_p_value	term_size	query_size	intersection_size	effective_domain_size	intersections
GO:MF	actin binding	GO:0003779	0.00208114	2.6817	218	484	30	8398	ENSORLG00000018566 ENSORLG00000011624 ENSORLG00000026013 ENSORLG00000018777 ENSORLG00000019949 ENSORLG00000026328 ENSORLG00000003176 ENSORLG00000008879 ENSORLG00000016655 ENSORLG00000024836 ENSORLG00000004814 ENSORLG00000009639 ENSORLG00000005289 ENSORLG00000023861 ENSORLG00000004097 ENSORLG00000006787 ENSORLG00000020851 ENSORLG00000030255 ENSORLG00000005537 ENSORLG00000028855 ENSORLG00000008091 …
GO:MF	microfilament motor activity	GO:0000146	0.0109764	1.95954	18	484	7	8398	ENSORLG00000008879 ENSORLG00000004814 ENSORLG00000020851 ENSORLG00000008091 ENSORLG00000012150 ENSORLG00000023064 ENSORLG00000009740
GO:MF	actin-dependent ATPase activity	GO:0030898	0.0109764	1.95954	18	484	7	8398	ENSORLG00000008879 ENSORLG00000004814 ENSORLG00000020851 ENSORLG00000008091 ENSORLG00000012150 ENSORLG00000023064 ENSORLG00000009740
GO:MF	actin filament binding	GO:0051015	0.0242605	1.6151	167	484	23	8398	ENSORLG00000011624 ENSORLG00000026013 ENSORLG00000018777 ENSORLG00000019949 ENSORLG00000026328 ENSORLG00000003176 ENSORLG00000008879 ENSORLG00000016655 ENSORLG00000004814 ENSORLG00000009639 ENSORLG00000004097 ENSORLG00000020851 ENSORLG00000030255 ENSORLG00000028855 ENSORLG00000008091 ENSORLG00000012150 ENSORLG00000005263 ENSORLG00000009227 ENSORLG00000023064 ENSORLG00000017032 ENSORLG00000009749 …
GO:MF	cytoskeletal protein binding	GO:0008092	0.0421797	1.3749	406	484	42	8398	ENSORLG00000001463 ENSORLG00000018566 ENSORLG00000011624 ENSORLG00000000678 ENSORLG00000026013 ENSORLG00000018777 ENSORLG00000009977 ENSORLG00000019949 ENSORLG00000026328 ENSORLG00000003176 ENSORLG00000006071 ENSORLG00000008879 ENSORLG00000016655 ENSORLG00000024836 ENSORLG00000004814 ENSORLG00000009639 ENSORLG00000005289 ENSORLG00000023861 ENSORLG00000004097 ENSORLG00000023311 ENSORLG00000016905 …
GO:BP	developmental process	GO:0032502	0.000234768	3.62936	1191	534	108	9403	ENSORLG00000026925 ENSORLG00000010226 ENSORLG00000004269 ENSORLG00000017495 ENSORLG00000012025 ENSORLG00000006869 ENSORLG00000009614 ENSORLG00000011273 ENSORLG00000011400 ENSORLG00000007837 ENSORLG00000016605 ENSORLG00000018249 ENSORLG00000027549 ENSORLG00000009509 ENSORLG00000025013 ENSORLG00000006123 ENSORLG00000008499 ENSORLG00000023957 ENSORLG00000016279 ENSORLG00000002135 ENSORLG00000020052 …
GO:BP	cell differentiation	GO:0030154	0.00175756	2.75509	744	534	73	9403	ENSORLG00000017495 ENSORLG00000012025 ENSORLG00000006869 ENSORLG00000009614 ENSORLG00000007837 ENSORLG00000016605 ENSORLG00000018249 ENSORLG00000027549 ENSORLG00000009509 ENSORLG00000025013 ENSORLG00000006123 ENSORLG00000008499 ENSORLG00000016279 ENSORLG00000000678 ENSORLG00000022293 ENSORLG00000026013 ENSORLG00000016692 ENSORLG00000027193 ENSORLG00000027127 ENSORLG00000018777 ENSORLG00000015940 …
GO:BP	cellular developmental process	GO:0048869	0.00204104	2.69015	747	534	73	9403	ENSORLG00000017495 ENSORLG00000012025 ENSORLG00000006869 ENSORLG00000009614 ENSORLG00000007837 ENSORLG00000016605 ENSORLG00000018249 ENSORLG00000027549 ENSORLG00000009509 ENSORLG00000025013 ENSORLG00000006123 ENSORLG00000008499 ENSORLG00000016279 ENSORLG00000000678 ENSORLG00000022293 ENSORLG00000026013 ENSORLG00000016692 ENSORLG00000027193 ENSORLG00000027127 ENSORLG00000018777 ENSORLG00000015940 …
GO:BP	cytoskeleton organization	GO:0007010	0.0047373	2.32447	575	534	59	9403	ENSORLG00000013126 ENSORLG00000001463 ENSORLG00000000678 ENSORLG00000026013 ENSORLG00000018777 ENSORLG00000000835 ENSORLG00000026328 ENSORLG00000003176 ENSORLG00000029476 ENSORLG00000026875 ENSORLG00000000815 ENSORLG00000003263 ENSORLG00000004571 ENSORLG00000015895 ENSORLG00000012987 ENSORLG00000008336 ENSORLG00000007663 ENSORLG00000008879 ENSORLG00000007144 ENSORLG00000012731 ENSORLG00000016655 …
GO:BP	anatomical structure development	GO:0048856	0.00727092	2.13841	1058	534	93	9403	ENSORLG00000026925 ENSORLG00000010226 ENSORLG00000004269 ENSORLG00000017495 ENSORLG00000012025 ENSORLG00000006869 ENSORLG00000009614 ENSORLG00000011273 ENSORLG00000011400 ENSORLG00000016605 ENSORLG00000018249 ENSORLG00000027549 ENSORLG00000009509 ENSORLG00000025013 ENSORLG00000006123 ENSORLG00000008499 ENSORLG00000023957 ENSORLG00000016279 ENSORLG00000002135 ENSORLG00000020052 ENSORLG00000000678 …
GO:BP	signaling	GO:0023052	0.0181367	1.74144	2175	534	164	9403	ENSORLG00000029210 ENSORLG00000006276 ENSORLG00000029101 ENSORLG00000011357 ENSORLG00000004880 ENSORLG00000010226 ENSORLG00000002202 ENSORLG00000011019 ENSORLG00000013710 ENSORLG00000017495 ENSORLG00000012025 ENSORLG00000018020 ENSORLG00000004594 ENSORLG00000001753 ENSORLG00000011251 ENSORLG00000011400 ENSORLG00000007159 ENSORLG00000005422 ENSORLG00000007837 ENSORLG00000018249 ENSORLG00000014282 …
GO:BP	cell communication	GO:0007154	0.0181393	1.74138	2191	534	165	9403	ENSORLG00000029210 ENSORLG00000006276 ENSORLG00000029101 ENSORLG00000011357 ENSORLG00000004880 ENSORLG00000010226 ENSORLG00000002202 ENSORLG00000011019 ENSORLG00000013710 ENSORLG00000017495 ENSORLG00000012025 ENSORLG00000018020 ENSORLG00000004594 ENSORLG00000001753 ENSORLG00000011251 ENSORLG00000011400 ENSORLG00000007159 ENSORLG00000005422 ENSORLG00000007837 ENSORLG00000018249 ENSORLG00000014282 …
GO:BP	cell-cell adhesion	GO:0098609	0.0186928	1.72833	177	534	25	9403	ENSORLG00000006123 ENSORLG00000002135 ENSORLG00000004685 ENSORLG00000012632 ENSORLG00000024188 ENSORLG00000008967 ENSORLG00000029476 ENSORLG00000002978 ENSORLG00000017658 ENSORLG00000012419 ENSORLG00000017110 ENSORLG00000008336 ENSORLG00000014510 ENSORLG00000011281 ENSORLG00000018685 ENSORLG00000026730 ENSORLG00000019677 ENSORLG00000020295 ENSORLG00000022861 ENSORLG00000000636 ENSORLG00000010217 …
GO:BP	actin cytoskeleton organization	GO:0030036	0.0279228	1.55404	310	534	36	9403	ENSORLG00000013126 ENSORLG00000000678 ENSORLG00000026013 ENSORLG00000018777 ENSORLG00000000835 ENSORLG00000026328 ENSORLG00000003176 ENSORLG00000003263 ENSORLG00000004571 ENSORLG00000015895 ENSORLG00000007663 ENSORLG00000008879 ENSORLG00000012731 ENSORLG00000016655 ENSORLG00000004814 ENSORLG00000009639 ENSORLG00000005289 ENSORLG00000023861 ENSORLG00000006787 ENSORLG00000020851 ENSORLG00000030255 …
GO:BP	actin filament-based transport	GO:0099515	0.0300472	1.5222	18	534	7	9403	ENSORLG00000008879 ENSORLG00000004814 ENSORLG00000020851 ENSORLG00000008091 ENSORLG00000012150 ENSORLG00000023064 ENSORLG00000009740
GO:BP	vesicle transport along actin filament	GO:0030050	0.0300472	1.5222	18	534	7	9403	ENSORLG00000008879 ENSORLG00000004814 ENSORLG00000020851 ENSORLG00000008091 ENSORLG00000012150 ENSORLG00000023064 ENSORLG00000009740
GO:BP	multicellular organism development	GO:0007275	0.0368853	1.43315	854	534	76	9403	ENSORLG00000026925 ENSORLG00000010226 ENSORLG00000017495 ENSORLG00000012025 ENSORLG00000006869 ENSORLG00000009614 ENSORLG00000011273 ENSORLG00000011400 ENSORLG00000016605 ENSORLG00000018249 ENSORLG00000009509 ENSORLG00000025013 ENSORLG00000006123 ENSORLG00000008499 ENSORLG00000016279 ENSORLG00000002135 ENSORLG00000020052 ENSORLG00000026013 ENSORLG00000016692 ENSORLG00000027193 ENSORLG00000027127 …
GO:BP	system development	GO:0048731	0.03699	1.43192	797	534	72	9403	ENSORLG00000026925 ENSORLG00000010226 ENSORLG00000017495 ENSORLG00000012025 ENSORLG00000006869 ENSORLG00000009614 ENSORLG00000011273 ENSORLG00000011400 ENSORLG00000016605 ENSORLG00000018249 ENSORLG00000009509 ENSORLG00000025013 ENSORLG00000006123 ENSORLG00000008499 ENSORLG00000016279 ENSORLG00000002135 ENSORLG00000020052 ENSORLG00000026013 ENSORLG00000016692 ENSORLG00000027193 ENSORLG00000027127 …
GO:CC	cell periphery	GO:0071944	2.20851e-05	4.6559	2539	521	190	9644	ENSORLG00000029210 ENSORLG00000024433 ENSORLG00000004319 ENSORLG00000010226 ENSORLG00000002202 ENSORLG00000013710 ENSORLG00000005436 ENSORLG00000017495 ENSORLG00000018020 ENSORLG00000006869 ENSORLG00000004594 ENSORLG00000001753 ENSORLG00000011251 ENSORLG00000018566 ENSORLG00000011273 ENSORLG00000011400 ENSORLG00000007159 ENSORLG00000005422 ENSORLG00000016605 ENSORLG00000014282 ENSORLG00000009509 …
GO:CC	cell junction	GO:0030054	0.000375214	3.42572	584	521	59	9644	ENSORLG00000002202 ENSORLG00000006181 ENSORLG00000007159 ENSORLG00000014282 ENSORLG00000007216 ENSORLG00000006860 ENSORLG00000027457 ENSORLG00000014644 ENSORLG00000008499 ENSORLG00000002135 ENSORLG00000027957 ENSORLG00000018725 ENSORLG00000001267 ENSORLG00000004024 ENSORLG00000009977 ENSORLG00000014080 ENSORLG00000012632 ENSORLG00000019746 ENSORLG00000029476 ENSORLG00000002978 ENSORLG00000009834 …
GO:CC	microvillus	GO:0005902	0.000640461	3.19351	19	521	8	9644	ENSORLG00000008879 ENSORLG00000004814 ENSORLG00000008367 ENSORLG00000020851 ENSORLG00000008091 ENSORLG00000012150 ENSORLG00000010311 ENSORLG00000009740
GO:CC	external encapsulating structure	GO:0030312	0.00127916	2.89308	207	521	28	9644	ENSORLG00000004319 ENSORLG00000010226 ENSORLG00000006869 ENSORLG00000011273 ENSORLG00000016605 ENSORLG00000027007 ENSORLG00000006709 ENSORLG00000001968 ENSORLG00000001971 ENSORLG00000024188 ENSORLG00000026486 ENSORLG00000018013 ENSORLG00000017658 ENSORLG00000029618 ENSORLG00000014658 ENSORLG00000000836 ENSORLG00000012419 ENSORLG00000003194 ENSORLG00000014422 ENSORLG00000019677 ENSORLG00000027367 …
GO:CC	extracellular matrix	GO:0031012	0.00127916	2.89308	207	521	28	9644	ENSORLG00000004319 ENSORLG00000010226 ENSORLG00000006869 ENSORLG00000011273 ENSORLG00000016605 ENSORLG00000027007 ENSORLG00000006709 ENSORLG00000001968 ENSORLG00000001971 ENSORLG00000024188 ENSORLG00000026486 ENSORLG00000018013 ENSORLG00000017658 ENSORLG00000029618 ENSORLG00000014658 ENSORLG00000000836 ENSORLG00000012419 ENSORLG00000003194 ENSORLG00000014422 ENSORLG00000019677 ENSORLG00000027367 …
GO:CC	actin cytoskeleton	GO:0015629	0.00324202	2.48918	194	521	26	9644	ENSORLG00000018566 ENSORLG00000011624 ENSORLG00000000678 ENSORLG00000026013 ENSORLG00000018777 ENSORLG00000014080 ENSORLG00000019949 ENSORLG00000015895 ENSORLG00000008879 ENSORLG00000005169 ENSORLG00000016655 ENSORLG00000004814 ENSORLG00000005289 ENSORLG00000006787 ENSORLG00000020851 ENSORLG00000030255 ENSORLG00000005537 ENSORLG00000008091 ENSORLG00000012150 ENSORLG00000005263 ENSORLG00000009227 …
GO:CC	actin-based cell projection	GO:0098858	0.00701588	2.15392	32	521	9	9644	ENSORLG00000008879 ENSORLG00000004814 ENSORLG00000008367 ENSORLG00000020851 ENSORLG00000008091 ENSORLG00000012150 ENSORLG00000016541 ENSORLG00000010311 ENSORLG00000009740
GO:CC	supramolecular fiber	GO:0099512	0.015343	1.81409	249	521	29	9644	ENSORLG00000004319 ENSORLG00000011624 ENSORLG00000000678 ENSORLG00000026013 ENSORLG00000018777 ENSORLG00000001741 ENSORLG00000029476 ENSORLG00000001801 ENSORLG00000014658 ENSORLG00000000815 ENSORLG00000015895 ENSORLG00000012987 ENSORLG00000024836 ENSORLG00000009639 ENSORLG00000005289 ENSORLG00000004097 ENSORLG00000023311 ENSORLG00000020686 ENSORLG00000006787 ENSORLG00000008003 ENSORLG00000001953 …
GO:CC	supramolecular polymer	GO:0099081	0.016496	1.78262	250	521	29	9644	ENSORLG00000004319 ENSORLG00000011624 ENSORLG00000000678 ENSORLG00000026013 ENSORLG00000018777 ENSORLG00000001741 ENSORLG00000029476 ENSORLG00000001801 ENSORLG00000014658 ENSORLG00000000815 ENSORLG00000015895 ENSORLG00000012987 ENSORLG00000024836 ENSORLG00000009639 ENSORLG00000005289 ENSORLG00000004097 ENSORLG00000023311 ENSORLG00000020686 ENSORLG00000006787 ENSORLG00000008003 ENSORLG00000001953 …
GO:CC	plasma membrane	GO:0005886	0.0279258	1.55399	2281	521	159	9644	ENSORLG00000029210 ENSORLG00000024433 ENSORLG00000002202 ENSORLG00000013710 ENSORLG00000005436 ENSORLG00000017495 ENSORLG00000018020 ENSORLG00000004594 ENSORLG00000001753 ENSORLG00000011251 ENSORLG00000011400 ENSORLG00000007159 ENSORLG00000005422 ENSORLG00000014282 ENSORLG00000009509 ENSORLG00000006860 ENSORLG00000023938 ENSORLG00000002354 ENSORLG00000015010 ENSORLG00000010483 ENSORLG00000018086 …
GO:CC	vesicle	GO:0031982	0.0477662	1.32088	498	521	46	9644	ENSORLG00000005436 ENSORLG00000006181 ENSORLG00000007159 ENSORLG00000006860 ENSORLG00000014644 ENSORLG00000008499 ENSORLG00000018086 ENSORLG00000009977 ENSORLG00000019746 ENSORLG00000005793 ENSORLG00000004571 ENSORLG00000008879 ENSORLG00000027185 ENSORLG00000004814 ENSORLG00000012838 ENSORLG00000008371 ENSORLG00000023472 ENSORLG00000001595 ENSORLG00000020686 ENSORLG00000008367 ENSORLG00000003641 …
KEGG	Focal adhesion	KEGG:04510	6.74757e-06	5.17085	247	330	35	6061	ENSORLG00000006276 ENSORLG00000004319 ENSORLG00000010249 ENSORLG00000016822 ENSORLG00000011273 ENSORLG00000005422 ENSORLG00000016593 ENSORLG00000017013 ENSORLG00000013293 ENSORLG00000008957 ENSORLG00000012565 ENSORLG00000001925 ENSORLG00000028143 ENSORLG00000019746 ENSORLG00000016791 ENSORLG00000020889 ENSORLG00000004949 ENSORLG00000016183 ENSORLG00000004894 ENSORLG00000012731 ENSORLG00000004628 …
KEGG	Vascular smooth muscle contraction	KEGG:04270	0.000287697	3.54106	150	330	23	6061	ENSORLG00000026742 ENSORLG00000013710 ENSORLG00000006056 ENSORLG00000013293 ENSORLG00000010515 ENSORLG00000030004 ENSORLG00000009276 ENSORLG00000006323 ENSORLG00000001048 ENSORLG00000026310 ENSORLG00000020889 ENSORLG00000006969 ENSORLG00000012731 ENSORLG00000014452 ENSORLG00000005471 ENSORLG00000000599 ENSORLG00000001443 ENSORLG00000013973 ENSORLG00000013536 ENSORLG00000010644 ENSORLG00000006842 …
KEGG	ECM-receptor interaction	KEGG:04512	0.000807968	3.09261	87	330	16	6061	ENSORLG00000004319 ENSORLG00000010249 ENSORLG00000011273 ENSORLG00000017013 ENSORLG00000014644 ENSORLG00000008957 ENSORLG00000001925 ENSORLG00000028143 ENSORLG00000003500 ENSORLG00000004949 ENSORLG00000004894 ENSORLG00000010935 ENSORLG00000010657 ENSORLG00000009416 ENSORLG00000014126 ENSORLG00000014364
KEGG	Regulation of actin cytoskeleton	KEGG:04810	0.0150691	1.82191	268	330	29	6061	ENSORLG00000010249 ENSORLG00000005422 ENSORLG00000013293 ENSORLG00000001925 ENSORLG00000007848 ENSORLG00000016183 ENSORLG00000004894 ENSORLG00000012731 ENSORLG00000023861 ENSORLG00000011644 ENSORLG00000012128 ENSORLG00000009385 ENSORLG00000009286 ENSORLG00000017692 ENSORLG00000009419 ENSORLG00000010657 ENSORLG00000005788 ENSORLG00000017972 ENSORLG00000013277 ENSORLG00000013536 ENSORLG00000014126 …
KEGG	Phosphatidylinositol signaling system	KEGG:04070	0.0279754	1.55322	116	330	16	6061	ENSORLG00000025010 ENSORLG00000005422 ENSORLG00000025549 ENSORLG00000020889 ENSORLG00000029595 ENSORLG00000011876 ENSORLG00000011644 ENSORLG00000005471 ENSORLG00000009286 ENSORLG00000000540 ENSORLG00000009694 ENSORLG00000019496 ENSORLG00000015444 ENSORLG00000015546 ENSORLG00000006842 ENSORLG00000016832

## Sheet: GO Integrin
Integrin binding (GO:0005178)						Integrin binding (GO:0005178) - Direct targets
WT vs YAPs		WT vs YAPd				WT vs YAPs		WT vs YAPd
ID	Gene name	ID	Gene name			ID	Gene name	ID	Gene name
ENSORLG00000000356	lamb1a	ENSORLG00000001977	itgb1b.1			ENSORLG00000000356	lamb1a	ENSORLG00000009834	fermt1
ENSORLG00000003389	itgb3a	ENSORLG00000003389	itgb3a			ENSORLG00000004663	itgb1a	ENSORLG00000010756	ccn1
ENSORLG00000004663	itgb1a	ENSORLG00000009834	fermt1			ENSORLG00000009834	fermt1	ENSORLG00000018013	ccn6
ENSORLG00000009834	fermt1	ENSORLG00000010756	ccn1			ENSORLG00000010756	ccn1	ENSORLG00000018064	ccn2a
ENSORLG00000010756	ccn1	ENSORLG00000018013	ccn6			ENSORLG00000018064	ccn2a
ENSORLG00000018064	ccn2a	ENSORLG00000018064	ccn2a
ENSORLG00000020765	itgb4	ENSORLG00000019677	lama5
		ENSORLG00000020765	itgb4

## Sheet: GO Extracellular matrix
Extracellular matrix (GO:0031012)						Extracellular matrix (GO:0031012) - Direct targets
WT vs YAPs		WT vs YAPd				WT vs YAPs		WT vs YAPd
ID	Gene name	ID	Gene name			ID	Gene name	ID	Gene name
ENSORLG00000000178	adamtsl5	ENSORLG00000000178	adamtsl5			ENSORLG00000000178	adamtsl5	ENSORLG00000000178	adamtsl5
ENSORLG00000000356	lamb1a	ENSORLG00000000605				ENSORLG00000000356	lamb1a	ENSORLG00000001971	adamts6
ENSORLG00000000761	vwa1	ENSORLG00000000761	vwa1			ENSORLG00000004966	ADAMTS5	ENSORLG00000003591	col5a1
ENSORLG00000001075		ENSORLG00000000836	ncanb			ENSORLG00000005664	col11a1a	ENSORLG00000004966	ADAMTS5
ENSORLG00000001946		ENSORLG00000001841				ENSORLG00000010424		ENSORLG00000005296	angptl4
ENSORLG00000004966	ADAMTS5	ENSORLG00000001946				ENSORLG00000010756	ccn1	ENSORLG00000007419	lamc1
ENSORLG00000005664	col11a1a	ENSORLG00000001968	COL8A1			ENSORLG00000013882		ENSORLG00000010226	angpt1
ENSORLG00000009150	adamts10	ENSORLG00000001971	adamts6			ENSORLG00000015206	adamts15b	ENSORLG00000010424
ENSORLG00000009876		ENSORLG00000003591	col5a1			ENSORLG00000015488	bmper	ENSORLG00000010756	ccn1
ENSORLG00000010424		ENSORLG00000003890	nid2a			ENSORLG00000018064	ccn2a	ENSORLG00000015488	bmper
ENSORLG00000010756	ccn1	ENSORLG00000004319	col1a2					ENSORLG00000016886	si:ch211-241e1.3
ENSORLG00000011273	col1a1b	ENSORLG00000004966	ADAMTS5					ENSORLG00000017658
ENSORLG00000013882		ENSORLG00000004990	adamts1					ENSORLG00000018013	ccn6
ENSORLG00000015206	adamts15b	ENSORLG00000005296	angptl4					ENSORLG00000018064	ccn2a
ENSORLG00000015488	bmper	ENSORLG00000006709
ENSORLG00000016848		ENSORLG00000006869	ntn5
ENSORLG00000018064	ccn2a	ENSORLG00000007419	lamc1
ENSORLG00000018617		ENSORLG00000010226	angpt1
ENSORLG00000025663	paplna	ENSORLG00000010424
ENSORLG00000027007		ENSORLG00000010756	ccn1
		ENSORLG00000010908	timp2
		ENSORLG00000011273	col1a1b
		ENSORLG00000012419
		ENSORLG00000014422	col18a1a
		ENSORLG00000014658	col5a2a
		ENSORLG00000015488	bmper
		ENSORLG00000016605
		ENSORLG00000016886	si:ch211-241e1.3
		ENSORLG00000016969	COL6A6
		ENSORLG00000017658
		ENSORLG00000018013	ccn6
		ENSORLG00000018064	ccn2a
		ENSORLG00000018617
		ENSORLG00000019677	lama5
		ENSORLG00000022861
		ENSORLG00000024188
		ENSORLG00000027007
		ENSORLG00000029618	ntng1a

## Sheet: GO Cell adhesion
Cell adhesion (GO:0007155)						Cell adhesion (GO:0007155) - Direct targets
WT vs YAPs		WT vs YAPd				WT vs YAPs		WT vs YAPd
ID	Gene name	ID	Gene name			ID	Gene name	ID	Gene name
ENSORLG00000000356	lamb1a	ENSORLG00000001977	itgb1b.1			ENSORLG00000000356	lamb1a	ENSORLG00000002135	obsl1a
ENSORLG00000001045	sned1	ENSORLG00000002135	obsl1a			ENSORLG00000001045	sned1	ENSORLG00000002978
ENSORLG00000001075		ENSORLG00000002978				ENSORLG00000001925	itga2.2	ENSORLG00000003591	col5a1
ENSORLG00000001540	hapln3	ENSORLG00000003389	itgb3a			ENSORLG00000002135	obsl1a	ENSORLG00000004685	PTPRD
ENSORLG00000001925	itga2.2	ENSORLG00000003448	dchs1a			ENSORLG00000004514	SRCIN1	ENSORLG00000004769	perp
ENSORLG00000002135	obsl1a	ENSORLG00000003591	col5a1			ENSORLG00000004663	itgb1a	ENSORLG00000005387	alcamb
ENSORLG00000002136		ENSORLG00000003890	nid2a			ENSORLG00000006656	npnta	ENSORLG00000007419	lamc1
ENSORLG00000003389	itgb3a	ENSORLG00000004570	cldn1			ENSORLG00000008517		ENSORLG00000008993	ptk2bb
ENSORLG00000004209	itga3b	ENSORLG00000004685	PTPRD			ENSORLG00000008993	ptk2bb	ENSORLG00000009834	fermt1
ENSORLG00000004514	SRCIN1	ENSORLG00000004769	perp			ENSORLG00000009818	gpc4	ENSORLG00000010217	fat3a
ENSORLG00000004570	cldn1	ENSORLG00000005387	alcamb			ENSORLG00000009834	fermt1	ENSORLG00000010756	ccn1
ENSORLG00000004663	itgb1a	ENSORLG00000006123	nexmifb			ENSORLG00000010756	ccn1	ENSORLG00000010944	ctnnd1
ENSORLG00000004916	pcdh7a	ENSORLG00000007419	lamc1			ENSORLG00000015826	MPZL2	ENSORLG00000011281	fat2
ENSORLG00000004949	thbs4b	ENSORLG00000007501	fam49ba			ENSORLG00000016183	src	ENSORLG00000016183	src
ENSORLG00000005236	pcdh15b	ENSORLG00000008059				ENSORLG00000018064	ccn2a	ENSORLG00000016679
ENSORLG00000005344	fbn2b	ENSORLG00000008138	fat1a					ENSORLG00000017106	dsc2l
ENSORLG00000005558	nexn	ENSORLG00000008336	PKP1					ENSORLG00000017110
ENSORLG00000006656	npnta	ENSORLG00000008967	DSCAML1					ENSORLG00000017658
ENSORLG00000007658	arvcfa	ENSORLG00000008993	ptk2bb					ENSORLG00000018013	ccn6
ENSORLG00000007835		ENSORLG00000009834	fermt1					ENSORLG00000018064	ccn2a
ENSORLG00000008517		ENSORLG00000010217	fat3a					ENSORLG00000020295
ENSORLG00000008993	ptk2bb	ENSORLG00000010756	ccn1
ENSORLG00000009818	gpc4	ENSORLG00000010944	ctnnd1
ENSORLG00000009834	fermt1	ENSORLG00000011281	fat2
ENSORLG00000010756	ccn1	ENSORLG00000012381	anxa1
ENSORLG00000011535	pcdh12	ENSORLG00000012419
ENSORLG00000013759	cdh12a	ENSORLG00000012632	CDH7
ENSORLG00000015826	MPZL2	ENSORLG00000012978	flot1b
ENSORLG00000016183	src	ENSORLG00000014510	mcama
ENSORLG00000016767	PKP4	ENSORLG00000015354	cldn2
ENSORLG00000016848		ENSORLG00000016183	src
ENSORLG00000018064	ccn2a	ENSORLG00000016605
ENSORLG00000018617		ENSORLG00000016679
ENSORLG00000018881		ENSORLG00000017106	dsc2l
ENSORLG00000020663	frem1a	ENSORLG00000017110
ENSORLG00000020765	itgb4	ENSORLG00000017125	dspa
ENSORLG00000024269		ENSORLG00000017658
ENSORLG00000027072	PCDH20	ENSORLG00000018013	ccn6
ENSORLG00000029166		ENSORLG00000018046	ptprfb
		ENSORLG00000018064	ccn2a
		ENSORLG00000018617
		ENSORLG00000019677	lama5
		ENSORLG00000020098	plxnb3
		ENSORLG00000020295
		ENSORLG00000020765	itgb4
		ENSORLG00000022594
		ENSORLG00000022861
		ENSORLG00000023835
		ENSORLG00000023843
		ENSORLG00000024188
		ENSORLG00000024373
		ENSORLG00000025601
		ENSORLG00000025786
		ENSORLG00000025855
		ENSORLG00000026387
		ENSORLG00000026730	igdcc4
		ENSORLG00000027072	PCDH20
		ENSORLG00000027086	KIRREL3
		ENSORLG00000027964
		ENSORLG00000029476
		ENSORLG00000029618	ntng1a

## Sheet: GO Cytoskeleton
Cytoskeleton organization (GO:0007010)						Cytoskeleton organization (GO:0007010)
WT vs YAPs		WT vs YAPd				WT vs YAPs		WT vs YAPd
ID	Gene name	ID	Gene name			ID	Gene name	ID	Gene name
ENSORLG00000000698		ENSORLG00000000678	TNNT3			ENSORLG00000000698		ENSORLG00000000815	evpla
ENSORLG00000001542	zgc:154093	ENSORLG00000000683	camsap1b			ENSORLG00000001861	pard6b	ENSORLG00000001463	eml2
ENSORLG00000001861	pard6b	ENSORLG00000000815	evpla			ENSORLG00000005263	svild	ENSORLG00000001861	pard6b
ENSORLG00000002046	coro1a	ENSORLG00000000835	cdc42ep3			ENSORLG00000005951	dlc1	ENSORLG00000002562	ehbp1
ENSORLG00000003653	fscn2b	ENSORLG00000001463	eml2			ENSORLG00000008004	zgc:101810	ENSORLG00000003176
ENSORLG00000003877	smyd1b	ENSORLG00000001861	pard6b			ENSORLG00000008993	ptk2bb	ENSORLG00000003424	FIGN
ENSORLG00000003997	nim1k	ENSORLG00000001953	NCKAP5			ENSORLG00000012987	tubb5	ENSORLG00000005263	svild
ENSORLG00000004582	LIMD1	ENSORLG00000002046	coro1a			ENSORLG00000014159	marcksl1b	ENSORLG00000005951	dlc1
ENSORLG00000005263	svild	ENSORLG00000002562	ehbp1			ENSORLG00000015457	amotl2a	ENSORLG00000006787	pdlim7
ENSORLG00000005412	amot	ENSORLG00000003176				ENSORLG00000016273	amotl2b	ENSORLG00000007144	cntln
ENSORLG00000005448	myo5ab	ENSORLG00000003263				ENSORLG00000016584	thsd7ab	ENSORLG00000007725	fmnl3
ENSORLG00000005951	dlc1	ENSORLG00000003424	FIGN			ENSORLG00000016655	lima1a	ENSORLG00000007995	pleca
ENSORLG00000006747	phldb2b	ENSORLG00000004571				ENSORLG00000017777	daam2	ENSORLG00000008248	coro7
ENSORLG00000007835		ENSORLG00000005263	svild					ENSORLG00000008432	phactr4a
ENSORLG00000007854	pdlim5b	ENSORLG00000005289	cobl					ENSORLG00000008806	sik1
ENSORLG00000008004	zgc:101810	ENSORLG00000005448	myo5ab					ENSORLG00000009227	PLS3
ENSORLG00000008846		ENSORLG00000005537	pdlim5a					ENSORLG00000009436	TRIP10
ENSORLG00000008993	ptk2bb	ENSORLG00000005760	trip10a					ENSORLG00000010949	HOOK3
ENSORLG00000009005	tagln2	ENSORLG00000005951	dlc1					ENSORLG00000011196	BICD2
ENSORLG00000009309		ENSORLG00000006420	capgb					ENSORLG00000012987	tubb5
ENSORLG00000009740	myo1cb	ENSORLG00000006787	pdlim7					ENSORLG00000013126
ENSORLG00000009847	smtnl	ENSORLG00000007144	cntln					ENSORLG00000014055
ENSORLG00000010920	sipa1l1	ENSORLG00000007457	baiap2a					ENSORLG00000014159	marcksl1b
ENSORLG00000012347	gsna	ENSORLG00000007663						ENSORLG00000015457	amotl2a
ENSORLG00000012987	tubb5	ENSORLG00000007725	fmnl3					ENSORLG00000016081	cdc42bpab
ENSORLG00000014111	pdlim1	ENSORLG00000007854	pdlim5b					ENSORLG00000016273	amotl2b
ENSORLG00000014159	marcksl1b	ENSORLG00000007914	zgc:91999					ENSORLG00000016655	lima1a
ENSORLG00000015457	amotl2a	ENSORLG00000007995	pleca					ENSORLG00000016778	tacc1
ENSORLG00000015871	hcls1	ENSORLG00000008003						ENSORLG00000017113	tubb2
ENSORLG00000016200	myh9b	ENSORLG00000008091	myo1ea					ENSORLG00000018677	pard6a
ENSORLG00000016273	amotl2b	ENSORLG00000008248	coro7					ENSORLG00000019075	pdlim4
ENSORLG00000016543	cnn1b	ENSORLG00000008336	PKP1					ENSORLG00000019702	pacsin3
ENSORLG00000016584	thsd7ab	ENSORLG00000008432	phactr4a
ENSORLG00000016655	lima1a	ENSORLG00000008806	sik1
ENSORLG00000016799	SIPA1L1	ENSORLG00000009227	PLS3
ENSORLG00000016975	INF2	ENSORLG00000009436	TRIP10
ENSORLG00000017032	tpm4a	ENSORLG00000009498	arpc5b
ENSORLG00000017777	daam2	ENSORLG00000009740	myo1cb
ENSORLG00000021978	slc8a1a	ENSORLG00000009749	iqgap2
ENSORLG00000023330		ENSORLG00000009847	smtnl
ENSORLG00000023773		ENSORLG00000010356	phip
ENSORLG00000024032	marcksl1a	ENSORLG00000010949	HOOK3
ENSORLG00000024658	arhgef19	ENSORLG00000011196	BICD2
ENSORLG00000024937	cbfb	ENSORLG00000011290
ENSORLG00000026496		ENSORLG00000011839
ENSORLG00000029189		ENSORLG00000011906	specc1
ENSORLG00000029757	wtip	ENSORLG00000012150	MYO1D
ENSORLG00000029920		ENSORLG00000012381	anxa1
		ENSORLG00000012450	spire1a
		ENSORLG00000012731	rock2b
		ENSORLG00000012890	iqsec1b
		ENSORLG00000012987	tubb5
		ENSORLG00000013126
		ENSORLG00000014055
		ENSORLG00000014111	pdlim1
		ENSORLG00000014159	marcksl1b
		ENSORLG00000014696	iqsec3a
		ENSORLG00000015457	amotl2a
		ENSORLG00000015895
		ENSORLG00000016081	cdc42bpab
		ENSORLG00000016273	amotl2b
		ENSORLG00000016348
		ENSORLG00000016611
		ENSORLG00000016647	fmnl2a
		ENSORLG00000016655	lima1a
		ENSORLG00000016778	tacc1
		ENSORLG00000017032	tpm4a
		ENSORLG00000017113	tubb2
		ENSORLG00000017125	dspa
		ENSORLG00000018254	myo1b
		ENSORLG00000018677	pard6a
		ENSORLG00000018777
		ENSORLG00000019075	pdlim4
		ENSORLG00000019702	pacsin3
		ENSORLG00000020851	myo1eb
		ENSORLG00000022498
		ENSORLG00000022573	csrp1a
		ENSORLG00000023005
		ENSORLG00000023311	plecb
		ENSORLG00000023451	cdc42ep1a
		ENSORLG00000023861	si:ch211-203d1.3
		ENSORLG00000024032	marcksl1a
		ENSORLG00000024265
		ENSORLG00000024277	RTKN
		ENSORLG00000024373
		ENSORLG00000024658	arhgef19
		ENSORLG00000024666
		ENSORLG00000024836	map1ab
		ENSORLG00000025204	fgd4a
		ENSORLG00000025601
		ENSORLG00000025786
		ENSORLG00000026013
		ENSORLG00000026233
		ENSORLG00000026496
		ENSORLG00000026542
		ENSORLG00000026875	fign
		ENSORLG00000028096	myo5b
		ENSORLG00000028260	shroom4
		ENSORLG00000028339
		ENSORLG00000029070	fam83hb
		ENSORLG00000029189
		ENSORLG00000029476
		ENSORLG00000029757	wtip
		ENSORLG00000030255	shroom1
