# Supplementary material for: A Yap-dependent mechanoregulatory program sustains cell migration for embryo axis assembly
Source: Nat Commun. 2023 May 16;14:2804. doi: 10.1038/s41467-023-38482-w (PMC10188487; doi:10.1038/s41467-023-38482-w)
Supplement: Supplementary file 13 — Source Data [file 41467_2023_38482_MOESM13_ESM.zip › Source Data/Fig3_S3/Overlapping DamID-RNAseq.xlsx]

## Sheet: WT vs YAPs
Gene ID	Gene name	Gene description
ENSORLG00000000027	ENTPD7	ectonucleoside triphosphate diphosphohydrolase 7 [Source:NCBI gene;Acc:101160709]
ENSORLG00000000136	ACTA1	actin, alpha cardiac [Source:NCBI gene;Acc:101159887]
ENSORLG00000000140	mfsd6a	major facilitator superfamily domain containing 6 [Source:NCBI gene;Acc:101169093]
ENSORLG00000000178	adamtsl5	ADAMTS like 5 [Source:NCBI gene;Acc:101166611]
ENSORLG00000000356	lamb1a	laminin subunit beta 1 [Source:NCBI gene;Acc:101167953]
ENSORLG00000000682	SPHK1	sphingosine kinase 1 [Source:NCBI gene;Acc:101167592]
ENSORLG00000000698		F-actin-uncapping protein LRRC16A [Source:NCBI gene;Acc:101170771]
ENSORLG00000000871	glra4a	glycine receptor subunit alpha-4-like [Source:NCBI gene;Acc:101156095]
ENSORLG00000000905	rbfox3b	RNA binding fox-1 homolog 3 [Source:NCBI gene;Acc:101159826]
ENSORLG00000001045	sned1	sushi, nidogen and EGF like domains 1 [Source:NCBI gene;Acc:101165046]
ENSORLG00000001300	plxnb1a	plexin-B1 [Source:NCBI gene;Acc:101162124]
ENSORLG00000001303	gpr155b	integral membrane protein GPR155 [Source:NCBI gene;Acc:101175018]
ENSORLG00000001447	aacs	acetoacetyl-CoA synthetase [Source:NCBI gene;Acc:101168218]
ENSORLG00000001653	pim1	serine/threonine-protein kinase pim-1 [Source:NCBI gene;Acc:101157054]
ENSORLG00000001659	gpr101	G protein-coupled receptor 101 [Source:NCBI gene;Acc:101166311]
ENSORLG00000001801
ENSORLG00000001806	inppl1b	phosphatidylinositol 3,4,5-trisphosphate 5-phosphatase 2B [Source:NCBI gene;Acc:101168299]
ENSORLG00000001861	pard6b	par-6 family cell polarity regulator beta [Source:NCBI gene;Acc:101159990]
ENSORLG00000001863	lipg	lipase G, endothelial type [Source:NCBI gene;Acc:101173311]
ENSORLG00000001925	itga2.2	integrin subunit alpha 2 [Source:NCBI gene;Acc:101174027]
ENSORLG00000001982	flna	filamin-A [Source:NCBI gene;Acc:101173301]
ENSORLG00000002135	obsl1a	obscurin like cytoskeletal adaptor 1 [Source:NCBI gene;Acc:101156954]
ENSORLG00000002195	zgc:153018	transmembrane protein 179 [Source:NCBI gene;Acc:101174927]
ENSORLG00000002316	neurl1aa	E3 ubiquitin-protein ligase NEURL1 [Source:NCBI gene;Acc:101166281]
ENSORLG00000002553		TEA domain transcription factor 4 [Source:NCBI gene;Acc:101167205]
ENSORLG00000002621	ZNF706	zinc finger protein 706 [Source:NCBI gene;Acc:101163270]
ENSORLG00000002708	yap1	Yes associated protein 1 [Source:NCBI gene;Acc:101170776]
ENSORLG00000002735	abcg2a	ATP-binding cassette sub-family G member 2-like [Source:NCBI gene;Acc:101167488]
ENSORLG00000002788	tec	tyrosine-protein kinase Tec [Source:NCBI gene;Acc:101170709]
ENSORLG00000002876	ELOVL6	elongation of very long chain fatty acids protein 6 [Source:NCBI gene;Acc:101172187]
ENSORLG00000003407	tiam1b	T-lymphoma invasion and metastasis-inducing protein 1 [Source:NCBI gene;Acc:101174366]
ENSORLG00000003522		cytohesin-3 [Source:NCBI gene;Acc:101174779]
ENSORLG00000003829	ptger4	prostaglandin E receptor 4 [Source:NCBI gene;Acc:101162539]
ENSORLG00000003916	kif5aa	kinesin heavy chain [Source:NCBI gene;Acc:101165391]
ENSORLG00000004053	ghr	growth hormone receptor [Source:NCBI gene;Acc:100125809]
ENSORLG00000004116	dlx3b	distal-less homeobox 3 [Source:NCBI gene;Acc:101157491]
ENSORLG00000004191	rapgef1b	rap guanine nucleotide exchange factor 1 [Source:NCBI gene;Acc:101158464]
ENSORLG00000004493	bambia	BMP and activin membrane bound inhibitor [Source:NCBI gene;Acc:101174630]
ENSORLG00000004514	SRCIN1	SRC kinase signaling inhibitor 1 [Source:NCBI gene;Acc:101173633]
ENSORLG00000004663	itgb1a	integrin subunit beta 1 [Source:NCBI gene;Acc:101175441]
ENSORLG00000004681	ARHGAP6	Rho GTPase activating protein 6 [Source:HGNC Symbol;Acc:HGNC:676]
ENSORLG00000004795	fzd8b	frizzled class receptor 8a [Source:ZFIN;Acc:ZDB-GENE-000328-3]
ENSORLG00000004966	ADAMTS5	ADAM metallopeptidase with thrombospondin type 1 motif 5 [Source:NCBI gene;Acc:101161864]
ENSORLG00000004983	onecut3a	one cut domain family member 2 [Source:NCBI gene;Acc:101173926]
ENSORLG00000005174	IGSF9B	immunoglobulin superfamily member 9B [Source:NCBI gene;Acc:105355464]
ENSORLG00000005214
ENSORLG00000005263	svild	supervillin [Source:NCBI gene;Acc:101164848]
ENSORLG00000005366	zpld1b	zona pellucida-like domain-containing protein 1 [Source:NCBI gene;Acc:101169221]
ENSORLG00000005372	col9a2	collagen alpha-2(IX) chain [Source:NCBI gene;Acc:101164656]
ENSORLG00000005449	rnf220b	E3 ubiquitin-protein ligase RNF220-like [Source:NCBI gene;Acc:101168937]
ENSORLG00000005488	csgalnact1a	chondroitin sulfate N-acetylgalactosaminyltransferase 1 [Source:NCBI gene;Acc:101162617]
ENSORLG00000005530	PRAG1	PEAK1 related, kinase-activating pseudokinase 1 [Source:NCBI gene;Acc:101163097]
ENSORLG00000005664	col11a1a	collagen type XI alpha 1 chain [Source:NCBI gene;Acc:105356662]
ENSORLG00000005750	slit2	slit guidance ligand 2 [Source:NCBI gene;Acc:101173607]
ENSORLG00000005806	smad7	SMAD family member 7 [Source:NCBI gene;Acc:101165328]
ENSORLG00000005810	ptpe	protein tyrosine phosphatase e [Source:NCBI gene;Acc:100125807]
ENSORLG00000005834	apbb2b	amyloid-beta A4 precursor protein-binding family B member 2 [Source:NCBI gene;Acc:101174805]
ENSORLG00000005843	mfsd2ab	major facilitator superfamily domain containing 2A [Source:NCBI gene;Acc:101167054]
ENSORLG00000005844	ano5a	anoctamin 5 [Source:NCBI gene;Acc:101164640]
ENSORLG00000005951	dlc1	rho GTPase-activating protein 7 [Source:NCBI gene;Acc:101155573]
ENSORLG00000006259	minpp1a	multiple inositol polyphosphate phosphatase 1 [Source:NCBI gene;Acc:101172268]
ENSORLG00000006459	myrf	myelin regulatory factor [Source:NCBI gene;Acc:101169853]
ENSORLG00000006547	neurl1b	neuralized E3 ubiquitin protein ligase 1B [Source:NCBI gene;Acc:101173555]
ENSORLG00000006618	abcb3	antigen peptide transporter 2-like [Source:NCBI gene;Acc:101166481]
ENSORLG00000006656	npnta	nephronectin [Source:NCBI gene;Acc:101171726]
ENSORLG00000006697	map3k10	mitogen-activated protein kinase kinase kinase 10 [Source:NCBI gene;Acc:101161665]
ENSORLG00000006825	smad6b	SMAD family member 6 [Source:NCBI gene;Acc:101161801]
ENSORLG00000007304	si:ch211-217a12.1	alanine aminotransferase 2-like [Source:NCBI gene;Acc:101168997]
ENSORLG00000007449	c1ql4a	complement C1q-like protein 4 [Source:NCBI gene;Acc:101167364]
ENSORLG00000007736	gata2a	GATA-binding factor 2 [Source:NCBI gene;Acc:101161391]
ENSORLG00000007888	fgd5a	FYVE, RhoGEF and PH domain-containing protein 5 [Source:NCBI gene;Acc:101170085]
ENSORLG00000007918	slit1a	slit guidance ligand 1 [Source:NCBI gene;Acc:101164917]
ENSORLG00000008004	zgc:101810	actin-related protein 2-B [Source:NCBI gene;Acc:101157161]
ENSORLG00000008275	glis2b	GLIS family zinc finger 2 [Source:NCBI gene;Acc:100304463]
ENSORLG00000008327	tnni1a	troponin I type 1a (skeletal, slow) [Source:ZFIN;Acc:ZDB-GENE-030616-266]
ENSORLG00000008347	trim45	tripartite motif containing 45 [Source:NCBI gene;Acc:101163211]
ENSORLG00000008406	edn2	endothelin-2 [Source:NCBI gene;Acc:101156989]
ENSORLG00000008517		vinculin [Source:NCBI gene;Acc:101170227]
ENSORLG00000008618	cacna1hb	calcium voltage-gated channel subunit alpha1 H [Source:NCBI gene;Acc:101160713]
ENSORLG00000008637	sdr42e2	putative short-chain dehydrogenase/reductase family 42E member 2 [Source:NCBI gene;Acc:101157295]
ENSORLG00000008797	slc14a2	urea transporter 2 [Source:NCBI gene;Acc:101162453]
ENSORLG00000008993	ptk2bb	protein tyrosine kinase 2 beta [Source:NCBI gene;Acc:101168007]
ENSORLG00000009065	shisa2b	shisa family member 2 [Source:NCBI gene;Acc:101174142]
ENSORLG00000009215		acyl-CoA synthetase long chain family member 3 [Source:NCBI gene;Acc:101157383]
ENSORLG00000009253	nedd9	neural precursor cell expressed, developmentally down-regulated 9 [Source:NCBI gene;Acc:101166644]
ENSORLG00000009393		breast cancer anti-estrogen resistance protein 3 [Source:NCBI gene;Acc:101166360]
ENSORLG00000009419	actn1	actinin alpha 1 [Source:NCBI gene;Acc:101169077]
ENSORLG00000009494	ctdspla	CTD small phosphatase like [Source:NCBI gene;Acc:101167497]
ENSORLG00000009563	nhsl2	NHS like 2 [Source:NCBI gene;Acc:105356455]
ENSORLG00000009627	nt5c2l1	cytosolic purine 5'-nucleotidase [Source:NCBI gene;Acc:101174682]
ENSORLG00000009681	psd2	pleckstrin and Sec7 domain containing 2 [Source:NCBI gene;Acc:101159758]
ENSORLG00000009743		serine/threonine-protein phosphatase 2B catalytic subunit alpha isoform [Source:NCBI gene;Acc:101162612]
ENSORLG00000009818	gpc4	glypican-6 [Source:NCBI gene;Acc:101160491]
ENSORLG00000009834	fermt1	fermitin family member 1 [Source:NCBI gene;Acc:101160280]
ENSORLG00000009979	rps6ka2	ribosomal protein S6 kinase alpha-2-like [Source:NCBI gene;Acc:101163402]
ENSORLG00000010281	mctp1a	multiple C2 and transmembrane domain containing 1 [Source:NCBI gene;Acc:101168374]
ENSORLG00000010342	klf7b	Krueppel-like factor 7 [Source:NCBI gene;Acc:101156209]
ENSORLG00000010424		thrombospondin type-1 domain-containing protein 4 [Source:NCBI gene;Acc:101158050]
ENSORLG00000010756	ccn1	cellular communication network factor 1 [Source:NCBI gene;Acc:101157527]
ENSORLG00000010849	SYDE2	synapse defective Rho GTPase homolog 2 [Source:NCBI gene;Acc:101168857]
ENSORLG00000011023	SLC25A30	kidney mitochondrial carrier protein 1 [Source:NCBI gene;Acc:101158137]
ENSORLG00000011531	cdk5rap1	CDK5 regulatory subunit associated protein 1 [Source:NCBI gene;Acc:101162753]
ENSORLG00000011536	pim3	Pim-3 proto-oncogene, serine/threonine kinase [Source:NCBI gene;Acc:101171374]
ENSORLG00000011624	tnnc1a	troponin C, slow skeletal and cardiac muscles [Source:NCBI gene;Acc:101174831]
ENSORLG00000011627	gprc5bb	G-protein coupled receptor family C group 5 member B [Source:NCBI gene;Acc:101174248]
ENSORLG00000011645	mid1ip1a	MID1 interacting protein 1 [Source:NCBI gene;Acc:101163617]
ENSORLG00000011730	csrnp1a	cysteine/serine-rich nuclear protein 1 [Source:NCBI gene;Acc:101160265]
ENSORLG00000011860	mdga1	MAM domain containing glycosylphosphatidylinositol anchor 1 [Source:NCBI gene;Acc:101172567]
ENSORLG00000011911	MRI1	methylthioribose-1-phosphate isomerase 1 [Source:NCBI gene;Acc:111948171]
ENSORLG00000012020
ENSORLG00000012100	ftr82	tripartite motif-containing protein 16 [Source:NCBI gene;Acc:101172838]
ENSORLG00000012128	ezrb	ezrin [Source:NCBI gene;Acc:101155563]
ENSORLG00000012170	MAFG	transcription factor MafG [Source:NCBI gene;Acc:101156633]
ENSORLG00000012314	rnd1a	rho-related GTP-binding protein Rho6 [Source:NCBI gene;Acc:101157215]
ENSORLG00000012662	si:ch211-156l18.7	keratin, type I cytoskeletal 13 [Source:NCBI gene;Acc:101160141]
ENSORLG00000012898	hmgcs1	3-hydroxy-3-methylglutaryl-CoA synthase 1 [Source:NCBI gene;Acc:101172510]
ENSORLG00000012987	tubb5	tubulin beta chain [Source:NCBI gene;Acc:101157969]
ENSORLG00000013067	slc7a4	solute carrier family 7 member 4 [Source:NCBI gene;Acc:101162847]
ENSORLG00000013186	lats2	large tumor suppressor kinase 2 [Source:NCBI gene;Acc:101165431]
ENSORLG00000013191		sodium/potassium-transporting ATPase subunit alpha-3 [Source:NCBI gene;Acc:101159291]
ENSORLG00000013213	efcc1	EF-hand and coiled-coil domain containing 1 [Source:NCBI gene;Acc:101175476]
ENSORLG00000013304	bmp4	bone morphogenetic protein 4 [Source:NCBI gene;Acc:100049354]
ENSORLG00000013339	xylt1	xylosyltransferase 1 [Source:NCBI gene;Acc:100049390]
ENSORLG00000013379	hmcn2	hemicentin-1 [Source:NCBI gene;Acc:101165068]
ENSORLG00000013515
ENSORLG00000013832	wnk1b	serine/threonine-protein kinase WNK1 [Source:NCBI gene;Acc:101172041]
ENSORLG00000013882
ENSORLG00000013938	rab11bb	ras-related protein Rab-11B [Source:NCBI gene;Acc:101156358]
ENSORLG00000014159	marcksl1b	MARCKS-related protein [Source:NCBI gene;Acc:101173561]
ENSORLG00000014516	cyp26a1	cytochrome P450, family 26, subfamily A, polypeptide 1 [Source:NCBI gene;Acc:101156925]
ENSORLG00000014518	ptger1a	prostaglandin E2 receptor EP1 subtype [Source:NCBI gene;Acc:101172795]
ENSORLG00000014582	si:ch211-1i11.3	mitogen-activated protein kinase kinase kinase 5 [Source:NCBI gene;Acc:101167985]
ENSORLG00000014724	rgl3a	ral guanine nucleotide dissociation stimulator-like 1 [Source:NCBI gene;Acc:101160466]
ENSORLG00000014751	nol4la	nucleolar protein 4-like [Source:NCBI gene;Acc:101174833]
ENSORLG00000014908	PTPN14	protein tyrosine phosphatase non-receptor type 14 [Source:NCBI gene;Acc:101168590]
ENSORLG00000015044		myosin-10 [Source:NCBI gene;Acc:101154782]
ENSORLG00000015206	adamts15b	ADAM metallopeptidase with thrombospondin type 1 motif 8 [Source:NCBI gene;Acc:101155949]
ENSORLG00000015265	slc10a3	solute carrier family 10 member 3 [Source:NCBI gene;Acc:101169937]
ENSORLG00000015457	amotl2a	angiomotin like 2 [Source:NCBI gene;Acc:101161303]
ENSORLG00000015478
ENSORLG00000015488	bmper	BMP binding endothelial regulator [Source:NCBI gene;Acc:101173409]
ENSORLG00000015529	pik3cb	phosphatidylinositol-4,5-bisphosphate 3-kinase catalytic subunit beta [Source:NCBI gene;Acc:101165660]
ENSORLG00000015665	tp63	tumor protein p63 [Source:NCBI gene;Acc:100170632]
ENSORLG00000015826	MPZL2	myelin protein zero like 2 [Source:HGNC Symbol;Acc:HGNC:3496]
ENSORLG00000015892	serpina1l	alpha-1-antitrypsin homolog [Source:NCBI gene;Acc:101158815]
ENSORLG00000016035	tnfb	tumor necrosis factor-like [Source:NCBI gene;Acc:101159531]
ENSORLG00000016117		kinesin-like protein KIF26B [Source:NCBI gene;Acc:105357228]
ENSORLG00000016183	src	proto-oncogene tyrosine-protein kinase Src [Source:NCBI gene;Acc:101164480]
ENSORLG00000016273	amotl2b	angiomotin-like 2a [Source:NCBI gene;Acc:101159857]
ENSORLG00000016366	ptger1b	prostaglandin E2 receptor EP1 subtype [Source:NCBI gene;Acc:101160911]
ENSORLG00000016584	thsd7ab	thrombospondin type-1 domain-containing protein 7A [Source:NCBI gene;Acc:101169142]
ENSORLG00000016655	lima1a	LIM domain and actin-binding protein 1 [Source:NCBI gene;Acc:101156656]
ENSORLG00000016791	bcl2b	BCL2 apoptosis regulator [Source:NCBI gene;Acc:101163032]
ENSORLG00000016970
ENSORLG00000017233	soat1	sterol O-acyltransferase 1 [Source:NCBI gene;Acc:101164716]
ENSORLG00000017346	SLC25A12	solute carrier family 25 member 12 [Source:NCBI gene;Acc:101160119]
ENSORLG00000017362	fdft1	farnesyl-diphosphate farnesyltransferase 1 [Source:NCBI gene;Acc:101165780]
ENSORLG00000017372	dlx2	distal-less homeobox 2 [Source:NCBI gene;Acc:100049449]
ENSORLG00000017570	vrtn	vertebrae development associated [Source:NCBI gene;Acc:101155564]
ENSORLG00000017671	niban2b	niban-like protein 1 [Source:NCBI gene;Acc:101155358]
ENSORLG00000017692	egfra	epidermal growth factor receptor [Source:NCBI gene;Acc:101159776]
ENSORLG00000017777	daam2	dishevelled associated activator of morphogenesis 2 [Source:NCBI gene;Acc:101171211]
ENSORLG00000017995	loxl5b	protein-lysine 6-oxidase [Source:NCBI gene;Acc:101166747]
ENSORLG00000018064	ccn2a	cellular communication network factor 2 [Source:NCBI gene;Acc:101163784]
ENSORLG00000018249	wnt6b	Wnt family member 6 [Source:NCBI gene;Acc:101174712]
ENSORLG00000018477	jmjd6	jumonji domain containing 6, arginine demethylase and lysine hydroxylase [Source:NCBI gene;Acc:101161943]
ENSORLG00000018633		microtubule-associated tumor suppressor 1 homolog [Source:NCBI gene;Acc:101169996]
ENSORLG00000019133		sodium channel protein type 8 subunit alpha [Source:NCBI gene;Acc:101174811]
ENSORLG00000019692	arhgap29b	rho GTPase-activating protein 29 [Source:NCBI gene;Acc:101172644]
ENSORLG00000019929
ENSORLG00000019980	atf3	activating transcription factor 3 [Source:NCBI gene;Acc:101169185]
ENSORLG00000020015
ENSORLG00000020139	myt1a	myelin transcription factor 1 [Source:NCBI gene;Acc:101167938]
ENSORLG00000020522	chpfa	chondroitin polymerizing factor [Source:NCBI gene;Acc:101155099]
ENSORLG00000020756	si:dkey-34d22.1	discoidin, CUB and LCCL domain-containing protein 1 [Source:NCBI gene;Acc:101163647]

## Sheet: WT vs YAPd
Gene ID	Gene name	Gene description
ENSORLG00000000034	cttn	cortactin [Source:NCBI gene;Acc:101157843]
ENSORLG00000000058		ras association domain-containing protein 8 [Source:NCBI gene;Acc:101159329]
ENSORLG00000000110	si:ch73-74h11.1	desmoglein-2 [Source:NCBI gene;Acc:101159003]
ENSORLG00000000140	mfsd6a	major facilitator superfamily domain containing 6 [Source:NCBI gene;Acc:101169093]
ENSORLG00000000178	adamtsl5	ADAMTS like 5 [Source:NCBI gene;Acc:101166611]
ENSORLG00000000238
ENSORLG00000000283	ano1	anoctamin 1 [Source:NCBI gene;Acc:101174572]
ENSORLG00000000288		sushi domain-containing protein 2 [Source:NCBI gene;Acc:101170683]
ENSORLG00000000368	triap1	TP53 regulated inhibitor of apoptosis 1 [Source:NCBI gene;Acc:101164329]
ENSORLG00000000474	slc8a2a	sodium/calcium exchanger 2 [Source:NCBI gene;Acc:101155708]
ENSORLG00000000488	krt1-c5	keratin, type I cytoskeletal 18 [Source:NCBI gene;Acc:101160737]
ENSORLG00000000490		calpain small subunit 1 [Source:NCBI gene;Acc:101165329]
ENSORLG00000000540	INPP5A	inositol polyphosphate-5-phosphatase A [Source:NCBI gene;Acc:101156112]
ENSORLG00000000626		CD82 antigen [Source:NCBI gene;Acc:101156312]
ENSORLG00000000682	SPHK1	sphingosine kinase 1 [Source:NCBI gene;Acc:101167592]
ENSORLG00000000698		F-actin-uncapping protein LRRC16A [Source:NCBI gene;Acc:101170771]
ENSORLG00000000815	evpla	envoplakin [Source:NCBI gene;Acc:101167172]
ENSORLG00000000826	CNNM3	cyclin and CBS domain divalent metal cation transport mediator 3 [Source:NCBI gene;Acc:101159030]
ENSORLG00000000886	pcdh19	protocadherin 19 [Source:NCBI gene;Acc:101169296]
ENSORLG00000000922	tesca	tescalcin [Source:NCBI gene;Acc:101163580]
ENSORLG00000000939		alpha-actinin-4 [Source:NCBI gene;Acc:101155449]
ENSORLG00000000969	hlfb	HLF transcription factor, PAR bZIP family member [Source:NCBI gene;Acc:101160073]
ENSORLG00000001045	sned1	sushi, nidogen and EGF like domains 1 [Source:NCBI gene;Acc:101165046]
ENSORLG00000001061	rapgef6	Rap guanine nucleotide exchange factor 6 [Source:NCBI gene;Acc:101165993]
ENSORLG00000001129		plexin-A1 [Source:NCBI gene;Acc:101175236]
ENSORLG00000001160		potassium voltage-gated channel subfamily H member 1 [Source:NCBI gene;Acc:101170816]
ENSORLG00000001278		pleckstrin homology domain containing A7 [Source:NCBI gene;Acc:101175561]
ENSORLG00000001288	cdh5	cadherin-5 [Source:NCBI gene;Acc:101174288]
ENSORLG00000001298	sytl4	synaptotagmin like 4 [Source:NCBI gene;Acc:101163586]
ENSORLG00000001300	plxnb1a	plexin-B1 [Source:NCBI gene;Acc:101162124]
ENSORLG00000001374	agap1	arf-GAP with GTPase, ANK repeat and PH domain-containing protein 1 [Source:NCBI gene;Acc:101165954]
ENSORLG00000001421	hsd17b12a	very-long-chain 3-oxoacyl-CoA reductase-A [Source:NCBI gene;Acc:101163971]
ENSORLG00000001447	aacs	acetoacetyl-CoA synthetase [Source:NCBI gene;Acc:101168218]
ENSORLG00000001463	eml2	EMAP like 2 [Source:NCBI gene;Acc:101162059]
ENSORLG00000001689	sptbn4b	spectrin, beta, non-erythrocytic 4b [Source:ZFIN;Acc:ZDB-GENE-081031-8]
ENSORLG00000001735		zinc finger SWIM domain-containing protein 6 [Source:NCBI gene;Acc:101165407]
ENSORLG00000001741		four and a half LIM domains protein 1 [Source:NCBI gene;Acc:101155872]
ENSORLG00000001801
ENSORLG00000001861	pard6b	par-6 family cell polarity regulator beta [Source:NCBI gene;Acc:101159990]
ENSORLG00000001863	lipg	lipase G, endothelial type [Source:NCBI gene;Acc:101173311]
ENSORLG00000001885
ENSORLG00000001912	paqr5a	progestin and adipoQ receptor family member 5 [Source:NCBI gene;Acc:101168190]
ENSORLG00000001925	itga2.2	integrin subunit alpha 2 [Source:NCBI gene;Acc:101174027]
ENSORLG00000001971	adamts6	ADAM metallopeptidase with thrombospondin type 1 motif 6 [Source:NCBI gene;Acc:101172594]
ENSORLG00000001982	flna	filamin-A [Source:NCBI gene;Acc:101173301]
ENSORLG00000002006	SPTBN1	spectrin beta chain, non-erythrocytic 1 [Source:NCBI gene;Acc:101159770]
ENSORLG00000002135	obsl1a	obscurin like cytoskeletal adaptor 1 [Source:NCBI gene;Acc:101156954]
ENSORLG00000002209	btr01	E3 ubiquitin-protein ligase TRIM39 [Source:NCBI gene;Acc:101162809]
ENSORLG00000002316	neurl1aa	E3 ubiquitin-protein ligase NEURL1 [Source:NCBI gene;Acc:101166281]
ENSORLG00000002408	wnt7bb	protein Wnt-7b [Source:NCBI gene;Acc:101155025]
ENSORLG00000002446	cdon	cell adhesion associated, oncogene regulated [Source:NCBI gene;Acc:101169053]
ENSORLG00000002553		TEA domain transcription factor 4 [Source:NCBI gene;Acc:101167205]
ENSORLG00000002562	ehbp1	EH domain binding protein 1 [Source:NCBI gene;Acc:101164179]
ENSORLG00000002620	asb16	ankyrin repeat and SOCS box protein 16 [Source:NCBI gene;Acc:101174670]
ENSORLG00000002639	atp1a2a	sodium/potassium-transporting ATPase subunit alpha-2 [Source:NCBI gene;Acc:101161996]
ENSORLG00000002648	osbpl2b	oxysterol-binding protein-related protein 2 [Source:NCBI gene;Acc:101158354]
ENSORLG00000002708	yap1	Yes associated protein 1 [Source:NCBI gene;Acc:101170776]
ENSORLG00000002734	mntb	max-binding protein MNT [Source:NCBI gene;Acc:101162699]
ENSORLG00000002735	abcg2a	ATP-binding cassette sub-family G member 2-like [Source:NCBI gene;Acc:101167488]
ENSORLG00000002737		purine nucleoside phosphorylase [Source:NCBI gene;Acc:101162955]
ENSORLG00000002792	pld1b	phospholipase D1 [Source:NCBI gene;Acc:101175514]
ENSORLG00000002802	sema3h	semaphorin-3ab [Source:NCBI gene;Acc:101167868]
ENSORLG00000002876	ELOVL6	elongation of very long chain fatty acids protein 6 [Source:NCBI gene;Acc:101172187]
ENSORLG00000002909	grhl2b	grainyhead-like protein 2 homolog [Source:NCBI gene;Acc:101159028]
ENSORLG00000002945	mmp24	matrix metallopeptidase 24 [Source:NCBI gene;Acc:100125421]
ENSORLG00000002977	mrtfba	myocardin related transcription factor B [Source:NCBI gene;Acc:101164597]
ENSORLG00000002978		desmoglein-2-like [Source:NCBI gene;Acc:101156397]
ENSORLG00000003018	nell2a	neural EGFL like 2 [Source:NCBI gene;Acc:101157937]
ENSORLG00000003019	lhfpl6	LHFPL tetraspan subfamily member 6 [Source:NCBI gene;Acc:101173878]
ENSORLG00000003155	hdc	histidine decarboxylase [Source:NCBI gene;Acc:101172886]
ENSORLG00000003176		coronin 6 [Source:NCBI gene;Acc:101163755]
ENSORLG00000003222	usp43a	ubiquitin specific peptidase 43 [Source:NCBI gene;Acc:101155906]
ENSORLG00000003407	tiam1b	T-lymphoma invasion and metastasis-inducing protein 1 [Source:NCBI gene;Acc:101174366]
ENSORLG00000003424	FIGN	fidgetin [Source:NCBI gene;Acc:101162817]
ENSORLG00000003573
ENSORLG00000003591	col5a1	collagen alpha-1(V) chain [Source:NCBI gene;Acc:101155530]
ENSORLG00000003685		uncharacterized LOC101164045 [Source:NCBI gene;Acc:101164045]
ENSORLG00000003756	VANGL1	VANGL planar cell polarity protein 1 [Source:NCBI gene;Acc:101165035]
ENSORLG00000003829	ptger4	prostaglandin E receptor 4 [Source:NCBI gene;Acc:101162539]
ENSORLG00000003884		spartin [Source:NCBI gene;Acc:101169630]
ENSORLG00000003915	ptges	prostaglandin E synthase [Source:NCBI gene;Acc:101162769]
ENSORLG00000004009		coagulation factor III, tissue factor [Source:NCBI gene;Acc:101172202]
ENSORLG00000004106	dlx4b	homeobox protein Dlx4b [Source:NCBI gene;Acc:101157253]
ENSORLG00000004116	dlx3b	distal-less homeobox 3 [Source:NCBI gene;Acc:101157491]
ENSORLG00000004133	DIAPH1	diaphanous related formin 1 [Source:NCBI gene;Acc:101169616]
ENSORLG00000004135	RBPMS	RNA binding protein, mRNA processing factor [Source:NCBI gene;Acc:101164593]
ENSORLG00000004140
ENSORLG00000004191	rapgef1b	rap guanine nucleotide exchange factor 1 [Source:NCBI gene;Acc:101158464]
ENSORLG00000004264	svila	supervillin [Source:NCBI gene;Acc:101158061]
ENSORLG00000004269	pax7	paired box 7 [Source:NCBI gene;Acc:101174017]
ENSORLG00000004315
ENSORLG00000004380		gap junction delta-3 protein [Source:NCBI gene;Acc:101173745]
ENSORLG00000004461	slc12a7b	solute carrier family 12 member 7 [Source:NCBI gene;Acc:101159301]
ENSORLG00000004482	map3k8	mitogen-activated protein kinase kinase kinase 8 [Source:NCBI gene;Acc:101159779]
ENSORLG00000004547	VAT1	vesicle amine transport 1 [Source:NCBI gene;Acc:101155389]
ENSORLG00000004576	mpp7a	membrane palmitoylated protein 7 [Source:NCBI gene;Acc:101160514]
ENSORLG00000004597	becn1	beclin 1 [Source:NCBI gene;Acc:100049387]
ENSORLG00000004618	slitrk6	SLIT and NTRK like family member 6 [Source:NCBI gene;Acc:101171393]
ENSORLG00000004650	PTPRD	receptor-type tyrosine-protein phosphatase delta [Source:NCBI gene;Acc:101165843]
ENSORLG00000004685	PTPRD	receptor-type tyrosine-protein phosphatase delta [Source:NCBI gene;Acc:101165944]
ENSORLG00000004686	USP53	inactive ubiquitin carboxyl-terminal hydrolase 53 [Source:NCBI gene;Acc:101166086]
ENSORLG00000004769	perp	p53 apoptosis effector related to PMP22 [Source:NCBI gene;Acc:101162234]
ENSORLG00000004867		tyrosine-protein kinase CSK [Source:NCBI gene;Acc:101158271]
ENSORLG00000004948		sodium- and chloride-dependent GABA transporter 2 [Source:NCBI gene;Acc:101161615]
ENSORLG00000004966	ADAMTS5	ADAM metallopeptidase with thrombospondin type 1 motif 5 [Source:NCBI gene;Acc:101161864]
ENSORLG00000004980	wdr37	WD repeat-containing protein 37 [Source:NCBI gene;Acc:101164263]
ENSORLG00000004983	onecut3a	one cut domain family member 2 [Source:NCBI gene;Acc:101173926]
ENSORLG00000005067	hibadha	3-hydroxyisobutyrate dehydrogenase, mitochondrial [Source:NCBI gene;Acc:101163014]
ENSORLG00000005214
ENSORLG00000005223		serine/threonine-protein phosphatase 2B catalytic subunit alpha isoform [Source:NCBI gene;Acc:101169815]
ENSORLG00000005263	svild	supervillin [Source:NCBI gene;Acc:101164848]
ENSORLG00000005268	duox	dual oxidase 1 [Source:NCBI gene;Acc:101160477]
ENSORLG00000005296	angptl4	angiopoietin like 4 [Source:NCBI gene;Acc:101162782]
ENSORLG00000005318		cingulin-like protein 1 [Source:NCBI gene;Acc:101161482]
ENSORLG00000005333	abcb6a	ATP binding cassette subfamily B member 6 (Langereis blood group) [Source:NCBI gene;Acc:101164038]
ENSORLG00000005366	zpld1b	zona pellucida-like domain-containing protein 1 [Source:NCBI gene;Acc:101169221]
ENSORLG00000005372	col9a2	collagen alpha-2(IX) chain [Source:NCBI gene;Acc:101164656]
ENSORLG00000005387	alcamb	CD166 antigen homolog A [Source:NCBI gene;Acc:101169470]
ENSORLG00000005422	pik3cd	phosphatidylinositol-4,5-bisphosphate 3-kinase catalytic subunit delta [Source:NCBI gene;Acc:101161887]
ENSORLG00000005440		vitelline membrane outer layer protein 1 [Source:NCBI gene;Acc:101164001]
ENSORLG00000005466	cmtm4	CKLF like MARVEL transmembrane domain containing 4 [Source:NCBI gene;Acc:101172395]
ENSORLG00000005476	arhgap29a	rho GTPase-activating protein 29 [Source:NCBI gene;Acc:101167748]
ENSORLG00000005488	csgalnact1a	chondroitin sulfate N-acetylgalactosaminyltransferase 1 [Source:NCBI gene;Acc:101162617]
ENSORLG00000005598	abca4a	retinal-specific ATP-binding cassette transporter [Source:NCBI gene;Acc:101171449]
ENSORLG00000005618		Rho GTPase activating protein 40 [Source:NCBI gene;Acc:101163969]
ENSORLG00000005641	p3h2	prolyl 3-hydroxylase 2 [Source:NCBI gene;Acc:101170663]
ENSORLG00000005735	atp10b	ATPase phospholipid transporting 10B (putative) [Source:NCBI gene;Acc:101160919]
ENSORLG00000005750	slit2	slit guidance ligand 2 [Source:NCBI gene;Acc:101173607]
ENSORLG00000005793	atp11a	ATPase phospholipid transporting 11A [Source:NCBI gene;Acc:101166536]
ENSORLG00000005806	smad7	SMAD family member 7 [Source:NCBI gene;Acc:101165328]
ENSORLG00000005875	RAP2B	RAP2B, member of RAS oncogene family [Source:HGNC Symbol;Acc:HGNC:9862]
ENSORLG00000005951	dlc1	rho GTPase-activating protein 7 [Source:NCBI gene;Acc:101155573]
ENSORLG00000005980	notch3	neurogenic locus notch homolog protein 2 [Source:NCBI gene;Acc:101162450]
ENSORLG00000006009		VPS10 domain-containing receptor SorCS1 [Source:NCBI gene;Acc:101170785]
ENSORLG00000006259	minpp1a	multiple inositol polyphosphate phosphatase 1 [Source:NCBI gene;Acc:101172268]
ENSORLG00000006264		formin-J [Source:NCBI gene;Acc:105354922]
ENSORLG00000006370	tead3b	TEA domain transcription factor 3 [Source:NCBI gene;Acc:101169194]
ENSORLG00000006521	eda	ectodysplasin A [Source:NCBI gene;Acc:101172419]
ENSORLG00000006633	tfap2a	transcription factor AP-2 alpha [Source:NCBI gene;Acc:101161196]
ENSORLG00000006656	npnta	nephronectin [Source:NCBI gene;Acc:101171726]
ENSORLG00000006724	apcdd1l	protein APCDD1-like [Source:NCBI gene;Acc:101166122]
ENSORLG00000006725		arachidonate 15-lipoxygenase B-like [Source:NCBI gene;Acc:101165945]
ENSORLG00000006787	pdlim7	PDZ and LIM domain 7 [Source:NCBI gene;Acc:101167302]
ENSORLG00000006807		carnitine O-palmitoyltransferase 1, liver isoform [Source:NCBI gene;Acc:101155805]
ENSORLG00000006810	kcnk5b	potassium channel subfamily K member 5-like [Source:NCBI gene;Acc:101156677]
ENSORLG00000006825	smad6b	SMAD family member 6 [Source:NCBI gene;Acc:101161801]
ENSORLG00000006845	dlg4a	disks large homolog 4 [Source:NCBI gene;Acc:101159214]
ENSORLG00000006927		Rho GTPase activating protein 35 [Source:NCBI gene;Acc:101164082]
ENSORLG00000007144	cntln	centlein [Source:NCBI gene;Acc:101171889]
ENSORLG00000007213	il10ra	interferon alpha/beta receptor 1 [Source:NCBI gene;Acc:101165828]
ENSORLG00000007246	SKIDA1	SKI/DACH domain containing 1 [Source:NCBI gene;Acc:101168502]
ENSORLG00000007316	tbx3a	T-box transcription factor 3 [Source:NCBI gene;Acc:100049473]
ENSORLG00000007419	lamc1	laminin subunit gamma 1 [Source:NCBI gene;Acc:100529197]
ENSORLG00000007485	znf385a	zinc finger protein 385A [Source:NCBI gene;Acc:101170514]
ENSORLG00000007511	b4galnt1a	beta-1,4 N-acetylgalactosaminyltransferase 1 [Source:NCBI gene;Acc:101171003]
ENSORLG00000007722	nkx2.3	NK2 homeobox 3 [Source:NCBI gene;Acc:101163760]
ENSORLG00000007725	fmnl3	formin like 3 [Source:NCBI gene;Acc:101171244]
ENSORLG00000007736	gata2a	GATA-binding factor 2 [Source:NCBI gene;Acc:101161391]
ENSORLG00000007760	itih1	inter-alpha-trypsin inhibitor heavy chain 3 [Source:NCBI gene;Acc:101161797]
ENSORLG00000007848	limk1a	LIM domain kinase 1-like [Source:NCBI gene;Acc:101168972]
ENSORLG00000007888	fgd5a	FYVE, RhoGEF and PH domain-containing protein 5 [Source:NCBI gene;Acc:101170085]
ENSORLG00000007918	slit1a	slit guidance ligand 1 [Source:NCBI gene;Acc:101164917]
ENSORLG00000007956	tlcd2	TLC domain containing 2 [Source:NCBI gene;Acc:101172260]
ENSORLG00000007995	pleca	plectin [Source:NCBI gene;Acc:101160251]
ENSORLG00000008095	eps8l1b	epidermal growth factor receptor kinase substrate 8-like protein 1 [Source:NCBI gene;Acc:101168497]
ENSORLG00000008248	coro7	mitochondrial import inner membrane translocase subunit TIM16 [Source:NCBI gene;Acc:101155031]
ENSORLG00000008252	NAV1	neuron navigator 1 [Source:NCBI gene;Acc:101155431]
ENSORLG00000008275	glis2b	GLIS family zinc finger 2 [Source:NCBI gene;Acc:100304463]
ENSORLG00000008347	trim45	tripartite motif containing 45 [Source:NCBI gene;Acc:101163211]
ENSORLG00000008372	zgc:153115	Krueppel-like factor 9 [Source:NCBI gene;Acc:101165098]
ENSORLG00000008432	phactr4a	phosphatase and actin regulator 4A [Source:NCBI gene;Acc:101162937]
ENSORLG00000008499	ngfa	nerve growth factor [Source:NCBI gene;Acc:101157368]
ENSORLG00000008517		vinculin [Source:NCBI gene;Acc:101170227]
ENSORLG00000008522		calpastatin [Source:NCBI gene;Acc:101166786]
ENSORLG00000008573	pde7a	phosphodiesterase 7A [Source:NCBI gene;Acc:101157095]
ENSORLG00000008637	sdr42e2	putative short-chain dehydrogenase/reductase family 42E member 2 [Source:NCBI gene;Acc:101157295]
ENSORLG00000008739	dennd1b	DENN domain containing 1B [Source:NCBI gene;Acc:101167442]
ENSORLG00000008806	sik1	serine/threonine-protein kinase SIK2-like [Source:NCBI gene;Acc:101175275]
ENSORLG00000008860	slc5a8	sodium-coupled monocarboxylate transporter 1 [Source:NCBI gene;Acc:101175040]
ENSORLG00000008870	anxa11	annexin max4 [Source:NCBI gene;Acc:100049456]
ENSORLG00000008946	lpcat4	lysophospholipid acyltransferase LPCAT4 [Source:NCBI gene;Acc:101161012]
ENSORLG00000008957	thbs4a	thrombospondin-4-B [Source:NCBI gene;Acc:101162687]
ENSORLG00000008992	cbx4	E3 SUMO-protein ligase CBX4 [Source:NCBI gene;Acc:101160166]
ENSORLG00000008993	ptk2bb	protein tyrosine kinase 2 beta [Source:NCBI gene;Acc:101168007]
ENSORLG00000009008	srpx	sushi repeat containing protein X-linked [Source:NCBI gene;Acc:101156049]
ENSORLG00000009039	homer1b	homer protein homolog 1-like [Source:NCBI gene;Acc:101163175]
ENSORLG00000009065	shisa2b	shisa family member 2 [Source:NCBI gene;Acc:101174142]
ENSORLG00000009087	boc	BOC cell adhesion associated, oncogene regulated [Source:NCBI gene;Acc:101174631]
ENSORLG00000009133	furina	furin-1 [Source:NCBI gene;Acc:100049240]
ENSORLG00000009203		synapsin-3 [Source:NCBI gene;Acc:101161357]
ENSORLG00000009227	PLS3	plastin-3 [Source:NCBI gene;Acc:101161915]
ENSORLG00000009253	nedd9	neural precursor cell expressed, developmentally down-regulated 9 [Source:NCBI gene;Acc:101166644]
ENSORLG00000009276	edn1	endothelin 1 [Source:NCBI gene;Acc:101161654]
ENSORLG00000009286	pip5k1bb	phosphatidylinositol 4-phosphate 5-kinase type-1 beta [Source:NCBI gene;Acc:101163663]
ENSORLG00000009315	col4a6	collagen, type IV, alpha 6 [Source:ZFIN;Acc:ZDB-GENE-101001-2]
ENSORLG00000009393		breast cancer anti-estrogen resistance protein 3 [Source:NCBI gene;Acc:101166360]
ENSORLG00000009419	actn1	actinin alpha 1 [Source:NCBI gene;Acc:101169077]
ENSORLG00000009432	EIF4G1	eukaryotic translation initiation factor 4 gamma 1 [Source:NCBI gene;Acc:101158873]
ENSORLG00000009436	TRIP10	cdc42-interacting protein 4 homolog [Source:NCBI gene;Acc:101166606]
ENSORLG00000009494	ctdspla	CTD small phosphatase like [Source:NCBI gene;Acc:101167497]
ENSORLG00000009560	PIGG	phosphatidylinositol glycan anchor biosynthesis class G [Source:NCBI gene;Acc:101158779]
ENSORLG00000009627	nt5c2l1	cytosolic purine 5'-nucleotidase [Source:NCBI gene;Acc:101174682]
ENSORLG00000009635	CDYL2	chromodomain Y like 2 [Source:NCBI gene;Acc:101161475]
ENSORLG00000009643	MAF	transcription factor Maf [Source:NCBI gene;Acc:101173775]
ENSORLG00000009652	tuft1a	tuftelin 1 [Source:NCBI gene;Acc:101173576]
ENSORLG00000009659	nufip2	nuclear FMR1 interacting protein 2 [Source:ZFIN;Acc:ZDB-GENE-041111-7]
ENSORLG00000009675	cgna	cingulin [Source:NCBI gene;Acc:101174859]
ENSORLG00000009681	psd2	pleckstrin and Sec7 domain containing 2 [Source:NCBI gene;Acc:101159758]
ENSORLG00000009686	zbtb46	zinc finger and BTB domain containing 46 [Source:NCBI gene;Acc:101164230]
ENSORLG00000009694	plcd1a	1-phosphatidylinositol 4,5-bisphosphate phosphodiesterase delta-1 [Source:NCBI gene;Acc:101167907]
ENSORLG00000009743		serine/threonine-protein phosphatase 2B catalytic subunit alpha isoform [Source:NCBI gene;Acc:101162612]
ENSORLG00000009767	slc17a9b	solute carrier family 17 member 9 [Source:NCBI gene;Acc:101164803]
ENSORLG00000009775		phospholipid phosphatase 3 [Source:NCBI gene;Acc:101171943]
ENSORLG00000009834	fermt1	fermitin family member 1 [Source:NCBI gene;Acc:101160280]
ENSORLG00000009845	myo18aa	myosin XVIIIA [Source:NCBI gene;Acc:101155134]
ENSORLG00000009854	oxsr1b	serine/threonine-protein kinase OSR1 [Source:NCBI gene;Acc:101156367]
ENSORLG00000009998	acaca	acetyl-CoA carboxylase [Source:NCBI gene;Acc:101155873]
ENSORLG00000010042	agtr1b	angiotensin II receptor, type 1b [Source:ZFIN;Acc:ZDB-GENE-110411-117]
ENSORLG00000010148		neurexin-1a [Source:NCBI gene;Acc:101167491]
ENSORLG00000010173	pnpla8	patatin-like phospholipase domain containing 8 [Source:ZFIN;Acc:ZDB-GENE-070705-553]
ENSORLG00000010183		arrestin domain-containing protein 3 [Source:NCBI gene;Acc:101167126]
ENSORLG00000010217	fat3a	FAT atypical cadherin 3 [Source:NCBI gene;Acc:101161322]
ENSORLG00000010226	angpt1	angiopoietin 1 [Source:NCBI gene;Acc:101170856]
ENSORLG00000010424		thrombospondin type-1 domain-containing protein 4 [Source:NCBI gene;Acc:101158050]
ENSORLG00000010496	ccdc85cb	coiled-coil domain containing 85C [Source:NCBI gene;Acc:101164613]
ENSORLG00000010608	gal3st4	galactose-3-O-sulfotransferase 2 [Source:NCBI gene;Acc:101162323]
ENSORLG00000010695	plekha6	pleckstrin homology domain containing A6 [Source:NCBI gene;Acc:101162360]
ENSORLG00000010713	mgat3b	beta-1,4-mannosyl-glycoprotein 4-beta-N-acetylglucosaminyltransferase [Source:NCBI gene;Acc:101173368]
ENSORLG00000010724	tbc1d14	TBC1 domain family member 14 [Source:NCBI gene;Acc:101164257]
ENSORLG00000010756	ccn1	cellular communication network factor 1 [Source:NCBI gene;Acc:101157527]
ENSORLG00000010849	SYDE2	synapse defective Rho GTPase homolog 2 [Source:NCBI gene;Acc:101168857]
ENSORLG00000010935	dag1	dystroglycan 1 [Source:NCBI gene;Acc:101165049]
ENSORLG00000010944	ctnnd1	catenin delta-1 [Source:NCBI gene;Acc:101170569]
ENSORLG00000010949	HOOK3	hook microtubule tethering protein 3 [Source:NCBI gene;Acc:101162939]
ENSORLG00000010965	trim8b	tripartite motif containing 8 [Source:NCBI gene;Acc:101172537]
ENSORLG00000011023	SLC25A30	kidney mitochondrial carrier protein 1 [Source:NCBI gene;Acc:101158137]
ENSORLG00000011026	COLEC12	collectin subfamily member 12 [Source:NCBI gene;Acc:101157577]
ENSORLG00000011027	pdzrn3b	PDZ domain containing ring finger 3 [Source:NCBI gene;Acc:101166295]
ENSORLG00000011056	wasf2	WASP family member 2 [Source:NCBI gene;Acc:101175491]
ENSORLG00000011196	BICD2	protein bicaudal D homolog 2 [Source:NCBI gene;Acc:101171665]
ENSORLG00000011238	MTMR4	myotubularin related protein 4 [Source:NCBI gene;Acc:101168809]
ENSORLG00000011251	htr4	5-hydroxytryptamine receptor 4 [Source:ZFIN;Acc:ZDB-GENE-160114-31]
ENSORLG00000011255	ptprk	protein tyrosine phosphatase receptor type K [Source:NCBI gene;Acc:101160865]
ENSORLG00000011281	fat2	FAT atypical cadherin 2 [Source:NCBI gene;Acc:101170600]
ENSORLG00000011353	sptb	spectrin beta chain, erythrocytic [Source:NCBI gene;Acc:101175117]
ENSORLG00000011430	ptbp1	polypyrimidine tract binding protein 1 [Source:NCBI gene;Acc:101165926]
ENSORLG00000011438	pitpnc1b	cytoplasmic phosphatidylinositol transfer protein 1 [Source:NCBI gene;Acc:101164430]
ENSORLG00000011447	fam222ba	family with sequence similarity 222 member B [Source:NCBI gene;Acc:101170041]
ENSORLG00000011468	glra1	glycine receptor alpha 1 [Source:NCBI gene;Acc:101173557]
ENSORLG00000011536	pim3	Pim-3 proto-oncogene, serine/threonine kinase [Source:NCBI gene;Acc:101171374]
ENSORLG00000011567	snx18b	sorting nexin-18 [Source:NCBI gene;Acc:101159837]
ENSORLG00000011624	tnnc1a	troponin C, slow skeletal and cardiac muscles [Source:NCBI gene;Acc:101174831]
ENSORLG00000011645	mid1ip1a	MID1 interacting protein 1 [Source:NCBI gene;Acc:101163617]
ENSORLG00000011667	tnika	TRAF2 and NCK-interacting protein kinase [Source:NCBI gene;Acc:101155647]
ENSORLG00000011838	slc2a3b	solute carrier family 2, facilitated glucose transporter member 3 [Source:NCBI gene;Acc:101167147]
ENSORLG00000011860	mdga1	MAM domain containing glycosylphosphatidylinositol anchor 1 [Source:NCBI gene;Acc:101172567]
ENSORLG00000011876	plcd1b	1-phosphatidylinositol 4,5-bisphosphate phosphodiesterase delta-1 [Source:NCBI gene;Acc:101163204]
ENSORLG00000011964	nfatc3a	nuclear factor of activated T cells 3 [Source:NCBI gene;Acc:101173291]
ENSORLG00000012020
ENSORLG00000012025	wnt4	Wnt family member 4 [Source:NCBI gene;Acc:100301590]
ENSORLG00000012072	ism1	isthmin 1 [Source:NCBI gene;Acc:101167895]
ENSORLG00000012100	ftr82	tripartite motif-containing protein 16 [Source:NCBI gene;Acc:101172838]
ENSORLG00000012101	TINAGL1	tubulointerstitial nephritis antigen like 1 [Source:NCBI gene;Acc:101158958]
ENSORLG00000012128	ezrb	ezrin [Source:NCBI gene;Acc:101155563]
ENSORLG00000012136	fa2h	fatty acid 2-hydroxylase [Source:NCBI gene;Acc:101160316]
ENSORLG00000012170	MAFG	transcription factor MafG [Source:NCBI gene;Acc:101156633]
ENSORLG00000012238	kat2b	histone acetyltransferase KAT2B [Source:NCBI gene;Acc:101159205]
ENSORLG00000012314	rnd1a	rho-related GTP-binding protein Rho6 [Source:NCBI gene;Acc:101157215]
ENSORLG00000012339	lratd2	LRAT domain containing 2 [Source:ZFIN;Acc:ZDB-GENE-060929-1130]
ENSORLG00000012362	isl2b	insulin gene enhancer protein ISL-3 [Source:NCBI gene;Acc:101174255]
ENSORLG00000012363		serine/threonine-protein kinase PAK 2 [Source:NCBI gene;Acc:101169249]
ENSORLG00000012382	adcy6a	adenylate cyclase 6 [Source:NCBI gene;Acc:101158108]
ENSORLG00000012405		EPH receptor A8 [Source:NCBI gene;Acc:101171572]
ENSORLG00000012565	RASGRF1	ras-specific guanine nucleotide-releasing factor 1 [Source:NCBI gene;Acc:101154767]
ENSORLG00000012568	mylk4b	myosin light chain kinase family member 4 [Source:NCBI gene;Acc:101163967]
ENSORLG00000012588	epn2	epsin 2 [Source:NCBI gene;Acc:101161060]
ENSORLG00000012779	arhgap20	rho GTPase-activating protein 20 [Source:NCBI gene;Acc:101155476]
ENSORLG00000012894	apbb3	amyloid beta precursor protein binding family B member 3 [Source:NCBI gene;Acc:101157080]
ENSORLG00000012931	inab	internexin neuronal intermediate filament protein alpha [Source:NCBI gene;Acc:101175297]
ENSORLG00000012987	tubb5	tubulin beta chain [Source:NCBI gene;Acc:101157969]
ENSORLG00000012988	pnp6	purine nucleoside phosphorylase [Source:NCBI gene;Acc:101165730]
ENSORLG00000013121		prickle-like protein 1 [Source:NCBI gene;Acc:101165857]
ENSORLG00000013126
ENSORLG00000013186	lats2	large tumor suppressor kinase 2 [Source:NCBI gene;Acc:101165431]
ENSORLG00000013191		sodium/potassium-transporting ATPase subunit alpha-3 [Source:NCBI gene;Acc:101159291]
ENSORLG00000013216	tnk2a	activated CDC42 kinase 1 [Source:NCBI gene;Acc:101171868]
ENSORLG00000013277	fgfr2	fibroblast growth factor receptor 2 [Source:NCBI gene;Acc:100049483]
ENSORLG00000013291	ddhd1a	phospholipase DDHD1 [Source:NCBI gene;Acc:101163939]
ENSORLG00000013304	bmp4	bone morphogenetic protein 4 [Source:NCBI gene;Acc:100049354]
ENSORLG00000013339	xylt1	xylosyltransferase 1 [Source:NCBI gene;Acc:100049390]
ENSORLG00000013379	hmcn2	hemicentin-1 [Source:NCBI gene;Acc:101165068]
ENSORLG00000013429	abcc6a	multidrug resistance-associated protein 1 [Source:NCBI gene;Acc:101158001]
ENSORLG00000013452	ccdc80	coiled-coil domain containing 80 [Source:NCBI gene;Acc:101166669]
ENSORLG00000013536	myh11a	myosin heavy chain 11 [Source:NCBI gene;Acc:101164959]
ENSORLG00000013632		MPV17 mitochondrial inner membrane protein like [Source:NCBI gene;Acc:101165951]
ENSORLG00000013655	st6galnac2	ST6 N-acetylgalactosaminide alpha-2,6-sialyltransferase 2 [Source:NCBI gene;Acc:100049382]
ENSORLG00000013686	tnrc18	trinucleotide repeat containing 18 [Source:NCBI gene;Acc:101167622]
ENSORLG00000013832	wnk1b	serine/threonine-protein kinase WNK1 [Source:NCBI gene;Acc:101172041]
ENSORLG00000013938	rab11bb	ras-related protein Rab-11B [Source:NCBI gene;Acc:101156358]
ENSORLG00000014055		formin-like protein 1 [Source:NCBI gene;Acc:101165675]
ENSORLG00000014107	GARRE1	KIAA0355 ortholog [Source:NCBI gene;Acc:100170629]
ENSORLG00000014126	itgav	integrin subunit alpha V [Source:NCBI gene;Acc:101174307]
ENSORLG00000014159	marcksl1b	MARCKS-related protein [Source:NCBI gene;Acc:101173561]
ENSORLG00000014237	ppm1e	protein phosphatase, Mg2+/Mn2+ dependent 1E [Source:NCBI gene;Acc:101162311]
ENSORLG00000014338
ENSORLG00000014435	cnksr1	connector enhancer of kinase suppressor of Ras 1 [Source:NCBI gene;Acc:101169893]
ENSORLG00000014452	calcrla	calcitonin receptor like receptor [Source:NCBI gene;Acc:101158808]
ENSORLG00000014518	ptger1a	prostaglandin E2 receptor EP1 subtype [Source:NCBI gene;Acc:101172795]
ENSORLG00000014582	si:ch211-1i11.3	mitogen-activated protein kinase kinase kinase 5 [Source:NCBI gene;Acc:101167985]
ENSORLG00000014724	rgl3a	ral guanine nucleotide dissociation stimulator-like 1 [Source:NCBI gene;Acc:101160466]
ENSORLG00000014908	PTPN14	protein tyrosine phosphatase non-receptor type 14 [Source:NCBI gene;Acc:101168590]
ENSORLG00000014931		retinal cone rhodopsin-sensitive cGMP 3',5'-cyclic phosphodiesterase subunit gamma [Source:NCBI gene;Acc:101158770]
ENSORLG00000014941	stap2a	signal-transducing adaptor protein 2 [Source:NCBI gene;Acc:101162158]
ENSORLG00000015015	id2a	inhibitor of DNA binding 2 [Source:NCBI gene;Acc:101169826]
ENSORLG00000015035	atp8b1	ATPase phospholipid transporting 8B1 [Source:NCBI gene;Acc:101161426]
ENSORLG00000015228	si:ch211-129c21.1	semaphorin-4E-like [Source:NCBI gene;Acc:101161968]
ENSORLG00000015265	slc10a3	solute carrier family 10 member 3 [Source:NCBI gene;Acc:101169937]
ENSORLG00000015327	pip5k1ca	phosphatidylinositol-4-phosphate 5-kinase type 1 gamma [Source:NCBI gene;Acc:101162441]
ENSORLG00000015328	dcc	DCC netrin 1 receptor [Source:NCBI gene;Acc:101164079]
ENSORLG00000015374	klf8	Krueppel-like factor 8 [Source:NCBI gene;Acc:101157477]
ENSORLG00000015426	rbms2a	RNA-binding motif, single-stranded-interacting protein 2 [Source:NCBI gene;Acc:101164552]
ENSORLG00000015430		frizzled class receptor 7b [Source:ZFIN;Acc:ZDB-GENE-990415-229]
ENSORLG00000015454	cotl1	coactosin like F-actin binding protein 1 [Source:NCBI gene;Acc:101171827]
ENSORLG00000015457	amotl2a	angiomotin like 2 [Source:NCBI gene;Acc:101161303]
ENSORLG00000015458		alsin-like [Source:NCBI gene;Acc:101160203]
ENSORLG00000015478
ENSORLG00000015488	bmper	BMP binding endothelial regulator [Source:NCBI gene;Acc:101173409]
ENSORLG00000015589	bcl6aa	BCL6 transcription repressor [Source:NCBI gene;Acc:101162277]
ENSORLG00000015611	EPHA6	EPH receptor A6 [Source:NCBI gene;Acc:101161682]
ENSORLG00000015653	si:ch211-210b2.3	TRPM8 channel-associated factor homolog [Source:NCBI gene;Acc:101159605]
ENSORLG00000015665	tp63	tumor protein p63 [Source:NCBI gene;Acc:100170632]
ENSORLG00000015680	mfrp	membrane frizzled-related protein [Source:NCBI gene;Acc:101159843]
ENSORLG00000015701
ENSORLG00000015826	MPZL2	myelin protein zero like 2 [Source:HGNC Symbol;Acc:HGNC:3496]
ENSORLG00000015843		membrane-associated guanylate kinase, WW and PDZ domain-containing protein 3 [Source:NCBI gene;Acc:101159504]
ENSORLG00000015892	serpina1l	alpha-1-antitrypsin homolog [Source:NCBI gene;Acc:101158815]
ENSORLG00000015929	nipa2	NIPA magnesium transporter 2 [Source:NCBI gene;Acc:101168859]
ENSORLG00000015996	FAR2	fatty acyl-CoA reductase 1 [Source:NCBI gene;Acc:101162802]
ENSORLG00000016042	camk1b	calcium/calmodulin-dependent protein kinase type 1 [Source:NCBI gene;Acc:101170017]
ENSORLG00000016081	cdc42bpab	CDC42 binding protein kinase alpha [Source:NCBI gene;Acc:101159789]
ENSORLG00000016126	rab11al	ras-related protein Rab-11A [Source:NCBI gene;Acc:101171030]
ENSORLG00000016183	src	proto-oncogene tyrosine-protein kinase Src [Source:NCBI gene;Acc:101164480]
ENSORLG00000016193	tshz3a	teashirt homolog 3 [Source:NCBI gene;Acc:101164149]
ENSORLG00000016195	znf395b	zinc finger protein 395 [Source:NCBI gene;Acc:101160526]
ENSORLG00000016206		matrix-remodeling-associated protein 5 [Source:NCBI gene;Acc:101168083]
ENSORLG00000016273	amotl2b	angiomotin-like 2a [Source:NCBI gene;Acc:101159857]
ENSORLG00000016299	bola1	bolA family member 1 [Source:NCBI gene;Acc:101173890]
ENSORLG00000016314	ppp1r12a	protein phosphatase 1 regulatory subunit 12A [Source:NCBI gene;Acc:101161524]
ENSORLG00000016338	ccn5	cellular communication network factor 5 [Source:NCBI gene;Acc:101174189]
ENSORLG00000016347	nhsa	NHS actin remodeling regulator [Source:NCBI gene;Acc:101171322]
ENSORLG00000016366	ptger1b	prostaglandin E2 receptor EP1 subtype [Source:NCBI gene;Acc:101160911]
ENSORLG00000016538	elovl1b	elongation of very long chain fatty acids protein 1 [Source:NCBI gene;Acc:101175390]
ENSORLG00000016549	mob3c	MOB kinase activator 3C [Source:NCBI gene;Acc:101175639]
ENSORLG00000016585	quo	uncharacterized LOC101173699 [Source:NCBI gene;Acc:101173699]
ENSORLG00000016618	etv1	ETS variant transcription factor 1 [Source:NCBI gene;Acc:101169639]
ENSORLG00000016619	myl9a	myosin regulatory light polypeptide 9 [Source:NCBI gene;Acc:101167032]
ENSORLG00000016655	lima1a	LIM domain and actin-binding protein 1 [Source:NCBI gene;Acc:101156656]
ENSORLG00000016679		plexin-A1 [Source:NCBI gene;Acc:101175150]
ENSORLG00000016702	pbx1a	pre-B-cell leukemia transcription factor 1 [Source:NCBI gene;Acc:101160104]
ENSORLG00000016778	tacc1	transforming acidic coiled-coil-containing protein 1-like [Source:NCBI gene;Acc:101155922]
ENSORLG00000016791	bcl2b	BCL2 apoptosis regulator [Source:NCBI gene;Acc:101163032]
ENSORLG00000016792		diacylglycerol kinase iota [Source:NCBI gene;Acc:101166178]
ENSORLG00000016794
ENSORLG00000016818	RBMS1	RNA-binding motif, single-stranded-interacting protein 1 [Source:NCBI gene;Acc:101175607]
ENSORLG00000016872	tle5	TLE family member 5, transcriptional modulator [Source:NCBI gene;Acc:101158516]
ENSORLG00000016877	plch2a	phospholipase C eta 2 [Source:NCBI gene;Acc:101164891]
ENSORLG00000016886	si:ch211-241e1.3	si:ch211-241e1.3 [Source:ZFIN;Acc:ZDB-GENE-030131-230]
ENSORLG00000016949	ZNF521	zinc finger protein 521 [Source:NCBI gene;Acc:101164254]
ENSORLG00000016958	tanc2a	protein TANC2 [Source:NCBI gene;Acc:101167795]
ENSORLG00000016970
ENSORLG00000016984
ENSORLG00000017020	si:ch1073-396h14.1	disintegrin and metalloproteinase domain-containing protein 10 [Source:NCBI gene;Acc:101159183]
ENSORLG00000017066	alpl	alkaline phosphatase, biomineralization associated [Source:NCBI gene;Acc:101158849]
ENSORLG00000017097	ephb2b	ephrin type-B receptor 2 [Source:NCBI gene;Acc:101165974]
ENSORLG00000017106	dsc2l	desmocollin-2 [Source:NCBI gene;Acc:101165005]
ENSORLG00000017110		desmoglein-2 [Source:NCBI gene;Acc:101165259]
ENSORLG00000017113	tubb2	tubulin beta-2B chain [Source:NCBI gene;Acc:101162245]
ENSORLG00000017122	gata3	GATA binding protein 3 [Source:NCBI gene;Acc:100049296]
ENSORLG00000017139	TNS3	tensin 3 [Source:NCBI gene;Acc:101166006]
ENSORLG00000017142	itpkb	inositol-trisphosphate 3-kinase B [Source:NCBI gene;Acc:101171378]
ENSORLG00000017152	ttc39a	tetratricopeptide repeat domain 39A [Source:NCBI gene;Acc:101161627]
ENSORLG00000017191
ENSORLG00000017193		discoidin domain-containing receptor 2 [Source:NCBI gene;Acc:101165486]
ENSORLG00000017194		transient receptor potential cation channel subfamily M member 4 [Source:NCBI gene;Acc:101156498]
ENSORLG00000017229		AT-rich interactive domain-containing protein 1B [Source:NCBI gene;Acc:101156929]
ENSORLG00000017233	soat1	sterol O-acyltransferase 1 [Source:NCBI gene;Acc:101164716]
ENSORLG00000017312	col12a1a	collagen type XII alpha 1 chain [Source:NCBI gene;Acc:101158649]
ENSORLG00000017372	dlx2	distal-less homeobox 2 [Source:NCBI gene;Acc:100049449]
ENSORLG00000017453	grip1	glutamate receptor interacting protein 1 [Source:NCBI gene;Acc:101172622]
ENSORLG00000017489	OLA1	Obg like ATPase 1 [Source:NCBI gene;Acc:101161102]
ENSORLG00000017506	jdp2b	jun dimerization protein 2 [Source:NCBI gene;Acc:101168009]
ENSORLG00000017583	ppp1r13ba	apoptosis-stimulating of p53 protein 1 [Source:NCBI gene;Acc:101164267]
ENSORLG00000017637		kinesin-like protein KIF3C [Source:NCBI gene;Acc:101173427]
ENSORLG00000017658		angiopoietin-related protein 5-like [Source:NCBI gene;Acc:105357065]
ENSORLG00000017671	niban2b	niban-like protein 1 [Source:NCBI gene;Acc:101155358]
ENSORLG00000017683	man1a1	mannosyl-oligosaccharide 1,2-alpha-mannosidase IA [Source:NCBI gene;Acc:101158740]
ENSORLG00000017692	egfra	epidermal growth factor receptor [Source:NCBI gene;Acc:101159776]
ENSORLG00000017777	daam2	dishevelled associated activator of morphogenesis 2 [Source:NCBI gene;Acc:101171211]
ENSORLG00000017782	bmp3	bone morphogenetic protein 3 [Source:NCBI gene;Acc:101158775]
ENSORLG00000017847	pxdn	peroxidasin [Source:NCBI gene;Acc:101162089]
ENSORLG00000017895	klc1a	kinesin light chain 1 [Source:NCBI gene;Acc:101163537]
ENSORLG00000017963	prkci	protein kinase C iota [Source:NCBI gene;Acc:101165764]
ENSORLG00000017972	fgfr3	fibroblast growth factor receptor 3 [Source:NCBI gene;Acc:100049424]
ENSORLG00000018013	ccn6	cellular communication network factor 6 [Source:NCBI gene;Acc:101166522]
ENSORLG00000018016	si:dkey-119m7.4	solute carrier family 22 member 6 [Source:NCBI gene;Acc:101166767]
ENSORLG00000018020	dll4	delta-like protein 4 [Source:NCBI gene;Acc:101163294]
ENSORLG00000018064	ccn2a	cellular communication network factor 2 [Source:NCBI gene;Acc:101163784]
ENSORLG00000018100
ENSORLG00000018106	adarb1b	adenosine deaminase RNA specific B1 [Source:NCBI gene;Acc:101157741]
ENSORLG00000018199		aryl hydrocarbon receptor [Source:NCBI gene;Acc:101170311]
ENSORLG00000018216	irf8	interferon regulatory factor 8 [Source:NCBI gene;Acc:101163940]
ENSORLG00000018249	wnt6b	Wnt family member 6 [Source:NCBI gene;Acc:101174712]
ENSORLG00000018299		suppressor of tumorigenicity 14 protein homolog [Source:NCBI gene;Acc:101159080]
ENSORLG00000018386	kifc3	kinesin family member C3 [Source:NCBI gene;Acc:101166854]
ENSORLG00000018411		E3 ubiquitin-protein ligase TRIM39 [Source:NCBI gene;Acc:101175289]
ENSORLG00000018477	jmjd6	jumonji domain containing 6, arginine demethylase and lysine hydroxylase [Source:NCBI gene;Acc:101161943]
ENSORLG00000018633		microtubule-associated tumor suppressor 1 homolog [Source:NCBI gene;Acc:101169996]
ENSORLG00000018677	pard6a	partitioning defective 6 homolog alpha [Source:NCBI gene;Acc:101168439]
ENSORLG00000018743	ppl	periplakin [Source:NCBI gene;Acc:101174086]
ENSORLG00000018919	elfn2a	protein phosphatase 1 regulatory subunit 29-like [Source:NCBI gene;Acc:101160457]
ENSORLG00000019043		sodium- and chloride-dependent GABA transporter 2 [Source:NCBI gene;Acc:101168172]
ENSORLG00000019064	p4ha2	prolyl 4-hydroxylase subunit alpha 2 [Source:NCBI gene;Acc:101166436]
ENSORLG00000019075	pdlim4	PDZ and LIM domain 4 [Source:NCBI gene;Acc:101166681]
ENSORLG00000019222
ENSORLG00000019274	slc12a2	solute carrier family 12 member 2 [Source:NCBI gene;Acc:101167091]
ENSORLG00000019339	PPFIBP2	PPFIA binding protein 2 [Source:HGNC Symbol;Acc:HGNC:9250]
ENSORLG00000019496	DGKQ	diacylglycerol kinase theta [Source:NCBI gene;Acc:101168014]
ENSORLG00000019583
ENSORLG00000019692	arhgap29b	rho GTPase-activating protein 29 [Source:NCBI gene;Acc:101172644]
ENSORLG00000019702	pacsin3	protein kinase C and casein kinase substrate in neurons 3 [Source:NCBI gene;Acc:101167672]
ENSORLG00000019949	ablim2	actin binding LIM protein family member 2 [Source:NCBI gene;Acc:101171731]
ENSORLG00000019980	atf3	activating transcription factor 3 [Source:NCBI gene;Acc:101169185]
ENSORLG00000020136	epha2b	ephrin type-A receptor 2 [Source:NCBI gene;Acc:101158510]
ENSORLG00000020139	myt1a	myelin transcription factor 1 [Source:NCBI gene;Acc:101167938]
ENSORLG00000020295		cadherin-1-like [Source:NCBI gene;Acc:105353623]
ENSORLG00000020481	arap3	ArfGAP with RhoGAP domain, ankyrin repeat and PH domain 3 [Source:NCBI gene;Acc:101162821]
ENSORLG00000020649	gyg2	glycogenin-2 [Source:NCBI gene;Acc:101169587]
ENSORLG00000020685	plcd4a	1-phosphatidylinositol 4,5-bisphosphate phosphodiesterase delta-4-like [Source:NCBI gene;Acc:101175056]
ENSORLG00000020741	abcc3	ATP binding cassette subfamily C member 3 [Source:NCBI gene;Acc:101175305]
ENSORLG00000020756	si:dkey-34d22.1	discoidin, CUB and LCCL domain-containing protein 1 [Source:NCBI gene;Acc:101163647]
ENSORLG00000020808	fbp1a	fructose-1,6-bisphosphatase 1 [Source:NCBI gene;Acc:101161040]
ENSORLG00000020837	slc37a1	solute carrier family 37 member 1 [Source:NCBI gene;Acc:101171400]
ENSORLG00000020889	prkcbb	protein kinase C beta [Source:NCBI gene;Acc:105353642]
