# Supplementary material for: A Yap-dependent mechanoregulatory program sustains cell migration for embryo axis assembly
Source: Nat Commun. 2023 May 16;14:2804. doi: 10.1038/s41467-023-38482-w (PMC10188487; doi:10.1038/s41467-023-38482-w)
Supplement: Supplementary file 13 — Source Data [file 41467_2023_38482_MOESM13_ESM.zip › Source Data/Fig3_S3/DEBrowser analysis.xlsx]

## Sheet: WTvsYAPs
ID	Gene ID	Gene name	WT.R1	WT.R2	WT.R3	WT.R4	YAPs.R1	YAPs.R2	YAPs.R3	padj	log2FoldChange	pvalue	stat	foldChange	log10padj
16941	ENSORLG00000023234	zgc:112332	453.281	432.362	342.598	408.035	0	0	0	1.9969e-139	-11.1228	4.48969e-143	648.606	0.000448434	138.7
18578	ENSORLG00000024871	zgc:153184	279.038	227.995	298.486	267.726	0	0	0	3.00262e-104	-10.5138	8.43858e-108	486.45	0.000683976	103.523
13896	ENSORLG00000018064	ccn2a	260.702	296.963	128.55	227.936	0	0	0	1.18655e-45	-10.2817	1.93412e-48	213.903	0.000803341	44.9257
3507	ENSORLG00000004765	slc47a4	10.0972	96.015	68.8775	58.3201	0	0	0	1.9595e-09	-8.29642	3.22504e-11	44.0353	0.00318074	8.70786
6507	ENSORLG00000008506		132.07	38.7864	2.74954	57.4687	0	0	0	0.00462299	-8.28679	0.000386252	12.5976	0.00320206	2.33508
22277	ENSORLG00000028570	bmp16	55.3149	53.7743	32.7025	47.1082	0	0	0	3.52858e-19	-7.99424	2.20152e-21	90.1556	0.00392187	18.4524
3627	ENSORLG00000004920		22.5318	31.3142	21.277	24.9842	0	0	0	2.5877e-11	-7.06883	3.4617e-13	52.927	0.00744854	10.5871
20606	ENSORLG00000026899		44.8807	12.4869	11.4704	22.8301	0	0	0	1.34053e-06	-6.934	3.53558e-08	30.3888	0.0081782	5.87272
6008	ENSORLG00000007889	jph1a	12.526	23.3922	29.357	21.73	0	0	0	1.16192e-08	-6.86211	2.14216e-10	40.3325	0.00859608	7.93482
5350	ENSORLG00000007074	si:dkey-73n8.3	28.3278	21.0744	11.0533	20.077	0	0	0	4.72585e-08	-6.7779	9.74868e-10	37.3745	0.00911274	7.32552
20413	ENSORLG00000026706	olfml3b	12.033	22.9071	23.8769	19.5781	0	0	0	5.05195e-08	-6.68171	1.05066e-09	37.2285	0.00974103	7.29654
17399	ENSORLG00000023692		13.8756	27.7437	9.72097	17.0742	0	0	0	2.23985e-06	-6.49828	6.28231e-08	29.2743	0.0110617	5.64978
23630	ENSORLG00000029923		14.2897	16.151	17.1315	15.824	0	0	0	1.61426e-07	-6.40822	3.66568e-09	34.7936	0.0117742	6.79203
4233	ENSORLG00000005664	col11a1a	673.668	601.287	410.28	559.627	0	0	20.6508	0.0180863	-6.39559	0.00209927	9.46064	0.0118778	1.74265
21033	ENSORLG00000027326		10.2749	11.1651	24.145	15.173	0	0	0	3.6873e-06	-6.35983	1.0653e-07	28.2515	0.0121759	5.43329
2822	ENSORLG00000003877	smyd1b	75.1912	52.3918	110.249	79.1	1.29728	1.32325	1.33512	6.56188e-23	-6.31047	3.20883e-25	107.649	0.0125996	22.183
102	ENSORLG00000000136	ACTA1	169.666	164.849	207.496	180.223	0	0	7.67318	3.14191e-60	-6.27449	3.17882e-63	281.713	0.0129178	59.5028
8663	ENSORLG00000011205		40.877	2.56095	0	12.5695	0	0	0	0.0232621	-6.21762	0.00292362	8.85453	0.0134373	1.63335
298	ENSORLG00000000412	slc12a3	21.8342	7.64647	10.6374	13.3202	0	0	0.637794	3.61571e-05	-6.12912	1.39621e-06	23.2859	0.0142873	4.44181
12321	ENSORLG00000016035	tnfb	11.4756	19.3693	6.35647	12.3692	0	0	0	5.92512e-05	-6.03931	2.41963e-06	22.2292	0.015205	4.2273
331	ENSORLG00000000468		22.0993	55.8724	48.7889	42.205	0	2.80351	0	7.43128e-12	-5.9698	9.5653e-14	55.4544	0.0159555	11.1289
13561	ENSORLG00000017618	myl13	25.5939	3.39292	4.39172	11.0679	0	0	0	0.00260268	-5.8859	0.000189785	13.9296	0.0169109	2.58458
20177	ENSORLG00000026470		29.9698	0.00123397	3.74244	10.4176	0	0	0	0.0277069	-5.85399	0.00365043	8.45	0.0172892	1.55741
7020	ENSORLG00000009142		0.0145727	31.5758	1.56092	10.5675	0.0460428	0	0.555022	0.0440645	-5.84326	0.00671209	7.34844	0.0174182	1.35591
9660	ENSORLG00000012501	diras1b	8.02912	0.00117923	23.932	8.61557	0	0	0.938215	0.0222602	-5.70044	0.00273782	8.97444	0.0192308	1.65247
3763	ENSORLG00000005085	slc6a3	7.48766	9.41142	11.4029	9.41719	0.392945	0.40254	0.403225	0.00022877	-5.62349	1.10714e-05	19.317	0.0202843	3.6406
10785	ENSORLG00000013984	lrtm2a	0.0126463	21.5359	6.52411	8.86566	0	0	0	0.0267342	-5.57998	0.00349524	8.52904	0.0209054	1.57293
17774	ENSORLG00000024067		7.21641	9.14451	10.1374	8.81614	0	0	0	0.000354094	-5.54119	1.85297e-05	18.3347	0.0214751	3.45088
4769	ENSORLG00000006340	mmp9	16.9818	15.8186	17.798	16.8242	0	0	1.8022	7.72759e-07	-5.49255	1.985e-08	31.5092	0.0222115	6.11196
6381	ENSORLG00000008335	gnrh-r3	23.0616	2.89161	0	8.56558	0	0	0	0.0491948	-5.46172	0.00783921	7.06984	0.0226912	1.30808
10772	ENSORLG00000013966	gpr6	0.0118947	2.84156	22.8324	8.51553	0	0	0	0.0494195	-5.44946	0.00789168	7.05789	0.0228848	1.3061
20502	ENSORLG00000026795		7.63235	7.56032	7.55616	7.5646	0.0486439	0	0.553827	0.00151215	-5.26173	9.95293e-05	15.1456	0.0260652	2.82041
10603	ENSORLG00000013759	cdh12a	95.7254	9.84059	6.8266	37.1961	0	0	3.8224	0.00133308	-5.20606	8.61694e-05	15.4179	0.0270906	2.87514
23939	ENSORLG00000030232		14.0329	17.9022	8.88761	13.5712	0.373323	1.879	0	6.22443e-05	-5.16525	2.568e-06	22.115	0.0278679	4.2059
18300	ENSORLG00000024593		11.3857	1.29006	8.28991	6.96361	0	0	0	0.0140009	-5.15713	0.00151962	10.0547	0.0280252	1.85385
6417	ENSORLG00000008381		12.033	10.9147	15.9006	12.9198	0	0	1.90272	6.57627e-05	-5.07717	2.72794e-06	21.999	0.0296224	4.18202
22873	ENSORLG00000029166		5.93284	5.87581	6.87387	6.21286	0	0	0	0.00717626	-4.91349	0.000662728	11.591	0.0331812	2.1441
10022	ENSORLG00000012968	UNC13C	10.8853	7.77886	14.7684	11.118	0	0	1.7696	0.000398555	-4.88459	2.11923e-05	18.079	0.0338525	3.39951
6578	ENSORLG00000008605	pcsk1	13.2201	1.12254	2.12651	5.4623	0	0	0.121331	0.0439352	-4.85234	0.00668005	7.35705	0.0346179	1.35719
18803	ENSORLG00000025096	fybb	4.6241	9.57704	3.5749	5.9133	0.561142	0.570051	0.570153	0.0146571	-4.84612	0.0016098	9.94851	0.0347675	1.83395
3659	ENSORLG00000004956	cdc7	4.90928	5.85895	6.85706	5.86279	0.34656	0	0.853779	0.0122601	-4.77558	0.00128431	10.3649	0.0365096	1.91151
17976	ENSORLG00000024269		59.3606	18.7166	106.612	61.427	1.15	0	6.68535	1.26649e-06	-4.71195	3.32444e-08	30.5083	0.038156	5.8974
9035	ENSORLG00000011672		20.4892	6.32734	2.32601	9.66687	0	1.31622	0	0.0116356	-4.70661	0.00119947	10.4912	0.0382974	1.93421
20409	ENSORLG00000026702	sstr1b	4.58798	6.54261	4.54207	5.21182	0	0	0.537769	0.0160726	-4.70189	0.00179896	9.74414	0.038423	1.79391
18606	ENSORLG00000024899	ofcc1	2.40405	68.3923	4.34286	25.0334	1.30773	0.336201	2.33777	0.0105586	-4.63715	0.00106701	10.7075	0.0401863	1.97639
10499	ENSORLG00000013622	nt5c1aa	7.89066	2.82323	4.82452	5.16219	0.314286	0.819667	0	0.0277853	-4.62619	0.00366389	8.44331	0.0404928	1.55619
18986	ENSORLG00000025279	cacng1b	5.72884	6.6759	2.67623	5.01181	0.661261	0.670717	0.67078	0.0259619	-4.62495	0.00334611	8.60843	0.0405277	1.58566
10998	ENSORLG00000014267	slc1a3b	4.54978	16.4993	6.48981	9.16642	0	0	1.48629	0.00530702	-4.6202	0.000458782	12.2762	0.0406612	2.27515
14556	ENSORLG00000019726	arhgap28	4.24743	11.1968	11.1876	8.86586	0.673913	1.18384	0.188036	0.00357308	-4.57818	0.000282777	13.1812	0.0418629	2.44696
2856	ENSORLG00000003916	kif5aa	58.3491	5.83646	8.8264	24.1814	1.29116	0	2.82444	0.00197668	-4.57157	0.000137104	14.5415	0.0420553	2.70406
14801	ENSORLG00000020402		172.459	262.711	68.394	167.304	6.34616	0	16.4358	0.00248169	-4.5173	0.000179386	14.0356	0.0436675	2.60525
9343	ENSORLG00000012091		6.41128	4.35739	2.3597	4.36124	0	0.355643	0	0.039117	-4.45624	0.00573859	7.63061	0.0455552	1.40763
6437	ENSORLG00000008406	edn2	3.94876	5.90849	4.90837	4.91153	0	0	0	0.032694	-4.45359	0.00452986	8.05818	0.0456391	1.48553
12381	ENSORLG00000016117		2.33721	5.30848	5.30872	4.31105	0.298639	0.306388	0.304891	0.0376507	-4.45264	0.00547905	7.71412	0.045669	1.42423
6587	ENSORLG00000008618	cacna1hb	7.46909	3.39225	13.387	8.065	0.872806	1.38373	0.388114	0.00927884	-4.44612	0.000912707	10.9968	0.0458758	2.03251
8388	ENSORLG00000010857	ddr2b	2.90076	3.85853	16.8515	7.86517	0.344474	0	1.85282	0.0353276	-4.29674	0.00504721	7.86245	0.0508806	1.45189
22057	ENSORLG00000028350		78.1176	34.252	159.081	90.3119	4.13573	0	10.201	4.20325e-07	-4.27895	1.03953e-08	32.7659	0.051512	6.37641
10013	ENSORLG00000012956	apbb1ip	182.965	166.007	164.693	170.719	9.71691	18.7488	0.838313	0.000263059	-4.25061	1.31892e-05	18.983	0.0525338	3.57995
11180	ENSORLG00000014518	ptger1a	17.9264	18.7537	15.7317	17.4261	1.70833	2.7235	0.73597	9.71414e-06	-4.0781	3.17234e-07	26.1418	0.0592064	5.0126
14621	ENSORLG00000019929		11.9398	2.84104	4.84146	6.51339	0.82481	1.83265	0	0.0436964	-4.01933	0.006629	7.37084	0.061668	1.35955
14803	ENSORLG00000020406	SYDE1	104.19	136.123	77.9251	105.785	7.3898	5.95448	8.98016	7.83785e-24	-3.98896	3.65658e-26	111.954	0.0629801	23.1058
15609	ENSORLG00000021902	CPA1	29.2286	36.9372	29.8855	31.9439	2.85791	2.88565	2.89967	3.53133e-10	-3.96563	5.25998e-12	47.5876	0.0640069	9.45206
6739	ENSORLG00000008797	slc14a2	65.1936	43.5175	68.4211	58.8745	4.40439	3.44977	5.46625	8.86496e-16	-3.87604	7.72339e-18	74.0224	0.0681076	15.0523
16135	ENSORLG00000022428		247.232	184.539	210.158	213.261	9.22149	0	39.3094	0.0349134	-3.74063	0.00496688	7.89146	0.0748099	1.45701
17170	ENSORLG00000023463	am3	74.3152	29.6042	16.5653	39.9513	0.543677	0	9.56402	0.00328782	-3.72187	0.000254284	13.3803	0.0757886	2.48309
20150	ENSORLG00000026443		32.2118	14.9202	12.9014	19.9273	0	0	5.89948	0.00250746	-3.52312	0.000182376	14.0045	0.0869833	2.60077
13322	ENSORLG00000017313	hmgcra	609.81	371.984	378.241	451.463	40.1909	35.4384	45.554	9.92616e-44	-3.50563	1.72959e-46	204.958	0.0880438	43.0032
22828	ENSORLG00000029121		49.6897	39.1357	135.984	74.8453	5.50847	0	15.0768	0.000158514	-3.49032	7.35058e-06	20.0998	0.0889834	3.79993
10919	ENSORLG00000014159	marcksl1b	6243.06	6785.82	6105.79	6361.01	574.412	358.311	798.02	3.66876e-27	-3.46742	1.46412e-29	127.473	0.090407	26.4355
1263	ENSORLG00000001806	inppl1b	14.9222	13.7674	24.7428	17.7768	2.22036	2.74009	1.75174	0.000122401	-3.36169	5.49232e-06	20.6574	0.0972817	3.91222
746	ENSORLG00000001075		20.4877	20.2887	18.2628	19.6287	2.23582	2.25776	2.26753	1.2025e-05	-3.27862	4.00133e-07	25.6937	0.103047	4.91992
4880	ENSORLG00000006486	cd151	32.7853	8.45118	43.4134	28.1376	1.40514	0	8.4312	0.00737952	-3.21907	0.000687721	11.5221	0.10739	2.13197
23676	ENSORLG00000029969		110.611	52.4934	27.4209	63.1811	7.34525	0.431313	14.4251	0.000606139	-3.17802	3.4547e-05	17.1497	0.110489	3.21743
6373	ENSORLG00000008327	TNNI1	16.9971	13.8344	14.8172	15.1727	1.29639	4.80173	0	0.00125002	-3.13326	7.96058e-05	15.5676	0.113971	2.90308
6172	ENSORLG00000008088	vtna	41.5734	35.1567	36.099	37.4982	4.55848	6.091	3.11852	1.38523e-09	-3.11578	2.23462e-11	44.7535	0.115361	8.85848
1398	ENSORLG00000001986	shank1	37.6165	11.2527	29.223	25.9351	3.19098	1.22972	5.23356	0.000248524	-3.10024	1.22509e-05	19.1238	0.116609	3.60463
23201	ENSORLG00000029494		11.031	5.92655	10.92	9.26697	1.40058	0	2.918	0.0177698	-3.09921	0.00204346	9.51008	0.116693	1.75032
11380	ENSORLG00000014795		77.0677	101.287	50.1502	75.9476	9.5748	2.17137	17.1717	1.65511e-07	-3.02716	3.78634e-09	34.7306	0.122669	6.78117
17260	ENSORLG00000023553		5.3721	5.3097	14.3024	8.31562	1.2858	2.29644	0.304233	0.0367198	-3.0106	0.0052961	7.77545	0.124085	1.4351
1864	ENSORLG00000002606	parapinopsinb	17.9587	17.7867	12.7675	16.1246	2.73408	3.75384	1.7687	0.000500078	-2.96648	2.76026e-05	17.5762	0.127938	3.30096
19180	ENSORLG00000025473	smpd3	21.962	112.772	6.67421	47.0614	6.58831	7.63565	5.66818	0.00827411	-2.96444	0.000789694	11.2653	0.128119	2.08228
10750	ENSORLG00000013940	si:ch211-1a19.3	22.7786	3.57693	12.5693	12.9203	1.5459	0	4.56753	0.0436996	-2.89086	0.00663195	7.37004	0.134823	1.35952
18961	ENSORLG00000025254		43.4013	33.9121	124.776	67.2869	9.75794	0	19.8541	0.00504775	-2.84125	0.000429559	12.399	0.13954	2.2969
4141	ENSORLG00000005558	nexn	299.726	266.481	182.042	248.52	35.863	38.0387	34.1751	4.29871e-29	-2.79686	1.57055e-31	136.475	0.1439	28.3667
7931	ENSORLG00000010281	mctp1a	112.798	745.128	134.26	330.407	48.8842	51.1582	47.3366	0.00687896	-2.75882	0.000625232	11.6993	0.147745	2.16248
6523	ENSORLG00000008528		62.2005	56.5572	57.4574	58.5794	9.39639	10.4493	8.49154	4.71626e-13	-2.69995	5.54043e-15	61.0585	0.153898	12.3264
5357	ENSORLG00000007086	myofl	120.197	89.9322	71.782	93.6189	15.6727	22.7381	8.83145	2.68554e-11	-2.64153	3.62278e-13	52.8377	0.160258	10.571
19364	ENSORLG00000025657	lzts3b	287.947	186.732	369.192	280.567	46.111	39.3588	53.4821	5.59811e-20	-2.61585	3.36686e-22	93.8715	0.163137	19.252
1941	ENSORLG00000002708	yap1	7744.61	7457.96	7376.96	7504.52	1235.1	1395.42	1089.17	6.65497e-196	-2.60131	3.74064e-200	911.127	0.164789	195.177
9066	ENSORLG00000011713	mpped1	8.54585	7.4605	9.45407	8.46652	1.9306	2.44491	1.45232	0.0296895	-2.59657	0.00401345	8.27772	0.165331	1.5274
19065	ENSORLG00000025358		103.412	51.3755	16.3144	56.7212	9.71122	0	20.3037	0.0277223	-2.55461	0.00365402	8.44821	0.17021	1.55717
3695	ENSORLG00000005003		35.6601	24.3281	10.3027	23.3322	4.25066	0.300985	8.29727	0.013611	-2.53657	0.00146737	10.1191	0.172352	1.86611
3496	ENSORLG00000004749	uncx	7.0254	22.9417	21.9126	17.2753	3.37815	6.89409	0	0.0291256	-2.46956	0.00389629	8.33153	0.180547	1.53573
719	ENSORLG00000001045	sned1	242.322	253.716	219.255	237.757	43.5506	63.1841	24.4321	8.72143e-19	-2.46354	5.58846e-21	88.3127	0.181301	18.0594
3074	ENSORLG00000004193	mylk5	6333.05	6848.77	6507.27	6545.82	1279.91	872.052	1704	1.98988e-19	-2.35222	1.23032e-21	91.3069	0.195844	18.7012
23279	ENSORLG00000029572		98.2029	125.175	101.963	108.194	21.3416	27.9253	15.0343	9.86345e-16	-2.35142	8.64874e-18	73.7991	0.195953	15.006
1508	ENSORLG00000002136		57.0825	32.521	22.4749	37.2002	7.89844	8.4476	7.48019	8.41575e-05	-2.33886	3.59033e-06	21.472	0.197667	4.07491
2544	ENSORLG00000003520	frem2b	733.639	443.34	718.186	629.66	125.264	120.363	131.746	5.37584e-30	-2.33332	1.87343e-32	140.698	0.198427	29.2696
4630	ENSORLG00000006161	si:ch211-153b23.3	96.8537	47.8739	24.8083	56.2208	11.1993	0	23.8019	0.0355251	-2.30536	0.00508786	7.84794	0.202309	1.44946
8330	ENSORLG00000010790	si:zfos-169g10.2	15.8497	15.6457	97.5556	43.0054	9.02047	9.57982	8.61666	0.0161692	-2.294	0.00181382	9.72901	0.20391	1.79131
6416	ENSORLG00000008379	JUND	49.03	65.5164	67.3999	60.5319	12.8187	12.3922	13.4378	4.639e-10	-2.29339	7.17062e-12	46.9802	0.203996	9.33358
14969	ENSORLG00000020765	itgb4	2879.45	2538.41	2788.04	2727.12	556.463	599.275	520.268	1.69075e-175	-2.29191	2.85103e-179	815.073	0.204205	174.772
7980	ENSORLG00000010342	klf7b	27.9436	14.6706	22.644	21.6809	3.11001	0	10.6453	0.0238584	-2.28797	0.00301867	8.79615	0.204764	1.62236
6388	ENSORLG00000008344	tnip2	25.0407	22.8072	7.78664	18.4782	4.23732	0.780847	7.77967	0.0393361	-2.28784	0.00577295	7.61984	0.204782	1.40521
20276	ENSORLG00000026569	boka	7823.32	8996.28	7778.3	8177.8	1676.83	1331.43	2042.95	3.15346e-61	-2.28344	3.01325e-64	286.409	0.205407	60.5012
1597	ENSORLG00000002257		20.3251	28.1129	29.0701	25.7872	5.52265	3.06883	8.07839	0.000238594	-2.26802	1.16139e-05	19.2257	0.207614	3.62234
7672	ENSORLG00000009939		26.6181	7.37992	10.3697	14.7232	3.33052	1.36361	5.36626	0.0376507	-2.26205	0.00547621	7.71506	0.208476	1.42423
17718	ENSORLG00000024011		13.32	13.1838	17.1655	14.5225	3.13228	0.169614	6.16568	0.0210413	-2.25856	0.00254159	9.11041	0.20898	1.67693
8303	ENSORLG00000010756	ccn1	986.94	883.033	675.468	845.557	178.09	180.358	177.945	1.92815e-48	-2.24743	2.72335e-51	226.975	0.210599	47.7149
21881	ENSORLG00000028174		86.6969	56.8113	33.7299	58.8267	13.1171	7.71317	18.7355	5.52932e-05	-2.20826	2.23771e-06	22.3793	0.216396	4.25733
17891	ENSORLG00000024184		14.0023	11.8644	12.8503	12.8719	3.31571	3.83714	2.85024	0.0144712	-2.18205	0.00158369	9.97861	0.220362	1.8395
2916	ENSORLG00000003997	nim1k	23.5153	25.2767	24.2399	24.2856	5.68899	4.23087	7.24539	0.000225338	-2.18129	1.08673e-05	19.3526	0.220478	3.64717
7426	ENSORLG00000009627	nt5c2l1	1754.04	1638.65	1314.68	1563.9	344.981	186.173	508.455	1.02066e-07	-2.18099	2.24871e-09	35.7453	0.220524	6.99112
5386	ENSORLG00000007122	CNTNAP2	919.532	1088.59	1111.39	1037.41	228.491	40.291	420.053	0.0316551	-2.18081	0.00434321	8.13444	0.220552	1.49956
16625	ENSORLG00000022918	zgc:195282	9.08694	16.9857	16.9649	14.323	3.92652	1.96052	5.96515	0.0214648	-2.17984	0.00261803	9.05622	0.2207	1.66827
5819	ENSORLG00000007658	arvcfa	17.3688	19.19	22.1615	19.5282	3.12793	0	10.1626	0.0294473	-2.161	0.00396415	8.30016	0.223602	1.53096
21029	ENSORLG00000027322		9.56179	8.4619	13.4511	10.4688	2.92108	4.4372	1.45211	0.0464487	-2.11102	0.00723974	7.2125	0.231483	1.33303
4988	ENSORLG00000006618	abcb3	33.967	36.6225	29.5691	33.2956	7.99961	2.57045	13.5743	0.000603018	-2.1061	3.43013e-05	17.1632	0.232273	3.21967
10181	ENSORLG00000013182	syn1	95.8828	104.876	79.7049	93.2212	22.5512	17.6876	27.7435	2.14682e-12	-2.08361	2.65471e-14	57.975	0.235923	11.6682
19724	ENSORLG00000026017		116.203	31.0081	31.9499	59.3791	14.8196	18.8888	10.9612	0.00341925	-2.07892	0.000266376	13.2932	0.236692	2.46607
24288	ENSORLG00000030581		21.4805	23.2743	10.2516	18.278	4.70065	3.23734	6.24759	0.00903467	-2.06654	0.000884119	11.0558	0.238731	2.04409
14365	ENSORLG00000019133		31.9417	38.6081	40.5433	36.9514	9.46974	8.52933	10.5597	1.08704e-05	-2.02115	3.5866e-07	25.9049	0.246361	4.96375
16316	ENSORLG00000022609		62.405	49.7521	55.6591	55.7763	14.5566	12.6411	16.6844	4.92277e-08	-1.98593	1.02102e-09	37.2843	0.252451	7.30779
14917	ENSORLG00000020663	frem1a	1206.76	986.293	1131.17	1104.69	279.38	298.019	264.009	1.48881e-76	-1.98311	1.0042e-79	357.464	0.252943	75.8272
2279	ENSORLG00000003178		598.372	531.805	259.013	461.121	118.691	59.9949	179.081	0.00121442	-1.95978	7.71341e-05	15.6273	0.257067	2.91563
22870	ENSORLG00000029163		49.34	33.8381	33.7812	38.8532	10.693	5.77257	15.7883	0.000253962	-1.93822	1.25903e-05	19.0716	0.260938	3.59523
3326	ENSORLG00000004534	ela2	29.9889	22.6766	36.6301	29.6923	8.06771	9.6099	6.64579	0.000431485	-1.93114	2.31858e-05	17.9079	0.262222	3.36503
13131	ENSORLG00000017081	pak6a	17.6913	25.4963	37.4486	26.8381	7.39108	4.44771	10.4611	0.00366336	-1.91692	0.00029157	13.1238	0.264819	2.43612
19871	ENSORLG00000026164	ccdc85al	211.69	255.425	241.94	235.814	62.6117	65.8794	60.1036	9.93392e-29	-1.91214	3.74107e-31	134.752	0.265698	28.0029
1845	ENSORLG00000002583	cacna1da	33.6832	12.3364	37.2984	27.6893	7.73791	8.28347	7.31359	0.00616613	-1.90592	0.000548647	11.9426	0.266846	2.20999
21035	ENSORLG00000027328		30.3336	12.0494	14.0315	18.7294	4.98147	4.01697	6.03038	0.0181131	-1.90115	0.00210341	9.45703	0.267729	1.74201
21755	ENSORLG00000028048	purg	26.2921	12.0354	20.0131	19.3781	5.46078	1.01455	10.013	0.0401714	-1.86376	0.00592941	7.57163	0.274759	1.39608
3843	ENSORLG00000005174	IGSF9B	193.597	130.471	169.182	163.854	45.408	76.0149	15.3182	0.000187475	-1.86166	8.80944e-06	19.7536	0.275159	3.72706
4302	ENSORLG00000005750	slit2	956.248	817.628	782.024	849.199	237.747	213.88	264.519	2.21262e-51	-1.83824	2.73609e-54	240.723	0.279663	50.6551
4379	ENSORLG00000005848	KCND3	66.88	61.1657	80.0386	69.1932	19.9107	13.0393	27.0761	5.11245e-07	-1.7978	1.28163e-08	32.359	0.287612	6.29137
4351	ENSORLG00000005810	ptpe	51.6716	18.1748	15.1478	28.1899	8.56472	5.12819	12.1431	0.0303388	-1.76281	0.00411827	8.23092	0.294673	1.518
4342	ENSORLG00000005799		24.5637	29.3141	21.2755	24.9861	7.70678	7.25329	8.27832	0.00210943	-1.75184	0.000148333	14.3933	0.296923	2.67584
22071	ENSORLG00000028364	ndrg4	130.465	117.054	136.813	127.771	38.5842	30.7945	46.8865	2.39267e-13	-1.74945	2.74355e-15	62.4424	0.297415	12.6211
14295	ENSORLG00000018941	ltb4r	46.9054	91.4155	86.255	74.7456	22.6049	8.28043	37.2893	0.00266207	-1.74255	0.000194732	13.8812	0.29884	2.57478
7517	ENSORLG00000009743		110.769	84.5726	106.394	100.285	30.7017	34.3349	27.4568	1.05124e-10	-1.72942	1.48312e-12	50.0706	0.301572	9.9783
1232	ENSORLG00000001759		348.256	329.455	266.866	313.864	94.794	93.7161	97.0198	1.54514e-26	-1.72833	6.25315e-29	124.591	0.301801	25.811
21951	ENSORLG00000028244	elf3	50.274	55.7587	34.6802	46.7623	14.56	4.67671	24.6811	0.00652687	-1.72751	0.00058526	11.8223	0.301972	2.1853
13168	ENSORLG00000017135	LOX	55.0853	22.5458	18.5116	31.8937	9.91916	4.49657	15.5069	0.0320057	-1.70676	0.00439851	8.11151	0.306348	1.49477
8575	ENSORLG00000011092		177.116	210.218	202.818	196.258	60.466	80.6618	40.9618	4.45578e-12	-1.6956	5.63516e-14	56.4946	0.308726	11.3511
22931	ENSORLG00000029224		38.7029	34.3042	34.2474	35.6499	11.1577	11.219	11.2585	0.000145012	-1.69204	6.6348e-06	20.2957	0.309489	3.8386
19918	ENSORLG00000026211		23.4318	17.1896	27.157	22.5319	7.09639	7.13963	7.16442	0.00613559	-1.68007	0.000545585	11.953	0.312067	2.21214
4200	ENSORLG00000005627	trpc6a	59.2771	42.6646	39.5927	47.0137	14.9733	14.555	15.6053	4.87964e-05	-1.66943	1.94736e-06	22.6463	0.314377	4.31161
3497	ENSORLG00000004750	kcnh8	71.3887	26.6683	26.6216	41.356	13.5036	7.60012	19.6202	0.0173167	-1.66227	0.00197783	9.57	0.315942	1.76154
2982	ENSORLG00000004075	hal	196.482	82.3691	40.2501	105.731	33.958	36.125	32.2501	0.00655973	-1.64563	0.000589937	11.8075	0.319606	2.18311
1160	ENSORLG00000001659	gpr101	15.0998	15.9369	23.9094	18.2778	6.35519	5.8948	6.91416	0.0222602	-1.63778	0.0027382	8.97419	0.32135	1.65247
832	ENSORLG00000001213		450.131	409.157	580.177	478.669	153.9	120.219	189.544	2.91597e-16	-1.63737	2.42574e-18	76.309	0.321441	15.5352
6077	ENSORLG00000007977	msmo1	339.155	298.417	359.769	331.527	107.176	69.8047	145.964	2.50665e-11	-1.62706	3.32511e-13	53.0061	0.323748	10.6009
6901	ENSORLG00000008993	ptk2bb	1157.63	1025.78	1091.65	1088.48	353.234	339.293	371.347	8.44705e-78	-1.62292	5.22272e-81	363.36	0.324678	77.0733
4400	ENSORLG00000005881	p2ry1	217.835	243.486	240.013	233.207	76.5654	56.9868	97.1395	3.38565e-15	-1.60547	3.23512e-17	71.1956	0.328628	14.4704
22686	ENSORLG00000028979		28.8206	25.5136	39.4615	31.1943	10.879	6.45453	15.4724	0.00508026	-1.58418	0.000433182	12.3833	0.333515	2.29411
11743	ENSORLG00000015280		93.8492	59.8653	44.7691	65.889	22.5908	23.6996	21.7818	0.000156582	-1.57623	7.25218e-06	20.1255	0.335357	3.80526
13048	ENSORLG00000016970		211.182	224.901	205.481	213.278	72.0379	64.3923	80.5902	1.87386e-20	-1.57296	1.06379e-22	96.1523	0.336118	19.7273
127	ENSORLG00000000178	adamtsl5	402.236	406.85	347.102	384.244	129.803	135.856	125.306	3.89476e-32	-1.56796	1.18215e-34	150.761	0.337285	31.4095
15685	ENSORLG00000021978	slc8a1a	219.285	226.897	287.395	243.965	82.4333	90.2781	75.5863	1.66108e-17	-1.56691	1.17642e-19	82.2879	0.337531	16.7796
2648	ENSORLG00000003653	fscn2b	21.4856	23.2596	27.2216	23.9352	8.15417	8.20032	8.22847	0.00602833	-1.56592	0.000534692	11.9906	0.337761	2.2198
8718	ENSORLG00000011273	col1a1b	242.478	165.791	218.417	208.227	70.5001	73.3039	68.549	4.0917e-14	-1.56449	4.43875e-16	66.031	0.338098	13.3881
11574	ENSORLG00000015054	slc7a10a	23.2267	29.9968	10.9667	21.3328	7.89134	5.94215	9.96043	0.043066	-1.56213	0.00649222	7.40834	0.338651	1.36587
20246	ENSORLG00000026539	rec8b	38.4178	40.0262	25.9713	34.6981	12.3659	9.94114	14.9729	0.00198525	-1.54447	0.000137811	14.5318	0.342822	2.70218
8795	ENSORLG00000011385		18.5305	65.334	56.2304	46.6632	16.1147	17.1962	15.2565	0.0121982	-1.54085	0.0012746	10.379	0.343683	1.9137
5610	ENSORLG00000007404		82.6176	51.7389	62.6348	65.4397	22.9715	15.611	30.6546	0.000122401	-1.52657	5.49705e-06	20.6558	0.347102	3.91222
10859	ENSORLG00000014082	gpib	35.2606	34.8886	40.8255	36.9015	13.2249	16.7822	9.84305	0.000929364	-1.51867	5.63606e-05	16.2212	0.349008	3.03181
20049	ENSORLG00000026342		120.706	104.382	168.124	130.772	45.8587	47.0698	45.2278	1.7107e-08	-1.51286	3.25967e-10	39.5125	0.350416	7.76683
1037	ENSORLG00000001505	tns2a	75.3732	54.5767	56.4761	61.934	21.8149	33.3815	10.5088	0.00143457	-1.51227	9.36171e-05	15.2613	0.350559	2.84328
14069	ENSORLG00000018330	kcnd1	244.738	189.073	109.78	180.433	64.3032	68.5859	60.818	3.16369e-06	-1.50111	9.01575e-08	28.5746	0.353282	5.49981
3401	ENSORLG00000004629	abcg8	29.6696	30.3659	24.3224	28.0412	10.2358	10.291	10.3261	0.00387766	-1.48436	0.000312767	12.9923	0.357408	2.41143
2859	ENSORLG00000003920	frya	69.9	53.1578	61.0548	61.1833	21.8979	25.991	18.0842	1.38956e-05	-1.48351	4.74095e-07	25.3664	0.357617	4.85712
20243	ENSORLG00000026536		149.862	69.2524	57.1318	91.6164	32.8698	9.12969	57.1242	0.043367	-1.48071	0.00655709	7.39045	0.358313	1.36284
8995	ENSORLG00000011624	tnnc1a	58.9961	62.3782	49.2784	56.7302	20.6261	19.2302	22.2939	1.67702e-05	-1.47977	5.84425e-07	24.963	0.358547	4.77546
20102	ENSORLG00000026395		137.557	132.061	161.78	143.438	51.9578	92.5431	11.912	0.02302	-1.4762	0.00288025	8.88182	0.359434	1.6379
20449	ENSORLG00000026742		582.573	557.174	463.155	532.668	191.488	204.738	180.42	1.19057e-29	-1.47539	4.28286e-32	139.056	0.359636	28.9242
14707	ENSORLG00000020139	myt1a	49.7152	64.1842	71.0634	61.5334	22.4106	23.0187	22.0974	1.63023e-05	-1.46655	5.67203e-07	25.0206	0.361848	4.78775
21985	ENSORLG00000028278		40.4799	52.054	45.9692	46.0635	16.8429	7.96151	25.9781	0.00385228	-1.44686	0.000310503	13.0059	0.366819	2.41428
10289	ENSORLG00000013339	xylt1	1017.1	1047.95	1070.82	1042.57	383.633	358.36	413.452	1.22935e-67	-1.44211	8.98293e-71	316.362	0.36803	66.9103
3367	ENSORLG00000004586	ela2l	566.887	327.454	594.54	494.743	182.547	193.297	173.937	2.61915e-10	-1.43697	3.8571e-12	48.1958	0.369342	9.58184
4468	ENSORLG00000005966	SNTA1	761.003	855.742	669.211	759.843	282.958	287.652	281.579	9.4869e-35	-1.42466	2.39959e-37	163.083	0.372506	34.0229
6957	ENSORLG00000009065	shisa2b	287.249	246.094	233.622	254.833	96.0054	112.366	80.759	3.11789e-15	-1.41457	2.96174e-17	71.3698	0.375122	14.5061
17742	ENSORLG00000024035		30.8497	20.4958	77.4142	42.8598	16.3148	16.3992	16.4549	0.0400021	-1.41108	0.00589992	7.58062	0.376031	1.39792
6007	ENSORLG00000007888	fgd5a	56.5691	35.9751	44.9044	45.663	17.7693	20.8482	14.9219	0.000940699	-1.40887	5.71703e-05	16.1942	0.376605	3.02655
14788	ENSORLG00000020371		49.3622	52.838	55.7422	52.5231	20.0986	19.6979	20.7639	5.44112e-05	-1.40728	2.1959e-06	22.4155	0.377023	4.26431
5050	ENSORLG00000006697	map3k10	26.3828	20.1083	28.0713	24.7864	9.4936	14.031	5.08171	0.0261122	-1.40446	0.00337429	8.59315	0.377759	1.58316
3715	ENSORLG00000005029		17.9218	19.7374	16.7118	18.0797	7.14957	8.68336	5.71286	0.0411268	-1.40418	0.0061236	7.51357	0.377833	1.38588
8806	ENSORLG00000011397	myom1b	49.8238	50.3007	45.2169	48.3189	18.5786	19.1666	18.232	0.000120253	-1.40033	5.37356e-06	20.6993	0.378842	3.9199
8998	ENSORLG00000011627	gprc5bb	43.7948	28.3498	26.3042	32.6966	12.6978	6.28806	19.3025	0.0231158	-1.39907	0.00289743	8.87096	0.379173	1.63609
7326	ENSORLG00000009509	sema3e	58.6238	50.0009	56.9057	55.0281	21.2553	18.8651	23.9259	5.73978e-05	-1.39742	2.33256e-06	22.2996	0.379608	4.2411
2348	ENSORLG00000003273		622.983	372.971	291.306	427.081	162.666	155.925	171.413	3.75386e-07	-1.39365	9.19951e-09	33.0035	0.3806	6.42552
6099	ENSORLG00000008004	zgc:101810	1016.62	1170.59	1132.27	1103.87	423.831	403.686	448.931	4.12143e-53	-1.37914	4.86482e-56	248.749	0.384449	52.385
2272	ENSORLG00000003170		46.7106	37.2253	36.1623	39.9052	15.5391	13.1278	18.1696	0.0013275	-1.37723	8.57343e-05	15.4274	0.384958	2.87696
20425	ENSORLG00000026718		32.9731	38.6114	60.5268	43.959	17.4065	19.4879	15.5558	0.00351973	-1.35797	0.00027677	13.2214	0.390132	2.45349
3995	ENSORLG00000005372	col9a2	510.31	541.746	504.702	517.532	201.969	222.253	184.003	8.42253e-34	-1.35663	2.41442e-36	158.493	0.390494	33.0746
2231	ENSORLG00000003113		269.34	218.373	219.943	235.101	92.3375	87.7732	98.0496	2.22263e-15	-1.34637	2.06134e-17	72.0849	0.393279	14.6531
17739	ENSORLG00000024032	marcksl1a	45246.1	50058	41625.1	45516.2	18009	16939.6	19289.9	8.10262e-65	-1.33537	6.37607e-68	303.274	0.39629	64.0914
22849	ENSORLG00000029142		121.816	128.514	99.2967	116.207	46.4736	48.1769	45.3381	1.47048e-08	-1.33277	2.75234e-10	39.8429	0.397006	7.83254
1670	ENSORLG00000002354	zgc:113223	24.1604	51.9011	43.8204	39.9075	16.2008	11.7966	20.8314	0.0151007	-1.32584	0.00166956	9.88142	0.398917	1.821
9038	ENSORLG00000011676		196.301	250.19	309.642	251.573	100.552	33.7772	168.766	0.0126287	-1.32488	0.00133946	10.2873	0.399182	1.89864
21443	ENSORLG00000027736	cort	193.33	115.193	147.938	151.599	60.5382	75.7527	46.0249	7.45687e-06	-1.32297	2.35136e-07	26.7203	0.399712	5.12744
7596	ENSORLG00000009847	smtnl	1518.94	1588.28	1601.07	1565.35	626.375	662.871	597.047	1.13334e-80	-1.31998	5.73326e-84	376.953	0.400542	79.9456
21128	ENSORLG00000027421	nkx3-1	872.469	755.786	649.375	756.625	303.919	215.096	396.61	7.55073e-10	-1.31424	1.20109e-11	45.9695	0.402137	9.12201
16202	ENSORLG00000022495	s100s	21.3423	21.1092	35.0658	25.7876	10.4856	8.05017	13.0748	0.0295726	-1.31395	0.00398454	8.29085	0.402219	1.52911
1638	ENSORLG00000002316	neurl1aa	264.017	217.099	269.622	249.528	100.998	109.412	93.78	3.62541e-15	-1.31076	3.4846e-17	71.049	0.403109	14.4406
9586	ENSORLG00000012407	str-3	236.467	254.901	256.399	248.624	100.768	81.29	121.518	1.65266e-13	-1.30583	1.87644e-15	63.1906	0.404489	12.7818
16910	ENSORLG00000023203	cers3b	422.192	450.595	409.739	426.364	172.666	130.575	216.915	3.382e-13	-1.30142	3.91598e-15	61.7417	0.405727	12.4708
5061	ENSORLG00000006711	plcxd2	28.761	22.4595	30.4176	27.1403	11.3285	6.40443	16.4209	0.0313672	-1.29343	0.00429665	8.15399	0.407979	1.50352
10175	ENSORLG00000013173	slc20a1a	530.889	560.089	584.947	557.227	227.573	213.611	244.267	2.18698e-34	-1.29117	5.65461e-37	161.379	0.408619	33.6602
1134	ENSORLG00000001627	pcsk9	55.1461	69.5582	68.4334	64.236	26.7429	24.3812	29.4592	6.07773e-05	-1.28668	2.49723e-06	22.1686	0.409894	4.21626
1234	ENSORLG00000001762	syt12	65.8603	100.172	67.0178	77.5018	31.7826	20.9767	43.0312	0.000940699	-1.28233	5.73165e-05	16.1893	0.41113	3.02655
2061	ENSORLG00000002876	ELOVL6	2067.56	2148.88	1464.23	1887.38	775.615	681.812	878.787	1.26353e-16	-1.28135	1.0014e-18	78.0564	0.411411	15.8984
12229	ENSORLG00000015915	si:dkey-21a6.5	220.494	274.115	355.498	282.879	116.833	136.26	98.7334	1.76109e-08	-1.27881	3.36559e-10	39.4501	0.412134	7.75422
9783	ENSORLG00000012655	zcchc14	115.691	122.435	151.174	129.468	53.8291	70.0155	38.2698	6.44311e-06	-1.26786	2.00272e-07	27.0305	0.415276	5.1909
21424	ENSORLG00000027717	akap12b	32733.4	28392.9	31595.2	30816.5	12864.8	12370.9	13509	6.42974e-83	-1.25821	2.89123e-86	387.505	0.418061	82.1918
10424	ENSORLG00000013515		86.9963	65.0591	75.9286	75.7476	32.1968	24.8801	39.9523	9.81446e-05	-1.25583	4.27531e-06	21.1373	0.418753	4.00813
2749	ENSORLG00000003788	NBEA	394.614	371.299	228.701	330.326	138.717	128.374	150.767	5.07822e-08	-1.25545	1.05897e-09	37.2131	0.418863	7.29429
8857	ENSORLG00000011457		999.088	942.038	1161.93	1031.68	433.866	453.166	419.644	6.7171e-34	-1.24771	1.88778e-36	158.983	0.421117	33.1728
3533	ENSORLG00000004795	fzd8a	1619.22	1787.55	1851.89	1748.44	735.914	683.846	796.91	1.92815e-48	-1.24627	2.81783e-51	226.907	0.421538	47.7149
6140	ENSORLG00000008054	slc2a11b	244.908	263.237	334.65	280.311	118.437	87.5893	150.816	9.47571e-08	-1.24412	2.07186e-09	35.9049	0.422166	7.02339
21941	ENSORLG00000028234	s935	22.8532	40.5952	61.5089	41.6082	17.8872	21.464	14.5392	0.0333333	-1.22472	0.00466153	8.00629	0.427882	1.47712
15914	ENSORLG00000022207		169.622	120.794	59.6191	116.155	50.2271	59.4198	41.6282	0.00619783	-1.22176	0.000552513	11.9295	0.428758	2.20776
19877	ENSORLG00000026170	rgs2	126.648	108.235	241.901	158.662	68.0265	44.9225	92.0299	0.00412429	-1.22165	0.000337065	12.8523	0.428791	2.38465
22917	ENSORLG00000029210	ltb4r2a	7229.58	7271.91	7237.24	7227.08	3098.28	3015.8	3216.17	2.57519e-183	-1.21972	2.89493e-187	851.84	0.429365	182.589
11533	ENSORLG00000015003	LSS	141.895	126.352	131.104	132.724	57.2184	51.0013	64.1577	7.34884e-09	-1.21759	1.30115e-10	41.3068	0.430002	8.13378
18644	ENSORLG00000024937	cbfb	1558.34	1077.76	767.894	1129.69	486	477.643	500.143	5.66065e-08	-1.2169	1.19634e-09	36.9753	0.430207	7.24713
14651	ENSORLG00000020002	cyp51	237.217	211.63	155.27	200.656	86.6544	113.937	60.3518	2.3698e-05	-1.21374	8.56489e-07	24.2264	0.431151	4.62529
1240	ENSORLG00000001776		315.098	390.711	363.963	355.762	153.991	179.557	130.179	8.13962e-14	-1.20698	8.96726e-16	64.6452	0.433174	13.0894
20678	ENSORLG00000026971	klf6a	1945.88	1804.31	1643.84	1792.53	776.473	808.072	753.696	4.29421e-49	-1.20595	5.79287e-52	230.057	0.433483	48.3671
2443	ENSORLG00000003397	CACNA1D	148.814	80.1592	148.941	125.568	54.59	61.8118	48.0247	0.000243208	-1.19966	1.18795e-05	19.1825	0.435379	3.61402
12961	ENSORLG00000016851		404.489	352.022	341.333	364.766	159.279	93.2563	227.432	5.39046e-05	-1.1964	2.17242e-06	22.4362	0.436363	4.26837
13518	ENSORLG00000017559	DIO3	21.6199	25.3807	38.3301	28.3904	12.7339	11.305	14.3409	0.0347321	-1.19352	0.00492938	7.90517	0.437233	1.45927
3114	ENSORLG00000004255		106.266	89.1127	100.933	98.4807	43.1378	54.7911	31.9878	2.4638e-05	-1.1931	9.02927e-07	24.1247	0.437362	4.60839
4902	ENSORLG00000006511	vtg3	744.402	1265.7	1645.78	1217.21	532.342	582.955	487.905	1.9685e-06	-1.19007	5.4327e-08	29.5559	0.438283	5.70587
11347	ENSORLG00000014751	nol4la	93.3164	58.2771	135.097	95.3174	41.8326	54.9843	29.1837	0.00712233	-1.18926	0.000656546	11.6084	0.438527	2.14738
3624	ENSORLG00000004916	pcdh7a	61.2152	37.5593	57.4747	51.923	22.8113	22.4218	23.4957	0.00279352	-1.18913	0.000206794	13.7683	0.438567	2.55385
6742	ENSORLG00000008800	chrna2a	401.812	332.363	312.723	347.807	153.214	151.382	156.863	8.85371e-16	-1.18211	7.66383e-18	74.0377	0.440707	15.0529
14658	ENSORLG00000020015		103.384	152.283	166.977	140.631	62.078	73.8172	51.076	2.44543e-05	-1.18077	8.94821e-07	24.1421	0.441114	4.61164
1116	ENSORLG00000001602	dhcr24	356.956	378.068	352.343	361.466	160.306	175.939	146.531	2.31442e-20	-1.17365	1.35293e-22	95.6763	0.443299	19.6356
17482	ENSORLG00000023775	foxo1	685.579	584.958	632.741	632.455	280.451	274.202	290.063	9.04769e-30	-1.17271	3.20389e-32	139.632	0.443589	29.0435
15711	ENSORLG00000022004		26.1673	27.8959	21.8567	25.2387	11.7601	11.8187	11.8572	0.0352728	-1.16708	0.00502793	7.86936	0.445321	1.45256
15818	ENSORLG00000022111	hpgd	901.481	1157.82	903.741	985.238	440.415	358.119	528.095	7.01709e-13	-1.15919	8.36166e-15	60.2483	0.447763	12.1538
14230	ENSORLG00000018768	syt15	49.923	46.3866	57.2948	51.0681	23.1263	21.246	25.3139	0.00134889	-1.15325	8.73429e-05	15.3923	0.44961	2.87002
19433	ENSORLG00000025726	si:ch211-37e10.2	278.297	284.273	209.785	256.63	115.976	128.442	104.877	5.62402e-10	-1.15133	8.78803e-12	46.5816	0.450209	9.24995
9687	ENSORLG00000012536	KCNAB1	81.5747	74.6952	81.5501	79.0564	35.8011	29.4887	42.5766	6.55847e-05	-1.14512	2.7095e-06	22.012	0.452152	4.1832
13269	ENSORLG00000017255	ankrd34bb	27.8881	25.5954	27.5529	26.9405	12.4537	12.5162	12.5572	0.0291833	-1.14103	0.00391689	8.32195	0.453435	1.53487
726	ENSORLG00000001052		428.46	477.814	371.966	424.844	192.668	195.501	192.13	2.1478e-17	-1.13976	1.58149e-19	81.7031	0.453834	16.668
8497	ENSORLG00000010997	rgs6	33.121	39.7756	27.7191	33.4479	15.5926	15.67	15.7215	0.0172427	-1.13823	0.00196647	9.58057	0.454316	1.76339
16266	ENSORLG00000022559		25.3932	19.1255	28.089	24.135	10.9998	12.0551	10.0953	0.0486947	-1.13733	0.00774035	7.09258	0.454599	1.31252
9403	ENSORLG00000012170	MAFG	124.894	115.525	161.26	133.578	60.872	49.1916	73.3324	1.20005e-05	-1.13569	3.9797e-07	25.7042	0.455117	4.9208
17045	ENSORLG00000023338		59.4206	34.7933	43.7238	45.8113	21.0612	21.6634	20.7356	0.00836942	-1.13523	0.000801802	11.2371	0.455261	2.0773
16030	ENSORLG00000022323	bcl11ab	77.0549	80.2225	92.0624	82.9089	37.8007	28.0154	48.0931	0.000236019	-1.12956	1.14753e-05	19.2486	0.457056	3.62705
21097	ENSORLG00000027390	CHST8	202.247	232.053	276.555	236.47	108.39	89.4321	128.686	4.79178e-08	-1.1267	9.91162e-10	37.3422	0.457961	7.3195
5412	ENSORLG00000007153	c8g	169.428	150.579	146.292	154.952	71.3016	60.1655	83.3417	5.59766e-08	-1.12444	1.17988e-09	37.0023	0.458681	7.25199
3085	ENSORLG00000004209	itga3b	2484.15	2117.42	2343.92	2308.32	1065.82	1161.38	982.246	2.40452e-36	-1.11337	5.81161e-39	170.48	0.462214	35.619
7975	ENSORLG00000010335	gdf3	750.039	943.979	779.248	822.344	379.774	392.364	371.635	6.78835e-23	-1.11314	3.35774e-25	107.559	0.462288	22.1682
519	ENSORLG00000000761	vwa1	142.203	142.669	115.42	133.024	61.4843	56.2821	67.4563	3.75148e-07	-1.11256	9.17259e-09	33.0092	0.462474	6.4258
16839	ENSORLG00000023132	zgc:154006	24.9063	36.6403	30.5853	30.6436	14.4695	11.5532	17.5882	0.0336083	-1.11049	0.00471393	7.98604	0.463137	1.47355
5017	ENSORLG00000006656	npnta	106.16	84.004	99.8304	96.3826	45.0232	32.7716	57.86	0.000249331	-1.108	1.23047e-05	19.1154	0.463936	3.60322
8232	ENSORLG00000010672		100.873	96.8033	54.6605	83.8127	39.3546	49.4996	29.6756	0.00522396	-1.10246	0.000450134	12.3117	0.465722	2.282
3490	ENSORLG00000004743	pitpnm3	138.195	185.713	214.326	179.085	83.3011	76.1977	91.4315	2.00979e-06	-1.10189	5.58055e-08	29.5039	0.465907	5.69685
4937	ENSORLG00000006555	aplp1	395.284	341.906	391.179	375.046	174.57	138.963	212.341	1.74277e-10	-1.10178	2.51751e-12	49.0325	0.465941	9.75876
7492	ENSORLG00000009706	anos1b	221.076	178.644	174.299	190.697	89.1854	112.988	66.3922	5.11036e-06	-1.10126	1.54825e-07	27.5281	0.466109	5.29155
9506	ENSORLG00000012314	rnd1a	5399.6	5149.82	5072.49	5192.5	2430.28	2355.66	2532.96	1.21571e-100	-1.09333	4.09997e-104	469.508	0.468678	99.9152
1210	ENSORLG00000001728	kcnk6	42.2882	52.8395	44.7538	46.5142	22.0864	25.6797	18.7681	0.00537441	-1.08986	0.000465808	12.2478	0.469807	2.26967
1147	ENSORLG00000001644		228.03	208.522	251.071	228.602	107.382	107.85	108.198	6.51818e-12	-1.08961	8.35336e-14	55.7207	0.469888	11.1859
2461	ENSORLG00000003417	egfl7	42.9183	39.4748	26.4184	36.1526	17.2783	20.3512	14.421	0.0263567	-1.08488	0.00342308	8.56701	0.471432	1.57911
8792	ENSORLG00000011379	si:dkey-247m21.3	78.5369	99.703	76.5382	84.716	40.2474	46.4078	34.568	0.000194047	-1.08201	9.18372e-06	19.6741	0.472372	3.71209
12331	ENSORLG00000016046	ccdc3b	82.2871	90.4103	70.2602	80.7598	38.4794	24.2092	53.2674	0.00361009	-1.07728	0.000286316	13.1579	0.473923	2.44248
18363	ENSORLG00000024656	arsj	1205.57	876.982	1116.98	1062.96	503.263	425.289	587.486	4.52844e-12	-1.07701	5.75251e-14	56.4541	0.47401	11.3441
606	ENSORLG00000000871	glra4a	53.8455	113.277	137.043	101.28	48.2299	65.8899	31.1305	0.0297607	-1.07343	0.00402642	8.27186	0.475187	1.52636
3596	ENSORLG00000004880	afap1l2	400.227	338.791	368.089	367.947	175.463	202.592	150.289	9.36169e-13	-1.06957	1.14186e-14	59.635	0.47646	12.0286
4012	ENSORLG00000005393	eomesb	354.145	327.231	448.464	375.673	179.349	94.4847	266.627	0.00298254	-1.06758	0.000223469	13.6227	0.477119	2.52541
10748	ENSORLG00000013938	rab11bb	223.203	281.804	283.249	262.2	124.953	126.98	124.391	4.45096e-11	-1.067	6.15444e-13	51.797	0.477309	10.3515
16231	ENSORLG00000022524		38.9007	38.4925	32.432	36.5014	17.791	16.3831	19.4352	0.0154148	-1.06624	0.00170948	9.83795	0.477562	1.81206
23926	ENSORLG00000030219		97.2583	153.224	180.904	143.595	68.4758	56.8223	80.9869	0.000685936	-1.06404	3.97984e-05	16.881	0.47829	3.16372
10662	ENSORLG00000013832	wnk1b	4382.86	3565.71	4293.79	4068.45	1952.53	2042.5	1885.14	9.60633e-34	-1.05739	2.80776e-36	158.194	0.480499	33.0174
12890	ENSORLG00000016759	trabd2b	122.942	77.5996	91.4391	96.9819	46.6107	51.3016	42.4754	0.000398555	-1.05703	2.11794e-05	18.0802	0.480621	3.39951
19743	ENSORLG00000026036	wu:fc23c09	82.0418	63.1672	54.0588	66.1902	31.8198	22.9993	41.0625	0.00566448	-1.05662	0.000493824	12.1388	0.480757	2.24684
10778	ENSORLG00000013973	adcy7	573.007	505.656	535.616	536.51	257.957	244.108	274.858	8.87294e-23	-1.05419	4.48859e-25	106.984	0.481569	22.0519
11695	ENSORLG00000015206	adamts15b	563.033	534.834	460.838	517.913	249.643	231.31	271.011	2.96803e-17	-1.05247	2.25218e-19	81.0044	0.48214	16.5275
14183	ENSORLG00000018633		1292.02	1568.07	1345.13	1398.2	674.743	677.616	679.769	8.97456e-31	-1.04909	3.02666e-33	144.318	0.483271	30.047
13604	ENSORLG00000017671	niban2b	3340.11	3079.04	2865.03	3085.09	1493.27	1564.32	1439.41	3.51409e-46	-1.04546	5.53057e-49	216.395	0.48449	45.4542
22784	ENSORLG00000029077		483.225	416.865	453.998	450.061	218.107	204.574	234.2	1.44522e-18	-1.0454	9.34183e-21	87.2964	0.484509	17.8401
19953	ENSORLG00000026246		1877	1712.16	1824.59	1799.49	871.138	800.042	952.434	1.31941e-37	-1.04479	2.8923e-40	176.447	0.484715	36.8796
140	ENSORLG00000000201	cxcl14	610.547	588.814	682.544	625.753	303.675	293.972	316.888	5.80453e-24	-1.04067	2.67535e-26	112.574	0.486101	23.2362
11588	ENSORLG00000015076	pcloa	129.345	95.9325	102.743	108.938	53.3349	39.6591	67.7663	0.00047914	-1.03899	2.62852e-05	17.6692	0.486669	3.31954
3809	ENSORLG00000005135	pde6c	215.593	144.201	172.891	176.925	86.2939	33.8952	139.913	0.0447306	-1.03223	0.00685882	7.30957	0.488955	1.34939
13352	ENSORLG00000017346	SLC25A12	1571.4	1236.79	893.641	1229.01	601.903	590.047	620.894	2.77314e-08	-1.02983	5.48674e-10	38.496	0.489769	7.55703
2117	ENSORLG00000002953	nfatc4	315.375	231.866	251.389	265.299	130.011	159.957	101.523	3.03308e-06	-1.02864	8.62648e-08	28.6601	0.490173	5.51812
14035	ENSORLG00000018260	lrp1bb	108.723	224.626	104.308	145.598	71.7822	72.0966	72.3297	0.00688525	-1.02086	0.000626671	11.695	0.492821	2.16208
11648	ENSORLG00000015152	add3a	10842.6	9130.3	9753.22	9877.32	4897.44	4932.27	4919.93	2.58319e-50	-1.01033	3.33952e-53	235.74	0.496432	49.5878
2831	ENSORLG00000003886	ldlrb	3341.93	3226.98	3197.49	3246.11	1610.1	1580.05	1658.99	3.9316e-90	-1.00962	1.54692e-93	420.91	0.496676	89.4054
18434	ENSORLG00000024727	onecut2	182.026	136.006	193.687	170.072	84.6244	95.4638	74.7891	7.9699e-06	-1.00911	2.53714e-07	26.5734	0.496854	5.09855
21709	ENSORLG00000028002		55.4792	38.8901	43.8167	45.9179	23.1452	21.7558	24.8251	0.013176	-1.00159	0.00141307	10.1887	0.49945	1.88022
20714	ENSORLG00000027007		33.8223	30.4644	32.4119	32.1494	16.2883	17.3608	15.4181	0.0330342	-1.00052	0.0046067	8.02771	0.49982	1.48104
3989	ENSORLG00000005366	zpld1b	41.3358	40.8937	43.82	41.91	21.1625	24.7495	17.8341	0.0148591	-1.00007	0.00163533	9.91954	0.499975	1.82801
18091	ENSORLG00000024384	ltb4r2b	102.023	89.9089	112.717	101.29	50.8759	43.6274	58.7576	0.000109388	-0.999594	4.83887e-06	20.9	0.500141	3.96103
1917	ENSORLG00000002674		56.5146	34.9108	47.8374	46.2618	23.658	16.7976	30.844	0.0331252	-0.996265	0.0046287	8.01908	0.501296	1.47984
18349	ENSORLG00000024642	stim1b	94.652	88.614	126.411	102.987	51.57	53.2961	50.4713	0.000205934	-0.996144	9.8042e-06	19.5492	0.501338	3.68627
11908	ENSORLG00000015488	bmper	1148.05	1039.32	933.336	1036.9	520.349	595.759	450.796	2.76562e-15	-0.993714	2.61157e-17	71.6181	0.502183	14.5582
16598	ENSORLG00000022891		2736.31	2233.64	3497.88	2815.66	1411.96	1177.4	1663.66	1.47491e-08	-0.993194	2.76892e-10	39.8312	0.502364	7.83124
4433	ENSORLG00000005925	MBNL1	42.6219	28.1664	43.1054	37.8545	18.9647	23.0414	15.1207	0.0386293	-0.993048	0.00564316	7.66086	0.502415	1.41308
14179	ENSORLG00000018617		518.214	694.693	446.548	551.651	277.117	345.537	211.767	1.57274e-05	-0.992765	5.45433e-07	25.0961	0.502514	4.80334
22118	ENSORLG00000028411	slc44a2	390.258	232.885	197.458	272.292	136.954	132.087	143.5	0.000500915	-0.991828	2.7705e-05	17.5691	0.50284	3.30024
22896	ENSORLG00000029189		176.83	253.959	194.519	207.979	104.806	95.2961	115.585	2.30017e-06	-0.990334	6.46441e-08	29.2189	0.503361	5.63824
5443	ENSORLG00000007187	si:ch1073-184j22.1	363.836	355.843	349.143	355.261	178.953	182.709	177.299	2.84655e-17	-0.988516	2.144e-19	81.1017	0.503996	16.5457
1175	ENSORLG00000001682		333.306	101.521	170.254	200.666	101.533	108.954	95.3159	0.0317808	-0.985831	0.00436404	8.12577	0.504935	1.49783
22803	ENSORLG00000029096	F2RL2	594.176	532.59	608.451	576.823	291.098	302.771	282.756	1.27394e-21	-0.985283	6.80256e-24	101.598	0.505127	20.8949
3487	ENSORLG00000004740	plk2b	1190.99	1164.86	967.713	1104.46	557.985	577.246	545.114	1.40731e-22	-0.984172	7.27741e-25	106.026	0.505516	21.8516
1507	ENSORLG00000002135	obsl1a	187.967	195.912	245.481	209.34	106.31	105.265	108.601	7.7963e-08	-0.978192	1.67399e-09	36.3204	0.507616	7.10811
11464	ENSORLG00000014908	PTPN14	1000.7	902.599	872.815	922.498	469.689	559.331	385.28	2.94056e-12	-0.973218	3.69885e-14	57.3226	0.509369	11.5316
13781	ENSORLG00000017918	ackr4a	115.164	94.9081	102.72	103.933	53.3396	55.5752	51.7582	4.77336e-05	-0.97057	1.89689e-06	22.6967	0.510304	4.32118
17743	ENSORLG00000024036		67.5991	82.8831	56.7541	68.8963	35.4903	37.6416	33.7667	0.00302962	-0.969911	0.000228017	13.5849	0.510538	2.51861
22573	ENSORLG00000028866	mrap2b	277.247	261.215	195.763	243.913	124.873	101.515	149.798	1.30092e-05	-0.969551	4.38734e-07	25.516	0.510665	4.88575
10411	ENSORLG00000013494	bmp7a	1906.78	1939.81	1893.94	1908.3	973.65	939.876	1018.78	4.74001e-60	-0.969083	5.06213e-63	280.786	0.510831	59.3242
7705	ENSORLG00000009979	rps6ka2	153.887	167.215	181.876	167.221	85.2649	89.6655	81.961	1.1859e-07	-0.968877	2.65296e-09	35.4233	0.510903	6.92595
10269	ENSORLG00000013304	bmp4	4664.24	4404.56	4074.98	4368.1	2230.86	2234.68	2252.75	4.17155e-55	-0.967516	4.68951e-58	257.997	0.511386	54.3797
12212	ENSORLG00000015892	serpina1l	3864.54	4654.73	4270.71	4253.1	2172.22	2120.07	2249.67	6.77367e-37	-0.966904	1.56102e-39	173.094	0.511603	36.1692
18025	ENSORLG00000024318	si:dkey-27i16.2	69.3705	74.628	65.4985	69.6452	35.7382	22.4505	49.5047	0.0127078	-0.963322	0.0013497	10.2733	0.512875	1.89593
6258	ENSORLG00000008188	C8orf34	59.5579	41.9294	38.8571	46.6165	24.1704	18.8027	29.8573	0.0304643	-0.963298	0.00413874	8.22192	0.512883	1.51621
17332	ENSORLG00000023625	tmprss15	104.6	70.4666	72.3319	82.158	42.5139	41.2175	44.3491	0.00208164	-0.961911	0.00014614	14.4213	0.513376	2.68159
10097	ENSORLG00000013067	slc7a4	63.1301	55.4603	45.3688	54.4755	28.1528	27.2874	29.375	0.00758874	-0.959673	0.000709352	11.4646	0.514173	2.11983
8992	ENSORLG00000011621		57.8797	43.2522	62.1575	54.2728	27.9546	34.0656	22.1838	0.0138484	-0.959512	0.00149529	10.0844	0.514231	1.8586
339	ENSORLG00000000479		13561.7	12051.6	14727.5	13410.7	6888.99	6488.04	7370.73	6.50033e-31	-0.958694	2.15569e-33	144.993	0.514522	30.1871
1991	ENSORLG00000002788	tec	572.835	445.469	232.788	415.172	213.681	141.409	288.723	0.0150905	-0.957707	0.00166588	9.88548	0.514875	1.8213
517	ENSORLG00000000758	hspb11	90.4348	66.4557	72.326	76.1532	39.5395	27.2651	52.3357	0.00870053	-0.95743	0.00084164	11.1471	0.514973	2.06045
1516	ENSORLG00000002147		375.087	341.943	397.209	370.374	190.953	200.747	183.405	2.19742e-14	-0.955196	2.28499e-16	67.34	0.515771	13.6581
18651	ENSORLG00000024944	ptafr	212.821	172.453	276.015	219.891	113.302	89.8894	138.136	0.00024387	-0.954682	1.19393e-05	19.173	0.515955	3.61284
9350	ENSORLG00000012100	ftr82	2486.61	2410.14	2155.53	2343.83	1209.58	1232.5	1200.45	4.85785e-41	-0.952746	9.01068e-44	192.509	0.516648	40.3136
12506	ENSORLG00000016273	amotl2b	3503.12	3489.5	2791.14	3251.1	1680.3	1804.36	1575.31	8.10885e-21	-0.950654	4.46668e-23	97.8705	0.517398	20.091
2780	ENSORLG00000003824	tdrd7b	1353.54	1284.58	1245.03	1290.58	667.64	610.694	732.516	4.19933e-28	-0.948751	1.60505e-30	131.861	0.518081	27.3768
4118	ENSORLG00000005530	PRAG1	3267.95	1710.37	2909.73	2619.56	1356.94	962.565	1768.82	0.0171133	-0.947419	0.00194882	9.59713	0.518559	1.76667
6777	ENSORLG00000008846		4636.92	4232.38	5035.04	4622.73	2393.15	2216.75	2597.41	7.70695e-29	-0.947389	2.85908e-31	135.286	0.51857	28.1131
6328	ENSORLG00000008275	glis2b	37.213	34.8206	31.764	34.501	18.1231	17.7103	18.7672	0.0377191	-0.945757	0.00549748	7.70806	0.519157	1.42344
9169	ENSORLG00000011860	mdga1	58.6119	54.9747	70.8603	61.3364	32.1359	27.7972	36.8816	0.00551188	-0.945327	0.00047928	12.1946	0.519312	2.2587
2452	ENSORLG00000003407	tiam1b	2276.03	1950.61	2755.88	2321.51	1205.41	969.538	1456.13	2.07113e-08	-0.94308	3.99301e-10	39.1163	0.520121	7.68379
2546	ENSORLG00000003522		192.306	149.18	177.861	172.576	89.7502	57.7734	122.904	0.00228417	-0.942763	0.000163054	14.2151	0.520236	2.64127
14028	ENSORLG00000018249	wnt6b	61.908	61.2449	57.1369	59.9357	31.4088	34.0397	29.1535	0.00357966	-0.937008	0.0002835	13.1764	0.522315	2.44616
21330	ENSORLG00000027623		189.28	205.221	216.808	203.267	106.096	127.478	85.923	1.90888e-06	-0.935475	5.24672e-08	29.6234	0.52287	5.71922
1399	ENSORLG00000001987		77.4815	51.6436	64.5366	64.3374	33.7884	36.436	31.5576	0.00663559	-0.933431	0.000599097	11.7788	0.523612	2.17812
13395	ENSORLG00000017402	arhgef3	52.0112	41.4636	35.3957	42.8092	22.717	22.3265	23.3983	0.0271706	-0.932047	0.00356298	8.49411	0.524114	1.5659
4931	ENSORLG00000006547	neurl1b	585.859	457.312	500.356	512.807	269.052	206.966	334.505	1.53675e-06	-0.930102	4.12412e-08	30.0902	0.524821	5.8134
12406	ENSORLG00000016145	tmem45a	59.9621	88.3199	86.1581	78.0115	40.8782	42.053	40.1908	0.00296554	-0.929529	0.000221694	13.6377	0.52503	2.5279
8921	ENSORLG00000011535	pcdh12	967.698	992.076	906.167	952.581	502.302	572.66	437.613	5.32413e-17	-0.921639	4.12979e-19	79.8063	0.527909	16.2738
13011	ENSORLG00000016917	actc1a	619.919	619.102	647.835	627.259	331.168	274.31	392.071	1.42218e-11	-0.920574	1.85456e-13	54.1532	0.528299	10.847
16808	ENSORLG00000023101	si:ch211-117c9.1	763.303	713.871	619.533	696.722	368.04	359.628	380.753	2.53297e-17	-0.918631	1.89357e-19	81.3471	0.529011	16.5964
14277	ENSORLG00000018881		311.038	312.638	269.061	296.676	156.973	155.662	160.156	2.82994e-11	-0.917499	3.8494e-13	52.7185	0.529426	10.5482
1745	ENSORLG00000002454		714.769	612.819	630.574	650.705	344.786	289.968	403.782	6.32583e-11	-0.914826	8.78242e-13	51.099	0.530408	10.1989
7472	ENSORLG00000009681	psd2	985.292	991.454	975.477	981.393	520.072	499.341	546.883	3.42495e-34	-0.914477	9.04797e-37	160.444	0.530536	33.4653
23882	ENSORLG00000030175	kcng3	64.1107	65.4179	70.2932	66.4434	35.5408	34.2052	37.3141	0.0024666	-0.912935	0.000178156	14.0485	0.531103	2.6079
5211	ENSORLG00000006894		248.491	148.693	261.292	218.767	116.51	172.822	61.473	0.0377191	-0.910567	0.0054952	7.70881	0.531976	1.42344
18365	ENSORLG00000024658	arhgef19	74.2842	50.4896	50.397	58.1809	31.1614	33.2971	29.4076	0.0144903	-0.910133	0.00158659	9.97524	0.532136	1.83892
19370	ENSORLG00000025663	paplna	1907.49	1621.2	1598.96	1703.55	906.807	1134.79	688.836	1.08475e-07	-0.908646	2.39619e-09	35.6216	0.532685	6.96467
1105	ENSORLG00000001587	kcna7	449.055	444.123	426.255	438.584	233.697	249.62	220.444	1.1318e-16	-0.908415	8.90629e-19	78.288	0.53277	15.9462
583	ENSORLG00000000842	btk	79.4484	111.604	86.4175	92.2695	49.5559	27.368	72.4221	0.0387321	-0.905761	0.00566036	7.65537	0.533751	1.41193
470	ENSORLG00000000682	SPHK1	829.783	692.526	792.039	769.087	410.32	339.385	486.324	5.88547e-10	-0.905717	9.26273e-12	46.4785	0.533767	9.23022
12732	ENSORLG00000016565	tgfb3	180.475	212.532	169.159	186.903	99.9652	113.839	87.2274	4.48998e-06	-0.904162	1.32006e-07	27.8366	0.534343	5.34776
3653	ENSORLG00000004949	thbs4b	189.097	102.012	91.8232	127.071	68.314	52.6777	84.8216	0.0260682	-0.903111	0.0033642	8.59861	0.534732	1.58389
11940	ENSORLG00000015529	pik3cb	6719.85	5957.98	5917.97	6179.08	3301.94	3208.42	3434.38	2.28593e-43	-0.902267	4.11162e-46	203.235	0.535045	42.6409
1822	ENSORLG00000002553		1398.61	1293.12	1139.66	1273.14	681.571	718.777	652.127	9.01624e-21	-0.900126	5.01719e-23	97.6403	0.53584	20.045
1351	ENSORLG00000001925	itga2.2	653.673	479.315	758.082	628.625	336.966	197.979	480.338	0.00646147	-0.898238	0.000578558	11.8437	0.536541	2.18967
11089	ENSORLG00000014390	GFI1B	60.4918	49.84	56.7434	55.5254	30.0216	22.6881	37.7519	0.0181958	-0.895714	0.0021171	9.44513	0.537481	1.74003
11943	ENSORLG00000015535	lims2	1849.02	1653.46	1597.19	1694.61	911.107	795.428	1037.72	3.46161e-16	-0.893799	2.91856e-18	75.9438	0.538195	15.4607
2436	ENSORLG00000003389	itgb3a	1304.65	1012.99	1385.59	1230.95	663.404	651.221	683.26	5.62101e-13	-0.890752	6.63488e-15	60.7036	0.539333	12.2502
12066	ENSORLG00000015707	cbln20	56.3031	46.7019	46.6181	49.7189	26.9148	23.5521	30.6241	0.0184776	-0.889702	0.00216131	9.40723	0.539726	1.73335
10125	ENSORLG00000013104	GAS7	585.73	582.28	722.976	628.829	339.81	355.192	328.349	2.23655e-13	-0.887009	2.55196e-15	62.585	0.540734	12.6504
20772	ENSORLG00000027065	ednrab	269.002	202.042	117.726	195.398	106.412	79.4938	134.701	0.0224038	-0.879619	0.00276411	8.95698	0.543511	1.64968
10184	ENSORLG00000013186	lats2	6821.79	5671.4	6281.33	6238.61	3386.96	3710.05	3102.43	1.00156e-22	-0.879559	5.12291e-25	106.722	0.543534	21.9993
12923	ENSORLG00000016799	SIPA1L1	1414.58	1290.88	1428.14	1373.92	746.728	736.462	765.774	3.59431e-34	-0.878285	9.69741e-37	160.307	0.544014	33.4444
7252	ENSORLG00000009419	actn1	5889.08	5506.75	6140.99	5829.55	3170.94	3399.86	2978.07	5.79234e-38	-0.87634	1.20464e-40	178.189	0.544748	37.2371
6631	ENSORLG00000008668	pea15	249.086	205.345	165.979	206.079	112.18	122.62	103.03	4.86522e-05	-0.875358	1.93613e-06	22.6574	0.545119	4.3129
3461	ENSORLG00000004709	grk7	66.3973	54.678	65.5679	62.0344	33.8228	34.4756	33.5878	0.00676033	-0.875241	0.000613677	11.734	0.545163	2.17003
5042	ENSORLG00000006686	cyp24a1	956.266	772.565	929.858	883.542	481.692	404.072	565.2	1.9595e-09	-0.87409	3.22709e-11	44.0341	0.545598	8.70786
13409	ENSORLG00000017420	rogdi	1857.43	1464.6	1230.88	1511.83	824.548	759.907	899.184	9.37855e-09	-0.873343	1.68161e-10	40.8055	0.54588	8.02786
7559	ENSORLG00000009803	sept9a	5210.34	5411.1	5234.34	5271.05	2881.9	2559.82	3238.26	9.48588e-25	-0.868825	4.21215e-27	116.24	0.547593	24.0229
5730	ENSORLG00000007548	acvrl1	1345.54	1277.66	1237.13	1283.04	703.954	622.736	793.547	3.40782e-18	-0.86443	2.27941e-20	85.5324	0.549263	17.4675
17555	ENSORLG00000023848	ntrk1	51.9633	72.4126	50.301	58.077	32.0548	35.1941	29.3116	0.0189153	-0.863244	0.00221782	9.35992	0.549715	1.72319
13087	ENSORLG00000017026	eve1	2805.22	3495	2495.93	2924.04	1606.87	1436.39	1796.59	1.57912e-10	-0.861386	2.27225e-12	49.2336	0.550423	9.80158
8922	ENSORLG00000011536	pim3	999.736	975.711	942.782	969.977	534.221	540.443	534.168	1.50574e-31	-0.859167	4.90883e-34	147.932	0.551271	30.8223
10050	ENSORLG00000013003	atxn1a	134.034	101.546	159.296	131.275	72.8108	82.0967	64.375	0.00156411	-0.85259	0.000104356	15.0562	0.55379	2.80573
11566	ENSORLG00000015044		696.068	718.437	642.072	683.517	378.968	466.75	295.4	3.43939e-07	-0.849523	8.31284e-09	33.2005	0.554968	6.46352
11015	ENSORLG00000014290	chrnb3a	275.209	234.172	218.724	241.927	134.792	130.381	140.789	2.27972e-07	-0.846653	5.27932e-09	34.0836	0.556073	6.64212
11331	ENSORLG00000014724	rgl3a	108.613	103.429	112.224	107.793	60.2999	59.0731	62.2608	0.000196354	-0.841587	9.30394e-06	19.6493	0.558029	3.70696
12114	ENSORLG00000015763	RASSF5	261.118	263.256	284.715	269.008	150.213	176.249	125.858	5.17301e-07	-0.84124	1.29972e-08	32.3317	0.558164	6.28626
3667	ENSORLG00000004966	ADAMTS5	797.917	746.085	861.473	799.711	446.074	455.409	441.871	1.70486e-20	-0.840682	9.58272e-23	96.3591	0.558379	19.7683
1260	ENSORLG00000001801		16794.7	15594.3	15324	15857.7	8900.01	7705.99	10199.9	2.17788e-17	-0.831102	1.61587e-19	81.6605	0.5621	16.662
5646	ENSORLG00000007449		282.244	232.123	219.676	243.878	137.221	100.455	175.708	0.000783572	-0.830223	4.60691e-05	16.6034	0.562442	3.10592
13680	ENSORLG00000017777	daam2	513.32	536.699	533.629	526.487	295.648	237.147	357.788	1.0862e-07	-0.829683	2.4055e-09	35.614	0.562653	6.96409
14605	ENSORLG00000019882	si:dkey-106n21.1	99.1494	81.075	74.9274	84.7626	48.0697	49.7822	46.9447	0.00307333	-0.829611	0.000232204	13.5507	0.562681	2.51239
22748	ENSORLG00000029041	foxh1	94.6029	73.5661	94.4078	87.2672	49.5573	49.2812	50.4391	0.00266207	-0.826136	0.000194818	13.8804	0.564038	2.57478
16024	ENSORLG00000022317		700.494	741.834	618.468	684.939	386.308	413.341	363.704	2.79205e-14	-0.824841	2.9347e-16	66.8467	0.564544	13.5541
8590	ENSORLG00000011111	cnmd	54.8879	44.3	46.2188	48.3165	27.5112	22.1577	33.2222	0.0388511	-0.824236	0.00568679	7.64696	0.564781	1.4106
24018	ENSORLG00000030311		235.902	194.314	130.993	186.341	105.206	123.599	88.0258	0.00476447	-0.824214	0.0004009	12.528	0.56479	2.32199
8726	ENSORLG00000011287	emilin2b	2171.25	1947.1	1965.15	2021.87	1142.09	1280.74	1016.07	1.58169e-17	-0.822443	1.1113e-19	82.4004	0.565484	16.8009
12162	ENSORLG00000015826	MPZL2	245.491	244.803	243.322	243.876	137.883	126.02	151.4	3.22047e-08	-0.820938	6.48041e-10	38.1711	0.566074	7.49208
7584	ENSORLG00000009834	fermt1	3914.62	3766.32	3670.8	3773.25	2134.69	2104.64	2189.23	1.90497e-61	-0.819802	1.7132e-64	287.534	0.56652	60.7201
14383	ENSORLG00000019206		78.5126	117.67	130.434	108.701	61.5228	72.2494	51.4978	0.0103298	-0.819306	0.00103756	10.7593	0.566714	1.98591
22630	ENSORLG00000028923		44.1939	42.7143	51.6308	46.0631	26.4374	21.5765	31.6398	0.0443315	-0.81868	0.00676516	7.33429	0.56696	1.35329
13842	ENSORLG00000017995	loxl5b	102.359	82.258	58.125	80.6069	45.7726	40.9989	51.1236	0.0210691	-0.8154	0.00254733	9.10628	0.568251	1.67635
1367	ENSORLG00000001946		247.612	269.915	272.38	262.646	149.371	148.016	152.485	4.92429e-09	-0.814702	8.52499e-11	42.1335	0.568526	8.30766
6531	ENSORLG00000008542		182.583	222.607	247.147	216.982	123.322	114.894	133.246	1.50505e-05	-0.813381	5.19419e-07	25.1903	0.569047	4.82245
3296	ENSORLG00000004493	bambib	5988.81	7680.5	5739.9	6452.83	3669.61	3936.14	3445.12	8.3246e-13	-0.812021	1.00601e-14	59.8843	0.569584	12.0796
4058	ENSORLG00000005448	myo5ab	387.408	276.088	225.588	295.194	168.378	146.186	192.61	0.00114177	-0.811544	7.17497e-05	15.7641	0.569772	2.94242
3971	ENSORLG00000005344	fbn2b	7193.74	5934.12	8286.79	7118.85	4052.27	4430.49	3720.26	2.68554e-11	-0.810736	3.61076e-13	52.8442	0.570091	10.571
20702	ENSORLG00000026995	pawr	550.505	517.424	536.371	533.251	303.83	320.55	290.599	2.50764e-16	-0.810583	2.04377e-18	76.6474	0.570151	15.6007
4095	ENSORLG00000005496	slc8a4b	257.3	202.458	170.091	209.17	119.223	153.612	86.1622	0.00506049	-0.809967	0.000430928	12.3931	0.570395	2.29581
12435	ENSORLG00000016183	src	2289.59	2054.12	2255.78	2193.61	1249.58	1197	1316.68	1.02761e-30	-0.809572	3.52337e-33	144.017	0.570551	29.9882
12036	ENSORLG00000015665	tp63	2779.79	2875.24	2674.64	2768.87	1581.53	1704.16	1476.79	1.1897e-31	-0.806107	3.81163e-34	148.435	0.571923	30.9246
11885	ENSORLG00000015457	amotl2a	2116.87	2138.57	1785.6	2007.62	1147.73	1267.07	1041.32	4.39746e-15	-0.804916	4.30082e-17	70.6338	0.572395	14.3568
12042	ENSORLG00000015672	si:ch1073-280e3.1	176.797	200.87	253.425	209.924	120.132	114.181	127.535	7.6027e-05	-0.803468	3.18791e-06	21.7	0.57297	4.11903
14153	ENSORLG00000018566	mlpha	64.5369	55.8265	84.6972	68.1964	39.4267	47.5717	31.7356	0.0295726	-0.80299	0.00398711	8.28968	0.57316	1.52911
2455	ENSORLG00000003410	zgc:91968	98.6947	89.6163	103.433	96.9778	55.5407	44.3325	67.4574	0.00380422	-0.801471	0.000305561	13.036	0.573764	2.41973
5447	ENSORLG00000007192	sgsm1a	184.872	192.861	170.505	182.25	104.777	115.182	95.5673	6.84828e-06	-0.801388	2.13636e-07	26.9056	0.573797	5.16442
20779	ENSORLG00000027072	PCDH20	516.539	574.912	580.756	556.025	318.622	305.041	335.983	1.01698e-14	-0.80129	1.02893e-16	68.9132	0.573836	13.9927
11551	ENSORLG00000015025		40.4916	59.0492	67.9349	55.7262	32.2046	33.8479	30.9587	0.0452914	-0.800694	0.00699316	7.27472	0.574073	1.34398
8918	ENSORLG00000011531	cdk5rap1	99.6462	110.567	110.356	106.592	61.4248	53.2263	70.384	0.00102222	-0.800655	6.33175e-05	16.0007	0.574088	2.99046
4795	ENSORLG00000006371	cpne5a	127.197	120.826	76.6362	107.846	62.1681	47.4984	77.6274	0.0230008	-0.799405	0.00287235	8.88683	0.574586	1.63826
8480	ENSORLG00000010976	fgf14	73.064	73.279	62.1531	69.2943	39.8564	47.0102	33.171	0.0125235	-0.798602	0.00132689	10.3047	0.574906	1.90227
4982	ENSORLG00000006611	NACC2	162.724	137.93	161.64	153.656	88.5302	89.4117	88.6989	3.63154e-05	-0.796516	1.40436e-06	23.2747	0.575738	4.43991
20350	ENSORLG00000026643	hivep3b	164.656	138.829	209.491	170.582	98.3477	104.248	93.5905	0.000572477	-0.794273	3.21779e-05	17.2846	0.576634	3.24224
7914	ENSORLG00000010256		341.517	418.826	468.943	408.861	235.865	331.019	143.249	0.012268	-0.793152	0.00128603	10.3625	0.577082	1.91123
5883	ENSORLG00000007736	gata2a	7158.68	7579.17	6933.49	7204	4158.52	4477.65	3886.45	6.44425e-33	-0.790616	1.91976e-35	154.373	0.578097	32.1908
21750	ENSORLG00000028043	tnfaip8l2b	2579.14	2636.77	2650.43	2615.31	1509.51	1423.1	1613.43	3.69625e-37	-0.790432	8.31038e-40	174.348	0.578171	36.4322
9989	ENSORLG00000012924	sh3bgr	160.979	101.18	166.921	142.585	82.3661	81.7292	83.9894	0.00418723	-0.789228	0.000342694	12.8213	0.578654	2.37807
897	ENSORLG00000001303	gpr155b	151.081	126.425	123.183	133.123	77.1263	82.9469	72.2217	0.000280502	-0.788958	1.41612e-05	18.8473	0.578762	3.55206
19968	ENSORLG00000026261	rras2	1733.13	1835.14	1557.71	1703.85	987.009	983.138	1002.24	9.75645e-24	-0.785577	4.6065e-26	111.496	0.58012	23.0107
17080	ENSORLG00000023373	skila	138.319	192.835	219.434	183.184	106.215	134.081	79.5566	0.0084201	-0.783813	0.000807787	11.2233	0.58083	2.07468
8381	ENSORLG00000010849	SYDE2	2307.36	2188.81	2418.16	2298.59	1333.89	1372.81	1310.23	7.00669e-37	-0.782915	1.6541e-39	172.979	0.581191	36.1545
7311	ENSORLG00000009494	ctdspla	69.5489	68.8016	58.6836	65.4946	38.4025	40.5622	36.6952	0.0131413	-0.780786	0.0014086	10.1945	0.582049	1.88136
6406	ENSORLG00000008367	prom2	245.648	214.932	247.477	235.372	137.057	141.118	134.575	3.33927e-07	-0.780191	8.03331e-09	33.267	0.58229	6.47635
8353	ENSORLG00000010816	dio2	116.143	158.904	126.628	133.576	78.0683	97.3395	59.6821	0.00609331	-0.778687	0.00054114	11.9683	0.582897	2.21515
7267	ENSORLG00000009438	lrfn5b	69.9179	77.1568	89.0019	78.5005	45.6744	33.9296	58.0212	0.021274	-0.777462	0.00258288	9.08094	0.583392	1.67215
13742	ENSORLG00000017868	emilin2a	1575.35	1896.3	2130.25	1863.27	1086.15	1153.53	1031.31	2.56684e-11	-0.775814	3.41938e-13	52.9512	0.584059	10.5906
7799	ENSORLG00000010111	plod2	353.751	240.776	330.211	307.252	179.503	211.643	149.375	0.000405661	-0.773758	2.16158e-05	18.0414	0.584892	3.39184
3538	ENSORLG00000004803	adrb1	96.9614	95.9174	72.7573	88.2705	51.8722	44.6291	59.7611	0.00923256	-0.771944	0.000906598	11.0092	0.585628	2.03468
9325	ENSORLG00000012070	slc1a2b	346.792	340.977	385.256	356.783	208.874	193.811	226.398	2.80833e-09	-0.771938	4.70396e-11	43.2966	0.58563	8.55155
4091	ENSORLG00000005488	csgalnact1a	347.147	356.342	375.614	358.771	210.197	161.292	261.713	5.92512e-05	-0.771915	2.4212e-06	22.228	0.585639	4.2273
7098	ENSORLG00000009239	acsbg2	4716.33	4683.3	4478.03	4612.84	2697.93	2511.97	2915.53	4.27365e-32	-0.771637	1.32118e-34	150.54	0.585752	31.3692
23464	ENSORLG00000029757	wtip	1126.16	1137.78	1009.62	1087.94	636.717	726.573	554.05	1.58312e-11	-0.771129	2.08223e-13	53.9256	0.585959	10.8005
623	ENSORLG00000000905	rbfox3b	820.578	842.567	848.868	835.081	489.562	531.477	453.242	2.95973e-18	-0.76884	1.94642e-20	85.8446	0.586889	17.5287
11873	ENSORLG00000015444	itpka	769.299	847.908	779.274	796.753	467.117	522.851	416.616	8.61073e-13	-0.767819	1.04543e-14	59.8087	0.587305	12.065
1000	ENSORLG00000001459	olgc7	276.73	302.726	227.201	268.11	157.586	159.746	157.258	4.00195e-06	-0.76706	1.16295e-07	28.0818	0.587614	5.39773
19644	ENSORLG00000025937	kbtbd11	390.814	337.484	334.815	353.27	207.386	217.226	199.935	4.77768e-09	-0.766158	8.21747e-11	42.2054	0.587981	8.32078
9497	ENSORLG00000012301	e2f7	2285.68	2054.26	1972.2	2097.38	1233.71	1385.36	1096.04	5.84173e-14	-0.763814	6.40288e-16	65.309	0.588937	13.2335
6391	ENSORLG00000008347	trim45	905.991	936.049	876.227	903.578	531.612	579.662	489.592	1.82584e-17	-0.763067	1.30337e-19	82.0853	0.589242	16.7385
14247	ENSORLG00000018802	zgc:171775	1621.72	1952.17	1908.28	1823.28	1072.71	1162.3	995.159	4.30373e-15	-0.762843	4.18496e-17	70.6877	0.589334	14.3662
1396	ENSORLG00000001982	flna	12517.6	11467.5	12373.4	12084.7	7115.88	8083.88	6227.38	4.34787e-16	-0.762179	3.69023e-18	75.4806	0.589605	15.3617
11735	ENSORLG00000015265	slc10a3	655.378	725.235	654.851	676.675	399.119	371.93	431.056	3.76727e-14	-0.759721	4.04445e-16	66.2144	0.59061	13.424
4673	ENSORLG00000006217	fas	1576.4	1531.99	1531.9	1542.42	910.778	809.027	1023.38	2.90421e-16	-0.757949	2.39963e-18	76.3304	0.591336	15.537
12713	ENSORLG00000016543	cnn1b	133.46	103.998	101.8	112.7	66.8134	63.6215	70.8198	0.00239739	-0.757427	0.000172214	14.1123	0.591551	2.62026
1221	ENSORLG00000001743		667.836	510.347	603.233	591.93	350.376	211.922	493.326	0.013366	-0.755184	0.00143495	10.1603	0.592471	1.874
1064	ENSORLG00000001540	hapln3	7185.87	6872.3	7535.75	7178.83	4250.78	4152.86	4397.79	2.28006e-47	-0.753728	3.46027e-50	221.913	0.593069	46.6421
16317	ENSORLG00000022610		159.005	118.263	96.0549	123.961	73.5077	61.8773	86.056	0.01422	-0.75144	0.00154581	10.0232	0.59401	1.8471
17646	ENSORLG00000023939	lrrc32	55.8864	58.2821	59.175	57.6284	34.4202	26.1086	43.181	0.0434461	-0.748991	0.00657637	7.38517	0.59502	1.36205
895	ENSORLG00000001300	plxnb1a	385.284	280.968	345.347	336.077	200.462	225.735	177.499	2.84218e-05	-0.744474	1.06396e-06	23.8088	0.596885	4.54635
480	ENSORLG00000000698		1398.33	1224.75	1530.98	1380.89	824.531	869.855	788.697	9.01464e-14	-0.742145	1.00326e-15	64.4241	0.59785	13.0451
4368	ENSORLG00000005834	apbb2b	1655.79	1555.45	1494.38	1563.83	934.976	847.304	1033.81	2.54692e-16	-0.740434	2.0901e-18	76.6031	0.598559	15.594
3072	ENSORLG00000004191	rapgef1b	1382.91	1234.53	1370.91	1325.56	793.043	872.607	722.526	2.53701e-15	-0.739399	2.38143e-17	71.8001	0.598989	14.5957
1703	ENSORLG00000002396	fbln1	2691.71	2706.06	2531.77	2635.8	1582.07	1637.43	1544.72	9.37921e-39	-0.734386	1.84516e-41	181.921	0.601074	38.0278
3354	ENSORLG00000004570	cldn1	1728.33	1688.24	1724.8	1709.12	1028.41	1163.64	904.592	2.30846e-14	-0.730738	2.41343e-16	67.2322	0.602596	13.6367
6516	ENSORLG00000008517	vclb	2503.19	2522.62	2232.81	2412.43	1452.82	1485.81	1436.57	3.09124e-27	-0.729862	1.21627e-29	127.841	0.602962	26.5099
16983	ENSORLG00000023276	SLC25A28	199.918	244.754	275.243	239.454	144.762	112.027	179.324	0.00260268	-0.726836	0.000189887	13.9286	0.604228	2.58458
5582	ENSORLG00000007363		759.624	714.239	500.017	655.64	396.144	366.966	430.073	4.51689e-05	-0.725728	1.7899e-06	22.8083	0.604692	4.34516
22454	ENSORLG00000028747	nmbb	313.672	357.287	179.751	282.623	170.976	129.374	214.708	0.0327669	-0.725461	0.00455073	8.04986	0.604804	1.48457
10235	ENSORLG00000013257	cpne2	105.455	112.305	125.077	114	69.0955	70.8921	68.1213	0.00150548	-0.722504	9.88662e-05	15.1582	0.606045	2.82232
1959	ENSORLG00000002735	abcg2a	98.8227	122.763	95.5539	105.44	64.0875	53.4104	75.5641	0.00892775	-0.722148	0.000868215	11.0894	0.606194	2.04926
16896	ENSORLG00000023189		992.233	986.293	1177.12	1049.18	635.361	604.745	673.599	7.68694e-13	-0.721387	9.24627e-15	60.0503	0.606514	12.1142
1066	ENSORLG00000001542	zgc:154093	362.527	417.596	352.828	376.635	228.727	225.224	234.932	1.57635e-08	-0.718562	2.98594e-10	39.6838	0.607703	7.80235
6339	ENSORLG00000008287	asb12b	360.599	371.661	270.021	333.03	202.562	191.476	216.063	3.39146e-05	-0.715661	1.29246e-06	23.4344	0.608926	4.46961
3441	ENSORLG00000004681		435.665	432.879	403.044	422.664	257.271	256.36	261.171	4.20531e-11	-0.715191	5.7675e-13	51.9245	0.609125	10.3762
21457	ENSORLG00000027750		509.097	297.358	209.85	337.138	205.305	209.175	203.846	0.039975	-0.714842	0.00589367	7.58253	0.609272	1.39821
8351	ENSORLG00000010814	HSD17B7	106.865	87.6953	96.5197	96.7304	59.096	58.359	60.5442	0.00471677	-0.714244	0.000396356	12.5493	0.609524	2.32636
9289	ENSORLG00000012027	wnt3	208.638	226.368	202.946	212.084	129.043	147.521	112.023	5.37958e-05	-0.713911	2.16502e-06	22.4427	0.609665	4.26925
12194	ENSORLG00000015871	hcls1	66.9175	76.1997	60.0731	67.5438	41.2624	38.9582	44.0795	0.024469	-0.713846	0.00310419	8.7452	0.609692	1.61138
8840	ENSORLG00000011437	palm1b	2371.88	1786.16	1924.42	2020.59	1231.48	907.517	1570.74	0.000438449	-0.712644	2.3634e-05	17.8715	0.610201	3.35808
21113	ENSORLG00000027406	gas1a	233.422	283.906	228.4	247.923	151.323	183.851	120.494	0.00088993	-0.712186	5.35305e-05	16.3188	0.610395	3.05064
18582	ENSORLG00000024875	kcnc2	207.155	218.892	230.45	218.296	133.538	140.08	128.537	5.20419e-06	-0.710317	1.5796e-07	27.4894	0.611186	5.28365
9284	ENSORLG00000012020		74.8871	68.0709	76.9356	73.1029	44.6178	40.8274	48.9524	0.0165173	-0.7096	0.00185969	9.68311	0.61149	1.78206
19444	ENSORLG00000025737		195.15	250.054	216.595	220.099	134.662	154.156	116.681	0.000258265	-0.709427	1.28508e-05	19.0325	0.611563	3.58793
7372	ENSORLG00000009563	nhsl2	1170.1	999.047	1037	1065.3	651.992	665.236	646.367	5.41263e-16	-0.706475	4.62436e-18	75.035	0.612816	15.2666
2690	ENSORLG00000003708	cpne4b	88.5449	92.5805	99.3985	93.2782	57.493	60.2337	55.4301	0.00516053	-0.705499	0.000441477	12.3479	0.61323	2.28731
11299	ENSORLG00000014672	srebf2	1811.41	1600.23	1881.73	1759.39	1077.97	1180.65	987.588	1.62769e-13	-0.705286	1.83894e-15	63.2303	0.613321	12.7884
12063	ENSORLG00000015703	fmoda	1573.44	1694.23	1275.23	1509.79	924.726	747.357	1113.37	2.58606e-05	-0.705136	9.53548e-07	24.0197	0.613385	4.58736
10211	ENSORLG00000013222	cfap57	112.052	104.831	99.6349	105.187	64.6667	52.4986	77.6468	0.00801082	-0.704101	0.00075736	11.3429	0.613825	2.09632
11290	ENSORLG00000014660	acp5a	3808.38	4635.23	3759.74	4057.16	2487.99	2722.08	2282.16	9.25264e-12	-0.703313	1.19617e-13	55.0149	0.61416	11.0337
19602	ENSORLG00000025895	KCTD15	748.692	792.493	768.925	768.005	471.714	483.654	465.209	4.16123e-18	-0.701962	2.80674e-20	85.1209	0.614735	17.3808
21335	ENSORLG00000027628		106.244	122.097	103.88	110.447	68.3853	58.7226	78.8945	0.00540936	-0.69876	0.00046915	12.2345	0.616101	2.26685
7542	ENSORLG00000009772	bmp2	426.571	357.831	353.122	377.947	232.991	267.346	201.259	1.24503e-05	-0.698284	4.16385e-07	25.6169	0.616305	4.90482
8031	ENSORLG00000010411	pdgfaa	466.958	678.017	532.803	558.025	343.418	285.123	405.914	0.000392188	-0.697733	2.07877e-05	18.1157	0.61654	3.40651
12749	ENSORLG00000016584	thsd7ab	155.617	127.909	120.667	134.276	83.0617	73.4656	93.6837	0.00308198	-0.697709	0.000233171	13.5429	0.616551	2.51117
1862	ENSORLG00000002603		434.599	324.736	353.061	369.532	227.966	192.589	266.134	0.000188155	-0.697289	8.86784e-06	19.741	0.61673	3.72549
20751	ENSORLG00000027044	CHST13	361.619	352.643	341.951	351.059	216.446	252.228	183.095	4.6236e-06	-0.695998	1.37479e-07	27.758	0.617282	5.33502
2106	ENSORLG00000002942	nfkb2	654.668	579.402	553.266	593.856	366.691	357.309	380.423	8.19949e-11	-0.695171	1.14759e-12	50.5739	0.617636	10.0862
7571	ENSORLG00000009818	gpc4	4905.55	5467.04	4671.78	5000.87	3084.4	3270.74	2933.45	2.9986e-20	-0.695051	1.78659e-22	95.1258	0.617688	19.5231
13091	ENSORLG00000017032	tpm4a	10527.1	11238.7	10729.5	10803.7	6664.18	6726.03	6678.41	2.35305e-64	-0.694737	1.98391e-67	301.011	0.617822	63.6284
4375	ENSORLG00000005843	mfsd2ab	262.067	248.184	249.692	252.577	156.101	165.238	148.779	1.13236e-06	-0.694672	2.95327e-08	30.738	0.61785	5.94601
16610	ENSORLG00000022903	prlh2	67.1883	56.4594	61.3507	61.4863	38.0738	31.2664	45.3568	0.0475194	-0.694562	0.00750011	7.14911	0.617897	1.32313
6909	ENSORLG00000009005	tagln2	11696.8	11602.7	11543.3	11582.3	7155.01	6452.74	7941.72	7.18086e-20	-0.692616	4.39949e-22	93.342	0.618731	19.1438
16359	ENSORLG00000022652	P2RY6	235.108	222.525	218.09	224.605	139.126	123.774	156.14	2.68479e-05	-0.689768	1.00137e-06	23.9255	0.619953	4.57109
14967	ENSORLG00000020756	si:dkey-34d22.1	338.883	261.107	269.58	288.886	179.323	175.103	185.651	2.64657e-05	-0.689021	9.84437e-07	23.9583	0.620275	4.57732
13400	ENSORLG00000017408	cog1	886.429	982.763	875.893	912.498	565.449	623.148	514.234	1.17797e-11	-0.688632	1.52948e-13	54.5319	0.620442	10.9289
2978	ENSORLG00000004070	si:dkey-24p1.6	84.8165	56.8821	84.7495	75.2529	46.9157	44.6334	49.7725	0.0418045	-0.686778	0.00625739	7.47464	0.62124	1.37878
10064	ENSORLG00000013023	ino80e	600.748	1149.66	930.563	892.261	553.792	710.512	403.068	0.0213305	-0.6855	0.00259693	9.07102	0.62179	1.671
20203	ENSORLG00000026496		3392.71	3109.02	3418.43	3297.36	2052.06	2221.53	1905.89	6.98008e-20	-0.682331	4.23725e-22	93.4164	0.623158	19.1561
10157	ENSORLG00000013142	cep170ab	102.041	76.9359	61.8041	79.9569	49.9239	47.6558	52.8045	0.0470775	-0.682143	0.00738539	7.17676	0.623239	1.32719
5047	ENSORLG00000006691	mak	178.094	220.173	206.754	201.224	125.391	124.425	127.819	9.25052e-05	-0.68171	4.01405e-06	21.2581	0.623426	4.03383
10203	ENSORLG00000013213	efcc1	284.17	371.129	261.5	304.793	190.133	208.877	173.575	0.000377997	-0.680921	1.98868e-05	18.2001	0.623767	3.42251
11272	ENSORLG00000014639	si:dkey-167k11.5	1225.95	1221.44	1236.97	1224.73	763.265	700.254	835.345	1.63616e-16	-0.680293	1.31511e-18	77.5181	0.624039	15.7862
1302	ENSORLG00000001863	lipg	723.874	653.85	594.596	655.362	409.732	405.479	418.755	2.56769e-10	-0.675722	3.7523e-12	48.2498	0.626019	9.59046
22069	ENSORLG00000028362	tgfbr2a	1082.59	1237.82	1050.51	1120.68	701.659	826.093	584.952	1.60458e-06	-0.673907	4.35621e-08	29.984	0.626807	5.79464
14734	ENSORLG00000020218	rpz2	140.975	148.439	147.152	145.145	91.0124	70.9836	112.176	0.00549619	-0.673178	0.000477298	12.2023	0.627124	2.25994
11103	ENSORLG00000014407	CARD10	1775.79	1869.32	1667.75	1766.01	1106.12	1254.15	970.413	1.13409e-10	-0.673078	1.61275e-12	49.9062	0.627167	9.94535
4456	ENSORLG00000005951	dlc1	4666.14	4398.42	4443.48	4489.74	2812.85	2566.15	3092.77	7.33283e-19	-0.672453	4.65747e-21	88.6731	0.627439	18.1347
4376	ENSORLG00000005844	ano5a	1343.52	1117.51	838.54	1095.7	688.536	764.171	620.738	0.000247292	-0.669429	1.21346e-05	19.142	0.628755	3.60679
22545	ENSORLG00000028838		124.359	127.995	157.719	136.389	86.1368	80.5238	92.7707	0.00305319	-0.667151	0.000230306	13.5661	0.629749	2.51525
13051	ENSORLG00000016975	INF2	2484.5	2248.86	3073.5	2595.79	1635.28	1543.09	1746.78	4.43184e-08	-0.664339	9.09236e-10	37.5105	0.630978	7.35342
23002	ENSORLG00000029295	fblim1	405.581	313.059	286.462	333.842	210.96	198.902	225.51	0.000247736	-0.662758	1.2183e-05	19.1344	0.631669	3.60601
6193	ENSORLG00000008111	slc46a1	124.322	140.983	100.749	121.663	77.1786	75.5228	79.7605	0.00763004	-0.660864	0.000713736	11.4531	0.6325	2.11747
10882	ENSORLG00000014111	pdlim1	647.437	653.325	556.111	617.102	390.361	401.972	383.267	4.49189e-10	-0.6597	6.89273e-12	47.0577	0.63301	9.34757
3456	ENSORLG00000004701		671.671	712.317	675.924	684.793	432.939	425.802	445.136	1.42772e-14	-0.659675	1.46054e-16	68.2224	0.633021	13.8454
17503	ENSORLG00000023796	tspan33a	1039.3	958.779	995.814	995.121	629.53	671.983	594.193	1.19435e-15	-0.659176	1.07412e-17	73.3714	0.63324	14.9229
3048	ENSORLG00000004161	si:ch73-141c7.1	140.475	135.93	167.636	147.646	93.492	77.4604	110.68	0.00570091	-0.659018	0.000497961	12.1233	0.633309	2.24406
10220	ENSORLG00000013236	grm8a	141.541	119.982	135.735	132.027	83.6407	96.4577	71.7857	0.00446303	-0.658843	0.000369013	12.6829	0.633386	2.35037
11031	ENSORLG00000014312	serpinh1b	1446.61	1417.64	1451.75	1434.74	908.088	874.524	952.224	2.99105e-24	-0.657798	1.34497e-26	113.937	0.633845	23.5242
12572	ENSORLG00000016352	si:dkey-256h2.1	12449.6	14246.1	12330.2	12973.1	8216.28	10307.4	6215.17	8.35916e-05	-0.657066	3.56149e-06	21.4875	0.634167	4.07784
5539	ENSORLG00000007304	si:ch211-217a12.1	311.727	332.321	323.669	321.715	204.25	190.181	220.758	4.60258e-07	-0.6562	1.14347e-08	32.5807	0.634548	6.337
18499	ENSORLG00000024792		310.335	233.876	243.403	261.653	166.233	128.092	206.429	0.00676033	-0.654871	0.000613285	11.7352	0.635132	2.17003
7155	ENSORLG00000009309		11876.2	12719	15217.8	13240.8	8395.35	5926.14	10969.9	0.0331054	-0.654131	0.00462407	8.02089	0.635458	1.4801
10670	ENSORLG00000013842	PRKCA	1099.07	906.784	899.966	965.41	613.181	578.429	655.19	4.12246e-09	-0.65356	7.04416e-11	42.5067	0.63571	8.38484
22446	ENSORLG00000028739		283.788	251.633	378.011	303.746	193.223	228.421	160.21	0.00516236	-0.652294	0.000441924	12.346	0.636268	2.28715
8439	ENSORLG00000010920	sipa1l1	1619.72	1302.56	1486.75	1464.96	931.307	1149.42	723.483	0.000197558	-0.65213	9.37208e-06	19.6353	0.63634	3.70431
19958	ENSORLG00000026251	poln	141.768	150.225	139.943	143.593	91.2938	77.7413	105.966	0.00269	-0.65032	0.000197316	13.8565	0.637139	2.57025
12958	ENSORLG00000016848		134.012	107.52	172.25	137.583	87.6576	82.0618	94.3135	0.0173908	-0.649972	0.00198825	9.56035	0.637293	1.75968
23276	ENSORLG00000029569		640.052	897.233	1182.15	905.052	576.405	540.048	619.686	0.00382507	-0.647207	0.000307666	13.0231	0.638515	2.41736
14849	ENSORLG00000020522	chpfa	588.657	547.145	544.052	558.266	356.064	370.034	346.233	2.79555e-11	-0.646891	3.7869e-13	52.7507	0.638655	10.5535
6715	ENSORLG00000008769	slc5a2	190.786	141.689	99.4526	143.383	91.7578	84.1884	100.443	0.0476411	-0.646638	0.00752735	7.14261	0.638767	1.32202
10796	ENSORLG00000014002	niban2a	402.177	502.854	332.019	411.181	262.611	234.355	294.044	0.0010751	-0.645676	6.68352e-05	15.8984	0.639193	2.96855
288	ENSORLG00000000395	ppp1r14aa	629.108	610.168	616.939	617.017	394.228	393.892	399.138	1.46961e-13	-0.644912	1.65208e-15	63.4414	0.639532	12.8328
21385	ENSORLG00000027678	vgll4l	1710.26	1566.27	1566.11	1609.49	1029.57	985.536	1085.57	6.79243e-19	-0.642626	4.27605e-21	88.8422	0.640546	18.168
8404	ENSORLG00000010875	grm5b	135.059	139.587	132.323	135.274	86.6998	67.1571	107.338	0.011496	-0.642617	0.00118184	10.5185	0.64055	1.93945
8519	ENSORLG00000011023	SLC25A30	1203.58	1424.54	1155.94	1258.05	805.329	792.761	827.243	6.94072e-11	-0.641089	9.67511e-13	50.909	0.641229	10.1586
7079	ENSORLG00000009215	acsl3a	4436.92	4550.12	4176.29	4375.04	2802.75	3102.46	2534.87	6.82386e-15	-0.640507	6.7506e-17	69.7445	0.641487	14.166
9535	ENSORLG00000012347	gsna	232.834	171.255	145.942	182.64	117.078	132.527	102.975	0.0150932	-0.639976	0.00166784	9.88331	0.641724	1.82122
9970	ENSORLG00000012898	hmgcs1	5636.18	5561.96	5001.27	5383.54	3458.59	3547.4	3409.79	6.85172e-26	-0.636444	2.84991e-28	121.582	0.643297	25.1642
2719	ENSORLG00000003745	wwc3	321.683	336.163	323.507	326.225	210.034	241.809	180.635	2.60175e-05	-0.634969	9.60795e-07	24.0051	0.643955	4.58473
24023	ENSORLG00000030316	MEI1	68.916	85.1707	80.0158	77.859	50.1562	49.8754	51.0337	0.029766	-0.634013	0.00402881	8.27079	0.644382	1.52628
7027	ENSORLG00000009150	adamts10	328.858	210.165	228.73	254.934	164.548	139.36	191.756	0.0129971	-0.633482	0.00139022	10.2187	0.644619	1.88615
260	ENSORLG00000000356	lamb1a	13341	13379.9	12541.7	13049.2	8407.59	10171.7	6736.37	2.92213e-06	-0.632459	8.26166e-08	28.7437	0.645076	5.5343
14546	ENSORLG00000019692	arhgap29b	293.516	302.305	267.739	287.028	184.927	178.247	193.8	4.38434e-06	-0.632422	1.28393e-07	27.8903	0.645092	5.3581
19081	ENSORLG00000025374	ppp1r12c	2884.4	2663.38	2524.14	2682.46	1728.67	1653.72	1823.8	3.00409e-18	-0.631892	1.99248e-20	85.7984	0.645329	17.5223
4594	ENSORLG00000006113	SLC22A17	858.013	795.511	758.948	801.67	516.824	572.301	467.22	3.60381e-09	-0.631683	6.09716e-11	42.7891	0.645423	8.44324
7621	ENSORLG00000009876		4036.76	3386.58	4749.39	4047.16	2610.75	2599.23	2652.42	7.77745e-08	-0.63007	1.66556e-09	36.3303	0.646145	7.10916
5963	ENSORLG00000007835		4443.93	3770.25	4009.39	4061.72	2622.25	2425.22	2850.49	3.83291e-13	-0.629332	4.45963e-15	61.4857	0.646476	12.4165
18	ENSORLG00000000027	ENTPD7	1660.47	1731.24	1647.83	1675.11	1081.29	800.101	1376.07	0.00063622	-0.628906	3.65117e-05	17.0446	0.646667	3.19639
9789	ENSORLG00000012662	si:ch211-156l18.7	27359.1	27887.9	19796.5	24933.8	16111.4	14100.3	18314.7	1.91006e-05	-0.628135	6.72081e-07	24.6936	0.647013	4.71895
3879	ENSORLG00000005214		117.81	115.521	123.291	118.562	76.7495	63.1331	91.3117	0.0117831	-0.627304	0.00121798	10.4629	0.647385	1.92874
1551	ENSORLG00000002198	f2rl1.2	786.364	791.712	768.145	779.936	504.673	508.769	506.387	1.08204e-15	-0.626632	9.60944e-18	73.5912	0.647687	14.9658
1666	ENSORLG00000002349	gabrr3b	475.081	446.837	412.978	443.65	287.47	287.176	291.085	2.65202e-08	-0.625644	5.20238e-10	38.5998	0.648131	7.57642
22634	ENSORLG00000028927		208.823	219.54	224.104	216.945	140.631	130.765	152.163	9.09665e-05	-0.625072	3.94217e-06	21.2928	0.648387	4.04112
1446	ENSORLG00000002046	coro1a	411.066	408.548	381.759	399.337	258.959	270.995	249.876	4.52497e-08	-0.622327	9.30886e-10	37.4646	0.649622	7.34438
13366	ENSORLG00000017362	fdft1	1693.69	1588.92	1520.78	1596.31	1036.09	1036.95	1047.23	2.47207e-20	-0.621942	1.45898e-22	95.5269	0.649796	19.6069
13617	ENSORLG00000017692	egfra	868.401	903.874	844.116	869.753	565.199	665.168	471.468	4.21516e-06	-0.620745	1.22728e-07	27.9776	0.650335	5.37519
15026	ENSORLG00000020849		898.64	540.429	555.328	662.002	430.705	309.568	557.312	0.0407179	-0.619702	0.0060444	7.53702	0.650805	1.39022
4665	ENSORLG00000006208	PITPNM2	2916.86	2472.25	2636.1	2666.75	1735.13	1736.45	1753.94	4.65874e-17	-0.618385	3.58747e-19	80.0844	0.6514	16.3317
5150	ENSORLG00000006821	si:zfos-943e10.1	1143.09	1165.52	1071.27	1123.5	731.214	719.315	751.566	2.09938e-17	-0.617724	1.52223e-19	81.7785	0.651698	16.6779
10036	ENSORLG00000012987	tubb5	7596.03	8588.28	7949.54	8024.78	5236.91	5343.1	5190.2	3.00272e-27	-0.613368	1.16456e-29	127.927	0.653669	26.5225
23807	ENSORLG00000030100	foxi1	1134.14	1281.79	1154.33	1187	775.464	771.242	788.673	4.14316e-15	-0.612389	4.00553e-17	70.7741	0.654113	14.3827
7437	ENSORLG00000009641	zgc:171566	1233.86	648.736	666.412	845.805	553.398	456.152	657.405	0.0415106	-0.61116	0.00619474	7.49276	0.65467	1.38184
23301	ENSORLG00000029594	cblb	1008.3	809.004	932.256	913.621	597.614	603.646	598.568	3.96645e-09	-0.610871	6.7553e-11	42.5886	0.654801	8.4016
10698	ENSORLG00000013882		1262.03	1326.19	1445.4	1341.1	878.388	730.76	1036.78	8.53336e-06	-0.608271	2.74636e-07	26.4203	0.655982	5.06888
1155	ENSORLG00000001653	pim1	3884.28	3933.51	3378.11	3720.63	2438.86	2927.23	1977.46	2.10496e-05	-0.607666	7.51305e-07	24.4788	0.656257	4.67676
5927	ENSORLG00000007788		1234.93	1217.3	1392.67	1278.47	837.577	728.992	956.083	2.66667e-07	-0.607599	6.28033e-09	33.7458	0.656288	6.57403
579	ENSORLG00000000837	PURB	867.874	1000.45	815.618	892.205	584.986	587.96	588.826	2.2518e-09	-0.607542	3.7338e-11	43.7486	0.656314	8.64747
23856	ENSORLG00000030149		329.724	256.04	320.468	301.14	197.588	247.745	149.623	0.0112337	-0.606902	0.0011473	10.5733	0.656605	1.94948
20659	ENSORLG00000026952	gpc5a	239.261	221.621	245.16	234.723	154.102	162.713	147.244	6.99211e-05	-0.605978	2.91616e-06	21.8709	0.657026	4.15539
12891	ENSORLG00000016760	tbx20	154.481	153.799	120.532	142.489	93.8402	119.151	69.5714	0.0412773	-0.604941	0.00615297	7.50495	0.657498	1.38429
20017	ENSORLG00000026310		4622.3	4475.18	4355.25	4471.7	2937.16	2892.48	3015.53	1.07214e-37	-0.604337	2.29e-40	176.911	0.657774	36.9697
4605	ENSORLG00000006126	ahcyl1	3085.47	2776.13	3283.03	3039.77	1998.98	1407.38	2615.64	0.00432969	-0.602111	0.000356528	12.7473	0.658789	2.36354
24044	ENSORLG00000030337		1014.07	840.737	896.991	914.403	603.814	545.586	669.198	3.19507e-07	-0.597674	7.6505e-09	33.362	0.660819	6.49552
12217	ENSORLG00000015897	edar	214.459	185.092	181.731	193.161	127.823	122.387	134.766	0.000811485	-0.596909	4.79839e-05	16.5261	0.661169	3.09072
12769	ENSORLG00000016608	dlgap4b	409.913	413.404	457.536	425.858	281.604	310.682	255.721	3.00799e-06	-0.596572	8.53823e-08	28.68	0.661324	5.52172
12	ENSORLG00000000016		624.848	670.011	666.671	652.145	430.693	359.812	506.813	2.63222e-05	-0.596237	9.75005e-07	23.9769	0.661477	4.57968
18191	ENSORLG00000024484		705.855	614.013	507.885	607.128	401.487	283.188	524.855	0.0213121	-0.595711	0.00259109	9.07513	0.661718	1.67137
21879	ENSORLG00000028172		214.571	167.19	178.85	186.239	122.963	112.544	134.883	0.00306415	-0.595062	0.000231306	13.558	0.662016	2.51369
10187	ENSORLG00000013191		3806.94	3625.78	4192.89	3864.99	2555.1	2211.79	2929.09	9.09592e-08	-0.594519	1.97348e-09	35.9997	0.662265	7.04115
13610	ENSORLG00000017682	npc1	20919.6	18401.2	19808.6	19649.2	13006.2	12758.9	13406.8	6.09822e-25	-0.593306	2.63933e-27	117.167	0.662822	24.2148
21566	ENSORLG00000027859	tdrd12	543.762	492.733	527.713	519.865	344.315	323.869	368.855	3.35352e-08	-0.59252	6.80467e-10	38.0759	0.663183	7.4745
13250	ENSORLG00000017233	soat1	275.925	248.877	255.378	259.296	171.673	141.025	204.416	0.00165527	-0.592447	0.000111183	14.9366	0.663217	2.78113
19360	ENSORLG00000025653	has3	819.186	806.149	887.449	835.389	553.666	513.171	600.715	5.92813e-10	-0.591255	9.3965e-12	46.4504	0.663765	9.22708
7229	ENSORLG00000009393		2996.84	3056.86	2993.75	3007.73	1997.56	1774.29	2244.45	4.16287e-11	-0.588053	5.6859e-13	51.9525	0.66524	10.3806
6032	ENSORLG00000007918	slit1a	1608.63	1462.77	1409.87	1489.14	990.91	1162.41	830.423	9.3864e-06	-0.586079	3.04421e-07	26.2215	0.666151	5.0275
14446	ENSORLG00000019402	TSPAN5	796.827	806.061	802.445	799.596	532.261	467.273	603.625	1.39448e-07	-0.585195	3.14308e-09	35.0931	0.666559	6.85559
19162	ENSORLG00000025455		344.65	288.822	294.242	308.258	205.292	210.643	202.32	4.30722e-05	-0.584153	1.69713e-06	22.9106	0.667041	4.3658
18620	ENSORLG00000024913		404.664	587.39	303.496	430.658	287.356	326.428	251.536	0.0394742	-0.583369	0.00580431	7.61007	0.667403	1.40369
16010	ENSORLG00000022303	si:ch211-183d21.1	796.601	761.807	603.433	718.207	478.956	322.665	641.381	0.0315205	-0.583128	0.00431943	8.1444	0.667515	1.50141
23965	ENSORLG00000030258		225.791	222.318	189.911	212.031	141.393	115.601	168.922	0.00612321	-0.583086	0.00054414	11.958	0.667534	2.21302
11898	ENSORLG00000015478		401.993	319.49	482.693	400.322	266.893	294.929	241.915	0.00310437	-0.582276	0.000235389	13.5251	0.667909	2.50803
4026	ENSORLG00000005412	amot	2791.79	2474.69	2557.61	2600.04	1734.54	1806.59	1682.45	9.39504e-18	-0.582013	6.49536e-20	83.462	0.668031	17.0271
3893	ENSORLG00000005236	pcdh15b	768.374	640.817	437.731	613.351	409.728	423.388	400.754	0.00811291	-0.580802	0.000770204	11.3117	0.668592	2.09082
1549	ENSORLG00000002195	zgc:153018	347.122	292.275	247.737	294.69	197.309	196.153	200.773	0.0010891	-0.580158	6.80914e-05	15.8632	0.66889	2.96293
8039	ENSORLG00000010424		2328.64	2173.81	2249.35	2244.13	1500	1619.81	1397.17	1.39837e-15	-0.579408	1.26546e-17	73.0478	0.669238	14.8544
5117	ENSORLG00000006783	psmb8	404.65	362.175	311.502	358.275	239.788	241.791	240.56	8.47089e-05	-0.57902	3.62742e-06	21.4523	0.669418	4.07207
19349	ENSORLG00000025642	tnfrsf11a	263.179	207.247	248.796	239.022	159.69	144.425	176.855	0.00150042	-0.578772	9.84065e-05	15.167	0.669534	2.82379
17480	ENSORLG00000023773		156.058	183.362	191.995	176.734	118.171	121.665	116.057	0.00227127	-0.577981	0.000161368	14.2347	0.669901	2.64373
12670	ENSORLG00000016485		220.007	189.576	189.203	198.959	133.245	144.777	123.257	0.00132372	-0.577144	8.53412e-05	15.4361	0.670289	2.8782
17530	ENSORLG00000023823	ved	827.711	1072.83	917.826	937.197	627.416	797.402	464.258	0.00763004	-0.577028	0.00071407	11.4523	0.670343	2.11747
14993	ENSORLG00000020801	ctsl	18941.1	17716.9	12397.4	16294	10914	11448.8	10504.1	0.000100604	-0.576829	4.39942e-06	21.0824	0.670436	3.99738
1619	ENSORLG00000002289		1502.35	1543.83	1412.85	1482.02	992.355	860.641	1136.1	2.32099e-07	-0.576655	5.40099e-09	34.0393	0.670517	6.63433
6129	ENSORLG00000008040	acsl4a	3338.06	3142.06	2933.92	3128.54	2095.77	1972.58	2243.57	2.11525e-14	-0.576065	2.18766e-16	67.4258	0.670791	13.6746
17037	ENSORLG00000023330		273.746	205.706	169.334	215.432	144.765	150.864	140.353	0.0179021	-0.576016	0.00206549	9.4904	0.670814	1.7471
21863	ENSORLG00000028156	socs1b	174.253	200.369	151.024	174.74	117.179	117.672	118.046	0.00452106	-0.574082	0.000375683	12.6494	0.671714	2.34476
11700	ENSORLG00000015211	ethe1	1724.96	1618.85	1502.7	1610.7	1081.67	1054.77	1121.05	3.38901e-14	-0.572618	3.61932e-16	66.4333	0.672395	13.4699
992	ENSORLG00000001447	aacs	993.743	909.719	910.887	935.318	629.501	568.402	698.08	2.621e-08	-0.569923	5.11207e-10	38.634	0.673653	7.58153
1573	ENSORLG00000002227	smad6a	662.536	592.188	508.083	585.671	394.263	449.702	343.232	0.000296744	-0.56982	1.51116e-05	18.7234	0.673701	3.52762
4857	ENSORLG00000006459	myrf	2634.4	2537.25	3102.57	2751.09	1850.59	1741.36	1981.64	3.08879e-09	-0.569487	5.20847e-11	43.0973	0.673856	8.51021
9107	ENSORLG00000011774	fndc3ba	732.085	610.909	724.571	687.153	462.871	542.018	388.887	0.000236019	-0.568928	1.14708e-05	19.2494	0.674117	3.62705
23374	ENSORLG00000029667	si:dkey-245n4.2	275.188	336.208	368.509	326.006	219.539	228.906	212.649	0.00047914	-0.568598	2.62691e-05	17.6703	0.674272	3.31954
14645	ENSORLG00000019980	atf3	222.123	191.668	194.288	202.07	136.319	133.909	140.33	0.00088993	-0.566738	5.35729e-05	16.3173	0.675142	3.05064
105	ENSORLG00000000140	mfsd6a	792.383	703.573	772.093	753.766	508.542	553.536	469.375	3.71615e-08	-0.566495	7.58228e-10	37.8648	0.675255	7.42991
1708	ENSORLG00000002403		253.219	227.42	240.957	239.81	161.806	160.514	165.02	0.000150829	-0.565441	6.97724e-06	20.1995	0.675749	3.82152
12451	ENSORLG00000016200	myh9b	18185.7	18658.6	19912.6	18869.9	12745.4	12907.4	12730.6	3.68522e-34	-0.56375	1.01499e-36	160.216	0.676541	33.4335
20708	ENSORLG00000027001		796.342	1022.79	811.943	874.819	591.75	707.787	482.253	0.00164524	-0.562294	0.000110417	14.9497	0.677224	2.78377
14923	ENSORLG00000020672	ddx4	1800.51	1880.75	1827.01	1831.11	1237.9	969.748	1521.28	0.000379654	-0.56229	2.00379e-05	18.1857	0.677226	3.42061
13373	ENSORLG00000017372	dlx2	2243.85	2169.04	1944.88	2112.95	1429.37	1341.2	1534.26	2.057e-11	-0.562	2.71707e-13	53.4028	0.677363	10.6868
23125	ENSORLG00000029418	efna1a	1252.02	1347.32	1211.74	1266.91	857.248	934.032	790.138	3.76093e-10	-0.561764	5.68653e-12	47.4348	0.677474	9.4247
7109	ENSORLG00000009253	nedd9	786.981	731.269	666.863	726.088	491.865	625.908	363.148	0.00791892	-0.561489	0.000746085	11.3708	0.677602	2.10133
5153	ENSORLG00000006825	SMAD6	1557.46	1623.36	1507.2	1558.4	1055.36	1095.11	1027.65	9.06277e-18	-0.560271	6.2147e-20	83.5493	0.678175	17.0427
17304	ENSORLG00000023597	dusp8a	185.241	154.195	155.891	164.56	111.576	104.597	119.916	0.00522191	-0.560071	0.000449628	12.3138	0.678269	2.28217
21224	ENSORLG00000027517	nuak1b	1800.54	1653.56	1264.61	1567.46	1062.4	886.151	1251.6	0.0016631	-0.559521	0.000111954	14.9236	0.678528	2.77908
21622	ENSORLG00000027915		127.425	154.046	141.759	140.736	95.5774	79.5518	112.777	0.022033	-0.557957	0.00270103	8.99917	0.679264	1.65693
5638	ENSORLG00000007439	tead1b	1489.44	1301.84	1374.15	1384.33	939.641	1014.27	875.621	3.88257e-10	-0.557341	5.91409e-12	47.3578	0.679553	9.41088
8418	ENSORLG00000010893	abcb10	148.539	162.91	213.543	174.631	118.733	119.243	119.622	0.0146867	-0.557133	0.00161471	9.9429	0.679652	1.83307
5403	ENSORLG00000007143	ptgdsb.1	26265.7	28573.4	21089	25233.3	17126.2	15757.1	18697.1	2.70933e-06	-0.557053	7.64478e-08	28.894	0.679689	5.56714
4656	ENSORLG00000006194	cbsa	1302.4	1528.28	1089.63	1303.05	884.784	985.591	793.907	0.000192101	-0.556672	9.08084e-06	19.6956	0.679869	3.71647
14127	ENSORLG00000018477	jmjd6	322.009	414.546	383.751	372.579	252.978	275.969	232.886	0.000346997	-0.556104	1.80803e-05	18.3815	0.680137	3.45967
19361	ENSORLG00000025654		111.073	87.8444	113.651	103.892	70.6525	68.4659	73.6796	0.0353276	-0.555326	0.00505163	7.86086	0.680503	1.45189
20259	ENSORLG00000026552	zgc:113279	381.613	372.404	427.608	392.873	267.275	268.896	268.75	4.75901e-06	-0.553917	1.42575e-07	27.6876	0.681168	5.32248
19333	ENSORLG00000025626	GADD45B	370.752	462.755	408.885	413.136	280.912	244.255	320.958	0.00060495	-0.553867	3.44452e-05	17.1553	0.681192	3.21828
18169	ENSORLG00000024462	adgrb2	116.67	170.421	170.09	152.099	103.361	120.746	87.1586	0.0478886	-0.553756	0.00757722	7.13077	0.681244	1.31977
12341	ENSORLG00000016058	c1qtnf12	312.293	317.877	235.327	287.572	195.888	193.741	200.35	0.00189277	-0.5536	0.000130327	14.6371	0.681318	2.7229
11228	ENSORLG00000014582	si:ch211-1i11.3	1145.2	1067.5	1165.25	1122.89	764.009	674.577	862.533	2.90042e-07	-0.5534	6.89605e-09	33.5639	0.681412	6.53754
8038	ENSORLG00000010423	insig1	1318.8	1194.16	1073.87	1191.82	811.628	806.556	826.096	6.17086e-09	-0.552836	1.08218e-10	41.667	0.681679	8.20965
10319	ENSORLG00000013379	hmcn2	5784.69	4643.73	6832.17	5738.1	3915.42	4527.03	3347.57	0.000804449	-0.549336	4.74517e-05	16.5473	0.683335	3.0945
12805	ENSORLG00000016655	lima1a	2041.79	1748.99	1975.23	1916.39	1308.74	1399.34	1232.94	2.58859e-10	-0.548366	3.79755e-12	48.2263	0.683794	9.58694
2784	ENSORLG00000003829	ptger4	1786.44	1988.96	1616.31	1792.26	1224.66	1288.52	1174.72	5.7014e-09	-0.547572	9.93443e-11	41.8343	0.684171	8.24402
19525	ENSORLG00000025818	sntb2	1122.49	887.905	965.041	988.59	676.309	654.253	706.279	7.68837e-07	-0.546761	1.9706e-08	31.5233	0.684555	6.11417
4706	ENSORLG00000006259	minpp1a	1322.49	1390.98	1305.26	1336.04	914.437	954.559	884.656	2.27218e-15	-0.54485	2.12007e-17	72.0295	0.685463	14.6436
10888	ENSORLG00000014119	arf2b	321.295	369.816	244.203	310.87	213.162	199.6	229.207	0.00813614	-0.544207	0.000772867	11.3053	0.685768	2.08958
11178	ENSORLG00000014516	cyp26a1	1106.7	1364.75	1350.02	1270.93	870.027	808.966	941.402	1.40098e-06	-0.544084	3.70897e-08	30.296	0.685827	5.85357
22976	ENSORLG00000029269		861.913	736.306	743.818	778.13	533.519	576.141	497.046	7.04644e-07	-0.543761	1.79419e-08	31.7054	0.68598	6.15203
8359	ENSORLG00000010823	ctsc	55579.4	69017.2	44597.8	56233.2	38524	42950.6	34533.3	0.000621699	-0.543723	3.56086e-05	17.0922	0.685998	3.20642
2888	ENSORLG00000003956	smad9	1632.64	1522.54	1258.73	1466.51	1005.53	1169.09	853.114	0.000314646	-0.54344	1.62001e-05	18.5908	0.686133	3.50218
14989	ENSORLG00000020794	optn	2272.51	2324.51	2165.98	2248.04	1541.22	1590.47	1509.6	5.55594e-21	-0.54247	3.0292e-23	98.6395	0.686594	20.2552
5978	ENSORLG00000007854	pdlim5b	9802.29	9049.41	8827.33	9198.77	6307.35	5630.55	7058.98	2.03248e-09	-0.542255	3.35872e-11	43.9558	0.686697	8.69197
19713	ENSORLG00000026006	mtif2	888.082	899.313	833.57	871.104	597.337	606.851	594.789	4.88512e-12	-0.542167	6.23305e-14	56.2964	0.686739	11.3111
18501	ENSORLG00000024794	tpbga	3500.79	3805.51	2905.71	3393.78	2329.49	2482.22	2203.37	6.62239e-07	-0.541174	1.67505e-08	31.8389	0.687212	6.17899
18089	ENSORLG00000024382	dusp16	1248.87	1482.34	1143.69	1288.03	884.34	959.807	818.991	9.41098e-06	-0.540827	3.06276e-07	26.2097	0.687377	5.02637
15725	ENSORLG00000022018	samd4a	515.469	415.705	509.781	478.875	328.992	379.693	281.991	0.0010891	-0.540801	6.79962e-05	15.8658	0.687389	2.96293
14883	ENSORLG00000020604	mlsl	96.9193	109.87	93.6746	99.8818	68.6697	72.4565	65.6921	0.0355897	-0.539476	0.0050991	7.84395	0.688021	1.44868
9904	ENSORLG00000012812		1327.75	1449.22	2003.75	1590.34	1092.5	1018.47	1179.54	0.00137736	-0.538908	8.95737e-05	15.3447	0.688292	2.86095
19891	ENSORLG00000026184	ier5l	672.087	750.762	683.321	700.211	481.932	501.893	467.519	9.40144e-09	-0.537859	1.69629e-10	40.7885	0.688792	8.02681
10276	ENSORLG00000013319	lbh	533.116	515.232	541.175	528.4	363.654	307.411	424.275	0.000177284	-0.537436	8.26083e-06	19.8765	0.688995	3.75133
19675	ENSORLG00000025968	CDR2L	259.725	348.939	351.244	319.312	219.724	217.671	224.356	0.0021512	-0.537093	0.000151506	14.3534	0.689158	2.66732
18309	ENSORLG00000024602		257.439	204.563	288.077	249.328	171.888	202.509	143.206	0.0202635	-0.535821	0.00241463	9.20418	0.689766	1.69329
23139	ENSORLG00000029432	HDAC4	1132.52	1197.1	1086.8	1135.6	782.773	803.513	771.095	4.35623e-13	-0.534988	5.093e-15	61.2243	0.690164	12.3609
2963	ENSORLG00000004053	ghr	493.513	547.127	571.008	535.89	369.439	358.066	385.176	8.57229e-07	-0.534914	2.20679e-08	31.3035	0.6902	6.0669
12725	ENSORLG00000016558	ctdsp2	3739.83	3773.63	3690.09	3724.38	2566.84	2612.82	2550.17	2.46361e-35	-0.534855	6.09291e-38	165.808	0.690228	34.6084
15578	ENSORLG00000021871		141.247	193.734	168.38	167.427	115.56	121.031	111.424	0.0140577	-0.534794	0.00152738	10.0453	0.690257	1.85208
10197	ENSORLG00000013205	olgpcpr-gamma	148.54	128.906	126.657	134.28	92.9825	84.4179	102.671	0.0181884	-0.533419	0.00211521	9.44677	0.690916	1.74021
4976	ENSORLG00000006603	ca15b	6132.06	6075.38	5796.37	5984.23	4128.58	3680.73	4625.46	1.00017e-09	-0.533214	1.59658e-11	45.4119	0.691014	8.99993
12043	ENSORLG00000015673	gnptab	5835.72	5995.52	6606.79	6130.34	4230.28	4122.12	4387.92	2.1478e-17	-0.53278	1.57438e-19	81.712	0.691222	16.668
22808	ENSORLG00000029101		312.349	276.894	257.363	281.333	194.484	173.879	217.391	0.00160485	-0.530238	0.000107345	15.0029	0.692441	2.79456
17697	ENSORLG00000023990		1530.8	1591.99	1477.89	1529.21	1058.89	1301.92	827.516	0.00131622	-0.528696	8.47835e-05	15.4485	0.693181	2.88067
24089	ENSORLG00000030382		1267.8	1197.76	1108.44	1187.67	824.095	656.778	1001.52	0.00129513	-0.525685	8.32068e-05	15.484	0.694629	2.88769
3016	ENSORLG00000004116	dlx3b	4365.99	4395.87	4261.12	4329.14	3003.31	3139.23	2901.42	1.93018e-26	-0.525412	7.9199e-29	124.123	0.69476	25.7144
14552	ENSORLG00000019717	cyt1	1246.91	1451.37	1266.63	1318.29	914.735	981.776	858.013	3.15959e-08	-0.525141	6.34014e-10	38.2138	0.694891	7.50037
1300	ENSORLG00000001861	pard6b	1147.84	999.048	1052.98	1063.39	738.821	734.946	751.262	2.56769e-10	-0.523375	3.75246e-12	48.2498	0.695742	9.59046
21228	ENSORLG00000027521		202.949	138.692	139.419	159.774	111.114	109.091	114.433	0.0430937	-0.522391	0.00649881	7.40651	0.696217	1.36559
372	ENSORLG00000000531	s100a10b	356.838	377.924	441.109	391.086	271.771	249.489	297.237	0.000417831	-0.522271	2.23582e-05	17.9771	0.696275	3.379
4059	ENSORLG00000005449	rnf220b	209.142	203.838	231.41	214.23	148.865	112.153	187.442	0.0359875	-0.522023	0.00517632	7.81678	0.696395	1.44385
12184	ENSORLG00000015861	nfkbiaa	387.031	439.825	362.024	395.219	275.062	280.202	273.099	6.56596e-05	-0.520873	2.71742e-06	22.0064	0.69695	4.1827
16310	ENSORLG00000022603		212.684	228.366	193.949	211.085	146.899	139.547	155.976	0.00244423	-0.519886	0.000175991	14.0715	0.697427	2.61186
13524	ENSORLG00000017570	vrtn	4736.89	4406.31	4652.16	4585.13	3193.41	2607.87	3817.93	0.000106858	-0.519528	4.70892e-06	20.9522	0.6976	3.97119
9370	ENSORLG00000012128	ezrb	4202.45	3793.7	3739.09	3899.94	2717.1	2619.84	2845.93	8.91791e-15	-0.519514	8.92242e-17	69.1943	0.697607	14.0497
19021	ENSORLG00000025314	fzd1	424.401	545.843	427.868	464.839	324.036	368.746	282.998	0.00266888	-0.519337	0.000195467	13.8742	0.697692	2.57367
1877	ENSORLG00000002621	ZNF706	649.381	727.303	678.891	683.452	476.065	431.747	526.026	3.31356e-06	-0.519122	9.49871e-08	28.4736	0.697797	5.47971
20598	ENSORLG00000026891		382.515	487.399	423.489	430.115	299.87	329.524	273.623	0.000575533	-0.518591	3.24791e-05	17.2669	0.698053	3.23993
17716	ENSORLG00000024009		175.125	224.24	190.832	196.259	136.849	149.389	125.884	0.00889418	-0.517625	0.000864372	11.0976	0.698521	2.05089
5089	ENSORLG00000006747	phldb2b	2149.43	1960.55	1922.63	2004.76	1400.28	1389.72	1427.09	9.64456e-15	-0.516109	9.70365e-17	69.0288	0.699255	14.0157
17685	ENSORLG00000023978	stim2b	481.793	490.501	469.54	479.28	334.679	367.463	305.688	8.53336e-06	-0.516039	2.74836e-07	26.4189	0.699289	5.06888
12916	ENSORLG00000016791	bcl2b	168.147	165.302	162.981	165.026	115.164	112.661	119.014	0.00485255	-0.515654	0.00040913	12.49	0.699476	2.31403
8061	ENSORLG00000010454	anxa3b	501.699	595.263	526.139	539.731	377.505	348.194	411.239	3.63983e-05	-0.514292	1.40961e-06	23.2675	0.700137	4.43892
11673	ENSORLG00000015182	castor2	7699.58	6850.8	7135.66	7206.68	5040.85	5759.67	4378.32	1.15077e-06	-0.514047	3.00774e-08	30.7025	0.700255	5.93901
9816	ENSORLG00000012694	SMAP1	2040.39	2129.98	1979.83	2044.4	1430.3	1267.49	1610.17	1.61954e-07	-0.513035	3.68677e-09	34.7825	0.700747	6.79061
19102	ENSORLG00000025395		417.662	448.094	425.222	429.238	300.63	289.422	315.317	4.48998e-06	-0.511431	1.32244e-07	27.8331	0.701526	5.34776
17029	ENSORLG00000023322		633.384	505.289	638.145	590.525	413.785	302.495	530.236	0.0336083	-0.510864	0.00471648	7.98507	0.701802	1.47355
3365	ENSORLG00000004582	LIMD1	456.745	479.747	379.886	437.467	306.664	333.861	282.969	0.000511387	-0.51034	2.8313e-05	17.5279	0.702057	3.29125
12582	ENSORLG00000016366	ptger1b	163.999	157.197	159.887	159.918	112.09	111.569	113.921	0.00635122	-0.508951	0.000567615	11.8793	0.702733	2.19714
19733	ENSORLG00000026026	clmn	3562.58	3260.99	3321.34	3371.65	2370.28	2292.05	2476.14	4.28241e-17	-0.506363	3.27361e-19	80.2653	0.703995	16.3683
751	ENSORLG00000001082	gnai2	3280.96	3008.5	3413.02	3225.29	2268.93	1951.24	2613.77	1.2637e-05	-0.505197	4.24051e-07	25.5817	0.704564	4.89836
22165	ENSORLG00000028458		3126.92	3064.38	2871.38	3012.15	2119.49	2131.32	2132.08	1.9229e-20	-0.505028	1.10245e-22	96.0816	0.704647	19.716
1612	ENSORLG00000002279	kcnq5a	230.35	226.816	242.352	232.566	163.708	155.929	173.409	0.00109704	-0.504593	6.87536e-05	15.8448	0.704859	2.95978
8819	ENSORLG00000011411	slc26a1	2946.66	2302.52	2923.25	2715.88	1911.53	1550.66	2295.83	0.00273724	-0.504531	0.000201523	13.8168	0.704889	2.56269
13083	ENSORLG00000017022	slc4a7	152.707	139.027	142.752	144.386	102.008	106.44	98.7844	0.0129113	-0.504325	0.00137669	10.2368	0.70499	1.88903
7514	ENSORLG00000009740	myo1cb	1029.41	1020.06	1085.94	1042.38	733.862	744.893	731.27	2.18602e-12	-0.503985	2.71547e-14	57.9305	0.705156	11.6603
23947	ENSORLG00000030240	patl1	1110.83	1243.71	1188.26	1177.84	829.912	884.738	784.643	2.38584e-09	-0.503271	3.96947e-11	43.6288	0.705505	8.62236
18245	ENSORLG00000024538		3073.34	2652.03	2861.46	2853.43	2010.34	1961.1	2083.2	2.02984e-12	-0.503257	2.49866e-14	58.0942	0.705512	11.6925
14278	ENSORLG00000018888	cog8	1172.52	1427.86	1154.25	1248.24	880.456	956.392	814.566	1.99658e-05	-0.501627	7.07014e-07	24.5959	0.70631	4.69971
9206	ENSORLG00000011911	MRI1	495.289	357.71	518.837	455.88	321.605	285.145	361.977	0.0117752	-0.501604	0.00121639	10.4653	0.706321	1.92903
9012	ENSORLG00000011645	mid1ip1a	1285.95	1386.88	1068.4	1243.46	877.131	880.775	883.567	7.38446e-06	-0.501531	2.31529e-07	26.7502	0.706357	5.13168
12895	ENSORLG00000016767	PKP4	2173.01	2269.15	2287.55	2237.29	1578.54	1615.06	1560.24	2.31442e-20	-0.501107	1.34221e-22	95.692	0.706564	19.6356
23627	ENSORLG00000029920		207.386	162.087	157.772	175.126	123.858	125.396	123.796	0.0185163	-0.501001	0.00216792	9.40163	0.706616	1.73245
937	ENSORLG00000001358	TGM1	1437.15	1435.3	1435.41	1432.13	1011.41	983.714	1050.77	1.18522e-15	-0.499989	1.05924e-17	73.3989	0.707112	14.9262
9078	ENSORLG00000011730	csrnp1a	344.011	375.264	275.614	330.633	233.905	230.913	239.638	0.00313733	-0.499464	0.000238769	13.4984	0.707369	2.50344
23056	ENSORLG00000029349		799.544	942.877	785.137	840.278	593.899	614.34	580.323	2.01438e-06	-0.499226	5.60463e-08	29.4955	0.707486	5.69586
11916	ENSORLG00000015497	anks1b	1071.72	951.789	1081.75	1032.17	729.696	802.458	665.138	1.83201e-06	-0.498711	5.00453e-08	29.715	0.707739	5.73707
11995	ENSORLG00000015606		1122.4	1007.92	1074.83	1065.24	754.042	601.365	915.964	0.00254528	-0.496258	0.000185413	13.9734	0.708943	2.59426
3836	ENSORLG00000005167	rhbdf1a	311.359	269.905	283.355	287.325	203.411	221.702	187.438	0.00113188	-0.495994	7.10044e-05	15.7839	0.709073	2.9462
4349	ENSORLG00000005806	smad7	1433.91	1493.17	1287.36	1400.79	991.825	1077.13	917.708	2.1879e-07	-0.495993	5.05439e-09	34.1684	0.709073	6.65997
6604	ENSORLG00000008637	sdr42e2	272.33	321.378	279.781	290.439	205.824	208.179	205.842	0.000685936	-0.495602	3.98265e-05	16.8796	0.709266	3.16372
10425	ENSORLG00000013516	tspeara	112.91	104.672	104.471	107.051	75.9263	81.2272	71.4928	0.0436233	-0.495259	0.00661301	7.37518	0.709434	1.36028
22591	ENSORLG00000028884		8974.62	8634.28	10959.5	9500.59	6728.47	6860.72	6672.67	1.65435e-07	-0.495211	3.77532e-09	34.7363	0.709458	6.78137
4748	ENSORLG00000006312	slc25a22a	837.342	666.956	810.474	769.265	545.187	443.409	653.612	0.00587264	-0.495107	0.000517251	12.0524	0.709509	2.23117
3913	ENSORLG00000005263	svild	6031.91	6063.42	6693.54	6246.93	4431.56	4633.81	4279.86	1.90755e-15	-0.492999	1.74768e-17	72.4107	0.710547	14.7195
3312	ENSORLG00000004514	SRCIN1	25095.8	22200	18547.7	21871.5	15538.2	16795.9	14458.5	2.37977e-05	-0.491851	8.64107e-07	24.2094	0.711112	4.62346
3430	ENSORLG00000004663	itgb1a	3964.23	3086.65	2607.88	3207.34	2281.68	2334.71	2255.2	0.00118371	-0.490314	7.49841e-05	15.6807	0.71187	2.92675
23526	ENSORLG00000029819		241.196	222.528	263.048	241.624	171.858	163.613	182.116	0.00253583	-0.489825	0.000184582	13.9819	0.712112	2.59588
18888	ENSORLG00000025181	exoc3l2a	312.217	392.855	319.145	340.538	242.402	241.443	246.205	0.00137122	-0.48901	8.89431e-05	15.358	0.712514	2.86289
14878	ENSORLG00000020593	elovl6	1116.42	1040.05	863.13	1003.24	714.478	762.793	674.3	7.25285e-05	-0.488265	3.03306e-06	21.7955	0.712882	4.13949
14423	ENSORLG00000019327	cars2	1007.25	685.864	606.562	763.409	544.069	469.192	625.529	0.0397211	-0.488012	0.00584955	7.59608	0.713007	1.40098
8235	ENSORLG00000010676		385.745	495.606	331.777	403.278	287.177	270.964	306.79	0.0121365	-0.487771	0.00126543	10.3923	0.713126	1.91591
3680	ENSORLG00000004983	onecut3a	3435.07	2245.99	3589.12	3080.41	2194.6	2411.6	2002.65	0.00969214	-0.487642	0.000959899	10.9034	0.71319	2.01358
6633	ENSORLG00000008670	TAGLN3	4428.86	5030.63	5230.26	4885.32	3477.97	3280.73	3715.7	4.2764e-09	-0.487417	7.33125e-11	42.4285	0.713301	8.36892
8272	ENSORLG00000010719	esyt2b	712.218	644.311	674.988	675.186	481.603	463.708	505.14	2.4849e-07	-0.486004	5.83829e-09	33.8878	0.714	6.60469
9578	ENSORLG00000012395	tspan3b	1359.36	1352.35	1303.66	1334.74	1866.88	1839.28	1916.03	8.70529e-18	0.486722	5.92063e-20	83.6451	1.40126	17.0602
10901	ENSORLG00000014136	si:dkey-69o16.5	102.203	127.07	139.808	122.771	171.522	195.143	149.79	0.0405743	0.487216	0.00601525	7.54573	1.40174	1.39175
18467	ENSORLG00000024760	apol1	128.031	156.624	126.344	136.635	191.372	210.601	174.289	0.0154621	0.488378	0.00171646	9.83045	1.40287	1.81073
11349	ENSORLG00000014754	rhbdl2	147.579	171.951	162.619	160.319	224.91	216.879	235.54	0.00265533	0.491354	0.000194027	13.8881	1.40576	2.57588
19771	ENSORLG00000026064		191.437	257.359	248.854	232.064	325.883	363.594	291.802	0.00756789	0.492934	0.000706978	11.4708	1.4073	2.12102
13725	ENSORLG00000017844	chmp5a	141.992	119.394	126.151	128.779	180.778	179.533	184.088	0.00712233	0.493082	0.000656485	11.6086	1.40745	2.14738
24132	ENSORLG00000030425		1058.41	1077.73	1115.52	1081.04	1522.9	1381.85	1681.93	3.59341e-08	0.497114	7.31165e-10	37.9357	1.41139	7.44449
8708	ENSORLG00000011262	tbxtb	518.355	462.572	415.687	464.007	654.622	759.942	556.536	0.00171635	0.498341	0.000116539	14.8479	1.41259	2.76539
2038	ENSORLG00000002848	retsat	1693.11	1963.69	1829.85	1824.27	2573.1	3130.61	2043.61	0.00159221	0.498557	0.00010641	15.0194	1.4128	2.798
9847	ENSORLG00000012732	ildr1b	185.138	167.066	167.732	172.783	243.373	253.847	235.658	0.00108353	0.498627	6.74301e-05	15.8816	1.41287	2.96516
20311	ENSORLG00000026604		279.914	270.801	274.255	274.223	386.808	376.958	401.12	1.24174e-05	0.500342	4.1389e-07	25.6285	1.41455	4.90597
3262	ENSORLG00000004449	traf4a	1395.46	1301.96	1277.35	1321.08	1867.06	2072.98	1681.92	9.47571e-08	0.501073	2.07113e-09	35.9056	1.41527	7.02339
15519	ENSORLG00000021812	clic2	90.3994	113.403	85.2076	96.086	135.671	145.694	127.16	0.0353107	0.501942	0.0050376	7.86589	1.41612	1.45209
13859	ENSORLG00000018016		2787.5	3567.52	2965.91	3099.65	4384.23	5486.95	3328.5	0.00771392	0.502566	0.000723654	11.4275	1.41673	2.11272
22088	ENSORLG00000028381		126.359	137.95	165.65	142.998	202.133	231.858	174.632	0.0216776	0.50417	0.0026465	9.03645	1.41831	1.66399
11931	ENSORLG00000015518	zgc:162297	206.505	291.28	240.748	245.632	348.081	349.534	350.631	0.00238558	0.506343	0.000171232	14.1231	1.42045	2.62241
5018	ENSORLG00000006657	ddb2	184.257	184.198	245.77	204.277	289.604	233.037	349.66	0.0333761	0.506455	0.00466939	8.00323	1.42056	1.47656
7751	ENSORLG00000010042	agtr1b	127.088	140.686	97.4493	121.369	172.117	166.855	179.364	0.0225658	0.506923	0.00279424	8.93718	1.42102	1.64655
7024	ENSORLG00000009146	zdhhc23b	142.644	125.04	138.778	135.084	191.324	198.097	186.724	0.00365538	0.507062	0.000290729	13.1292	1.42115	2.43707
15557	ENSORLG00000021850	dachb	249.041	249.27	299.722	265.357	376.875	446.171	311.699	0.00742611	0.508379	0.000692897	11.5082	1.42245	2.12924
21341	ENSORLG00000027634		320.579	272.978	343.361	311.407	441.997	532.495	356.337	0.0104637	0.508394	0.00105513	10.7282	1.42247	1.98032
11492	ENSORLG00000014947	prox1	72.8676	69.043	78.8994	73.4053	104.118	97.5728	111.862	0.0444839	0.508992	0.00680849	7.32281	1.42306	1.3518
4775	ENSORLG00000006346	ttll7	129.075	114.616	163.341	135.334	192.398	221.59	165.331	0.0353107	0.509206	0.00503928	7.86529	1.42327	1.45209
4948	ENSORLG00000006570	znf503	1352.65	1385.75	1151.18	1292.58	1838.89	2482.98	1214.1	0.0464925	0.510272	0.00725564	7.20857	1.42432	1.33262
8089	ENSORLG00000010486	adgrv1	813.471	702.361	1021.63	843.642	1200.05	1438.65	974.655	0.00952536	0.511034	0.000941774	10.9387	1.42507	2.02112
16801	ENSORLG00000023094		194.567	165.382	171.046	176.439	251.125	260.138	244.966	0.00088993	0.511607	5.3567e-05	16.3175	1.42564	3.05064
4901	ENSORLG00000006510	amacr	91.0194	85.9941	93.8181	90.0277	127.853	121.408	135.771	0.0198153	0.512656	0.00234896	9.25466	1.42667	1.703
7262	ENSORLG00000009433	rgrb	626.991	781.207	609.802	670.942	955.922	1039.08	883.515	6.20935e-05	0.512825	2.55829e-06	22.1222	1.42684	4.20695
21632	ENSORLG00000027925	pitx3	179.176	147.16	146.868	157.216	224.15	269.903	180.826	0.0269677	0.513179	0.00352728	8.51243	1.42719	1.56916
1245	ENSORLG00000001783		71.1247	75.3185	97.1511	81.015	115.291	121.746	110.131	0.0464925	0.515737	0.00726401	7.2065	1.42972	1.33262
3181	ENSORLG00000004346	bicc2	160.035	121.22	160.94	146.948	209.853	209.232	212.882	0.00652687	0.516774	0.000585803	11.8206	1.43075	2.1853
12844	ENSORLG00000016703	agmo	309.39	314.962	327.318	316.362	451.371	397.981	510.127	0.000148626	0.516892	6.84192e-06	20.2369	1.43087	3.82791
2440	ENSORLG00000003394	poc1bl	1077.72	994.736	1030.69	1031.44	1473.93	1668.76	1295.41	1.42856e-06	0.517171	3.79965e-08	30.2491	1.43115	5.8451
18152	ENSORLG00000024445		207.561	170.224	188.866	188.315	269.323	284.873	256.791	0.00083824	0.517358	4.999e-05	16.4485	1.43133	3.07663
14219	ENSORLG00000018731	g6pca.1	109.953	127.736	110.5	115.761	165.242	170.904	161.444	0.00688525	0.517964	0.000627096	11.6938	1.43193	2.16208
529	ENSORLG00000000772		130.93	216.528	228.087	191.564	274.033	297.082	254.052	0.0463916	0.520518	0.00722792	7.21544	1.43447	1.33356
9234	ENSORLG00000011948	zgc:92606	680.27	687.754	670.385	677.6	970.948	930.17	1023.02	1.43022e-11	0.521602	1.87309e-13	54.1336	1.43555	10.8446
18409	ENSORLG00000024702	gramd4a	145.962	142.336	121.074	136.036	195.077	206.343	186.004	0.0037931	0.523076	0.000304028	13.0454	1.43702	2.42101
11978	ENSORLG00000015580	mt2	2982.67	2963.72	3947.75	3290.31	4721.03	4480.96	5016.62	1.39195e-05	0.523775	4.75692e-07	25.36	1.43771	4.85638
12156	ENSORLG00000015817	rtn1b	428.121	470.415	499.44	464.869	666.871	643.255	698.231	1.74295e-07	0.523824	3.9971e-09	34.6251	1.43776	6.75872
13835	ENSORLG00000017983	olklklp	110.609	129.387	104.156	114.409	164.399	175.536	155.099	0.0095065	0.524671	0.000938841	10.9445	1.43861	2.02198
5297	ENSORLG00000007007	n4bp3	163.923	159.1	121.82	147.807	212.183	233.977	192.744	0.0104078	0.52533	0.00104774	10.7412	1.43926	1.98264
14390	ENSORLG00000019228	ldhd	121.557	120.202	96.9873	112.553	161.738	181.339	143.935	0.0173639	0.526095	0.00198419	9.5641	1.44003	1.76035
5474	ENSORLG00000007225	pax8	408.308	492.861	475.887	457.979	659.365	853.816	471.877	0.0263567	0.528061	0.00342367	8.5667	1.44199	1.57911
2128	ENSORLG00000002973	zgc:152774	164.374	125.515	144.247	144.255	208.167	245.381	173.211	0.0202742	0.529947	0.00241704	9.20236	1.44388	1.69306
5428	ENSORLG00000007171	ntn2	418.787	312.056	320.421	349.152	504.51	592.282	422.309	0.00582231	0.533104	0.000510201	12.078	1.44704	2.2349
12493	ENSORLG00000016257	myf5	67.9517	58.1808	65.0617	63.5445	91.87	93.7414	91.0305	0.0443315	0.533969	0.00676521	7.33427	1.44791	1.35329
3873	ENSORLG00000005208	thyn1	276.977	285.91	286.336	282.336	407.735	383.025	437.178	5.58312e-06	0.534582	1.72263e-07	27.3218	1.44852	5.25312
10378	ENSORLG00000013450	foxo3	763.972	634.409	535.228	642.256	929.989	1168.9	701.049	0.0182863	0.535428	0.00213174	9.4325	1.44937	1.73787
12711	ENSORLG00000016541	ush1c	196.286	176.086	184.726	185.156	267.687	273.775	264.64	0.000145529	0.536082	6.67263e-06	20.2849	1.45003	3.83705
23629	ENSORLG00000029922		604.305	665.681	557.447	607.465	880.156	1104.41	665.326	0.00712233	0.537023	0.000655588	11.6111	1.45097	2.14738
10155	ENSORLG00000013140		1072.73	1268.07	1179.6	1170.56	1696.08	1840.1	1571.19	9.38908e-09	0.537589	1.68878e-10	40.7972	1.45154	8.02738
11407	ENSORLG00000014828	msgn1	535.132	533.212	458.212	507.329	737.018	781.415	700.959	1.52729e-07	0.541644	3.4596e-09	34.9063	1.45563	6.81608
3576	ENSORLG00000004855	adss2	72.0374	75.2333	55.1064	67.2467	97.8539	95.7675	101.057	0.0481902	0.541657	0.00764119	7.1157	1.45564	1.31704
12714	ENSORLG00000016545	krt18b	975.28	863.391	976.536	935.751	1361.16	1255.27	1483.01	7.32149e-09	0.543127	1.2922e-10	41.3203	1.45713	8.1354
16771	ENSORLG00000023064	myo5aa	90.9185	72.8845	94.7207	85.9205	124.78	124.301	126.683	0.0200198	0.544643	0.00237884	9.23152	1.45866	1.69854
294	ENSORLG00000000403	tafa5l	75.3178	86.4771	73.3211	78.1625	113.953	118.906	110.279	0.0211839	0.544703	0.00256598	9.09294	1.45872	1.67399
9934	ENSORLG00000012851		5746.75	5571.16	5315.14	5528.55	8066.64	7324.83	8903.46	2.32618e-12	0.547302	2.90266e-14	57.7993	1.46135	11.6334
10559	ENSORLG00000013699	slc29a4	559.001	605.864	472.775	544.264	795.101	893.528	705.531	7.63228e-05	0.548804	3.21319e-06	21.6849	1.46287	4.11735
4626	ENSORLG00000006156	fth1b	284.599	270.429	267.889	273.525	400.331	448.297	356.792	5.29051e-05	0.551155	2.12322e-06	22.4802	1.46526	4.2765
20887	ENSORLG00000027180	RBM38	297.779	255.44	258.924	269.868	394.892	448.324	345.829	0.000329424	0.551668	1.70906e-05	18.4888	1.46578	3.48224
17889	ENSORLG00000024182		283.721	260.552	269.021	270.324	395.504	440.462	354.927	4.70212e-05	0.551763	1.86594e-06	22.7284	1.46588	4.32771
21688	ENSORLG00000027981	apoea	874.866	766.095	679.634	770.982	1130.36	1452.27	820.478	0.0123817	0.553526	0.00130184	10.3399	1.46767	1.90722
12405	ENSORLG00000016143	tbxas1	177.863	234.921	270.418	227.306	332.91	350.232	319.36	0.00350191	0.553724	0.000273984	13.2404	1.46787	2.4557
7842	ENSORLG00000010168	si:ch1073-82l19.1	74.7267	76.8854	76.7358	75.9111	110.895	125.301	97.7087	0.0266732	0.553848	0.00348126	8.53633	1.468	1.57393
5177	ENSORLG00000006854	si:dkey-202g17.3	134.642	148.151	120.884	134.191	196.383	204.161	190.809	0.00162752	0.554494	0.000109044	14.9733	1.46865	2.78847
10997	ENSORLG00000014266	plbd1	2089.39	2613.85	2810.37	2499.31	3663.97	4240.46	3128.01	0.000126643	0.554535	5.70895e-06	20.5834	1.4687	3.89742
7462	ENSORLG00000009671	msi2a	329.774	538.315	287.481	384.209	563.015	550.476	582.18	0.0291407	0.554782	0.0039065	8.32677	1.46895	1.5355
9416	ENSORLG00000012186		138.558	145.021	108.769	130.381	191.292	192.083	192.681	0.0038519	0.556272	0.000310256	13.0074	1.47046	2.41433
6276	ENSORLG00000008212		118.859	87.5149	88.3411	97.8864	143.739	142.84	146.279	0.0156543	0.557396	0.0017422	9.80308	1.47161	1.80537
17575	ENSORLG00000023868		278.863	258.752	251.24	262.152	385.272	498.432	276.206	0.0231517	0.558306	0.00290454	8.86648	1.47254	1.63542
1576	ENSORLG00000002233		152.313	170.631	139.322	153.665	226.085	262.38	192.262	0.00543513	0.559417	0.00047169	12.2244	1.47367	2.26479
5616	ENSORLG00000007413	adam19b	350.422	270.47	276.92	298.257	439.04	523.029	359.828	0.00446208	0.55969	0.000368642	12.6848	1.47395	2.35046
9263	ENSORLG00000011989	zgc:158328	172.427	186.514	200.129	185.909	273.555	335.943	214.106	0.011335	0.560027	0.00116147	10.5506	1.4743	1.94558
11200	ENSORLG00000014550	thrap3a	154.681	106.927	118.702	126.331	185.788	181.071	192.624	0.00897105	0.560503	0.000876327	11.0722	1.47478	2.04716
3303	ENSORLG00000004501	dusp14	57.971	52.3084	65.1956	58.337	86.0526	79.9291	93.1629	0.048655	0.562352	0.0077313	7.09468	1.47667	1.31287
13659	ENSORLG00000017755	sox21	339.443	388.723	351.979	359.136	529.42	591.871	472.848	1.43124e-05	0.56243	4.91535e-07	25.2968	1.47675	4.84429
4001	ENSORLG00000005379	elavl3	154.845	136.094	202.759	164.184	241.456	260.88	224.728	0.00736098	0.562634	0.000685442	11.5283	1.47696	2.13306
13699	ENSORLG00000017805	egfl6	228.802	212.251	174.863	204.627	302.018	393.418	213.816	0.0441478	0.562741	0.00672974	7.34372	1.47707	1.35509
14557	ENSORLG00000019727	ism2a	164.718	157.876	164.555	161.916	238.73	286.539	193.518	0.00627265	0.564026	0.000559535	11.906	1.47839	2.20255
12256	ENSORLG00000015952	per3	360.371	254.267	477.536	363.139	536.029	516.855	561.44	0.0177276	0.564484	0.00203472	9.51795	1.47886	1.75135
5070	ENSORLG00000006724	apcdd1l	144.962	136.344	111.098	130.386	192.614	244.21	143.059	0.0457385	0.565096	0.00708279	7.25185	1.47949	1.33972
4526	ENSORLG00000006035	sh3rf2	118.329	101.993	115.778	111.707	165.028	185.133	146.741	0.00583468	0.569048	0.000512269	12.0705	1.48354	2.23398
19457	ENSORLG00000025750	hoxc6a	152.667	164.975	145.665	154.017	227.92	294.603	163.639	0.0370127	0.569767	0.005355	7.75548	1.48428	1.43165
5816	ENSORLG00000007655	wnt10b	170.058	243.223	189.79	200.576	297.506	348.54	249.723	0.00915532	0.572354	0.000897984	11.0269	1.48695	2.03833
11727	ENSORLG00000015256	tbx1	214.161	168.745	182.394	187.798	278.746	356.11	204.363	0.0286433	0.573281	0.00380762	8.37335	1.4879	1.54298
1827	ENSORLG00000002559	ccdc88b	615.067	615.253	814.816	679.976	1010.57	914.806	1118.5	7.12798e-05	0.574209	2.97683e-06	21.8314	1.48886	4.14703
12145	ENSORLG00000015804	kcng4a	178.16	242.223	247.734	222.243	329.72	394.35	268.704	0.0103521	0.574502	0.00104039	10.7543	1.48916	1.98497
6625	ENSORLG00000008662		116.081	95.7748	86.5945	99.1389	147.458	154.047	142.534	0.00836942	0.575223	0.000801889	11.2369	1.48991	2.0773
9960	ENSORLG00000012884	GRIK2	189.069	185.967	149.631	174.34	259.622	254.724	267.509	0.000316152	0.577209	1.62954e-05	18.5796	1.49196	3.5001
12592	ENSORLG00000016378	nek10	181.128	178.104	204.723	187.514	279.109	336.538	224.694	0.00497086	0.577914	0.000422457	12.4302	1.49269	2.30357
8054	ENSORLG00000010447	celf3b	51.5131	52.9265	55.8225	53.2792	79.2263	80.5483	78.7946	0.0421568	0.57796	0.00632435	7.45548	1.49274	1.37513
2411	ENSORLG00000003354		560.246	458.946	575.906	530.159	791.364	985.383	605.862	0.00390456	0.579744	0.000315595	12.9755	1.49458	2.40843
724	ENSORLG00000001050	nos1	275.058	261.996	234.498	256.401	383.041	481.741	288.435	0.00916498	0.58172	0.000899446	11.0239	1.49663	2.03787
21507	ENSORLG00000027800	fgfbp3	172.583	221.702	165.315	186.059	278.167	294.262	265.21	0.0007216	0.584391	4.20605e-05	16.7761	1.49941	3.1417
3314	ENSORLG00000004516	DYNC1I1	46.8782	51.3426	55.2411	51.0244	76.1687	77.9771	75.2159	0.0466128	0.584566	0.0072889	7.20036	1.49959	1.33149
23912	ENSORLG00000030205		276.08	372.096	376.346	340.796	509.949	566.367	459.252	0.000391328	0.58525	2.07201e-05	18.1219	1.5003	3.40746
6627	ENSORLG00000008664	ZNF503	380.098	339.854	290.22	335.596	503.801	654.799	358.142	0.0202623	0.587195	0.00241334	9.20516	1.50232	1.69331
18692	ENSORLG00000024985	tnc	2460.37	2045.79	1919.78	2134.56	3205.28	3709.21	2736.93	1.33193e-05	0.588034	4.50689e-07	25.4641	1.5032	4.87552
13967	ENSORLG00000018155	cpxm1a	83.1222	95.1902	100.998	92.8802	139.442	160.442	119.972	0.0124365	0.589821	0.00131488	10.3215	1.50506	1.9053
16002	ENSORLG00000022295		193.871	232.739	264.243	229.824	345.638	398.854	296.201	0.00177321	0.592465	0.000120699	14.7817	1.50782	2.75124
9519	ENSORLG00000012327	tmc2b	136.89	88.3359	91.1578	105.047	157.938	177.521	140.104	0.0295783	0.592728	0.00399011	8.28831	1.5081	1.52903
1113	ENSORLG00000001598		306.87	402.557	247.902	318.14	479.603	464.218	500.643	0.00203464	0.594669	0.000142154	14.4734	1.51013	2.69151
10749	ENSORLG00000013939	dpp6a	302.228	296.87	276.295	290.945	438.413	521.411	360.202	0.000421053	0.594848	2.26016e-05	17.9565	1.51031	3.37566
7297	ENSORLG00000009475	sema3ab	248.05	291.327	301.733	279.73	422.017	482.035	366.658	0.000146792	0.595595	6.74101e-06	20.2654	1.5111	3.8333
9922	ENSORLG00000012838	bace2	213.777	264.441	233.942	236.829	357.208	428.404	289.878	0.00224846	0.596077	0.000159368	14.2582	1.5116	2.64811
6695	ENSORLG00000008745	prdm8	94.9964	127.95	111.714	111.31	167.938	200.006	137.681	0.0167297	0.598674	0.0018901	9.65332	1.51432	1.77651
20885	ENSORLG00000027178	LRRC75A	186.179	203.107	301.605	229.862	347.506	369.371	329.567	0.00605782	0.601285	0.000537648	11.9803	1.51707	2.21768
5572	ENSORLG00000007348		169.897	146.986	151.688	155.718	235.888	239.847	234.6	7.62454e-05	0.603055	3.20564e-06	21.6894	1.51893	4.11779
419	ENSORLG00000000610		148.988	121.293	196.978	155.363	235.705	222.249	251.916	0.00773943	0.603336	0.000726482	11.4202	1.51923	2.11129
17186	ENSORLG00000023479	ctsh	355.573	678.929	736.506	589.623	894.239	809.857	989.239	0.0271706	0.605219	0.00356173	8.49475	1.52121	1.5659
21561	ENSORLG00000027854		205.632	154.305	172.978	177.039	268.913	274.015	266.878	0.000188155	0.606506	8.86483e-06	19.7416	1.52257	3.72549
2768	ENSORLG00000003810	znf385c	204.252	164.941	229.548	199.02	302.746	358.296	250.518	0.00418723	0.609823	0.000342915	12.8201	1.52607	2.37807
600	ENSORLG00000000865	chrna4b	97.6395	170.599	100.33	122.556	186.864	167.734	208.22	0.0410748	0.612931	0.00610893	7.51789	1.52936	1.38642
10956	ENSORLG00000014210	pepd	2489.85	2537.41	2200.61	2402.39	3670.68	4233.14	3148.63	7.71869e-08	0.613582	1.64864e-09	36.3502	1.53005	7.11246
12037	ENSORLG00000015666	elmo2	417.674	351.983	410.218	392.129	598.625	395.963	808.813	0.0230008	0.613635	0.00287526	8.88498	1.53011	1.63826
2075	ENSORLG00000002899	LAPTM4B	63.3948	67.6735	81.5289	70.7043	107.724	113.146	103.501	0.0136161	0.614201	0.00146868	10.1175	1.53071	1.86595
11807	ENSORLG00000015361	SLC35F5	745.834	693.531	793.034	742.167	1133.87	822.381	1459.35	0.00273724	0.614628	0.000201453	13.8175	1.53116	2.56269
10789	ENSORLG00000013991	rap1gap	373.645	373.502	352.772	365.592	559.453	596.643	528.587	1.1027e-09	0.616	1.77264e-11	45.2071	1.53262	8.95754
3123	ENSORLG00000004269	pax7	69.4195	69.6341	71.4968	70.011	106.698	82.2218	132.434	0.0393936	0.616383	0.00578576	7.61585	1.53303	1.40457
12457	ENSORLG00000016209	mical1	897.917	884.979	842.235	872.479	1336.38	1570.53	1116.94	1.75275e-06	0.616921	4.77817e-08	29.8048	1.5336	5.75628
3387	ENSORLG00000004613	kazna	772.622	1378.68	808.463	984.389	1507.09	1514.95	1516.74	0.00517015	0.617263	0.000443753	12.3383	1.53396	2.2865
1057	ENSORLG00000001532	RUNDC1	118.371	148.064	142.776	136.085	208.186	234.951	183.728	0.00151381	0.61912	9.97238e-05	15.1419	1.53594	2.81993
17856	ENSORLG00000024149	hoxc8	258.742	244.857	233.377	244.942	375.489	486.602	268.333	0.0108791	0.619207	0.00110497	10.6428	1.53603	1.96341
22108	ENSORLG00000028401	clocka	389.392	269.971	308.39	321.429	493.569	644.032	348.34	0.0215026	0.62001	0.00262392	9.05211	1.53689	1.66751
4148	ENSORLG00000005565	bmpr1ba	602.789	573.091	535.973	568.91	873.712	987.398	769.727	1.02066e-07	0.620743	2.24889e-09	35.7452	1.53767	6.99112
8591	ENSORLG00000011114	rfx4	1393.14	1397.76	1318.02	1365.67	2099.72	2561.65	1660.65	2.9506e-05	0.622628	1.10952e-06	23.7281	1.53968	4.53009
12273	ENSORLG00000015972	ephb1	204.907	199.616	244.173	215.7	331.655	371.876	295.113	0.000100719	0.623916	4.41009e-06	21.0778	1.54105	3.99689
19799	ENSORLG00000026092		121.669	141.318	144.035	135.328	208.93	282.026	138.032	0.0480914	0.627965	0.00762013	7.12064	1.54538	1.31793
9649	ENSORLG00000012489	bmb	871.818	758.073	684.616	768.888	1187.34	1572.76	814.47	0.00833447	0.628453	0.000796397	11.2496	1.54591	2.07912
806	ENSORLG00000001157	f7l	56.7116	53.0608	67.9444	59.0868	91.2611	84.6617	98.909	0.0219663	0.629494	0.00268718	9.00856	1.54702	1.65824
2903	ENSORLG00000003976		55.4517	59.8193	67.6964	60.8385	93.4922	84.4136	103.656	0.0203419	0.631273	0.00243079	9.19197	1.54893	1.69161
2558	ENSORLG00000003541		112.971	122.709	129.459	121.429	187.542	206.737	170.412	0.000572805	0.632246	3.22286e-05	17.2816	1.54998	3.24199
6094	ENSORLG00000007999	aifm4	884.59	978.9	1011.89	956.199	1479.57	1685.87	1289.59	2.75001e-08	0.632673	5.42552e-10	38.5179	1.55044	7.56067
12149	ENSORLG00000015810	klhl24a	887.245	789.335	961.572	876.935	1358.15	1143.75	1588.93	4.49467e-06	0.633957	1.32739e-07	27.8259	1.55182	5.3473
1692	ENSORLG00000002383		102.315	171.219	107.942	126.872	196.419	210.185	184.861	0.0158613	0.635165	0.00177071	9.77323	1.55312	1.79966
15491	ENSORLG00000021784		61.8099	83.1126	99.9345	81.4614	126.485	134.482	119.908	0.017057	0.637209	0.00194049	9.60499	1.55532	1.7681
6470	ENSORLG00000008455	pdgfab	239.822	240.156	221.693	233.221	361.903	416.193	311.596	3.57163e-05	0.637869	1.37718e-06	23.3123	1.55603	4.44713
21251	ENSORLG00000027544	si:ch211-113g11.6	289.581	438.496	437.616	387.872	603.501	768.863	444.596	0.0135347	0.640575	0.00145762	10.1314	1.55895	1.86855
12952	ENSORLG00000016840	shdb	54.4254	44.8019	53.7075	50.8257	78.6163	71.4654	86.6709	0.0311353	0.642117	0.00425615	8.17117	1.56062	1.50675
8601	ENSORLG00000011124	zic5	432.539	471.783	419.884	440.182	687.551	838.82	543.749	0.000171186	0.645886	7.96705e-06	19.9458	1.5647	3.76653
14762	ENSORLG00000020302	antxr1c	136.604	118.067	108.841	120.769	188.385	237.978	140.802	0.0167479	0.645893	0.00189309	9.65041	1.56471	1.77604
13940	ENSORLG00000018118		289.248	322.064	303.436	304.103	474.76	572.367	382.347	0.000205934	0.645924	9.80162e-06	19.5497	1.56474	3.68627
4949	ENSORLG00000006573	lrrc6	110.073	67.8046	120.62	99.1836	154.948	152.11	159.575	0.0194736	0.648406	0.00229642	9.2961	1.56744	1.71055
13464	ENSORLG00000017490	pcmtd1	470.974	511.794	490.784	489.906	767.368	781.02	762.502	1.79131e-15	0.649683	1.63112e-17	72.5469	1.56882	14.7468
12240	ENSORLG00000015932	pax3a	983.158	894.202	955.336	941.508	1476.44	1695.22	1274	1.06233e-08	0.650953	1.94062e-10	40.5255	1.57021	7.97374
18284	ENSORLG00000024577	cfap126	43.0642	47.571	47.4808	45.9193	71.4426	81.2014	62.4601	0.0387468	0.651733	0.00566468	7.65399	1.57105	1.41176
3992	ENSORLG00000005369	prtgb	1170.52	1329.75	1141.25	1210.61	1899.49	2448.18	1371	0.000980534	0.651835	6.00743e-05	16.1003	1.57117	3.00854
11225	ENSORLG00000014579		109.063	86.8245	100.639	98.5447	154.468	135.177	175.561	0.00311872	0.653325	0.000236827	13.5137	1.57279	2.50602
17829	ENSORLG00000024122		153.38	118.644	122.404	131.036	205.328	250.501	162.358	0.00736098	0.653512	0.000684358	11.5313	1.57299	2.13306
11071	ENSORLG00000014364	itga6b	926.707	904.439	947.57	923.744	1452.4	1695.45	1225.27	6.76626e-08	0.655189	1.4338e-09	36.6223	1.57482	7.16965
11724	ENSORLG00000015251	spina	65.9587	60.2056	72.0773	65.8933	103.295	104.72	103.041	0.00662033	0.655376	0.000596918	11.7856	1.57503	2.17912
19647	ENSORLG00000025940		65.5566	98.8301	88.6468	84.1688	132.138	129.202	136.594	0.00717626	0.656939	0.000661984	11.5931	1.57673	2.1441
8162	ENSORLG00000010575		263.371	210.397	245.94	239.187	376.565	382.597	374.804	4.17114e-07	0.657552	1.02925e-08	32.7852	1.5774	6.37975
22205	ENSORLG00000028498		80.2966	80.3874	90.2204	83.4192	131.229	95.9053	168.141	0.0286122	0.658206	0.00379705	8.37841	1.57812	1.54345
3067	ENSORLG00000004185	plcxd3	85.7013	65.7182	97.5587	82.7742	130.089	136.097	125.525	0.00662033	0.660465	0.000597248	11.7845	1.58059	2.17912
4332	ENSORLG00000005788	VAV3	266.571	288.619	377.952	310.347	489.721	475.349	509.811	1.76423e-05	0.661581	6.15808e-07	24.8621	1.58182	4.75345
16450	ENSORLG00000022743		428.673	763.242	532.933	573.859	906.887	1007.27	816.637	0.00199242	0.663402	0.00013842	14.5235	1.58381	2.70062
23900	ENSORLG00000030193	brca2	1929.42	1763.94	2066.08	1914.66	3028.83	3086.25	3006.1	8.73563e-23	0.66396	4.37003e-25	107.037	1.58443	22.0587
6530	ENSORLG00000008539	ADK	260.061	184.099	278.637	240.232	379.755	457.024	306.599	0.00398283	0.66442	0.000322965	12.9323	1.58493	2.39981
13142	ENSORLG00000017098	ppic	154.395	189.692	219.284	187.404	296.534	394.879	201.292	0.0272184	0.664422	0.00357078	8.49013	1.58493	1.56514
1714	ENSORLG00000002411	meis1b	878.838	929.17	853.37	884.664	1403.47	1822.63	999.206	0.000991141	0.667811	6.07799e-05	16.0782	1.58866	3.00386
18974	ENSORLG00000025267	hsp90aa1.2	75.5033	74.651	69.51	73.0043	115.626	132.043	100.474	0.00576705	0.671143	0.00050471	12.0982	1.59233	2.23905
11357	ENSORLG00000014766	gadd45gb.1	148.286	150.63	149.331	149.005	236.518	231.521	244.231	3.90525e-06	0.67131	1.13266e-07	28.1329	1.59252	5.40835
17254	ENSORLG00000023547	dusp27	62.3705	54.6617	53.5569	56.6828	89.8739	85.26	95.5118	0.0110241	0.672655	0.00112125	10.6158	1.594	1.95766
12739	ENSORLG00000016573	myb	234.966	199.322	211.91	214.751	342.782	335.727	353.762	1.10015e-07	0.676831	2.44259e-09	35.5842	1.59862	6.95855
6898	ENSORLG00000008990		129.593	140.153	109.904	126.176	202.337	241.026	165.842	0.00210616	0.683114	0.000147979	14.3977	1.6056	2.67651
17447	ENSORLG00000023740	kcnd3	342.765	300.923	322.297	321.037	514.332	443.766	591.022	1.27149e-06	0.683205	3.34472e-08	30.4965	1.6057	5.89569
14061	ENSORLG00000018315		77.6552	95.7821	112.578	95.1304	152.419	189.917	116.566	0.0194728	0.683838	0.00229523	9.29705	1.60641	1.71057
10357	ENSORLG00000013426	nr2e1	130.201	161.766	142.463	144.444	232.172	271.489	195.403	0.00052923	0.689307	2.94496e-05	17.453	1.61251	3.27636
15104	ENSORLG00000021012	ola-mir-203	44.2569	41.7477	45.6647	43.7665	70.138	65.4413	75.6312	0.02302	0.691426	0.00287989	8.88204	1.61488	1.6379
10918	ENSORLG00000014158	si:dkey-101k6.5	40.105	41.6472	34.5753	38.6607	62.1044	63.3537	61.5447	0.0336759	0.694478	0.00472921	7.98019	1.6183	1.47268
10009	ENSORLG00000012948	prdm1b	95.8616	78.7722	88.6074	87.4741	141.032	144.104	139.552	0.000592827	0.695673	3.35883e-05	17.2031	1.61964	3.22707
18271	ENSORLG00000024564		86.6391	67.6453	98.4826	84.0219	135.461	133.032	139.437	0.00267124	0.696441	0.00019579	13.8711	1.6205	2.57329
2396	ENSORLG00000003333	sema3bl	481.902	403.491	423.658	434.992	705.205	863.496	554.516	7.9677e-05	0.698947	3.37679e-06	21.5896	1.62332	4.09867
15458	ENSORLG00000021751		32454.6	32517.7	26122.2	30247.4	49044.9	32215.6	66539.3	0.0413444	0.699308	0.00616529	7.50135	1.62373	1.38358
10383	ENSORLG00000013457	mettl11b	66.6283	52.8747	43.7808	54.2335	87.6096	104.406	71.7481	0.0353276	0.699894	0.00505038	7.86131	1.62438	1.45189
4161	ENSORLG00000005580	cbfa2t3	53.4105	42.8002	44.7163	46.8211	75.6424	86.4142	65.6903	0.0238521	0.705851	0.00301579	8.79789	1.63111	1.62247
5647	ENSORLG00000007450	arx	37.9849	34.5443	40.474	37.556	61.0139	72.2271	50.4579	0.0471488	0.709432	0.00741469	7.16966	1.63516	1.32653
1101	ENSORLG00000001581	klc3	226.702	242.189	247.698	238.291	388.236	383.352	397.542	3.62152e-10	0.709538	5.43786e-12	47.5224	1.63528	9.44111
1529	ENSORLG00000002164	cacna2d2b	43.7929	35.2892	39.2187	39.3143	64.2371	62.005	67.1872	0.0272205	0.710234	0.00357871	8.4861	1.63607	1.5651
4957	ENSORLG00000006581	hdlbpb	76.698	54.8169	75.6897	68.8489	112.338	116.289	109.651	0.00427626	0.716514	0.000351888	12.7718	1.64321	2.36894
7342	ENSORLG00000009529	zgc:153039	1042.75	1005.18	1119.04	1052.84	1733.17	1835.5	1650.49	3.69977e-23	0.721384	1.76764e-25	108.831	1.64876	22.4318
22393	ENSORLG00000028686	agr1	2426.29	2211.28	2121.9	2246.21	3700.11	3669.69	3773.21	4.48129e-32	0.721901	1.41056e-34	150.41	1.64935	31.3486
13933	ENSORLG00000018110	RAMP1	144.147	201.576	189.186	177.953	292.948	314.077	275.094	2.47742e-05	0.723768	9.09312e-07	24.1112	1.65149	4.606
13017	ENSORLG00000016925	pfkfb2b	234.078	210.449	235.003	225.852	373.626	429.462	321.909	1.86126e-06	0.728556	5.0949e-08	29.6803	1.65698	5.73019
16961	ENSORLG00000023254		193.995	125.784	137.521	151.863	251.082	216.756	288.367	0.00152666	0.730282	0.000100742	15.1228	1.65896	2.81626
8669	ENSORLG00000011214		39.314	44.8527	65.7476	49.8752	82.1392	78.4899	86.7214	0.0262206	0.731939	0.00339419	8.58244	1.66087	1.58136
14886	ENSORLG00000020608	gfra3	31.8381	26.4663	32.4122	30.1482	50.0386	51.2382	49.3907	0.0471488	0.73727	0.00740723	7.17146	1.66702	1.32653
12125	ENSORLG00000015774		246.866	220.093	249.623	238.175	397.063	444.034	354.51	7.08832e-08	0.74203	1.51002e-09	36.5214	1.67253	7.14946
19096	ENSORLG00000025389	fam169b	80.6556	72.7343	92.5723	81.7658	136.041	158.021	115.543	0.00201437	0.74291	0.000140285	14.4983	1.67355	2.69586
13831	ENSORLG00000017979	nt5dc1	90.2875	102.278	86.0917	92.6345	154.901	178.45	133.04	0.000590363	0.746132	3.34155e-05	17.2129	1.67729	3.22888
17514	ENSORLG00000023807		103.568	85.3937	86.224	91.432	153.05	133.755	174.134	0.00057665	0.747126	3.25745e-05	17.2614	1.67845	3.23909
21170	ENSORLG00000027463	hoxa9	177.837	164.844	148.53	163.232	274.404	361.198	190.481	0.00500381	0.751776	0.000425539	12.4166	1.68386	2.3007
22763	ENSORLG00000029056	vgll3	854.633	717.054	584.737	716.29	1206.25	1659.42	765.542	0.00658399	0.753029	0.000592859	11.7983	1.68533	2.18151
23560	ENSORLG00000029853	wnt8b	236.813	279.217	195.739	236.568	398.122	442.106	358.571	7.97962e-06	0.754792	2.5476e-07	26.5654	1.68739	5.09802
4992	ENSORLG00000006624	zgc:153704	99.0573	86.9284	113.731	99.6446	167.463	171.139	165.673	8.02633e-05	0.755001	3.41066e-06	21.5705	1.68763	4.09548
23932	ENSORLG00000030225	UNC13B	45.8025	40.2784	37.2046	40.9658	68.6846	58.9982	79.1609	0.0202583	0.75686	0.00241173	9.20638	1.68981	1.6934
10639	ENSORLG00000013806	gfi1ab	115.258	127.973	113.733	118.668	200.19	223.928	178.663	2.35649e-05	0.759739	8.49032e-07	24.2433	1.69318	4.62773
8149	ENSORLG00000010557	nsmfa	92.9463	90.8966	89.7183	90.9347	153.546	181.071	127.675	0.000594643	0.763006	3.37538e-05	17.1938	1.69702	3.22574
11682	ENSORLG00000015191	klf11b	284.572	303.42	341.773	309.157	524.236	594.647	459.646	3.15959e-08	0.764649	6.33046e-10	38.2168	1.69896	7.50037
3244	ENSORLG00000004422	nek8	173.976	171.031	157.702	167.081	283.017	275.718	293.563	1.20478e-08	0.76635	2.22793e-10	40.2558	1.70096	7.91909
3107	ENSORLG00000004247	flnc	81.1813	59.2556	61.1374	66.9463	113.761	144.618	84.1086	0.0176307	0.769145	0.00201865	9.5325	1.70426	1.75373
8115	ENSORLG00000010516		93.3119	115.271	111.047	106.304	181.166	166.469	197.957	4.05625e-05	0.771278	1.58228e-06	23.0453	1.70678	4.39188
15765	ENSORLG00000022058	lhfpl4b	636.417	723.457	605.114	653.212	1113.91	1375	864.841	5.58312e-06	0.772596	1.72286e-07	27.3215	1.70834	5.25312
7205	ENSORLG00000009366	adam22	143.753	133.126	190.804	155.51	264.785	157.326	375.618	0.032509	0.773191	0.00449144	8.07362	1.70905	1.488
19363	ENSORLG00000025656		40.7474	39.2817	31.215	36.955	62.7346	75.9469	50.1912	0.0342312	0.775238	0.00484675	7.93575	1.71147	1.46558
276	ENSORLG00000000378	dlb	324.75	288.114	247.575	285.821	489.229	612.291	371.443	0.000223324	0.778346	1.07576e-05	19.3719	1.71516	3.65106
5456	ENSORLG00000007203	spag6	177.618	169.625	186.27	177.337	303.926	344.036	267.182	3.48031e-07	0.780029	8.4313e-09	33.173	1.71717	6.45838
9657	ENSORLG00000012498	lrrc24	86.2695	84.2949	77.1357	82.319	141.051	176.499	107.1	0.00357122	0.78006	0.000282229	13.1848	1.7172	2.44718
10123	ENSORLG00000013099	astn1	323.283	259.655	126.264	235.381	404.535	501.324	312.074	0.0338672	0.78138	0.0047715	7.96407	1.71877	1.47022
10991	ENSORLG00000014260	npy8br	51.753	38.1503	58.058	49.1731	84.4215	80.7849	89.0231	0.00784509	0.78302	0.000738606	11.3895	1.72073	2.1054
12615	ENSORLG00000016407		35.2626	25.8503	35.793	32.2005	54.8828	60.5872	49.7739	0.0342601	0.78336	0.00485468	7.93279	1.72114	1.46521
14093	ENSORLG00000018373		145.23	113.582	119.35	125.622	216.175	283.314	151.311	0.00561646	0.785353	0.000489006	12.1571	1.72351	2.25054
16880	ENSORLG00000023173		239.574	223.886	290.371	250.636	431.064	513.537	353.299	1.8248e-05	0.785526	6.40029e-07	24.7878	1.72372	4.73878
3678	ENSORLG00000004981	hoxa1a	65.4379	51.6901	52.5886	56.3877	96.8517	128.132	66.5683	0.0296307	0.78643	0.00400111	8.28331	1.7248	1.52826
23906	ENSORLG00000030199	nkx2.2a	152.095	141.385	137.107	143.099	246.208	261.168	234.006	9.23032e-08	0.787498	2.00783e-09	35.9661	1.72608	7.03478
3838	ENSORLG00000005169	arhgap32a	384.987	414.744	345.977	380.821	656.844	614.762	706.61	3.3623e-13	0.789193	3.87427e-15	61.7628	1.72811	12.4734
5407	ENSORLG00000007148	si:dkey-202l22.6	63.2605	81.5549	50.4257	64.8957	111.563	116.005	108.365	0.00332222	0.790007	0.000257696	13.3553	1.72908	2.47857
22102	ENSORLG00000028395	zmp:0000001088	36.4148	33.9945	31.9327	34.0035	57.9899	55.7385	60.9007	0.0179977	0.793476	0.0020839	9.47413	1.73325	1.74478
18021	ENSORLG00000024314	nr2f5	1737.96	1426.45	1507.49	1552.3	2689.98	3453.59	1955.01	2.06091e-05	0.7948	7.33266e-07	24.5257	1.73484	4.68594
12877	ENSORLG00000016743		41.1373	27.6681	25.618	31.3512	54.2052	55.422	53.5871	0.0385074	0.799881	0.00562319	7.66726	1.74096	1.41446
15456	ENSORLG00000021749		19122.4	22310.8	18046.9	19763.1	34380.1	21171.3	48047.5	0.0310777	0.801417	0.00424128	8.17751	1.74281	1.50755
18943	ENSORLG00000025236		50.075	42.499	44.4155	45.5218	79.3145	108.035	51.4018	0.0456037	0.805582	0.00705421	7.25911	1.74785	1.341
18980	ENSORLG00000025273	mafba	235.355	178.697	130.386	180.751	315.893	432.743	202.307	0.0211774	0.807546	0.002564	9.09436	1.75023	1.67413
5882	ENSORLG00000007735	lonrf1	149.888	139.191	209.844	165.927	289.646	238.059	344.705	0.000439762	0.808193	2.37542e-05	17.8618	1.75102	3.35678
2290	ENSORLG00000003194	ADAMTS20	367.812	271.639	344.02	326.803	574.087	692.494	461.893	1.26926e-05	0.814671	4.26629e-07	25.57	1.7589	4.89645
12347	ENSORLG00000016066	cd36	78.9623	149.113	135.831	121.119	211.713	227.033	198.763	0.00223105	0.815013	0.000157882	14.2758	1.75931	2.65149
16526	ENSORLG00000022819		35.2753	38.8637	40.7885	38.2082	66.7854	75.5281	58.7656	0.0105251	0.818478	0.00106251	10.7153	1.76354	1.97777
437	ENSORLG00000000636	notch1b	510.621	445.907	362.09	437.974	771.984	1001.3	550.892	0.000390586	0.819313	2.06589e-05	18.1276	1.76457	3.40828
3949	ENSORLG00000005313	bicc1a	191.816	145.641	141.354	159.008	280.159	352.051	211.278	0.000818983	0.820727	4.85813e-05	16.5027	1.7663	3.08673
21426	ENSORLG00000027719	trarg1a	312.886	309.403	327.762	315.913	556.997	522.913	597.486	1.04654e-15	0.820822	9.2354e-18	73.6695	1.76641	14.9802
5785	ENSORLG00000007617		42.3413	51.8584	37.7726	43.8689	77.1825	105.397	49.7545	0.0492117	0.828432	0.00784489	7.06855	1.77575	1.30793
6340	ENSORLG00000008288	atxn1b	149.765	136.076	139.801	141.443	250.357	346.527	156.776	0.00767379	0.828525	0.000719358	11.4386	1.77587	2.11499
3634	ENSORLG00000004927		35.8425	34.4251	35.3595	35.1054	62.3888	67.1267	58.3324	0.00908976	0.831231	0.000890532	11.0424	1.7792	2.04145
18835	ENSORLG00000025128	egr1	80.995	104.097	63.9308	82.7687	146.292	175.285	118.872	0.00351973	0.831297	0.000276775	13.2214	1.77928	2.45349
14845	ENSORLG00000020514	slc44a1b	35.9395	43.5189	49.4306	42.8645	75.8607	87.1316	65.4091	0.00791892	0.835674	0.000746446	11.3699	1.78469	2.10133
21784	ENSORLG00000028077		36.4874	39.0652	33.9961	36.4065	65.0005	79.7167	50.9741	0.0177698	0.837904	0.00204356	9.50999	1.78745	1.75032
7173	ENSORLG00000009328	chst3b	31.7541	33.3884	23.3357	29.3995	52.4375	66.1031	39.3148	0.0494815	0.839441	0.00790524	7.05482	1.78936	1.30556
22576	ENSORLG00000028869		77.8181	74.9378	60.8041	70.9494	126.325	155.24	98.7613	0.00227231	0.84333	0.000161884	14.2287	1.79419	2.64353
5667	ENSORLG00000007471	EBF1	41.9898	31.5065	31.4468	34.8553	61.9754	72.1933	52.4214	0.0178141	0.843791	0.00205266	9.50184	1.79476	1.74924
731	ENSORLG00000001057		51.2587	88.6845	95.5045	78.3627	139.945	146.002	135.46	0.00299349	0.844793	0.000224625	13.613	1.79601	2.52382
19198	ENSORLG00000025491	sypa	33.2951	37.9103	28.8477	33.2532	59.397	67.6096	51.8207	0.0158613	0.84843	0.00177149	9.77243	1.80054	1.79966
2995	ENSORLG00000004092	hepacam2	89.5972	80.5748	95.4012	88.2764	158.689	167.81	151.341	6.74035e-06	0.848863	2.0989e-07	26.9398	1.80108	5.17132
8542	ENSORLG00000011054	ednrba	108.623	98.3908	106.188	104.108	187.25	256.256	120.166	0.00708576	0.851354	0.000650786	11.6248	1.80419	2.14961
11303	ENSORLG00000014682	tirap	55.0608	60.4355	46.3317	53.7796	96.5893	108.94	85.2891	0.00145093	0.853298	9.48478e-05	15.2366	1.80663	2.83835
10857	ENSORLG00000014080		33.4089	56.026	40.9335	43.3701	78.3406	73.6744	83.8884	0.00767379	0.865004	0.000719458	11.4383	1.82134	2.11499
21488	ENSORLG00000027781	vax1	122.728	116.343	118.109	118.724	215.945	272.118	162.059	0.000225397	0.865968	1.08828e-05	19.3498	1.82256	3.64705
13482	ENSORLG00000017511	NT5E	42.4753	41.9826	43.9004	42.6668	77.3159	62.6842	92.8503	0.00531912	0.871677	0.000460127	12.2707	1.82979	2.27416
5671	ENSORLG00000007476	laynb	25.2314	28.9328	26.8818	26.9464	48.5201	50.7071	46.858	0.0189266	0.87296	0.00222022	9.35794	1.83142	1.72293
5499	ENSORLG00000007251	twist1	96.0336	74.9354	84.7774	84.9761	155.086	208.024	103.752	0.00619431	0.877447	0.000551851	11.9318	1.83712	2.20801
6683	ENSORLG00000008730	flt1	44.8783	21.3637	27.3177	31.0496	56.8851	56.1199	58.2843	0.0372077	0.877517	0.00539367	7.74248	1.83721	1.42937
18151	ENSORLG00000024444		69.104	98.3329	84.1531	83.6685	153.466	226.33	82.147	0.0393936	0.878814	0.00578595	7.61579	1.83886	1.40457
16085	ENSORLG00000022378		2121.01	2552.02	2094.32	2250.08	4144.17	4999.54	3334.04	4.74852e-10	0.88331	7.36659e-12	46.9274	1.8446	9.32344
21486	ENSORLG00000027779		23.2843	21.0094	20.9721	21.6888	39.18	45.8157	32.9552	0.0457385	0.885955	0.00708894	7.25029	1.84799	1.33972
17738	ENSORLG00000024031		66.9585	81.2057	58.0687	68.5555	126.59	172.438	82.0388	0.013366	0.887566	0.00143457	10.1608	1.85005	1.874
11233	ENSORLG00000014587	sox10	188.341	170.223	161.89	172.941	320.391	425.308	218.825	0.000527091	0.892471	2.92836e-05	17.4638	1.85635	3.27811
9367	ENSORLG00000012125	rpe65b	93.5833	99.5257	104.324	98.892	183.418	221.526	147.275	4.42745e-05	0.896052	1.74948e-06	22.8522	1.86097	4.35385
11266	ENSORLG00000014630	emilin3a	272.509	198.42	160.058	209.489	389.977	550.957	232.978	0.0102722	0.897481	0.00103005	10.7728	1.86281	1.98834
24129	ENSORLG00000030422	KLF7	41.1803	22.6972	38.6394	34.0551	63.167	73.3879	53.6191	0.0219663	0.898853	0.00268632	9.00915	1.86458	1.65824
5308	ENSORLG00000007022	dennd4a	126.007	122.577	185.271	144.295	269.219	302.212	239.21	1.95794e-05	0.903453	6.92228e-07	24.6366	1.87054	4.7082
11230	ENSORLG00000014584	ggtl1b	217.991	300.63	250.076	255.648	477.348	527.143	432.887	1.8999e-09	0.9042	3.10759e-11	44.1079	1.87151	8.72127
1951	ENSORLG00000002722		39.7774	49.3221	33.243	40.6635	75.664	80.9528	71.2023	0.00299063	0.905264	0.000224243	13.6162	1.87289	2.52424
11177	ENSORLG00000014515		2428.23	3714.73	2730.19	2951.2	5583.01	7676.88	3547.33	0.017984	0.922195	0.0020783	9.47906	1.895	1.74511
9007	ENSORLG00000011639	col6a1	54.1049	63.4945	35.398	50.8243	96.1444	123.943	69.3598	0.0146468	0.92654	0.00160702	9.95169	1.90071	1.83426
6670	ENSORLG00000008714	erap2	25.1346	32.8393	22.7882	26.8448	50.4058	54.5963	46.761	0.0146867	0.931766	0.00161411	9.94359	1.90761	1.83307
21651	ENSORLG00000027944	rtn2a	57.1266	66.4711	73.3345	65.4992	124.394	132.868	117.286	2.49288e-05	0.932021	9.16386e-07	24.0962	1.90795	4.6033
18820	ENSORLG00000025113	dock3	239.554	120.779	215.443	191.203	364.11	528.491	203.445	0.0213292	0.933339	0.0025944	9.07279	1.90969	1.67102
3269	ENSORLG00000004456	pcdh9	85.4902	74.5161	69.3736	76.2143	145.253	185.696	106.331	0.000904021	0.934232	5.45736e-05	16.2822	1.91087	3.04382
11323	ENSORLG00000014709	megf10	20.4424	22.1956	22.1561	21.5374	40.851	47.993	34.1392	0.0282645	0.936436	0.00374137	8.40526	1.91379	1.54876
6443	ENSORLG00000008415	sgsm2	544.456	486.357	662.202	562.989	1075.92	1158.04	1005.84	1.46579e-14	0.937458	1.50772e-16	68.1597	1.91515	13.8339
2400	ENSORLG00000003339	bach1a	140.037	149.475	107.218	131.837	252.741	284.16	224.097	4.97967e-07	0.942338	1.24555e-08	32.4145	1.92164	6.3028
6256	ENSORLG00000008186	mybpha	187.417	294.412	247.867	242.709	470.177	571.754	373.734	1.01194e-05	0.957247	3.31606e-07	26.0563	1.9416	4.99485
5481	ENSORLG00000007233	islr2	26.0495	18.7283	41.6731	28.7459	55.2667	66.4539	44.6632	0.0389281	0.962561	0.00570651	7.64072	1.94877	1.40974
9098	ENSORLG00000011759		116.412	117.096	131.848	121.474	236.031	223.058	251.725	3.62152e-10	0.964392	5.45538e-12	47.5161	1.95124	9.44111
7637	ENSORLG00000009896	sema5ba	229.247	129.613	141.34	166.035	324.79	385.897	267.21	0.000189592	0.971305	8.95154e-06	19.723	1.96061	3.72218
3459	ENSORLG00000004705	FRMPD4	58.0445	43.3684	57.2704	52.7322	103.981	149.738	59.2609	0.0203419	0.98515	0.00242941	9.19301	1.97952	1.69161
3045	ENSORLG00000004156	calcr	17.6344	12.4186	19.3918	16.4309	32.1559	31.2869	33.374	0.0445337	0.988281	0.00682111	7.31948	1.98382	1.35131
1332	ENSORLG00000001901	pou3f3b	21.987	23.7159	33.6635	26.3929	51.7793	60.4607	43.6479	0.0129496	0.993314	0.00138368	10.2274	1.99075	1.88775
14860	ENSORLG00000020551	FAT4	230.798	173.174	181.817	194.566	390.74	574.644	210.779	0.00423002	1.00724	0.000346895	12.7985	2.01006	2.37366
6060	ENSORLG00000007955	hoxc4	70.7798	76.9692	91.8028	79.6691	159.09	226.984	92.7938	0.00666551	1.00791	0.000602822	11.7672	2.011	2.17617
17048	ENSORLG00000023341	si:dkey-222f2.1	170.714	98.7435	141.503	136.496	275.371	351.209	202.436	0.000318779	1.01604	1.64666e-05	18.5597	2.02235	3.49651
9525	ENSORLG00000012335	nav3	215.242	262.873	304.304	260.249	525.217	698.724	357.241	5.69486e-05	1.01752	2.3111e-06	22.3173	2.02443	4.24452
14689	ENSORLG00000020095	prom1a	264.752	158.724	119.443	180.076	364.015	318.243	414.148	0.000436061	1.01914	2.34563e-05	17.8858	2.0267	3.36045
21323	ENSORLG00000027616	tet3	62.6196	60.9045	46.7985	56.5863	113.916	170.176	58.7799	0.025109	1.01918	0.0032009	8.68926	2.02676	1.60017
722	ENSORLG00000001048		82.0485	77.1126	70.9657	76.4588	155.256	251.039	60.9673	0.0489395	1.02294	0.00778476	7.08233	2.03206	1.31034
201	ENSORLG00000000285	igsf9bb	64.7473	71.0029	84.8496	73.3537	148.215	165.264	132.797	1.92356e-06	1.02459	5.29788e-08	29.6046	2.03438	5.71589
18830	ENSORLG00000025123	RNF223	31.6487	19.2761	25.2348	25.2935	51.3504	45.0775	58.2005	0.00896732	1.02589	0.000873496	11.0782	2.03621	2.04734
22613	ENSORLG00000028906		17.6501	13.4363	16.4111	15.7801	31.677	28.3138	35.3895	0.0366079	1.02713	0.0052779	7.78167	2.03796	1.43643
20257	ENSORLG00000026550		266.157	246.169	267.652	259.244	528.527	656.209	406.505	1.12857e-08	1.03199	2.06798e-10	40.4013	2.04484	7.94747
1583	ENSORLG00000002243	igfbp5a	28.3942	24.05	35.994	29.3984	61.0381	61.7834	60.9656	0.00156411	1.05673	0.000104339	15.0565	2.0802	2.80573
17540	ENSORLG00000023833	tp53inp1	267.993	256.994	252.481	258.4	536.775	606.225	473.254	1.87909e-17	1.05824	1.35194e-19	82.013	2.08238	16.7261
11874	ENSORLG00000015445		19.2851	14.0522	17.0254	16.7329	34.7695	41.8842	28.0097	0.0256868	1.07266	0.00330344	8.63181	2.10331	1.59029
9471	ENSORLG00000012266	pls1	20.319	18.0752	16.0451	18.0833	38.2583	44.8906	32.0252	0.0152575	1.07848	0.00168775	9.86148	2.11181	1.81652
4534	ENSORLG00000006043	cacng6a	23.8672	12.5853	17.5589	17.9339	37.2825	41.4173	33.5391	0.0231378	1.08836	0.0029015	8.8684	2.12632	1.63568
24175	ENSORLG00000030468	F2RL3	15.5523	26.3647	9.33394	17.0312	36.0596	39.1937	33.3076	0.0496703	1.09214	0.0079429	7.0463	2.13189	1.3039
24341	ENSORLG00000030634	s100z	19.6002	25.3645	15.3279	20.0352	43.0037	47.1617	39.3013	0.00855576	1.1107	0.000825712	11.1825	2.1595	2.06774
1283	ENSORLG00000001837	slc18a2	46.3618	36.8133	52.7265	45.17	96.9925	117.314	77.6966	0.000211237	1.11228	1.00804e-05	19.4961	2.16186	3.67523
23956	ENSORLG00000030249		21.2908	34.0265	42.9542	32.7022	69.9327	77.6896	62.9297	0.00226078	1.12296	0.000160495	14.2449	2.17794	2.64574
20317	ENSORLG00000026610		867.115	1047.69	1081.54	996.48	2177.82	2437.46	1942.66	5.42879e-25	1.13073	2.31908e-27	117.423	2.1897	24.2653
24295	ENSORLG00000030588		18.9297	14.7041	12.6808	15.3793	32.9352	44.5302	21.6665	0.0448495	1.13436	0.0068846	7.30283	2.19521	1.34824
7166	ENSORLG00000009321	pax2b	264.964	203.959	162.589	209.695	463.901	648.09	284.46	0.000214095	1.14828	1.02288e-05	19.4682	2.21649	3.66939
6487	ENSORLG00000008481		47.3879	49.8328	56.7288	51.1759	112.861	116.316	110.672	3.18843e-07	1.15048	7.61668e-09	33.3706	2.21987	6.49642
2020	ENSORLG00000002825	FAM181B	12.8433	10.6819	12.6635	12.0255	26.471	29.5648	23.6482	0.0321069	1.165	0.00442145	8.10208	2.24233	1.4934
6197	ENSORLG00000008116	unc119a	17.9318	21.7104	18.6743	19.3869	42.8553	24.5857	61.6333	0.0288755	1.17531	0.00384823	8.35408	2.25842	1.53947
9887	ENSORLG00000012788	necab1	18.5295	13.3036	16.278	15.981	35.515	37.1511	34.2569	0.00897105	1.17674	0.000876137	11.0726	2.26066	2.04716
17654	ENSORLG00000023947		40.5845	41.113	27.0469	36.1055	81.9009	59.827	104.972	0.00103566	1.18175	6.42084e-05	15.9743	2.26852	2.98478
13111	ENSORLG00000017053	hoxb1a	56.2385	44.591	29.5179	43.2669	97.7542	149.967	46.4951	0.0246119	1.18324	0.00312508	8.73297	2.27086	1.60885
5470	ENSORLG00000007221		16.7757	22.5613	27.5158	22.2401	50.1467	50.3447	50.4899	0.00178246	1.18987	0.000121429	14.7704	2.28133	2.74898
5054	ENSORLG00000006701	kfharr-r2	35.307	28.8861	34.8251	32.9052	73.7691	88.5141	59.7961	0.000216171	1.19089	1.03402e-05	19.4475	2.28294	3.6652
7994	ENSORLG00000010359	foxd3	121.337	153.993	101.736	125.327	285.971	424.117	150.68	0.00150548	1.19589	9.89215e-05	15.1572	2.29086	2.82232
18053	ENSORLG00000024346	p2ry8	66.6145	80.8684	24.7634	57.1779	130.715	200.999	61.7213	0.0467122	1.19986	0.00732282	7.19203	2.29718	1.33057
8336	ENSORLG00000010798		18.6347	10.4175	8.40235	12.4253	28.191	25.3116	31.378	0.037604	1.20958	0.0054638	7.71915	2.31271	1.42477
16438	ENSORLG00000022731		22.6913	25.4157	21.3724	23.0906	53.4702	57.1715	50.3412	0.00046877	1.21747	2.56373e-05	17.7166	2.32539	3.32904
1592	ENSORLG00000002252	MYT1	51.5255	44.9216	48.8295	48.2756	111.971	152.279	72.8002	0.000354944	1.22517	1.8634e-05	18.324	2.33784	3.44984
23650	ENSORLG00000029943		13.9979	10.8167	19.791	14.8298	33.5481	36.6701	30.7754	0.0142888	1.22553	0.00155569	10.0115	2.33841	1.84501
3798	ENSORLG00000005122	zbtb16b	20.1226	16.8754	19.8425	18.8838	43.0216	58.6442	27.8288	0.0123108	1.23284	0.00129224	10.3536	2.35029	1.90971
11823	ENSORLG00000015384		13.2814	24.1132	13.0806	16.7817	39.2859	53.896	25.0638	0.0272205	1.24163	0.0035775	8.48671	2.36465	1.5651
19857	ENSORLG00000026150		19.1519	18.91	26.8684	21.5883	49.9986	65.6469	34.8546	0.00568858	1.24751	0.000496564	12.1285	2.37431	2.245
24184	ENSORLG00000030477	slc4a3	7.11869	12.0175	11.0002	10.0221	23.8267	28.9057	18.9873	0.038851	1.25178	0.00568429	7.64776	2.38136	1.4106
6305	ENSORLG00000008246	pde3a	122.702	151.33	176.002	149.718	356.237	447.345	268.903	2.10074e-08	1.25493	4.06192e-10	39.0829	2.38655	7.67763
10313	ENSORLG00000013372	nptxra	164.967	159.101	191.748	171.492	410.037	592.515	231.7	5.20031e-05	1.2631	2.0841e-06	22.5159	2.4001	4.28397
4192	ENSORLG00000005617	UNC5C	39.0449	37.5802	41.5034	39.2631	94.7815	87.193	103.441	3.72678e-07	1.2822	9.08728e-09	33.0273	2.4321	6.42867
19848	ENSORLG00000026141		16.9999	8.79899	8.7852	11.4743	27.084	35.6657	18.7705	0.045184	1.29732	0.00696897	7.28095	2.45771	1.34501
7440	ENSORLG00000009644		115.797	110.487	62.3128	95.8475	235.445	362.917	110.259	0.00406611	1.30165	0.000330481	12.8892	2.46511	2.39082
7328	ENSORLG00000009511	eva1bb	8.39689	9.28218	11.2671	9.62164	23.0992	30.1701	16.2564	0.0405408	1.30243	0.00600159	7.54983	2.46644	1.39211
13504	ENSORLG00000017540	hoxd9	22.0575	17.7915	14.762	18.134	44.4287	62.5469	26.745	0.0118749	1.31732	0.00122861	10.4468	2.49203	1.92537
19256	ENSORLG00000025549	plcd3b	61.6247	35.9023	40.8262	45.9196	113.444	38.6917	189.686	0.0297762	1.32484	0.00403353	8.26866	2.50505	1.52613
10846	ENSORLG00000014062	slc22a16	48.0631	91.5247	73.3611	70.8534	178.471	241.468	117.312	0.000127392	1.34102	5.74987e-06	20.5697	2.5333	3.89486
23259	ENSORLG00000029552	fam78ab	13.6534	38.4803	26.4196	26.1439	65.9208	89.1073	43.3977	0.00884247	1.34724	0.000858313	11.1107	2.54425	2.05343
3000	ENSORLG00000004097	robo2	563.125	524.832	574.722	552.709	1408.07	1463.21	1368.92	2.03842e-79	1.35205	1.14576e-82	370.979	2.55274	78.6907
15007	ENSORLG00000020825	en1b	84.7405	96.7798	68.6138	83.1216	212.935	303.464	124.553	6.64861e-05	1.36272	2.76169e-06	21.9754	2.5717	4.17727
11433	ENSORLG00000014864		23.099	30.8227	13.781	22.4886	56.8452	69.5311	44.7476	0.00182325	1.36932	0.000124515	14.723	2.58348	2.73915
906	ENSORLG00000001315		16.7061	12.5018	10.4823	13.1777	33.7326	48.3202	19.4681	0.0225545	1.37352	0.00279031	8.93975	2.59101	1.64677
1705	ENSORLG00000002399	vstm4b	8.30152	7.19534	5.18814	6.86821	17.5602	16.1317	19.1715	0.0460967	1.40299	0.00717451	7.22875	2.6445	1.33633
1639	ENSORLG00000002317	kcnh6a	18.1998	22.9667	26.9203	22.6398	59.4745	22.8409	96.8561	0.0233142	1.42971	0.00293803	8.84556	2.69393	1.63238
8431	ENSORLG00000010911	upf3a	24.9453	28.6406	23.5909	25.6425	68.0712	92.2646	44.5656	0.000379416	1.43153	1.99827e-05	18.1909	2.69733	3.42088
21531	ENSORLG00000027824		8.66054	17.5399	12.5147	12.8774	33.7661	53.3397	14.5061	0.0452835	1.44703	0.00698941	7.27569	2.72646	1.34406
8048	ENSORLG00000010437	en2	209.902	239.572	181.147	209.591	575.545	793.067	363.958	1.79333e-08	1.46025	3.43727e-10	39.4089	2.75156	7.74634
9734	ENSORLG00000012595	foxf2	18.4529	5.2303	11.2172	11.574	31.4852	46.0659	17.2054	0.0458022	1.46379	0.00710551	7.2461	2.75832	1.33911
4570	ENSORLG00000006087	fgf16	7.97169	5.86303	9.85266	7.86871	20.2063	27.7655	12.8435	0.0448705	1.47824	0.00689993	7.29884	2.78609	1.34804
9464	ENSORLG00000012256	si:ch211-120g10.1	8.45377	11.3343	12.3154	10.6737	29.6005	32.2078	27.2972	0.00323914	1.50563	0.000247792	13.4288	2.83948	2.48957
3719	ENSORLG00000005034		15.647	22.4468	15.4122	17.784	50.5329	70.1694	31.3917	0.00158265	1.53303	0.000105682	15.0324	2.89392	2.80062
1893	ENSORLG00000002644	arhgap42b	435.562	337.616	407.863	392.437	1140.76	1270	1024.24	3.03962e-38	1.5424	6.15065e-41	179.526	2.9128	37.5172
20442	ENSORLG00000026735		31.7725	12.3937	15.3674	19.7346	56.9309	37.2289	77.3095	0.00345423	1.55305	0.000269683	13.27	2.93437	2.46165
5715	ENSORLG00000007525	trpm1b	23.9318	26.6351	23.587	24.6464	72.0411	102.225	42.5633	0.000245167	1.57281	1.20165e-05	19.1607	2.97483	3.61054
5346	ENSORLG00000007069	il13ra2	64.1272	65.3807	55.2596	61.3936	183.817	213.458	156.158	1.4172e-14	1.58865	1.44181e-16	68.2479	3.00769	13.8486
10776	ENSORLG00000013971		8.18957	7.07879	7.06933	7.41931	21.912	22.9921	21.0524	0.00777682	1.58953	0.000730866	11.4091	3.00952	2.1092
2597	ENSORLG00000003583	postn	7.96325	11.8514	8.83539	9.52232	27.6335	32.726	22.8179	0.00381689	1.61407	0.000306793	13.0285	3.06114	2.41829
12779	ENSORLG00000016621	ak8	58.4184	44.7291	38.6454	47.0715	143.519	220.821	67.611	0.000308474	1.61741	1.58477e-05	18.6327	3.06824	3.51078
12882	ENSORLG00000016750	si:ch73-21k16.5	13.1517	80.0142	30.9052	41.3136	132.363	151.338	114.821	0.00356794	1.70229	0.000281568	13.1892	3.25418	2.44758
5266	ENSORLG00000006961	c4b	8.65647	21.5303	19.4929	16.5315	53.0986	51.314	55.4567	4.87681e-05	1.71746	1.94349e-06	22.6501	3.28856	4.31186
12839	ENSORLG00000016697		24.2172	25.9176	17.8753	22.5904	72.8216	77.5936	68.8245	2.70069e-08	1.72835	5.31303e-10	38.5587	3.31348	7.56853
22564	ENSORLG00000028857	pou3f2b	20.9944	18.7295	16.696	18.7346	61.2329	92.3738	30.6769	0.000683326	1.74806	3.94456e-05	16.8979	3.35907	3.16537
23209	ENSORLG00000029502	si:dkey-35m8.1	22.0865	17.8099	15.7781	18.4869	60.8195	104.416	17.7692	0.0116155	1.75965	0.00119609	10.4964	3.38616	1.93496
17673	ENSORLG00000023966	gpr156	10.1232	4.99628	4.99059	6.6668	20.3412	31.8902	8.98055	0.0483144	1.7601	0.00766725	7.10959	3.38721	1.31592
159	ENSORLG00000000227		19.6254	33.3787	19.3277	24.0412	81.7	104.948	59.2856	3.31734e-06	1.77607	9.5282e-08	28.4676	3.42491	5.47921
10649	ENSORLG00000013818	cacna1bb	39.557	37.0737	47.9891	41.415	141.39	44.836	239.809	0.00151071	1.77645	9.935e-05	15.149	3.42582	2.82082
21982	ENSORLG00000028275	foxi3b	138.187	127.602	149.322	138.003	482.501	528.301	442.028	1.41491e-44	1.8124	2.38589e-47	208.901	3.51227	43.8493
3579	ENSORLG00000004859	rtn4rl1b	120.994	152.639	106.376	126.345	458.221	474.534	447.036	7.90352e-39	1.8636	1.51042e-41	182.319	3.63915	38.1022
4676	ENSORLG00000006222		3.99327	5.9281	5.92177	5.26581	17.2988	16.8655	17.9068	0.0101733	1.87786	0.00101556	10.799	3.67531	1.99254
22588	ENSORLG00000028881	ccl25b	4.00615	6.94464	2.94054	4.61516	14.8338	15.8871	13.9261	0.026527	1.88893	0.00345667	8.54924	3.7036	1.57631
5615	ENSORLG00000007412	pou4f2	8.42076	2.30876	5.3055	5.31642	20.162	26.222	14.2921	0.00983626	1.98672	0.000976383	10.8718	3.96335	2.00717
6517	ENSORLG00000008520	slc25a55b	3.61508	3.55811	3.55671	3.56372	12.9656	11.5172	14.5428	0.0174059	2.06641	0.00199095	9.55786	4.18843	1.7593
10755	ENSORLG00000013946		23.1767	6.88332	12.8648	14.2301	58.4277	28.7548	88.7967	0.00104896	2.09025	6.51507e-05	15.9467	4.25821	2.97924
2528	ENSORLG00000003500	frem1b	913.147	306.423	285.82	498.536	2173.8	3698.76	669.425	0.0200193	2.12214	0.00237765	9.23243	4.35338	1.69855
8114	ENSORLG00000010515	gucy1a2	9.10886	3.97892	8.96948	7.31963	30.7484	8.93234	52.9315	0.0140009	2.19527	0.00151889	10.0556	4.57975	1.85385
22726	ENSORLG00000029019	rtn4rl1a	17.0844	14.8601	8.83759	13.5284	61.3725	11.7842	111.748	0.00657128	2.24683	0.000591345	11.803	4.7464	2.18235
23637	ENSORLG00000029930	hic1	7.32474	8.21423	6.20295	7.22083	33.9585	40.0677	28.1791	7.71583e-06	2.26819	2.44603e-07	26.644	4.81717	5.11262
16705	ENSORLG00000022998		2.02772	3.99109	1.99162	2.66216	9.42455	9.95848	8.98026	0.0466228	2.29684	0.00729832	7.19804	4.91381	1.3314
19557	ENSORLG00000025850	dcst2	47.8832	4.3025	8.28942	19.9879	97.0333	149.738	45.2486	0.0086933	2.30154	0.000840451	11.1497	4.92982	2.06082
11194	ENSORLG00000014533	junba	1.0406	7.01191	1.00993	3.01284	14.9038	22.9399	6.99834	0.0421568	2.31082	0.00632402	7.45558	4.96165	1.37513
3213	ENSORLG00000004386		49.3887	33.776	52.6878	45.1229	236.315	414.109	60.6725	2.84235e-05	2.40401	1.06562e-06	23.8058	5.29272	4.54632
21193	ENSORLG00000027486	zgc:165508	52.9642	28.31	32.2473	37.6614	205.623	222.393	191.092	6.79518e-25	2.46163	2.97917e-27	116.926	5.50839	24.1678
15571	ENSORLG00000021864		9.08832	3.94675	12.9323	8.62216	48.5794	71.6942	25.9146	3.50681e-05	2.61852	1.34824e-06	23.3531	6.14121	4.45509
23049	ENSORLG00000029342		2.04846	3.00819	1.00976	2.01154	12.9198	12.9664	12.9949	0.00352748	2.68867	0.000277583	13.2159	6.44717	2.45253
690	ENSORLG00000001003	smc1b	9.04652	10.9063	8.88765	9.57362	62.9171	111.507	14.8752	0.000163091	2.82769	7.57199e-06	20.043	7.09937	3.78757
5765	ENSORLG00000007593	grik4	116.036	100.683	39.5372	85.0337	620.474	628.996	618.963	3.19809e-24	2.87794	1.45605e-26	113.78	7.35102	23.4951
20746	ENSORLG00000027039		12.0874	0.00288377	11.9017	3.91564	49.5418	71.6641	27.8817	0.00102222	2.9567	6.32795e-05	16.0019	7.76346	2.99046
7299	ENSORLG00000009477	alp3	33.6977	9.24002	43.1858	28.6042	308.236	335.881	283.95	3.88937e-22	3.44544	2.05497e-24	103.969	10.8938	21.4101
376	ENSORLG00000000538		1.60505	3.56069	2.55833	2.56348	25.8779	35.4466	16.5409	1.9737e-06	3.67022	5.45816e-08	29.5468	12.7305	5.70472
16293	ENSORLG00000022586		0.896415	1.87348	0.877286	1.2095	7.82201	12.8409	2.86891	0.0359875	3.79474	0.00517488	7.81729	13.8781	1.44385
928	ENSORLG00000001347	dhrs7ca	0.590762	0.571979	1.57671	0.90898	6.53105	10.5475	2.56915	0.0353276	4.29371	0.00505081	7.86116	19.6126	1.45189
11424	ENSORLG00000014851	rgs7bpb	2.07474	9.01149	5.9959	5.6692	109.652	218.214	1.9932	0.0198055	4.37812	0.00234558	9.25731	20.7943	1.70321
17057	ENSORLG00000023350		0.790946	0.000615956	0.777348	0.107817	5.73743	7.75464	3.76859	0.0261478	4.75238	0.00338035	8.58988	26.9531	1.58257
3297	ENSORLG00000004494		0.317886	0.304408	0.310912	0.308267	5.27395	2.29958	8.29969	0.033053	4.75377	0.00461304	8.02522	26.979	1.48079
8813	ENSORLG00000011404	si:dkey-76b14.2	4.29878	0.00349539	6.19314	2.86562	92.9898	177.571	9.18322	0.00347081	4.9457	0.000271172	13.2597	30.8181	2.45957
6807	ENSORLG00000008881	iqsec3b	1.27665	1.24089	0.244484	0.910326	17.1275	6.21553	28.2198	0.000106858	5.07641	4.70825e-06	20.9525	33.7406	3.97119
14213	ENSORLG00000018720		0.120785	0.000972947	1.11057	0.108239	10.0428	0	21.0929	0.0369654	5.0805	0.00534192	7.75989	33.8363	1.4322
16264	ENSORLG00000022557		0.359437	1.34051	0	0.00798373	11.268	0	23.3248	0.0293758	5.21376	0.00394793	8.30761	37.1106	1.53201
6606	ENSORLG00000008639	hcn5	0.0386374	0.00327882	6.74256	1.4126	78.1607	151.228	5.73654	0.0294395	5.46939	0.00395814	8.30292	44.3048	1.53107
15882	ENSORLG00000022175		0.00924074	0.000787337	0	0.000999332	8.05667	0	17.0956	0.043539	5.49154	0.00659534	7.37999	44.9901	1.36112
21285	ENSORLG00000027578		0.475479	2.44489	0	0.109412	30.2341	1.42998	59.3986	0.000905798	5.89682	5.47318e-05	16.2767	59.5826	3.04297
15839	ENSORLG00000022132		0.0135598	0.00115465	0	0.00146557	13.3724	1.94733	24.94	0.00273724	6.09525	0.0002014	13.818	68.368	2.56269

## Sheet: WTvsYAPd
ID	Gene ID	Gene name	WT.R1	WT.R2	WT.R3	WT.R4	YAPd.R1	YAPd.R2	YAPd.R3	padj	log2FoldChange	pvalue	stat	foldChange	log10padj
22917	ENSORLG00000029210	ltb4r2a	7276.85	7355.9	7327.09	7282.69	0	0	0	0	-15.3037	0	5688.71	2.47248e-05	Inf
6777	ENSORLG00000008846		4667.2	4281.25	5097.49	4658.27	0	0	0	0	-14.659	0	2589.36	3.86538e-05	Inf
10983	ENSORLG00000014250	si:dkey-17e16.9	2351.86	2061.11	2184.12	2187.82	0	0	0	0	-13.5685	0	2189.41	8.23119e-05	Inf
22582	ENSORLG00000028875		1535.67	1434.19	1501.3	1482.7	0	0	0	0	-13.0072	0	2085.91	0.000121459	Inf
937	ENSORLG00000001358	TGM1	1446.43	1451.8	1453.16	1443.09	0	0	0	0	-12.9679	0	2215.58	0.000124821	Inf
11108	ENSORLG00000014413	RAPGEF4	1256.15	1244.46	1265.27	1249.19	0	0	0	0	-12.7601	0	1984.06	0.000144157	Inf
22829	ENSORLG00000029122	fhdc4	941.912	1273.3	1229.36	1142.9	0	0	0	5.02995e-201	-12.6308	3.39976e-204	929.719	0.000157671	200.298
9546	ENSORLG00000012358	rgs5a	725.348	719.937	829.325	754.472	0	0	0	7.76852e-235	-12.0324	3.93808e-238	1085.85	0.000238723	234.11
4453	ENSORLG00000005948		758.222	734.396	758.833	746.719	0	0	0	1.47657e-283	-12.0175	6.65346e-287	1310.26	0.000241201	282.831
140	ENSORLG00000000201	cxcl14	614.444	595.542	690.914	630.508	0	0	0	1.96652e-208	-11.773	1.10765e-211	964.162	0.000285735	207.706
86	ENSORLG00000000110	si:ch73-74h11.1	672.356	634.893	571.482	623.008	0	0	0	4.15977e-204	-11.7565	2.5773e-207	944.073	0.000289036	203.381
2501	ENSORLG00000003465	cyp26b1	595.43	510.868	539.607	545.807	0	0	0	4.12138e-188	-11.5642	3.01779e-191	870.156	0.000330232	187.385
7112	ENSORLG00000009256	rh50	489.459	603.908	537.506	541.018	0	0	0	3.39272e-169	-11.5518	2.67534e-172	783.004	0.000333095	168.469
20449	ENSORLG00000026742		586.278	563.515	468.85	536.708	0	0	0	3.72576e-160	-11.54	3.14782e-163	741.287	0.000335815	159.429
1430	ENSORLG00000002026	mcf2b	474.837	514.489	366.31	449.53	0	0	0	6.33108e-116	-11.2852	8.5584e-119	536.98	0.000400692	115.199
10142	ENSORLG00000013126		420.751	370.662	409.669	398.325	0	0	0	1.71635e-152	-11.1105	1.64346e-155	705.794	0.000452264	151.765
3596	ENSORLG00000004880	afap1l2	402.729	342.635	372.576	370.719	0	0	0	1.89542e-138	-11.0064	1.92168e-141	641.105	0.000486131	137.722
1003	ENSORLG00000001463	eml2	393.727	330.655	357.577	358.843	0	0	0	2.51879e-132	-10.9584	2.83743e-135	612.739	0.000502554	131.599
17542	ENSORLG00000023835		359.538	257.2	440.88	350.799	0	0	0	2.18979e-74	-10.9274	5.05697e-77	345.056	0.000513484	73.6596
12213	ENSORLG00000015893	oca2	134.265	313.557	543.658	329.305	0	0	0	7.13872e-30	-10.8326	5.79011e-32	138.457	0.000548373	29.1464
23374	ENSORLG00000029667	si:dkey-245n4.2	276.905	339.998	372.974	328.454	0	0	0	1.9736e-102	-10.8294	3.11258e-105	474.654	0.000549586	101.705
13247	ENSORLG00000017229		354.312	279.34	345.74	324.83	0	0	0	1.41102e-108	-10.8132	2.06639e-111	503.046	0.000555796	107.85
21426	ENSORLG00000027719	trarg1a	314.775	312.891	331.746	318.279	0	0	0	6.74658e-134	-10.7869	7.22006e-137	620.07	0.000566012	133.171
18140	ENSORLG00000024433		281.911	298.433	350.659	308.877	0	0	0	2.68878e-109	-10.7414	3.78617e-112	506.433	0.000584154	108.57
4721	ENSORLG00000006276	mapk10	296.145	289.318	296.071	292.455	0	0	0	1.37426e-125	-10.6615	1.62552e-128	581.669	0.0006174	124.862
22808	ENSORLG00000029101		314.256	280.01	260.496	283.438	0	0	0	2.33385e-107	-10.6174	3.54928e-110	497.37	0.000636577	106.632
7401	ENSORLG00000009600	hmcn1	275.737	233.617	336.448	280.568	0	0	0	2.49258e-83	-10.6028	5.05424e-86	386.391	0.000643044	82.6034
17550	ENSORLG00000023843		226.887	181.016	327.351	243.943	0	0	0	3.62037e-55	-10.3992	1.30508e-57	255.958	0.000740521	54.4412
15977	ENSORLG00000022270		245.018	227.376	249.359	239.407	0	0	0	2.20815e-101	-10.3738	3.73125e-104	469.696	0.000753653	100.656
10337	ENSORLG00000013399	f5	225.973	224.632	224.386	223.931	0	0	0	3.7836e-98	-10.2745	6.8196e-101	454.707	0.000807371	97.4221
2587	ENSORLG00000003571	ppef1	223.036	219.69	221.471	220.345	0	0	0	6.06625e-97	-10.2564	1.12756e-99	449.108	0.00081754	96.2171
20632	ENSORLG00000026925	hand2	220.45	221.168	202.738	213.72	0	0	0	2.34003e-91	-10.2094	4.6131e-94	423.324	0.000844598	90.6308
7890	ENSORLG00000010226	angpt1	233.624	179.658	178.452	196.218	0	0	0	4.43197e-69	-10.0869	1.14831e-71	320.463	0.00091948	68.3534
3158	ENSORLG00000004319	col1a2	203.023	179.575	194.536	191.42	0	0	0	2.8747e-81	-10.0508	5.99098e-84	376.865	0.000942758	80.5414
5447	ENSORLG00000007192	sgsm1a	185.978	194.996	172.558	183.595	0	0	0	2.60511e-78	-9.99043	5.72262e-81	363.178	0.000983064	77.5842
8775	ENSORLG00000011357	pde10a	187.607	181.445	175.188	180.53	0	0	0	3.77984e-79	-9.96643	8.09024e-82	367.08	0.000999552	78.4225
23151	ENSORLG00000029444	spaca4l	185.012	167.741	183.726	177.951	0	0	0	1.22171e-76	-9.94401	2.75253e-79	355.453	0.00101521	75.913
1555	ENSORLG00000002202		180.543	139.045	145.968	154.391	0	0	0	5.36203e-59	-9.74194	1.6611e-61	273.829	0.00116784	58.2707
10296	ENSORLG00000013346	si:ch211-214p16.3	137.455	155.858	151.653	147.629	0	0	0	6.66738e-64	-9.67872	1.91527e-66	296.491	0.00122016	63.176
10844	ENSORLG00000014059		150.332	144.397	145.255	145.978	0	0	0	5.64029e-65	-9.65655	1.52492e-67	301.535	0.00123905	64.2487
6499	ENSORLG00000008495	glipr2l	146.613	143.734	140.552	142.938	0	0	0	6.62188e-64	-9.63128	1.8649e-66	296.544	0.00126094	63.179
9123	ENSORLG00000011794	jagn1a	126	138.401	166.538	142.981	0	0	0	5.41353e-55	-9.62582	1.98197e-57	255.125	0.00126572	54.2665
7348	ENSORLG00000009535		119.824	110.015	184.643	137.534	0	0	0	5.20564e-40	-9.57097	3.0787e-42	185.483	0.00131477	39.2835
1873	ENSORLG00000002616	cntn5	130.199	138.535	144.45	137.085	0	0	0	5.44858e-60	-9.56327	1.59584e-62	278.498	0.00132181	59.2637
11779	ENSORLG00000015328	dcc	147.006	126.941	136.908	136.281	0	0	0	1.09647e-58	-9.56085	3.45851e-61	272.368	0.00132403	57.96
2125	ENSORLG00000002966	f8	130.167	136.484	130.281	131.697	0	0	0	1.11484e-58	-9.50613	3.57925e-61	272.299	0.00137521	57.9528
10567	ENSORLG00000013710	npr2	99.0976	92.4394	196.37	128.762	0	0	0	6.91265e-29	-9.47739	5.91823e-31	133.841	0.00140289	28.1604
24214	ENSORLG00000030507	mbnl1	111.238	125.749	141.777	125.684	0	0	0	3.02767e-51	-9.4434	1.2449e-53	237.705	0.00143633	50.5189
21973	ENSORLG00000028266		123.399	121.671	120.535	121.305	0	0	0	1.08888e-54	-9.39349	4.10921e-57	253.673	0.00148689	53.963
4048	ENSORLG00000005436	sytl2a	105.721	112.181	117.115	111.155	0	0	0	2.9875e-49	-9.26123	1.32935e-51	228.403	0.00162964	48.5247
23279	ENSORLG00000029572		98.7962	126.521	103.167	108.979	0	0	0	1.82933e-44	-9.24128	8.96425e-47	206.266	0.00165233	43.7377
8718	ENSORLG00000011273	col1a1b	243.956	167.665	221.038	209.774	0	0	1.79658	5.79119e-65	-9.22032	1.59834e-67	301.442	0.00167652	64.2372
9288	ENSORLG00000012025	wnt4	120.695	95.7477	99.6891	104.847	0	0	0	3.52346e-43	-9.17688	1.84568e-45	200.246	0.00172777	42.453
8515	ENSORLG00000011019	cacna1aa	114.06	96.2257	97.1376	101.979	0	0	0	7.58257e-44	-9.14502	3.88653e-46	203.347	0.00176635	43.1202
10306	ENSORLG00000013360	rgcc	93.0347	106.642	108.554	102.274	0	0	0	1.89954e-44	-9.14458	9.4153e-47	206.168	0.00176688	43.7214
16845	ENSORLG00000023138		471.409	582.929	544.86	530.507	0	0	3.61403	3.69491e-158	-9.07995	3.32987e-161	731.976	0.00184784	157.432
16368	ENSORLG00000022661		94.7523	91.1763	95.1233	93.2511	0	0	0	3.03473e-42	-9.01407	1.62385e-44	195.919	0.00193417	41.5179
13863	ENSORLG00000018020	dll4	91.1525	87.5946	103.66	93.6982	0	0	0	1.29508e-40	-9.01396	7.36751e-43	188.328	0.00193432	39.8877
7183	ENSORLG00000009340	pacs2	87.1793	98.8033	84.5714	89.7649	0	0	0	2.93975e-39	-8.95412	1.77173e-41	182.002	0.00201623	38.5317
23398	ENSORLG00000029691		86.0773	87.6032	91.5543	87.9974	0	0	0	1.06038e-39	-8.9253	6.33099e-42	184.049	0.00205692	38.9745
17028	ENSORLG00000023321	pcare2	182.406	163.133	161.948	168.311	1.75281	0	0	4.50683e-70	-8.90432	1.14232e-72	325.064	0.00208705	69.3461
20094	ENSORLG00000026387		64.5235	57.0655	138.776	86.4341	0	0	0	2.71744e-20	-8.89942	3.85713e-22	93.6024	0.00209415	19.5658
4031	ENSORLG00000005419	mbnl2	80.1104	90.7636	84.6172	84.7689	0	0	0	1.09315e-37	-8.87016	6.77291e-40	174.755	0.00213706	36.9613
13468	ENSORLG00000017495	lck	88.4819	68.7807	92.9398	83.0041	0	0	0	1.75593e-33	-8.83537	1.25607e-35	155.216	0.00218921	32.7555
2817	ENSORLG00000003871	ccna1	86.833	73.2042	87.2643	82.0456	0	0	0	1.28104e-35	-8.82651	8.44216e-38	165.16	0.00220271	34.8924
21495	ENSORLG00000027788		111.036	68.9997	62.8749	80.531	0	0	0	5.26887e-26	-8.80032	5.40123e-28	120.314	0.00224305	25.2783
12406	ENSORLG00000016145	tmem45a	60.3057	89.2502	87.1447	78.5648	0	0	0	8.86997e-30	-8.76219	7.29422e-32	137.998	0.00230312	29.0521
14838	ENSORLG00000020495	thsd7ba	89.4553	65.7196	72.7213	75.5903	0	0	0	1.06028e-30	-8.69639	8.30117e-33	142.314	0.0024106	29.9746
9039	ENSORLG00000011677	scn12aa	76.7726	73.3065	74.245	74.4349	0	0	0	1.06774e-33	-8.68139	7.57774e-36	156.22	0.0024358	32.9715
3123	ENSORLG00000004269	pax7	69.7568	70.3704	72.3215	70.4999	0	0	0	6.54019e-32	-8.60028	4.8626e-34	147.951	0.00257666	31.1844
17743	ENSORLG00000024036		67.9678	83.7427	57.4243	69.3814	0	0	0	1.828e-27	-8.57404	1.71947e-29	127.153	0.00262395	26.738
14153	ENSORLG00000018566	mlpha	64.8868	56.4345	85.6464	68.6759	0	0.0642701	0	2.04392e-26	-8.56318	2.03771e-28	122.247	0.00264379	25.6895
7311	ENSORLG00000009494	ctdspla	69.9167	69.5242	59.3674	65.9538	0	0	0	5.97389e-29	-8.50351	5.08087e-31	134.144	0.00275542	28.2237
5191	ENSORLG00000006869	ntn5	67.4467	74.1374	53.8858	64.842	0	0	0	6.26161e-27	-8.4867	5.99568e-29	124.675	0.00278772	26.2033
8094	ENSORLG00000010493	nfasca	67.162	60.7275	59.6618	62.2244	0	0	0	5.42834e-28	-8.42925	4.86147e-30	129.661	0.00290096	27.2653
14225	ENSORLG00000018750		63.9107	61.5319	61.4746	62.023	0	0	0	4.88878e-28	-8.41143	4.32319e-30	129.894	0.00293702	27.3108
16868	ENSORLG00000023161	jakmip2	59.6964	63.3988	60.313	60.8638	0	0	0	1.54354e-27	-8.38739	1.42582e-29	127.525	0.00298637	26.8115
14028	ENSORLG00000018249	wnt6b	62.2361	61.8871	57.7938	60.3539	0	0	0	2.33275e-27	-8.38147	2.2074e-29	126.658	0.00299866	26.6321
6523	ENSORLG00000008528		62.5545	57.1563	58.1126	58.9903	0	0	0	1.27183e-26	-8.34466	1.24647e-28	123.223	0.00307614	25.8956
18717	ENSORLG00000025010	dgkg	70.1922	50.6214	54.6107	58.1864	0	0	0	3.82017e-24	-8.33249	4.21737e-26	111.671	0.00310221	23.4179
18535	ENSORLG00000024828	rtn4rl2a	56.6722	57.3629	59.3281	57.5357	0	0	0	4.06762e-26	-8.30669	4.14689e-28	120.838	0.00315818	25.3907
9018	ENSORLG00000011653		49.626	52.3703	71.4907	57.5816	0	0	0	4.92232e-23	-8.30638	5.71138e-25	106.506	0.00315887	22.3078
8995	ENSORLG00000011624	tnnc1a	59.3163	63.0241	49.8508	57.1257	0	0	0	7.8602e-25	-8.30047	8.50038e-27	114.847	0.00317184	24.1046
7326	ENSORLG00000009509	sema3e	58.9379	50.5324	57.5485	55.4108	0	0	0	1.83689e-24	-8.24156	2.00719e-26	113.143	0.00330402	23.7359
773	ENSORLG00000001111		54.3152	57.0395	53.9614	54.8601	0	0	0	6.06289e-25	-8.24144	6.48839e-27	115.383	0.0033043	24.2173
3967	ENSORLG00000005337		60.2786	45.8117	54.8499	53.3975	0	0	0	6.19255e-23	-8.20106	7.2201e-25	106.042	0.00339808	22.2081
3193	ENSORLG00000004361	megf6b	65.1818	50.6939	43.5865	52.8908	0	0	0	1.82338e-21	-8.19444	2.40324e-23	99.0979	0.00341371	20.7391
3459	ENSORLG00000004705	FRMPD4	58.2895	43.8321	57.916	53.0918	0	0	0	1.96676e-22	-8.19409	2.38174e-24	103.677	0.00341454	21.7062
7908	ENSORLG00000010249	itga10	50.8193	49.5249	55.533	51.7346	0	0	0	3.88606e-23	-8.14471	4.48711e-25	106.984	0.00353345	22.4105
4643	ENSORLG00000006181	slc6a17	53.6581	52.352	46.2533	50.5214	0	0	0	1.62017e-22	-8.11605	1.9529e-24	104.07	0.00360434	21.7904
7823	ENSORLG00000010143	ptprga	51.4547	49.1513	47.0907	49.009	0	0	0	3.86603e-22	-8.07163	4.83417e-24	102.274	0.00371703	21.4127
8806	ENSORLG00000011397	myom1b	50.0879	50.8198	45.7319	48.6521	0	0	0	4.58288e-22	-8.0716	5.85961e-24	101.893	0.00371711	21.3389
1228	ENSORLG00000001753	tmtops3a	49.7301	49.4533	49.4097	49.3136	0	0	0	2.87555e-22	-8.07154	3.56326e-24	102.879	0.00371726	21.5413
16622	ENSORLG00000022915		48.4992	50.2479	48.1865	48.7534	0	0	0	3.99294e-22	-8.06398	5.03784e-24	102.193	0.0037368	21.3987
20817	ENSORLG00000027110		48.1374	49.8881	47.8271	48.4047	0	0	0	3.99294e-22	-8.06398	5.03784e-24	102.193	0.0037368	21.3987
12940	ENSORLG00000016822	shc2	79.5733	88.203	113.354	93.2937	0	0	1.37221	1.41912e-34	-8.05189	9.8317e-37	160.279	0.00376826	33.848
13082	ENSORLG00000017020	si:ch1073-396h14.1	43.9212	48.7232	43.6387	45.2235	0	0	0	1.9459e-20	-7.96227	2.69624e-22	94.3112	0.00400975	19.7109
10458	ENSORLG00000013560	kcnj1a.6	30.5174	32.3544	71.6556	44.6682	0	0	0	5.54181e-13	-7.92859	1.30164e-14	59.3773	0.00410447	12.2563
3373	ENSORLG00000004594	mtnr1bb	42.2253	39.9705	51.0296	44.2175	0	0	0	3.08928e-19	-7.92107	4.71553e-21	88.6486	0.00412593	18.5101
12757	ENSORLG00000016593		59.4769	32.9225	38.9463	43.5592	0	0	0	4.77255e-16	-7.90519	8.76338e-18	73.7731	0.00417159	15.3212
7752	ENSORLG00000010043		42.0337	46.8462	41.7642	43.3616	0	0	0	1.20078e-19	-7.90436	1.78555e-21	90.5699	0.00417397	18.9205
1871	ENSORLG00000002614	FBN1	43.643	44.4107	43.3644	43.6116	0	0	0	9.7136e-20	-7.89594	1.42799e-21	91.0121	0.00419841	19.0126
16444	ENSORLG00000022737	strc1	46.8138	37.478	40.4719	41.3904	0	0	0	1.8495e-18	-7.84437	2.91687e-20	85.0448	0.0043512	17.7329
10072	ENSORLG00000013035	gpr158a	74.2132	22.3828	22.3652	39.4247	0	0	0	1.67609e-09	-7.77406	5.51333e-11	42.986	0.00456851	8.7757
1670	ENSORLG00000002354	zgc:113223	24.3	52.4096	44.3004	40.179	0	0	0	1.19319e-13	-7.7711	2.67482e-15	62.4923	0.00457789	12.9233
7197	ENSORLG00000009356		49.4215	39.0692	30.9699	39.6258	0	0	0	5.60578e-16	-7.76324	1.03249e-17	73.4494	0.0046029	15.2514
4546	ENSORLG00000006056	adra1d	42.0535	42.8344	32.7161	39.0215	0	0	0	6.61828e-17	-7.74416	1.1146e-18	77.8449	0.00466417	16.1793
2660	ENSORLG00000003672	dclk1b	40.0555	36.8092	39.804	38.7215	0	0	0	1.43192e-17	-7.73455	2.33895e-19	80.9297	0.00469536	16.8441
3747	ENSORLG00000005066	loxhd1a	39.9873	35.7328	39.7367	38.3174	0	0	0	2.19654e-17	-7.72503	3.61265e-19	80.0706	0.00472644	16.6583
8809	ENSORLG00000011400	adgra2	46.6126	38.2928	31.2032	38.5168	0.152745	0	0	6.0006e-16	-7.71584	1.10859e-17	73.309	0.00475665	15.2218
9539	ENSORLG00000012351	cyp1d1	43.3995	34.0852	37.0825	38.0141	0	0	0	1.31647e-16	-7.6963	2.27643e-18	76.4345	0.00482151	15.8806
14857	ENSORLG00000020537	cdk5r2b	45.0656	33.7293	31.6859	36.6512	0	0	0	1.68214e-15	-7.65698	3.23087e-17	71.1982	0.00495472	14.7741
8699	ENSORLG00000011251	htr4	33.6267	37.476	36.4381	35.6941	0	0	0	2.79386e-16	-7.62601	4.97274e-18	74.8916	0.00506223	15.5538
12766	ENSORLG00000016605		34.9905	33.7899	36.7876	35.0392	0	0	0	7.14318e-16	-7.58459	1.33175e-17	72.947	0.00520968	15.1461
5417	ENSORLG00000007159		34.7677	34.5778	34.5508	34.4854	0	0	0	8.03356e-16	-7.57404	1.5068e-17	72.7033	0.0052479	15.0951
7827	ENSORLG00000010148		32.9254	31.7363	35.7439	33.3231	0	0	0	3.89818e-15	-7.51993	7.79461e-17	69.4609	0.00544847	14.4091
20880	ENSORLG00000027173		33.9179	33.734	31.692	32.9719	0	0	0	5.62523e-15	-7.49787	1.1438e-16	68.7045	0.00553243	14.2499
20714	ENSORLG00000027007		33.9852	30.7754	32.768	32.3643	0	0	0	1.02562e-14	-7.47533	2.1201e-16	67.4877	0.00561955	13.989
4588	ENSORLG00000006107	si:ch211-150g13.3	29.72	31.5753	29.5362	30.1465	0	0	0	1.0446e-13	-7.36921	2.33585e-15	62.7592	0.00604847	12.9811
11010	ENSORLG00000014282		28.9408	32.8167	28.7611	30.0472	0	0	0	1.7239e-13	-7.35689	3.91309e-15	61.7432	0.00610038	12.7635
21256	ENSORLG00000027549	foxq1b	32.1128	30.9344	23.8572	28.8337	0	0	0	1.6954e-12	-7.2942	4.1731e-14	57.0853	0.0063713	11.7707
10251	ENSORLG00000013280		32.2431	26.0216	28.0187	28.6349	0	0	0	1.16223e-12	-7.28122	2.79527e-14	57.8735	0.00642887	11.9347
22512	ENSORLG00000028805		30.1713	34.0437	21.9253	28.5813	0	0	0	6.45631e-12	-7.28115	1.68372e-13	54.3431	0.00642917	11.19
14221	ENSORLG00000018742		32.4804	26.2582	27.2473	28.5329	0	0	0	1.60876e-12	-7.26818	3.9417e-14	57.1975	0.00648723	11.7935
5465	ENSORLG00000007216	sncb	27.0614	29.9391	27.9021	28.1794	0	0	0	1.21522e-12	-7.25469	2.93641e-14	57.7766	0.00654818	11.9153
17888	ENSORLG00000024181		32.6614	26.4413	23.3994	27.3719	0	0	0	5.11979e-12	-7.24187	1.32075e-13	54.8202	0.00660663	11.2907
20799	ENSORLG00000027092		27.646	27.4967	27.4774	27.4253	0	0	0	1.37102e-12	-7.24147	3.34377e-14	57.5211	0.00660847	11.863
7561	ENSORLG00000009805		27.3486	26.1909	31.211	28.1284	0	0	0	2.07871e-12	-7.24136	5.18681e-14	56.6577	0.00660895	11.6822
14035	ENSORLG00000018260	lrp1bb	109.385	227.035	105.582	146.665	0	3.31257	0.294622	1.4283e-25	-7.22258	1.49636e-27	118.292	0.00669554	24.8452
9141	ENSORLG00000011821	il1rapl1a	28.3686	27.2096	24.1677	26.4661	0	0	0	9.22995e-12	-7.15913	2.43304e-13	53.6197	0.00699661	11.0348
18253	ENSORLG00000024546	meox2a	25.0074	25.8798	26.8698	25.8104	0	0	0	1.21097e-11	-7.13035	3.23307e-13	53.0613	0.00713758	10.9169
15853	ENSORLG00000022146	vsig10l	23.5391	26.4349	26.417	25.3553	0	0.12625	0	1.36986e-11	-7.13027	3.68044e-13	52.8067	0.00713795	10.8633
7415	ENSORLG00000009614	mkxb	42.3829	22.0158	11.9217	25.3052	0.0626594	0	0	1.42684e-07	-7.10289	6.31687e-09	33.7346	0.00727471	6.84562
11538	ENSORLG00000015010		29.6777	16.4156	28.4973	24.7503	0	0	0	6.80239e-10	-7.08684	2.13796e-11	44.8401	0.00735611	9.16734
17988	ENSORLG00000024281	pvalb7	27.5817	23.4049	22.382	24.3483	0	0	0	5.30659e-11	-7.07181	1.50643e-12	50.04	0.00743318	10.2752
21833	ENSORLG00000028126		24.5953	24.4632	24.4471	24.3996	0	0	0	3.31127e-11	-7.07154	9.2508e-13	50.997	0.00743453	10.48
18720	ENSORLG00000025013	wnt7aa	23.031	31.9786	19.8665	24.8507	0	0	0	2.96316e-10	-7.07145	8.99598e-12	46.5358	0.00743502	9.52824
585	ENSORLG00000000846	hapln4	23.9897	22.851	27.8736	24.8024	0	0	0	5.0992e-11	-7.07143	1.44469e-12	50.1221	0.00743513	10.2925
4034	ENSORLG00000005422	pik3cd	28.8311	21.6247	22.6184	24.2473	0	0	0	1.07487e-10	-7.05679	3.14821e-12	48.5941	0.00751094	9.96864
5965	ENSORLG00000007837	nr1d4a	23.8192	26.7151	22.6674	24.2984	0	0	0	5.70755e-11	-7.05639	1.62347e-12	49.8932	0.00751303	10.2436
18097	ENSORLG00000024390	im:7142702	24.51	25.3875	21.341	23.6414	0	0.42215	0	9.98847e-11	-7.02584	2.89741e-12	48.7569	0.00767381	10.0005
249	ENSORLG00000000344	P2RY14	26.5636	22.3929	21.3712	23.3406	0	0	0	1.54583e-10	-7.01042	4.56243e-12	47.8665	0.0077563	9.81084
13392	ENSORLG00000017398	rx1	22.6119	22.4909	22.4769	22.4333	0	0	0	2.82186e-10	-6.94601	8.51929e-12	46.6425	0.00811039	9.54947
8486	ENSORLG00000010984	si:ch211-113e8.5	68.4645	76.1504	88.1882	77.2522	0	2.52814	0	1.22057e-29	-6.88099	1.02142e-31	137.33	0.00848431	28.9134
4867	ENSORLG00000006472	pcsk2	22.9961	19.8511	21.854	21.4743	0	0	0	1.2543e-09	-6.86172	4.06937e-11	43.5802	0.00859838	8.9016
16821	ENSORLG00000023114		19.7058	21.6144	22.6087	21.2224	0	0	0	1.22895e-09	-6.86143	3.97328e-11	43.627	0.00860009	8.91047
1106	ENSORLG00000001588	GRXCR2	20.1477	20.0382	24.0555	21.3208	0	0	0	1.94325e-09	-6.84393	6.40307e-11	42.6933	0.00870503	8.71147
9284	ENSORLG00000012020		75.2918	68.8025	77.8197	73.6196	0	0.949332	0.88924	1.66463e-30	-6.81872	1.31265e-32	141.404	0.00885852	29.7787
3482	ENSORLG00000004734	stoml3b	19.5663	21.4764	20.4566	20.4163	0	0	0	2.49949e-09	-6.80842	8.39078e-11	42.1645	0.00892201	8.60215
15941	ENSORLG00000022234		19.3087	16.1822	22.2167	19.1545	0	0	0	1.2079e-08	-6.73446	4.40868e-10	38.9229	0.0093913	7.91797
21180	ENSORLG00000027473		17.4692	15.3577	24.4139	19.0042	0	0	0	4.02749e-08	-6.69581	1.60383e-09	36.4039	0.00964629	7.39497
5183	ENSORLG00000006860	syt5b	19.6782	18.5664	18.5564	18.8538	0.655563	0	0	1.54836e-08	-6.6765	5.74206e-10	38.4072	0.00977627	7.81013
13078	ENSORLG00000017013	col1	293.773	243.466	255.324	262.801	0	0	8.18461	1.07686e-06	-6.65675	5.62876e-08	29.4872	0.00991101	5.96784
20377	ENSORLG00000026670		19.4557	20.3616	15.3151	18.2978	0	0	0	3.11731e-08	-6.65666	1.21855e-09	36.9395	0.00991162	7.50622
23209	ENSORLG00000029502	si:dkey-35m8.1	22.1243	17.981	15.9572	18.6006	0	0	0	4.60977e-08	-6.63671	1.84869e-09	36.127	0.0100496	7.33632
3715	ENSORLG00000005029		18.0058	19.9252	16.8933	18.1963	0	0	0	3.8319e-08	-6.61581	1.52378e-09	36.5037	0.0101963	7.41659
4037	ENSORLG00000005425	zpld1a	18.188	18.0915	18.0821	18.047	0	0	0	5.52707e-08	-6.57404	2.25197e-09	35.7425	0.0104958	7.25751
7608	ENSORLG00000009861	sez6a	17.8838	15.7732	19.7937	17.7442	0	0	0	7.07713e-08	-6.57401	2.95777e-09	35.2115	0.0104961	7.15014
10823	ENSORLG00000014035		33.0596	32.8784	33.861	33.1243	1.77503	0	0	7.08458e-14	-6.536	1.55227e-15	63.5642	0.0107763	13.1497
20093	ENSORLG00000026386		68.7797	66.3797	45.1287	59.8023	0	0	2.1616	2.18565e-20	-6.50621	3.05306e-22	94.0652	0.0110011	19.6604
20659	ENSORLG00000026952	gpc5a	240.715	224.11	248.117	236.472	0	8.25672	0	2.57194e-06	-6.49461	1.42837e-07	27.684	0.0110899	5.58974
4052	ENSORLG00000005440	vmo1a	16.4598	16.3727	16.3651	16.3331	0	0	0	1.54035e-07	-6.48658	6.90614e-09	33.5611	0.0111518	6.81238
5181	ENSORLG00000006858	wscd2	11.5563	15.519	22.5595	16.4828	0	0	0	8.45813e-07	-6.48585	4.36865e-08	29.9785	0.0111575	6.07273
21477	ENSORLG00000027770		17.6389	12.5102	17.5401	15.8273	0	0	0	5.93065e-07	-6.41752	2.94295e-08	30.7448	0.0116986	6.2269
6927	ENSORLG00000009027	vstm4a	14.2484	14.1709	18.1923	15.4756	0	0	0	4.65013e-07	-6.41712	2.26037e-08	31.2569	0.0117018	6.33253
11479	ENSORLG00000014931		14.0834	19.0432	15.0065	15.98	0	0	0.785642	6.64435e-07	-6.39324	3.33078e-08	30.5046	0.0118972	6.17755
8525	ENSORLG00000011032		16.1383	21.0903	10.004	15.6763	0	0	0	3.5715e-06	-6.36937	2.03378e-07	27.0007	0.0120957	5.44715
8726	ENSORLG00000011287	emilin2b	2185.35	1969.53	1989.49	2037.38	0	24.8678	50.8647	0.000373853	-6.34483	3.46816e-05	17.1423	0.0123031	3.4273
1507	ENSORLG00000002135	obsl1a	189.12	198.107	248.415	210.895	7.84748	0	0	1.50472e-49	-6.33234	6.52606e-52	229.82	0.0124101	48.8225
9076	ENSORLG00000011728	nme3	14.8031	14.7243	15.7251	15.0211	0	0	0	9.71206e-07	-6.31944	5.0546e-08	29.6957	0.0125216	6.01269
12229	ENSORLG00000015915	si:dkey-21a6.5	221.884	277.206	359.775	284.999	3.36748	0	8.18351	1.67009e-50	-6.30802	7.05512e-53	234.25	0.0126211	49.7773
21164	ENSORLG00000027457	cplx3b	15.7751	13.6794	13.6744	14.3166	0	0	0	1.77641e-06	-6.26811	9.57543e-08	28.458	0.0129751	5.75046
17645	ENSORLG00000023938		22.7353	22.6072	34.6833	26.5671	0	1.30891	0	4.84872e-10	-6.22483	1.50208e-11	45.5314	0.0133702	9.31437
16685	ENSORLG00000022978		66.6292	74.3266	80.3104	73.4196	1.70858	2.72622	0	3.15952e-28	-6.21834	2.77619e-30	130.773	0.0134305	27.5004
20095	ENSORLG00000026388		14.4407	14.3657	12.347	13.6613	0	0	0	2.99353e-06	-6.21465	1.68611e-07	27.3632	0.0134649	5.52382
7440	ENSORLG00000009644		116.363	111.661	63.0818	96.5299	4.56137	0	0	3.99798e-22	-6.20293	5.06916e-24	102.18	0.0135748	21.3982
21945	ENSORLG00000028238		15.6881	11.5795	13.5897	13.5592	0	0	0	4.60218e-06	-6.18731	2.69329e-07	26.458	0.0137225	5.33704
10315	ENSORLG00000013375		13.8688	13.7956	13.7907	13.7623	0	0	0	3.54406e-06	-6.18702	2.01617e-07	27.0175	0.0137253	5.4505
15987	ENSORLG00000022280		13.9701	12.889	14.898	13.8627	0	0	0	3.77837e-06	-6.187	2.16223e-07	26.8824	0.0137255	5.4227
20950	ENSORLG00000027243		1.60091	36.8349	1.58329	13.3065	0	0.182014	0	0.0162577	-6.15721	0.002988	8.81478	0.0140118	1.78894
16164	ENSORLG00000022457		14.9446	13.8616	10.8368	13.1565	0	0	0	8.13668e-06	-6.13069	4.98631e-07	25.2691	0.0142718	5.08955
10685	ENSORLG00000013860	olfml2bb	10.2401	13.204	14.2063	12.5013	0	0	0	1.02187e-05	-6.10092	6.39459e-07	24.7895	0.0145694	4.99061
1928	ENSORLG00000002690	trpc6b	11.3339	14.2939	11.2697	12.2494	0	0	0	1.1962e-05	-6.07141	7.60682e-07	24.4549	0.0148704	4.92219
4602	ENSORLG00000006123	nexmifb	30.1137	18.8689	22.8877	23.8439	0	0	1.55297	5.423e-09	-6.04886	1.88159e-10	40.5859	0.0151047	8.26576
17742	ENSORLG00000024035		31.0261	20.7437	78.21	43.1551	1.71488	0.756345	1.67834	7.68043e-09	-6.02937	2.73405e-10	39.8559	0.0153101	8.11461
20675	ENSORLG00000026968		11.2127	11.1524	13.1628	11.7965	0	0	0	1.82845e-05	-6.01006	1.2132e-06	23.5562	0.0155164	4.73792
4781	ENSORLG00000006353	fads2	9.24254	14.2251	12.2078	11.8462	0	0	0	2.52023e-05	-6.00976	1.71621e-06	22.8891	0.0155197	4.59856
5059	ENSORLG00000006709	si:dkey-65b12.6	12.6109	11.5386	11.5358	11.847	0	0	0	2.23119e-05	-5.97859	1.50053e-06	23.1473	0.0158586	4.65146
5530	ENSORLG00000007293		13.4003	7.29014	13.3298	11.2917	0	0	0	6.4001e-05	-5.94631	4.79449e-06	20.9177	0.0162175	4.19381
9884	ENSORLG00000012783		15.001	8.88574	10.8982	11.5442	0	0	0	6.47163e-05	-5.91343	4.85171e-06	20.895	0.0165913	4.18899
18936	ENSORLG00000025229	pthlhb	27.3051	5.04135	2.01827	11.392	0	0.282168	0.257989	0.00932313	-5.88244	0.00151237	10.0635	0.0169515	2.03044
8087	ENSORLG00000010483	opn4b	12.8603	7.75982	12.7924	11.0902	0	0	0	8.53199e-05	-5.87908	6.6078e-06	20.3035	0.016991	4.06895
4413	ENSORLG00000005899		11.2078	9.13519	12.1536	10.7882	0	0	0	5.53472e-05	-5.87899	4.08697e-06	21.2236	0.0169921	4.2569
20429	ENSORLG00000026722		10.7185	12.6758	8.64738	10.6371	0	0	0	0.000102015	-5.80857	8.01572e-06	19.9341	0.0178421	3.99134
13494	ENSORLG00000017524	asb10	9.89205	9.83866	11.8501	10.4862	0	0	0	0.000110595	-5.77177	8.77467e-06	19.7612	0.018303	3.95627
21035	ENSORLG00000027328		30.47	12.1846	14.1944	18.8521	0	0	1.6081	4.03199e-06	-5.7356	2.32554e-07	26.7417	0.0187677	5.39448
3918	ENSORLG00000005268	duox	11.895	13.8489	4.78705	10.1326	0	0	0	0.000605992	-5.73496	5.98688e-05	16.1068	0.0187761	3.21753
22688	ENSORLG00000028981		11.8944	9.82124	8.81384	10.133	0.0290926	0	0	0.000155791	-5.73481	1.27764e-05	19.0436	0.0187781	3.80746
20492	ENSORLG00000026785		7.7517	8.71372	13.7444	10.0316	0	0	0	0.000300574	-5.69546	2.67832e-05	17.6335	0.0192972	3.52205
6868	ENSORLG00000008957	thbs4a	6.43615	12.438	10.4234	9.72952	0	0	0	0.000309403	-5.69535	2.77964e-05	17.5629	0.0192987	3.50948
9716	ENSORLG00000012572	jam2b	11.6723	11.6148	5.57439	9.57851	0	0	0	0.000498111	-5.65708	4.80604e-05	16.5231	0.0198175	3.30267
9463	ENSORLG00000012254	adra1ab	9.75274	9.70129	9.70052	9.68	0	0	0	0.000219118	-5.65651	1.87597e-05	18.3112	0.0198254	3.65932
19562	ENSORLG00000025855		9.95619	9.90368	9.90271	9.88146	0	0	0	0.000219118	-5.65651	1.87597e-05	18.3112	0.0198254	3.65932
22377	ENSORLG00000028670		9.75329	9.70184	9.70107	9.67988	0	0	0	0.000219118	-5.65651	1.87597e-05	18.3112	0.0198254	3.65932
3763	ENSORLG00000005085	slc6a3	7.53144	9.50174	11.5134	9.47745	0	0.382741	0.359046	0.000281617	-5.65601	2.49036e-05	17.7719	0.0198322	3.55034
3419	ENSORLG00000004650	PTPRD	310.565	243.965	276.036	275.428	0	0	16.4934	0.0158292	-5.63809	0.00289319	8.87363	0.0200801	1.80054
19170	ENSORLG00000025463		100.589	101.01	136.25	112.122	1.07685	6.04257	0	1.11642e-29	-5.6083	9.24376e-32	137.528	0.0204991	28.9522
11276	ENSORLG00000014644		10.4395	8.37359	8.37391	9.02479	0	0	0	0.000396032	-5.57445	3.69621e-05	17.0213	0.0209857	3.40227
4272	ENSORLG00000005712	soga3a	11.0822	6.99924	10.0194	9.32636	0.224563	0	0	0.000492866	-5.57431	4.73878e-05	16.5498	0.0209878	3.30727
7253	ENSORLG00000009420		62.7415	54.3099	63.3405	59.8556	0	0	4.16267	6.9628e-20	-5.50623	1.01183e-21	91.6938	0.0220019	19.1572
23797	ENSORLG00000030090	tecrl2a	10.7588	7.68557	7.6864	8.67169	0.568806	0	0	0.000714854	-5.48709	7.23953e-05	15.7472	0.0222956	3.14578
2109	ENSORLG00000002945	mmp24	6.01363	11.0108	10.0032	8.97453	0	0.877062	0.847249	0.000945296	-5.48582	0.000101057	15.1168	0.0223154	3.02443
18564	ENSORLG00000024857		4.5946	3.55501	17.6434	8.57019	0	0	0	0.00561126	-5.48514	0.000818752	11.1982	0.0223258	2.25094
16994	ENSORLG00000023287	tmem41ab	11.5961	5.50169	7.51692	8.16735	0.0798593	0	0	0.00130931	-5.44159	0.000148232	14.3945	0.0230101	2.88296
1838	ENSORLG00000002572	rom1b	7.7088	6.65973	10.6856	8.31896	0	0	0	0.000982049	-5.44047	0.000105705	15.032	0.0230279	3.00787
13914	ENSORLG00000018086	gpr135	6.95251	7.91944	10.9383	8.57073	0	0	0	0.000980803	-5.44022	0.000105516	15.0353	0.0230319	3.00842
3225	ENSORLG00000004399	gpr22b	7.40365	9.37633	7.36437	8.01696	0	0	0	0.00105904	-5.39343	0.000115424	14.866	0.0237912	2.97509
2142	ENSORLG00000002991	cacnb1	8.09655	7.04616	10.0658	8.36913	0	0	0	0.00113336	-5.39322	0.000124929	14.7168	0.0237946	2.94563
466	ENSORLG00000000678	tnnt3a	57.2326	64.9902	43.7443	55.0608	0	0	4.40592	4.52678e-16	-5.39158	8.28661e-18	73.8835	0.0238216	15.3442
22708	ENSORLG00000029001		22.6401	20.4933	39.6257	27.4736	0	2.19586	0	2.3833e-08	-5.38237	9.15751e-10	37.4965	0.0239742	7.62282
13534	ENSORLG00000017583	ppp1r13ba	315.84	286.637	284.296	294.101	22.0713	0	0	0.0343056	-5.35463	0.00761704	7.12137	0.0244397	1.46463
19396	ENSORLG00000025689		7.53737	8.50335	7.49801	7.81541	0	0	0	0.00126606	-5.34454	0.00014248	14.4691	0.0246112	2.89755
21028	ENSORLG00000027321		10.0987	7.02892	7.03036	8.01713	0.914367	0	0	0.00190591	-5.29452	0.00022737	13.5902	0.0254794	2.7199
22999	ENSORLG00000029292		7.31547	7.27658	7.2782	7.26118	0	0	0	0.0015971	-5.29394	0.000184772	13.9799	0.0254898	2.79667
18736	ENSORLG00000025029		5.39691	6.37111	10.3967	7.36163	0	0	0	0.00235332	-5.29325	0.000291083	13.1269	0.025502	2.62832
9348	ENSORLG00000012097	clcn1b	4.84368	10.8525	7.83424	7.81475	0	0	0	0.00276727	-5.2931	0.000352884	12.7665	0.0255046	2.55795
14664	ENSORLG00000020052	phox2bb	4.13291	10.1448	7.1276	7.10932	0	0	0	0.00276727	-5.2931	0.000352884	12.7665	0.0255046	2.55795
16499	ENSORLG00000022792		26.3935	27.2599	23.2105	25.5091	2.22131	0	0	4.16362e-09	-5.24352	1.42352e-10	41.1311	0.0263963	8.38053
21187	ENSORLG00000027480		3.40903	7.41196	10.4307	7.05964	0.965233	0	0	0.00453208	-5.24017	0.000631285	11.6814	0.0264576	2.3437
7269	ENSORLG00000009441	pdc	2.49757	3.48399	15.5574	7.15951	0	0	0	0.0145247	-5.23952	0.00259913	9.06947	0.0264696	1.83789
10500	ENSORLG00000013623	TMEM132D	27.4324	22.247	23.2401	24.1985	1.92775	0	0	7.74651e-09	-5.21397	2.76193e-10	39.8361	0.0269426	8.11089
8744	ENSORLG00000011317		7.98896	4.9276	8.95495	7.2608	0	0	0	0.00356504	-5.18702	0.000476905	12.2039	0.0274505	2.44794
6789	ENSORLG00000008860	slc5a8	6.38876	7.35991	7.36157	7.00872	0	0	0	0.00268804	-5.18692	0.000340531	12.8332	0.0274524	2.57056
20670	ENSORLG00000026963		4.31836	8.31689	8.31792	6.95906	0.867181	0	0	0.00373313	-5.18628	0.000504017	12.1007	0.0274647	2.42793
8707	ENSORLG00000011261	wnt7ab	152.775	122.572	115.373	129.573	11.196	0	0	0.00643307	-5.17175	0.000962389	10.8986	0.0277426	2.19158
24244	ENSORLG00000030537		26.5697	13.3205	30.4424	23.3398	0	0.126893	2.04126	6.91596e-07	-5.15376	3.47862e-08	30.4203	0.0280907	6.16015
22591	ENSORLG00000028884		9033.33	8734.05	11095.6	9573.71	0	336.145	485.376	0.036678	-5.13333	0.00828633	6.97052	0.0284915	1.43559
16532	ENSORLG00000022825	SCRT1	6.47158	4.42262	9.45584	6.75684	0	0	0	0.00481872	-5.13026	0.000680039	11.543	0.0285521	2.31707
19364	ENSORLG00000025657	lzts3b	289.768	188.876	373.626	282.674	13.8816	4.09558	6.90933	1.54923e-32	-5.11312	1.14312e-34	150.828	0.0288932	31.8099
1825	ENSORLG00000002557	slc4a1a	17.1024	6.94336	14.9987	12.9557	0	0	1.76699	0.000273623	-5.11035	2.40888e-05	17.8352	0.0289489	3.56285
2436	ENSORLG00000003389	itgb3a	1313.08	1024.66	1402.69	1240.37	0	82.3092	27.5447	0.00856834	-5.09391	0.00136387	10.254	0.0292807	2.0671
16000	ENSORLG00000022293		18.849	13.726	4.65812	12.3506	1.20186	0	0.207987	0.000934247	-5.08065	9.95604e-05	15.145	0.0295509	3.02954
22914	ENSORLG00000029207		7.51438	7.47607	4.45961	6.45509	0	0.38684	0.366909	0.00520782	-5.07197	0.000748584	11.3646	0.0297294	2.28334
9279	ENSORLG00000012014		7.46203	4.40455	7.42626	6.40437	0	0	0	0.00520715	-5.07181	0.000748195	11.3655	0.0297326	2.2834
21581	ENSORLG00000027874		3.11739	9.13377	6.11806	6.10182	0	0	0	0.0073373	-5.07056	0.00113362	10.5955	0.0297584	2.13446
6037	ENSORLG00000007925		3.8795	3.85285	12.9089	6.8573	0	0	0	0.0131611	-5.07019	0.00231361	9.28244	0.0297661	1.88071
14333	ENSORLG00000019043		19.1365	22.0546	23.0484	21.3234	0.113676	0	2.04443	1.82876e-07	-4.98705	8.30224e-09	33.203	0.0315317	6.73784
18091	ENSORLG00000024384	ltb4r2b	102.611	90.8983	114.03	102.022	0	9.98531	0	7.10552e-11	-4.95492	2.03312e-12	49.4517	0.0322418	10.1484
12835	ENSORLG00000016692	nr4a2a	14.5768	20.5394	24.5562	19.8117	0.603069	2.59661	0.583196	1.80195e-06	-4.89412	9.73342e-08	28.4263	0.0336298	5.74426
23714	ENSORLG00000030007		7.32208	4.26757	5.27761	5.59839	0	0	0	0.00999561	-4.87959	0.00164567	9.90795	0.03397	2.00019
23450	ENSORLG00000029743		6.46564	6.43239	4.42333	5.74946	0	0	0	0.00952049	-4.87929	0.00155028	10.0179	0.0339772	2.02134
17444	ENSORLG00000023737		5.55705	6.53276	5.5296	5.85047	0	0	0	0.00887279	-4.87887	0.00142582	10.1721	0.0339871	2.05194
24083	ENSORLG00000030376		4.34442	5.32464	7.33931	5.64865	0	0	0	0.00997324	-4.87838	0.00164142	9.9127	0.0339985	2.00116
315	ENSORLG00000000444		271.489	285.04	292.809	281.726	0	7.11853	22.5868	0.000368988	-4.84883	3.41263e-05	17.1729	0.0347022	3.43299
17324	ENSORLG00000023617		9.40581	13.3816	8.34637	10.3348	0	0	1.18658	0.00053194	-4.84659	5.15941e-05	16.3886	0.0347561	3.27414
21221	ENSORLG00000027514	myct1a	8.93636	13.9205	8.88474	10.5363	0.417583	1.41882	0	0.000715892	-4.80988	7.25408e-05	15.7434	0.0356517	3.14515
14660	ENSORLG00000020032		5.79303	7.77418	3.7528	5.74916	0	0	0	0.014171	-4.80863	0.00252626	9.12147	0.0356826	1.8486
15627	ENSORLG00000021920		5.38644	6.36349	4.35489	5.34662	0	0	0	0.0117058	-4.80857	0.00200306	9.54673	0.0356842	1.9316
6352	ENSORLG00000008303	neurod2	5.28426	5.25562	5.25919	5.24599	0	0	0	0.011009	-4.80851	0.00185344	9.6893	0.0356858	1.95825
16148	ENSORLG00000022441		5.23357	5.20518	5.2088	5.19562	0	0	0	0.011009	-4.80851	0.00185344	9.6893	0.0356858	1.95825
22426	ENSORLG00000028719		6.04587	6.01341	6.01626	6.00167	0	0	0	0.011009	-4.80851	0.00185344	9.6893	0.0356858	1.95825
12511	ENSORLG00000016279	aire	4.68167	5.66069	6.66955	5.6486	0	0	0	0.0117023	-4.80807	0.00200113	9.5485	0.0356967	1.93173
6502	ENSORLG00000008499	ngfa	3.16454	5.15624	7.17091	5.14461	0	0	0.0795274	0.0141585	-4.80761	0.00252243	9.12425	0.035708	1.84898
1384	ENSORLG00000001968	COL8A1	3.21496	2.18553	10.2365	5.1951	0	0.142047	0	0.0260266	-4.80736	0.00534049	7.76037	0.0357141	1.58458
20785	ENSORLG00000027078		17.2711	19.1914	20.188	18.8035	0	0.621556	2.53729	2.21596e-06	-4.77941	1.20841e-07	28.0076	0.0364128	5.65444
23059	ENSORLG00000029352		6.78276	4.73679	4.74062	5.3968	0	0	0	0.0151881	-4.73501	0.00274608	8.96894	0.037551	1.8185
23392	ENSORLG00000029685	wfdc1	6.68103	4.63561	4.63953	5.29611	0	0	0	0.0151881	-4.73501	0.00274608	8.96894	0.037551	1.8185
18033	ENSORLG00000024326		5.62135	6.59779	3.5832	5.24563	0	0	0	0.0164765	-4.73467	0.00303377	8.78705	0.0375596	1.78314
23725	ENSORLG00000030018		14.1018	7.99283	7.99295	9.98303	1.84695	0	0	0.00164083	-4.69562	0.000191402	13.9137	0.0385903	2.78494
19720	ENSORLG00000026013		11.1225	11.0649	8.04356	10.0334	0	0	1.87305	0.0011188	-4.69498	0.00012282	14.7489	0.0386073	2.95125
16162	ENSORLG00000022455		5.21492	4.18097	5.19105	4.84282	0	0	0	0.0183276	-4.65679	0.00344894	8.55331	0.0396431	1.73689
6029	ENSORLG00000007914	zgc:91999	5.85613	3.81312	5.82924	5.14491	0	0	0	0.0198234	-4.65658	0.00379071	8.38144	0.0396489	1.70282
17664	ENSORLG00000023957		3.09504	1.05836	10.1169	4.74148	0	0	0	0.0480226	-4.65551	0.0117473	6.34861	0.0396781	1.31855
13084	ENSORLG00000017023	b3galt1a	17.8022	15.6916	17.6983	16.9887	0	0.819633	2.73615	8.56069e-06	-4.65241	5.26544e-07	25.1641	0.0397635	5.06749
16825	ENSORLG00000023118		6.61458	4.56925	3.56709	4.89393	0.821651	0.833571	0	0.0257428	-4.57498	0.00526775	7.78515	0.041956	1.58934
18421	ENSORLG00000024714		5.70368	5.67428	3.66609	4.99381	0	0	0	0.0245331	-4.57453	0.00497876	7.88714	0.0419692	1.61025
16976	ENSORLG00000023269		3.48188	3.45975	7.48677	4.79207	0	0	0	0.0294084	-4.57332	0.0062282	7.48306	0.0420042	1.53153
19578	ENSORLG00000025871		2.47248	7.48556	4.47154	4.79253	0	0	0.713711	0.0322882	-4.57308	0.00703633	7.26367	0.0420113	1.49096
19871	ENSORLG00000026164	ccdc85al	213.022	258.284	244.863	237.578	0	15.2654	15.9919	3.7541e-17	-4.55291	6.28009e-19	78.9781	0.0426027	16.4255
3585	ENSORLG00000004868	cadm2a	122.302	101.368	138.631	120.186	0	0	15.6675	0.0431107	-4.5312	0.0102058	6.59861	0.0432486	1.36541
20900	ENSORLG00000027193	TAFA1	363.12	318.44	366.603	347.621	0	35.092	11.1683	0.00399734	-4.52831	0.000544417	11.957	0.0433355	2.39823
15555	ENSORLG00000021848		8.13284	7.0814	9.09515	8.06881	1.94887	0	0.946963	0.0024893	-4.52475	0.000310847	13.0039	0.0434425	2.60392
9404	ENSORLG00000012171	adra1aa	4.47237	4.44776	4.4521	4.43992	0	0	0	0.0283708	-4.48658	0.00594135	7.56801	0.0446072	1.54713
21671	ENSORLG00000027964		4.47238	4.44777	4.45211	4.43992	0	0	0	0.0283708	-4.48658	0.00594135	7.56801	0.0446072	1.54713
15542	ENSORLG00000021835		4.67548	3.64345	5.65953	4.64128	0	0	0	0.0301754	-4.4865	0.00643824	7.42336	0.0446096	1.52035
17972	ENSORLG00000024265		3.97049	3.94652	6.96775	4.94355	0	0	0	0.033207	-4.48594	0.00730202	7.19713	0.0446269	1.47877
15742	ENSORLG00000022035		3.81848	2.78836	7.82174	4.79234	0	0	0	0.0405381	-4.48585	0.00944838	6.73605	0.0446299	1.39214
12328	ENSORLG00000016042	camk1b	534.302	662.65	573.933	587.421	0	28.8217	50.8653	0.00863389	-4.47572	0.00138063	10.2315	0.0449443	2.06379
17588	ENSORLG00000023881	OTOR	14.5013	15.4306	14.4172	14.7207	0	2.55317	0	5.15727e-05	-4.46069	3.78211e-06	21.3722	0.0454149	4.28758
9679	ENSORLG00000012525	slc6a9	107.349	80.4592	93.5039	93.2975	0	0	13.085	0.0294808	-4.45956	0.00625018	7.47672	0.0454506	1.53046
6019	ENSORLG00000007901		3.85019	5.83965	3.83209	4.49019	0	0	0	0.0386265	-4.39309	0.00883531	6.85582	0.0475936	1.41312
6636	ENSORLG00000008675	rfesd	32.9816	31.7902	35.7978	33.376	3.98586	1.05862	0	7.34923e-10	-4.33988	2.32225e-11	44.6782	0.0493816	9.13376
1232	ENSORLG00000001759		350.448	333.175	270.134	316.227	6.26231	22.1302	19.8431	1.07708e-43	-4.33535	5.58137e-46	202.626	0.0495368	42.9678
9757	ENSORLG00000012622	fabp6	8.02933	7.9859	7.98666	7.96713	0	1.86872	0	0.00576658	-4.33214	0.000845141	11.1394	0.0496473	2.23908
19768	ENSORLG00000026061		18.2037	17.1069	6.02211	13.7119	0	2.55351	0	0.001716	-4.30043	0.000201138	13.8204	0.0507505	2.76548
15767	ENSORLG00000022060	spred2a	3.93395	3.91136	4.92164	4.23788	0	0	0	0.046097	-4.29349	0.0111283	6.44471	0.0509955	1.33633
18484	ENSORLG00000024777		9.92827	3.83826	8.87388	7.5133	0	0	1.3903	0.0129028	-4.28022	0.00225615	9.32852	0.0514667	1.88932
12247	ENSORLG00000015940	fli1b	66.066	50.5633	37.402	51.0766	6.4833	0	2.50278	2.5456e-10	-4.26653	7.65659e-12	46.8517	0.0519574	9.59421
4504	ENSORLG00000006009		16.6232	20.5633	15.5166	17.4934	3.26388	0	0	5.41407e-05	-4.13106	3.99179e-06	21.2688	0.0570727	4.26648
372	ENSORLG00000000531	s100a10b	359.087	382.219	446.486	394.041	34.9022	41.0256	0	0.014929	-3.98368	0.00268928	9.00713	0.0632108	1.82597
14215	ENSORLG00000018725		53.6723	47.3128	54.332	51.5338	0	0	9.78693	0.000111018	-3.96997	8.82313e-06	19.7507	0.0638145	3.95461
1876	ENSORLG00000002620	asb16	150.749	195.363	202.224	181.934	0	14.1305	21.7102	3.47419e-08	-3.95402	1.37567e-09	36.703	0.0645238	7.45915
15617	ENSORLG00000021910		17.5238	14.4099	14.4038	15.3758	2.18168	1.2161	0	6.33049e-05	-3.95048	4.73164e-06	20.943	0.0646826	4.19856
23481	ENSORLG00000029774	tafa5a	17.2219	48.4246	130.114	65.0482	0	1.44229	12.1198	0.00303354	-3.92599	0.000394869	12.5563	0.0657897	2.51805
21664	ENSORLG00000027957	si:dkey-174m14.3	44.9259	49.7211	40.6002	44.8754	8.31105	1.44887	0	1.93629e-07	-3.9259	8.85585e-09	33.0775	0.0657942	6.71303
4768	ENSORLG00000006339	LRRC10B	6.41683	5.37651	5.3797	5.70051	1.61025	0	0	0.0265979	-3.91742	0.00547868	7.71425	0.066182	1.57515
18803	ENSORLG00000025096	fybb	4.65329	9.65652	3.62114	5.9522	1.85492	0	0.854839	0.0387335	-3.91683	0.00890561	6.84166	0.0662089	1.41191
21411	ENSORLG00000027704		11.1612	11.1018	10.093	10.7396	0	2.60803	0	0.00253634	-3.91289	0.000318007	12.9612	0.0663901	2.59579
18509	ENSORLG00000024802		6.20355	11.1997	12.2039	9.83179	2.68542	0	0	0.00495188	-3.8758	0.000703147	11.4809	0.0681192	2.30523
23870	ENSORLG00000030163		42.5333	37.2626	23.1165	34.1326	0	3.77331	4.66506	1.55345e-07	-3.86697	6.98237e-09	33.5397	0.0685371	6.8087
9169	ENSORLG00000011860	mdga1	58.9377	55.5694	71.6627	61.7702	0	8.11327	5.03408	5.19055e-12	-3.84672	1.34193e-13	54.789	0.069506	11.2848
20104	ENSORLG00000026397	st3gal4	5.5919	4.55435	6.56993	5.54883	0	0	1.4465	0.033527	-3.84665	0.00738938	7.17579	0.0695091	1.47461
10815	ENSORLG00000014025	trhr2	23.3507	29.2726	18.1693	23.4935	0	0	5.12416	0.000188301	-3.80171	1.57925e-05	18.6394	0.0717084	3.72515
871	ENSORLG00000001267	gabrg2	17.8262	22.768	14.6973	18.3503	0	0	4.05651	0.000353026	-3.78107	3.2471e-05	17.2674	0.072742	3.45219
13073	ENSORLG00000017006		86.4634	104.15	93.9474	94.4089	9.37333	0.553131	12.2029	7.04703e-12	-3.7736	1.84174e-13	54.1668	0.0731193	11.152
7548	ENSORLG00000009780		4.91814	4.88941	6.90462	5.54907	0	0	1.44674	0.0417208	-3.7723	0.00979118	6.6725	0.0731853	1.37965
13635	ENSORLG00000017722	mcoln3a	435.727	450.305	421.489	433.645	0	30.3981	68.0563	0.0366757	-3.74788	0.00828374	6.97108	0.0744346	1.43562
23851	ENSORLG00000030144		34.2084	26.9606	31.9806	30.9066	6.49966	1.6015	0.570956	2.5523e-06	-3.72796	1.41459e-07	27.7028	0.0754697	5.59307
23711	ENSORLG00000030004	adcy2a	144.468	145.639	147.504	145.163	0	8.75056	26.169	1.11567e-05	-3.70491	7.02559e-07	24.6081	0.0766851	4.95246
22803	ENSORLG00000029096	F2RL2	597.974	538.684	615.922	581.211	5.88153	62.2712	66.3373	9.7721e-05	-3.7015	7.63428e-06	20.0273	0.0768667	4.01001
20834	ENSORLG00000027127	efna3a	15.0853	11.9847	11.981	12.9575	0.806559	0	3.72682	0.00232372	-3.63143	0.000286506	13.1566	0.0806921	2.63382
16084	ENSORLG00000022377		13.8946	6.78194	5.77632	8.77428	2.63828	0.679367	0	0.0191584	-3.62988	0.00364301	8.4537	0.0807785	1.71764
17891	ENSORLG00000024184		14.0746	11.9851	12.9881	12.9569	2.7763	1.81094	0	0.000745869	-3.62835	7.60825e-05	15.6532	0.0808646	3.12734
11314	ENSORLG00000014696	iqsec3a	18.1169	3.91881	17.0143	12.9564	0	3.79241	0	0.0199321	-3.62664	0.00381851	8.36817	0.0809605	1.70045
3780	ENSORLG00000005103		9.13022	9.0811	8.07442	8.72387	1.60171	0	1.58137	0.00750902	-3.58383	0.00116903	10.5387	0.0833985	2.12442
20350	ENSORLG00000026643	hivep3b	165.657	140.398	211.982	171.847	9.11919	31.9271	3.16316	7.5575e-08	-3.57278	3.18131e-09	35.0696	0.08404	7.12162
18463	ENSORLG00000024756	irgq2	18.223	27.1919	27.1733	24.0998	0	0	6.69171	0.00094978	-3.57051	0.00010159	15.1069	0.0841725	3.02238
22807	ENSORLG00000029100		4.77909	11.7975	19.8456	12.0998	0	0.971569	2.89486	0.00750902	-3.56692	0.00116857	10.5394	0.0843822	2.12442
3444	ENSORLG00000004685		145.757	144.899	139.694	142.739	0	9.3404	27.7307	3.98421e-05	-3.56524	2.8433e-06	21.9195	0.0844801	4.39966
15881	ENSORLG00000022174		28.886	18.6523	22.6714	23.291	3.99356	2.04928	0.0461319	1.38316e-05	-3.55126	8.90479e-07	24.1515	0.0853028	4.85913
17879	ENSORLG00000024172	RGS1	55.7835	53.4487	53.3997	53.955	0	10.3433	4.30701	3.82119e-08	-3.54149	1.51522e-09	36.5147	0.0858826	7.4178
1387	ENSORLG00000001971	adamts6	175.758	157.535	137.16	156.012	0	17.3996	23.9676	5.45694e-06	-3.53991	3.24576e-07	26.0977	0.0859767	5.26305
577	ENSORLG00000000835	cdc42ep3	29.5452	24.3433	26.3418	26.6202	2.31651	0	5.21499	2.52698e-06	-3.53755	1.39771e-07	27.726	0.0861173	5.5974
7245	ENSORLG00000009412		197.396	173.979	171.769	180.126	39.8296	0	8.2391	0.0374489	-3.51825	0.00849634	6.92575	0.0872774	1.42656
14788	ENSORLG00000020371		49.6433	53.3981	56.3761	52.8936	0.387478	4.35764	10.1231	6.3903e-08	-3.51647	2.63113e-09	35.4394	0.0873847	7.19448
18370	ENSORLG00000024663	grid2	24.5439	27.4287	37.4875	29.6959	0	0	8.19881	0.0020472	-3.50337	0.000246877	13.4357	0.0881819	2.68884
2964	ENSORLG00000004054	DOCK2	105.024	80.1599	104.313	96.0284	0	16.9615	8.88415	1.16821e-06	-3.49721	6.11882e-08	29.3254	0.0885595	5.93248
10637	ENSORLG00000013803	gpr142	53.204	54.9192	58.9044	55.417	0	9.79703	6.69834	2.48065e-09	-3.48967	8.31353e-11	42.1826	0.0890237	8.60544
19444	ENSORLG00000025737		196.36	252.846	219.22	221.744	6.61275	14.5763	40.7115	2.96316e-10	-3.47553	8.98127e-12	46.539	0.0899005	9.52824
23926	ENSORLG00000030219		97.867	154.916	183.036	144.655	21.9626	11.2165	7.11452	1.15383e-14	-3.46787	2.39163e-16	67.2501	0.0903787	13.9379
21020	ENSORLG00000027313		34.0133	40.8851	34.8018	36.4026	0	9.95762	0	0.00349693	-3.46201	0.000464818	12.2518	0.0907467	2.45631
19579	ENSORLG00000025872		21.7721	16.6197	16.611	18.2506	0	5.02485	0	0.00186433	-3.45427	0.000221884	13.6361	0.0912351	2.72948
20927	ENSORLG00000027220		20.8983	19.7742	24.7994	21.7296	0	2.49603	4.39113	2.48121e-05	-3.43694	1.68265e-06	22.9271	0.0923372	4.60534
12077	ENSORLG00000015718		9.02536	5.94883	19.0352	11.2937	3.12666	0	0	0.0214933	-3.435	0.00420568	8.19281	0.0924618	1.6677
3567	ENSORLG00000004843	vwa2	10.1846	10.1285	11.1334	10.4376	1.30253	0.332266	2.2624	0.00291418	-3.40262	0.00037605	12.6476	0.0945606	2.53548
4060	ENSORLG00000005450		28.5385	23.3383	31.3848	27.6281	8.22923	0	0	0.00322371	-3.39643	0.000423255	12.4266	0.0949668	2.49164
12562	ENSORLG00000016338	ccn5	35.2944	46.1995	12.8926	31.3078	5.90539	1.00694	1.93077	0.000187521	-3.39025	1.57165e-05	18.6486	0.0953744	3.72695
4876	ENSORLG00000006482	ANK1	124.856	100.886	94.7228	106.265	14.0456	12.1591	5.11928	6.46639e-20	-3.38516	9.36049e-22	91.8478	0.0957118	19.1893
8566	ENSORLG00000011082		14.5124	10.4137	6.38467	10.3872	1.25349	0.283181	2.21367	0.0065393	-3.36813	0.000981227	10.8627	0.0968482	2.18447
1351	ENSORLG00000001925	itga2.2	657.861	484.828	767.382	633.413	82.3523	93.6391	11.3956	0.000155319	-3.36308	1.27289e-05	19.0507	0.0971881	3.80878
10706	ENSORLG00000013891	nod2	107.157	131.797	131.659	122.964	0	27.5346	10.5343	0.000142554	-3.34141	1.15784e-05	19.2315	0.0986584	3.84602
1529	ENSORLG00000002164	cacna2d2b	43.9786	35.6621	39.6662	39.5825	0	0	11.9071	0.00857228	-3.33549	0.00136498	10.2525	0.0990641	2.0669
20341	ENSORLG00000026634		31.1997	36.0686	33.0154	33.2755	0	0	10.69	0.0059659	-3.33453	0.000881411	11.0615	0.0991301	2.22432
8114	ENSORLG00000010515	gucy1a2	9.10645	4.02547	9.0608	7.36253	0	0	2.22462	0.0455707	-3.33215	0.0109499	6.47343	0.0992941	1.34131
16951	ENSORLG00000023244		20.4166	18.2892	21.3009	19.915	6.6145	0	0	0.00317894	-3.32884	0.000417019	12.4544	0.099522	2.49772
2939	ENSORLG00000004024	GRIK2	73.9934	65.4864	76.5258	71.664	2.93932	0	18.5288	0.000625769	-3.31427	6.21751e-05	16.0352	0.100532	3.20359
17004	ENSORLG00000023297		8.11081	11.0844	12.0886	10.3869	0	0	3.19626	0.0143957	-3.29389	0.00257281	9.08808	0.101963	1.84177
9213	ENSORLG00000011918	col9a3	14.7151	24.7089	19.6572	19.6111	0.405731	2.39731	4.29592	0.000216061	-3.29232	1.84615e-05	18.3418	0.102074	3.66542
7491	ENSORLG00000009705		5.39601	12.41	12.407	10.0342	0	3.89685	0	0.0228126	-3.28824	0.0045345	8.05633	0.102363	1.64183
1231	ENSORLG00000001758		3509.14	3466.44	3413.86	3445.38	577.067	298.066	198.717	3.08684e-22	-3.275	3.84247e-24	102.729	0.103306	21.5105
11015	ENSORLG00000014290	chrnb3a	276.907	236.814	221.392	243.741	0	48.978	27.8103	0.0491248	-3.27226	0.0120889	6.29779	0.103503	1.3087
1431	ENSORLG00000002027		72.7209	56.139	80.3092	69.3929	3.67461	14.5922	5.56957	4.45457e-10	-3.26096	1.37496e-11	45.7047	0.104317	9.35119
17051	ENSORLG00000023344	dipk1c	14.4961	8.37383	15.4211	12.7059	0.560778	2.5537	2.49973	0.00258947	-3.24395	0.000325835	12.9157	0.105554	2.58679
6690	ENSORLG00000008740	si:dkeyp-9d4.3	46.5836	58.4287	73.5098	59.252	6.57784	0	13.3481	1.72818e-05	-3.24155	1.13888e-06	23.6778	0.105729	4.76241
3624	ENSORLG00000004916	pcdh7a	61.551	37.9813	58.1266	52.2903	7.66244	0.803301	10.5144	4.96683e-06	-3.22358	2.92627e-07	26.2978	0.107055	5.30392
4961	ENSORLG00000006586	jak3	14.3222	12.2337	10.2164	12.2012	0.0730375	0.0846179	3.97501	0.010015	-3.21732	0.00165056	9.90249	0.10752	1.99935
23969	ENSORLG00000030262		8.02676	6.97759	5.97287	6.9608	0.865506	0	2.81521	0.0457765	-3.21652	0.0110174	6.46251	0.10758	1.33936
13586	ENSORLG00000017646	adh5	7.78949	16.8053	4.72181	9.73189	1.59891	2.60796	0	0.0234621	-3.21177	0.00470193	7.99066	0.107935	1.62963
10861	ENSORLG00000014084	map3k15	27.191	15.9687	12.9375	18.6037	0.407247	2.39878	4.29876	0.00105397	-3.19582	0.000114397	14.8829	0.109134	2.97717
2533	ENSORLG00000003505	mst1ra	111.15	87.2517	118.468	105.11	8.98055	26.8495	0	0.000643429	-3.15474	6.42559e-05	15.9729	0.112287	3.1915
19687	ENSORLG00000025980		99.9523	75.1046	131.579	101.727	2.73447	12.654	21.2428	3.07719e-07	-3.15212	1.45765e-08	32.1089	0.112491	6.51185
9351	ENSORLG00000012101	TINAGL1	210.531	173.889	155.512	179.013	11.1841	26.0921	24.7386	3.39824e-23	-3.14069	3.90471e-25	107.26	0.113386	22.4687
16851	ENSORLG00000023144		8.42858	11.4015	7.37342	9.02738	1.89536	1.91473	1.87233	0.008965	-3.13136	0.00144266	10.1504	0.114121	2.04745
14234	ENSORLG00000018777		9.23303	5.15371	12.2012	8.82476	0	3.70084	0	0.0359668	-3.12871	0.008075	7.01676	0.114331	1.4441
10204	ENSORLG00000013214	apc2	20.2266	31.2024	28.1565	26.4191	1.13657	8.08519	0	0.00186504	-3.12736	0.000222074	13.6344	0.114438	2.72931
22849	ENSORLG00000029142		122.549	129.921	100.495	117.061	10.794	10.8708	18.4969	3.99798e-22	-3.12687	5.08924e-24	102.172	0.114477	21.3982
6328	ENSORLG00000008275	glis2b	37.4063	35.1819	32.1285	34.739	3.34157	0	9.16718	5.43275e-05	-3.12367	4.00862e-06	21.2607	0.114731	4.26498
19238	ENSORLG00000025531		69.9993	56.4702	64.4903	63.3367	11.5467	8.65506	3.61616	3.47276e-12	-3.12311	8.82176e-14	55.6135	0.114776	11.4593
8951	ENSORLG00000011575	zmat3	3.8075	31.9894	8.81506	14.8226	4.59846	0	1.61319	0.0450056	-3.11316	0.0107859	6.50025	0.11557	1.34673
19683	ENSORLG00000025976		37.0875	40.9136	41.8873	39.7841	0	6.3426	8.18141	2.37506e-06	-3.10745	1.30432e-07	27.8598	0.116029	5.62433
20389	ENSORLG00000026682		18.4977	17.3852	24.4271	20.0153	0	3.7823	4.6867	0.000214116	-3.10726	1.82229e-05	18.3666	0.116043	3.66935
45	ENSORLG00000000064		9.8068	7.74043	8.74738	8.72459	1.60051	2.60931	0.601859	0.0170005	-3.04269	0.00314654	8.72049	0.121355	1.76954
4926	ENSORLG00000006542	btc	183.537	203.68	234.784	206.364	35.888	18.2871	22.8849	2.83078e-28	-3.03611	2.43951e-30	131.03	0.12191	27.5481
16108	ENSORLG00000022401		11.9573	7.86372	13.9035	11.194	0	3.05264	1.03672	0.010285	-3.02006	0.00170317	9.84476	0.123274	1.98779
19327	ENSORLG00000025620		63.4374	64.076	87.2291	71.2603	20.2657	7.51962	0	0.000751785	-3.00599	7.68977e-05	15.6331	0.124482	3.12391
17773	ENSORLG00000024066	cacnb4a	118.202	111.445	109.309	112.422	18.08	11.2684	14.0039	2.84912e-24	-3.00047	3.12932e-26	112.263	0.124959	23.5453
22709	ENSORLG00000029002	si:ch211-213d14.1	8.07073	11.0457	7.01867	8.67391	1.55187	0	2.51315	0.0225534	-2.99947	0.00447027	8.08218	0.125046	1.64679
3774	ENSORLG00000005096		18.2589	22.1926	9.086	16.4358	5.18773	1.26342	0.247119	0.00898965	-2.99745	0.00144815	10.1435	0.125222	2.04626
9995	ENSORLG00000012931	inab	71.6007	65.1364	51.9541	62.5833	12.7816	10.8839	0	5.26017e-05	-2.99005	3.8635e-06	21.3314	0.125865	4.279
9350	ENSORLG00000012100	ftr82	2502.81	2437.93	2182.26	2361.83	226.933	391.114	284.79	2.1341e-53	-2.98143	8.29408e-56	247.687	0.126619	52.6708
18582	ENSORLG00000024875	kcnc2	208.439	221.354	233.238	219.93	3.85967	31.5775	48.724	4.42179e-06	-2.96911	2.57776e-07	26.5427	0.127705	5.3544
17421	ENSORLG00000023714	stk10	1930.41	1780.93	2055.96	1912.7	43.8261	388.039	306.168	0.000935	-2.96742	9.9746e-05	15.1415	0.127855	3.02919
13077	ENSORLG00000017012	AQP4	67.3369	60.8916	62.8519	63.396	3.72922	0	22.2593	0.00590782	-2.95673	0.000870167	11.0853	0.128806	2.22857
7517	ENSORLG00000009743		111.436	85.5184	107.648	101.019	1.06338	9.98221	28.3816	0.000228121	-2.95073	1.96076e-05	18.227	0.129343	3.64183
212	ENSORLG00000000299	kremen1	127.176	129.462	118.215	124.328	0.181046	13.046	36.2923	0.00279224	-2.92547	0.000357012	12.7447	0.131627	2.55405
7703	ENSORLG00000009977		92.4383	86.8534	74.6504	84.2242	0	6.3799	27.7628	0.00443821	-2.91704	0.00061646	11.7256	0.132399	2.35279
2491	ENSORLG00000003454	abcb11b	29.8963	42.8427	24.6613	32.3192	0	7.92977	4.86126	0.000267133	-2.91637	2.34271e-05	17.8882	0.13246	3.57327
5817	ENSORLG00000007656	bco2a	164.812	67.7766	177.82	136.076	17.5271	17.6356	22.2486	3.3559e-10	-2.88842	1.02261e-11	46.2847	0.135052	9.47419
16359	ENSORLG00000022652	P2RY6	236.562	225.033	220.742	226.289	33.667	29.8973	29.4727	6.95698e-47	-2.88169	3.25239e-49	217.452	0.135683	46.1576
23541	ENSORLG00000029834		28.7951	24.6081	19.5519	24.2019	10.8017	0	0	0.0369501	-2.87646	0.00836446	6.95373	0.136176	1.43238
14540	ENSORLG00000019674		9.93113	9.87625	10.8814	10.1854	1.05626	3.05333	0.0658578	0.0146769	-2.8748	0.00263629	9.04351	0.136333	1.83336
2153	ENSORLG00000003004	dock9b	45.8419	46.5896	50.583	47.4503	0	9.89943	9.73703	5.09118e-05	-2.86173	3.72504e-06	21.4014	0.137573	4.29318
12274	ENSORLG00000015973	cux2b	20.5238	34.524	30.4663	28.3864	2.06765	3.0836	6.92422	2.49198e-05	-2.85177	1.69416e-06	22.914	0.138526	4.60346
8303	ENSORLG00000010756	ccn1	993.34	893.165	683.831	852.024	110.541	121.958	126.287	2.784e-55	-2.84313	9.7222e-58	256.544	0.139359	54.5553
11741	ENSORLG00000015278		215.306	196.825	208.736	205.907	31.5036	42.5545	13.6518	6.74691e-17	-2.82223	1.14007e-18	77.8002	0.141392	16.1709
23882	ENSORLG00000030175	kcng3	64.4795	66.1262	71.1089	66.9206	3.22989	7.22116	18.8202	5.48913e-07	-2.81721	2.69602e-08	30.9148	0.141885	6.2605
9710	ENSORLG00000012565	RASGRF1	615.864	637.434	636.704	626.832	39.5261	114.866	115.376	1.03258e-15	-2.80894	1.94837e-17	72.1961	0.1427	14.9861
16878	ENSORLG00000023171		28.244	25.0648	24.0392	25.6658	0	0	11.1522	0.0449583	-2.80507	0.0107673	6.50333	0.143083	1.34719
20678	ENSORLG00000026971	klf6a	1958.55	1825.11	1664.21	1806.29	218.503	318.396	252.984	7.84822e-74	-2.78493	1.85662e-76	342.462	0.145095	73.1052
23630	ENSORLG00000029923		14.3819	16.3155	17.3145	15.9325	2.71971	3.73642	2.68532	0.000606099	-2.77524	5.99642e-05	16.1038	0.146073	3.21746
10624	ENSORLG00000013784		15.9445	29.9657	22.892	22.8402	5.52137	0	5.46452	0.00135962	-2.76738	0.00015477	14.3133	0.146871	2.86658
1260	ENSORLG00000001801		16904.7	15774.5	15514.4	15979.8	892.242	4037.69	2179.63	1.64726e-06	-2.76027	8.81433e-08	28.6183	0.147596	5.78324
17183	ENSORLG00000023476	STC2	47.2768	49.0389	17.73	37.817	4.37184	8.36975	5.29328	6.28535e-05	-2.75092	4.69082e-06	20.9596	0.148556	4.20167
5766	ENSORLG00000007594	ush1ga	22.7199	25.6172	24.5916	24.2024	4.87903	5.90782	0.916238	7.41097e-05	-2.73787	5.64986e-06	20.6033	0.149906	4.13012
807	ENSORLG00000001160		41.2654	25.9282	12.8024	26.5207	0.253201	4.22165	8.05458	0.00804455	-2.73371	0.00126735	10.3895	0.150339	2.0945
1219	ENSORLG00000001741		238.893	273.882	252.354	253.778	55.5561	28.1583	32.6371	7.14947e-26	-2.72995	7.40961e-28	119.686	0.150731	25.1457
7666	ENSORLG00000009933	arg2	14.5457	11.44	20.4995	15.4283	0	3.24306	4.15909	0.00503065	-2.72883	0.000716316	11.4464	0.150848	2.29838
8771	ENSORLG00000011353	sptb	20.2169	16.0806	12.0432	16.0343	4.79223	2.84579	1.80505	0.00217816	-2.72844	0.000266473	13.2925	0.150889	2.66191
21850	ENSORLG00000028143	col9a1a	24.4935	30.4084	17.2853	23.9497	2.66072	6.6493	3.59997	0.00014034	-2.72347	1.13828e-05	19.2641	0.15141	3.85282
9992	ENSORLG00000012927		268.527	229.489	236.309	243.496	56.355	4.2533	51.018	0.000118886	-2.72304	9.50872e-06	19.6077	0.151455	3.92487
10379	ENSORLG00000013452	ccdc80	31.2475	31.0709	35.0792	32.3228	6.89242	7.932	0	0.000305746	-2.69688	2.73418e-05	17.5942	0.154226	3.51464
8443	ENSORLG00000010926	myh14	666.962	554.61	639.919	617.241	11.4861	101.514	181.313	0.0142086	-2.66749	0.00253377	9.11605	0.1574	1.84745
89	ENSORLG00000000115		970.111	940.929	860.97	919.161	37.2771	133.359	272.352	0.00101927	-2.65181	0.000110286	14.9519	0.159121	2.99171
4795	ENSORLG00000006371	cpne5a	127.945	122.148	77.5809	108.639	22.2619	22.3899	9.36085	1.62954e-10	-2.64167	4.83703e-12	47.7519	0.160243	9.78794
9765	ENSORLG00000012632	CDH7	111.211	106.509	131.648	115.914	0	17.6525	39.8755	0.00884794	-2.63834	0.00141934	10.1805	0.160613	2.05316
3119	ENSORLG00000004264	svila	422.988	358.703	399.746	391.785	6.13531	63.5182	121.314	0.0209726	-2.63186	0.00407781	8.24884	0.161336	1.67835
19161	ENSORLG00000025454		8.59246	8.54482	8.54478	8.5233	3.3793	1.42098	0	0.0381929	-2.62793	0.00870513	6.88234	0.161776	1.41802
6870	ENSORLG00000008959	calb2b	67.0664	44.48	43.4301	51.3856	0	18.7053	7.67653	0.00534577	-2.62741	0.000771122	11.3095	0.161834	2.27199
1457	ENSORLG00000002061	fgf13b	111.596	101.849	91.6453	101.173	16.9472	11.1183	21.6787	3.29406e-16	-2.62614	5.90013e-18	74.554	0.161976	15.4823
23945	ENSORLG00000030238	GRAMD2B	29.2676	18.0094	33.1173	26.6724	5.31781	4.3695	4.28052	5.85366e-05	-2.61497	4.34887e-06	21.1046	0.163236	4.23257
23566	ENSORLG00000029859	susd1	20.9712	11.7844	22.8613	18.4538	3.20983	1.26146	5.13139	0.00217779	-2.61023	0.000266305	13.2937	0.163773	2.66198
14312	ENSORLG00000018989	CIB2	13.0258	16.9789	26.035	18.6051	2.3718	5.3683	2.33801	0.00183077	-2.60699	0.000217168	13.6764	0.164141	2.73737
7584	ENSORLG00000009834	fermt1	3940.19	3809.8	3716.36	3802.26	569.863	839.423	484.554	1.36526e-40	-2.59722	7.84368e-43	188.203	0.165257	39.8648
22071	ENSORLG00000028364	ndrg4	131.275	118.365	138.443	128.718	12.317	22.2885	30.761	2.64176e-15	-2.59301	5.16329e-17	70.2733	0.16574	14.5781
1612	ENSORLG00000002279	kcnq5a	231.78	229.379	245.296	234.313	5.0882	47.6431	64.6026	0.000173103	-2.59191	1.43673e-05	18.8197	0.165866	3.76169
12916	ENSORLG00000016791	bcl2b	169.17	167.153	164.952	166.256	10.5461	31.3838	43.6551	2.90358e-09	-2.58258	9.81272e-11	41.8584	0.166943	8.53707
8972	ENSORLG00000011596	si:ch211-15b10.6	79.7538	85.357	59.0249	74.34	14.4001	24.3848	0	0.00574113	-2.57177	0.000840764	11.149	0.168197	2.241
5865	ENSORLG00000007716	nkx3.3	53.8609	40.4317	48.4666	47.3526	12.6915	5.84318	7.68097	7.44009e-08	-2.56784	3.12204e-09	35.1062	0.168656	7.12842
19102	ENSORLG00000025395		420.319	453.2	430.444	432.497	124.553	85.6097	11.2707	0.00704092	-2.5664	0.00107883	10.6871	0.168825	2.15237
8047	ENSORLG00000010433	ehd4	51.4163	45.0717	38.9786	44.9299	3.43314	13.3638	7.29098	2.50808e-06	-2.56426	1.38443e-07	27.7445	0.169076	5.60066
7129	ENSORLG00000009276	edn1	14.5667	14.4838	18.5057	15.7816	2.57239	6.56152	0	0.0112158	-2.55676	0.00190153	9.64225	0.169957	1.95017
6046	ENSORLG00000007937	PHLPP2	68.9564	49.3665	73.5428	63.6448	7.90455	11.9209	12.7064	4.50978e-10	-2.55049	1.39454e-11	45.6769	0.170697	9.34584
2461	ENSORLG00000003417	egfl7	43.1474	39.8836	26.7395	36.4055	3.97895	5.99545	8.81902	4.60218e-06	-2.54179	2.69166e-07	26.4592	0.171729	5.33704
10888	ENSORLG00000014119	arf2b	323.315	373.991	247.216	313.219	50.539	42.894	71.623	6.62634e-22	-2.52237	8.62163e-24	101.128	0.174056	21.1787
3058	ENSORLG00000004173		68.1711	63.7425	53.5887	61.5265	15.6871	15.7805	0.891636	0.000322612	-2.51279	2.92739e-05	17.4644	0.175217	3.49132
23486	ENSORLG00000029779		73.4471	80.0906	81.0204	77.8211	11.8875	20.8702	8.83675	1.98027e-11	-2.50226	5.45427e-13	52.0342	0.1765	10.7033
10748	ENSORLG00000013938	rab11bb	224.623	284.988	286.692	264.178	56.8385	44.2766	41.7261	5.5712e-31	-2.49782	4.26768e-33	143.636	0.177044	30.2541
21709	ENSORLG00000028002		55.7829	39.3175	44.3269	46.2439	0	6.73448	19.3395	0.0121838	-2.48089	0.00210612	9.45467	0.179134	1.91422
8149	ENSORLG00000010557	nsmfa	93.4498	91.8926	90.789	91.595	20.4022	19.5313	11.4223	5.50935e-15	-2.47636	1.11714e-16	68.751	0.179698	14.2589
18753	ENSORLG00000025046	ciita	18.9992	9.83762	10.8424	13.16	1.98601	3.98909	0.981285	0.0129282	-2.4649	0.00226466	9.32162	0.18113	1.88846
23742	ENSORLG00000030035		105.436	74.5036	92.6042	90.3813	26.1134	24.2773	0	0.0102402	-2.45754	0.00169459	9.85404	0.182057	1.98969
6416	ENSORLG00000008379	JUND	49.3397	66.2198	68.175	60.9696	6.27847	9.29749	18.9214	3.73992e-07	-2.44918	1.78423e-08	31.7163	0.183115	6.42714
15960	ENSORLG00000022253		8.07015	8.01946	18.0852	11.3452	1.20048	1.21825	4.12244	0.036152	-2.43717	0.00812965	7.00469	0.184646	1.44187
4976	ENSORLG00000006603	ca15b	6172.16	6145.56	5868.35	6030.28	1091.4	1159.76	1113.58	9,64329199950415e-316	-2.43325	3,8021315841359e-319	1458.64	0.185147	315.016
23876	ENSORLG00000030169		64.6139	80.4012	67.1996	70.4051	33.225	7.66559	0	0.0316326	-2.41855	0.00684422	7.3134	0.187044	1.49987
16055	ENSORLG00000022348	gap43	28.513	17.2638	27.3318	24.2531	5.91297	4.96579	2.91489	0.000248399	-2.40624	2.15744e-05	18.045	0.188647	3.60485
3653	ENSORLG00000004949	thbs4b	190.216	103.169	92.9564	128.013	34.2693	11.7083	29.0969	1.28368e-06	-2.39911	6.79657e-08	29.1219	0.189581	5.89154
5763	ENSORLG00000007590	ablim3	371.976	326.217	359.209	350.664	78.1993	57.8284	66.8378	3.09968e-44	-2.38945	1.55386e-46	205.171	0.190856	43.5087
9325	ENSORLG00000012070	slc1a2b	348.998	344.865	389.967	359.488	74.9958	71.4176	60.7268	1.09753e-48	-2.38905	5.06915e-51	225.738	0.190909	47.9596
19195	ENSORLG00000025488		653.783	741.929	623.786	669.774	229.001	126.285	31.9217	0.00274072	-2.38835	0.000349035	12.787	0.191	2.56214
13856	ENSORLG00000018013	ccn6	349.019	366.142	325.294	345.058	70.7635	63.2111	64.3415	4.73392e-51	-2.38643	1.97313e-53	236.788	0.191255	50.3248
10601	ENSORLG00000013752	sulf2a	165.185	162.179	167.055	163.989	17.188	50.9171	27.7714	8.73392e-11	-2.38486	2.51874e-12	49.0316	0.191464	10.0588
19531	ENSORLG00000025824		12.4017	16.3607	13.3319	13.9684	4.74635	3.78868	1.7596	0.00678308	-2.38278	0.00102621	10.7797	0.191739	2.16857
17771	ENSORLG00000024064		1318.51	1340.85	1353.45	1330.88	262.621	303.41	203.017	4.4339e-59	-2.38196	1.3486e-61	274.244	0.191848	58.3532
1175	ENSORLG00000001682		335.339	102.717	172.339	202.172	18.999	35.9227	62.7975	3.83491e-05	-2.3813	2.73028e-06	21.9973	0.191936	4.41624
22903	ENSORLG00000029196	lmo2	505.793	518.926	455.65	490.92	158.893	14.3398	111.769	0.0136504	-2.3811	0.00241431	9.20442	0.191963	1.86485
14630	ENSORLG00000019949	ablim2	712.495	665.648	777.121	714.763	34.7455	159.487	221.011	0.00159813	-2.37688	0.000184981	13.9778	0.192525	2.79639
4298	ENSORLG00000005745	PFKP	66.3557	48.8133	48.7677	54.3648	14.6066	4.80231	14.4749	2.14947e-06	-2.37198	1.17074e-07	28.0689	0.193181	5.66767
4193	ENSORLG00000005618		897.527	917.374	886.992	896.054	154.454	193.754	176.716	8.75287e-95	-2.36249	1.67623e-97	439.128	0.194456	94.0578
3208	ENSORLG00000004380		72.8073	70.3646	70.2954	70.8083	0	20.9204	20.6253	0.0105772	-2.36117	0.00176526	9.7789	0.194634	1.97563
19877	ENSORLG00000026170	rgs2	127.45	109.483	244.754	159.847	47.6029	44.8799	2.28396	0.00787533	-2.36084	0.0012367	10.4347	0.194678	2.10373
5380	ENSORLG00000007114	PRDM12	45.7928	43.5104	50.5333	46.3961	4.86113	0	22.4278	0.0314331	-2.35047	0.00678447	7.32916	0.196083	1.50261
17479	ENSORLG00000023772		33.1581	26.9262	21.8653	27.1785	0.887754	7.83303	9.6683	0.0070485	-2.34457	0.00108066	10.684	0.196886	2.1519
8575	ENSORLG00000011092		178.246	212.581	205.274	197.733	28.4457	44.4264	46.7663	2.37013e-22	-2.33661	2.91026e-24	103.28	0.197975	21.6252
13999	ENSORLG00000018199		276.747	319.6	323.285	305.045	24.8535	61.576	95.9542	2.67059e-08	-2.33602	1.0319e-09	37.2637	0.198057	7.57339
15609	ENSORLG00000021902	CPA1	29.4148	37.3179	30.2297	32.1703	7.72488	8.76833	4.7107	1.75525e-05	-2.33433	1.16067e-06	23.6413	0.198288	4.75566
19953	ENSORLG00000026246		1889.23	1731.9	1847.2	1813.31	284.371	319.33	481.479	6.05392e-33	-2.33146	4.39876e-35	152.725	0.198684	32.218
12776	ENSORLG00000016618	etv1	34.7651	26.4992	32.5285	31.1132	0.788095	9.71166	10.5428	0.00650733	-2.31253	0.00097533	10.8738	0.201307	2.1866
14012	ENSORLG00000018216	irf8	42.9115	43.6745	45.6533	43.8731	8.3073	6.38768	13.1175	3.9788e-07	-2.30936	1.90715e-08	31.5869	0.201749	6.40025
13429	ENSORLG00000017451	rapgef4	79.4853	56.7936	86.0145	73.7369	2.00252	4.01004	39.1327	0.0281868	-2.30103	0.00589328	7.58265	0.202919	1.54995
22545	ENSORLG00000028838		125.122	129.431	159.6	137.402	32.5968	33.7621	17.6624	1.66944e-14	-2.30052	3.49798e-16	66.5005	0.20299	13.7774
23944	ENSORLG00000030237	st8sia6	238.109	247.805	266.733	249.656	51.5302	58.7184	43.2962	5.12411e-34	-2.29918	3.57885e-36	157.711	0.203178	33.2904
2277	ENSORLG00000003176		5588.4	5897.49	5609.44	5669.39	1278.68	1272.78	949.844	5.52667e-71	-2.28716	1.36968e-73	329.294	0.204878	70.2575
11574	ENSORLG00000015054	slc7a10a	23.3533	30.2832	11.115	21.4797	3.2044	5.2152	5.12196	0.00399305	-2.28633	0.000543607	11.9598	0.204996	2.3987
19573	ENSORLG00000025866		12.396	11.3173	15.3416	12.9608	2.77411	4.78145	2.74131	0.0104149	-2.27197	0.00173202	9.81386	0.207046	1.98234
10036	ENSORLG00000012987	tubb5	7645.75	8687.51	8048.27	8086.55	2606.47	1562.92	941.575	5.14992e-13	-2.25307	1.20669e-14	59.5263	0.209777	12.2882
12435	ENSORLG00000016183	src	2304.52	2077.82	2283.74	2210.47	313.499	533.438	562.151	2.04077e-26	-2.2425	2.02306e-28	122.262	0.211319	25.6902
13463	ENSORLG00000017489	OLA1	31.626	41.5345	37.4654	36.7121	17.0935	0	7.15371	0.0232517	-2.22473	0.0046493	8.01104	0.213939	1.63354
16310	ENSORLG00000022603		214.007	230.935	196.319	212.672	48.9214	37.3099	53.4126	6.30806e-26	-2.21772	6.50206e-28	119.946	0.214981	25.2001
5282	ENSORLG00000006987		164.103	157.06	145.776	154.861	57.5076	18.2373	25.7711	1.08537e-07	-2.21647	4.66452e-09	34.3246	0.215167	6.96442
9621	ENSORLG00000012454	slc1a8b	9.08152	16.0784	9.02523	11.3461	3.17275	3.1985	1.17976	0.0321351	-2.21246	0.00699572	7.27407	0.215766	1.49302
16598	ENSORLG00000022891		2754.19	2259.44	3541.23	2837.31	286.179	847.011	716.685	1.10874e-09	-2.20983	3.55966e-11	43.8421	0.21616	8.95517
20862	ENSORLG00000027155		36.5528	29.2827	36.3181	33.8865	9.39992	9.46066	4.41589	3.7442e-05	-2.20216	2.65725e-06	22.0494	0.217312	4.42664
2743	ENSORLG00000003776		45.8251	43.5501	32.4162	40.3931	9.83755	0.0194927	16.603	0.0199646	-2.19997	0.00383184	8.36183	0.217641	1.69974
10839	ENSORLG00000014054	bcam	9021.18	7845.08	8159.56	8297.82	1501.94	2160.33	1783.81	2.37496e-53	-2.19916	9.4977e-56	247.417	0.217764	52.6243
18365	ENSORLG00000024658	arhgef19	74.7008	51.0484	50.9998	58.6004	2.00164	20.826	15.6424	0.00172217	-2.19544	0.000201957	13.8128	0.218327	2.76392
12311	ENSORLG00000016021		24.8486	7.59242	13.637	15.2785	4.05256	1.11524	4.99175	0.0310271	-2.19241	0.00667239	7.35911	0.218785	1.50826
19271	ENSORLG00000025564		3550.35	3498.28	3099.77	3365.08	477.104	839.15	901.319	1.56375e-22	-2.19238	1.86727e-24	104.159	0.21879	21.8058
9034	ENSORLG00000011671	plxdc1	14.8356	14.7518	16.7593	15.3796	5.13848	2.20278	3.12732	0.00616548	-2.18964	0.000915064	10.992	0.219207	2.21003
9506	ENSORLG00000012314	rnd1a	5434.92	5209.31	5135.46	5232.46	979.548	1394.33	1084.59	4.39418e-57	-2.1892	1.48502e-59	264.876	0.219273	56.3571
4305	ENSORLG00000005754	dpep1	32.64	31.4524	21.3463	28.3388	0.0562578	9.96192	8.8325	0.0157947	-2.18878	0.0028851	8.87874	0.219338	1.80149
4178	ENSORLG00000005598	abca4a	14.5235	21.4948	14.4312	16.7415	3.50682	8.49251	0.535285	0.0386802	-2.18833	0.00887721	6.84736	0.219405	1.41251
11288	ENSORLG00000014658	col5a2a	1119.75	906.399	1102.54	1037.41	168.311	303.562	215.865	1.15147e-23	-2.18475	1.31011e-25	109.424	0.21995	22.9387
15800	ENSORLG00000022093		97.5252	59.5725	81.7262	79.1804	18.1339	15.2735	19.9279	2.40235e-09	-2.18248	8.03762e-11	42.2486	0.220296	8.61936
88	ENSORLG00000000112		45.6145	33.2405	47.3345	41.855	0.43867	13.3148	15.0786	0.0191943	-2.17121	0.00365421	8.44812	0.222025	1.71683
10125	ENSORLG00000013104	GAS7	589.515	588.966	731.871	633.631	38.2775	163.039	223.55	4.28869e-05	-2.16869	3.08233e-06	21.7646	0.222412	4.36768
20017	ENSORLG00000026310		4652.51	4526.86	4409.32	4506.1	1379.15	1099.91	549.532	4.13513e-14	-2.16541	8.87398e-16	64.6658	0.222919	13.3835
592	ENSORLG00000000853	cyp1b1	30.2027	50.2117	40.0819	39.9901	9.44293	1.59521	17.191	0.00750045	-2.16209	0.00116643	10.5428	0.223432	2.12491
14564	ENSORLG00000019746	cav1	1119.16	1083.99	1150.49	1112.2	160.56	252.279	337.105	4.37997e-19	-2.15989	6.735e-21	87.9435	0.223773	18.3585
2160	ENSORLG00000003018	nell2a	157.395	121.065	157.306	144.515	31.6568	42.7088	23.5701	6.64007e-14	-2.15615	1.44323e-15	63.7076	0.224354	13.1778
5915	ENSORLG00000007774	osbpl3b	294.386	281.476	340.8	304.041	67.1712	56.6353	83.2513	7.04467e-28	-2.14992	6.34869e-30	129.131	0.225326	27.1521
21029	ENSORLG00000027322		9.61837	8.55476	13.5875	10.5401	3.37149	2.40659	2.35619	0.0306964	-2.14312	0.00657879	7.38451	0.22639	1.51291
2488	ENSORLG00000003451	rxfp2a	40.4498	35.1769	34.1388	36.4079	0	7.97366	16.66	0.0279056	-2.13754	0.00582506	7.60364	0.227268	1.55431
19269	ENSORLG00000025562		16.2809	17.1913	29.272	20.8252	5.52154	4.57151	5.46524	0.00296593	-2.12494	0.000384565	12.6057	0.229261	2.52784
12215	ENSORLG00000015895		112.589	126.076	116.852	117.929	34.274	25.554	24.213	6.90858e-16	-2.11472	1.28412e-17	73.0189	0.23089	15.1606
3879	ENSORLG00000005214		118.525	116.811	124.768	119.441	10.1533	28.0256	46.2188	1.73315e-05	-2.10368	1.14407e-06	23.6691	0.232664	4.76116
14591	ENSORLG00000019817		14833.9	21750.3	18653.2	18324.4	4209.45	3997.71	4640.29	2.02631e-45	-2.10298	9.81541e-48	210.669	0.232778	44.6933
18031	ENSORLG00000024324		25.5851	21.4055	29.4542	25.3643	0	12.9885	4.96699	0.0391305	-2.10069	0.00902774	6.81733	0.233147	1.40748
1446	ENSORLG00000002046	coro1a	413.688	413.21	386.456	402.373	140.439	132.216	15.3105	0.0266482	-2.08407	0.00549354	7.70935	0.235848	1.57433
15562	ENSORLG00000021855	ajap1	24.7349	27.6221	19.5389	23.8522	2.56155	10.5124	5.45897	0.00386795	-2.07972	0.00052547	12.023	0.236561	2.41252
3995	ENSORLG00000005372	col9a2	513.61	547.945	510.92	521.48	82.4069	126.317	166.752	6.01666e-18	-2.07245	9.65837e-20	82.6777	0.237755	17.2206
18994	ENSORLG00000025287		17.9503	10.8009	13.8192	14.1205	1.93381	6.91077	2.88462	0.0385638	-2.06051	0.0088145	6.86003	0.23973	1.41382
1286	ENSORLG00000001841		14.9382	14.8536	16.8609	15.4811	5.2368	0	6.16934	0.034841	-2.05406	0.0077673	7.08636	0.240805	1.45791
5974	ENSORLG00000007848	limk1a	609.728	537.198	558.827	565.574	95.886	141.836	176.222	3.79444e-21	-2.04473	5.06523e-23	97.6214	0.242367	20.4209
6604	ENSORLG00000008637	sdr42e2	274.054	325.019	283.211	292.638	70.8108	75.1215	68.2982	2.44489e-33	-2.04036	1.76268e-35	154.542	0.243103	32.6117
3354	ENSORLG00000004570	cldn1	1739.59	1707.71	1746.18	1722.25	399.245	582.023	283.94	4.09058e-18	-2.03848	6.54346e-20	83.4474	0.243421	17.3882
4389	ENSORLG00000005869	ARHGEF26	640.851	554.968	615	600.447	45.2731	188.853	208.03	2.16551e-05	-2.03267	1.4527e-06	23.2096	0.244402	4.66444
10287	ENSORLG00000013337		22.8448	32.7986	29.749	28.3398	3.00023	6.00054	11.7747	0.00183576	-2.03185	0.00021802	13.669	0.244541	2.73618
7242	ENSORLG00000009407	ELAPOR2	108.606	118.08	72.5088	99.2108	14.0419	35.8947	23.6816	1.20478e-06	-2.03001	6.34658e-08	29.2546	0.244853	5.91909
17093	ENSORLG00000023386	RGS13	112.696	82.7308	79.6161	91.1927	23.9438	27.0458	16.8921	1.43349e-09	-2.02909	4.65879e-11	43.3155	0.245009	8.84361
565	ENSORLG00000000815	evpla	46157	43975.9	56017	48474.8	6223.16	17588.5	12096.5	2.37628e-10	-2.02387	7.13393e-12	46.9903	0.245897	9.6241
17823	ENSORLG00000024116		122.95	99.9898	94.8351	105.366	21.0307	29.0665	28.6667	2.50057e-12	-2.02242	6.26865e-14	56.2852	0.246145	11.602
10289	ENSORLG00000013339	xylt1	1023.73	1060.01	1084.06	1050.57	164.415	279.877	336.05	2.36057e-17	-2.01956	3.90901e-19	79.9148	0.246634	16.627
16316	ENSORLG00000022609		62.7847	50.3037	56.3115	56.1816	14.405	24.391	4.49508	0.000775877	-2.01558	7.98864e-05	15.561	0.247315	3.11021
23467	ENSORLG00000029760		21.4256	22.3047	40.4339	27.9381	12.4681	9.5661	0.618425	0.0474653	-2.01448	0.0115629	6.37669	0.247503	1.32362
14917	ENSORLG00000020663	frem1a	1214.63	997.662	1145.16	1113.16	177.237	317.471	339.008	2.61466e-17	-2.00873	4.34451e-19	79.7061	0.248492	16.5826
10349	ENSORLG00000013416		251.787	234.087	227.763	236.637	20.1311	87.4881	72.7073	2.65672e-05	-1.9929	1.82055e-06	22.7757	0.251233	4.57565
4015	ENSORLG00000005396	slc1a3a	55.3581	111.608	40.8345	68.9453	11.0994	9.19696	32.522	0.00415021	-1.99107	0.000570501	11.8698	0.251553	2.38193
21750	ENSORLG00000028043	tnfaip8l2b	2595.98	2667.2	2683.31	2635.42	812.486	808.374	388.437	1.49042e-14	-1.98413	3.0977e-16	66.7401	0.252766	13.8267
1064	ENSORLG00000001540	hapln3	7232.9	6951.72	7629.33	7234.09	1734.9	2210.52	1579.47	2.70876e-49	-1.98024	1.19006e-51	228.623	0.253448	48.5672
13924	ENSORLG00000018100		197.866	164.31	206.573	188.606	14.6207	63.1664	69.2033	0.000176026	-1.97295	1.46341e-05	18.7846	0.254732	3.75442
23325	ENSORLG00000029618	NTNG1	59.0481	68.8046	60.663	62.5389	16.6679	18.7455	13.5832	1.46641e-08	-1.96792	5.41829e-10	38.5205	0.255622	7.83375
6592	ENSORLG00000008623	cdr2a	188.82	191.732	207.691	195.124	63.3034	40.8762	47.1659	2.73733e-19	-1.96394	4.16289e-21	88.8952	0.256327	18.5627
15735	ENSORLG00000022028		588.555	703.412	613.625	632.039	101.659	191.133	196.602	3.25233e-15	-1.96132	6.44823e-17	69.8349	0.256794	14.4878
11021	ENSORLG00000014299	camkvb	21.8264	29.766	41.8412	31.0128	4.62059	17.5356	3.5864	0.0189013	-1.95907	0.00358457	8.48312	0.257194	1.72351
13321	ENSORLG00000017312	col12a1a	1459.07	1076.57	1679.07	1397.64	190.946	354.965	537.217	1.9223e-08	-1.95887	7.27602e-10	37.9452	0.25723	7.71618
6901	ENSORLG00000008993	ptk2bb	1165.17	1037.6	1105.16	1096.83	189.846	358.806	304.639	5.33667e-19	-1.95264	8.26622e-21	87.5383	0.258342	18.2727
5272	ENSORLG00000006969	adcy6b	799.922	698.881	863.912	783.537	124.428	228.834	259.249	7.03851e-14	-1.94903	1.53821e-15	63.5821	0.258991	13.1525
3989	ENSORLG00000005366	zpld1b	41.5767	41.3362	44.326	42.2104	12.5936	6.73255	15.4189	3.4322e-05	-1.94293	2.41457e-06	22.2332	0.260088	4.46443
20554	ENSORLG00000026847		47.888	23.3988	38.5103	36.4115	2.99535	14.9059	10.7768	0.0047427	-1.94097	0.000666232	11.5812	0.260441	2.32397
4937	ENSORLG00000006555	aplp1	397.819	345.822	395.978	377.899	60.4677	129.985	108.833	8.37491e-13	-1.93241	2.00009e-14	58.532	0.26199	12.077
9474	ENSORLG00000012270	tmc8	13.0435	11.96	17.9981	14.2716	2.08174	6.06803	3.0318	0.026901	-1.92318	0.00555778	7.68837	0.263673	1.57023
22263	ENSORLG00000028556	arrdc1b	125.676	104.715	105.615	111.425	39.7452	35.9931	14.0031	1.18103e-06	-1.91718	6.20647e-08	29.2978	0.264772	5.92774
6906	ENSORLG00000009002	cbx8a	21.0724	20.9548	18.9261	20.2204	9.86691	4.96801	0.966474	0.0218641	-1.91295	0.00430042	8.1524	0.26555	1.66027
887	ENSORLG00000001288	cdh5	73.797	62.2588	58.1601	64.4066	10.6087	23.5444	19.3065	1.73986e-06	-1.91152	9.34904e-08	28.5043	0.265812	5.75948
4379	ENSORLG00000005848	KCND3	67.2979	61.8493	80.9692	69.7006	8.88176	16.8601	30.3141	6.59761e-05	-1.90581	4.95731e-06	20.8537	0.266867	4.18061
4433	ENSORLG00000005925	MBNL1	42.8639	28.4873	43.5941	38.1252	8.60468	13.6139	10.4769	0.000112968	-1.90337	8.9909e-06	19.7147	0.267318	3.94704
17895	ENSORLG00000024188		29.6542	36.5432	44.5805	36.7638	14.179	4.36224	12.0972	0.000903665	-1.90246	9.57415e-05	15.2189	0.267487	3.04399
13731	ENSORLG00000017852	MYT1L	73.7629	67.264	88.3992	76.1109	45.6865	14.2398	2.29642	0.0395949	-1.90137	0.00917136	6.78915	0.267688	1.40236
1499	ENSORLG00000002122		64.7954	65.4267	66.3721	65.2132	21.248	15.4291	17.152	1.35632e-08	-1.90099	4.98107e-10	38.6847	0.26776	7.86764
10919	ENSORLG00000014159	marcksl1b	6283.97	6864.22	6181.61	6409.98	1739.1	1830.22	1611.96	3.99805e-117	-1.89849	4.95421e-120	542.668	0.268225	116.398
6951	ENSORLG00000009056	otc	23.1526	28.0595	35.0949	28.6432	11.1821	11.2479	1.29686	0.0173172	-1.89684	0.00322964	8.67297	0.268531	1.76152
3155	ENSORLG00000004315		309.996	294.972	284.533	294.966	53.3942	89.2649	96.9352	2.22403e-16	-1.8943	3.94598e-18	75.3482	0.269004	15.6529
23425	ENSORLG00000029718	ATP6V1B2	45.6399	36.2902	48.3645	43.2201	9.6356	9.70046	17.3773	5.60165e-05	-1.89288	4.14271e-06	21.1977	0.26927	4.25168
22425	ENSORLG00000028718	ARHGAP6	236.968	249.706	242.353	241.786	58.6117	75.7206	63.0305	1.44183e-26	-1.89285	1.4212e-28	122.962	0.269274	25.8411
2259	ENSORLG00000003155	hdc	20.8455	21.7392	13.6645	18.6586	5.37694	9.38015	1.40736	0.0310271	-1.88986	0.00667178	7.35927	0.269834	1.50826
3227	ENSORLG00000004402	tp73	17.7323	11.5826	22.6597	17.2464	8.93662	4.03152	1.02051	0.0450056	-1.88623	0.0107835	6.50065	0.270513	1.34673
1712	ENSORLG00000002408	wnt7bb	78.1256	71.6002	91.7222	80.0943	11.1438	22.101	32.5535	8.92361e-06	-1.88456	5.51883e-07	25.0734	0.270826	5.04946
20827	ENSORLG00000027120		764.376	856.904	895.354	834.743	263.908	217.707	201.362	8.80209e-42	-1.8814	4.7595e-44	193.779	0.271419	41.0554
3450	ENSORLG00000004693	adprhl1	98.177	91.5274	116.682	101.638	34.1344	45.1975	5.50924	0.00570706	-1.88054	0.000835132	11.1615	0.271581	2.24359
832	ENSORLG00000001213		453.054	413.861	587.291	482.322	100.307	163.086	131.768	1.38611e-16	-1.87656	2.40466e-18	76.3263	0.272332	15.8582
20582	ENSORLG00000026875	fign	154.584	123.334	119.161	131.655	16.1558	39.9922	53.1549	1.23677e-05	-1.86849	7.89268e-07	24.3839	0.27386	4.90771
1037	ENSORLG00000001505	tns2a	75.8254	55.186	57.1513	62.3868	11.5918	13.6472	28.1202	5.85127e-05	-1.86702	4.3438e-06	21.1068	0.274139	4.23275
4337	ENSORLG00000005793	atp11a	791.674	688.659	838.533	768.955	56.0931	257.055	323.285	0.011796	-1.86391	0.00202115	9.53023	0.274731	1.92826
5638	ENSORLG00000007439	tead1b	1499.13	1316.85	1391.17	1394.96	271.962	456.129	428.147	6.22607e-22	-1.86311	8.06576e-24	101.26	0.274883	21.2058
4156	ENSORLG00000005573	YAP1B	2472.32	2316.48	2487.74	2412.92	624.055	654.657	720.013	2.42608e-102	-1.86298	3.96285e-105	474.172	0.274908	101.615
7432	ENSORLG00000009635	CDYL2	350.573	307.971	375.355	342.905	58.8144	127.337	100.355	1.90166e-11	-1.8608	5.22704e-13	52.1177	0.275324	10.7209
14581	ENSORLG00000019794		205.15	212.001	306.773	240.174	18.6585	93.9179	87.8593	0.000796933	-1.84946	8.24583e-05	15.5011	0.277497	3.09858
339	ENSORLG00000000479		13650.5	12190.9	14910.5	13513.9	3086.42	4378.84	3867.38	6.96251e-37	-1.84506	4.39225e-39	171.037	0.278344	36.1572
19295	ENSORLG00000025588		1915.97	1681.52	1991.06	1853.16	357.664	510.593	689.023	1.96898e-16	-1.84292	3.4602e-18	75.6076	0.278757	15.7058
16335	ENSORLG00000022628	kitlga	128.477	135.794	182.124	148.103	5.63006	41.2743	79.8474	0.0229261	-1.83726	0.00456352	8.04477	0.279853	1.63967
10778	ENSORLG00000013973	adcy7	576.706	511.461	542.22	540.608	111.88	190.529	156.931	2.36708e-20	-1.83233	3.33316e-22	93.8914	0.28081	19.6258
4706	ENSORLG00000006259	minpp1a	1331.09	1407	1321.43	1346.3	453.776	367.929	317.555	3.92495e-39	-1.83231	2.3876e-41	181.408	0.280814	38.4062
6748	ENSORLG00000008808	ptprc	97.8537	259.079	91.081	148.649	46.516	43.788	36.3657	0.000189985	-1.82993	1.59551e-05	18.6198	0.281278	3.72128
16808	ENSORLG00000023101	si:ch211-117c9.1	768.241	722.068	627.199	702.052	147.3	248.848	200.878	1.03829e-19	-1.82982	1.53808e-21	90.8651	0.281299	18.9837
8521	ENSORLG00000011026	COLEC12	382.696	321.712	187.914	295.719	81.6869	63.3066	105.482	2.99624e-08	-1.8287	1.16616e-09	37.0251	0.281517	7.52342
17620	ENSORLG00000023913		19957.1	19286.1	18146	19029.4	6245.82	5766.76	4190.78	7.06648e-34	-1.82326	4.97527e-36	157.056	0.282582	33.1508
8609	ENSORLG00000011134	hpda	41.1657	46.9864	34.8392	40.8005	6.28888	13.2666	16.0105	0.000282218	-1.82204	2.49727e-05	17.7666	0.28282	3.54941
1105	ENSORLG00000001587	kcna7	451.944	449.205	431.506	441.927	106.179	132.405	139.555	3.69006e-36	-1.81347	2.41099e-38	167.651	0.284506	35.433
12805	ENSORLG00000016655	lima1a	2055.09	1769.17	1999.72	1931.11	381.527	614.634	661.918	4.2683e-19	-1.81284	6.53925e-21	88.0019	0.28463	18.3697
14707	ENSORLG00000020139	myt1a	50.0303	64.8849	71.8874	61.9834	17.1087	16.2195	20.8726	7.34324e-07	-1.81057	3.72663e-08	30.2867	0.285078	6.13411
1822	ENSORLG00000002553		1407.71	1308.01	1153.79	1282.91	208.943	404.679	497.458	3.90087e-10	-1.79934	1.19307e-11	45.9826	0.287305	9.40884
7177	ENSORLG00000009332	cdk17	269.938	266.281	321.578	284.52	46.1578	79.0284	121.027	7.66811e-08	-1.79804	3.23931e-09	35.0344	0.287566	7.11531
19743	ENSORLG00000026036	wu:fc23c09	82.5249	63.8659	54.7169	66.6747	33.5167	9.93623	14.6528	0.000705912	-1.79133	7.14103e-05	15.7731	0.288905	3.15125
2133	ENSORLG00000002978		48.6051	50.3431	46.2604	48.1627	7.56171	18.505	17.2683	8.43731e-05	-1.79119	6.52497e-06	20.3277	0.288933	4.0738
16736	ENSORLG00000023029		713.456	708.105	673.922	694.907	219.056	198.349	189.076	1.83022e-58	-1.79117	5.9791e-61	271.277	0.288937	57.7375
21424	ENSORLG00000027717	akap12b	32947.8	28721.1	31987.8	31053.8	5961.3	11340.4	9812.05	1.60953e-16	-1.78697	2.81156e-18	76.0175	0.28978	15.7933
16910	ENSORLG00000023203	cers3b	424.921	455.745	414.786	429.615	126.648	174.72	75.8532	2.66642e-10	-1.78645	8.035e-12	46.7572	0.289885	9.57407
629	ENSORLG00000000916	MAPK8IP1	141.255	150.523	157.433	149.013	44.9004	48.0997	38.6723	2.03114e-16	-1.78376	3.58087e-18	75.54	0.290425	15.6923
1147	ENSORLG00000001644		229.482	210.899	254.125	230.331	33.6581	76.3605	92.0114	4.5339e-07	-1.78296	2.20132e-08	31.3083	0.290586	6.34353
4558	ENSORLG00000006071	mybpc3	46.5779	42.2696	48.285	45.4911	14.8094	17.8663	6.84792	0.000126674	-1.7815	1.01815e-05	19.4771	0.290881	3.89731
10013	ENSORLG00000012956	apbb1ip	184.162	167.889	166.695	172.008	32.874	69.6454	49.2123	6.98152e-10	-1.77831	2.19819e-11	44.7857	0.291525	9.15605
13058	ENSORLG00000016984		131.08	132.32	138.24	133.221	42.2952	33.6127	40.9763	5.43614e-15	-1.77312	1.09617e-16	68.7884	0.292576	14.2647
12098	ENSORLG00000015742	myh6	50.8054	34.3507	61.5646	48.6668	15.9375	15.0399	11.8813	9.07117e-05	-1.77209	7.04581e-06	20.1808	0.292783	4.04234
14288	ENSORLG00000018919		169.669	157.524	182.615	169.092	32.9832	84.5925	32.7038	1.66907e-05	-1.77207	1.09617e-06	23.7514	0.292788	4.77752
578	ENSORLG00000000836	ncanb	188.142	199.14	304.031	229.378	95.7296	51.6949	55.8994	9.24424e-08	-1.76674	3.93117e-09	34.6575	0.293871	7.03413
517	ENSORLG00000000758	hspb11	90.9729	67.2019	73.1926	76.7132	16.7057	24.7217	26.3376	1.87324e-07	-1.76404	8.54639e-09	33.1466	0.294423	6.72741
8723	ENSORLG00000011281	fat2	1249.66	894.77	1561.18	1228.85	166.07	430.804	495.924	6.57761e-06	-1.76262	3.97532e-07	25.7063	0.294712	5.18193
6406	ENSORLG00000008367	prom2	247.202	217.383	250.496	237.152	93.4668	60.3004	56.5858	5.1693e-14	-1.76068	1.11515e-15	64.2157	0.295109	13.2866
13152	ENSORLG00000017113	tubb2	21.7047	21.5815	20.5593	21.1811	11.7895	2.93783	5.80566	0.0130975	-1.7562	0.00230096	9.29249	0.296027	1.88281
98	ENSORLG00000000128	slc5a9	21.3887	15.2198	20.2498	18.862	3.60086	7.59517	7.48051	0.0128047	-1.75121	0.00223353	9.34698	0.297053	1.89263
5017	ENSORLG00000006656	npnta	106.811	84.9525	101.024	97.0975	30.6863	21.9477	34.3464	3.58675e-09	-1.74759	1.21821e-10	41.4356	0.297799	8.4453
7252	ENSORLG00000009419	actn1	5927.62	5570.38	6217.24	5874.42	1388.08	1788.94	2141.54	2.98573e-28	-1.73504	2.58985e-30	130.911	0.3004	27.5249
14247	ENSORLG00000018802	zgc:171775	1632.31	1974.68	1931.93	1837.29	423.851	703.615	540.82	5.40335e-20	-1.7319	7.79124e-22	92.211	0.301055	19.2673
1799	ENSORLG00000002524	mdhb	136.918	113.859	125.86	124.895	49.9294	17.5425	47.5808	2.02641e-05	-1.73047	1.35026e-06	23.3503	0.301354	4.69327
13150	ENSORLG00000017110	DSG2	4232.18	4209.34	3904.05	4093.92	1122.85	1375.2	1231.72	2.24716e-71	-1.72554	5.44261e-74	331.134	0.302385	70.6484
23302	ENSORLG00000029595	pik3c2g	229.809	220.323	302.96	249.809	40.8435	107.312	80.5697	1.29064e-06	-1.72467	6.84065e-08	29.1093	0.302567	5.8892
9846	ENSORLG00000012731	rock2b	1308.72	1150.9	1307.33	1249.12	199.609	460.545	485.262	1.8794e-08	-1.71866	7.07129e-10	38.0009	0.30383	7.72598
21385	ENSORLG00000027678	vgll4l	1721.4	1584.34	1585.53	1621.85	603.42	624.036	258.059	1.20945e-08	-1.71853	4.42115e-10	38.9174	0.303858	7.91741
19413	ENSORLG00000025706		40.0885	33.8035	36.8007	36.7142	14.1278	6.28975	14.0065	0.000631842	-1.71233	6.29564e-05	16.0116	0.305167	3.19939
12485	ENSORLG00000016247	prdm5	152.161	133.051	137.959	140.338	27.5747	59.3793	42.9789	2.33311e-08	-1.70047	8.94925e-10	37.5414	0.307686	7.63206
20049	ENSORLG00000026342		121.478	105.577	170.122	131.752	35.9363	35.1385	52.2659	7.58313e-08	-1.70033	3.19914e-09	35.0587	0.307715	7.12015
22144	ENSORLG00000028437	SYNPO2	40.6356	26.2674	47.429	37.9247	7.42164	18.3671	10.2801	0.00329075	-1.69834	0.000434838	12.3762	0.30814	2.4827
8381	ENSORLG00000010849	SYDE2	2322.43	2214.07	2448.15	2316.26	548.492	784.349	823.743	8.51953e-27	-1.69469	8.30167e-29	124.029	0.308921	26.0696
293	ENSORLG00000000402	piezo1	230.866	196.089	236.299	219.941	40.2542	82.9892	81.947	1.96638e-08	-1.69353	7.45393e-10	37.8981	0.30917	7.70633
8151	ENSORLG00000010559	lzts1	124.505	119.712	161.006	134.435	50.372	58.5404	16.7348	0.000232474	-1.69299	2.00603e-05	18.1836	0.309286	3.63363
12361	ENSORLG00000016083	abca12	7418.19	5372.97	8390.78	7023.75	753.508	3032.46	2765.64	0.00906708	-1.69204	0.00146358	10.1239	0.309488	2.04253
23183	ENSORLG00000029476		1304.1	1189.83	1594.99	1356.21	306.986	355.889	605.529	1.02046e-10	-1.68724	2.97733e-12	48.7035	0.31052	9.99121
7728	ENSORLG00000010009		1979.25	1695.83	1705.99	1783.97	353.162	653.357	669.904	1.17207e-12	-1.6805	2.82553e-14	57.8523	0.311975	11.931
11848	ENSORLG00000015418	mmp15	365.379	331.788	429.476	373.675	70.1207	100.135	181.937	1.17718e-06	-1.67717	6.17963e-08	29.3062	0.312695	5.92916
11332	ENSORLG00000014726		4644.11	8039.22	7607.07	6732.82	2194.59	2233.46	1920.53	1.42931e-16	-1.67549	2.48765e-18	76.2592	0.31306	15.8449
3355	ENSORLG00000004571		460.909	494.551	431.302	459.898	171.928	126.282	137.41	2.43406e-26	-1.67483	2.45408e-28	121.879	0.313203	25.6137
12665	ENSORLG00000016476		126.821	116.969	107.753	116.569	33.9244	27.1818	50.274	1.9888e-08	-1.66821	7.55012e-10	37.873	0.314644	7.70141
16611	ENSORLG00000022904		15.0043	28.0225	23.9718	22.2399	1.97196	5.95603	12.7241	0.0486299	-1.66397	0.0119315	6.32102	0.315569	1.3131
17454	ENSORLG00000023747		1717.43	1736.31	1788.9	1738.57	215.421	827.343	610.331	4.37448e-05	-1.66334	3.15384e-06	21.7206	0.315708	4.35907
14222	ENSORLG00000018743	ppl	31359.1	32454.2	34790.1	32703.1	8423.55	12517.3	10174	3.86535e-30	-1.66286	3.06981e-32	139.717	0.315813	29.4128
18543	ENSORLG00000024836	map1ab	261.09	224.114	192.532	224.688	73.4302	42.1537	101.207	6.7026e-07	-1.65226	3.36376e-08	30.4855	0.31814	6.17376
4757	ENSORLG00000006323		119.005	104.139	130.294	117.23	54.2699	18.9296	39.1751	3.15877e-05	-1.64857	2.1973e-06	22.4143	0.318957	4.50048
19724	ENSORLG00000026017		116.886	31.3873	32.367	59.8153	14.9902	17.0605	25.6233	0.0244979	-1.64459	0.00496886	7.89074	0.319837	1.61087
11134	ENSORLG00000014452	calcrla	161.143	120.741	147.891	142.5	31.6517	37.7586	68.5454	2.12582e-06	-1.64082	1.15667e-07	28.0923	0.320675	5.67247
12506	ENSORLG00000016273	amotl2b	3526.02	3529.78	2825.8	3276.11	846.869	1243.25	1077.92	1.00065e-23	-1.64041	1.12724e-25	109.722	0.320765	22.9997
8767	ENSORLG00000011349	mmp28	35.0337	26.7521	46.903	36.0593	10.5279	12.5749	13.3693	0.00112866	-1.63913	0.00012422	14.7275	0.321049	2.94744
18961	ENSORLG00000025254		43.6996	34.3278	126.161	67.7841	19.8115	24.8727	20.618	0.0111205	-1.63827	0.00187983	9.66332	0.321241	1.95387
4388	ENSORLG00000005868	ano9a	456.728	465.089	472.647	462.467	121.287	172.299	155.528	3.50346e-26	-1.63502	3.55201e-28	121.145	0.321966	25.4555
20656	ENSORLG00000026949		101.107	82.2962	152.919	111.576	14.2845	41.0816	54.2421	0.00248477	-1.63289	0.000310001	13.009	0.322441	2.60471
17432	ENSORLG00000023725	dlx1a	218.631	210.235	206.97	210.869	107.21	72.1199	25.2733	0.000551425	-1.63052	5.37946e-05	16.3095	0.322971	3.25851
7835	ENSORLG00000010158		301.194	245.736	351.601	297.991	17.9661	104.089	168.277	0.017002	-1.6297	0.00314819	8.71953	0.323155	1.7695
5982	ENSORLG00000007859	isl2a	110.422	99.6518	124.8	111.071	41.3642	22.783	43.9689	2.44913e-07	-1.62643	1.14363e-08	32.5804	0.323888	6.61099
13595	ENSORLG00000017658		22216.2	25135.2	25638.9	24210.3	11190.4	6680.62	5856.45	1.72849e-12	-1.62005	4.26428e-14	57.0428	0.325324	11.7623
19834	ENSORLG00000026127		262.213	228.251	276.513	254.356	21.6602	90.0096	137.757	0.00538516	-1.61786	0.000779231	11.2901	0.325819	2.2688
6382	ENSORLG00000008336	PKP1	1986.57	1734.48	1923.6	1871.72	391.499	720.537	724.562	1.83264e-12	-1.61777	4.53154e-14	56.9233	0.325838	11.7369
3487	ENSORLG00000004740	plk2b	1198.74	1178.27	979.713	1112.94	479.1	348.879	266.502	7.47858e-14	-1.6147	1.65123e-15	63.4424	0.326533	13.1262
16070	ENSORLG00000022363		59.8573	58.503	43.3083	53.6129	12.878	25.827	13.7354	0.000283521	-1.61449	2.51518e-05	17.753	0.32658	3.54741
1149	ENSORLG00000001646	apof	28.042	19.8205	19.8072	22.4422	5.12336	6.15345	10.9541	0.0137199	-1.61381	0.00242808	9.19402	0.326735	1.86265
19814	ENSORLG00000026107	si:ch211-157c3.4	5959.19	5600.75	5858.19	5776.37	2291.12	2089.25	1311.21	1.24079e-16	-1.61296	2.13857e-18	76.5578	0.326926	15.9063
2894	ENSORLG00000003963	kaznb	1255.55	1252.95	1274.76	1254.7	453.012	456.127	330.47	3.36574e-31	-1.60969	2.54033e-33	144.666	0.327668	30.4729
5610	ENSORLG00000007404		83.1197	52.329	63.383	65.9217	20.9491	10.1846	34.4797	0.00216095	-1.60398	0.00026376	13.3117	0.328969	2.66535
2127	ENSORLG00000002971	DNAH10	204.099	115.877	214.786	177.314	10.4935	81.7649	85.6368	0.029149	-1.5992	0.00615849	7.50333	0.330061	1.53538
22896	ENSORLG00000029189		177.967	256.816	196.903	209.552	88.2003	94.5637	26.9283	0.000628923	-1.59853	6.25593e-05	16.0236	0.330214	3.2014
17156	ENSORLG00000023449		252.625	223.783	249.813	240.841	15.3696	92.5877	133.467	0.0172113	-1.59778	0.003203	8.68807	0.330385	1.76419
949	ENSORLG00000001379	CHRNA1	29.1298	26.9414	34.9872	30.2098	5.80303	11.7892	14.5603	0.00551089	-1.59278	0.000799907	11.2414	0.331532	2.25878
5170	ENSORLG00000006845	dlg4a	175.673	306.132	132.973	203.89	67.9088	63.3032	72.2652	7.71855e-06	-1.5919	4.72138e-07	25.3744	0.331734	5.11246
17247	ENSORLG00000023540		30.0732	21.8328	26.858	26.1247	7.73067	10.7542	9.61676	0.00449324	-1.58679	0.000625573	11.6983	0.332911	2.34744
13578	ENSORLG00000017637		35.0026	31.775	31.7487	32.6807	8.21536	8.27172	16.9579	0.00290118	-1.58578	0.000373882	12.6584	0.333146	2.53743
22159	ENSORLG00000028452	lss	37.1469	39.9571	44.9657	40.4978	8.94621	10.9872	20.6152	0.00127403	-1.58513	0.000143951	14.4497	0.333294	2.89482
15044	ENSORLG00000020889	PRKCB	290.743	315.291	351.327	317.577	89.2206	72.8534	158.894	1.94141e-07	-1.58198	8.90503e-09	33.0667	0.334022	6.71188
719	ENSORLG00000001045	sned1	243.902	256.598	221.946	239.562	76.1239	79.4684	86.2822	2.20775e-20	-1.58115	3.09637e-22	94.0373	0.334215	19.656
3667	ENSORLG00000004966	ADAMTS5	803.101	754.676	872.117	805.839	216.033	251.663	345.304	1.48996e-17	-1.58039	2.44214e-19	80.8444	0.33439	16.8268
12732	ENSORLG00000016565	tgfb3	181.623	214.926	171.233	188.314	74.3749	80.6753	36.6543	7.94541e-07	-1.57598	4.0725e-08	30.1146	0.335416	6.09988
12937	ENSORLG00000016818	RBMS1	3162.48	3203.9	2989.8	3102.59	1071.23	1056.46	1011.53	5.03475e-116	-1.57516	6.52243e-119	537.523	0.335606	115.298
20872	ENSORLG00000027165		68.6196	54.0827	51.0024	57.5994	9.8719	30.7247	17.5981	0.00151375	-1.57219	0.000174447	14.0881	0.336297	2.81995
23093	ENSORLG00000029386	ywhag2	20.8696	18.7357	17.7163	19.0135	4.73298	7.74198	8.60687	0.01962	-1.57123	0.0037474	8.40233	0.336521	1.7073
4608	ENSORLG00000006132	hsp70-5	26.0544	34.9823	30.9204	30.5109	8.06928	10.1046	12.8915	0.00235028	-1.56962	0.00029031	13.1319	0.336898	2.62888
12601	ENSORLG00000016388	hdac7b	35.9691	60.997	26.641	41.0022	14.3666	9.50134	19.1415	0.00705475	-1.56853	0.00108241	10.681	0.337152	2.15152
12556	ENSORLG00000016332	rpz5	522.25	486.689	485.121	495.414	159.322	240.169	103.403	4.61119e-08	-1.56804	1.85185e-09	36.1237	0.337266	7.33619
11778	ENSORLG00000015327	pip5k1ca	193.78	111.702	182.316	161.726	10.0521	78.3583	76.4062	0.0278736	-1.56784	0.00581681	7.60619	0.337312	1.55481
11631	ENSORLG00000015126	fkbp7	105.98	107.374	96.1501	102.653	67.6332	21.4542	17.2294	0.00661142	-1.56566	0.000995772	10.8354	0.337822	2.17971
21913	ENSORLG00000028206		340.868	423.813	391.992	383.653	78.8658	114.853	197.458	2.11079e-06	-1.56256	1.1473e-07	28.108	0.33855	5.67556
13033	ENSORLG00000016951	sh2d5	133.449	138.719	134.528	134.885	32.098	37.2177	69.971	4.20393e-06	-1.56174	2.42944e-07	26.6572	0.338741	5.37634
6337	ENSORLG00000008285	trpc2b	21.365	17.2092	22.2377	20.1742	6.85289	6.89866	8.75076	0.0123731	-1.55873	0.00214791	9.41864	0.339451	1.90752
21330	ENSORLG00000027623		190.49	207.55	219.448	204.805	39.2674	99.8007	73.1494	3.79216e-06	-1.55871	2.17226e-07	26.8734	0.339454	5.42111
9106	ENSORLG00000011773	p2rx1	165.131	171.22	168.001	167.276	51.8815	73.9054	47.5571	1.39574e-11	-1.55591	3.75782e-13	52.7658	0.340115	10.8552
11873	ENSORLG00000015444	itpka	774.298	857.655	788.915	802.859	268.233	257.64	301.388	7.4316e-44	-1.55055	3.76729e-46	203.409	0.341379	43.1289
8333	ENSORLG00000010794		14.2608	20.2243	17.1896	17.1488	9.82324	4.92171	4.83445	0.0340115	-1.54574	0.00753256	7.14137	0.342519	1.46837
3074	ENSORLG00000004193	mylk5	6374.55	6927.92	6588.09	6596.21	2097.79	2729.29	1984.61	7.32767e-32	-1.54475	5.48936e-34	147.71	0.342754	31.135
16343	ENSORLG00000022636	pde4ca	103.147	103.541	115.554	106.888	17.5845	62.2093	33.0648	0.00117815	-1.5411	0.000130861	14.6293	0.343623	2.9288
10064	ENSORLG00000013023	ino80e	604.675	1162.85	942.073	899.102	363.072	323.259	247.05	5.72228e-09	-1.53601	1.99187e-10	40.4746	0.344837	8.24243
10355	ENSORLG00000013423		68.6296	93.4856	95.4095	85.4452	15.3731	35.2554	39.6875	0.000322612	-1.53366	2.92653e-05	17.465	0.345401	3.49132
11180	ENSORLG00000014518	ptger1a	18.0434	18.9491	15.9151	17.5502	8.24041	5.3163	5.22492	0.0285451	-1.52498	0.00599232	7.55261	0.347485	1.54447
9370	ENSORLG00000012128	ezrb	4229.93	3837.52	3785.51	3929.95	1266	1446.86	1406.06	2.12356e-67	-1.52401	5.62168e-70	312.705	0.347719	66.6729
12114	ENSORLG00000015763	RASSF5	262.791	266.261	288.2	271.051	77.3057	119.221	88.4286	2.44216e-14	-1.5231	5.15832e-16	65.7349	0.347937	13.6122
8159	ENSORLG00000010570	si:ch73-62l21.1	97.9975	81.2441	95.2994	91.0458	18.8677	27.8828	49.0302	0.000171198	-1.52234	1.41845e-05	18.8442	0.34812	3.7665
2859	ENSORLG00000003920	frya	70.3303	53.7566	61.78	61.6339	14.7924	25.7692	24.4447	4.83808e-05	-1.51547	3.52078e-06	21.5095	0.349782	4.31533
9830	ENSORLG00000012710		148.234	146.345	95.6711	129.391	54.3113	73.3794	8.92133	0.0316697	-1.51445	0.00686364	7.30831	0.35003	1.49936
5061	ENSORLG00000006711	plcxd2	28.9308	22.7111	30.7603	27.3342	14.8345	7.97906	5.88937	0.011948	-1.51192	0.00205324	9.50132	0.350644	1.92271
20793	ENSORLG00000027086	KIRREL3	858.598	757.187	982.828	861.803	100.378	235.313	574.35	0.0453629	-1.51133	0.0108923	6.4828	0.350789	1.3433
2117	ENSORLG00000002953	nfatc4	317.387	234.525	254.478	267.314	65.7856	101.715	118.041	8.46014e-09	-1.50561	3.03067e-10	39.6547	0.352181	8.07262
13617	ENSORLG00000017692	egfra	874.043	914.273	854.566	876.421	180.557	310.924	441.959	3.00946e-07	-1.501	1.42218e-08	32.1568	0.353308	6.52151
4607	ENSORLG00000006131	bdh2	41.9485	24.5572	31.5979	32.5295	19.9071	9.11245	6.02767	0.0218144	-1.49944	0.00428695	8.15809	0.35369	1.66126
9880	ENSORLG00000012779	arhgap20	72.8313	41.0998	54.1831	55.7326	7.06529	20.9731	31.4601	0.0159053	-1.49877	0.00291068	8.86263	0.353855	1.79846
9181	ENSORLG00000011876	plcd1b	1269.05	1175.25	1359.96	1261.65	449.947	499.509	397.756	1.21337e-36	-1.49689	7.79115e-39	169.897	0.354317	35.916
24298	ENSORLG00000030591	dok7	73.8774	36.0124	163.231	90.6417	17.4879	25.5073	55.4905	0.0467128	-1.49563	0.0113164	6.41494	0.354625	1.33056
20276	ENSORLG00000026569	boka	7874.59	9100.25	7874.93	8240.76	3056.92	3066.18	2690.55	6.02291e-55	-1.49414	2.239e-57	254.882	0.354992	54.2202
2466	ENSORLG00000003424	FIGN	64.5401	54.0586	65.11	60.9304	6.22864	19.1406	40.4173	0.0291461	-1.4939	0.00615623	7.50399	0.355053	1.53542
20906	ENSORLG00000027199		521.751	481.135	434.076	476.449	125.079	199.836	185.672	6.64007e-14	-1.4921	1.44366e-15	63.7071	0.355495	13.1778
3336	ENSORLG00000004547	VAT1	1149.78	1162.01	1077.74	1124	458.397	398.268	349.49	7.14837e-35	-1.49178	4.91214e-37	161.659	0.355573	34.1458
13207	ENSORLG00000017180	nkx2.2b	16.4611	11.3271	17.3674	14.9811	5.72862	5.76716	6.65723	0.0497451	-1.48723	0.012292	6.26826	0.356696	1.30325
2822	ENSORLG00000003877	smyd1b	75.7001	53.008	111.523	79.6914	30.4428	31.5931	26.2799	0.000243695	-1.48455	2.10848e-05	18.0887	0.357361	3.61315
11984	ENSORLG00000015589	bcl6aa	143.313	154.589	157.452	151.026	52.7662	50.0666	61.1495	1.21657e-12	-1.48188	2.94651e-14	57.7699	0.358021	11.9149
14546	ENSORLG00000019692	arhgap29b	295.391	305.749	271.035	289.21	53.6777	130.09	129.468	1.19408e-05	-1.48069	7.58661e-07	24.4601	0.358317	4.92296
199	ENSORLG00000000283	ano1	1607.42	1593.55	1857.68	1677.77	374.556	747.012	692.121	2.08476e-09	-1.47957	6.90458e-11	42.5458	0.358596	8.68094
17145	ENSORLG00000023438		28.3376	27.161	37.2235	30.7652	7.32998	18.2775	8.23409	0.0144302	-1.47776	0.00257978	9.08313	0.359046	1.84073
5001	ENSORLG00000006635	rapsn	17.864	16.7512	21.7797	18.7116	4.4379	8.43655	8.31345	0.0316697	-1.47682	0.00686409	7.30819	0.359279	1.49936
8922	ENSORLG00000011536	pim3	1006.24	986.947	954.457	977.418	265.269	400.97	394.169	2.05026e-18	-1.47508	3.24504e-20	84.834	0.359714	17.6882
9012	ENSORLG00000011645	mid1ip1a	1294.32	1402.85	1081.66	1253.01	433.644	412.945	513.439	4.76981e-25	-1.47454	5.07769e-27	115.869	0.359849	24.3215
11801	ENSORLG00000015354	cldn2	56.6202	85.5851	71.3649	70.8706	13.9546	23.9367	39.2719	0.00176274	-1.46847	0.000207411	13.7627	0.361366	2.75381
23815	ENSORLG00000030108		141.887	95.543	117.667	117.74	48.8514	43.1621	37.7074	1.44317e-07	-1.46773	6.40543e-09	33.7075	0.361552	6.84068
20259	ENSORLG00000026552	zgc:113279	384.069	376.675	432.864	395.869	123.255	148.571	162.375	1.05887e-20	-1.45999	1.44331e-22	95.5482	0.363497	19.9752
8451	ENSORLG00000010935	dag1	4969.99	4308.77	4597.05	4600.48	934.942	2050.34	2070.7	1.81781e-07	-1.45524	8.23206e-09	33.2195	0.364695	6.74045
2676	ENSORLG00000003689	serpinh2	127.76	152.277	130.895	136.297	44.3048	49.4792	56.6623	2.84205e-10	-1.44575	8.59628e-12	46.6249	0.367102	9.54637
21866	ENSORLG00000028159		79.932	66.3238	75.3446	73.4929	31.2912	36.4027	15.3822	0.000299995	-1.44503	2.67147e-05	17.6383	0.367285	3.52289
14763	ENSORLG00000020310	si:dkey-85n7.6	20.7191	21.6058	25.6227	22.5443	9.16727	9.22306	7.1241	0.0135685	-1.44394	0.00239592	9.21842	0.367562	1.86747
12221	ENSORLG00000015907	SH3RF3	39.5078	36.2316	88.6794	54.5727	12.8265	14.8868	32.295	0.0258255	-1.44069	0.00529194	7.77687	0.368391	1.58795
5756	ENSORLG00000007582	otop2	34.1707	58.2002	45.0298	45.5936	16.8753	14.0014	19.6702	0.00126876	-1.44028	0.000142999	14.4622	0.368495	2.89662
1993	ENSORLG00000002792	pld1b	3362.42	3033.05	3155.93	3166.98	780.794	1455.62	1285.8	2.29509e-11	-1.43842	6.36016e-13	51.7325	0.368971	10.6392
4494	ENSORLG00000005998	lpar3	500.43	450.829	489.746	477.87	193.386	221.989	118.654	7.15662e-10	-1.43459	2.25735e-11	44.7337	0.369952	9.14529
5927	ENSORLG00000007788		1242.98	1231.34	1409.92	1288.29	617.614	472.219	349.301	1.9958e-12	-1.4332	4.95747e-14	56.7466	0.370307	11.6999
2339	ENSORLG00000003263		40.8116	30.4941	22.3999	31.0695	15.5174	8.66908	12.448	0.011261	-1.4314	0.00191046	9.63364	0.370772	1.94842
20892	ENSORLG00000027185		40.78	41.5529	37.4804	39.7453	15.1097	20.148	10.0813	0.00165801	-1.43077	0.000193687	13.8914	0.370932	2.78041
9011	ENSORLG00000011644	PIK3CA	194.296	256.863	197.957	215.308	36.7142	103.166	101.893	0.000483314	-1.42529	4.63605e-05	16.5914	0.372346	3.31577
3931	ENSORLG00000005289	cobl	203.807	238.996	270.063	236.501	73.1338	116.021	77.4483	5.75789e-09	-1.42285	2.01362e-10	40.4534	0.372975	8.23974
2926	ENSORLG00000004009		278.728	300.317	261.567	278.776	155.717	93.1675	64.6344	1.1104e-05	-1.42236	6.9861e-07	24.619	0.373102	4.95452
13091	ENSORLG00000017032	tpm4a	10596	11368.6	10862.8	10886.9	4330.54	4713.42	3199.85	1.07084e-22	-1.4218	1.25456e-24	104.947	0.373246	21.9703
9245	ENSORLG00000011964	nfatc3a	340.307	256.272	361.119	317.574	30.1684	122.283	206.779	0.0217545	-1.42029	0.00427273	8.16412	0.373638	1.66245
17092	ENSORLG00000023385	atp8b5a	42.4753	38.1913	39.1663	39.7428	13.135	10.2443	21.8399	0.00301512	-1.41442	0.000392132	12.5693	0.37516	2.5207
6007	ENSORLG00000007888	fgd5a	56.9096	36.3866	45.4358	45.9973	19.2406	17.3661	16.1411	0.00084057	-1.41253	8.81098e-05	15.3758	0.375652	3.07543
7454	ENSORLG00000009660	si:dkey-160o24.3	77.4066	61.7907	78.8938	72.3327	44.9443	26.3578	12.3022	0.00680067	-1.41251	0.00103114	10.7708	0.375657	2.16745
5037	ENSORLG00000006679	KCNN1	377.138	215.958	423.971	337.234	123.153	143.523	115.373	7.4856e-07	-1.41234	3.80309e-08	30.2474	0.375701	6.12577
12890	ENSORLG00000016759	trabd2b	123.699	78.4893	92.5484	97.7064	21.4244	33.4191	57.4364	0.0017231	-1.41234	0.000202261	13.81	0.375702	2.76369
412	ENSORLG00000000601		38.171	31.89	43.968	37.8273	17.1824	15.2959	11.1599	0.00212396	-1.41158	0.000257513	13.3566	0.3759	2.67285
17043	ENSORLG00000023336		1813.14	1622.86	1754.47	1721.11	374.511	828.025	748.726	2.07144e-07	-1.41099	9.5673e-09	32.9272	0.376053	6.68373
9584	ENSORLG00000012405		138.376	102.168	104.08	114.258	65.1568	25.9021	38.2463	0.000421057	-1.41004	3.97246e-05	16.8845	0.376301	3.37566
10319	ENSORLG00000013379	hmcn2	5822.56	4697.41	6916.99	5782.27	1263.77	2429.13	2864.91	1.1693e-06	-1.40954	6.13167e-08	29.3213	0.376431	5.93207
6145	ENSORLG00000008059		89.8191	78.1689	86.1677	84.2883	11.2894	42.0354	43.4577	0.0079433	-1.40887	0.00124917	10.4162	0.376608	2.1
20102	ENSORLG00000026395		138.443	133.564	163.731	144.519	46.4165	63.4704	53.8667	1.57073e-09	-1.4083	5.14905e-11	43.1197	0.376755	8.8039
8511	ENSORLG00000011013		337.894	287.271	339.515	319.893	66.8707	157.186	138.651	8.66089e-06	-1.40742	5.33195e-07	25.1399	0.376985	5.06244
4200	ENSORLG00000005627	trpc6a	59.6403	43.1419	40.0741	47.3591	13.6679	20.6806	21.3795	0.00125253	-1.40603	0.000140605	14.494	0.377348	2.90221
344	ENSORLG00000000488	krt1-c5	106.505	111.939	87.579	101.496	48.763	53.9534	14.152	0.00683369	-1.40014	0.00103772	10.759	0.378891	2.16534
24277	ENSORLG00000030570	tnfaip8l1	208.276	141.265	211.854	186.145	36.8128	78.5452	98.094	0.000447269	-1.3986	4.24999e-05	16.7563	0.379296	3.34943
14967	ENSORLG00000020756	si:dkey-34d22.1	341.043	264.101	272.901	291.083	78.1398	107.204	147.895	1.44395e-07	-1.39797	6.41702e-09	33.704	0.379463	6.84045
11916	ENSORLG00000015497	anks1b	1078.69	962.765	1095.14	1040.09	288.989	339.785	563.264	1.64959e-08	-1.39571	6.17876e-10	38.2641	0.380058	7.78262
1373	ENSORLG00000001953	NCKAP5	1652.93	1420.09	1578.23	1542.16	364.333	660.628	741.562	2.18394e-08	-1.39563	8.32787e-10	37.6818	0.38008	7.66076
14508	ENSORLG00000019583		51.1357	51.8528	31.623	44.6374	5.10287	24.9443	21.682	0.040379	-1.3882	0.00938719	6.74764	0.382042	1.39384
189	ENSORLG00000000271		30.987	37.8671	45.904	38.0792	11.5099	19.5036	14.3426	0.0037042	-1.38779	0.000499277	12.1184	0.38215	2.43131
11743	ENSORLG00000015280		94.4225	60.5392	45.3331	66.3776	15.478	30.4163	31.976	0.0054755	-1.38573	0.000793846	11.2556	0.382696	2.26158
6843	ENSORLG00000008925		100.916	105.366	115.356	106.686	34.1239	38.2621	52.4323	3.85405e-07	-1.38463	1.84518e-08	31.651	0.382987	6.41408
17739	ENSORLG00000024032	marcksl1a	45542.6	50636.8	42142.3	45866.8	18003.5	18049.5	16933.1	1.45679e-57	-1.38302	4.84121e-60	267.109	0.383414	56.8366
12917	ENSORLG00000016792		157.873	130.629	159.79	148.662	21.9073	44.7805	105.809	0.0155103	-1.38271	0.00281317	8.92485	0.383497	1.80938
8412	ENSORLG00000010886	cyth1b	45.2999	29.9111	23.8336	32.8336	15.2659	11.3888	12.1974	0.0111205	-1.38175	0.00188098	9.6622	0.383752	1.95387
19644	ENSORLG00000025937	kbtbd11	393.325	341.353	338.943	355.964	87.2866	149.02	177.484	2.44913e-07	-1.38043	1.14497e-08	32.5781	0.384105	6.61099
17440	ENSORLG00000023733		1052.64	860.944	1086.47	994.798	138.556	400.201	615.157	0.00315257	-1.37948	0.000413026	12.4723	0.384358	2.50134
17503	ENSORLG00000023796	tspan33a	1046.06	969.829	1008.15	1002.76	393.298	396.135	373.76	2.13986e-53	-1.3787	8.43698e-56	247.653	0.384566	52.6696
14661	ENSORLG00000020038	LIMCH1	503.378	457.81	442.121	465.299	166.361	152.328	221.774	2.74952e-15	-1.37518	5.3894e-17	70.1887	0.385504	14.5607
12582	ENSORLG00000016366	ptger1b	165.028	158.979	161.837	161.124	61.6298	89.6329	37.6843	3.32055e-05	-1.37479	2.32666e-06	22.3045	0.385609	4.47879
10050	ENSORLG00000013003	atxn1a	134.879	102.716	161.206	132.261	41.3504	48.4898	63.5105	4.64013e-06	-1.3747	2.72072e-07	26.4384	0.385634	5.33347
17034	ENSORLG00000023327	si:ch211-151o1.4	56.3433	75.2045	65.0345	65.2203	34.0587	16.417	26.9369	0.000542601	-1.36801	5.27198e-05	16.3477	0.387426	3.26552
5404	ENSORLG00000007144	cntln	405.551	238.147	304.6	314.288	54.5144	85.4452	229.01	0.0126286	-1.36393	0.00219865	9.37583	0.388522	1.89865
16798	ENSORLG00000023091	setbp1	94.4398	53.4599	81.681	76.1163	15.1312	31.0556	43.3717	0.00637263	-1.36255	0.000951551	10.9195	0.388895	2.19568
22634	ENSORLG00000028927		210.156	222.038	226.845	218.59	98.9791	100.447	58.1479	2.3833e-08	-1.36195	9.17328e-10	37.4932	0.389056	7.62282
11031	ENSORLG00000014312	serpinh1b	1456.05	1433.99	1469.75	1445.76	630.459	560.255	506.613	1.05891e-40	-1.3614	5.96432e-43	188.748	0.389205	39.9751
17967	ENSORLG00000024260		18.8224	19.7188	25.7529	21.3343	6.99799	5.06446	12.8216	0.044901	-1.36115	0.0107485	6.50643	0.389271	1.34774
11102	ENSORLG00000014406	rps6ka1	1389.18	1440.43	1321.45	1376.58	576.771	567.608	470.902	1.29957e-36	-1.36061	8.41786e-39	169.743	0.389418	35.8862
14199	ENSORLG00000018677	pard6a	1021.11	1048.3	1004.61	1019.4	376.07	409.473	411.36	7.19524e-53	-1.35992	2.91797e-55	245.181	0.389603	52.143
16032	ENSORLG00000022325	ddit3	47.3445	42.0137	58.1215	48.9255	25.0566	14.297	18.9783	0.00126738	-1.35599	0.0001427	14.4662	0.390666	2.89709
3971	ENSORLG00000005344	fbn2b	7240.85	6002.72	8389.7	7173.66	1928.83	3198.09	3322.88	1.07793e-09	-1.35497	3.44861e-11	43.9041	0.390942	8.96741
15529	ENSORLG00000021822		24.2491	43.2796	40.2162	35.7588	19.1088	12.2767	11.1132	0.0119838	-1.35458	0.00206277	9.49282	0.39105	1.92141
13216	ENSORLG00000017191		2471.48	2240.72	2153.16	2276.14	458.204	1125.61	1100.38	1.5164e-05	-1.35404	9.89067e-07	23.9493	0.391195	4.81919
21251	ENSORLG00000027544	si:ch211-113g11.6	291.436	443.5	442.996	390.827	209.872	152.526	100.817	1.45642e-05	-1.34787	9.43381e-07	24.0403	0.392871	4.83671
5034	ENSORLG00000006676	si:dkey-262k9.4	144.266	169.695	158.395	156.688	109.501	50.6676	25.5708	0.0104655	-1.34654	0.00174439	9.80077	0.393235	1.98024
21752	ENSORLG00000028045	fam110c	281.13	311.808	309.435	299.318	122.59	124.17	108.953	2.66606e-19	-1.34492	4.03948e-21	88.9547	0.393675	18.5741
4302	ENSORLG00000005750	slit2	962.496	827.05	791.713	855.715	221.369	339.075	454.147	1.24177e-07	-1.34463	5.3996e-09	34.0398	0.393755	6.90596
22372	ENSORLG00000028665		108.677	71.6326	116.002	98.2636	22.9517	37.9214	56.0167	0.00166438	-1.34369	0.000194806	13.8805	0.394012	2.77875
5824	ENSORLG00000007663	si:dkeyp-75h12.2	197.253	170.788	127.147	164.151	72.4603	45.1241	78.7472	1.41326e-05	-1.34084	9.13038e-07	24.1033	0.394792	4.84978
20636	ENSORLG00000026929		37.482	28.1729	50.3431	38.4834	16.8358	10.9884	17.6756	0.00833515	-1.3346	0.00132487	10.3075	0.396503	2.07909
3914	ENSORLG00000005264	kcnt1	26.63	26.4765	24.4398	25.7229	11.2822	13.3296	7.26255	0.0165163	-1.33217	0.00304204	8.78208	0.397169	1.78209
20964	ENSORLG00000027257		390.909	444.2	451.782	426.857	151.505	163.109	197.258	6.08969e-18	-1.32674	9.80991e-20	82.6469	0.398667	17.2154
7596	ENSORLG00000009847	smtnl	1528.87	1606.61	1620.92	1577.38	505.921	740.596	649.642	9.91515e-20	-1.32553	1.4632e-21	90.9639	0.399004	19.0037
11665	ENSORLG00000015172	mxi1	194.145	188.932	167.501	182.566	33.3205	54.2684	133.744	0.0114527	-1.32487	0.00195135	9.59474	0.399186	1.94109
15806	ENSORLG00000022099	stxbp6	302.836	292.907	293.587	294.926	92.7135	102.068	160.411	1.9001e-08	-1.324	7.17058e-10	37.9737	0.399426	7.72122
15517	ENSORLG00000021810		55.9162	110.169	153.487	106.075	39.4372	44.5879	43.0333	0.00299912	-1.32376	0.000389396	12.5824	0.399491	2.52301
10975	ENSORLG00000014237	ppm1e	63.2325	46.6962	64.8214	57.9559	15.14	12.2642	43.4096	0.0316694	-1.3214	0.00686046	7.30914	0.400147	1.49936
3623	ENSORLG00000004915	TNFRSF11B	109.775	107.089	151.426	122.175	75.8334	42.5604	28.311	0.00180554	-1.3214	0.000213565	13.7078	0.400147	2.74339
9687	ENSORLG00000012536	KCNAB1	82.0876	75.5358	82.5275	79.6456	37.2925	29.566	31.1248	3.93515e-06	-1.31903	2.26525e-07	26.7924	0.400803	5.40504
8905	ENSORLG00000011514	nt5c1bb	830.208	831.222	801.948	816.901	376.391	377.169	233.895	8.57075e-12	-1.3187	2.25444e-13	53.7695	0.400895	11.067
6681	ENSORLG00000008727	b4galt3	85.1475	106.876	112.825	101.137	50.3816	38.759	33.3579	6.84616e-06	-1.31429	4.15305e-07	25.6219	0.402125	5.16455
3885	ENSORLG00000005223		430.105	446.724	399.707	423.333	132.32	148.779	232.933	1.61379e-08	-1.31387	6.01738e-10	38.3158	0.402239	7.79215
3400	ENSORLG00000004628		92.5498	105.137	110.077	102.1	64.1302	33.7664	25.4877	0.00114405	-1.31325	0.000126429	14.6943	0.402413	2.94156
1320	ENSORLG00000001885		34.7485	54.7357	47.6219	45.4945	12.8328	21.8221	20.5508	0.00350767	-1.31291	0.000467057	12.2428	0.402508	2.45498
1910	ENSORLG00000002665		38.5991	54.5251	77.6871	56.6945	27.7088	26.8623	13.7795	0.00867967	-1.31282	0.00138892	10.2204	0.402534	2.0615
18309	ENSORLG00000024602		259.081	206.918	291.594	251.222	46.1502	117.586	144.486	0.00211418	-1.30757	0.000256145	13.3666	0.404002	2.67486
22296	ENSORLG00000028589	fam214b	1066.72	1093.62	1040.78	1061.53	350.242	475.462	466.796	6.95328e-22	-1.307	9.08618e-24	101.024	0.404162	21.1578
4080	ENSORLG00000005471	plcb3	3396.65	3040.73	3298.12	3228.16	745.994	1759.71	1444.63	3.64936e-06	-1.29988	2.08018e-07	26.9571	0.40616	5.43778
4124	ENSORLG00000005537	pdlim5a	163.998	70.9958	138.614	123.841	63.6652	47.1596	42.6351	0.00148398	-1.29907	0.000170514	14.131	0.406388	2.82857
21058	ENSORLG00000027351	zbtb4	347.899	224.358	315.087	294.159	50.6274	147.789	162.599	0.00377022	-1.29904	0.000509998	12.0787	0.406398	2.42363
11173	ENSORLG00000014510	mcama	432.823	415.012	429.704	423.698	154.328	67.0819	298.761	0.00818659	-1.29873	0.0012948	10.3499	0.406484	2.0869
18499	ENSORLG00000024792		312.311	236.559	246.402	263.643	84.8395	109.979	128.164	6.2304e-09	-1.29865	2.18629e-10	40.2927	0.406506	8.20548
17568	ENSORLG00000023861	si:ch211-203d1.3	981.805	862.429	980.759	936.778	444.088	427.386	276.677	1.25202e-11	-1.29818	3.34973e-13	52.9916	0.406639	10.9024
39	ENSORLG00000000058	rassf7b	876.091	915.295	816.148	864.66	389.505	320.157	351.437	6.75114e-30	-1.2977	5.43772e-32	138.582	0.406775	29.1706
15549	ENSORLG00000021842	dse	514.035	532.167	469.88	502.733	126.104	230.525	261.92	1.46407e-06	-1.29185	7.80936e-08	28.8528	0.408426	5.83444
15914	ENSORLG00000022207		170.676	122.153	60.3906	117.029	38.3039	57.3004	49.7297	0.00570479	-1.29167	0.000834158	11.1636	0.408478	2.24376
9586	ENSORLG00000012407	str-3	238.001	257.809	259.542	250.516	100.583	116.894	91.0163	2.21912e-14	-1.2911	4.67473e-16	65.929	0.408639	13.6538
2737	ENSORLG00000003769		2153.87	2012.12	2055.29	2062.98	837.754	972.146	731.917	7.91554e-28	-1.29083	7.17811e-30	128.887	0.408716	27.1015
14924	ENSORLG00000020673	tmem59	41.9585	57.8685	37.633	45.5945	11.9444	13.01	31.4314	0.0232277	-1.28969	0.00464057	8.01444	0.409039	1.63399
8808	ENSORLG00000011399	mcu	140.591	122.563	109.297	123.489	35.7435	46.8142	70.6628	6.54568e-05	-1.28775	4.91461e-06	20.8703	0.409588	4.18405
2308	ENSORLG00000003222	usp43a	515.265	414.958	538.848	487.146	71.5425	156.923	374.839	0.0202912	-1.28521	0.00390874	8.32573	0.410311	1.69269
8448	ENSORLG00000010932	nkx2.7	168.035	146.798	150.68	154.368	74.7325	49.3813	66.3363	3.23172e-08	-1.28452	1.26873e-09	36.8608	0.410509	7.49057
4141	ENSORLG00000005558	nexn	301.688	269.519	184.306	250.414	95.561	112.838	101.669	1.10043e-07	-1.28418	4.74163e-09	34.2927	0.410603	6.95844
4953	ENSORLG00000006577	arhgef38	314.058	301.019	350.214	320.155	47.4411	153.483	195.587	0.00750902	-1.28361	0.00116876	10.5391	0.410765	2.12442
8760	ENSORLG00000011340		3769.29	4338.59	4253.63	4100.2	1684.87	1985.3	1410.66	1.51017e-20	-1.28178	2.06698e-22	94.8373	0.411288	19.821
6203	ENSORLG00000008122	thrb	122.929	155.563	139.229	138.579	36.6797	62.5916	72.5606	3.36294e-05	-1.28156	2.36016e-06	22.277	0.41135	4.47328
22398	ENSORLG00000028691		107.827	104.149	106.06	105.481	28.0221	53.8979	49.3049	3.90056e-05	-1.28143	2.77921e-06	21.9633	0.411388	4.40887
9594	ENSORLG00000012419		16885.2	19696.1	20924.2	19076	10417.7	5193.66	8057.44	5.39768e-08	-1.27941	2.19507e-09	35.7924	0.411963	7.26779
15818	ENSORLG00000022111	hpgd	907.374	1171.14	914.946	992.801	433.772	410.104	390.494	1.6284e-20	-1.27882	2.23798e-22	94.6799	0.412134	19.7882
16857	ENSORLG00000023150	ptpn22	150.2	149.295	165.3	154.164	69.6089	70.9404	52.4484	3.66829e-09	-1.27872	1.25004e-10	41.3851	0.412161	8.43554
15594	ENSORLG00000021887	si:dkey-177p2.6	65.8118	61.3865	51.2314	59.1651	22.232	23.3439	28.9009	0.000258101	-1.27797	2.25478e-05	17.961	0.412377	3.58821
22828	ENSORLG00000029121		50.0396	39.6145	137.522	75.406	31.1833	36.2949	27.9944	0.0369603	-1.27658	0.00836883	6.9528	0.412772	1.43227
18373	ENSORLG00000024666		74.6156	54.9781	69.0586	65.8769	20.8987	30.9134	30.5088	0.000277283	-1.27647	2.44579e-05	17.8062	0.412804	3.55708
23526	ENSORLG00000029819		242.735	225.075	266.266	243.46	114.374	111.957	77.3412	7.84549e-10	-1.27425	2.4879e-11	44.5433	0.413439	9.10538
7982	ENSORLG00000010344		54.4338	57.1405	63.1415	57.9548	11.1981	22.1575	39.4864	0.0173271	-1.27341	0.00323334	8.67089	0.413682	1.76127
1703	ENSORLG00000002396	fbln1	2709.32	2737.31	2563.2	2656.07	1262.59	1172.59	881.126	1.9095e-19	-1.27118	2.87167e-21	89.6298	0.414321	18.7191
20004	ENSORLG00000026297	si:ch211-235o23.1	58.3002	51.8899	73.0387	60.7797	17.8949	17.9994	40.2636	0.00779401	-1.27057	0.00121998	10.4598	0.414497	2.10824
17018	ENSORLG00000023311	plecb	14533.3	12873.9	15563.3	14249.7	3124.02	7235.66	7444.99	2.48674e-05	-1.2697	1.6892e-06	22.9196	0.414745	4.60437
8061	ENSORLG00000010454	anxa3b	504.952	602.09	532.644	543.862	344.349	230.284	104.385	0.00135026	-1.26938	0.000153553	14.3281	0.414838	2.86958
23966	ENSORLG00000030259		63.3439	47.8135	69.9763	60.073	31.0044	25.2235	19.9878	0.000801477	-1.26934	8.31543e-05	15.4852	0.41485	3.09611
10269	ENSORLG00000013304	bmp4	4694.77	4455.45	4125.6	4401.72	1657.14	1889.24	1957.42	1.66221e-40	-1.26908	9.64331e-43	187.792	0.414925	39.7793
8790	ENSORLG00000011375	itpr2	2600.3	2324.18	2881.77	2588.78	742.392	1245.05	1250.62	1.54252e-09	-1.26871	5.03921e-11	43.1619	0.41503	8.81177
14541	ENSORLG00000019677	lama5	1631.13	1430.82	1789.18	1608.59	398.601	628.823	987.535	3.20742e-05	-1.26628	2.23656e-06	22.3803	0.415729	4.49384
16283	ENSORLG00000022576		437.906	324.93	391.288	382.59	101.442	176.093	201.304	5.31238e-06	-1.26609	3.14781e-07	26.1568	0.415786	5.27471
23901	ENSORLG00000030194		35.486	28.2212	26.1813	29.8089	11.324	13.3731	13.1846	0.012368	-1.26525	0.00214512	9.42102	0.416026	1.9077
10425	ENSORLG00000013516	tspeara	113.609	105.853	105.741	107.853	47.08	40.3926	49.645	1.61668e-07	-1.26251	7.27572e-09	33.4597	0.416818	6.79137
5232	ENSORLG00000006915		22.0132	27.9359	22.8741	24.1603	10.7415	10.8047	10.6488	0.0241994	-1.26099	0.0048865	7.92097	0.417257	1.61619
22069	ENSORLG00000028362	tgfbr2a	1089.65	1252.07	1063.54	1129.28	462.558	410.358	547.03	8.70523e-20	-1.26028	1.27484e-21	91.2365	0.417464	19.0602
22701	ENSORLG00000028994	pmp22a	2276.85	2045.24	2135.91	2141.4	1130.69	779.11	784.382	7.0354e-15	-1.25979	1.43846e-16	68.2525	0.417605	14.1527
3913	ENSORLG00000005263	svild	6071.41	6133.5	6776.67	6295.02	2242.91	2805.89	2874.83	1.4862e-27	-1.25932	1.36449e-29	127.612	0.417742	26.8279
2947	ENSORLG00000004036	irs2a	253.107	212.109	291.726	251.024	71.546	112.446	133.539	5.59911e-06	-1.25862	3.34294e-07	26.0407	0.417943	5.25188
17942	ENSORLG00000024235	ca10a	96.0965	88.4529	77.2517	86.8123	36.402	29.6641	42.9621	1.75595e-05	-1.25726	1.16213e-06	23.6389	0.418338	4.75549
13896	ENSORLG00000018064	ccn2a	262.436	300.321	130.173	229.675	78.2842	104.383	107.978	0.00056286	-1.25639	5.51637e-05	16.2618	0.418589	3.2496
14803	ENSORLG00000020406	SYDE1	104.889	137.63	78.8945	106.583	35.0059	52.9986	47.4363	0.000231688	-1.25555	1.99575e-05	18.1933	0.418833	3.6351
12212	ENSORLG00000015892	serpina1l	3889.85	4708.5	4323.74	4285.84	1809.8	1453.48	2169.51	2.91503e-15	-1.24872	5.74665e-17	70.0621	0.42082	14.5354
331	ENSORLG00000000468		22.2709	56.4632	49.3495	42.5174	16.827	16.922	19.6237	0.0248271	-1.24829	0.0050524	7.86059	0.420948	1.60507
1367	ENSORLG00000001946		249.21	272.996	275.722	264.645	106.488	112.937	116.426	3.8566e-16	-1.24722	6.99463e-18	74.2181	0.421258	15.4138
1638	ENSORLG00000002316	neurl1aa	265.725	219.594	272.922	251.427	66.0329	106.908	145.66	4.94901e-05	-1.24719	3.6043e-06	21.4646	0.421267	4.30548
22446	ENSORLG00000028739		285.618	254.532	382.631	306.061	76.9963	155.494	156.527	0.000131803	-1.24631	1.06161e-05	19.3972	0.421525	3.88007
3077	ENSORLG00000004197	ly75	819.443	785.083	965.187	852.262	243.584	338.655	501.6	1.93641e-06	-1.24562	1.04815e-07	28.283	0.421726	5.713
9289	ENSORLG00000012027	wnt3	209.974	228.941	205.439	213.694	85.3389	92.6795	95.4348	2.49951e-13	-1.2449	5.77222e-15	60.9778	0.421938	12.6021
12460	ENSORLG00000016212	plk3	1855.53	1985.95	1705.52	1839.41	649.259	928.09	766.527	2.24639e-17	-1.24285	3.70729e-19	80.0195	0.422537	16.6485
8249	ENSORLG00000010695	plekha6	316.266	289.044	352.407	317.629	107.964	145.075	153.067	4.35511e-11	-1.24179	1.22161e-12	50.4513	0.422848	10.361
19968	ENSORLG00000026261	rras2	1744.45	1856.31	1577.05	1716.95	638.086	787.37	772.043	1.6956e-25	-1.23591	1.78595e-27	117.941	0.424575	24.7707
19058	ENSORLG00000025351		82.3256	108.112	172.653	120.519	53.5272	51.8163	49.1964	0.000684811	-1.23431	6.90057e-05	15.8379	0.425046	3.16443
14183	ENSORLG00000018633		1300.47	1586.14	1361.81	1408.94	496.156	582.508	725.912	3.79419e-14	-1.23409	8.09957e-16	64.8458	0.42511	13.4209
19596	ENSORLG00000025889	dusp3a	72.8523	66.3571	72.3486	70.1652	15.2312	31.1569	44.4567	0.00697841	-1.23072	0.00106559	10.71	0.426105	2.15624
11533	ENSORLG00000015003	LSS	142.802	127.788	132.702	133.726	57.5476	57.8346	58.0767	5.75789e-09	-1.2249	2.00958e-10	40.4573	0.427828	8.23974
14466	ENSORLG00000019458	ankrd22	128.577	101.526	92.3267	106.891	41.2148	54.2884	44.7978	1.28205e-05	-1.22081	8.22495e-07	24.3044	0.429041	4.89209
1396	ENSORLG00000001982	flna	12599.6	11600.1	12527.1	12177.8	4355.43	5647.8	5741.34	6.71784e-24	-1.22071	7.52986e-26	110.522	0.42907	23.1728
13048	ENSORLG00000016970		212.557	227.461	208.004	214.899	110.144	83.9708	85.8478	6.18005e-11	-1.22058	1.76483e-12	49.7294	0.429109	10.209
11464	ENSORLG00000014908	PTPN14	1007.22	913.002	883.632	929.579	282.572	428.24	492.428	4.19679e-09	-1.21888	1.43723e-10	41.1124	0.429615	8.37708
19821	ENSORLG00000026114		395.06	409.855	605.537	467.919	98.0553	289.352	219.419	0.002615	-1.21824	0.000329489	12.8948	0.429808	2.58253
13380	ENSORLG00000017383	qpct	117.14	141.718	118.328	125.103	86.5667	26.6355	50.7013	0.00685468	-1.21727	0.00104284	10.7499	0.430096	2.16401
14552	ENSORLG00000019717	cyt1	1255.05	1468.1	1282.34	1328.42	723.658	591.603	407.681	5.75789e-09	-1.21635	2.0158e-10	40.4513	0.430371	8.23974
12827	ENSORLG00000016681	galnt13	127.449	114.558	94.2309	111.485	58.5037	35.0485	52.1836	5.38198e-05	-1.21469	3.96509e-06	21.2816	0.430865	4.26906
17012	ENSORLG00000023305		35.9746	48.8863	41.7788	42.016	15.3497	16.4288	24.0371	0.00584224	-1.21425	0.000859192	11.1088	0.430997	2.23342
16626	ENSORLG00000022919		40.375	38.1145	51.1973	43.0235	15.3474	18.4069	23.0531	0.0046336	-1.21408	0.000647513	11.6342	0.431047	2.33408
16249	ENSORLG00000022542		66.744	62.3115	53.1642	60.4312	35.2962	25.5732	19.3543	0.00149853	-1.21357	0.000172272	14.1117	0.4312	2.82433
22622	ENSORLG00000028915		29.8299	33.6921	28.6216	30.5661	6.14623	20.0595	13.9178	0.045178	-1.21323	0.0108326	6.49257	0.431301	1.34507
4341	ENSORLG00000005797	gnb4b	1052.81	923.88	1067.42	1009.42	361.413	498.547	453.466	6.92905e-17	-1.21195	1.17475e-18	77.741	0.431685	16.1593
2061	ENSORLG00000002876	ELOVL6	2081.08	2173.67	1482.42	1901.89	854.834	868.707	754.733	1.36263e-13	-1.21051	3.06236e-15	62.2259	0.432115	12.8656
3818	ENSORLG00000005147	p4ha1b	1375.95	1348.31	1149.55	1284.47	632.581	497.142	547.792	1.85963e-20	-1.20539	2.56623e-22	94.409	0.433651	19.7306
7136	ENSORLG00000009286	pip5k1bb	227.468	207.887	188.452	206.836	58.9589	98.8149	112.257	1.1458e-05	-1.20399	7.24757e-07	24.5482	0.434073	4.94089
24121	ENSORLG00000030414		8849.64	8530.2	8612.28	8619.08	3263.46	4242.37	3772.6	8.32864e-30	-1.20317	6.80215e-32	138.137	0.434321	29.0794
4290	ENSORLG00000005735	atp10b	1721.1	1672.11	1875.46	1747.28	573.196	880.342	837.536	1.95295e-12	-1.2009	4.84003e-14	56.7937	0.435004	11.7093
4468	ENSORLG00000005966	SNTA1	765.977	865.581	677.508	765.673	290.019	360.591	354.277	3.60087e-16	-1.20062	6.46996e-18	74.372	0.435087	15.4436
21545	ENSORLG00000027838		191.828	95.5943	178.355	154.411	65.9092	62.2793	74.1992	0.000394044	-1.19822	3.67099e-05	17.0343	0.435812	3.40446
21248	ENSORLG00000027541	si:zfos-323e3.4	192.279	197.186	213.139	199.877	56.1092	135.514	70.3227	0.000853014	-1.19768	8.97025e-05	15.3419	0.435974	3.06904
6779	ENSORLG00000008848	gnao1b	75.604	52.9186	88.2072	71.8792	36.6099	25.9093	32.4062	0.00115523	-1.19396	0.00012799	14.6712	0.437102	2.93733
2875	ENSORLG00000003942		33.8671	35.6875	32.6308	33.8959	13.3395	13.4175	19.107	0.0102284	-1.19286	0.00169205	9.8568	0.437435	1.99019
4566	ENSORLG00000006081	CPZ	43.43	70.446	85.5195	66.1788	19.2208	47.0457	21.9874	0.0285697	-1.18935	0.00600071	7.55009	0.4385	1.54409
8429	ENSORLG00000010908	timp2	1177.23	1196.37	1078.69	1144.79	534.75	506.608	472.17	3.29366e-35	-1.18914	2.20764e-37	163.249	0.438563	34.4823
21619	ENSORLG00000027912	si:dkey-4e7.3	168.159	168.156	175.045	169.608	94.5206	75.1927	54.6941	1.32179e-06	-1.18766	7.01321e-08	29.0611	0.439013	5.87884
11999	ENSORLG00000015611	EPHA6	114.175	115.514	109.33	112.449	79.1489	46.8743	23.7762	0.010307	-1.18687	0.00170854	9.83896	0.439255	1.98687
6957	ENSORLG00000009065	shisa2b	289.11	248.912	236.502	256.775	81.0906	128.957	130.307	4.05627e-07	-1.18611	1.94657e-08	31.5471	0.439486	6.39187
5940	ENSORLG00000007807	rbms2b	649.701	524.278	542.888	569.175	195.817	315.389	242.211	5.40275e-09	-1.18571	1.87152e-10	40.5964	0.439608	8.26739
9403	ENSORLG00000012170	MAFG	125.7	116.848	163.2	134.587	40.6599	60.6553	77.4944	0.000229529	-1.18478	1.97415e-05	18.2141	0.439891	3.63916
21991	ENSORLG00000028284		158.63	190.044	151.434	165.871	48.5335	75.487	96.0552	7.82904e-05	-1.18396	5.98842e-06	20.4919	0.440141	4.10629
22093	ENSORLG00000028386	camk1da	216.399	230.271	181.5	208.295	62.3506	106.178	108.78	1.07454e-05	-1.18126	6.74235e-07	24.6874	0.440965	4.96878
555	ENSORLG00000000803	cnnm4a	171.385	160.233	189.364	172.778	21.8041	92.1458	116.436	0.044765	-1.17744	0.0107109	6.51266	0.442135	1.34906
17163	ENSORLG00000023456		45.7151	115.201	171.648	110.415	45.638	50.8165	51.1464	0.0300939	-1.17311	0.00641604	7.42958	0.443465	1.52152
5883	ENSORLG00000030100	gata2a	7205.57	7666.77	7019.62	7259.47	2944.24	3256.44	3509.45	2.22163e-40	-1.17158	1.30139e-42	187.196	0.443936	39.6533
2544	ENSORLG00000003520	frem2b	738.446	448.477	727.047	634.49	286.085	272.605	291.763	5.98095e-08	-1.17073	2.44911e-09	35.579	0.444197	7.22323
9808	ENSORLG00000012685	si:dkey-192l18.9	27.4563	36.3751	36.344	33.2407	17.6324	12.7746	15.5284	0.015648	-1.16932	0.00284773	8.90254	0.444631	1.80554
16473	ENSORLG00000022766		277.5	274.804	298.756	282.266	101.031	130.2	150.1	6.35663e-10	-1.16214	1.98712e-11	44.9834	0.44685	9.19677
3769	ENSORLG00000005091	dixdc1a	132.073	136.334	142.249	136.204	55.0398	47.4036	80.0392	1.25139e-05	-1.16206	7.99301e-07	24.3595	0.446875	4.90261
2850	ENSORLG00000003910	si:dkey-183j2.10	69.1521	70.7633	64.6342	67.8483	45.4916	18.9895	26.5415	0.0059081	-1.16088	0.000870874	11.0838	0.447241	2.22855
20707	ENSORLG00000027000	elovl1a	5524.43	6843.43	5770.44	6015.57	2742.78	3040.2	2332.83	1.05894e-18	-1.15929	1.6641e-20	86.1545	0.447731	17.9751
13218	ENSORLG00000017193	ddr2l	1766.11	1739.13	1269.88	1582.93	505.424	664.968	967.575	5.51187e-06	-1.15858	3.28464e-07	26.0747	0.447953	5.2587
9565	ENSORLG00000012382	adcy6a	968.562	831.045	895.815	893.679	242.642	351.548	613.98	0.000356802	-1.15718	3.28787e-05	17.2437	0.44839	3.44757
5730	ENSORLG00000007548	acvrl1	1354.33	1292.4	1252.47	1292.9	640.803	639.841	467.066	3.82945e-16	-1.15688	6.90224e-18	74.2443	0.448482	15.4169
4982	ENSORLG00000006611	NACC2	163.759	139.508	163.608	154.818	45.6268	83.4481	80.4594	6.22821e-05	-1.15613	4.64467e-06	20.9785	0.448715	4.20564
1116	ENSORLG00000001602	dhcr24	359.279	382.399	356.689	364.228	172.112	165.021	157.136	4.89861e-19	-1.15583	7.56009e-21	87.7149	0.448809	18.3099
8641	ENSORLG00000011179	zc3h6	118.673	90.6614	119.862	109.161	37.5188	31.7808	78.3098	0.00731142	-1.15384	0.00112797	10.6048	0.449426	2.136
6742	ENSORLG00000008800	chrna2a	404.415	336.18	316.589	350.465	144.908	188.12	142.833	5.08833e-10	-1.15264	1.57918e-11	45.4334	0.449803	9.29342
9928	ENSORLG00000012845		49.6423	46.3234	41.2345	45.4952	14.8019	19.8396	26.4284	0.00631087	-1.15113	0.000940907	10.9404	0.450271	2.19991
2132	ENSORLG00000002977		333.493	229.243	433.199	330.278	92.7396	141.645	215.156	0.00273942	-1.14725	0.000348554	12.7896	0.451486	2.56234
21172	ENSORLG00000027465		1979.98	2051.92	1995.93	1999.18	1119.92	926.446	675.042	1.71254e-10	-1.14627	5.10271e-12	47.6471	0.451793	9.76636
12772	ENSORLG00000016611		286.465	273.595	302.603	286.097	99.8456	150.763	140.125	4.49714e-09	-1.14536	1.54515e-10	40.9709	0.452076	8.34706
9896	ENSORLG00000012800	pmepa1	128.817	110.852	128.919	122.228	32.5412	52.4999	81.1781	0.00246356	-1.14521	0.0003068	13.0284	0.452125	2.60844
9384	ENSORLG00000012150	MYO1D	1044.8	941.222	1263.74	1077.77	348.356	558.582	561.627	1.38311e-07	-1.14429	6.09987e-09	33.8026	0.452413	6.85914
17621	ENSORLG00000023914		57.1503	60.8554	45.6551	54.2752	19.4273	29.4358	27.096	0.00273942	-1.1416	0.000348362	12.7906	0.453257	2.56234
12168	ENSORLG00000015839	sema6e	541.765	516.197	538.861	529.528	232.93	360.584	132.51	0.000922831	-1.13842	9.81359e-05	15.1722	0.454256	3.03488
11378	ENSORLG00000014792	TBX2	1265.78	1417.01	1115.01	1259.28	602.115	413.156	709.981	6.78553e-08	-1.13637	2.80533e-09	35.3145	0.454901	7.16842
18268	ENSORLG00000024561	luzp1	823.013	556.818	714.936	694.389	201.805	337.218	413.251	7.84475e-05	-1.13492	6.00485e-06	20.4867	0.455361	4.10542
18911	ENSORLG00000025204	fgd4a	1530.26	1633.29	1570.72	1570.04	633.566	697.817	827.144	5.24071e-22	-1.13135	6.75974e-24	101.61	0.456489	21.2806
17949	ENSORLG00000024242		39.0047	45.8417	40.7548	41.6631	15.99	10.1429	31.5392	0.0460805	-1.13043	0.0111191	6.44618	0.456778	1.33648
12769	ENSORLG00000016608	dlgap4b	412.569	418.155	463.175	429.115	197.991	195.965	197.482	8.11091e-20	-1.12718	1.18324e-21	91.3841	0.457811	19.0909
22415	ENSORLG00000028708		102.185	109.663	89.3443	99.8779	33.385	75.1193	31.1538	0.0117436	-1.12344	0.00201085	9.53961	0.458997	1.9302
7447	ENSORLG00000009652	tuft1a	128.308	113.385	105.182	115.015	53.0791	58.2907	48.752	2.67301e-06	-1.12187	1.48751e-07	27.6055	0.459499	5.573
5153	ENSORLG00000006825	SMAD6	1567.63	1642.09	1525.9	1570.38	639.802	724.841	810.869	9.77515e-25	-1.12079	1.06264e-26	114.404	0.459841	24.0099
3028	ENSORLG00000004135		374.524	355.045	355.652	359.855	98.9483	175.566	225.219	0.00019381	-1.11975	1.63092e-05	18.578	0.460173	3.71262
8848	ENSORLG00000011447	fam222ba	750.235	821.586	746.819	768.91	228.227	361.782	475.618	1.46553e-05	-1.11948	9.50107e-07	24.0267	0.460259	4.83401
633	ENSORLG00000000922	tesca	246.785	251.359	270.283	254.87	118.607	125.11	110.865	4.13191e-13	-1.11948	9.63508e-15	59.9693	0.460259	12.3838
8545	ENSORLG00000011058		108.473	164.453	121.84	130.956	39.0853	95.677	48.5435	0.00930728	-1.11744	0.00150823	10.0685	0.460913	2.03118
7098	ENSORLG00000009239	acsbg2	4747.21	4737.41	4533.65	4648.35	2058.99	2346.32	2060.37	8.75159e-46	-1.11545	4.18996e-48	212.364	0.461548	45.0579
12217	ENSORLG00000015897	edar	215.823	187.206	183.966	194.628	107.106	77.9494	87.7204	6.05837e-08	-1.11087	2.48422e-09	35.5513	0.463014	7.21764
4400	ENSORLG00000005881	p2ry1	219.263	246.265	242.957	234.984	112.009	137.271	80.8573	1.63937e-06	-1.1094	8.76289e-08	28.6297	0.463487	5.78532
11229	ENSORLG00000014583	orai2	74.9485	75.5127	73.4162	74.2553	19.2191	35.1631	50.3731	0.00969913	-1.10549	0.00158484	9.97728	0.464743	2.01327
8712	ENSORLG00000011266	stard10	161.558	121.136	165.466	148.62	54.3481	76.3835	77.3884	2.42536e-05	-1.10522	1.64204e-06	22.974	0.464831	4.61522
16255	ENSORLG00000022548	cadm3	368.483	355.112	353.698	357.233	109.185	138.391	252	0.000622839	-1.10477	6.18489e-05	16.0452	0.464978	3.20562
14102	ENSORLG00000018411		252.698	271.4	309.508	276.513	109.199	141.372	136.708	8.19395e-10	-1.10463	2.60763e-11	44.4513	0.465021	9.08651
1773	ENSORLG00000002493	vdac3	1269.05	1174.23	1194.11	1206.16	598.524	561.779	534.498	3.55063e-35	-1.10064	2.39988e-37	163.083	0.466311	34.4497
6937	ENSORLG00000009039	homer1b	61.6804	46.1595	66.3049	57.756	22.8242	31.8577	26.5508	0.00323412	-1.09768	0.000425362	12.4174	0.467267	2.49024
21967	ENSORLG00000028260	shroom4	104.201	91.4374	130.739	108.254	23.831	60.5685	68.6202	0.0171246	-1.09465	0.00318301	8.69948	0.46825	1.76638
20384	ENSORLG00000026677		195.465	151.799	179.929	174.801	62.1646	104.016	80.252	2.65672e-05	-1.0933	1.82113e-06	22.7751	0.468688	4.57565
8212	ENSORLG00000010644		413.343	322.777	405.313	378.475	162.382	179.966	191.449	2.67293e-11	-1.09319	7.42229e-13	51.4293	0.468724	10.573
19493	ENSORLG00000025786		346.065	359.136	465.896	388.458	57.956	195.679	294.932	0.0482331	-1.093	0.0118179	6.33799	0.468787	1.31665
12777	ENSORLG00000016619	myl9a	3188.76	2951.57	3325.37	3139.06	2146.8	1582.46	705.961	0.00215998	-1.09258	0.000263399	13.3142	0.468922	2.66555
17538	ENSORLG00000023831		21.4327	30.3838	26.3268	25.9262	11.476	15.5065	11.3766	0.047125	-1.09113	0.0114534	6.39357	0.469393	1.32675
10249	ENSORLG00000013277	fgfr2	2575.09	2535.05	2509.85	2526.74	911.154	1296.96	1365.4	4.12543e-12	-1.09092	1.05494e-13	55.2619	0.469463	11.3845
6032	ENSORLG00000007918	slit1a	1619.14	1479.65	1427.37	1500.59	505.815	702.926	915.222	2.62106e-07	-1.09	1.22977e-08	32.4393	0.469761	6.58152
12446	ENSORLG00000016195	znf395b	565.656	594.608	436.189	529.328	263.242	298.098	189.954	4.909e-07	-1.08853	2.3945e-08	31.145	0.470242	6.30901
7514	ENSORLG00000009740	myo1cb	1036.12	1031.82	1099.39	1050.38	493.854	501.11	496.045	8.63258e-39	-1.08555	5.29994e-41	179.822	0.471211	38.0639
11616	ENSORLG00000015107	zdhhc8b	175.79	180.795	199.798	184.537	44.0957	103.664	116.081	0.00496008	-1.08379	0.000704592	11.4771	0.471787	2.30451
19113	ENSORLG00000025406		103.769	74.8564	69.729	82.3234	24.136	37.1332	56.229	0.0121851	-1.08334	0.00210703	9.45388	0.471935	1.91417
12499	ENSORLG00000016265	kif13bb	707.432	613.018	788.26	699.29	240.041	310.382	444.371	8.45912e-06	-1.08173	5.19344e-07	25.1906	0.472462	5.07268
8462	ENSORLG00000010949	HOOK3	1686.93	1441.72	1947.73	1683.53	534.649	987.917	874.482	6.46735e-06	-1.08143	3.89775e-07	25.7443	0.472562	5.18927
11103	ENSORLG00000014407	CARD10	1787.4	1890.89	1688.45	1779.59	696.212	867.512	971.369	3.95849e-15	-1.08126	7.93749e-17	69.425	0.472616	14.4025
24247	ENSORLG00000030540		113.28	126.757	108.436	115.568	59.528	53.8853	52.2212	3.09533e-06	-1.08113	1.7452e-07	27.2966	0.47266	5.50929
13859	ENSORLG00000018016		2805.71	3608.71	3002.74	3123.5	1464.52	1370.51	1616.79	3.35955e-18	-1.07969	5.35514e-20	83.8436	0.473131	17.4737
2000	ENSORLG00000002802	sema3h	55.3543	45.9414	44.8886	48.4751	25.5969	11.8719	31.2743	0.0277523	-1.07875	0.00578524	7.61601	0.47344	1.5567
9107	ENSORLG00000011774	fndc3ba	736.843	617.957	733.533	692.423	138.878	307.609	542.264	0.017364	-1.07734	0.00324316	8.66536	0.473903	1.76035
3033	ENSORLG00000004140		87.2598	55.4043	93.7245	78.3902	23.2529	46.1428	43.6059	0.012681	-1.07567	0.00220922	9.36704	0.474451	1.89685
12036	ENSORLG00000015665	tp63	2797.98	2908.45	2707.85	2790.17	1501.58	1235.74	1254.11	8.07138e-27	-1.07464	7.81952e-29	124.148	0.474789	26.0931
13837	ENSORLG00000017987	slc4a11	298.889	287.969	279.557	287.313	127.608	114.378	170.623	2.83707e-08	-1.07342	1.09942e-09	37.1401	0.475191	7.54713
10175	ENSORLG00000013173	slc20a1a	534.361	566.533	592.173	561.499	208.995	351.366	244.546	2.86341e-07	-1.07268	1.35155e-08	32.2558	0.475434	6.54312
11898	ENSORLG00000015478		404.595	323.181	488.625	403.383	102.032	217.222	260.515	0.00377022	-1.07197	0.000510299	12.0776	0.475669	2.42363
12709	ENSORLG00000016538	elovl1b	2302.39	2428.04	2357.45	2350.49	1066.93	1181.63	1121.54	7.08933e-49	-1.07134	3.2344e-51	226.632	0.475878	48.1494
8948	ENSORLG00000011572	si:dkey-17m8.1	1483.97	1400.99	1533.87	1465.36	699.743	718.827	682.833	4.83378e-41	-1.07098	2.66819e-43	190.349	0.475996	40.3157
17411	ENSORLG00000023704		429.466	343.856	453.669	406.886	110.37	193.959	279.543	0.00197391	-1.06966	0.000236594	13.5156	0.476432	2.70467
9947	ENSORLG00000012867	mapta	28.5923	26.4044	32.4343	29.0058	16.4563	14.5627	12.4003	0.0326022	-1.06915	0.00711946	7.24258	0.476599	1.48675
11745	ENSORLG00000015283		140.201	190.942	137.175	155.316	73.6812	69.0968	81.9161	9.99394e-06	-1.06859	6.24269e-07	24.8358	0.476786	5.00026
3067	ENSORLG00000004185	plcxd3	86.1978	66.4741	98.7244	83.3901	51.7804	29.2734	39.6394	0.00306622	-1.06791	0.000399469	12.5347	0.477009	2.5134
21898	ENSORLG00000028191		536.608	531.317	511.496	523.716	135.737	272.827	343.781	0.00109612	-1.06686	0.000120022	14.7923	0.477356	2.96014
1240	ENSORLG00000001776		317.159	395.183	368.449	358.483	154.694	187.074	174.046	1.84281e-11	-1.06678	5.05491e-13	52.1835	0.477383	10.7345
14555	ENSORLG00000019722	capn9	24477.9	25587.8	25687.3	25122.7	12075	12720.2	11347.2	1.38134e-59	-1.06641	4.12363e-62	276.606	0.477505	58.8597
313	ENSORLG00000000441		32.3964	29.1754	39.2379	33.4423	9.93678	18.9142	18.6652	0.0392085	-1.06624	0.00905473	6.812	0.477561	1.40662
5100	ENSORLG00000006759	ppap2d	134.884	108.792	125.851	122.536	77.1614	41.9189	57.9918	0.000444278	-1.06448	4.21406e-05	16.7725	0.478145	3.35234
6518	ENSORLG00000008522		12930.1	13170.9	13492.3	13130.7	5563.04	6762.16	6601.15	4.50909e-31	-1.0635	3.42868e-33	144.071	0.47847	30.3459
11476	ENSORLG00000014928	mctp2b	2085.15	1984.31	2022.46	2019.99	791.892	1090.16	1038.99	1.72532e-15	-1.05983	3.32352e-17	71.1424	0.479689	14.7631
17059	ENSORLG00000023352	cep104	75.0304	57.4093	64.4198	65.2727	20.304	42.194	32.8539	0.00859948	-1.05891	0.00137173	10.2434	0.479993	2.06553
5901	ENSORLG00000007760	itih1	1799.12	1959.23	1915.49	1881.75	900.126	1121.8	705.926	5.999e-10	-1.05614	1.86856e-11	45.1039	0.480917	9.22192
1403	ENSORLG00000001992	uacab	2791.61	2691.51	2991.79	2810.59	988.199	1545.37	1539.54	5.3293e-09	-1.05609	1.84307e-10	40.6263	0.480933	8.27333
22017	ENSORLG00000028310		44.002	38.6921	46.7296	42.9254	12.2911	18.3075	32.7587	0.0458949	-1.0539	0.0110586	6.45588	0.481663	1.33824
9900	ENSORLG00000012804		7413.1	6748.05	7198.33	7082.6	2867.22	3954.01	3466.2	1.13445e-16	-1.05273	1.9489e-18	76.7412	0.482055	15.9452
7494	ENSORLG00000009709	cap1	3613.84	3892.47	4146.84	3864.83	1565.56	1767.57	2282.58	3.33392e-12	-1.0519	8.45028e-14	55.698	0.482332	11.477
7265	ENSORLG00000009436	TRIP10	2051.42	1889.03	2030.44	1980.01	677.143	1126.12	1074.52	6.84671e-08	-1.05168	2.84219e-09	35.2891	0.482406	7.16452
5070	ENSORLG00000006724	apcdd1l	145.834	137.882	112.472	131.367	48.3477	76.2921	66.5453	0.000106856	-1.05139	8.43224e-06	19.8373	0.482502	3.9712
16788	ENSORLG00000023081		5434.83	5275.01	6059.77	5561.47	2363.94	2914.63	2812.33	2.43976e-22	-1.05041	3.0095e-24	103.213	0.482831	21.6127
21014	ENSORLG00000027307		915.303	680.924	860.138	814.457	347.429	417.276	420.057	2.0202e-11	-1.05034	5.57563e-13	51.991	0.482853	10.6946
3016	ENSORLG00000004116	dlx3b	4394.57	4446.67	4314.04	4362.46	2285.95	2053.41	2014.15	4.82082e-46	-1.04885	2.28089e-48	213.574	0.483354	45.3169
10796	ENSORLG00000014002	niban2a	404.786	508.602	336.142	414.327	182.582	210.146	212.476	1.11577e-07	-1.04721	4.81401e-09	34.2632	0.483902	6.95243
9548	ENSORLG00000012362	isl2b	531.57	463.554	475.157	487.509	281.511	175.068	254.988	1.89945e-07	-1.04426	8.67667e-09	33.1172	0.484894	6.72137
20055	ENSORLG00000026348		36.0603	54.0207	32.7821	40.7564	24.9666	19.1514	15.9503	0.0306697	-1.0434	0.00656924	7.38713	0.485184	1.51329
12717	ENSORLG00000016549	mob3c	236.964	289.155	302.982	275.054	151.089	155.762	96.1994	1.50074e-05	-1.04257	9.76318e-07	23.9743	0.48546	4.82369
11121	ENSORLG00000014435	cnksr1	781.533	669.458	761.717	733.713	390.715	368.819	314.54	9.79367e-16	-1.04168	1.84245e-17	72.3064	0.48576	15.0091
6049	ENSORLG00000007940	B3GNT3	93.6109	96.0684	184.875	124.301	79.8676	72.3352	29.3852	0.0471837	-1.0394	0.0114773	6.38987	0.48653	1.32621
2161	ENSORLG00000003019	LHFPL6	627.713	706.896	640.355	655.004	288.371	299.618	372.189	7.45573e-14	-1.03915	1.64199e-15	63.4535	0.486614	13.1275
23808	ENSORLG00000030101		585.391	532.222	583.18	563.983	229.13	271.74	328.042	7.6365e-11	-1.03824	2.18935e-12	49.3065	0.48692	10.1171
6877	ENSORLG00000008967	DSCAML1	399.014	276.168	284.953	318.17	65.1815	170.319	231.773	0.0274018	-1.03705	0.00568748	7.64675	0.487323	1.56222
12891	ENSORLG00000016760	tbx20	155.459	155.538	122.023	143.567	64.1881	49.6701	96.9458	0.00124955	-1.03622	0.000140058	14.5014	0.487603	2.90325
1071	ENSORLG00000001548	pdia8	111.804	102.034	106.977	106.392	72.2487	53.7946	30.6154	0.00518709	-1.03493	0.000743559	11.3771	0.488041	2.28508
14981	ENSORLG00000020785	PDE5A	668.347	540.778	575.547	591.691	208.914	353.261	308.945	1.93306e-06	-1.03479	1.04525e-07	28.2883	0.488089	5.71375
7559	ENSORLG00000009803	sept9a	5244.47	5473.63	5299.35	5311.63	2364.33	2936.77	2512.89	2.08381e-26	-1.03416	2.08921e-28	122.198	0.4883	25.6811
426	ENSORLG00000000620	ADGRA1	60.4172	57.0209	79.1766	65.2237	27.1534	38.1856	31.8262	0.00326778	-1.03413	0.000430882	12.3933	0.488311	2.48575
643	ENSORLG00000000937		97.6629	56.6741	53.5873	68.9049	34.6887	39.8146	26.5826	0.015965	-1.03339	0.00292252	8.85522	0.48856	1.79683
3936	ENSORLG00000005296	angptl4	114.618	123.031	109.765	115.219	56.2303	56.5093	56.7724	4.31133e-06	-1.03233	2.50608e-07	26.5972	0.488921	5.36539
7719	ENSORLG00000009998	ACACA	4048.15	3583.94	4209.86	3926.72	1339.58	2274	2176.44	4.34672e-07	-1.03116	2.0982e-08	31.4015	0.489317	6.36184
24348	ENSORLG00000030641		2507.71	2317.21	2240.68	2342.82	1097.83	1436.07	927.574	6.58618e-10	-1.02893	2.0663e-11	44.9069	0.490074	9.18137
14908	ENSORLG00000020649	gyg2	149.704	143.738	187.034	159.356	51.0346	90.8582	94.6289	0.000919837	-1.02874	9.77657e-05	15.1794	0.490139	3.03629
23784	ENSORLG00000030077	mgll	708.107	735.17	718.143	716.815	344.713	448.16	266.921	1.38967e-07	-1.02837	6.1435e-09	33.7887	0.490264	6.85709
2233	ENSORLG00000003115	phospho1	594.898	719.84	300.4	535.362	186.457	217.007	388.275	0.0143655	-1.0274	0.0025666	9.0925	0.490594	1.84268
13064	ENSORLG00000016997	lpl	1659.11	1951.71	1800.77	1794.85	888.198	909.143	860.131	2.7462e-29	-1.02554	2.32021e-31	135.7	0.491226	28.5613
13373	ENSORLG00000017372	dlx2	2258.51	2194.08	1969.03	2129.2	1338.21	1066.66	750.101	7.52492e-07	-1.02379	3.82731e-08	30.235	0.491822	6.1235
288	ENSORLG00000000395	ppp1r14aa	633.201	617.194	624.573	621.748	372.068	373.809	175.868	0.000469026	-1.02304	4.47522e-05	16.6584	0.492078	3.3288
14054	ENSORLG00000018299		233.334	267.332	277.14	257.992	119.68	136.077	128.546	3.5673e-10	-1.02215	1.08904e-11	46.1614	0.492382	9.44766
12292	ENSORLG00000015996	FAR2	444.305	393.011	520.97	450.465	136.138	243.574	289.479	0.000608463	-1.02179	6.02843e-05	16.0937	0.492505	3.21577
9030	ENSORLG00000011667	tnika	433.095	354.546	462.325	414.497	149.284	207.346	260.522	2.11513e-05	-1.02087	1.41533e-06	23.2597	0.492821	4.67466
1276	ENSORLG00000001828	slc20a2	748.536	688.286	883.669	769.571	118.663	492.922	531.939	0.049558	-1.02064	0.0122402	6.27575	0.492897	1.30489
10196	ENSORLG00000013204	sypl1	581.076	609.934	423.184	535.189	322.102	266.269	207.35	6.53621e-06	-1.02014	3.94293e-07	25.7221	0.493069	5.18467
22182	ENSORLG00000028475		160.727	98.0342	249.518	168.589	45.2736	98.9163	105.526	0.0426676	-1.01969	0.0100649	6.62338	0.493222	1.3699
12045	ENSORLG00000015675	elmo3	2692.55	2440.16	2866.14	2652.53	1170.58	1361.87	1412.92	6.65871e-21	-1.01866	9.0388e-23	96.4748	0.493575	20.1766
378	ENSORLG00000000540	INPP5A	556.06	701.477	632.921	627.047	240.441	315.727	376.389	1.95707e-07	-1.01829	8.99872e-09	33.0464	0.4937	6.70839
1110	ENSORLG00000001595	atp11c	511.771	418.568	502.011	474.941	179.691	295.236	233.049	1.64997e-06	-1.01798	8.8381e-08	28.6131	0.493808	5.78253
1000	ENSORLG00000001459	olgc7	278.518	306.178	230.016	270.155	116.777	170.739	115.887	1.15489e-05	-1.01781	7.3116e-07	24.5312	0.493866	4.93746
11908	ENSORLG00000015488	bmper	1155.55	1051.31	944.917	1044.86	412.699	539.196	604.013	1.23938e-09	-1.01776	4.01398e-11	43.607	0.493882	8.9068
7955	ENSORLG00000010311	slc27a4	2898.52	2767.39	2656.96	2759.6	1257.27	1504.31	1346.61	4.94911e-28	-1.01765	4.40441e-30	129.857	0.49392	27.3055
16731	ENSORLG00000023024		221.945	253.992	195.083	222.534	93.9546	100.346	137.226	8.46771e-06	-1.01701	5.20349e-07	25.1869	0.494139	5.07223
14969	ENSORLG00000020765	itgb4	2898.34	2567.74	2822.65	2748.11	1140.78	1458.46	1494.69	7.45436e-16	-1.01635	1.39397e-17	72.8569	0.494364	15.1276
22686	ENSORLG00000028979		29.01	25.807	39.9067	31.4239	16.8433	15.9433	13.7644	0.0444786	-1.01634	0.0106224	6.52743	0.494369	1.35185
7602	ENSORLG00000009854	oxsr1b	2770.95	2674.02	2428.17	2610.53	1561.57	1195.18	1132.97	7.73422e-13	-1.01576	1.83837e-14	58.6979	0.494569	12.1116
22992	ENSORLG00000029285	micu3b	62.1472	60.7677	58.6884	60.2307	35.0948	30.3212	26.0077	0.00209992	-1.01571	0.000253826	13.3837	0.494586	2.6778
19050	ENSORLG00000025343		158.937	124.608	128.515	136.607	87.9299	60.652	55.9695	0.000255754	-1.01495	2.23284e-05	17.9796	0.494845	3.59218
12989	ENSORLG00000016886	si:ch211-241e1.3	97.9265	89.2496	105.318	97.0053	47.326	45.5846	51.8491	6.02807e-05	-1.01433	4.48184e-06	21.0469	0.495057	4.21982
12906	ENSORLG00000016781		923.1	826.348	1009.44	914.861	313.478	450.391	604.19	3.20674e-05	-1.0121	2.23428e-06	22.3823	0.495824	4.49394
4779	ENSORLG00000006351		286.078	250.947	287.056	273.294	99.1663	173.814	136.52	2.34206e-05	-1.01182	1.58037e-06	23.0476	0.49592	4.6304
4909	ENSORLG00000006521	eda	492.341	491.369	444.296	473.531	266.894	235.522	207.256	7.65167e-13	-1.00827	1.81444e-14	58.7237	0.497143	12.1162
5852	ENSORLG00000007701	fam43a	474.909	501.37	497.763	488.863	314.325	208.03	212.329	1.67373e-07	-1.00527	7.57017e-09	33.3825	0.498177	6.77631
10694	ENSORLG00000013876	GAN	332.587	388.253	360.514	358.641	147.957	159.542	231.856	2.37222e-06	-1.00329	1.30049e-07	27.8655	0.49886	5.62485
5892	ENSORLG00000007747	rfx3	79.6973	87.2987	129.632	98.4193	29.9891	64.7801	54.1967	0.0166974	-1.0029	0.00308198	8.75829	0.498995	1.77735
2638	ENSORLG00000003641	zfyve9a	872.473	755.782	1006.71	873.789	238.001	447.719	629.887	0.00365066	-1.00271	0.000489181	12.1565	0.499061	2.43763
14933	ENSORLG00000020686	sybu	91.0979	91.5679	69.2529	83.5407	46.9973	42.2821	37.8253	0.000763436	-1.00213	7.83904e-05	15.5967	0.499263	3.11723
11543	ENSORLG00000015015	id2a	788.873	899.469	830.677	835.484	531.289	281.68	443.34	1.9222e-05	-1.00178	1.27757e-06	23.4567	0.499383	4.7162
778	ENSORLG00000001116	AXL	272.31	244.351	252.163	254.912	89.1115	116.248	179.327	0.000495723	-1.00163	4.77741e-05	16.5345	0.499434	3.30476
2603	ENSORLG00000003591	col5a1	127.945	95.8284	124.015	115.318	57.3111	60.5628	55.8889	6.75968e-05	-0.999196	5.09432e-06	20.8015	0.500279	4.17007
22875	ENSORLG00000029168	ikzf1	40.9376	34.6323	52.7648	42.5745	17.8628	21.9233	24.5724	0.022155	-0.998922	0.00436886	8.12377	0.500374	1.65453
12750	ENSORLG00000016585	quo	4446.2	3937.02	4629.27	4314.92	1610.86	2382.45	2513.11	1.9093e-08	-0.998717	7.21608e-10	37.9613	0.500445	7.71913
9375	ENSORLG00000012136	fa2h	4636.98	4581.28	4131.93	4426.65	2305.24	2277.4	2099.71	1.70431e-35	-0.997037	1.13275e-37	164.575	0.501028	34.7685
10584	ENSORLG00000013733	fkbp10b	3807.24	4314.54	3049.32	3703.97	2159.43	1811.64	1633.65	1.18122e-09	-0.993987	3.80567e-11	43.7113	0.502088	8.92767
13000	ENSORLG00000016905	FMN1	1418.97	1358.66	1604.85	1453.47	603.53	849.53	747.515	2.70274e-11	-0.992781	7.5203e-13	51.4035	0.502508	10.5682
8943	ENSORLG00000011567	snx18b	309.668	333.088	293.284	310.415	207.232	148.876	114.8	4.95896e-05	-0.991317	3.61434e-06	21.4592	0.503018	4.30461
15725	ENSORLG00000022018	samd4a	518.809	420.501	516.075	482.543	168.405	225.565	338.119	0.000333483	-0.990035	3.03542e-05	17.3955	0.503465	3.47693
12813	ENSORLG00000016665	olfml2ba	28.1768	35.0714	42.1023	34.957	16.3442	17.4253	20.1299	0.0366667	-0.988273	0.00827965	6.97196	0.504081	1.43573
5071	ENSORLG00000006725		2926.83	3401.02	3090.61	3123.8	1368.38	1949.06	1433.46	1.62793e-10	-0.986487	4.8231e-12	47.7576	0.504705	9.78836
16034	ENSORLG00000022327	NAPB	45.1981	31.8023	48.9287	41.7673	20.033	25.0927	18.8884	0.026366	-0.986078	0.00542497	7.73203	0.504848	1.57896
788	ENSORLG00000001129	plxna1a	268.217	251.41	275.388	263.654	72.046	160.413	169.217	0.0041513	-0.984753	0.000570996	11.8682	0.505312	2.38182
13319	ENSORLG00000017310	rcn3	274.884	262.094	197.105	243.364	140.853	113.833	115.358	3.71083e-06	-0.984446	2.11731e-07	26.9229	0.50542	5.43053
10813	ENSORLG00000014022	rflna	50.3137	49.0063	45.9319	48.1744	25.2999	20.4818	29.0177	0.0096241	-0.982233	0.00157149	9.99285	0.506196	2.01664
12389	ENSORLG00000016126	rab11al	2243.01	2703.16	2630.23	2513.04	1020.78	1245.97	1567.01	1.17694e-08	-0.981639	4.2697e-10	38.9855	0.506404	7.92924
10411	ENSORLG00000013494	bmp7a	1919.26	1962.21	1917.45	1922.97	1138.1	960.523	837.639	2.97327e-15	-0.981015	5.87822e-17	70.0174	0.506623	14.5268
13100	ENSORLG00000017042	cep170b	2476.23	2172.51	2875.91	2495.43	763.529	1496.6	1549.97	0.000364593	-0.980292	3.36788e-05	17.198	0.506877	3.43819
22354	ENSORLG00000028647		60.8923	57.4987	60.4707	59.3227	33.2219	30.4204	28.0647	0.00268372	-0.978951	0.000339811	12.8371	0.507348	2.57126
9825	ENSORLG00000012704	pou2f1b	509.3	386.76	484.394	457.682	110.7	274.372	316.007	0.0132844	-0.976664	0.00234052	9.26126	0.508153	1.87666
22369	ENSORLG00000028662	zbtb7a	125.087	152.65	140.359	138.676	40.706	77.5169	94.1636	0.00684996	-0.976551	0.00104173	10.7519	0.508193	2.16431
12883	ENSORLG00000016751	CCDC148	63.9141	71.6116	90.7253	75.0602	21.9717	38.9179	54.0857	0.0284392	-0.97605	0.00596529	7.56076	0.50837	1.54608
13432	ENSORLG00000017454		1970.76	1963.77	2092.96	1998.87	817.541	1081.33	1164.08	9.44226e-12	-0.975003	2.49964e-13	53.5667	0.508739	11.0249
20252	ENSORLG00000026545	st3gal4	524.198	643.485	676.114	611.692	472.487	298.706	168.086	0.00854257	-0.971896	0.0013588	10.2609	0.509836	2.06841
9524	ENSORLG00000012333	trib1	428.8	389.751	444.915	418.989	274.725	153.413	215.032	2.71148e-05	-0.971479	1.86019e-06	22.7343	0.509983	4.56679
6398	ENSORLG00000008355	slco3a1	4132.97	4099.59	4129.19	4099.04	1737.85	2338.03	2228.96	2.33918e-15	-0.970032	4.54555e-17	70.5246	0.510495	14.6309
17218	ENSORLG00000023511		1477.78	1382.7	1452.89	1430.3	433.335	838.688	929.231	0.000404335	-0.969457	3.7942e-05	16.9717	0.510698	3.39326
15027	ENSORLG00000020851	myo1eb	1913.45	2077.93	1899.54	1953.59	939.675	1048.84	1020.62	7.87339e-31	-0.967871	6.11991e-33	142.92	0.51126	30.1038
5771	ENSORLG00000007600	nfat5b	2082.21	1655.37	2137.88	1948.12	505.338	1166.05	1330.81	0.00505005	-0.967589	0.000719363	11.4385	0.51136	2.2967
1170	ENSORLG00000001677	MYO9A	519.868	400.291	561.612	491.324	156.301	277.669	325.121	0.00135706	-0.967181	0.000154403	14.3177	0.511505	2.8674
24252	ENSORLG00000030545	lrrc3ca	61.991	60.6071	75.6918	65.7806	41.4959	35.7609	23.5534	0.00863389	-0.96681	0.00138051	10.2316	0.511636	2.06379
7537	ENSORLG00000009767	slc17a9b	390.944	326.832	339.604	350.578	163.714	195.146	182.025	2.32729e-10	-0.966083	6.97374e-12	47.0348	0.511894	9.63315
12504	ENSORLG00000016270	unc5db	186.995	193.955	202.836	193.622	83.4731	116.519	100.428	1.07423e-06	-0.964717	5.60892e-08	29.494	0.512379	5.9689
9566	ENSORLG00000012383	rgs4	7979.1	8115.58	9097.28	8355.25	5460.03	4666.93	2773.02	4.34326e-05	-0.964521	3.12645e-06	21.7374	0.512449	4.36218
13395	ENSORLG00000017402	arhgef3	52.3294	41.9277	35.8334	43.1269	19.3866	25.4342	23.1451	0.0234905	-0.963966	0.00471028	7.98745	0.512646	1.62911
23787	ENSORLG00000030080	gadd45ga	223.072	234.874	219.449	224.646	159.026	93.5146	95.2775	0.00026397	-0.96207	2.30903e-05	17.9157	0.51332	3.57845
10206	ENSORLG00000013216	tnk2a	108.018	102.306	138.567	115.721	46.8678	51.0635	82.695	0.00420038	-0.961215	0.000579403	11.841	0.513624	2.37671
16610	ENSORLG00000022903	prlh2	67.6049	57.0994	62.0909	61.9454	39.7248	24.0833	32.5646	0.00711754	-0.960179	0.00109325	10.6626	0.513993	2.14767
12412	ENSORLG00000016152	emilin1a	377.998	338.252	362.132	357.597	240.447	126.879	187.842	0.000139322	-0.95865	1.12923e-05	19.2793	0.514538	3.85598
8280	ENSORLG00000010729	ches1	210.256	201.897	230.984	213.297	71.1607	110.083	149.789	0.00160728	-0.958542	0.000186765	13.9598	0.514577	2.79391
8846	ENSORLG00000011445	sorbs3	1393.06	1430.1	1522.49	1441.25	688.041	826.683	720.055	3.89073e-21	-0.958527	5.21568e-23	97.5635	0.514582	20.41
5494	ENSORLG00000007246	SKIDA1	309.363	284.21	277.824	288.918	91.765	170.332	185.855	0.000928749	-0.958343	9.88699e-05	15.1582	0.514648	3.0321
12181	ENSORLG00000015855	zgc:152951	202.11	174.583	195.614	189.797	109.281	85.0787	99.6572	6.91362e-07	-0.957833	3.47356e-08	30.4232	0.514829	6.16029
9617	ENSORLG00000012450	spire1a	1130.72	1047.88	1078.02	1079.86	400.577	593.25	681.845	1.65223e-06	-0.95667	8.85954e-08	28.6084	0.515245	5.78193
4224	ENSORLG00000005654	cab39l	561.751	544.158	515.221	537.552	299.799	292.309	243.83	6.66646e-14	-0.956644	1.45315e-15	63.6942	0.515254	13.1761
9195	ENSORLG00000011895	si:ch211-196h16.12	30.0232	31.8633	32.8451	31.4267	16.8446	18.9168	12.7851	0.0468029	-0.956033	0.0113488	6.40987	0.515472	1.32973
20437	ENSORLG00000026730	igdcc4	258.051	191.729	247.109	231.055	75.6846	121.549	161.116	0.00303618	-0.955891	0.000395384	12.5539	0.515523	2.51767
7952	ENSORLG00000010308	pde4bb	315.815	308.838	287.259	302.405	139.37	125.206	206.731	3.00367e-05	-0.95568	2.08023e-06	22.5195	0.515598	4.52235
12382	ENSORLG00000016118		87.2787	91.8114	78.5856	85.4546	54.7762	40.1988	38.6994	0.00118509	-0.955016	0.000131899	14.6145	0.515836	2.92625
1134	ENSORLG00000001627	pcsk9	55.5099	70.3321	69.2521	64.7173	40.4577	21.8527	38.1888	0.0140202	-0.951259	0.00249226	9.14627	0.517181	1.85325
14794	ENSORLG00000020388		344.971	482.547	601.305	474.127	255.662	209.41	275.25	0.000108839	-0.950308	8.6193e-06	19.7953	0.517522	3.96322
645	ENSORLG00000000940	jade2	405.026	227.475	376.846	334.563	163.843	155.724	203.656	0.000557342	-0.948057	5.45288e-05	16.2838	0.51833	3.25388
14760	ENSORLG00000020295		297.607	316.037	335.898	314.977	145.725	237.394	109.443	0.00204288	-0.946574	0.000246126	13.4414	0.518863	2.68976
14932	ENSORLG00000020685	plcd4a	361.983	272.734	444.297	357.839	107.803	252.687	200.781	0.00954152	-0.944688	0.00155425	10.0132	0.519542	2.02038
12569	ENSORLG00000016348		86.7884	116.596	100.31	100.738	47.0243	39.3471	73.0777	0.00678317	-0.944576	0.00102661	10.779	0.519582	2.16857
2780	ENSORLG00000003824	tdrd7b	1362.4	1299.4	1260.48	1300.5	625.569	701.644	710.792	2.78281e-25	-0.944395	2.94676e-27	116.948	0.519647	24.5555
19162	ENSORLG00000025455		346.872	292.142	297.877	310.614	133.595	169.833	184.379	2.50349e-07	-0.944259	1.17179e-08	32.5331	0.519697	6.60145
1444	ENSORLG00000002043		5068.26	5544.55	5414.69	5315.47	2305.1	2862.44	3168.04	2.10375e-13	-0.942105	4.82272e-15	61.3316	0.520473	12.677
13604	ENSORLG00000017671	niban2b	3361.98	3114.61	2900.62	3108.83	1315.42	1792.06	1770.59	3.13445e-11	-0.941096	8.73918e-13	51.1087	0.520837	10.5038
2831	ENSORLG00000003886	ldlrb	3363.82	3264.27	3237.2	3271.09	1268	1957.93	1912.99	4.74566e-08	-0.939851	1.90853e-09	36.0649	0.521287	7.3237
15535	ENSORLG00000021828		415.918	296.988	452.351	386.407	130.743	255.955	222.574	0.00232505	-0.938954	0.000287063	13.153	0.521611	2.63357
3859	ENSORLG00000005192	jam3a	173.529	169.441	193.51	177.931	121.341	69.4957	89.1438	0.000340624	-0.938752	3.11193e-05	17.3482	0.521684	3.46773
22752	ENSORLG00000029045	ankrd44	403.166	465.491	382.052	414.73	173.129	217.458	260.743	1.20478e-06	-0.937722	6.34596e-08	29.2548	0.522057	5.91909
20702	ENSORLG00000026995	pawr	554.091	523.383	543.005	537.339	223.811	284.191	337.42	5.02517e-08	-0.937519	2.0266e-09	35.9479	0.52213	7.29885
7616	ENSORLG00000009869	rdh12	179.935	149.524	122.075	149.677	62.2671	68.5122	104.813	0.0027786	-0.936526	0.000354748	12.7566	0.522489	2.55617
21335	ENSORLG00000027628		106.923	123.47	105.153	111.281	46.4756	62.5408	65.6737	0.000339089	-0.936142	3.09027e-05	17.3615	0.522629	3.46969
17221	ENSORLG00000023514		77.0868	89.7648	77.5526	81.0678	31.7731	44.8049	51.09	0.0031288	-0.9353	0.00040956	12.4881	0.522934	2.50462
18820	ENSORLG00000025113	dock3	241.013	122.194	218.079	192.653	70.7127	106.667	127.844	0.0137628	-0.934967	0.00243875	9.18598	0.523054	1.86129
20754	ENSORLG00000027047		1779.36	1751.28	1753.28	1752.26	1112.34	887.195	763.234	1.82666e-10	-0.93468	5.45303e-12	47.517	0.523158	9.73834
1738	ENSORLG00000002446	cdon	1811.29	1957.16	1701.04	1813.56	793.291	854.328	1211.32	1.32424e-07	-0.934273	5.80296e-09	33.8996	0.523306	6.87803
10840	ENSORLG00000014055		875.164	793.894	863.763	839.845	291.491	541.003	493.473	8.29495e-05	-0.933134	6.40169e-06	20.3642	0.52372	4.08119
1099	ENSORLG00000001579	si:ch211-121a2.4	1209.01	1237.06	1169.9	1199.05	671.29	598.304	622.359	2.48817e-27	-0.933052	2.36848e-29	126.518	0.523749	26.6041
8933	ENSORLG00000011553	unc5b	6511.51	6355.22	6223.4	6329.83	2850.45	3266.99	3875.39	1.59241e-14	-0.932443	3.32761e-16	66.599	0.52397	13.7979
1646	ENSORLG00000002324	SECISBP2L	2805.84	2484.93	2705.54	2651.36	1206.82	1453.63	1529.96	3.96045e-16	-0.931349	7.22759e-18	74.1534	0.524368	15.4023
6140	ENSORLG00000008054	slc2a11b	246.516	266.264	338.749	282.454	148.457	156.086	143.43	7.04144e-07	-0.92914	3.5576e-08	30.3768	0.525171	6.15234
19629	ENSORLG00000025922		639.586	567.866	570.246	589.409	320.844	317.407	294.03	3.16286e-16	-0.928727	5.64732e-18	74.6405	0.525322	15.4999
7249	ENSORLG00000009416	col4a5	1654.8	1505.98	1654.92	1596.74	636.957	883.111	1009.26	1.4757e-07	-0.927957	6.56644e-09	33.6592	0.525602	6.831
12302	ENSORLG00000016011	cps1	178.399	163.159	167.022	168.651	88.6541	67.3248	111.449	0.00016702	-0.926146	1.37631e-05	18.9017	0.526262	3.77723
1372	ENSORLG00000001952		358.243	302.427	326.348	327.272	174.449	199.008	145.777	1.02114e-07	-0.92553	4.36546e-09	34.4535	0.526487	6.99092
5460	ENSORLG00000007210	tmprss13b	2627.91	2662.47	2444.95	2565.1	1403.13	1552	1119.28	4.02983e-12	-0.923624	1.02823e-13	55.3123	0.527183	11.3947
11113	ENSORLG00000014422	col18a1a	4462.11	4143.2	3771.23	4103.15	1683.8	2097.9	2739.83	5.01e-07	-0.92284	2.44659e-08	31.1033	0.52747	6.30016
18651	ENSORLG00000024944	ptafr	214.205	174.45	279.378	221.568	93.0092	137.965	122.598	0.000759386	-0.92114	7.7889e-05	15.6089	0.528092	3.11954
6199	ENSORLG00000008118	si:ch211-257p13.3	97.3763	87.693	94.6716	92.7729	53.0459	59.244	36.9814	0.00186432	-0.920756	0.000221778	13.6369	0.528232	2.72948
5121	ENSORLG00000006787	pdlim7	950.249	904.964	927.176	922.66	423.419	504.491	541.399	7.72353e-15	-0.919833	1.59221e-16	68.0522	0.52857	14.1122
19433	ENSORLG00000025726	si:ch211-37e10.2	280.107	287.519	212.39	258.59	124.198	143.583	143.783	2.7469e-06	-0.91894	1.53637e-07	27.543	0.528897	5.56116
3007	ENSORLG00000004106	dlx4b	362.804	381.857	269.202	336.146	250.042	125.635	160.232	0.00289426	-0.918624	0.000372501	12.6653	0.529013	2.53846
14710	ENSORLG00000020149	nadka	217.073	271.407	254.929	246.596	114.468	98.2094	181.048	0.00118756	-0.918407	0.000132241	14.6096	0.529093	2.92534
644	ENSORLG00000000939		18043.9	17315.8	18401	17826.7	7638.05	9533.76	11247	1.56015e-10	-0.918287	4.61349e-12	47.8447	0.529137	9.80683
3043	ENSORLG00000004154		532.556	542.47	524.658	530.411	194.419	261.585	390.315	0.000490455	-0.918112	4.70731e-05	16.5625	0.529201	3.3094
7682	ENSORLG00000009953	lhx6	109.729	144.462	107.934	120.116	58.0497	63.2841	69.3382	0.000350354	-0.917749	3.21661e-05	17.2853	0.529334	3.45549
20730	ENSORLG00000027023		335.479	329.384	421.012	360.161	92.3517	221.342	262.642	0.0222853	-0.917388	0.00440082	8.11056	0.529467	1.65198
13071	ENSORLG00000017004		352.905	264.726	421.131	344.463	80.9796	201.019	267.971	0.0469468	-0.916968	0.0113943	6.40277	0.529621	1.32839
13680	ENSORLG00000017777	daam2	516.669	542.874	540.229	530.524	242.751	290.366	316.165	1.35466e-11	-0.915045	3.63196e-13	52.8327	0.530327	10.8682
6175	ENSORLG00000008091	myo1ea	1376.37	1241.41	1407.84	1334.97	628.678	824.38	679.689	1.68946e-12	-0.91446	4.14896e-14	57.0967	0.530542	11.7723
24081	ENSORLG00000030374		161.897	206.44	192.062	185.908	157.679	66.433	72.4256	0.0241701	-0.914412	0.00487513	7.92519	0.53056	1.61672
15026	ENSORLG00000020849		904.47	546.676	562.225	667.082	255.862	288.709	522.609	0.00914605	-0.912819	0.00147901	10.1046	0.531146	2.03877
875	ENSORLG00000001272	tgfb1a	73.7792	71.3175	69.2253	71.0787	44.6914	37.9827	31.6212	0.0031257	-0.912419	0.000408978	12.4907	0.531294	2.50505
19651	ENSORLG00000025944	rnd2	563.569	529.771	460.406	515.156	349.804	291.129	185.021	0.000318047	-0.912305	2.87521e-05	17.4986	0.531335	3.49751
200	ENSORLG00000000284	cdkn1a	259.836	293.68	196.307	248.609	96.7422	152.591	149.758	0.000825645	-0.911318	8.60337e-05	15.4209	0.531699	3.08321
6675	ENSORLG00000008720	ano8a	86.0782	70.3955	98.603	84.5972	47.0396	45.2941	44.7179	0.00187908	-0.910164	0.000223957	13.6186	0.532125	2.72605
415	ENSORLG00000000605		23132.8	24457.5	30400.3	25871	12859.8	13563	15043.4	5.73501e-13	-0.910136	1.35025e-14	59.3051	0.532135	12.2415
6267	ENSORLG00000008198	arid3a	1465.63	1101.3	1436.79	1327.42	421.566	737.899	971.281	0.00301703	-0.908833	0.00039255	12.5673	0.532616	2.52042
18035	ENSORLG00000024328	palm2akap2	233.76	263.709	249.261	247.651	87.9335	127.92	182.069	0.00212396	-0.908243	0.000257771	13.3547	0.532834	2.67285
5967	ENSORLG00000007839	etgase	96.7952	101.268	96.1105	97.5636	67.5728	55.033	35.7522	0.00495014	-0.907647	0.000702622	11.4823	0.533054	2.30538
21813	ENSORLG00000028106		27064.3	25468.8	26809.5	26309.9	18480.7	13492.8	10297	7.21437e-06	-0.907202	4.3886e-07	25.5154	0.533218	5.1418
12162	ENSORLG00000015826	MPZL2	247.083	247.607	246.318	245.737	99.8477	170.545	125.472	0.000112968	-0.905631	8.98861e-06	19.7151	0.533799	3.94704
204	ENSORLG00000000288		316.94	356.506	326.783	331.696	127.579	158.847	248.769	0.00105904	-0.905016	0.000115416	14.8661	0.534027	2.97509
12744	ENSORLG00000016579		346.889	358.945	390.89	363.744	171.631	183.325	230.928	4.9613e-08	-0.904375	1.99804e-09	35.9756	0.534264	7.3044
14706	ENSORLG00000020136	epha2b	1964.53	1863.42	1788.43	1862.2	764.949	1151.07	1083.55	4.18813e-08	-0.903968	1.67016e-09	36.3249	0.534415	7.37798
8921	ENSORLG00000011535	pcdh12	974.025	1003.51	917.405	959.901	431.197	545.916	569.631	9.35652e-12	-0.903467	2.47167e-13	53.5888	0.5346	11.0289
3287	ENSORLG00000004482	map3k8	154.568	116.211	152.462	140.348	76.8013	79.1527	69.3691	0.000118689	-0.903324	9.48633e-06	19.6122	0.534653	3.92559
14645	ENSORLG00000019980	atf3	223.546	193.865	196.681	203.609	96.1668	106.523	126.718	3.26502e-06	-0.902882	1.85007e-07	27.1838	0.534817	5.48611
9153	ENSORLG00000011839		416.931	273.709	410.898	365.203	176.991	215.405	198.136	4.00072e-05	-0.902826	2.85733e-06	21.9101	0.534838	4.39786
4295	ENSORLG00000005742		203.437	217.385	166.607	194.781	139.742	71.1712	102.526	0.00311372	-0.90079	0.000406709	12.5011	0.535594	2.50672
10235	ENSORLG00000013257	cpne2	106.135	113.582	126.594	114.862	65.7286	62.0917	59.3565	0.000105371	-0.900589	8.29722e-06	19.8681	0.535668	3.97728
14550	ENSORLG00000019702	pacsin3	538.928	509.327	494.587	511.555	229.172	271.782	328.091	2.98834e-08	-0.899372	1.1614e-09	37.0331	0.53612	7.52457
4058	ENSORLG00000005448	myo5ab	389.904	279.263	228.398	297.451	147.333	161.88	172.61	0.000317542	-0.898728	2.86886e-05	17.5028	0.536359	3.4982
10893	ENSORLG00000014126	itgav	1169.86	1011.86	1224.07	1129.35	502.95	612.069	710.204	1.136e-08	-0.898617	4.11428e-10	39.0579	0.536401	7.94462
11141	ENSORLG00000014462	vsig8b	2225.9	1964.24	1798.11	1985.27	1129.96	1154.99	925.283	5.91825e-12	-0.898234	1.5334e-13	54.5268	0.536543	11.2278
19345	ENSORLG00000025638		227.069	185.221	218.37	209.106	116.297	97.0748	124.218	4.47695e-06	-0.897344	2.61496e-07	26.515	0.536874	5.34902
3115	ENSORLG00000004256	emp1	843.826	818.425	916.581	855.254	545.643	481.953	356.97	2.34812e-07	-0.897339	1.0951e-08	32.6647	0.536876	6.62928
3608	ENSORLG00000004894	ITGA7	236.361	294.627	292.273	273.08	146.205	136.024	160.743	2.64556e-07	-0.896473	1.24425e-08	32.4165	0.537198	6.57748
4770	ENSORLG00000006341	SLC2A4	227.668	242.482	166.403	211.02	68.9386	143.454	129.005	0.00936975	-0.895855	0.00152257	10.0511	0.537429	2.02827
8840	ENSORLG00000011437	palm1b	2387.39	1806.8	1948.31	2036.13	1157.91	1108.94	1035.07	3.5492e-12	-0.894901	9.03593e-14	55.5663	0.537784	11.4499
12725	ENSORLG00000016558	ctdsp2	3764.32	3817.23	3735.92	3753.05	2007.54	2171.08	1904.81	6.16748e-35	-0.894381	4.20336e-37	161.968	0.537978	34.2099
1745	ENSORLG00000002454		719.431	619.887	638.385	655.7	449.458	297.33	318.146	2.39656e-06	-0.894119	1.31949e-07	27.8374	0.538076	5.62041
8074	ENSORLG00000010468	MDFIC	670.56	587.507	704.129	650.655	221.144	405.089	430.499	0.000868463	-0.893879	9.16205e-05	15.302	0.538165	3.06125
13611	ENSORLG00000017683	man1a1	3047.61	3141.36	3199.4	3113.55	1578.78	1597	1873.79	2.21205e-22	-0.893686	2.7037e-24	103.426	0.538237	21.6552
3665	ENSORLG00000004964	mboat1	1345.18	1151.69	1185.75	1221	408.318	875.84	698.307	0.0011245	-0.891852	0.000123648	14.7362	0.538922	2.94904
2589	ENSORLG00000003573		537.83	494.056	628.983	550.808	227.103	310.238	358.273	1.64559e-05	-0.891225	1.07889e-06	23.782	0.539156	4.78368
1573	ENSORLG00000002227	smad6a	666.841	599.006	514.389	590.164	270.403	300.35	389.53	2.21596e-06	-0.891084	1.20945e-07	28.0059	0.539209	5.65444
13116	ENSORLG00000017058	spint1a	6159.16	6094.14	6128.49	6095.77	3834.39	3581.36	2499.32	4.32644e-08	-0.889396	1.73019e-09	36.2561	0.53984	7.36387
11127	ENSORLG00000014443	dock5	2797.72	2162.96	2939.2	2619.37	854.865	1605.16	1802.76	0.00184468	-0.889343	0.000219313	13.6579	0.53986	2.73408
17207	ENSORLG00000023500	mal2	432.058	436.513	425.903	429.289	246.38	238.642	215.229	1.68032e-13	-0.887152	3.80471e-15	61.7985	0.54068	12.7746
5769	ENSORLG00000007598		156.486	163.629	178.608	165.423	112.092	76.0277	82.8947	0.000137671	-0.886959	1.1143e-05	19.3047	0.540753	3.86116
7472	ENSORLG00000009681	psd2	991.735	1002.89	987.571	988.935	473.285	541.736	595.78	1.45276e-15	-0.886801	2.78213e-17	71.4932	0.540812	14.8378
14096	ENSORLG00000018386	kifc3	932.952	1021.41	868.539	936.034	471.885	494.855	559.227	3.77197e-14	-0.886622	8.03089e-16	64.8626	0.540879	13.4234
23145	ENSORLG00000029438		409.479	433.297	523.8	453.296	208.771	284.902	244.333	7.14014e-07	-0.886539	3.61954e-08	30.3433	0.54091	6.14629
14501	ENSORLG00000019564		85.1141	132.124	131.982	115.875	54.8955	78.913	56.4237	0.00656994	-0.886271	0.000987304	10.8512	0.541011	2.18244
7726	ENSORLG00000010007		97.2532	93.6336	104.647	98.0201	33.5365	51.5227	74.3593	0.016669	-0.886169	0.00307297	8.76363	0.541049	1.77809
6975	ENSORLG00000009087	boc	1592.61	1553.51	1466.76	1529.45	648.092	695.606	1151.2	0.000128116	-0.886008	1.03119e-05	19.4527	0.541109	3.8924
9152	ENSORLG00000011838	slc2a3b	349.501	418.22	466.273	409.35	283.039	230.971	154.886	0.000661591	-0.88597	6.63305e-05	15.9127	0.541124	3.17941
4995	ENSORLG00000006628		64.8807	105.935	110.874	93.4759	40.9228	49.0478	63.106	0.0171912	-0.885593	0.0031983	8.69075	0.541265	1.76469
5462	ENSORLG00000007213	il10ra	1574	1615	1649.53	1604.68	1113.08	952.183	552.01	0.000403524	-0.885175	3.78432e-05	16.9766	0.541422	3.39413
6688	ENSORLG00000008738	cd9a	150.312	155.472	150.249	151.248	100.236	105.659	42.769	0.0241866	-0.882842	0.00488255	7.92243	0.542298	1.61642
4539	ENSORLG00000006048	schip1	1129.41	981.784	1126.27	1073.5	487.847	583.056	684.47	5.13393e-09	-0.882813	1.77261e-10	40.7025	0.542309	8.28955
7594	ENSORLG00000009845	myo18aa	812.392	674.808	932.905	802.578	354.536	407.61	552.157	3.8213e-05	-0.879751	2.71843e-06	22.0057	0.543461	4.41779
480	ENSORLG00000000698		1407.48	1238.91	1549.96	1391.51	618.865	885.695	773.484	6.84671e-08	-0.879686	2.83821e-09	35.2918	0.543486	7.16452
19340	ENSORLG00000025633	galnt18a	252.322	257.872	258.593	254.981	140.365	121.257	156.904	1.08251e-07	-0.878624	4.64614e-09	34.3323	0.543886	6.96557
9199	ENSORLG00000011900	TTC28	428.266	342.67	350.368	371.708	109.517	191.126	309.002	0.0244709	-0.87834	0.00496195	7.89326	0.543993	1.61135
5039	ENSORLG00000006683	gpsm1b	323.029	286.656	321.715	308.855	147.626	186.895	171.922	3.23024e-08	-0.877784	1.26633e-09	36.8645	0.544203	7.49077
1424	ENSORLG00000002018		72.271	73.8568	81.8602	75.6175	33.3497	30.5552	61.4756	0.031326	-0.873941	0.00675783	7.33623	0.545654	1.5041
14772	ENSORLG00000020339		85.62	64.8903	86.0328	78.4464	43.9933	29.37	57.3596	0.0223926	-0.872933	0.00442834	8.09926	0.546036	1.6499
18203	ENSORLG00000024496		1675.1	1115.1	1311.01	1359.37	576.701	812.692	847.869	4.51356e-05	-0.872897	3.26682e-06	21.6531	0.546049	4.34548
410	ENSORLG00000000599	lsp1a	1170.42	1212.88	1180.13	1181.74	574.702	598.149	770.683	1.02046e-10	-0.872592	2.9764e-12	48.7041	0.546165	9.99121
13764	ENSORLG00000017895	klc1a	1426.84	1411.03	1601.54	1472.32	782.292	830.424	809.707	1.61202e-22	-0.872457	1.93399e-24	104.089	0.546216	21.7926
23454	ENSORLG00000029747		273.616	289.158	256.483	271.661	129.069	165.288	152.527	1.48073e-07	-0.872363	6.60139e-09	33.6489	0.546251	6.82952
9072	ENSORLG00000011721	cdc42se2	99.8919	99.2869	118.376	105.337	70.2278	64.6285	39.3684	0.00618179	-0.872295	0.000918362	10.9853	0.546277	2.20889
8711	ENSORLG00000011265		44.3946	45.1371	54.1781	47.6692	16.9173	28.8952	32.446	0.0468003	-0.87216	0.0113429	6.41079	0.546328	1.32975
18151	ENSORLG00000024444		69.5175	99.4229	85.1796	84.294	29.9932	57.8606	52.2537	0.0233596	-0.868264	0.00467612	8.00062	0.547806	1.63154
6931	ENSORLG00000009033	ptpn3	1058.32	1068.05	1184.12	1097.92	529.374	605.993	676.851	1.57633e-12	-0.867252	3.85337e-14	57.2421	0.54819	11.8024
5142	ENSORLG00000006810	kcnk5b	529.754	520.449	568.387	536.805	299.068	377.589	209.886	0.000142623	-0.866012	1.1598e-05	19.2283	0.548661	3.84581
10662	ENSORLG00000013832	wnk1b	4411.57	3606.94	4347.11	4099.77	1699.2	2364.43	2718.97	3.79426e-06	-0.864967	2.1756e-07	26.8705	0.549059	5.42087
13159	ENSORLG00000017122	gata3	1833.55	1777.79	1805.05	1795.98	958.17	920.129	1100.52	4.34656e-20	-0.861752	6.24295e-22	92.6494	0.550284	19.3619
11228	ENSORLG00000014582	si:ch211-1i11.3	1152.67	1079.82	1179.7	1131.52	607.404	708.108	561.873	9.35462e-14	-0.861111	2.08653e-15	62.9815	0.550529	13.029
18687	ENSORLG00000024980	GALNT5	3405.36	3367.32	3438.23	3386.12	2049.23	1971.76	1598.49	3.65229e-15	-0.860751	7.26886e-17	69.5986	0.550666	14.4374
17134	ENSORLG00000023427	MFAP3	539.165	569.281	572.671	557.53	239.562	270.356	417.54	0.000215003	-0.858083	1.83366e-05	18.3547	0.551685	3.66756
20203	ENSORLG00000026496		3414.93	3144.95	3460.88	3322.74	1155.02	1939.33	2428.86	0.000873212	-0.857649	9.22199e-05	15.2897	0.551851	3.05888
8276	ENSORLG00000010724	tbc1d14	642.108	693.866	729.47	685.008	283.182	401.175	456.913	1.23083e-05	-0.856714	7.84781e-07	24.3949	0.552209	4.9098
4349	ENSORLG00000005806	smad7	1443.28	1510.4	1303.35	1411.56	752.562	762.993	834.897	2.27041e-18	-0.856366	3.60626e-20	84.6253	0.552342	17.6439
17072	ENSORLG00000023365		6268.37	6456.84	6059.91	6229.45	3992.29	3141.97	3233.26	7.68791e-15	-0.85635	1.58054e-16	68.0667	0.552348	14.1142
6098	ENSORLG00000008003		10547.2	9412.31	10653.4	10152	5966.38	6623.73	4313.82	2.14608e-07	-0.855604	9.93624e-09	32.8537	0.552634	6.66835
14734	ENSORLG00000020218	rpz2	141.884	150.129	148.954	146.248	107.177	67.1273	71.1683	0.00120752	-0.855325	0.000134804	14.5734	0.552741	2.9181
12444	ENSORLG00000016193	tshz3a	403.863	295.147	289.757	327.716	145.35	189.553	212.66	0.000247031	-0.854392	2.14277e-05	18.058	0.553098	3.60725
2456	ENSORLG00000003411	scn1lab	673.717	329.494	564.715	519.621	239.99	299.456	329.057	0.00455872	-0.853873	0.000635253	11.6697	0.553298	2.34116
18518	ENSORLG00000024811	gpx7	105.428	115.914	117.81	112.502	85.0985	61.7559	41.4179	0.0119614	-0.852478	0.0020569	9.49805	0.553833	1.92222
11707	ENSORLG00000015225		640.545	604.243	634.895	623.323	343.088	372.38	325.88	1.32442e-15	-0.852039	2.52143e-17	71.6874	0.554001	14.878
3538	ENSORLG00000004803	adrb1	97.5763	96.9947	73.6606	88.9364	42.4041	59.4411	45.9838	0.00561126	-0.851062	0.000818381	11.1991	0.554376	2.25094
17365	ENSORLG00000023658	gas2l1	444.238	414.204	429.908	427.213	241.401	208.923	264.028	6.58618e-10	-0.850894	2.06303e-11	44.91	0.554441	9.18137
1413	ENSORLG00000002005		1337.23	1333.11	1303.25	1317.61	653.079	731.258	818.197	1.33119e-15	-0.850681	2.54181e-17	71.6715	0.554523	14.8758
9488	ENSORLG00000012291	syngr2b	88.5763	114.33	88.9551	96.8078	51.0686	50.3332	61.4373	0.00237204	-0.85022	0.000293666	13.1104	0.5547	2.62488
23045	ENSORLG00000029338		212.882	198.433	252.794	220.262	63.1857	174.264	130.129	0.034857	-0.849966	0.00777663	7.0842	0.554798	1.45771
14960	ENSORLG00000020741	abcc3	3888.04	3977.67	3800.08	3868.17	1694.74	1989.29	2784.88	4.35309e-06	-0.849423	2.5328e-07	26.5767	0.555007	5.3612
18080	ENSORLG00000024373		874.706	724.582	1181.85	922.369	257.818	543.746	740.4	0.0349871	-0.848995	0.00780973	7.07659	0.555172	1.45609
13930	ENSORLG00000018106	adarb1b	709.377	676.701	761.873	712.314	305.873	386.404	500.929	1.79841e-05	-0.848954	1.19225e-06	23.5897	0.555187	4.74511
21985	ENSORLG00000028278		40.7528	52.6273	46.5218	46.4087	31.4629	25.6777	22.4018	0.0332858	-0.848134	0.00733058	7.19013	0.555503	1.47774
5281	ENSORLG00000006984	golga2	2516.82	2604.71	2559.2	2547.09	1162.21	1509.64	1591.17	1.03665e-10	-0.848085	3.03043e-12	48.6688	0.555521	9.98437
14378	ENSORLG00000019191	PTBP2	92.6951	84.0511	89.0135	88.1301	43.5874	42.8181	61.8422	0.0038683	-0.847885	0.000525753	12.022	0.555599	2.41248
2167	ENSORLG00000003028		77.3822	60.7597	51.6109	62.9076	26.8592	44.8196	34.4718	0.0316326	-0.847458	0.00684535	7.31311	0.555763	1.49987
12513	ENSORLG00000016281		1113.68	1005.63	1039.86	1047.53	578.637	588.26	588.998	2.06299e-22	-0.846064	2.50989e-24	103.573	0.5563	21.6855
14613	ENSORLG00000019909		121.646	95.6432	86.4492	100.693	54.859	58.0982	57.3711	0.00215998	-0.844407	0.000263519	13.3134	0.55694	2.66555
5537	ENSORLG00000007302	TSC22D2	1737.87	1695.86	1775.81	1727.64	1015.52	956.979	925.955	1.22057e-29	-0.844299	1.02436e-31	137.324	0.556981	28.9134
18161	ENSORLG00000024454		724.327	996.285	926.368	878.109	476.409	644.72	351.74	0.000830987	-0.844122	8.6684e-05	15.4066	0.55705	3.08041
5871	ENSORLG00000007722	nkx2.3	180.42	176.29	189.234	181.065	142.119	58.7187	103.907	0.0185197	-0.84401	0.00349699	8.52813	0.557093	1.73237
13801	ENSORLG00000017943	fstl1b	11572.1	11587.4	11666.9	11548.8	8010.2	6497.48	4886.4	1.42344e-06	-0.843385	7.56859e-08	28.9134	0.557334	5.84666
22113	ENSORLG00000028406		1734.8	1804.19	1683.76	1731.88	723.475	974.97	1210.39	9.08894e-06	-0.842863	5.63131e-07	25.0345	0.557536	5.04149
9202	ENSORLG00000011906	specc1	160.092	157.096	191.284	168.647	99.4792	105.891	78.1936	0.000147384	-0.841967	1.20205e-05	19.16	0.557882	3.83155
9453	ENSORLG00000012238	kat2b	98.3315	95.7191	90.5673	94.3889	33.9318	63.7939	62.0302	0.0145882	-0.837285	0.00261297	9.05976	0.559696	1.836
7466	ENSORLG00000009675	cgna	529.838	529.644	540.158	530.495	285.039	312.085	299.523	2.89192e-15	-0.836626	5.68481e-17	70.0834	0.559952	14.5388
6747	ENSORLG00000008806	sik1	244.119	203.177	227.209	223.638	145.237	107.356	125.576	1.92554e-05	-0.835932	1.28087e-06	23.4517	0.560221	4.71545
22698	ENSORLG00000028991		49.969	63.8124	56.6829	56.5507	35.4428	37.5994	22.4368	0.0315595	-0.835272	0.00681887	7.32007	0.560477	1.50087
988	ENSORLG00000001443		635.666	534.607	641.177	600.675	354.462	365.021	295.162	6.7022e-09	-0.834205	2.36695e-10	40.1376	0.560892	8.17378
2944	ENSORLG00000004029	acp2	7388.37	7971.97	8151.79	7797.96	4606.69	4309.79	4266.99	9.58979e-33	-0.83333	7.02192e-35	151.796	0.561232	32.0182
15685	ENSORLG00000021978	slc8a1a	220.735	229.507	290.911	245.83	100.921	152.833	162.705	0.00116376	-0.832578	0.000129066	14.6554	0.561525	2.93414
11709	ENSORLG00000015228	si:ch211-129c21.1	111.687	102.921	125.038	112.652	59.6297	60.913	70.9103	0.000631683	-0.831041	6.2905e-05	16.0131	0.562123	3.1995
2695	ENSORLG00000003714		88.0539	104.712	76.3196	89.241	60.4367	57.7594	33.5572	0.0211316	-0.829929	0.00411845	8.23084	0.562557	1.67507
12451	ENSORLG00000016200	myh9b	18304.9	18874.3	20160	19015.3	9171.84	10982.7	12077	7.77578e-13	-0.829664	1.85263e-14	58.6827	0.56266	12.1093
2874	ENSORLG00000003940	usp20	306.147	277.975	283.726	287.772	89.6587	184.037	214.062	0.0162274	-0.829032	0.00297877	8.82043	0.562907	1.78975
21457	ENSORLG00000027750		512.373	300.789	212.485	339.718	193.474	226.03	158.8	0.0270284	-0.829003	0.0055902	7.67787	0.562918	1.56818
7315	ENSORLG00000009498	arpc5b	1333.04	1256.04	1403.25	1323.95	645.484	904.53	696.372	2.91795e-08	-0.828191	1.1324e-09	37.0824	0.563235	7.53492
14997	ENSORLG00000020808	fbp1a	721.713	804.371	729.623	748.087	390.946	402.666	476.938	1.70098e-11	-0.827132	4.63711e-13	52.3529	0.563649	10.7693
7161	ENSORLG00000009315	col4a6	704.82	664.071	786.673	714.823	275.846	414.565	523.873	0.000831317	-0.82642	8.67652e-05	15.4049	0.563927	3.08023
14651	ENSORLG00000020002	cyp51	238.758	214.047	157.205	202.188	106.593	112.05	125.338	0.000475126	-0.826324	4.5468e-05	16.6283	0.563965	3.32319
7229	ENSORLG00000009393		3016.46	3092.18	3030.93	3030.88	1827.79	1775.99	1554.48	1.5604e-22	-0.824252	1.85449e-24	104.172	0.564775	21.8068
15520	ENSORLG00000021813	ano9b	146.488	193.144	205.058	180.705	99.4236	105.836	101.603	0.000171198	-0.822774	1.41797e-05	18.8448	0.565354	3.7665
2452	ENSORLG00000003407	tiam1b	2290.94	1973.16	2790.07	2339.38	915.389	1571.08	1498.54	0.000584618	-0.822663	5.75266e-05	16.1824	0.565397	3.23313
10640	ENSORLG00000013807	adgrd1	134.075	145.401	140.19	139.187	88.4696	83.9474	66.2852	0.000220576	-0.822167	1.88969e-05	18.2974	0.565592	3.65644
17716	ENSORLG00000024009		176.261	226.79	193.183	197.755	85.5306	121.552	132.778	0.000892191	-0.821604	9.43248e-05	15.247	0.565812	3.04954
19468	ENSORLG00000025761	phyhipla	235.463	280.58	251.959	254.711	165.696	128.901	140.999	4.62886e-06	-0.819626	2.71151e-07	26.445	0.566589	5.33453
11885	ENSORLG00000015457	amotl2a	2130.72	2163.26	1807.78	2023.07	1067.44	1246.39	1142.56	1.38954e-13	-0.819381	3.13066e-15	62.1824	0.566685	12.8571
9535	ENSORLG00000012347	gsna	234.32	173.22	147.76	184.031	96.7591	89.3147	129.269	0.00441794	-0.818177	0.000613395	11.7349	0.567158	2.35478
11856	ENSORLG00000015426	rbms2a	5024.42	5042.29	4733.99	4907.84	2465.5	3163.94	2759.81	2.69775e-14	-0.818006	5.71338e-16	65.5335	0.567225	13.569
5042	ENSORLG00000006686	cyp24a1	962.515	781.492	941.378	890.332	554.259	496.543	472.002	3.34066e-10	-0.816896	1.01608e-11	46.2972	0.567662	9.47617
1862	ENSORLG00000002603		437.415	328.483	357.429	372.362	177.08	195.72	263.698	0.000203682	-0.816682	1.72324e-05	18.473	0.567746	3.69105
3677	ENSORLG00000004980	wdr37	1187.72	1098.45	1086.06	1118.07	619.873	624.745	667.049	2.15861e-20	-0.816667	3.00313e-22	94.0978	0.567752	19.6658
5040	ENSORLG00000006684	slc16a13	78.4043	158.829	116.225	117.291	59.2297	62.4907	78.3377	0.0284056	-0.815132	0.00595184	7.56483	0.568356	1.5466
271	ENSORLG00000000368	triap1	101.414	160.471	139.077	133.028	75.5667	59.1178	94.5551	0.0111553	-0.813745	0.00188811	9.65525	0.568903	1.95252
9452	ENSORLG00000012237	si:ch211-117k10.3	92.6757	58.7838	52.6648	67.6461	37.396	35.6054	42.979	0.0394474	-0.813431	0.00913196	6.79684	0.569027	1.40398
3465	ENSORLG00000004715	cpn1	5821.92	6533.58	6247.81	6170.17	4049.6	3186.69	3342.88	7.37524e-13	-0.813382	1.74473e-14	58.8008	0.569046	12.1322
312	ENSORLG00000000439		107.331	91.5117	125.764	107.653	50.8117	69.8644	65.0891	0.00404921	-0.813166	0.000552166	11.9307	0.569131	2.39263
11815	ENSORLG00000015374	klf8	1994.14	1834.11	2152.58	1983.33	985.39	1201.52	1216.42	1.03718e-11	-0.812465	2.75156e-13	53.378	0.569408	10.9841
13271	ENSORLG00000017258	arhgef10	908.766	827.294	723.191	815.277	380.694	404.231	616.223	0.00025457	-0.811824	2.21964e-05	17.9909	0.569661	3.59419
23549	ENSORLG00000029842	STX11	920.902	864.661	819.166	863.695	569.615	573.259	343.647	0.000210998	-0.809177	1.79219e-05	18.3983	0.570707	3.67572
21165	ENSORLG00000027458	MAST4	2286.08	1911.65	2417.12	2193.39	1070.19	1259.03	1446.12	7.38297e-08	-0.80795	3.09391e-09	35.1238	0.571193	7.13177
8857	ENSORLG00000011457		1005.64	952.92	1176.32	1039.61	393.791	641.792	754.235	0.00139522	-0.807657	0.000159295	14.259	0.571309	2.85536
12234	ENSORLG00000015923	sept10	4738.55	4645.77	4787	4699.56	3240.4	2833.37	2019.09	3.44495e-06	-0.807038	1.95784e-07	27.0743	0.571554	5.46282
20171	ENSORLG00000026464	sema3fa	132.06	108.006	115.972	118.048	71.7881	60.2643	71.2429	0.000717733	-0.806985	7.28486e-05	15.7354	0.571575	3.14404
4395	ENSORLG00000005875	RAP2B	985.927	1162.14	1116.3	1082.74	689.725	720.619	454.089	4.47932e-05	-0.806316	3.23684e-06	21.6708	0.57184	4.34879
10260	ENSORLG00000013291	ddhd1a	2515.4	2213.47	2672.07	2454.21	1311.72	1470.05	1448.53	4.85573e-15	-0.805386	9.76398e-17	69.0166	0.572209	14.3137
989	ENSORLG00000001444	ttc7a	169.118	161.014	158.815	162.146	97.0752	110.399	73.8513	0.000400254	-0.804922	3.74914e-05	16.9943	0.572393	3.39766
19360	ENSORLG00000025653	has3	824.537	815.451	898.442	841.807	487.258	540.943	424.052	9.23481e-11	-0.804702	2.67359e-12	48.9146	0.57248	10.0346
4032	ENSORLG00000005420	fam114a1	1065.55	1069.17	991.074	1036.54	643.691	562.666	581.291	7.12227e-17	-0.804338	1.21152e-18	77.6802	0.572625	16.1474
23856	ENSORLG00000030149		331.858	258.997	324.416	303.444	115.77	192.468	216.526	0.00459974	-0.803063	0.000641746	11.6508	0.573131	2.33727
6221	ENSORLG00000008141	mtnr1aa	57.1997	57.8685	53.7733	55.9949	23.0688	34.0832	40.5079	0.0370052	-0.80254	0.00838317	6.94973	0.573339	1.43174
8458	ENSORLG00000010944	ctnnd1	8317.77	6818.88	7276.17	7430.8	4691.43	4460.17	3693.83	1.63396e-10	-0.801721	4.85937e-12	47.7429	0.573665	9.78676
1181	ENSORLG00000001690	gramd2aa	57.4114	79.2973	65.0806	66.9447	37.6969	49.7647	28.5909	0.0355282	-0.801673	0.00795774	7.04296	0.573683	1.44943
10029	ENSORLG00000012978	flot1b	1768.6	1452.02	1659.67	1618.16	1007.15	826.002	964.542	8.45827e-11	-0.801486	2.43448e-12	49.0983	0.573758	10.0727
21893	ENSORLG00000028186		54.1111	57.8287	51.7149	54.2819	25.3395	37.3541	32.9688	0.0283708	-0.80035	0.0059371	7.5693	0.57421	1.54713
613	ENSORLG00000000886	pcdh19	6378.69	6322.45	6607.36	6402.8	2877.33	3971.08	4231.2	1.34287e-07	-0.799965	5.89973e-09	33.8675	0.574363	6.87197
373	ENSORLG00000000532	tor4aa	399.254	570.922	486.345	483.156	239.856	252.853	344.564	0.000284721	-0.798855	2.52768e-05	17.7436	0.574805	3.54558
3864	ENSORLG00000005198	RASGEF1C	122.31	131.687	104.265	118.808	88.2914	65.9554	53.3924	0.00686614	-0.797661	0.00104651	10.7434	0.575281	2.16329
9161	ENSORLG00000011852	crtap	3266	3506.25	3196.72	3305.96	2340.03	1948.59	1441.78	8.90261e-06	-0.797608	5.50082e-07	25.0797	0.575302	5.05048
9529	ENSORLG00000012339	lratd2	113.893	113.211	87.8332	104.429	81.1632	41.9718	58.0524	0.0241694	-0.796765	0.00487326	7.92588	0.575639	1.61673
9549	ENSORLG00000012363		6791.99	6311.98	6741.54	6580.83	4094.84	4212.69	3108.46	1.08543e-09	-0.796738	3.47872e-11	43.8871	0.575649	8.9644
19712	ENSORLG00000026005	fam110a	147.073	154.276	136.928	145.341	111.216	67.2268	73.2223	0.00408578	-0.796317	0.000558993	11.9078	0.575817	2.38872
13898	ENSORLG00000018067	esyt3	2331.87	2270.03	2280.53	2282.22	1294.56	1357.91	1309.4	1.10171e-36	-0.795736	7.0121e-39	170.107	0.576049	35.9579
10359	ENSORLG00000013429	abcc6a	1794.5	2004.26	1994.84	1921.47	1085.46	1339.62	910.406	3.42756e-07	-0.795501	1.62555e-08	31.8972	0.576143	6.46502
7951	ENSORLG00000010306	vamp2	136.833	82.4239	97.4907	104.979	55.0985	67.2441	59.5638	0.0129153	-0.794848	0.00226095	9.32462	0.576404	1.88889
18848	ENSORLG00000025141	plp2	1044.58	997.699	1005.64	1010.7	758.23	602.598	398.034	0.000816834	-0.792981	8.49316e-05	15.4452	0.57715	3.08787
7475	ENSORLG00000009686	zbtb46	76.7096	55.0263	75.1676	68.6071	27.492	41.4948	51.7437	0.0491937	-0.792904	0.012112	6.2944	0.577181	1.30809
17685	ENSORLG00000023978	stim2b	484.929	496.144	475.353	482.955	218.993	285.283	336.553	1.50879e-05	-0.792154	9.82407e-07	23.9623	0.577481	4.82137
15012	ENSORLG00000020835		284.322	232	250.946	254.356	100.375	127.563	214.948	0.016996	-0.790954	0.00314379	8.72208	0.577962	1.76965
8272	ENSORLG00000010719	esyt2b	716.858	651.743	683.351	680.37	319.004	411.458	454.373	5.81563e-07	-0.790561	2.87277e-08	30.7916	0.578119	6.2354
11380	ENSORLG00000014795		77.5973	102.404	50.7904	76.5244	44.0862	47.2746	43.7445	0.0464526	-0.790452	0.0112324	6.42817	0.578163	1.33299
13322	ENSORLG00000017313	hmgcra	613.84	376.29	382.936	454.931	278.272	257.827	258.612	0.000971907	-0.789613	0.00010445	15.0545	0.578499	3.01238
6061	ENSORLG00000007956	tlcd2	691.006	601.749	773.972	685.374	267.792	465.792	461.171	0.00157983	-0.789505	0.000182596	14.0022	0.578543	2.80139
6112	ENSORLG00000008021	pld2	2484.78	2456.42	2593.13	2498.57	1348.09	1422.57	1586.21	1.66143e-19	-0.788566	2.48925e-21	89.9125	0.578919	18.7795
12366	ENSORLG00000016094	nit2	95.9272	174.237	159.9	142.72	61.3844	93.3433	95.1349	0.0287289	-0.787419	0.00604223	7.53766	0.57938	1.54168
23962	ENSORLG00000030255	shroom1	183.738	153.286	186.468	173.598	84.6124	100.849	117.21	0.000408185	-0.78668	3.83493e-05	16.9514	0.579676	3.38914
9472	ENSORLG00000012267	plekhg6	311.556	298.523	372.998	326.062	183.107	209.683	175.872	2.54496e-06	-0.78663	1.40909e-07	27.7103	0.579696	5.59432
11735	ENSORLG00000015265	slc10a3	659.663	733.587	662.968	681.871	348.023	353.612	490.998	4.81696e-06	-0.785755	2.83526e-07	26.3588	0.580048	5.31723
19284	ENSORLG00000025577		7186.71	7080.97	6788.5	6981.84	3829.59	5170.92	3206.53	8.90083e-06	-0.785269	5.49471e-07	25.0819	0.580244	5.05057
19625	ENSORLG00000025918		95.6103	60.6587	107.06	87.3241	41.8138	51.9213	59.1008	0.0351889	-0.784598	0.00786665	7.06358	0.580514	1.45359
1776	ENSORLG00000002496	ep300a	1856.66	1474.72	2252.75	1851.7	613.017	1133.86	1491.43	0.0210507	-0.784506	0.00409654	8.24052	0.580551	1.67673
13590	ENSORLG00000017650		1252.32	1022.94	1088.5	1115.17	492.069	752.386	707.216	3.44265e-05	-0.784015	2.42385e-06	22.2259	0.580748	4.46311
3520	ENSORLG00000004782	prune2	415.473	373.472	360.913	381.258	248.749	251.894	167.747	0.000117605	-0.783597	9.37317e-06	19.6351	0.580916	3.92957
20751	ENSORLG00000027044	CHST13	363.972	356.696	346.18	353.748	180.578	212.088	228.084	7.79473e-08	-0.782143	3.2972e-09	34.9999	0.581502	7.1082
14830	ENSORLG00000020481	arap3	778.243	732.996	795.857	765.023	397.619	446.937	495.284	4.81273e-11	-0.781684	1.3581e-12	50.2434	0.581687	10.3176
12568	ENSORLG00000016347	nhsa	1413.32	1232.56	1369.68	1331.38	512.997	832.719	988.783	0.00145851	-0.781476	0.000167095	14.1691	0.581771	2.83609
449	ENSORLG00000000653	PTGIS	60.0869	66.7983	66.7311	64.2167	31.0917	36.2022	45.5323	0.0211316	-0.78055	0.00411944	8.2304	0.582145	1.67507
14328	ENSORLG00000019032		1866.53	2484.9	2551.79	2289.98	1244.07	1231.08	1542.53	1.76872e-06	-0.779993	9.52401e-08	28.4684	0.58237	5.75234
57	ENSORLG00000000078		122.856	122.116	104.808	115.977	56.9616	62.1912	85.8694	0.0049064	-0.779242	0.000694755	11.5032	0.582673	2.30924
579	ENSORLG00000000837	PURB	873.546	1011.97	825.742	899.061	499.789	466.538	611.352	2.20264e-07	-0.779104	1.02105e-08	32.8008	0.582729	6.65706
2231	ENSORLG00000003113		271.1	220.887	222.66	236.899	110.911	151.003	156.01	0.000304319	-0.778259	2.71854e-05	17.6051	0.58307	3.51667
9056	ENSORLG00000011699		179.493	145.029	143.858	155.283	102.197	79.9349	92.6282	0.00059602	-0.777721	5.87829e-05	16.1415	0.583287	3.22474
6391	ENSORLG00000008347	trim45	911.916	946.843	887.094	910.522	481.444	545.978	573.602	9.0452e-14	-0.777518	2.01242e-15	63.0528	0.583369	13.0436
10253	ENSORLG00000013282		876.138	801.95	755.517	806.854	467.933	438.487	512.329	1.4421e-11	-0.777124	3.89076e-13	52.6976	0.583529	10.841
6357	ENSORLG00000008309	SLC2A9	79.8093	111.679	114.591	101.551	47.813	66.8525	65.0494	0.012368	-0.776061	0.00214631	9.42	0.583959	1.9077
9329	ENSORLG00000012074	HACD4	391.049	442.312	388.22	405.108	253.305	234.721	225.036	5.47285e-09	-0.775423	1.90197e-10	40.5649	0.584217	8.26179
5654	ENSORLG00000007457	baiap2a	772.014	769.325	795.739	775.03	425.091	405.333	533.301	1.07518e-08	-0.774714	3.88793e-10	39.1683	0.584504	7.96852
3652	ENSORLG00000004948		1345.7	1111.7	1277.27	1238.2	592.361	767.137	820.442	7.52776e-07	-0.774603	3.83299e-08	30.2322	0.58455	6.12333
9564	ENSORLG00000012381	anxa1	11085.8	10096.5	11300.4	10771.4	7953.71	5739.91	5286.41	2.95634e-06	-0.773811	1.6635e-07	27.3893	0.58487	5.52925
16024	ENSORLG00000022317		705.072	750.376	626.142	690.199	354.175	482.381	380.845	1.429e-06	-0.772497	7.60622e-08	28.9038	0.585403	5.84497
21972	ENSORLG00000028265	fbrsl1	1402.76	1287.88	1307.62	1325.64	646.139	712.424	980.293	9.68637e-06	-0.772441	6.0342e-07	24.9013	0.585426	5.01384
19368	ENSORLG00000025661	zgc:91849	2595.62	2473.42	2671.8	2567.08	1636.28	1811.93	1081.14	8.12499e-05	-0.771831	6.2514e-06	20.4096	0.585674	4.09018
6516	ENSORLG00000008517	vclb	2519.58	2551.76	2260.55	2431	1450.45	1452.25	1389.92	4.77812e-22	-0.77113	6.13614e-24	101.802	0.585958	21.3207
21049	ENSORLG00000027342		72.3181	94.1191	96.0407	87.0664	44.5181	47.7106	60.8089	0.0124482	-0.77073	0.00216585	9.40339	0.586121	1.90489
13120	ENSORLG00000017066	alpl	5967.66	6316.94	5317.39	5836.66	3124.21	3544.99	3643.18	4.02766e-14	-0.770055	8.62065e-16	64.7229	0.586395	13.3949
22886	ENSORLG00000029179	si:dkey-78k11.9	1118.03	1524.28	836.85	1153.68	534.544	647.763	856.83	0.00587962	-0.769503	0.000865683	11.0948	0.586619	2.23065
519	ENSORLG00000000761	vwa1	143.129	144.29	116.849	134.037	74.5787	79.8876	83.7902	0.000628923	-0.76935	6.25393e-05	16.0242	0.586682	3.2014
18448	ENSORLG00000024741		5533.43	4798.89	3760.66	4671.52	3474.79	2644.79	2143.34	0.000482152	-0.769136	4.61946e-05	16.5982	0.586769	3.31682
7307	ENSORLG00000009489	zgc:174164	1722.75	1609.96	1721.36	1676.05	931.754	1035.94	994.206	2.22637e-21	-0.769044	2.94693e-23	98.694	0.586806	20.6524
7088	ENSORLG00000009227	pls3	9536.73	9000.43	9119.38	9171.12	5875.78	5989.05	4367.45	1.17873e-08	-0.767479	4.28893e-10	38.9767	0.587443	7.92859
7855	ENSORLG00000010183		5014.76	4809.92	5131.99	4959.88	3079.03	3045.89	2676.37	4.1494e-21	-0.763915	5.58582e-23	97.4277	0.588896	20.382
13183	ENSORLG00000017152	ttc39a	4587.1	4625.87	4637.66	4593.23	2119.36	3171.06	2863.54	7.58069e-07	-0.763041	3.86421e-08	30.2164	0.589253	6.12029
17195	ENSORLG00000023488	CASKIN2	296.376	328.979	356.913	325.809	176.953	194.602	207.876	7.68354e-07	-0.762521	3.9253e-08	30.186	0.589465	6.11444
14502	ENSORLG00000019565		1959.72	2492.47	2135.6	2185.04	1497.93	1245.91	1137.2	2.09103e-07	-0.762315	9.66959e-09	32.9066	0.58955	6.67964
18613	ENSORLG00000024906	erap1b	98.3937	113.977	110.824	107.201	77.9537	51.6121	60.7357	0.00595904	-0.760917	0.000879941	11.0645	0.590121	2.22482
9383	ENSORLG00000012149	ppp2r5a	472.453	463.499	460.946	463.251	308.038	258.068	256.895	2.92915e-09	-0.760533	9.91562e-11	41.838	0.590278	8.53326
1891	ENSORLG00000002639	atp1a2a	1318.85	1163.98	1440.74	1300.96	1194.77	599.286	520.76	0.0227643	-0.760032	0.00451978	8.06222	0.590483	1.64275
19399	ENSORLG00000025692	s100u	4445.09	4889.75	4187.2	4484.19	2654.54	2960.45	2363.42	1.61305e-11	-0.759682	4.37016e-13	52.4694	0.590626	10.7924
470	ENSORLG00000000682	SPHK1	835.208	700.525	801.851	774.997	328.619	422.106	628.032	0.00315187	-0.758977	0.000412758	12.4735	0.590915	2.50143
5242	ENSORLG00000006927		3165	2925.92	3083.31	3042.02	1307.33	2131.88	1978.4	6.34301e-05	-0.758895	4.74461e-06	20.9377	0.590949	4.1977
1542	ENSORLG00000002183	mbnl3	113.885	86.913	95.9129	98.3745	53.5794	51.866	69.8015	0.00861035	-0.758289	0.00137395	10.2404	0.591197	2.06498
880	ENSORLG00000001278	plekha7a	575.379	496.964	525.716	529.821	194.822	327.241	421.001	0.0103078	-0.757897	0.00170926	9.83818	0.591358	1.98683
13477	ENSORLG00000017506	jdp2b	138.501	152.836	126.396	138.532	85.8583	64.5097	95.969	0.00279715	-0.756528	0.000357796	12.7406	0.591919	2.55328
7542	ENSORLG00000009772	bmp2	429.342	361.953	357.496	380.843	178.459	185.242	315.882	0.00618179	-0.756508	0.00091829	10.9855	0.591927	2.20889
17639	ENSORLG00000023932	ero1a	107.678	76.6894	126.111	102.961	47.218	56.3609	79.137	0.0394425	-0.755901	0.0091286	6.79749	0.592176	1.40404
20226	ENSORLG00000026519		200.312	220.342	219.085	212.197	149.829	141.635	87.1248	0.00376462	-0.755302	0.000508904	12.0828	0.592423	2.42428
23341	ENSORLG00000029634		635.404	767.176	925.053	772.206	299.329	536.026	542.29	0.00715848	-0.755207	0.00110141	10.6488	0.592461	2.14518
14753	ENSORLG00000020273	slc1a4	123.301	124.574	149.7	131.876	53.759	106.459	76.8067	0.0236239	-0.755093	0.00474234	7.97517	0.592508	1.62665
751	ENSORLG00000001082	gnai2	3302.44	3043.28	3455.4	3250.12	1915.62	2111.35	1777.43	6.91519e-15	-0.754408	1.40999e-16	68.2919	0.59279	14.1602
9423	ENSORLG00000012200	nrbp2b	533.936	502.34	467.385	498.558	170.238	268.93	451.322	0.0395949	-0.754215	0.0091728	6.78887	0.592869	1.40236
7428	ENSORLG00000009630	ZNF512B	445.81	374.265	430.458	414.662	209.472	210.464	322.231	0.000799552	-0.753969	8.28194e-05	15.4928	0.59297	3.09715
1300	ENSORLG00000001861	pard6b	1155.33	1010.58	1066.05	1071.57	575.507	674.086	667.944	7.74547e-12	-0.753841	2.02864e-13	53.9769	0.593023	11.111
22210	ENSORLG00000028503	cx28.6	1379.89	1588.12	1510.43	1485.33	939.618	951.901	761.733	7.7753e-10	-0.753805	2.46126e-11	44.5644	0.593038	9.10928
14064	ENSORLG00000018320		80.1463	64.5032	79.5861	74.359	45.9148	48.1207	39.6878	0.0139041	-0.752401	0.00246693	9.16496	0.593615	1.85686
19081	ENSORLG00000025374	ppp1r12c	2903.28	2694.15	2555.49	2703.1	1810.24	1530.02	1498	2.03382e-12	-0.751859	5.06336e-14	56.705	0.593838	11.6917
23125	ENSORLG00000029418	efna1a	1260.21	1362.87	1226.78	1276.65	841.419	747.472	694.536	2.30312e-12	-0.751839	5.75976e-14	56.4516	0.593846	11.6377
6409	ENSORLG00000008371	RAB3A	136.019	106.887	103.74	114.925	47.0703	91.8293	68.216	0.0325737	-0.751634	0.00711138	7.24462	0.59393	1.48713
9967	ENSORLG00000012894	apbb3	262.845	305.771	312.502	292.255	126.51	193.37	203.736	0.00142569	-0.75124	0.000163014	14.2156	0.594093	2.84597
2833	ENSORLG00000003890	nid2a	7740.01	7894.16	6449.76	7321.46	4015.13	4049.6	5044.18	1.59763e-08	-0.751057	5.94816e-10	38.3384	0.594168	7.79652
10439	ENSORLG00000013535	erfl1	159.782	178.036	139.437	158.255	92.2928	82.8464	109.197	0.00105329	-0.749916	0.000114263	14.8851	0.594638	2.97745
11360	ENSORLG00000014769		1715.12	1491	1761.32	1647.05	540.388	963.037	1449.63	0.0308733	-0.748772	0.00662111	7.37298	0.59511	1.51042
8681	ENSORLG00000011230	sgca	205.579	251.886	228.354	227.476	137.162	125.947	144.93	2.34456e-05	-0.747612	1.58338e-06	23.044	0.595589	4.62994
8752	ENSORLG00000011328		1032.58	1046.51	1220.25	1094.3	588.82	760.613	614.733	1.33558e-07	-0.747481	5.8602e-09	33.8805	0.595643	6.87433
10184	ENSORLG00000013186	lats2	6866.49	5736.97	6359.36	6286.65	3135	4006.56	4146.12	3.47419e-08	-0.746995	1.37388e-09	36.7055	0.595843	7.45915
1308	ENSORLG00000001870	si:dkey-193c22.2	798.235	634.419	799.529	740.116	223.753	516.452	589.383	0.0450056	-0.746493	0.0107888	6.49978	0.596051	1.34673
8728	ENSORLG00000011290	cdc42ep5	1520.44	1559.75	1438.6	1498.48	1139.4	946.99	604.506	0.00140882	-0.746472	0.000161006	14.2389	0.596059	2.85114
5978	ENSORLG00000007854	pdlim5b	9866.51	9154.03	8937.01	9269.61	5206.34	6591.62	4856.36	1.26488e-08	-0.746173	4.63804e-10	38.8239	0.596183	7.89795
12	ENSORLG00000000016		628.931	677.732	674.928	657.153	334.741	441.108	405.518	5.32162e-08	-0.745134	2.16114e-09	35.8227	0.596612	7.27396
2719	ENSORLG00000003745	wwc3	323.778	340.024	327.505	328.723	136.485	212.288	242.949	0.0024487	-0.744808	0.000304259	13.044	0.596747	2.61107
15604	ENSORLG00000021897	ipmkb	2103.11	2244.15	2223.33	2179.01	1162.43	1464.39	1292.52	2.84479e-12	-0.744471	7.17846e-14	56.0187	0.596887	11.546
13817	ENSORLG00000017963	prkci	2000.5	1828.29	1879.77	1892.67	928.474	1164.11	1317.18	2.69932e-07	-0.7424	1.27106e-08	32.3751	0.597744	6.56874
13160	ENSORLG00000017125	dspa	13302.3	10875.7	12538.9	12173.9	5419.16	8583.64	7937.93	7.90767e-05	-0.741415	6.06192e-06	20.4685	0.598152	4.10195
9783	ENSORLG00000012655	zcchc14	116.457	123.839	153.007	130.454	66.1588	87.2582	82.2764	0.00368002	-0.738922	0.000494359	12.1368	0.599187	2.43415
8942	ENSORLG00000011566		280.825	196.147	234.339	235.802	124.607	150.916	151.036	0.000692446	-0.738595	6.9814e-05	15.8159	0.599323	3.15961
6206	ENSORLG00000008125	wnt2bb	354.151	390.457	315.196	351.442	285.621	152.481	196.532	0.00684897	-0.737969	0.0010412	10.7528	0.599583	2.16437
13461	ENSORLG00000017487	tmem54a	869.738	813.806	872.529	847.651	618.916	529.859	381.84	0.000127946	-0.737859	1.02911e-05	19.4566	0.599629	3.89297
10037	ENSORLG00000012988	pnp6	1926.12	1767.53	1882.79	1849.2	1314.11	1267.82	760.355	0.00074648	-0.737701	7.62237e-05	15.6497	0.599694	3.12698
6077	ENSORLG00000007977	msmo1	341.389	301.861	364.201	334.069	233.241	198.739	171.894	3.62619e-05	-0.73713	2.56329e-06	22.1185	0.599932	4.44055
16974	ENSORLG00000023267		2225.87	1875.09	1877.97	1982.12	1007.83	1301.17	1279.71	1.30111e-07	-0.734913	5.68696e-09	33.9389	0.600854	6.88569
13011	ENSORLG00000016917	actc1a	623.977	626.241	655.856	632.076	441.176	436.314	267.916	0.000748241	-0.73407	7.64508e-05	15.6441	0.601206	3.12596
6962	ENSORLG00000009072	rassf4a	283.79	268.908	275.681	274.708	190.117	196.945	110.512	0.00534596	-0.733693	0.000771545	11.3085	0.601363	2.27197
11488	ENSORLG00000014941	stap2a	304.536	312.804	291.219	301.284	162.877	196.283	187.064	7.77651e-07	-0.733056	3.97717e-08	30.1606	0.601628	6.10922
20046	ENSORLG00000026339		334.18	254.22	315.602	299.727	140.687	178.936	223.675	0.00210941	-0.732915	0.000255329	13.3726	0.601687	2.67584
12977	ENSORLG00000016872	tle5	471.578	469.71	567.252	500.313	193.599	281.524	432.499	0.0215012	-0.732764	0.00420843	8.19162	0.60175	1.66754
12893	ENSORLG00000016762		152.928	148.968	144.763	148.121	82.4073	65.9926	121.881	0.0148499	-0.732251	0.00266988	9.02037	0.601964	1.82828
4732	ENSORLG00000006290		84.7134	108.466	96.229	96.003	63.088	50.5305	60.6526	0.00751266	-0.73116	0.00117002	10.5371	0.602419	2.12421
8350	ENSORLG00000010813	nrxn3a	184.136	146.6	178.78	168.951	88.939	102.228	115.641	0.000954922	-0.730064	0.000102194	15.0957	0.602877	3.02003
8091	ENSORLG00000010489	erc1a	706.395	762.822	766.997	741.628	326.583	519.909	499.989	0.000282359	-0.729927	2.50011e-05	17.7645	0.602934	3.5492
2672	ENSORLG00000003685		415.123	413.607	382.802	401.737	256.906	208.677	263.789	6.60712e-07	-0.729788	3.3084e-08	30.5177	0.602993	6.17999
5548	ENSORLG00000007316	tbx3a	1285.48	1321.17	1015.23	1200.78	762.511	544.632	874.087	0.000558643	-0.729322	5.46875e-05	16.2783	0.603187	3.25287
2829	ENSORLG00000003884		890.913	798.408	806.586	827.545	556.01	532.899	415.128	4.66809e-07	-0.729117	2.27173e-08	31.2472	0.603273	6.33086
3511	ENSORLG00000004769	perp	1975.79	2003.2	2146.5	2031.5	1027.44	1310	1356.81	1.35632e-08	-0.72834	4.9886e-10	38.6817	0.603598	7.86764
21083	ENSORLG00000027376	si:dkey-19b23.8	95.4127	89.7858	80.6003	88.1296	46.5389	52.709	60.8572	0.00936134	-0.728245	0.00151962	10.0547	0.603638	2.02866
23638	ENSORLG00000029931		233.684	190.779	233.019	217.982	78.6765	149.279	168	0.0312782	-0.728097	0.00674223	7.34039	0.603699	1.50476
24	ENSORLG00000000038	shank2a	326.443	199.997	241.219	254.414	98.4616	155.307	209.135	0.0467444	-0.726784	0.0113267	6.41333	0.604249	1.33027
1895	ENSORLG00000002646		18005.6	17950.1	18221.4	17966.5	12153.6	11152.4	9413.35	6.32141e-12	-0.726315	1.64498e-13	54.3888	0.604446	11.1992
10181	ENSORLG00000013182	syn1	96.5272	106.058	80.6915	93.9301	53.1835	55.4251	61.5811	0.00831213	-0.725888	0.00131981	10.3146	0.604625	2.08029
9712	ENSORLG00000012568	mylk4b	75.7731	58.1402	66.1601	66.3392	37.1031	50.1583	34.8539	0.0384301	-0.725685	0.00877524	6.86801	0.60471	1.41533
14108	ENSORLG00000018421	cmasa	955.763	1056.23	1049.95	1015.54	724.57	557.911	568.777	1.14378e-07	-0.725395	4.94775e-09	34.2099	0.604831	6.94166
11284	ENSORLG00000014654		180.403	174.251	175.069	175.665	102.38	101.883	116.273	7.13792e-05	-0.723341	5.40569e-06	20.6879	0.605693	4.14643
7738	ENSORLG00000010022	ssuh2rs1	472.359	398.625	462.879	442.315	366.361	243.488	197.542	0.00619355	-0.722882	0.000920973	10.9801	0.605886	2.20806
13141	ENSORLG00000017097	ephb2b	152.905	124.678	114.437	129.955	64.6857	72.9186	101.357	0.0140635	-0.722763	0.00250392	9.13772	0.605936	1.85191
1415	ENSORLG00000002007	efemp2a	156.48	114.071	121.021	129.804	80.2973	78.706	78.7107	0.00336389	-0.722352	0.000445259	12.332	0.606108	2.47316
5357	ENSORLG00000007086	myofl	121.001	90.9612	72.6805	94.3319	56.5308	51.8607	63.9271	0.0302639	-0.722197	0.00646393	7.4162	0.606173	1.51908
7426	ENSORLG00000009627	nt5c2l1	1765.56	1657.58	1331.01	1575.94	792.799	1061.42	1026.23	1.76555e-05	-0.72175	1.16947e-06	23.6268	0.606361	4.75312
11700	ENSORLG00000015211	ethe1	1736.24	1637.54	1521.36	1623.1	1155.62	1055.23	757.36	3.66196e-05	-0.721059	2.59064e-06	22.0981	0.606652	4.43629
13718	ENSORLG00000017833		3373.22	2973.89	3695.58	3330.14	1464.3	2031.58	2590.33	0.00100862	-0.720965	0.000108963	14.9747	0.606691	2.99627
19984	ENSORLG00000026277		3900.82	2834.02	4044.38	3573.68	1250.16	2191.08	3094.64	0.0329537	-0.72038	0.0072222	7.21686	0.606938	1.4821
14427	ENSORLG00000019339	PPFIBP2	747.056	712.12	838.713	762.061	297.306	485.553	610.623	0.00913576	-0.720333	0.00147683	10.1073	0.606957	2.03926
6553	ENSORLG00000008573	pde7a	872.426	837.741	753.85	816.949	378.385	523.507	593.412	0.000168713	-0.720087	1.39311e-05	18.8785	0.607061	3.77285
1180	ENSORLG00000001689		115.494	98.614	123.767	112.043	49.1827	84.0578	71.2944	0.0198374	-0.719367	0.00379563	8.37909	0.607364	1.70252
4830	ENSORLG00000006420	capgb	3101.22	2628.65	2269.58	2651.66	2049.36	1386.7	1420.86	0.000347884	-0.718702	3.19001e-05	17.3011	0.607644	3.45857
6009	ENSORLG00000007890	smpd5	179.264	170.084	175.959	174.202	108.832	113.307	97.2564	9.8475e-05	-0.717438	7.69873e-06	20.0113	0.608177	4.00667
7109	ENSORLG00000009253	nedd9	792.115	739.701	675.139	731.666	431.022	395.472	514.769	5.72912e-07	-0.716318	2.82681e-08	30.8229	0.608649	6.24191
3114	ENSORLG00000004255		106.96	90.1369	102.164	99.2287	60.3223	55.6698	66.7116	0.00519755	-0.716272	0.000745937	11.3711	0.608668	2.2842
6531	ENSORLG00000008542		183.782	225.158	250.176	218.64	128.543	138.056	135.396	0.000284721	-0.716171	2.52904e-05	17.7426	0.608711	3.54558
20796	ENSORLG00000027089		89.2733	65.4878	82.5905	78.6979	50.1465	43.465	51.7211	0.0198374	-0.715601	0.00379557	8.37912	0.608952	1.70252
4673	ENSORLG00000006217	fas	1586.72	1549.69	1550.92	1554.29	930.11	1102.49	819.69	1.56052e-08	-0.715588	5.80117e-10	38.3872	0.608957	7.80673
6436	ENSORLG00000008404	ripk2	1379.08	1189.42	1275.02	1274.34	755.521	792.653	791.928	1.5384e-14	-0.715289	3.20609e-16	66.6723	0.609083	13.8129
7453	ENSORLG00000009659	nufip2	596.952	469.807	645.211	567.668	200.239	382.113	459.587	0.0347085	-0.715011	0.00772603	7.0959	0.609201	1.45956
5047	ENSORLG00000006691	mak	179.258	222.686	209.297	202.761	154.409	94.8069	123.931	0.00489796	-0.714425	0.000692733	11.5086	0.609448	2.30998
13675	ENSORLG00000017772	mocs1	809.814	884.847	774.609	818.897	644.016	447.317	414.57	0.000314039	-0.712346	2.82837e-05	17.5298	0.610327	3.50302
16178	ENSORLG00000022471		76.4798	102.302	77.9535	85.1546	54.4746	52.7614	50.1438	0.015411	-0.712341	0.00279158	8.93892	0.610329	1.81217
18481	ENSORLG00000024774	timm10	550.163	667.27	571.451	593.303	337.426	297.488	456.065	0.000417604	-0.711795	3.93048e-05	16.9047	0.61056	3.37923
3866	ENSORLG00000005200	plce1	357.576	303.784	330.736	328.931	175.075	185.794	246.08	0.000212312	-0.711644	1.80455e-05	18.3852	0.610624	3.67302
20598	ENSORLG00000026891		385.013	492.994	428.731	433.414	211.026	280.247	306.179	0.000357098	-0.711158	3.29288e-05	17.2408	0.61083	3.44721
6729	ENSORLG00000008786	invs	129.566	101.474	134.708	121.276	51.2949	71.3386	100.781	0.0436587	-0.710269	0.0103777	6.56889	0.611206	1.35993
21351	ENSORLG00000027644	zgc:153675	350.567	397.014	344.998	362.331	201.742	193.798	271.572	0.000173103	-0.710159	1.43717e-05	18.8192	0.611253	3.76169
5874	ENSORLG00000007725	fmnl3	724.873	663.76	612.434	663.426	324.127	386.946	511.24	0.000383945	-0.710056	3.57042e-05	17.0871	0.611297	3.41573
9298	ENSORLG00000012039		369.987	382.916	350.126	365.756	217.878	221.872	234.819	2.66727e-08	-0.70988	1.02911e-09	37.2689	0.611371	7.57393
2996	ENSORLG00000004093	FGD6	491.411	459.056	527.287	490.094	332.243	299.194	273.107	1.37638e-07	-0.708864	6.06247e-09	33.8145	0.611802	6.86126
15851	ENSORLG00000022144	ano9b	1060.24	1131.72	1069.73	1081.68	694.592	725.509	574.185	2.07305e-09	-0.707868	6.84243e-11	42.5635	0.612224	8.68339
10138	ENSORLG00000013121		1552.83	1512.96	1663.91	1568.47	751.08	996.773	1146.96	3.11949e-05	-0.70727	2.16646e-06	22.4415	0.612478	4.50592
7070	ENSORLG00000009203		170.903	147.612	163.619	159.877	85.0106	95.3142	114.677	0.00125952	-0.706864	0.000141602	14.4807	0.612651	2.89979
15668	ENSORLG00000021961	ikzf2	668.587	643.251	563.637	621.888	353.492	425.343	370.401	1.27423e-07	-0.705743	5.5623e-09	33.982	0.613127	6.89475
3584	ENSORLG00000004867		845.008	826.688	769.103	809.345	595.337	490.353	409.231	1.31665e-05	-0.705651	8.45432e-07	24.2515	0.613166	4.88053
10276	ENSORLG00000013319	lbh	536.593	521.171	547.873	532.456	324.344	383.208	276.989	3.82798e-06	-0.705506	2.19924e-07	26.8496	0.613228	5.41703
6909	ENSORLG00000009005	tagln2	11773.4	11736.8	11686.7	11671.5	8851.07	7399.59	5313.82	0.00013619	-0.7055	1.10078e-05	19.328	0.61323	3.86585
18818	ENSORLG00000025111	mob2a	570.651	603.613	526.07	563.842	317.554	386.274	340.591	6.84671e-08	-0.704248	2.83969e-09	35.2908	0.613762	7.16452
22119	ENSORLG00000028412		205.36	186.916	184.686	191.302	120.585	120.17	113.813	5.5361e-05	-0.703302	4.09111e-06	21.2217	0.614165	4.2568
421	ENSORLG00000000613	ptpn11b	166.723	152.567	132.188	149.682	81.9591	79.3899	115.565	0.00716872	-0.702496	0.00110353	10.6453	0.614508	2.14456
4027	ENSORLG00000005414		74.1686	73.7275	54.4654	67.0932	36.8529	41.9884	45.3765	0.0390197	-0.702398	0.0089929	6.82424	0.61455	1.40872
10187	ENSORLG00000013191		3831.88	3667.69	4244.96	3894.75	2032.55	2837.72	2349.6	9.08033e-07	-0.701088	4.70537e-08	29.8345	0.615108	6.0419
11557	ENSORLG00000015035	atp8b1	4186.05	4235.37	4204.14	4186.83	2171.75	2882.67	2707.52	4.85514e-09	-0.700514	1.67362e-10	40.8148	0.615353	8.3138
14691	ENSORLG00000020098	plxnb3	1726.47	1523.54	1753.36	1658.96	608.083	1177.35	1293.15	0.0154972	-0.698896	0.00280982	8.92703	0.616043	1.80975
7344	ENSORLG00000009531		1067.48	1066.01	1195.23	1103.98	779.32	752.303	516.654	0.000121704	-0.698822	9.76153e-06	19.5575	0.616075	3.9147
20905	ENSORLG00000027198	cenpo	683.778	580.39	778.93	677.479	327.99	391.816	539.498	0.00267311	-0.697445	0.000338317	12.8454	0.616664	2.57298
16086	ENSORLG00000022379	zgc:112001	349.152	465.447	247.545	352.192	215.478	203.64	234.392	0.0108616	-0.697084	0.00182066	9.72209	0.616818	1.96411
11882	ENSORLG00000015454	cotl1	2402.19	2743.91	2881.3	2662.66	1606.49	1546.74	1795.81	1.01506e-10	-0.696729	2.95015e-12	48.7215	0.616969	9.99351
6259	ENSORLG00000008189	C7orf25	223.036	254.061	221.428	231.67	145.188	101.377	184.182	0.0103731	-0.696187	0.00172242	9.82408	0.617201	1.98409
4902	ENSORLG00000006511	vtg3	749.307	1280.31	1666.15	1226.57	654.826	794.302	831.656	0.0225767	-0.695774	0.00447618	8.07978	0.617378	1.64634
2080	ENSORLG00000002909	grhl2b	1461.54	1349.33	1403.39	1397.41	764.345	969.57	867.105	1.06771e-09	-0.695675	3.4099e-11	43.9262	0.61742	8.97154
15747	ENSORLG00000022040		352.028	423.768	420.251	396.756	273.701	210.716	253.102	3.2657e-05	-0.695635	2.28456e-06	22.3395	0.617437	4.48602
7013	ENSORLG00000009133	furina	6580.29	5981.09	7057.31	6505.74	3461.78	4284.44	4364.03	1.22378e-08	-0.694682	4.48043e-10	38.8914	0.617846	7.9123
8522	ENSORLG00000011027	pdzrn3b	589.216	565.379	486.869	544.2	310.208	297.824	405.602	7.1511e-05	-0.694133	5.42153e-06	20.6823	0.618081	4.14563
1824	ENSORLG00000002556	rps6ka3b	434.931	389.759	552.103	456.621	185.434	295.073	369.684	0.0227622	-0.693993	0.00451808	8.0629	0.618141	1.64279
9964	ENSORLG00000012890	iqsec1b	197.373	213.373	211.114	206.234	120.38	109.088	154.669	0.000840481	-0.692784	8.80531e-05	15.377	0.618659	3.07547
8629	ENSORLG00000011157		1827.24	1430.31	1697.66	1642.77	722.181	985.533	1354.65	0.00523945	-0.692447	0.00075431	11.3504	0.618803	2.28071
8326	ENSORLG00000010786		378.576	454.204	436.496	421.013	287.514	240.414	257.041	2.50811e-06	-0.691527	1.38586e-07	27.7425	0.619198	5.60065
11052	ENSORLG00000014338		1481.9	1357.42	1493.38	1436.63	570.365	861.683	1249.87	0.0156509	-0.691045	0.00284915	8.90164	0.619405	1.80546
14478	ENSORLG00000019496	DGKQ	990.608	932.919	1092.63	1000.17	355.329	683.226	828.394	0.0296727	-0.69059	0.0062982	7.46294	0.6196	1.52764
6900	ENSORLG00000008992	cbx4	189.737	218.937	208.585	204.722	124.812	134.308	124.851	6.34301e-05	-0.69049	4.74815e-06	20.9363	0.619643	4.1977
1551	ENSORLG00000002198	f2rl1.2	791.504	800.843	777.67	785.93	591.202	522.775	355.304	0.000775332	-0.689507	7.97866e-05	15.5633	0.620066	3.11051
13727	ENSORLG00000017847	pxdn	3986	3673.04	3404.78	3667.84	2151.73	2250.7	2451.3	4.03606e-13	-0.689296	9.38884e-15	60.0202	0.620156	12.394
734	ENSORLG00000001061	rapgef6	979.389	959.229	1084.53	1002.55	395.046	666.778	812.141	0.0116478	-0.689245	0.00198986	9.55887	0.620178	1.93375
4736	ENSORLG00000006294	ptpn13	2743.04	2534.89	2959.74	2731.64	1417.92	1851.55	1836.21	3.43046e-07	-0.688756	1.63079e-08	31.8909	0.620389	6.46465
6306	ENSORLG00000008247	sema4ba	178.944	181.905	171.597	176.579	134.782	106.733	87.8233	0.00299101	-0.687537	0.000388154	12.5884	0.620913	2.52418
15497	ENSORLG00000021790	mocs2	58.3602	71.1444	65.0139	64.5222	43.2146	38.4778	40.9257	0.0320755	-0.686735	0.00698095	7.27786	0.621258	1.49383
21113	ENSORLG00000027406	gas1a	234.946	287.15	231.228	249.819	150.09	112.238	205.662	0.0155359	-0.686704	0.00282296	8.9185	0.621271	1.80866
13103	ENSORLG00000017045	tax1bp3	1947.97	2083.89	1768.96	1923.59	1585.41	1122.24	892.92	0.00211027	-0.68658	0.000255553	13.3709	0.621325	2.67566
8692	ENSORLG00000011243	tmbim1a	248.312	208.353	228.336	227.128	127.959	133.515	163.164	0.00031522	-0.685132	2.84433e-05	17.5191	0.621949	3.50139
24039	ENSORLG00000030332	peak1	925.489	785.18	1045.18	913.851	451.23	569.995	695.022	0.000831628	-0.682642	8.68445e-05	15.4031	0.623023	3.08007
22046	ENSORLG00000028339		16647.1	20399.2	18045.1	18272	15717	10505.7	8112.21	0.00585836	-0.680984	0.000862222	11.1023	0.62374	2.23222
8369	ENSORLG00000010833	socs3	100.605	99.9974	100.901	99.9884	63.033	66.3076	57.6605	0.0053012	-0.68085	0.000763798	11.3272	0.623798	2.27563
1562	ENSORLG00000002209	btr01	1056.15	1193.46	1092.97	1108.57	751.322	731.096	602.171	3.11817e-08	-0.680479	1.22064e-09	36.9361	0.623958	7.5061
4212	ENSORLG00000005641	p3h2	464.742	460.899	403.748	440.791	235.935	287.473	307.455	1.50074e-05	-0.679661	9.75951e-07	23.975	0.624312	4.82369
19643	ENSORLG00000025936	znf106a	8430.81	9376.61	9950.25	9205.57	4680.48	5609.62	7028.93	3.75009e-05	-0.679045	2.66355e-06	22.0448	0.624579	4.42596
15670	ENSORLG00000021963		216.539	219.272	195.778	209.411	79.1748	154.725	160.677	0.0386328	-0.678888	0.00884233	6.8544	0.624646	1.41304
13172	ENSORLG00000017139	TNS3	3264.09	2927.19	3344.51	3161.97	1621.07	2121.86	2213.66	1.93815e-06	-0.677595	1.05128e-07	28.2772	0.625207	5.71261
21202	ENSORLG00000027495	ppp1r1b	1299.23	1452.27	1451.6	1394.12	1005.16	867.49	754.516	3.68254e-07	-0.677447	1.75478e-08	31.7486	0.625271	6.43385
9183	ENSORLG00000011880	fkbp9	5618.92	5858.95	5929.98	5773.09	4446.58	3525.21	2904.83	2.86062e-05	-0.6774	1.97218e-06	22.622	0.625291	4.54354
7883	ENSORLG00000010217	fat3a	3086.15	2649.09	3685.69	3124.41	1187.93	2304.51	2395.1	0.0208559	-0.677072	0.00404806	8.26213	0.625434	1.68077
18912	ENSORLG00000025205		198.885	189.581	210.596	198.674	152.391	121.459	102.375	0.00215387	-0.676993	0.000262279	13.3222	0.625467	2.66678
11429	ENSORLG00000014858	pxnb	883.756	823.686	922.848	872.265	439.214	576.707	628.392	2.74414e-05	-0.676718	1.88878e-06	22.705	0.625587	4.56159
127	ENSORLG00000000178	adamtsl5	404.884	411.528	351.405	387.194	207.287	258.694	265.343	3.46289e-05	-0.675969	2.44006e-06	22.2131	0.625912	4.46056
8097	ENSORLG00000010496	ccdc85cb	354.477	342.197	331.698	340.996	158.295	188.714	296.851	0.0143407	-0.675931	0.00256136	9.09624	0.625928	1.84343
6456	ENSORLG00000008434	lgr6	477.334	434.943	509.268	471.414	276.625	291.768	320.488	3.4285e-07	-0.675397	1.62793e-08	31.8943	0.62616	6.4649
11960	ENSORLG00000015553	dazap2	1954.09	1931	2001.57	1952.12	1088.78	1311.32	1282.9	4.36315e-12	-0.675292	1.12065e-13	55.1431	0.626205	11.3602
12875	ENSORLG00000016741	msx1a	1575.01	1842.81	1439.17	1610.58	1080.44	900.615	1056.83	5.89953e-07	-0.67512	2.92418e-08	30.7572	0.62628	6.22918
1519	ENSORLG00000002151	CTDSP1	527.981	436.693	536.295	497.697	252.063	346.188	341.044	0.000250555	-0.675107	2.17899e-05	18.0261	0.626286	3.6011
16446	ENSORLG00000022739	pcbp3	200.113	183.72	198.677	193.183	166.73	100.255	98.0349	0.0184988	-0.674758	0.00348533	8.53421	0.626437	1.73286
11477	ENSORLG00000014929	dnm2b	405.449	297.72	359.055	352.14	186.881	201.61	278.318	0.00368863	-0.674091	0.000496138	12.1301	0.626727	2.43314
8867	ENSORLG00000011468	glra1	205.341	165.658	148.292	172.13	86.1294	97.4282	142.186	0.0242025	-0.673345	0.00488848	7.92024	0.627051	1.61614
8038	ENSORLG00000010423	insig1	1327.42	1207.94	1087.21	1200.98	991.989	676.31	602.732	0.00193339	-0.67181	0.000231083	13.5598	0.627719	2.71368
7481	ENSORLG00000009694	plcd1a	833.239	757.281	866.631	814.869	381.274	631.2	529.85	0.00118009	-0.670735	0.000131144	14.6253	0.628186	2.92808
23712	ENSORLG00000030005		223.01	255.045	247.682	240.693	118.546	154.716	182.162	0.00235332	-0.67072	0.000291025	13.1273	0.628193	2.62832
11035	ENSORLG00000014317	ube2ql1	73.7741	87.477	104.557	88.1837	51.5161	57.7077	57.97	0.0238033	-0.670624	0.00478641	7.95842	0.628235	1.62336
14179	ENSORLG00000018617		521.614	702.67	452.102	555.889	349.162	344.866	359.27	0.000772649	-0.670132	7.94669e-05	15.5709	0.628449	3.11202
13491	ENSORLG00000017520	wdr20b	154.776	167.993	227.438	182.523	98.2364	110.579	137.579	0.0130975	-0.669667	0.00229951	9.29364	0.628652	1.88281
6689	ENSORLG00000008739	dennd1b	174.923	150.598	150.432	157.808	75.1133	100.209	123.43	0.0123267	-0.669567	0.00213568	9.42911	0.628696	1.90915
7751	ENSORLG00000010042	agtr1b	127.871	142.271	98.6681	122.289	66.07	73.319	91.9751	0.0208044	-0.668883	0.00403574	8.26766	0.628993	1.68184
12171	ENSORLG00000015843	wu:fi36a10	974.767	952.613	971.735	961.337	447.349	579.937	795.689	0.00277927	-0.6683	0.000355041	12.7551	0.629248	2.55607
15048	ENSORLG00000020893	sptbn1	351.068	333.742	428.4	369.183	179.879	243.025	278.201	0.00295625	-0.668187	0.000382645	12.6151	0.629297	2.52926
13175	ENSORLG00000017142		878.919	759.148	907.936	844.258	425.678	577.938	598.35	0.000101188	-0.667592	7.945e-06	19.9511	0.629557	3.99487
12267	ENSORLG00000015966	fam49a	1790.78	1770.71	1765.62	1766.51	1290.54	1108.72	954.775	1.54937e-07	-0.666484	6.95532e-09	33.5473	0.63004	6.80984
19700	ENSORLG00000025993		664.276	622.763	671.594	649.515	350.908	460.315	423.521	1.25032e-06	-0.66625	6.60585e-08	29.177	0.630143	5.90298
16236	ENSORLG00000022529	arhgef1b	2464.24	2373.23	2464.52	2421.38	1462.72	1515.98	1619.9	2.86829e-20	-0.665911	4.0874e-22	93.4877	0.630291	19.5424
12923	ENSORLG00000016799	SIPA1L1	1423.84	1305.79	1445.86	1384.49	693.686	916.378	1018.69	4.19005e-05	-0.665782	3.002e-06	21.8153	0.630347	4.37778
12542	ENSORLG00000016314	ppp1r12a	1736.06	1529.01	1957.05	1731.72	850.241	1091.45	1345.99	0.000778293	-0.665715	8.02671e-05	15.552	0.630376	3.10886
11943	ENSORLG00000015535	lims2	1861.13	1672.57	1617.02	1707.65	1099.33	1197.36	949.571	3.40429e-08	-0.664575	1.34223e-09	36.751	0.630874	7.46797
2486	ENSORLG00000003448	dchs1a	454.691	443.822	413.991	435.182	244.243	224.633	358.701	0.00255202	-0.664009	0.000320404	12.9472	0.631122	2.59312
1414	ENSORLG00000002006	SPTBN1	2414.91	2308	2401.39	2362.14	1019.25	1416.43	2055.81	0.00940648	-0.66385	0.0015296	10.0426	0.631192	2.02657
8039	ENSORLG00000010424		2343.89	2198.94	2277.28	2261.4	1219.15	1547.07	1534.4	1.54836e-08	-0.663696	5.74726e-10	38.4054	0.631259	7.81013
19612	ENSORLG00000025905		160.078	150.005	143.777	150.487	76.8347	117.765	91.8911	0.00748358	-0.662863	0.00116338	10.5476	0.631624	2.12589
14351	ENSORLG00000019075	pdlim4	582.124	454.06	587.012	538.213	224.653	349.3	450.614	0.0234683	-0.662773	0.00470451	7.98967	0.631663	1.62952
4157	ENSORLG00000005575	tab3	699.608	695.335	716.78	700.244	355.109	425.98	553.715	0.000394079	-0.661718	3.67354e-05	17.033	0.632125	3.40442
1214	ENSORLG00000001735		690.102	638.307	713.412	677.036	265.56	424.993	600.617	0.0327616	-0.661656	0.00716718	7.23059	0.632152	1.48463
14066	ENSORLG00000018326	myo5b	763.357	720.224	768.943	746.915	351.417	529.04	542.226	0.000661186	-0.661631	6.62251e-05	15.9158	0.632163	3.17968
3532	ENSORLG00000004794	axin1	167.195	156.06	192.272	170.969	108.63	110.137	107.812	0.000756964	-0.66108	7.75553e-05	15.617	0.632405	3.12092
9272	ENSORLG00000012004	nudt9	520.188	507.901	571.021	530.35	389.213	382.132	239.776	0.00300771	-0.661075	0.00039083	12.5755	0.632407	2.52176
4456	ENSORLG00000005951	dlc1	4696.71	4449.26	4498.68	4524.31	2672.02	2967.13	2983.37	2.14365e-19	-0.660885	3.23588e-21	89.3936	0.63249	18.6688
20024	ENSORLG00000026317		841.4	893.964	949.561	890.459	412.673	439.325	844.315	0.0326882	-0.660838	0.00714008	7.23739	0.632511	1.48561
7523	ENSORLG00000009749	iqgap2	2096.4	2536.18	2578.74	2392.11	1329.88	1426.02	1802.54	2.15347e-05	-0.660621	1.44219e-06	23.2236	0.632606	4.66686
8220	ENSORLG00000010657	itga4	627.46	584.149	615.834	605.972	296.637	387.011	471.257	0.000693193	-0.660557	6.99284e-05	15.8128	0.632634	3.15915
1959	ENSORLG00000002735	abcg2a	99.4668	124.146	96.7345	106.241	63.2207	63.5295	75.4573	0.0132732	-0.660418	0.0023363	9.26456	0.632695	1.87702
4858	ENSORLG00000006461	stxbp2	3862.94	3728.94	4287.93	3939.94	2753.55	3190.4	1568.05	0.012238	-0.660313	0.00211687	9.44534	0.632741	1.91229
12061	ENSORLG00000015701		4630.74	5023.64	4571.75	4717.82	3282.81	3199.2	2513.37	1.05426e-07	-0.660257	4.51644e-09	34.3874	0.632766	6.97705
12359	ENSORLG00000016081	cdc42bpab	2025.63	1858.32	2444.77	2098.77	796.866	1406.54	1800.89	0.0328241	-0.658779	0.00718671	7.2257	0.633414	1.48381
2797	ENSORLG00000003845		99.6304	82.8563	83.7793	88.2874	69.3544	43.9564	55.1337	0.0384041	-0.658766	0.00876714	6.86966	0.63342	1.41562
11054	ENSORLG00000014340	uhmk1	243.753	216.971	253.118	236.707	124.502	161.688	166.57	0.00076035	-0.658586	7.80308e-05	15.6054	0.633499	3.11899
7846	ENSORLG00000010173	pnpla8	222.777	218.383	255.539	231.059	99.3047	139.343	203.142	0.0386627	-0.658577	0.00886502	6.84982	0.633503	1.41271
12429	ENSORLG00000016175	srgap1a	2169.34	1884.72	2268.86	2096.51	752.36	1376.65	1873.92	0.0456523	-0.658521	0.0109762	6.46917	0.633527	1.34054
3680	ENSORLG00000004983	onecut3a	3457.56	2271.98	3633.68	3104.12	1379.69	1986.12	2562.02	0.0209794	-0.657926	0.0040803	8.24773	0.633789	1.67821
12112	ENSORLG00000015760		753.34	626.245	740.801	703.013	444.41	469.225	430.367	6.5131e-08	-0.657587	2.68536e-09	35.3996	0.633938	7.18621
23473	ENSORLG00000029766		2688.13	3083.79	2564.4	2764.43	2039.27	1716.61	1527.07	2.74371e-06	-0.657058	1.53304e-07	27.5472	0.63417	5.56166
3954	ENSORLG00000005318		277.222	272.496	306.56	283.988	141.083	218.888	183.998	0.00221668	-0.655671	0.00027156	13.257	0.63478	2.6543
13834	ENSORLG00000017982	frk	2771.22	2686.43	2461.81	2625.82	1677.81	1844.75	1503.28	6.06877e-10	-0.654949	1.89371e-11	45.0777	0.635098	9.2169
12433	ENSORLG00000016181	peli2	675.073	598.064	664.114	642.327	330.121	428.558	471.274	9.92261e-05	-0.65446	7.77422e-06	19.9926	0.635313	4.00337
5150	ENSORLG00000006821	si:zfos-943e10.1	1150.57	1178.97	1084.57	1132.14	761.506	773.95	632.792	8.14725e-09	-0.653422	2.91399e-10	39.7314	0.635771	8.08899
2389	ENSORLG00000003325		1617.05	1509.96	1658.9	1587.06	865.635	1083.19	1093.65	8.13088e-08	-0.653039	3.44855e-09	34.9125	0.635939	7.08986
10426	ENSORLG00000013517	slc12a4	271.97	242.984	330.662	280.452	126.807	215.424	196.214	0.0177483	-0.652265	0.00332494	8.61999	0.636281	1.75084
7991	ENSORLG00000010356	phip	1974.36	1525.9	2033.84	1834.81	952.732	1115.33	1449.68	0.00119879	-0.652011	0.000133694	14.589	0.636393	2.92126
9697	ENSORLG00000012549		440.93	387.632	428.644	416.883	205.729	292.722	300.922	0.000811684	-0.650285	8.43046e-05	15.4592	0.637154	3.09061
11007	ENSORLG00000014277	dqx1	529.387	631.433	618.572	590.155	314.671	353.719	465.716	0.000698198	-0.649907	7.05119e-05	15.7971	0.637322	3.15602
1017	ENSORLG00000001481	krt18a.1	20508.4	21313.5	19309.2	20270.7	14055	15153.2	9722.52	0.000207573	-0.649783	1.76193e-05	18.4307	0.637376	3.68283
4091	ENSORLG00000005488	csgalnact1a	349.418	360.444	380.254	361.522	231.465	287.925	175.017	0.00316821	-0.648006	0.000415432	12.4615	0.638162	2.49919
16751	ENSORLG00000023044	lasp1	5664.56	4941.35	4958.84	5160.49	3365.16	3601.22	2963.32	1.60793e-09	-0.64706	5.28007e-11	43.0706	0.63858	8.79373
5703	ENSORLG00000007511	b4galnt1a	1065.09	1003.91	1111.97	1054.91	684.233	824.832	521.898	0.000503764	-0.646525	4.86626e-05	16.4995	0.638817	3.29777
13149	ENSORLG00000017106	dsc2l	9963.84	9455.31	8965.86	9411.67	5457.03	6956.15	5703.88	1.89712e-08	-0.646474	7.14866e-10	37.9796	0.63884	7.72191
6327	ENSORLG00000008274	si:ch211-166a6.5	8214.91	8170.72	9223.15	8493.28	4436.56	6366.86	5547.45	1.32432e-05	-0.645971	8.51337e-07	24.238	0.639063	4.87801
11959	ENSORLG00000015552	IKBIP	396.946	421.855	386.996	399.877	331.863	252.332	186.743	0.007804	-0.643693	0.0012222	10.4565	0.640072	2.10768
14700	ENSORLG00000020123	sec23a	580.166	670.769	589.101	610.181	348.962	337.748	490.962	0.000787804	-0.643522	8.13807e-05	15.5259	0.640148	3.10358
7966	ENSORLG00000010324	ARHGEF17	1860.59	1771.24	1973.47	1858.67	894.329	1348.27	1344.82	0.000429959	-0.642347	4.07098e-05	16.838	0.64067	3.36657
9922	ENSORLG00000012838	bace2	215.14	267.461	236.834	238.637	150.012	179.402	132.27	0.00160658	-0.641894	0.000186593	13.9615	0.640871	2.7941
20779	ENSORLG00000027072	PCDH20	519.925	581.536	587.945	560.296	257.997	413.445	410.432	0.00370164	-0.641867	0.000498515	12.1212	0.640883	2.43161
16782	ENSORLG00000023075		472.274	317.574	379.898	387.68	249.099	248.292	251.153	0.00089896	-0.641613	9.51923e-05	15.2297	0.640996	3.04626
20249	ENSORLG00000026542		929.804	819.844	947.326	894.221	383.867	582.397	761.008	0.015789	-0.640922	0.00288318	8.87996	0.641303	1.80165
13226	ENSORLG00000017203	phlpp1	261.237	233.346	191.638	227.473	138.138	124.951	177.182	0.0070982	-0.639625	0.00108948	10.669	0.64188	2.14885
8519	ENSORLG00000011023	SLC25A30	1211.46	1440.98	1170.29	1267.73	903.565	851.422	697.618	1.40223e-05	-0.639525	9.04668e-07	24.121	0.641924	4.85318
3072	ENSORLG00000004191	rapgef1b	1391.96	1248.79	1387.91	1335.75	661.904	875.553	1047.71	0.000606099	-0.639405	5.9971e-05	16.1036	0.641977	3.21746
277	ENSORLG00000000379	sh3rf1	263.88	243.041	311.51	271.413	126.85	174.924	225.584	0.0201513	-0.638969	0.003875	8.34148	0.642172	1.6957
16205	ENSORLG00000022498		700.208	767.811	640.521	699.195	499.733	469.439	385.639	1.63441e-05	-0.638884	1.06972e-06	23.7984	0.64221	4.78664
13825	ENSORLG00000017972	fgfr3	1760.94	1680.31	1657.12	1690.55	879.953	949.298	1441.91	0.0021598	-0.638848	0.000263254	13.3153	0.642226	2.66559
21283	ENSORLG00000027576	bicdl2	423.915	448.658	451.178	439.027	317.873	294.642	237.346	3.53881e-05	-0.638302	2.49953e-06	22.1668	0.642469	4.45114
17697	ENSORLG00000023990		1540.82	1610.37	1496.24	1540.97	808.884	1041	1134.01	1.20732e-05	-0.637725	7.69112e-07	24.4337	0.642726	4.91818
9728	ENSORLG00000012588	epn2	4085.83	3386.46	3966.08	3792.39	1795	2629.71	2920.53	0.00147008	-0.637659	0.000168586	14.1524	0.642755	2.83266
1302	ENSORLG00000001863	lipg	728.602	661.391	601.978	660.398	584.917	387.932	308.028	0.0172984	-0.636759	0.00322213	8.67721	0.643156	1.76199
19292	ENSORLG00000025585		376.548	403.609	295.978	356.778	184.512	207.141	300.397	0.0146103	-0.636223	0.00261773	9.05643	0.643395	1.83534
10882	ENSORLG00000014111	pdlim1	651.668	660.852	563.015	621.843	421.35	440.125	343.976	1.73315e-05	-0.636084	1.14411e-06	23.669	0.643457	4.76116
13882	ENSORLG00000018046	ptprfb	2547.52	2038.84	2368.19	2305.43	1006.25	1375.7	2089.79	0.0233943	-0.635889	0.00468703	7.99641	0.643544	1.63089
9263	ENSORLG00000011989	zgc:158328	173.518	188.649	202.589	187.325	124.581	96.4922	143.204	0.00569598	-0.63528	0.000832228	11.1679	0.643816	2.24443
11499	ENSORLG00000014956	brcc3	336.727	441.961	371.694	381.544	213.586	214.596	311.665	0.00555493	-0.634356	0.000806926	11.2252	0.644228	2.25532
22337	ENSORLG00000028630		353.654	350.481	438.044	378.833	166.652	271.265	298.291	0.0199321	-0.633898	0.00382273	8.36616	0.644433	1.70045
17703	ENSORLG00000023996		195.256	196.096	168.587	185.65	97.3461	117.597	147.448	0.00786727	-0.633492	0.00123499	10.4372	0.644614	2.10418
6911	ENSORLG00000009008	srpx	269.851	264.161	264.873	264.91	160.867	156.686	196.805	0.000144681	-0.633472	1.17919e-05	19.1967	0.644623	3.83959
23552	ENSORLG00000029845	rnf183	1013.61	1026.65	1003.22	1009.29	788.339	634.824	536.349	8.43731e-05	-0.633465	6.5203e-06	20.3291	0.644626	4.0738
6410	ENSORLG00000008372	zgc:153115	612.505	505.507	675.816	594.798	257.199	362.221	536.648	0.0396907	-0.633244	0.00919945	6.78369	0.644725	1.40131
16566	ENSORLG00000022859	trim44	1228.96	1191.08	1251.39	1217.49	694.182	785.401	888.306	6.93195e-08	-0.63192	2.88929e-09	35.2571	0.645317	7.15914
13039	ENSORLG00000016958	tanc2a	230.97	230.573	270.749	242.86	137.393	166.726	168.616	0.000546597	-0.631818	5.32311e-05	16.3294	0.645363	3.26233
182	ENSORLG00000000260	slain2	449.194	527.431	505.592	491.578	214.602	299.657	440.648	0.0315721	-0.631389	0.00682514	7.31842	0.645555	1.5007
12789	ENSORLG00000016635		1082.24	932.866	1321.13	1106.44	548.498	815.006	789.606	0.00355727	-0.631083	0.000475465	12.2095	0.645691	2.44888
3686	ENSORLG00000004990	adamts1	189.964	142.264	223.976	184.437	109.948	119.376	130.629	0.0140736	-0.631061	0.00250652	9.13583	0.645702	1.85159
8544	ENSORLG00000011056	wasf2	1807.87	1684.42	1691.57	1718.81	1002.96	1179.63	1163.54	8.8077e-11	-0.630265	2.54498e-12	49.0113	0.646058	10.0551
16301	ENSORLG00000022594		672.469	741.252	640.286	681.136	359.109	492.28	474.645	0.000109398	-0.629926	8.66977e-06	19.7842	0.64621	3.96099
14345	ENSORLG00000019064	p4ha2	804.717	809.926	747.304	783.203	450.768	558.657	514.827	1.43539e-07	-0.629731	6.36279e-09	33.7205	0.646297	6.84303
10197	ENSORLG00000013205	olgpcpr-gamma	149.494	130.384	128.22	135.303	69.8999	94.9728	97.7261	0.011627	-0.629195	0.00198563	9.56277	0.646537	1.93453
5136	ENSORLG00000006804	pon3.2	784.49	857.65	853.624	827.772	621.175	622.09	369.43	0.00636055	-0.62881	0.000949389	10.9238	0.64671	2.19651
16385	ENSORLG00000022678		743.992	615.933	889.266	745.841	324.783	497.34	631.064	0.030719	-0.628675	0.00658536	7.38272	0.64677	1.51259
3839	ENSORLG00000005170	adamts16	482.899	292.698	454.14	407.622	284.295	252.01	260.686	0.00833071	-0.628369	0.0013237	10.3092	0.646907	2.07932
19007	ENSORLG00000025300	rgs9b	550.963	565.817	673.363	593.766	319.176	403.722	434.036	0.000265128	-0.628308	2.32364e-05	17.9037	0.646935	3.57654
16568	ENSORLG00000022861		390.447	388.062	445.251	405.887	265.87	296.78	228.714	7.38555e-05	-0.628231	5.62007e-06	20.6134	0.646969	4.13162
7104	ENSORLG00000009246	snai1b	893.404	961.852	861.634	900.959	520.331	638.426	598.527	1.05426e-07	-0.627955	4.51895e-09	34.3863	0.647093	6.97705
15568	ENSORLG00000021861	copz2	837.808	980.502	772.059	859.042	656.587	515.31	503.247	0.000143855	-0.627853	1.17165e-05	19.2089	0.647139	3.84208
22919	ENSORLG00000029212		2098.63	1972.39	2225.97	2088.29	1460.65	1593.97	1019.12	0.000657129	-0.627212	6.57351e-05	15.9298	0.647426	3.18235
4238	ENSORLG00000005669		376.765	396.734	407.403	391.654	218.525	291.735	253.045	6.84999e-05	-0.626671	5.16624e-06	20.7746	0.647669	4.16431
1896	ENSORLG00000002648	osbpl2b	2165.03	2014.08	2116.92	2087.85	1469.08	1493.7	1117.35	3.83448e-06	-0.624732	2.20514e-07	26.8444	0.64854	5.41629
19349	ENSORLG00000025642	tnfrsf11a	264.885	209.642	251.863	240.851	141.34	119.27	211.64	0.0305085	-0.624392	0.00652821	7.3984	0.648693	1.51558
3243	ENSORLG00000004421	tiam1a	1676.5	1487.03	1758.36	1632.11	790.5	1074.93	1324.79	0.00263885	-0.624283	0.000332941	12.8753	0.648742	2.57859
17392	ENSORLG00000023685		722.641	599.782	726.504	679.372	299.327	482.643	547.187	0.0155103	-0.623093	0.00281434	8.92409	0.649277	1.80938
13572	ENSORLG00000017630	lats1	515.436	484.96	505.637	499.343	251.698	336.923	389.535	0.00125517	-0.62212	0.000141042	14.4882	0.649715	2.9013
22192	ENSORLG00000028485	neu3	870.909	894.947	891.889	881.388	630.157	536.213	559.067	9.91985e-10	-0.621861	3.16246e-11	44.0737	0.649832	9.00349
12951	ENSORLG00000016839		271.883	286.417	309.345	287.771	182.178	164.252	216.004	0.000384257	-0.62168	3.57549e-05	17.0844	0.649914	3.41538
19940	ENSORLG00000026233		191.154	185.947	172.601	182.277	89.1332	151.876	116.804	0.01957	-0.620491	0.00373676	8.4075	0.65045	1.70841
6310	ENSORLG00000008252	NAV1	2509.47	1790.42	2307.16	2190.2	865.359	1726.42	1703.8	0.0402189	-0.620087	0.00934454	6.75576	0.650632	1.39557
4794	ENSORLG00000006370	tead3b	2846.94	2650.3	2816.11	2756.78	1719.9	1764.47	1920.12	1.94788e-15	-0.6198	3.76323e-17	70.8972	0.650761	14.7104
23464	ENSORLG00000029757	wtip	1133.54	1150.91	1022.15	1096.31	585.854	787.29	776.871	3.41875e-05	-0.61975	2.40318e-06	22.2423	0.650784	4.46613
7790	ENSORLG00000010101	zgc:101785	253.561	434.195	392.248	358.336	236.23	252.172	212.972	0.0152768	-0.619682	0.00276641	8.95546	0.650814	1.81597
6218	ENSORLG00000008138	fat1a	7642.15	6353.95	9292.75	7722.81	3296.64	5279.98	6570.43	0.0276368	-0.619196	0.00575494	7.62548	0.651034	1.55851
581	ENSORLG00000000839	suz12a	969.342	1000.88	990.616	981.803	481.08	635.572	808.657	0.00256035	-0.61891	0.000322026	12.9377	0.651163	2.5917
11317	ENSORLG00000014701	cry2	610.807	594.933	535.599	577.358	269.715	416.318	447.465	0.00606699	-0.617423	0.000898737	11.0254	0.651834	2.21703
680	ENSORLG00000000990	ppp1r13l	1328.23	1461.85	1384.3	1384.37	898.24	878.698	942.388	7.90803e-14	-0.6174	1.75051e-15	63.3274	0.651845	13.1019
14302	ENSORLG00000018963	pdxdc1	554.495	557.18	642.489	581.729	287.754	421.588	434.108	0.00218267	-0.61708	0.000267271	13.2869	0.651989	2.66101
4311	ENSORLG00000005760	trip10a	2337.01	2009.84	2216.85	2176.35	1316.28	1559.64	1401.29	5.75789e-09	-0.616797	2.01724e-10	40.4499	0.652117	8.23974
12826	ENSORLG00000016679		1957.06	1732.46	2219.94	1959.59	777.253	1312.7	1758.96	0.045364	-0.616609	0.0108951	6.48234	0.652202	1.34329
8186	ENSORLG00000010608	gal3st4	540.26	484.316	670.827	562.259	247.117	383.73	473.885	0.0329934	-0.616585	0.00723275	7.21424	0.652213	1.48157
19525	ENSORLG00000025818	sntb2	1129.83	898.167	977.017	996.192	635.829	634.84	686.8	5.60034e-07	-0.616237	2.75695e-08	30.8715	0.652371	6.25179
1715	ENSORLG00000002413	pparab	1110.42	1063.13	1035.61	1064.13	734.551	663.831	693.951	3.16567e-12	-0.615727	8.00601e-14	55.8042	0.652601	11.4995
22777	ENSORLG00000029070	fam83hb	4798.56	4222.41	5108.52	4685.59	2337.32	3514.58	3370.94	0.000698325	-0.614134	7.05905e-05	15.795	0.653322	3.15594
10079	ENSORLG00000013042	tln1	2598.09	2252.11	2675.27	2495.22	1245.44	1540.86	2129.91	0.0044787	-0.613305	0.000623092	11.7057	0.653697	2.34885
8266	ENSORLG00000010713	mgat3b	426.744	393.77	500.497	438.116	220.529	287.816	353.72	0.00704092	-0.612853	0.0010791	10.6867	0.653902	2.15237
904	ENSORLG00000001313	sept8a	5233.16	5305.44	5016.05	5158.19	4260.24	3474.42	2427.84	0.00323135	-0.612797	0.000424622	12.4206	0.653928	2.49062
800	ENSORLG00000001145	slc22a4	666.418	798.003	674.724	709.444	411.315	437.956	548.939	0.000184183	-0.61201	1.54056e-05	18.6867	0.654284	3.73475
12456	ENSORLG00000016206		1339.37	1339.28	1471.22	1376.18	734.781	962.606	1018.46	4.54776e-05	-0.610883	3.29414e-06	21.6371	0.654796	4.3422
6091	ENSORLG00000007995	pleca	12634	11345.6	13849.8	12544.7	5642	8573.26	10548	0.0100932	-0.609904	0.00166741	9.88379	0.65524	1.99597
24108	ENSORLG00000030401	MPZL3	202.574	166.941	206.175	190.907	134.966	139.561	101.694	0.00737602	-0.609325	0.00114251	10.5811	0.655503	2.13218
18138	ENSORLG00000024431		182.745	160.398	130.912	157.148	120.751	112.418	78.7803	0.0330878	-0.607746	0.00726835	7.20543	0.656221	1.48033
16280	ENSORLG00000022573	csrp1a	1586.33	1712.3	1656.71	1643.42	1238.41	1275.8	738.937	0.00737226	-0.606772	0.00114109	10.5834	0.656664	2.1324
19308	ENSORLG00000025601		1052.43	1055.11	1149.96	1080.24	466.864	648.969	1021.16	0.0430644	-0.606551	0.01019	6.60137	0.656765	1.36588
21803	ENSORLG00000028096	myo5b	301.506	294.605	342.799	311.375	138.262	247.694	231.033	0.0269503	-0.60433	0.00556949	7.68457	0.657777	1.56944
13051	ENSORLG00000016975	INF2	2500.78	2274.86	3111.65	2615.78	1650.3	1814.16	1725.03	1.50074e-05	-0.602659	9.7528e-07	23.9763	0.658539	4.82369
9692	ENSORLG00000012542	jupa	9212.6	9385.07	9369.05	9274.03	5873.79	5592.66	6949.67	2.08476e-09	-0.601295	6.90266e-11	42.5464	0.659162	8.68094
18993	ENSORLG00000025286		167.865	172.916	156.554	164.923	85.005	104.211	138.138	0.0216605	-0.601097	0.00425061	8.17353	0.659252	1.66433
11297	ENSORLG00000014670	SLC17A9	148.968	147.05	160.026	151.252	96.2884	110.598	95.5616	0.00310068	-0.599938	0.000404307	12.5122	0.659782	2.50854
17855	ENSORLG00000024148	pitx1	796.722	952.825	810.147	848.965	646.759	486.654	555.034	9.6332e-05	-0.599236	7.50949e-06	20.0589	0.660103	4.01623
19342	ENSORLG00000025635		1127.19	1458.46	1316.2	1294.15	614.442	928.702	1031.85	0.00884691	-0.598678	0.00141843	10.1817	0.660359	2.05321
2888	ENSORLG00000003956	smad9	1643.32	1540.12	1274.38	1477.79	1028.69	869.385	1043.56	2.37119e-05	-0.598121	1.60269e-06	23.0207	0.660614	4.62503
977	ENSORLG00000001422	rhoq	143.274	146.453	126.082	137.878	103.927	92.5488	78.6995	0.0103751	-0.597164	0.00172335	9.82309	0.661052	1.98401
5679	ENSORLG00000007485	znf385a	711.142	613.667	600.825	638.405	378.452	420.759	474.313	3.23684e-05	-0.59674	2.26072e-06	22.3597	0.661247	4.48988
946	ENSORLG00000001374	agap1	1327.38	1236.25	1238.86	1260.76	661.587	883.143	967.302	0.00027017	-0.596502	2.37696e-05	17.8606	0.661356	3.56836
14051	ENSORLG00000018295	psmb10	79.0607	81.616	76.4808	78.6506	57.98	53.3108	46.7748	0.0389141	-0.596336	0.00896248	6.83029	0.661432	1.40989
23556	ENSORLG00000029849	EMP1	4786.7	4968.02	5040.1	4906.56	3585.89	3630.22	2569.09	8.29495e-05	-0.595411	6.40553e-06	20.363	0.661856	4.08119
7545	ENSORLG00000009775		3677.93	3420.51	3885.8	3642.6	2089.73	3040.47	2133.86	0.000554457	-0.595077	5.4184e-05	16.2958	0.662009	3.25613
664	ENSORLG00000000969	hlfa	483.1	428.523	541.28	481.795	210.965	314.788	436.062	0.0499777	-0.59484	0.0123641	6.2579	0.662118	1.30122
9904	ENSORLG00000012812		1336.45	1465.97	2028.59	1602.58	915.2	1182.41	1097.92	0.00322455	-0.5948	0.000423547	12.4253	0.662136	2.49153
23807	ENSORLG00000030100	foxi1	1141.56	1296.58	1168.66	1196.13	888.846	814.886	683.008	7.27254e-06	-0.594629	4.43218e-07	25.4964	0.662215	5.13831
10324	ENSORLG00000013385	fut9b	465.953	436.79	486.845	460.829	350.942	337.75	232.069	0.00310785	-0.594416	0.000405767	12.5054	0.662312	2.50754
5227	ENSORLG00000006910	si:dkey-19b23.12	484.701	512.11	491.299	493.522	320.818	327.265	336.022	4.32252e-08	-0.59387	1.72618e-09	36.2606	0.662563	7.36426
21914	ENSORLG00000028207	trim16	750.087	842.693	776.999	785.926	609.891	555.392	406.094	0.00111268	-0.593216	0.00012196	14.7621	0.662864	2.95363
11299	ENSORLG00000014672	srebf2	1823.27	1618.73	1905.08	1772.94	1034.09	1174.33	1336.07	6.85021e-06	-0.591403	4.15936e-07	25.6189	0.663697	5.1643
346	ENSORLG00000000490	capns1b	3932.55	4389.46	3676.36	3978.99	2685.37	2313.33	2961.47	3.1006e-06	-0.590482	1.74992e-07	27.2914	0.664121	5.50855
4710	ENSORLG00000006264		757.979	714.876	820.23	760.458	481.726	449.377	590.5	5.84966e-05	-0.590244	4.33931e-06	21.1088	0.66423	4.23287
7302	ENSORLG00000009481	pla2g4ab	379.565	483.529	398.044	418.296	348.837	289.161	199.687	0.0223926	-0.589957	0.00443084	8.09823	0.664363	1.6499
1516	ENSORLG00000002147		377.547	345.89	402.115	373.216	182.826	263.783	301.646	0.0110235	-0.589835	0.00185834	9.68445	0.664419	1.95768
976	ENSORLG00000001421	hsd17b12a	6659.12	6676.09	6438.71	6557.02	4698.36	4750.81	3679.22	6.25e-07	-0.589569	3.1155e-08	30.6342	0.664542	6.20412
105	ENSORLG00000000140	mfsd6a	797.563	711.7	781.664	759.56	397.204	473.212	651.179	0.00556726	-0.589256	0.000809344	11.2197	0.664686	2.25436
1255	ENSORLG00000001795		898.79	837.618	792.154	838.329	525.187	644.293	512.501	1.1458e-05	-0.588283	7.24328e-07	24.5493	0.665134	4.94089
5168	ENSORLG00000006843	dnaaf3l	236.7	200.857	221.86	218.658	169.907	136.091	133.451	0.00268804	-0.587805	0.000340661	12.8324	0.665355	2.57056
4991	ENSORLG00000006623	zmp:0000001114	2140.2	1935.75	2102.39	2048.72	1290.21	1469.2	1348.07	4.69926e-11	-0.587608	1.32344e-12	50.2941	0.665445	10.328
379	ENSORLG00000000542		201.527	217.498	255.666	223.799	163.105	119.372	166.779	0.00993648	-0.587401	0.00163297	9.9222	0.665541	2.00277
13219	ENSORLG00000017194		4567.94	4589.6	4844.17	4643.39	2062.99	3460.39	3788.15	0.0123938	-0.587321	0.00215359	9.41379	0.665578	1.9068
23747	ENSORLG00000030040	abhd15a	311.8	317.998	275.176	300.084	210.92	189.169	202.509	9.89789e-05	-0.587196	7.74928e-06	19.9987	0.665636	4.00446
10643	ENSORLG00000013810	chd9	1997.16	1743.97	2002.87	1904.5	891.788	1261.69	1666.57	0.0150463	-0.58719	0.00271451	8.99007	0.665638	1.82257
3002	ENSORLG00000004099		188.087	149.514	166.53	167.14	87.1673	106.383	142.24	0.0348325	-0.586801	0.00776344	7.08725	0.665818	1.45802
11765	ENSORLG00000015311	tom1	2015.45	2309.91	2328.46	2206.96	1645.24	1545.14	1241.43	2.21508e-05	-0.585178	1.48845e-06	23.1629	0.666567	4.65461
8472	ENSORLG00000010965	trim8b	472.307	437.038	394.07	432.093	217.607	286.858	363.524	0.0120276	-0.584186	0.002071	9.48552	0.667026	1.91982
21594	ENSORLG00000027887		508.963	532.173	564.93	532.666	384.579	422.956	264.485	0.00553094	-0.583875	0.000803129	11.234	0.667169	2.2572
4084	ENSORLG00000005476	arhgap29a	615.75	541.13	574.887	574.175	383.721	355.857	414.093	1.78435e-06	-0.583728	9.62828e-08	28.4473	0.667237	5.74852
17873	ENSORLG00000024166		169.624	160.495	202.767	176.718	83.7097	125.658	145.644	0.0473362	-0.582516	0.0115208	6.38317	0.667798	1.32481
559	ENSORLG00000000808	crlf3	606.699	652.598	620.498	623.353	394.281	446.546	414.8	6.63963e-08	-0.582124	2.74127e-09	35.3595	0.667979	7.17786
5245	ENSORLG00000006930	SCN8A	245.151	224.426	292.915	252.907	149.159	152.835	207.666	0.0116522	-0.581246	0.00199126	9.55757	0.668386	1.93359
4075	ENSORLG00000005466	cmtm4	159.155	176.396	180.243	171.077	107.746	120.13	117.691	0.00232377	-0.580522	0.000286773	13.1549	0.668722	2.63381
8571	ENSORLG00000011087	cdc42ep4b	1456.75	1323.31	1466.39	1408.1	756.066	1092.73	988.796	0.000318776	-0.580196	2.8854e-05	17.4919	0.668873	3.49651
8234	ENSORLG00000010674	bcr	649.441	609.024	780.229	676.163	328.67	432.043	602.697	0.0286274	-0.578473	0.00601765	7.54501	0.669672	1.54322
9955	ENSORLG00000012877	SLC25A25	1708.21	1688.65	1677.58	1682.61	1121.15	1181.73	1095.28	3.85614e-16	-0.577309	6.97207e-18	74.2245	0.670213	15.4138
2170	ENSORLG00000003034	bmpr2a	472.85	524.625	507.844	499.194	268.282	311.07	430.427	0.00747805	-0.57668	0.00116126	10.551	0.670505	2.12621
3376	ENSORLG00000004597	becn1	104.521	111.976	119.938	111.6	87.1623	81.6391	57.1618	0.0431645	-0.576535	0.0102234	6.59554	0.670572	1.36487
22012	ENSORLG00000028305	GALNT10	880.481	816.377	983.303	888.79	411.042	623.537	762.586	0.0228107	-0.576468	0.00453284	8.05699	0.670604	1.64186
432	ENSORLG00000000626		2726.02	2900.72	2742.59	2775.49	2052.02	1988.41	1570.01	3.82147e-06	-0.575926	2.19335e-07	26.8547	0.670856	5.41777
10669	ENSORLG00000013841	ulk1a	112.044	115.408	121.346	115.681	80.3062	77.7231	75.788	0.0111132	-0.575827	0.00187786	9.66525	0.670902	1.95416
11738	ENSORLG00000015270	phldb1b	1614.72	1512.7	1747.6	1616.51	844.16	1044.81	1377.08	0.0041277	-0.575786	0.000566645	11.8825	0.670921	2.38429
6179	ENSORLG00000008095	eps8l1b	877.432	829.549	883.197	858.944	544.305	621.978	571.531	6.86889e-09	-0.574675	2.42969e-10	40.0864	0.671437	8.16311
19891	ENSORLG00000026184	ier5l	676.485	759.415	691.798	705.594	460.7	447.035	518.831	7.91514e-07	-0.574388	4.05253e-08	30.1241	0.671571	6.10154
10376	ENSORLG00000013447	serpinf1	117.736	106.915	93.6657	105.542	77.3123	75.7029	61.0769	0.032727	-0.574263	0.00715593	7.23341	0.671629	1.48509
12962	ENSORLG00000016852	plpp2b	266.587	321.637	242.419	275.459	217.422	172.952	167.917	0.00610717	-0.574143	0.000905377	11.0117	0.671685	2.21416
2784	ENSORLG00000003829	ptger4	1798.14	2011.92	1636.39	1806.06	1148.05	1220.62	1287.05	2.33946e-07	-0.574058	1.08975e-08	32.6742	0.671725	6.63088
10395	ENSORLG00000013474	tjp2a	2175.22	2104.2	2078.49	2108.12	1397.33	1294.11	1577.47	7.80968e-09	-0.573373	2.78886e-10	39.8171	0.672044	8.10737
17511	ENSORLG00000023804		653.804	664.997	615.692	641.498	514.324	470.253	315.129	0.00715547	-0.573348	0.00110028	10.6507	0.672055	2.14536
1068	ENSORLG00000001545	sh3yl1	4923.26	5080.46	4486.91	4804.97	3629.5	3440.75	2663.16	4.32676e-05	-0.573055	3.11212e-06	21.7462	0.672192	4.36384
5264	ENSORLG00000006956	parga	1976.8	1876.62	1935.11	1919.62	1400.48	1628.42	861.723	0.0191696	-0.572304	0.00364735	8.45154	0.672542	1.71739
12919	ENSORLG00000016794		126.581	117.721	133.76	125.363	65.1253	89.1878	99.8373	0.0347931	-0.572152	0.00775269	7.08973	0.672613	1.45851
[truncated: 1,232 more rows]

## Sheet: YAPsvsYAPd
ID	Gene ID	Gene name	YAPs.R1	YAPs.R2	YAPs.R3	YAPd.R1	YAPd.R2	YAPd.R3	padj	log2FoldChange	pvalue	stat	foldChange	log10padj
[truncated: 1,984 more rows]

[truncated: 2 more sheets: WTvsYAPs All, WTvsYAPd All]
