# Supplementary material for: A Yap-dependent mechanoregulatory program sustains cell migration for embryo axis assembly
Source: Nat Commun. 2023 May 16;14:2804. doi: 10.1038/s41467-023-38482-w (PMC10188487; doi:10.1038/s41467-023-38482-w)
Supplement: Supplementary file 13 — Source Data [file 41467_2023_38482_MOESM13_ESM.zip › Source Data/Fig2_S2/WT2 Track statistics.csv]

Label	TRACK_ID	DIVISION_TIME_MEAN	DIVISION_TIME_STD	NUMBER_SPOTS	NUMBER_GAPS	LONGEST_GAP	NUMBER_SPLITS	NUMBER_MERGES	NUMBER_COMPLEX	TRACK_DURATION	TRACK_START	TRACK_STOP	TRACK_DISPLACEMENT	TRACK_INDEX	TRACK_X_LOCATION	TRACK_Y_LOCATION	TRACK_Z_LOCATION	TRACK_MEAN_SPEED	TRACK_MAX_SPEED	TRACK_MIN_SPEED	TRACK_MEDIAN_SPEED	TRACK_STD_SPEED	TRACK_MEAN_QUALITY	TRACK_MAX_QUALITY	TRACK_MIN_QUALITY	TRACK_MEDIAN_QUALITY	TRACK_STD_QUALITY
Track_0	0	NaN	NaN	13	0	0	0	0	0	2880.120	240.010	3120.130	17.241	0	562.097	313.009	0	0.017	0.042	0.003	0.013	0.013	0.700	1.001	0.231	0.716	0.276
Track_1	1	NaN	NaN	18	0	0	0	0	0	4080.170	0.000	4080.170	46.073	1	548.618	305.992	0	0.015	0.026	5.355E-4	0.015	0.006	0.394	0.653	0.236	0.388	0.102
Track_2	2	NaN	NaN	13	0	0	0	0	0	2880.120	0.000	2880.120	17.900	2	360.055	312.704	0	0.015	0.041	8.412E-4	0.015	0.012	0.659	1.309	0.282	0.531	0.332
Track_3	3	NaN	NaN	18	0	0	0	0	0	4080.170	0.000	4080.170	21.350	3	321.454	307.879	0	0.012	0.021	0.004	0.012	0.005	0.933	1.498	0.271	1.027	0.375
Track_4	4	NaN	NaN	13	0	0	0	0	0	2880.120	0.000	2880.120	27.842	4	292.320	303.673	0	0.012	0.019	0.000	0.014	0.005	0.574	1.092	0.357	0.537	0.182
Track_5	5	NaN	NaN	16	0	0	0	0	0	3600.150	0.000	3600.150	25.198	5	341.518	303.283	0	0.013	0.030	0.005	0.013	0.006	0.552	1.113	0.270	0.562	0.209
Track_6	6	NaN	NaN	7	0	0	0	0	0	1440.060	1680.070	3120.130	7.161	6	474.139	313.315	0	0.015	0.026	0.003	0.020	0.009	0.388	0.480	0.272	0.404	0.080
Track_7	7	NaN	NaN	23	0	0	0	0	0	5280.220	0.000	5280.220	25.544	7	366.375	310.005	0	0.015	0.053	8.412E-4	0.011	0.015	0.699	1.128	0.428	0.661	0.208
Track_8	8	NaN	NaN	13	0	0	0	0	0	2880.120	0.000	2880.120	13.093	8	99.372	2.233	0	0.008	0.020	8.412E-4	0.007	0.005	0.537	0.661	0.259	0.550	0.095
Track_9	9	NaN	NaN	6	0	0	0	0	0	1200.050	2400.100	3600.150	5.855	9	116.389	0.000	0	0.006	0.013	0.002	0.003	0.005	0.463	0.516	0.355	0.492	0.056
Track_10	10	NaN	NaN	22	0	0	0	0	0	5040.210	240.010	5280.220	13.453	10	51.358	3.980	0	0.009	0.019	9.993E-4	0.007	0.005	0.533	0.707	0.319	0.556	0.112
Track_11	11	NaN	NaN	14	0	0	0	0	0	3120.130	0.000	3120.130	15.721	11	84.909	1.958	0	0.011	0.020	0.004	0.010	0.005	0.579	0.883	0.295	0.658	0.214
Track_12	12	NaN	NaN	13	0	0	0	0	0	2880.120	0.000	2880.120	13.365	12	150.644	3.606	0	0.008	0.015	5.248E-4	0.009	0.004	0.633	0.935	0.408	0.633	0.145
Track_13	13	NaN	NaN	6	0	0	0	0	0	1200.050	2160.090	3360.140	4.593	13	418.830	1.350	0	0.010	0.020	0.005	0.007	0.006	0.411	0.543	0.351	0.381	0.067
Track_14	14	NaN	NaN	18	0	0	0	0	0	4080.170	0.000	4080.170	14.704	14	402.969	2.337	0	0.006	0.016	2.650E-4	0.005	0.005	0.779	1.189	0.391	0.760	0.187
Track_15	15	NaN	NaN	16	0	0	0	0	0	3600.150	1440.060	5040.210	34.621	15	535.759	1.310	0	0.010	0.023	0.002	0.009	0.006	0.763	1.082	0.451	0.796	0.174
Track_16	16	NaN	NaN	9	0	0	0	0	0	1920.080	2400.100	4320.180	18.170	16	567.061	0.000	0	0.009	0.013	0.005	0.010	0.003	0.456	0.592	0.281	0.458	0.097
Track_17	17	NaN	NaN	16	0	0	0	0	0	3600.150	1680.070	5280.220	23.419	17	505.236	0.124	0	0.010	0.018	8.412E-4	0.012	0.004	0.878	1.329	0.371	0.874	0.235
Track_18	18	NaN	NaN	13	0	0	0	0	0	2880.120	0.000	2880.120	10.064	18	392.030	0.703	0	0.007	0.014	0.003	0.008	0.004	0.842	1.203	0.414	0.821	0.189
Track_19	19	NaN	NaN	19	0	0	0	0	0	4320.180	1200.050	5520.230	30.028	19	425.796	1.369	0	0.011	0.021	8.412E-4	0.011	0.005	0.590	1.006	0.258	0.498	0.243
Track_20	20	NaN	NaN	13	0	0	0	0	0	2880.120	0.000	2880.120	1.817	20	318.691	1.042	0	0.008	0.020	8.412E-4	0.005	0.007	0.861	1.178	0.251	0.883	0.259
Track_21	21	NaN	NaN	3	0	0	0	0	0	480.020	2400.100	2880.120	2.019	21	278.337	0.000	0	0.004	0.008	8.412E-4	0.008	0.005	0.283	0.296	0.267	0.286	0.012
Track_22	22	NaN	NaN	16	0	0	0	0	0	3600.150	0.000	3600.150	21.343	22	117.816	2.336	0	0.008	0.017	0.000	0.006	0.005	0.757	1.185	0.236	0.804	0.213
Track_23	23	NaN	NaN	18	0	0	0	0	0	4080.170	0.000	4080.170	19.689	23	197.700	2.052	0	0.006	0.015	8.412E-4	0.004	0.005	0.720	0.931	0.263	0.730	0.142
Track_24	24	NaN	NaN	14	0	0	0	0	0	3120.130	0.000	3120.130	11.028	24	176.121	10.957	0	0.009	0.022	0.003	0.008	0.005	0.445	0.768	0.273	0.416	0.135
Track_25	25	NaN	NaN	20	0	0	0	0	0	4560.190	2160.090	6720.280	27.234	25	200.944	5.093	0	0.009	0.022	8.412E-4	0.008	0.006	0.411	0.790	0.230	0.404	0.161
Track_26	26	NaN	NaN	25	0	0	0	0	0	5760.240	2640.110	8400.350	38.242	26	500.690	11.115	0	0.010	0.023	0.006	0.008	0.004	0.944	1.263	0.479	0.985	0.197
Track_27	27	NaN	NaN	2	0	0	0	0	0	240.010	2640.110	2880.120	2.412	27	121.235	9.077	0	0.010	0.010	0.010	0.010	NaN	0.289	0.318	0.261	0.318	0.029
Track_28	28	NaN	NaN	30	0	0	0	0	0	6960.290	240.010	7200.300	30.114	28	78.148	6.853	0	0.008	0.023	8.412E-4	0.007	0.005	0.561	0.819	0.302	0.566	0.137
Track_29	29	NaN	NaN	21	0	0	0	0	0	4800.200	240.010	5040.210	25.461	29	406.498	8.384	0	0.007	0.015	0.001	0.007	0.004	0.474	0.860	0.239	0.444	0.164
Track_30	30	NaN	NaN	15	0	0	0	0	0	3360.140	0.000	3360.140	7.976	30	4.499	13.651	0	0.012	0.046	0.001	0.010	0.011	0.493	0.749	0.284	0.483	0.121
Track_31	31	NaN	NaN	19	0	0	0	0	0	4320.180	2160.090	6480.270	43.843	31	454.447	4.050	0	0.012	0.060	0.002	0.008	0.014	0.460	0.630	0.302	0.452	0.086
Track_32	32	NaN	NaN	20	0	0	0	0	0	4560.190	0.000	4560.190	15.561	32	251.567	6.914	0	0.006	0.013	7.995E-4	0.006	0.003	0.648	0.956	0.307	0.662	0.165
Track_33	33	NaN	NaN	13	0	0	0	0	0	2880.120	2160.090	5040.210	12.846	33	442.402	11.151	0	0.010	0.036	0.005	0.007	0.009	0.834	1.008	0.370	0.881	0.162
Track_34	34	NaN	NaN	33	0	0	0	0	0	7680.320	0.000	7680.320	7.137	34	273.439	4.445	0	0.009	0.028	0.000	0.007	0.006	0.480	1.014	0.253	0.446	0.169
Track_35	35	NaN	NaN	13	0	0	0	0	0	2880.120	0.000	2880.120	11.895	35	400.742	8.894	0	0.008	0.019	5.528E-4	0.008	0.005	0.533	0.735	0.287	0.583	0.145
Track_36	36	NaN	NaN	29	0	0	0	0	0	6720.280	0.000	6720.280	42.113	36	455.063	5.412	0	0.008	0.023	0.001	0.008	0.005	0.747	1.138	0.480	0.716	0.182
Track_37	37	NaN	NaN	15	0	0	0	0	0	3360.140	2160.090	5520.230	23.009	37	523.557	6.694	0	0.012	0.021	0.002	0.010	0.006	0.589	0.998	0.253	0.530	0.236
Track_38	38	NaN	NaN	18	0	0	0	0	0	4080.170	240.010	4320.180	19.281	38	242.948	6.616	0	0.007	0.014	0.003	0.008	0.003	0.589	1.042	0.241	0.583	0.236
Track_39	39	NaN	NaN	20	0	0	0	0	0	4560.190	0.000	4560.190	10.489	39	12.924	14.133	0	0.006	0.016	9.927E-4	0.005	0.004	0.551	0.823	0.237	0.570	0.159
Track_40	40	NaN	NaN	24	0	0	0	0	0	5520.230	0.000	5520.230	29.604	40	173.099	9.121	0	0.011	0.034	0.001	0.010	0.007	0.455	0.767	0.252	0.402	0.146
Track_41	41	NaN	NaN	18	0	0	0	0	0	4080.170	0.000	4080.170	22.653	41	197.835	14.501	0	0.008	0.016	0.002	0.007	0.004	0.827	1.143	0.559	0.823	0.132
Track_42	42	NaN	NaN	18	0	0	0	0	0	4080.170	1920.080	6000.250	24.847	42	535.692	14.454	0	0.008	0.018	9.294E-4	0.007	0.004	0.649	0.994	0.280	0.711	0.208
Track_43	43	NaN	NaN	15	0	0	0	0	0	3360.140	0.000	3360.140	6.230	43	312.111	13.515	0	0.005	0.014	4.119E-4	0.004	0.004	0.750	1.125	0.478	0.707	0.227
Track_44	44	NaN	NaN	29	0	0	0	0	0	6720.280	720.030	7440.310	8.648	44	305.058	7.441	0	0.009	0.028	9.699E-4	0.006	0.006	0.676	1.240	0.236	0.691	0.242
Track_45	45	NaN	NaN	25	0	0	0	0	0	5760.240	480.020	6240.260	48.358	45	576.540	11.761	0	0.013	0.054	0.003	0.010	0.010	0.553	0.857	0.234	0.544	0.118
Track_46	46	NaN	NaN	2	0	0	0	0	0	240.010	2640.110	2880.120	0.887	46	613.005	12.327	0	0.004	0.004	0.004	0.004	NaN	0.262	0.293	0.231	0.293	0.031
Track_47	47	NaN	NaN	30	0	0	0	0	0	6960.290	0.000	6960.290	49.419	47	531.330	10.793	0	0.009	0.022	0.004	0.009	0.005	0.604	1.108	0.265	0.559	0.223
Track_48	48	NaN	NaN	101	0	0	0	0	0	24001.000	0.000	24001.000	118.572	48	464.852	11.027	0	0.010	0.032	8.507E-4	0.009	0.006	0.748	1.458	0.240	0.674	0.331
Track_49	49	NaN	NaN	2	0	0	0	0	0	240.010	2640.110	2880.120	1.772	49	281.567	10.860	0	0.007	0.007	0.007	0.007	NaN	0.301	0.359	0.242	0.359	0.059
Track_50	50	NaN	NaN	33	0	0	0	0	0	7680.320	0.000	7680.320	73.884	50	562.408	10.164	0	0.011	0.019	0.002	0.010	0.004	0.681	1.158	0.324	0.560	0.279
Track_51	51	NaN	NaN	27	0	0	0	0	0	6240.260	0.000	6240.260	41.749	51	430.208	9.260	0	0.008	0.016	0.003	0.009	0.003	0.593	0.900	0.287	0.578	0.166
Track_52	52	NaN	NaN	12	0	0	0	0	0	2640.110	720.030	3360.140	12.000	52	421.174	12.046	0	0.006	0.016	8.173E-4	0.005	0.004	0.971	1.316	0.343	1.093	0.297
Track_53	53	NaN	NaN	23	0	0	0	0	0	5280.220	0.000	5280.220	21.616	53	386.103	9.203	0	0.009	0.058	6.212E-4	0.007	0.012	0.901	1.169	0.265	1.000	0.239
Track_54	54	NaN	NaN	10	0	0	0	0	0	2160.090	1200.050	3360.140	12.513	54	112.431	12.753	0	0.012	0.029	0.006	0.009	0.009	0.317	0.472	0.250	0.278	0.080
Track_55	55	NaN	NaN	19	0	0	0	0	0	4320.180	0.000	4320.180	13.093	55	160.367	4.033	0	0.007	0.016	6.850E-4	0.007	0.004	0.528	0.760	0.291	0.516	0.134
Track_56	56	NaN	NaN	33	0	0	0	0	0	7680.320	0.000	7680.320	69.549	56	542.578	5.732	0	0.010	0.021	0.001	0.010	0.005	0.924	1.242	0.281	1.044	0.256
Track_57	57	NaN	NaN	19	0	0	0	0	0	4320.180	0.000	4320.180	11.762	57	35.234	4.767	0	0.007	0.014	0.002	0.008	0.004	0.430	0.544	0.239	0.438	0.072
Track_58	58	NaN	NaN	23	0	0	0	0	0	5280.220	0.000	5280.220	24.304	58	145.092	3.138	0	0.009	0.017	8.412E-4	0.010	0.004	0.481	0.772	0.299	0.457	0.115
Track_59	59	NaN	NaN	5	0	0	0	0	0	960.040	2160.090	3120.130	3.671	59	453.872	5.330	0	0.006	0.007	0.005	0.006	7.392E-4	0.681	0.804	0.476	0.718	0.110
Track_60	60	NaN	NaN	29	0	0	0	0	0	6720.280	2160.090	8880.370	32.737	60	582.848	6.959	0	0.012	0.029	0.002	0.010	0.007	0.396	0.574	0.250	0.399	0.090
Track_61	61	NaN	NaN	33	0	0	0	0	0	7680.320	0.000	7680.320	69.527	61	551.232	3.212	0	0.011	0.025	0.001	0.009	0.006	0.904	1.313	0.254	0.942	0.246
Track_62	62	NaN	NaN	27	0	0	0	0	0	6240.260	0.000	6240.260	38.993	62	436.129	4.586	0	0.009	0.021	8.818E-4	0.009	0.006	0.734	1.028	0.351	0.762	0.154
Track_63	63	NaN	NaN	16	0	0	0	0	0	3600.150	0.000	3600.150	11.525	63	349.028	5.114	0	0.007	0.014	0.001	0.007	0.004	0.532	0.850	0.343	0.525	0.116
Track_64	64	NaN	NaN	20	0	0	0	0	0	4560.190	0.000	4560.190	16.151	64	222.028	1.219	0	0.012	0.056	0.000	0.009	0.014	0.626	1.121	0.285	0.623	0.227
Track_65	65	NaN	NaN	6	0	0	0	0	0	1200.050	2400.100	3600.150	5.581	65	306.546	1.991	0	0.010	0.015	0.006	0.010	0.003	0.398	0.582	0.280	0.428	0.103
Track_66	66	NaN	NaN	22	0	0	0	0	0	5040.210	0.000	5040.210	39.570	66	466.739	2.553	0	0.009	0.024	8.412E-4	0.008	0.005	0.871	1.071	0.662	0.865	0.125
Track_67	67	NaN	NaN	22	0	0	0	0	0	5040.210	960.040	6000.250	6.662	67	298.674	0.592	0	0.006	0.029	0.000	0.004	0.007	0.676	1.077	0.281	0.682	0.234
Track_68	68	NaN	NaN	10	0	0	0	0	0	2160.090	1680.070	3840.160	4.845	68	179.907	0.772	0	0.013	0.053	0.003	0.010	0.016	0.392	0.667	0.241	0.360	0.128
Track_69	69	NaN	NaN	24	0	0	0	0	0	5520.230	960.040	6480.270	20.933	69	607.930	2.896	0	0.009	0.027	0.002	0.007	0.007	0.791	1.272	0.262	0.872	0.303
Track_70	70	NaN	NaN	20	0	0	0	0	0	4560.190	0.000	4560.190	43.896	70	527.656	2.869	0	0.011	0.023	0.002	0.010	0.006	0.812	1.138	0.568	0.809	0.146
Track_71	71	NaN	NaN	28	0	0	0	0	0	6480.270	0.000	6480.270	10.294	71	290.147	5.623	0	0.008	0.018	0.000	0.007	0.004	0.429	0.804	0.238	0.435	0.128
Track_72	72	NaN	NaN	27	0	0	0	0	0	6240.260	1440.060	7680.320	8.806	72	316.984	4.739	0	0.008	0.048	5.922E-4	0.005	0.009	0.744	1.220	0.464	0.680	0.183
Track_73	73	NaN	NaN	16	0	0	0	0	0	3600.150	240.010	3840.160	13.002	73	264.623	6.888	0	0.008	0.014	0.003	0.007	0.003	0.654	0.986	0.292	0.636	0.195
Track_74	74	NaN	NaN	16	0	0	0	0	0	3600.150	0.000	3600.150	11.005	74	375.712	7.031	0	0.007	0.024	0.003	0.005	0.005	0.746	0.915	0.405	0.819	0.161
Track_75	75	NaN	NaN	20	0	0	0	0	0	4560.190	480.020	5040.210	34.847	75	18.719	8.489	0	0.012	0.031	8.412E-4	0.011	0.009	0.463	0.616	0.244	0.514	0.121
Track_76	76	NaN	NaN	13	0	0	0	0	0	2880.120	0.000	2880.120	8.942	76	210.919	7.346	0	0.010	0.026	0.003	0.011	0.006	0.679	0.913	0.279	0.754	0.174
Track_77	77	NaN	NaN	22	0	0	0	0	0	5040.210	0.000	5040.210	20.713	77	412.513	3.035	0	0.008	0.034	4.345E-4	0.007	0.007	0.721	1.151	0.287	0.689	0.232
Track_78	78	NaN	NaN	21	0	0	0	0	0	4800.200	2400.100	7200.300	26.129	78	477.328	8.630	0	0.009	0.017	0.003	0.009	0.004	0.603	0.997	0.279	0.601	0.185
Track_79	79	NaN	NaN	18	0	0	0	0	0	4080.170	1200.050	5280.220	17.564	79	360.940	8.003	0	0.012	0.046	0.001	0.008	0.011	0.519	0.837	0.239	0.521	0.163
Track_80	80	NaN	NaN	17	0	0	0	0	0	3840.160	0.000	3840.160	23.347	80	480.643	6.457	0	0.007	0.016	0.001	0.006	0.004	0.597	0.868	0.393	0.570	0.145
Track_81	81	NaN	NaN	19	0	0	0	0	0	4320.180	0.000	4320.180	10.200	81	339.401	4.457	0	0.008	0.017	0.002	0.007	0.004	0.529	0.845	0.408	0.475	0.122
Track_82	82	NaN	NaN	28	0	0	0	0	0	6480.270	1920.080	8400.350	42.608	82	76.041	10.406	0	0.012	0.025	8.983E-4	0.011	0.007	0.507	0.670	0.286	0.522	0.115
Track_83	83	NaN	NaN	11	0	0	0	0	0	2400.100	2400.100	4800.200	8.312	83	101.256	4.050	0	0.012	0.039	0.002	0.011	0.010	0.307	0.432	0.236	0.326	0.056
Track_84	84	NaN	NaN	17	0	0	0	0	0	3840.160	240.010	4080.170	27.429	84	231.025	5.900	0	0.012	0.056	8.412E-4	0.010	0.013	0.488	0.888	0.270	0.451	0.184
Track_85	85	NaN	NaN	39	0	0	0	0	0	9120.380	0.000	9120.380	48.568	85	150.952	13.559	0	0.009	0.019	8.467E-4	0.008	0.005	0.659	0.862	0.250	0.663	0.130
Track_86	86	NaN	NaN	24	0	0	0	0	0	5520.230	0.000	5520.230	32.415	86	485.838	18.195	0	0.009	0.021	0.002	0.008	0.006	0.547	0.807	0.266	0.568	0.124
Track_87	87	NaN	NaN	18	0	0	0	0	0	4080.170	0.000	4080.170	8.753	87	31.098	22.974	0	0.009	0.016	5.771E-4	0.008	0.005	0.526	0.706	0.256	0.554	0.116
Track_88	88	NaN	NaN	22	0	0	0	0	0	5040.210	0.000	5040.210	18.081	88	310.278	19.223	0	0.006	0.016	7.325E-4	0.005	0.004	0.580	0.816	0.246	0.637	0.158
Track_89	89	NaN	NaN	19	0	0	0	0	0	4320.180	0.000	4320.180	30.390	89	516.145	18.596	0	0.008	0.016	8.532E-4	0.008	0.005	0.565	0.829	0.335	0.565	0.114
Track_90	90	NaN	NaN	42	0	0	0	0	0	9840.410	0.000	9840.410	25.020	90	285.866	13.470	0	0.008	0.032	0.001	0.006	0.005	0.487	0.702	0.260	0.491	0.114
Track_91	91	NaN	NaN	19	0	0	0	0	0	4320.180	0.000	4320.180	8.442	91	303.017	20.938	0	0.006	0.013	8.354E-4	0.005	0.003	0.809	1.024	0.514	0.860	0.150
Track_92	92	NaN	NaN	4	0	0	0	0	0	720.030	2400.100	3120.130	3.538	92	294.236	20.849	0	0.007	0.007	0.006	0.007	8.810E-4	0.298	0.329	0.245	0.314	0.032
Track_93	93	NaN	NaN	12	0	0	0	0	0	2640.110	2640.110	5280.220	11.893	93	602.906	16.206	0	0.014	0.029	0.007	0.013	0.006	0.499	1.060	0.255	0.358	0.284
Track_94	94	NaN	NaN	33	0	0	0	0	0	7680.320	0.000	7680.320	57.542	94	442.889	16.457	0	0.010	0.043	0.001	0.009	0.008	0.765	1.081	0.526	0.735	0.146
Track_95	95	NaN	NaN	11	0	0	0	0	0	2400.100	1680.070	4080.170	6.850	95	257.918	18.064	0	0.009	0.033	0.002	0.007	0.009	0.360	0.457	0.243	0.340	0.083
Track_96	96	NaN	NaN	13	0	0	0	0	0	2880.120	1440.060	4320.180	2.657	96	53.113	21.638	0	0.006	0.010	6.138E-4	0.007	0.003	0.473	0.573	0.265	0.504	0.083
Track_97	97	NaN	NaN	30	0	0	0	0	0	6960.290	0.000	6960.290	52.251	97	585.010	29.981	0	0.011	0.026	0.002	0.011	0.006	0.433	0.754	0.266	0.426	0.121
Track_98	98	NaN	NaN	16	0	0	0	0	0	3600.150	0.000	3600.150	22.521	98	61.815	25.254	0	0.008	0.017	6.680E-4	0.007	0.004	0.710	0.912	0.315	0.736	0.139
Track_99	99	NaN	NaN	71	0	0	0	0	0	16800.700	0.000	16800.700	114.129	99	470.626	19.902	0	0.009	0.061	0.001	0.008	0.008	0.740	1.036	0.336	0.770	0.150
Track_100	100	NaN	NaN	15	0	0	0	0	0	3360.140	0.000	3360.140	28.992	100	561.049	24.753	0	0.009	0.018	6.678E-4	0.010	0.005	0.775	0.970	0.620	0.777	0.099
Track_101	101	NaN	NaN	37	0	0	0	0	0	8640.360	0.000	8640.360	39.277	101	238.734	16.664	0	0.009	0.020	0.001	0.010	0.005	0.604	1.126	0.314	0.594	0.158
Track_102	102	NaN	NaN	23	0	0	0	0	0	5280.220	0.000	5280.220	35.760	102	408.400	24.288	0	0.008	0.016	0.002	0.007	0.004	1.041	1.317	0.445	1.138	0.235
Track_103	103	NaN	NaN	18	0	0	0	0	0	4080.170	1920.080	6000.250	12.216	103	114.299	26.793	0	0.007	0.017	0.002	0.007	0.004	0.444	0.708	0.288	0.422	0.126
Track_104	104	NaN	NaN	36	0	0	0	0	0	8400.350	1440.060	9840.410	52.179	104	219.898	15.424	0	0.009	0.025	0.002	0.009	0.005	0.570	0.841	0.248	0.632	0.177
Track_105	105	NaN	NaN	27	0	0	0	0	0	6240.260	0.000	6240.260	30.575	105	495.119	20.192	0	0.009	0.028	0.002	0.008	0.005	0.718	0.960	0.233	0.778	0.197
Track_106	106	NaN	NaN	7	0	0	0	0	0	1440.060	2640.110	4080.170	2.250	106	25.252	25.419	0	0.007	0.009	0.001	0.009	0.003	0.481	0.634	0.373	0.467	0.092
Track_107	107	NaN	NaN	10	0	0	0	0	0	2160.090	1680.070	3840.160	13.003	107	388.338	22.505	0	0.011	0.022	0.006	0.010	0.005	0.581	1.040	0.270	0.570	0.242
Track_108	108	NaN	NaN	30	0	0	0	0	0	6960.290	0.000	6960.290	37.379	108	244.836	19.310	0	0.009	0.018	0.002	0.009	0.004	0.875	1.283	0.410	0.881	0.245
Track_109	109	NaN	NaN	49	0	0	0	0	0	11520.480	0.000	11520.480	89.595	109	513.710	19.259	0	0.009	0.022	0.001	0.008	0.005	0.750	0.993	0.406	0.758	0.142
Track_110	110	NaN	NaN	21	0	0	0	0	0	4800.200	0.000	4800.200	22.643	110	349.199	22.812	0	0.009	0.020	0.002	0.008	0.005	0.719	1.070	0.445	0.709	0.196
Track_111	111	NaN	NaN	28	0	0	0	0	0	6480.270	1680.070	8160.340	40.420	111	583.721	17.135	0	0.009	0.021	6.360E-4	0.009	0.004	0.395	0.566	0.235	0.394	0.082
Track_112	112	NaN	NaN	49	0	0	0	0	0	11520.480	240.010	11760.490	35.083	112	385.260	11.939	0	0.009	0.035	0.002	0.008	0.006	0.601	1.025	0.237	0.592	0.189
Track_113	113	NaN	NaN	36	0	0	0	0	0	8400.350	0.000	8400.350	42.296	113	404.321	11.388	0	0.009	0.035	0.002	0.008	0.006	0.635	1.019	0.235	0.627	0.232
Track_114	114	NaN	NaN	43	0	0	0	0	0	10080.420	0.000	10080.420	67.817	114	512.509	11.590	0	0.010	0.022	8.412E-4	0.008	0.005	0.740	1.199	0.237	0.697	0.312
Track_115	115	NaN	NaN	31	0	0	0	0	0	7200.300	0.000	7200.300	56.602	115	437.153	12.821	0	0.010	0.031	7.684E-4	0.008	0.007	0.678	1.129	0.379	0.614	0.220
Track_116	116	NaN	NaN	41	0	0	0	0	0	9600.400	0.000	9600.400	54.062	116	442.767	10.726	0	0.009	0.022	8.412E-4	0.008	0.006	0.645	1.176	0.332	0.650	0.204
Track_117	117	NaN	NaN	15	0	0	0	0	0	3360.140	0.000	3360.140	10.221	117	233.932	15.940	0	0.007	0.014	0.002	0.007	0.004	0.418	0.578	0.338	0.393	0.072
Track_118	118	NaN	NaN	23	0	0	0	0	0	5280.220	1920.080	7200.300	27.424	118	230.052	6.903	0	0.009	0.025	8.412E-4	0.008	0.006	0.530	0.858	0.249	0.520	0.171
Track_119	119	NaN	NaN	35	0	0	0	0	0	8160.340	0.000	8160.340	40.918	119	468.293	17.484	0	0.008	0.030	1.835E-4	0.008	0.005	0.587	0.954	0.236	0.614	0.197
Track_120	120	NaN	NaN	17	0	0	0	0	0	3840.160	0.000	3840.160	29.279	120	498.995	13.967	0	0.012	0.027	0.001	0.013	0.006	0.711	0.853	0.297	0.735	0.121
Track_121	121	NaN	NaN	7	0	0	0	0	0	1440.060	1920.080	3360.140	5.041	121	210.791	16.067	0	0.009	0.014	0.003	0.008	0.004	0.380	0.545	0.238	0.348	0.095
Track_122	122	NaN	NaN	26	0	0	0	0	0	6000.250	0.000	6000.250	38.254	122	475.535	14.217	0	0.008	0.015	0.001	0.006	0.004	0.502	0.676	0.235	0.526	0.097
Track_123	123	NaN	NaN	41	0	0	0	0	0	9600.400	720.030	10320.430	65.086	123	143.332	7.920	0	0.010	0.035	0.001	0.009	0.007	0.440	0.710	0.234	0.446	0.126
Track_124	124	NaN	NaN	21	0	0	0	0	0	4800.200	1200.050	6000.250	8.917	124	345.777	8.077	0	0.013	0.057	0.002	0.008	0.016	0.608	1.035	0.357	0.600	0.170
Track_125	125	NaN	NaN	19	0	0	0	0	0	4320.180	0.000	4320.180	12.006	125	327.236	14.338	0	0.009	0.023	0.001	0.008	0.006	0.586	0.872	0.356	0.609	0.135
Track_126	126	NaN	NaN	18	0	0	0	0	0	4080.170	0.000	4080.170	19.029	126	92.227	18.616	0	0.008	0.021	0.002	0.006	0.005	0.529	0.918	0.240	0.571	0.169
Track_127	127	NaN	NaN	15	0	0	0	0	0	3360.140	0.000	3360.140	22.314	127	434.111	21.266	0	0.007	0.016	0.001	0.008	0.005	0.916	1.142	0.338	1.058	0.284
Track_128	128	NaN	NaN	15	0	0	0	0	0	3360.140	0.000	3360.140	26.182	128	425.815	14.226	0	0.014	0.060	8.879E-4	0.008	0.017	0.374	0.525	0.256	0.370	0.073
Track_129	129	NaN	NaN	63	0	0	0	0	0	14880.620	0.000	14880.620	82.178	129	414.003	8.185	0	0.009	0.053	0.000	0.007	0.009	0.571	1.009	0.236	0.588	0.185
Track_130	130	NaN	NaN	18	0	0	0	0	0	4080.170	720.030	4800.200	21.228	130	185.751	18.810	0	0.008	0.014	0.001	0.008	0.004	0.653	0.792	0.520	0.660	0.070
Track_131	131	NaN	NaN	24	0	0	0	0	0	5520.230	2400.100	7920.330	20.495	131	278.453	8.203	0	0.007	0.019	8.412E-4	0.006	0.005	0.950	1.277	0.417	0.974	0.234
Track_132	132	NaN	NaN	26	0	0	0	0	0	6000.250	0.000	6000.250	37.203	132	161.712	14.681	0	0.009	0.017	0.002	0.009	0.005	0.604	1.010	0.290	0.569	0.181
Track_133	133	NaN	NaN	38	0	0	0	0	0	8880.370	0.000	8880.370	51.918	133	453.683	12.193	0	0.007	0.017	0.000	0.007	0.004	0.980	1.404	0.614	0.999	0.163
Track_134	134	NaN	NaN	26	0	0	0	0	0	6000.250	0.000	6000.250	24.446	134	379.888	12.722	0	0.009	0.047	0.002	0.007	0.009	0.707	1.060	0.364	0.757	0.164
Track_135	135	NaN	NaN	27	0	0	0	0	0	6240.260	480.020	6720.280	64.908	135	567.551	17.476	0	0.013	0.059	0.002	0.011	0.010	0.494	1.049	0.256	0.412	0.206
Track_136	136	NaN	NaN	25	0	0	0	0	0	5760.240	0.000	5760.240	27.071	136	370.253	17.694	0	0.010	0.029	0.001	0.008	0.006	0.539	0.828	0.323	0.520	0.142
Track_137	137	NaN	NaN	17	0	0	0	0	0	3840.160	0.000	3840.160	27.345	137	509.517	16.433	0	0.010	0.017	0.002	0.010	0.004	0.730	1.035	0.333	0.790	0.211
Track_138	138	NaN	NaN	49	0	0	0	0	0	11520.480	0.000	11520.480	43.880	138	272.189	13.973	0	0.009	0.040	1.646E-4	0.008	0.007	0.446	0.704	0.232	0.415	0.128
Track_139	139	NaN	NaN	13	0	0	0	0	0	2880.120	720.030	3600.150	13.454	139	104.252	15.168	0	0.009	0.021	0.004	0.009	0.005	0.455	0.580	0.333	0.435	0.078
Track_140	140	NaN	NaN	16	0	0	0	0	0	3600.150	0.000	3600.150	10.856	140	336.878	19.472	0	0.009	0.016	0.002	0.008	0.004	0.872	1.142	0.543	0.929	0.167
Track_141	141	NaN	NaN	21	0	0	0	0	0	4800.200	0.000	4800.200	17.941	141	357.881	16.168	0	0.011	0.026	0.002	0.010	0.007	0.645	1.161	0.239	0.555	0.288
Track_142	142	NaN	NaN	17	0	0	0	0	0	3840.160	1680.070	5520.230	14.170	142	312.159	33.710	0	0.009	0.027	0.003	0.009	0.006	0.490	0.661	0.235	0.504	0.109
Track_143	143	NaN	NaN	50	0	0	0	0	0	11760.490	0.000	11760.490	35.470	143	345.677	27.765	0	0.007	0.018	0.001	0.006	0.004	0.893	1.304	0.341	0.920	0.224
Track_144	144	NaN	NaN	58	0	0	0	0	0	13680.570	0.000	13680.570	71.178	144	244.235	22.298	0	0.011	0.045	0.003	0.009	0.009	0.623	1.178	0.241	0.574	0.248
Track_145	145	NaN	NaN	25	0	0	0	0	0	5760.240	1680.070	7440.310	31.937	145	586.453	33.559	0	0.014	0.049	0.004	0.009	0.011	0.402	0.759	0.241	0.403	0.121
Track_146	146	NaN	NaN	90	0	0	0	0	0	21360.890	0.000	21360.890	157.935	146	474.787	30.059	0	0.009	0.021	3.335E-4	0.009	0.004	0.673	1.016	0.311	0.709	0.163
Track_147	147	NaN	NaN	20	0	0	0	0	0	4560.190	0.000	4560.190	30.894	147	35.805	34.960	0	0.009	0.021	0.002	0.008	0.005	0.561	0.974	0.244	0.516	0.198
Track_148	148	NaN	NaN	18	0	0	0	0	0	4080.170	0.000	4080.170	36.751	148	461.671	37.100	0	0.010	0.021	0.004	0.008	0.005	0.723	1.125	0.251	0.915	0.295
Track_149	149	NaN	NaN	18	0	0	0	0	0	4080.170	240.010	4320.180	22.667	149	322.512	33.910	0	0.010	0.052	0.001	0.007	0.012	0.561	0.936	0.261	0.561	0.188
Track_150	150	NaN	NaN	20	0	0	0	0	0	4560.190	0.000	4560.190	15.425	150	577.837	33.429	0	0.012	0.055	0.002	0.011	0.012	0.371	0.590	0.242	0.378	0.086
Track_151	151	NaN	NaN	43	0	0	0	0	0	10080.420	0.000	10080.420	64.554	151	495.142	28.662	0	0.009	0.024	9.510E-4	0.008	0.004	0.814	1.255	0.237	0.823	0.242
Track_152	152	NaN	NaN	19	0	0	0	0	0	4320.180	480.020	4800.200	30.836	152	547.562	33.403	0	0.010	0.023	0.002	0.011	0.005	0.381	0.547	0.253	0.354	0.083
Track_153	153	NaN	NaN	16	0	0	0	0	0	3600.150	1920.080	5520.230	9.605	153	301.316	27.815	0	0.007	0.012	0.002	0.006	0.003	0.461	0.631	0.347	0.429	0.096
Track_154	154	NaN	NaN	17	0	0	0	0	0	3840.160	0.000	3840.160	32.075	154	442.724	31.502	0	0.009	0.017	6.601E-4	0.010	0.005	0.846	1.194	0.303	0.987	0.302
Track_155	155	NaN	NaN	32	0	0	0	0	0	7440.310	0.000	7440.310	17.625	155	396.706	31.381	0	0.010	0.049	5.491E-4	0.008	0.008	0.553	1.197	0.262	0.503	0.264
Track_156	156	NaN	NaN	18	0	0	0	0	0	4080.170	0.000	4080.170	29.662	156	416.858	38.033	0	0.008	0.017	0.001	0.007	0.005	0.554	0.778	0.319	0.635	0.148
Track_157	157	NaN	NaN	27	0	0	0	0	0	6240.260	0.000	6240.260	36.973	157	247.401	35.614	0	0.010	0.021	9.436E-4	0.010	0.005	0.486	0.661	0.340	0.473	0.073
Track_158	158	NaN	NaN	20	0	0	0	0	0	4560.190	0.000	4560.190	41.246	158	452.538	39.803	0	0.010	0.017	0.005	0.010	0.005	0.936	1.429	0.321	1.091	0.331
Track_159	159	NaN	NaN	88	0	0	0	0	0	20880.870	1680.070	22560.940	145.378	159	499.603	22.842	0	0.011	0.049	0.001	0.010	0.007	0.712	1.321	0.313	0.633	0.284
Track_160	160	NaN	NaN	12	0	0	0	0	0	2640.110	1920.080	4560.190	10.719	160	74.044	36.510	0	0.006	0.013	0.002	0.006	0.003	0.407	0.538	0.246	0.441	0.081
Track_161	161	NaN	NaN	71	0	0	0	0	0	16800.700	0.000	16800.700	131.635	161	535.490	37.610	0	0.011	0.028	9.008E-4	0.011	0.006	0.675	1.449	0.241	0.601	0.334
Track_162	162	NaN	NaN	73	0	0	0	0	0	17280.720	0.000	17280.720	106.401	162	455.267	21.365	0	0.009	0.038	7.848E-4	0.008	0.005	0.717	1.369	0.299	0.677	0.215
Track_163	163	NaN	NaN	53	0	0	0	0	0	12480.520	0.000	12480.520	82.002	163	188.075	25.107	0	0.011	0.030	7.406E-4	0.010	0.006	0.721	1.072	0.261	0.777	0.220
Track_164	164	NaN	NaN	3	0	0	0	0	0	480.020	2640.110	3120.130	2.575	164	284.941	36.335	0	0.009	0.011	0.006	0.011	0.003	0.376	0.503	0.251	0.373	0.103
Track_165	165	NaN	NaN	43	0	0	0	0	0	10080.420	0.000	10080.420	59.735	165	128.827	33.839	0	0.009	0.021	0.002	0.008	0.005	0.525	0.947	0.336	0.514	0.107
Track_166	166	NaN	NaN	56	0	0	0	0	0	13200.550	0.000	13200.550	63.879	166	232.049	22.626	0	0.009	0.042	6.613E-4	0.008	0.006	0.570	0.958	0.287	0.540	0.175
Track_167	167	NaN	NaN	17	0	0	0	0	0	3840.160	0.000	3840.160	17.710	167	263.067	31.836	0	0.008	0.016	0.001	0.007	0.004	0.533	0.697	0.290	0.536	0.098
Track_168	168	NaN	NaN	59	0	0	0	0	0	13920.580	0.000	13920.580	75.632	168	397.218	28.326	0	0.009	0.055	5.482E-4	0.007	0.009	0.611	0.993	0.248	0.606	0.170
Track_169	169	NaN	NaN	28	0	0	0	0	0	6480.270	0.000	6480.270	21.726	169	389.882	32.943	0	0.009	0.058	0.002	0.007	0.011	0.679	0.981	0.278	0.720	0.190
Track_170	170	NaN	NaN	33	0	0	0	0	0	7680.320	720.030	8400.350	51.892	170	22.101	34.996	0	0.011	0.031	0.002	0.010	0.007	0.412	0.840	0.239	0.365	0.145
Track_171	171	NaN	NaN	49	0	0	0	0	0	11520.480	0.000	11520.480	68.376	171	109.719	27.987	0	0.009	0.021	8.293E-4	0.009	0.005	0.530	0.750	0.293	0.543	0.101
Track_172	172	NaN	NaN	66	0	0	0	0	0	15600.650	0.000	15600.650	30.718	172	319.398	23.611	0	0.010	0.047	0.002	0.006	0.009	0.595	1.200	0.271	0.548	0.225
Track_173	173	NaN	NaN	46	0	0	0	0	0	10800.450	480.020	11280.470	79.756	173	70.867	28.806	0	0.012	0.037	0.001	0.012	0.007	0.488	1.054	0.231	0.452	0.191
Track_174	174	NaN	NaN	14	0	0	0	0	0	3120.130	1920.080	5040.210	23.706	174	409.328	26.346	0	0.008	0.015	0.003	0.007	0.003	0.517	0.699	0.341	0.505	0.100
Track_175	175	NaN	NaN	16	0	0	0	0	0	3600.150	1440.060	5040.210	10.829	175	282.386	26.376	0	0.006	0.013	0.001	0.007	0.003	0.598	1.039	0.321	0.572	0.231
Track_176	176	NaN	NaN	40	0	0	0	0	0	9360.390	0.000	9360.390	74.318	176	513.917	26.711	0	0.010	0.023	9.667E-4	0.009	0.005	0.531	0.834	0.299	0.539	0.126
Track_177	177	NaN	NaN	8	0	0	0	0	0	1680.070	1680.070	3360.140	17.625	177	357.287	28.959	0	0.012	0.031	0.004	0.006	0.010	0.354	0.458	0.275	0.365	0.059
Track_178	178	NaN	NaN	21	0	0	0	0	0	4800.200	720.030	5520.230	26.808	178	167.782	25.520	0	0.011	0.035	0.002	0.009	0.008	0.420	0.703	0.277	0.403	0.100
Track_179	179	NaN	NaN	33	0	0	0	0	0	7680.320	0.000	7680.320	36.160	179	220.035	21.683	0	0.008	0.014	0.002	0.008	0.003	0.640	0.849	0.242	0.674	0.141
Track_180	180	NaN	NaN	53	0	0	0	0	0	12480.520	0.000	12480.520	104.862	180	535.854	17.782	0	0.011	0.040	0.003	0.010	0.007	0.850	1.393	0.242	0.837	0.345
Track_181	181	NaN	NaN	8	0	0	0	0	0	1680.070	1200.050	2880.120	9.333	181	368.980	31.650	0	0.013	0.040	0.003	0.010	0.013	0.403	0.658	0.243	0.419	0.127
Track_182	182	NaN	NaN	21	0	0	0	0	0	4800.200	0.000	4800.200	16.447	182	321.365	22.436	0	0.007	0.018	0.002	0.007	0.004	0.815	1.182	0.404	0.792	0.198
Track_183	183	NaN	NaN	19	0	0	0	0	0	4320.180	0.000	4320.180	9.165	183	5.552	27.503	0	0.008	0.017	8.412E-4	0.007	0.004	0.501	0.914	0.249	0.467	0.165
Track_184	184	NaN	NaN	20	0	0	0	0	0	4560.190	960.040	5520.230	32.956	184	485.137	30.133	0	0.008	0.013	0.004	0.008	0.002	0.970	1.276	0.282	1.056	0.233
Track_185	185	NaN	NaN	13	0	0	0	0	0	2880.120	0.000	2880.120	13.707	185	389.214	33.633	0	0.006	0.016	3.326E-4	0.006	0.005	0.870	1.186	0.355	0.950	0.288
Track_186	186	NaN	NaN	40	0	0	0	0	0	9360.390	1680.070	11040.460	55.008	186	202.898	18.618	0	0.010	0.020	0.001	0.009	0.006	0.551	1.093	0.253	0.537	0.159
Track_187	187	NaN	NaN	26	0	0	0	0	0	6000.250	0.000	6000.250	41.142	187	457.205	27.714	0	0.009	0.017	0.003	0.008	0.004	0.820	1.414	0.232	0.769	0.350
Track_188	188	NaN	NaN	75	0	0	0	0	0	17760.740	0.000	17760.740	120.113	188	188.845	21.037	0	0.010	0.022	0.002	0.010	0.005	0.660	1.190	0.244	0.629	0.195
Track_189	189	NaN	NaN	25	0	0	0	0	0	5760.240	0.000	5760.240	23.579	189	124.826	27.014	0	0.009	0.022	0.002	0.008	0.005	0.552	0.915	0.341	0.558	0.148
Track_190	190	NaN	NaN	15	0	0	0	0	0	3360.140	0.000	3360.140	7.566	190	346.051	31.965	0	0.007	0.014	0.001	0.008	0.004	0.503	0.726	0.312	0.504	0.115
Track_191	191	NaN	NaN	15	0	0	0	0	0	3360.140	0.000	3360.140	14.342	191	476.445	27.767	0	0.012	0.045	0.003	0.011	0.011	0.373	0.575	0.232	0.324	0.110
Track_192	192	NaN	NaN	34	0	0	0	0	0	7920.330	0.000	7920.330	23.562	192	332.581	22.213	0	0.007	0.014	9.033E-4	0.007	0.003	0.563	0.817	0.277	0.594	0.144
Track_193	193	NaN	NaN	16	0	0	0	0	0	3600.150	1920.080	5520.230	15.924	193	257.194	24.771	0	0.009	0.018	0.004	0.008	0.005	0.621	0.977	0.267	0.688	0.249
Track_194	194	NaN	NaN	20	0	0	0	0	0	4560.190	1440.060	6000.250	23.012	194	27.499	31.011	0	0.010	0.017	0.001	0.009	0.005	0.529	0.938	0.258	0.469	0.193
Track_195	195	NaN	NaN	54	0	0	0	0	0	12720.530	0.000	12720.530	74.316	195	101.886	19.277	0	0.011	0.043	0.001	0.011	0.007	0.530	1.145	0.292	0.525	0.140
Track_196	196	NaN	NaN	76	0	0	0	0	0	18000.750	0.000	18000.750	35.423	196	299.140	14.427	0	0.009	0.050	7.118E-4	0.008	0.007	0.796	1.389	0.268	0.776	0.248
Track_197	197	NaN	NaN	17	0	0	0	0	0	3840.160	0.000	3840.160	15.479	197	378.650	31.556	0	0.007	0.015	0.001	0.007	0.004	0.758	1.068	0.499	0.732	0.190
Track_198	198	NaN	NaN	23	0	0	0	0	0	5280.220	0.000	5280.220	40.456	198	519.271	27.724	0	0.009	0.016	0.004	0.008	0.004	0.626	0.841	0.271	0.633	0.128
Track_199	199	NaN	NaN	12	0	0	0	0	0	2640.110	2640.110	5280.220	17.792	199	437.227	27.417	0	0.009	0.019	0.003	0.009	0.005	0.596	0.986	0.315	0.463	0.250
Track_200	200	NaN	NaN	63	0	0	0	0	0	14880.620	0.000	14880.620	127.155	200	94.177	45.959	0	0.011	0.024	9.815E-4	0.011	0.005	0.595	1.037	0.238	0.512	0.209
Track_201	201	NaN	NaN	56	0	0	0	0	0	13200.550	0.000	13200.550	94.111	201	117.948	40.082	0	0.010	0.022	0.002	0.009	0.005	0.543	0.843	0.339	0.528	0.105
Track_202	202	NaN	NaN	12	0	0	0	0	0	2640.110	720.030	3360.140	17.876	202	528.937	46.949	0	0.009	0.021	0.001	0.009	0.005	0.454	0.711	0.234	0.446	0.136
Track_203	203	NaN	NaN	32	0	0	0	0	0	7440.310	1920.080	9360.390	60.597	203	514.438	50.580	0	0.010	0.017	0.001	0.010	0.005	0.395	0.655	0.262	0.385	0.084
Track_204	204	NaN	NaN	21	0	0	0	0	0	4800.200	0.000	4800.200	16.086	204	250.671	50.038	0	0.006	0.013	4.333E-4	0.006	0.003	0.494	0.706	0.278	0.522	0.111
Track_205	205	NaN	NaN	51	0	0	0	0	0	12000.500	0.000	12000.500	63.153	205	468.074	43.900	0	0.008	0.019	0.001	0.007	0.004	0.719	1.204	0.316	0.587	0.296
Track_206	206	NaN	NaN	49	0	0	0	0	0	11520.480	0.000	11520.480	80.291	206	143.055	35.551	0	0.010	0.025	0.002	0.009	0.005	0.548	0.788	0.232	0.547	0.150
Track_207	207	NaN	NaN	24	0	0	0	0	0	5520.230	960.040	6480.270	17.450	207	374.314	46.017	0	0.005	0.011	4.584E-4	0.004	0.003	0.759	1.061	0.390	0.760	0.193
Track_208	208	NaN	NaN	20	0	0	0	0	0	4560.190	0.000	4560.190	24.932	208	401.818	44.929	0	0.007	0.016	0.001	0.006	0.005	0.495	0.764	0.276	0.512	0.110
Track_209	209	NaN	NaN	20	0	0	0	0	0	4560.190	0.000	4560.190	20.319	209	170.877	46.964	0	0.009	0.020	0.001	0.008	0.005	0.642	0.818	0.453	0.676	0.119
Track_210	210	NaN	NaN	29	0	0	0	0	0	6720.280	0.000	6720.280	25.896	210	217.964	46.378	0	0.008	0.022	0.002	0.008	0.005	0.860	1.505	0.341	0.860	0.290
Track_211	211	NaN	NaN	32	0	0	0	0	0	7440.310	2400.100	9840.410	46.084	211	431.498	40.091	0	0.010	0.028	0.001	0.008	0.005	0.678	0.920	0.355	0.671	0.165
Track_212	212	NaN	NaN	13	0	0	0	0	0	2880.120	0.000	2880.120	22.744	212	55.883	54.403	0	0.014	0.047	0.004	0.012	0.011	0.686	1.144	0.258	0.641	0.278
Track_213	213	NaN	NaN	15	0	0	0	0	0	3360.140	0.000	3360.140	29.655	213	513.732	44.556	0	0.010	0.020	0.003	0.009	0.005	0.368	0.447	0.267	0.374	0.052
Track_214	214	NaN	NaN	43	0	0	0	0	0	10080.420	0.000	10080.420	32.681	214	275.090	31.442	0	0.008	0.027	0.003	0.007	0.004	0.642	0.907	0.258	0.664	0.147
Track_215	215	NaN	NaN	13	0	0	0	0	0	2880.120	0.000	2880.120	12.721	215	70.934	49.202	0	0.008	0.016	0.003	0.008	0.004	0.341	0.435	0.248	0.344	0.060
Track_216	216	NaN	NaN	33	0	0	0	0	0	7680.320	0.000	7680.320	35.285	216	48.905	51.923	0	0.010	0.054	0.001	0.008	0.009	0.491	0.706	0.236	0.490	0.119
Track_217	217	NaN	NaN	26	0	0	0	0	0	6000.250	0.000	6000.250	22.941	217	109.551	47.383	0	0.009	0.020	0.002	0.009	0.005	0.556	0.871	0.252	0.560	0.141
Track_218	218	NaN	NaN	23	0	0	0	0	0	5280.220	0.000	5280.220	2.254	218	315.303	47.771	0	0.010	0.044	0.002	0.008	0.009	0.657	1.092	0.266	0.599	0.251
Track_219	219	NaN	NaN	21	0	0	0	0	0	4800.200	0.000	4800.200	35.989	219	586.815	51.818	0	0.009	0.018	0.003	0.009	0.005	0.431	0.531	0.324	0.442	0.049
Track_220	220	NaN	NaN	31	0	0	0	0	0	7200.300	0.000	7200.300	33.299	220	31.283	49.850	0	0.009	0.018	0.001	0.009	0.005	0.561	1.173	0.243	0.513	0.238
Track_221	221	NaN	NaN	33	0	0	0	0	0	7680.320	480.020	8160.340	51.314	221	414.201	52.073	0	0.010	0.052	9.682E-4	0.009	0.009	0.568	1.195	0.289	0.469	0.250
Track_222	222	NaN	NaN	29	0	0	0	0	0	6720.280	1200.050	7920.330	41.562	222	538.031	49.981	0	0.013	0.053	0.003	0.012	0.010	0.513	0.871	0.234	0.522	0.178
Track_223	223	NaN	NaN	10	0	0	0	0	0	2160.090	2160.090	4320.180	9.550	223	351.618	47.087	0	0.010	0.028	0.003	0.008	0.008	0.487	0.749	0.261	0.494	0.128
Track_224	224	NaN	NaN	29	0	0	0	0	0	6720.280	0.000	6720.280	6.712	224	336.888	47.423	0	0.007	0.019	8.714E-4	0.007	0.005	0.645	1.110	0.237	0.622	0.230
Track_225	225	NaN	NaN	34	0	0	0	0	0	7920.330	1200.050	9120.380	53.139	225	179.099	45.988	0	0.010	0.022	0.001	0.010	0.005	0.559	0.841	0.277	0.558	0.118
Track_226	226	NaN	NaN	29	0	0	0	0	0	6720.280	0.000	6720.280	47.464	226	593.838	51.203	0	0.010	0.018	4.645E-4	0.010	0.004	0.376	0.605	0.238	0.348	0.094
Track_227	227	NaN	NaN	21	0	0	0	0	0	4800.200	0.000	4800.200	27.317	227	389.701	48.263	0	0.007	0.015	0.002	0.007	0.004	0.780	1.065	0.413	0.759	0.185
Track_228	228	NaN	NaN	28	0	0	0	0	0	6480.270	0.000	6480.270	50.501	228	465.055	47.491	0	0.009	0.018	7.985E-4	0.009	0.005	0.831	1.309	0.254	1.016	0.319
Track_229	229	NaN	NaN	15	0	0	0	0	0	3360.140	0.000	3360.140	15.723	229	194.235	47.272	0	0.008	0.016	0.001	0.008	0.004	0.540	0.697	0.366	0.582	0.115
Track_230	230	NaN	NaN	40	0	0	0	0	0	9360.390	0.000	9360.390	47.764	230	248.150	37.529	0	0.008	0.020	0.003	0.008	0.004	0.784	1.018	0.378	0.810	0.144
Track_231	231	NaN	NaN	14	0	0	0	0	0	3120.130	1200.050	4320.180	13.697	231	292.229	39.784	0	0.010	0.026	0.005	0.007	0.007	0.504	0.753	0.259	0.470	0.147
Track_232	232	NaN	NaN	28	0	0	0	0	0	6480.270	0.000	6480.270	22.560	232	297.666	37.235	0	0.008	0.051	0.001	0.006	0.009	0.580	0.779	0.393	0.583	0.103
Track_233	233	NaN	NaN	24	0	0	0	0	0	5520.230	1440.060	6960.290	16.857	233	49.557	41.372	0	0.010	0.024	0.001	0.009	0.006	0.454	0.625	0.263	0.444	0.102
Track_234	234	NaN	NaN	55	0	0	0	0	0	12960.540	0.000	12960.540	73.924	234	103.217	38.153	0	0.010	0.056	9.696E-4	0.009	0.008	0.673	1.137	0.269	0.638	0.239
Track_235	235	NaN	NaN	56	0	0	0	0	0	13200.550	0.000	13200.550	78.975	235	456.587	32.762	0	0.008	0.019	0.002	0.007	0.004	0.632	1.012	0.318	0.614	0.200
Track_236	236	NaN	NaN	66	0	0	0	0	0	15600.650	0.000	15600.650	107.128	236	485.762	33.547	0	0.010	0.058	0.001	0.008	0.008	0.797	1.167	0.275	0.953	0.287
Track_237	237	NaN	NaN	47	0	0	0	0	0	11040.460	0.000	11040.460	51.988	237	265.782	37.272	0	0.008	0.028	0.001	0.008	0.005	0.702	1.168	0.252	0.749	0.262
Track_238	238	NaN	NaN	10	0	0	0	0	0	2160.090	2160.090	4320.180	2.483	238	319.189	41.616	0	0.008	0.013	0.004	0.008	0.003	0.466	0.572	0.265	0.489	0.079
Track_239	239	NaN	NaN	17	0	0	0	0	0	3840.160	960.040	4800.200	27.607	239	31.969	38.593	0	0.010	0.018	0.003	0.011	0.004	0.561	0.809	0.301	0.611	0.152
Track_240	240	NaN	NaN	14	0	0	0	0	0	3120.130	0.000	3120.130	2.908	240	94.875	37.722	0	0.008	0.017	4.889E-4	0.008	0.004	0.494	0.636	0.340	0.517	0.081
Track_241	241	NaN	NaN	32	0	0	0	0	0	7440.310	0.000	7440.310	60.812	241	457.803	35.909	0	0.009	0.018	7.228E-4	0.009	0.005	0.967	1.513	0.265	1.094	0.396
Track_242	242	NaN	NaN	55	0	0	0	0	0	12960.540	0.000	12960.540	97.146	242	215.643	28.422	0	0.010	0.024	9.446E-4	0.010	0.005	0.762	1.084	0.285	0.821	0.224
Track_243	243	NaN	NaN	74	0	0	0	0	0	17520.730	0.000	17520.730	41.404	243	367.739	44.534	0	0.009	0.060	0.001	0.006	0.011	0.665	1.302	0.281	0.666	0.209
Track_244	244	NaN	NaN	23	0	0	0	0	0	5280.220	0.000	5280.220	27.602	244	201.233	36.225	0	0.007	0.013	0.001	0.007	0.003	0.996	1.284	0.606	0.994	0.186
Track_245	245	NaN	NaN	41	0	0	0	0	0	9600.400	0.000	9600.400	41.216	245	322.598	25.543	0	0.010	0.049	0.002	0.008	0.008	0.727	1.324	0.277	0.630	0.312
Track_246	246	NaN	NaN	4	0	0	0	0	0	720.030	2160.090	2880.120	4.635	246	514.837	45.876	0	0.009	0.012	0.007	0.009	0.003	0.266	0.309	0.231	0.276	0.029
Track_247	247	NaN	NaN	17	0	0	0	0	0	3840.160	480.020	4320.180	20.023	247	11.955	47.511	0	0.010	0.025	0.002	0.009	0.007	0.571	0.952	0.259	0.478	0.238
Track_248	248	NaN	NaN	17	0	0	0	0	0	3840.160	0.000	3840.160	7.327	248	361.314	43.087	0	0.009	0.015	0.001	0.010	0.004	0.726	1.262	0.344	0.708	0.296
Track_249	249	NaN	NaN	13	0	0	0	0	0	2880.120	0.000	2880.120	22.934	249	446.609	45.130	0	0.009	0.019	0.003	0.009	0.005	0.723	0.862	0.300	0.778	0.163
Track_250	250	NaN	NaN	52	0	0	0	0	0	12240.510	2400.100	14640.610	87.305	250	569.597	38.352	0	0.009	0.023	0.002	0.009	0.005	0.478	0.661	0.283	0.512	0.099
Track_251	251	NaN	NaN	38	0	0	0	0	0	8880.370	0.000	8880.370	59.543	251	154.649	36.906	0	0.011	0.021	0.002	0.010	0.005	0.540	0.879	0.358	0.517	0.117
Track_252	252	NaN	NaN	14	0	0	0	0	0	3120.130	0.000	3120.130	11.753	252	354.123	41.841	0	0.009	0.015	0.003	0.009	0.004	0.501	0.770	0.305	0.483	0.162
Track_253	253	NaN	NaN	8	0	0	0	0	0	1680.070	1440.060	3120.130	14.646	253	19.043	43.559	0	0.010	0.015	0.004	0.011	0.004	0.620	0.877	0.351	0.587	0.165
Track_254	254	NaN	NaN	4	0	0	0	0	0	720.030	2160.090	2880.120	2.490	254	532.847	44.118	0	0.006	0.007	0.005	0.005	0.001	0.617	0.767	0.474	0.726	0.131
Track_255	255	NaN	NaN	12	0	0	0	0	0	2640.110	720.030	3360.140	6.600	255	371.329	43.905	0	0.007	0.016	0.002	0.007	0.004	0.690	0.929	0.438	0.719	0.155
Track_256	256	NaN	NaN	48	0	0	0	0	0	11280.470	0.000	11280.470	59.625	256	411.536	36.353	0	0.008	0.022	7.832E-4	0.007	0.005	0.677	1.431	0.268	0.531	0.323
Track_257	257	NaN	NaN	8	0	0	0	0	0	1680.070	2160.090	3840.160	15.588	257	7.548	44.021	0	0.011	0.017	0.003	0.009	0.005	0.646	0.847	0.319	0.642	0.151
Track_258	258	NaN	NaN	41	0	0	0	0	0	9600.400	0.000	9600.400	18.101	258	382.436	39.086	0	0.005	0.016	5.302E-4	0.005	0.003	0.706	1.153	0.230	0.693	0.201
Track_259	259	NaN	NaN	46	0	0	0	0	0	10800.450	0.000	10800.450	82.476	259	532.698	35.512	0	0.011	0.025	0.003	0.010	0.005	0.529	1.029	0.265	0.518	0.172
Track_260	260	NaN	NaN	36	0	0	0	0	0	8400.350	0.000	8400.350	53.718	260	443.947	55.813	0	0.010	0.051	0.002	0.009	0.008	0.668	1.040	0.265	0.685	0.215
Track_261	261	NaN	NaN	20	0	0	0	0	0	4560.190	2400.100	6960.290	26.241	261	14.523	63.534	0	0.010	0.023	0.002	0.009	0.007	0.748	1.063	0.344	0.790	0.178
Track_262	262	NaN	NaN	103	0	0	0	0	0	24481.020	2640.110	27121.130	171.650	262	485.283	47.131	0	0.009	0.052	0.001	0.008	0.007	0.587	1.099	0.252	0.560	0.193
Track_263	263	NaN	NaN	23	0	0	0	0	0	5280.220	0.000	5280.220	22.469	263	279.419	56.298	0	0.007	0.026	3.151E-4	0.007	0.005	0.527	0.769	0.254	0.570	0.170
Track_264	264	NaN	NaN	51	0	0	0	0	0	12000.500	0.000	12000.500	97.921	264	191.717	54.103	0	0.012	0.040	0.003	0.010	0.007	0.448	0.714	0.235	0.464	0.115
Track_265	265	NaN	NaN	18	0	0	0	0	0	4080.170	0.000	4080.170	13.433	265	114.822	57.175	0	0.007	0.014	0.001	0.008	0.004	0.801	1.180	0.466	0.754	0.209
Track_266	266	NaN	NaN	49	0	0	0	0	0	11520.480	480.020	12000.500	68.938	266	581.747	61.449	0	0.009	0.034	0.000	0.010	0.005	0.423	0.662	0.235	0.436	0.102
Track_267	267	NaN	NaN	69	0	0	0	0	0	16320.680	0.000	16320.680	134.066	267	123.458	60.117	0	0.011	0.024	0.002	0.011	0.005	0.535	0.710	0.232	0.555	0.097
Track_268	268	NaN	NaN	27	0	0	0	0	0	6240.260	0.000	6240.260	16.082	268	243.049	57.949	0	0.007	0.024	6.382E-4	0.006	0.005	0.659	0.900	0.421	0.641	0.161
Track_269	269	NaN	NaN	39	0	0	0	0	0	9120.380	0.000	9120.380	66.662	269	40.857	60.071	0	0.010	0.019	5.150E-4	0.011	0.005	0.499	0.852	0.237	0.493	0.139
Track_270	270	NaN	NaN	20	0	0	0	0	0	4560.190	0.000	4560.190	25.763	270	411.656	62.408	0	0.015	0.053	0.003	0.011	0.012	0.579	1.405	0.233	0.406	0.366
Track_271	271	NaN	NaN	11	0	0	0	0	0	2400.100	2640.110	5040.210	5.155	271	20.146	56.743	0	0.008	0.016	0.002	0.008	0.004	0.388	0.531	0.244	0.399	0.085
Track_272	272	NaN	NaN	41	0	0	0	0	0	9600.400	1680.070	11280.470	78.901	272	164.274	49.047	0	0.010	0.021	0.002	0.010	0.005	0.595	0.709	0.443	0.610	0.065
Track_273	273	NaN	NaN	70	0	0	0	0	0	16560.690	0.000	16560.690	64.967	273	395.058	46.457	0	0.007	0.026	3.349E-4	0.006	0.005	0.560	1.222	0.309	0.526	0.179
Track_274	274	NaN	NaN	69	0	0	0	0	0	16320.680	0.000	16320.680	150.066	274	194.832	50.503	0	0.011	0.053	0.001	0.011	0.007	0.542	0.975	0.254	0.533	0.137
Track_275	275	NaN	NaN	70	0	0	0	0	0	16560.690	0.000	16560.690	96.345	275	446.469	53.771	0	0.009	0.059	9.191E-4	0.008	0.008	0.505	0.764	0.236	0.526	0.125
Track_276	276	NaN	NaN	48	0	0	0	0	0	11280.470	2160.090	13440.560	12.083	276	349.484	74.798	0	0.010	0.059	0.002	0.007	0.011	0.633	1.119	0.258	0.614	0.226
Track_277	277	NaN	NaN	50	0	0	0	0	0	11760.490	1920.080	13680.570	111.091	277	85.158	63.887	0	0.013	0.037	8.036E-4	0.013	0.007	0.442	0.743	0.242	0.439	0.113
Track_278	278	NaN	NaN	54	0	0	0	0	0	12720.530	0.000	12720.530	24.225	278	300.164	59.011	0	0.011	0.052	0.002	0.007	0.012	0.642	1.176	0.231	0.533	0.328
Track_279	279	NaN	NaN	38	0	0	0	0	0	8880.370	0.000	8880.370	54.125	279	230.293	59.292	0	0.008	0.014	0.002	0.009	0.004	0.728	0.961	0.302	0.769	0.162
Track_280	280	NaN	NaN	37	0	0	0	0	0	8640.360	0.000	8640.360	33.281	280	391.296	63.199	0	0.007	0.017	3.127E-4	0.007	0.004	0.600	1.034	0.244	0.566	0.192
Track_281	281	NaN	NaN	42	0	0	0	0	0	9840.410	2400.100	12240.510	64.010	281	583.882	71.852	0	0.010	0.028	0.002	0.010	0.005	0.341	0.558	0.236	0.317	0.085
Track_282	282	NaN	NaN	17	0	0	0	0	0	3840.160	1440.060	5280.220	10.516	282	318.365	62.058	0	0.008	0.015	0.002	0.009	0.004	0.661	0.941	0.348	0.668	0.169
Track_283	283	NaN	NaN	22	0	0	0	0	0	5040.210	0.000	5040.210	11.633	283	253.004	62.948	0	0.007	0.016	0.002	0.005	0.004	0.614	0.918	0.231	0.575	0.163
Track_284	284	NaN	NaN	2	0	0	0	0	0	240.010	2640.110	2880.120	2.423	284	474.623	62.307	0	0.010	0.010	0.010	0.010	NaN	0.276	0.290	0.263	0.290	0.013
Track_285	285	NaN	NaN	13	0	0	0	0	0	2880.120	240.010	3120.130	9.505	285	52.638	63.242	0	0.009	0.017	0.001	0.009	0.006	0.479	0.846	0.255	0.501	0.170
Track_286	286	NaN	NaN	28	0	0	0	0	0	6480.270	720.030	7200.300	54.110	286	513.902	61.077	0	0.010	0.020	0.003	0.009	0.005	0.647	1.025	0.249	0.681	0.201
Track_287	287	NaN	NaN	2	0	0	0	0	0	240.010	2640.110	2880.120	2.185	287	428.236	63.216	0	0.009	0.009	0.009	0.009	NaN	0.273	0.306	0.241	0.306	0.033
Track_288	288	NaN	NaN	28	0	0	0	0	0	6480.270	0.000	6480.270	24.592	288	329.786	59.088	0	0.009	0.059	0.002	0.006	0.011	0.545	0.863	0.342	0.533	0.127
Track_289	289	NaN	NaN	31	0	0	0	0	0	7200.300	2640.110	9840.410	50.464	289	583.123	53.608	0	0.009	0.019	0.002	0.009	0.005	0.324	0.453	0.238	0.303	0.058
Track_290	290	NaN	NaN	14	0	0	0	0	0	3120.130	0.000	3120.130	8.232	290	299.426	58.538	0	0.010	0.041	4.556E-4	0.008	0.010	0.478	0.747	0.258	0.495	0.162
Track_291	291	NaN	NaN	17	0	0	0	0	0	3840.160	0.000	3840.160	17.797	291	400.963	51.435	0	0.009	0.025	0.002	0.008	0.006	0.697	0.902	0.357	0.730	0.164
Track_292	292	NaN	NaN	64	0	0	0	0	0	15120.630	960.040	16080.670	116.393	292	513.109	51.568	0	0.010	0.027	0.002	0.008	0.005	0.860	1.330	0.262	0.964	0.329
Track_293	293	NaN	NaN	25	0	0	0	0	0	5760.240	0.000	5760.240	16.624	293	4.936	49.431	0	0.009	0.044	0.000	0.007	0.009	0.554	1.102	0.234	0.517	0.176
Track_294	294	NaN	NaN	13	0	0	0	0	0	2880.120	960.040	3840.160	0.878	294	307.685	51.629	0	0.007	0.012	0.002	0.007	0.003	0.519	0.904	0.231	0.478	0.207
Track_295	295	NaN	NaN	30	0	0	0	0	0	6960.290	0.000	6960.290	51.360	295	427.591	50.551	0	0.010	0.049	0.004	0.008	0.009	0.507	1.273	0.243	0.422	0.253
Track_296	296	NaN	NaN	13	0	0	0	0	0	2880.120	0.000	2880.120	23.252	296	508.929	50.662	0	0.013	0.043	0.004	0.009	0.012	0.522	0.679	0.259	0.549	0.119
Track_297	297	NaN	NaN	17	0	0	0	0	0	3840.160	0.000	3840.160	23.249	297	222.248	55.029	0	0.010	0.018	0.004	0.010	0.004	0.605	1.156	0.306	0.540	0.229
Track_298	298	NaN	NaN	5	0	0	0	0	0	960.040	2160.090	3120.130	5.809	298	285.169	51.139	0	0.010	0.019	0.004	0.009	0.006	0.319	0.385	0.260	0.314	0.041
Track_299	299	NaN	NaN	30	0	0	0	0	0	6960.290	0.000	6960.290	58.091	299	438.812	49.130	0	0.009	0.019	0.002	0.009	0.004	0.669	1.010	0.238	0.795	0.236
Track_300	300	NaN	NaN	18	0	0	0	0	0	4080.170	2640.110	6720.280	19.193	300	513.045	57.599	0	0.013	0.052	0.004	0.010	0.012	0.332	0.719	0.243	0.312	0.108
Track_301	301	NaN	NaN	22	0	0	0	0	0	5040.210	0.000	5040.210	39.447	301	514.102	57.973	0	0.009	0.018	0.002	0.008	0.004	0.700	1.225	0.268	0.705	0.241
Track_302	302	NaN	NaN	18	0	0	0	0	0	4080.170	0.000	4080.170	11.486	302	345.069	55.517	0	0.010	0.054	0.002	0.006	0.012	0.614	1.049	0.267	0.618	0.242
Track_303	303	NaN	NaN	17	0	0	0	0	0	3840.160	0.000	3840.160	7.396	303	387.077	56.459	0	0.012	0.033	9.218E-4	0.011	0.009	0.654	1.069	0.267	0.667	0.194
Track_304	304	NaN	NaN	44	0	0	0	0	0	10320.430	0.000	10320.430	65.294	304	213.706	55.153	0	0.009	0.019	0.002	0.009	0.004	0.624	0.902	0.305	0.593	0.136
Track_305	305	NaN	NaN	34	0	0	0	0	0	7920.330	0.000	7920.330	19.299	305	361.979	55.720	0	0.006	0.024	0.001	0.004	0.005	0.678	0.954	0.269	0.668	0.185
Track_306	306	NaN	NaN	15	0	0	0	0	0	3360.140	0.000	3360.140	27.611	306	478.850	56.477	0	0.009	0.018	0.002	0.009	0.004	0.690	0.954	0.363	0.716	0.204
Track_307	307	NaN	NaN	19	0	0	0	0	0	4320.180	0.000	4320.180	37.838	307	185.874	56.348	0	0.010	0.021	0.003	0.010	0.005	0.448	0.589	0.266	0.443	0.080
Track_308	308	NaN	NaN	19	0	0	0	0	0	4320.180	0.000	4320.180	31.377	308	207.818	55.214	0	0.008	0.018	0.001	0.008	0.005	0.451	0.666	0.260	0.456	0.090
Track_309	309	NaN	NaN	6	0	0	0	0	0	1200.050	2400.100	3600.150	5.067	309	486.678	56.312	0	0.008	0.019	0.002	0.007	0.006	0.477	0.859	0.230	0.519	0.218
Track_310	310	NaN	NaN	22	0	0	0	0	0	5040.210	480.020	5520.230	34.728	310	536.776	54.895	0	0.012	0.030	0.004	0.012	0.007	0.509	0.933	0.265	0.541	0.191
Track_311	311	NaN	NaN	16	0	0	0	0	0	3600.150	0.000	3600.150	0.572	311	326.876	52.774	0	0.008	0.035	6.775E-4	0.006	0.009	0.574	0.920	0.303	0.631	0.181
Track_312	312	NaN	NaN	42	0	0	0	0	0	9840.410	0.000	9840.410	27.989	312	264.847	52.285	0	0.007	0.017	9.782E-4	0.007	0.003	0.646	0.868	0.347	0.661	0.108
Track_313	313	NaN	NaN	5	0	0	0	0	0	960.040	2640.110	3600.150	14.036	313	529.340	56.167	0	0.015	0.030	0.005	0.012	0.011	0.334	0.411	0.283	0.310	0.049
Track_314	314	NaN	NaN	17	0	0	0	0	0	3840.160	0.000	3840.160	14.235	314	267.208	55.196	0	0.007	0.016	0.001	0.008	0.004	0.639	0.817	0.275	0.689	0.167
Track_315	315	NaN	NaN	35	0	0	0	0	0	8160.340	1440.060	9600.400	59.026	315	196.046	50.091	0	0.011	0.021	0.002	0.011	0.005	0.538	0.747	0.323	0.537	0.096
Track_316	316	NaN	NaN	57	0	0	0	0	0	13440.560	0.000	13440.560	23.526	316	367.266	48.851	0	0.007	0.021	7.360E-4	0.005	0.004	0.636	1.227	0.341	0.623	0.159
Track_317	317	NaN	NaN	21	0	0	0	0	0	4800.200	0.000	4800.200	18.639	317	373.036	70.638	0	0.008	0.015	0.002	0.008	0.004	0.779	1.137	0.389	0.765	0.193
Track_318	318	NaN	NaN	29	0	0	0	0	0	6720.280	0.000	6720.280	20.707	318	269.907	70.906	0	0.009	0.030	4.736E-4	0.008	0.007	0.784	1.201	0.230	0.899	0.303
Track_319	319	NaN	NaN	29	0	0	0	0	0	6720.280	0.000	6720.280	17.668	319	321.376	70.490	0	0.011	0.057	0.002	0.007	0.012	0.476	0.691	0.261	0.455	0.140
Track_320	320	NaN	NaN	83	0	0	0	0	0	19680.820	0.000	19680.820	111.078	320	470.520	65.948	0	0.009	0.040	6.268E-4	0.008	0.006	0.624	0.983	0.287	0.618	0.163
Track_321	321	NaN	NaN	25	0	0	0	0	0	5760.240	0.000	5760.240	36.594	321	459.066	70.688	0	0.009	0.017	0.002	0.009	0.004	0.450	0.605	0.241	0.464	0.092
Track_322	322	NaN	NaN	27	0	0	0	0	0	6240.260	1440.060	7680.320	42.935	322	597.160	79.507	0	0.010	0.023	0.003	0.009	0.005	0.616	0.806	0.243	0.636	0.137
Track_323	323	NaN	NaN	40	0	0	0	0	0	9360.390	0.000	9360.390	11.955	323	374.703	69.548	0	0.008	0.026	0.002	0.006	0.006	0.573	0.816	0.243	0.616	0.162
Track_324	324	NaN	NaN	33	0	0	0	0	0	7680.320	0.000	7680.320	66.225	324	527.381	73.153	0	0.011	0.024	0.003	0.011	0.005	0.610	1.075	0.275	0.596	0.185
Track_325	325	NaN	NaN	22	0	0	0	0	0	5040.210	960.040	6000.250	28.027	325	18.857	72.485	0	0.008	0.021	0.001	0.007	0.006	0.626	1.319	0.235	0.644	0.327
Track_326	326	NaN	NaN	34	0	0	0	0	0	7920.330	0.000	7920.330	11.144	326	293.359	69.784	0	0.005	0.020	8.651E-5	0.005	0.003	0.867	1.193	0.507	0.845	0.168
Track_327	327	NaN	NaN	15	0	0	0	0	0	3360.140	0.000	3360.140	22.275	327	188.859	72.065	0	0.009	0.017	0.002	0.010	0.004	0.357	0.600	0.251	0.333	0.086
Track_328	328	NaN	NaN	15	0	0	0	0	0	3360.140	2160.090	5520.230	2.974	328	288.482	69.613	0	0.005	0.011	8.811E-4	0.006	0.003	0.794	1.217	0.448	0.728	0.225
Track_329	329	NaN	NaN	32	0	0	0	0	0	7440.310	0.000	7440.310	59.237	329	578.019	70.954	0	0.011	0.053	0.001	0.010	0.009	0.428	0.889	0.269	0.402	0.121
Track_330	330	NaN	NaN	30	0	0	0	0	0	6960.290	0.000	6960.290	53.054	330	467.442	67.830	0	0.008	0.018	0.002	0.008	0.004	0.572	0.841	0.245	0.588	0.165
Track_331	331	NaN	NaN	17	0	0	0	0	0	3840.160	2400.100	6240.260	9.335	331	281.566	74.458	0	0.006	0.010	0.001	0.006	0.002	0.647	0.995	0.244	0.668	0.223
Track_332	332	NaN	NaN	83	0	0	0	0	0	19680.820	0.000	19680.820	109.552	332	263.948	65.746	0	0.009	0.052	0.001	0.007	0.008	0.531	1.003	0.237	0.521	0.178
Track_333	333	NaN	NaN	24	0	0	0	0	0	5520.230	720.030	6240.260	54.810	333	466.934	71.913	0	0.012	0.053	7.678E-4	0.010	0.012	0.498	0.691	0.273	0.503	0.123
Track_334	334	NaN	NaN	4	0	0	0	0	0	720.030	2640.110	3360.140	15.143	334	90.534	77.705	0	0.021	0.041	0.009	0.013	0.018	0.318	0.335	0.295	0.334	0.017
Track_335	335	NaN	NaN	50	0	0	0	0	0	11760.490	0.000	11760.490	82.959	335	206.831	66.183	0	0.010	0.018	0.002	0.009	0.004	0.533	0.746	0.311	0.537	0.088
Track_336	336	NaN	NaN	21	0	0	0	0	0	4800.200	240.010	5040.210	27.554	336	55.348	75.796	0	0.009	0.018	5.392E-4	0.010	0.005	0.524	0.757	0.387	0.472	0.115
Track_337	337	NaN	NaN	21	0	0	0	0	0	4800.200	0.000	4800.200	34.340	337	484.839	75.353	0	0.009	0.019	0.002	0.009	0.005	0.642	1.211	0.289	0.515	0.293
Track_338	338	NaN	NaN	50	0	0	0	0	0	11760.490	0.000	11760.490	48.429	338	262.313	73.856	0	0.008	0.016	0.002	0.007	0.004	0.703	1.049	0.297	0.735	0.222
Track_339	339	NaN	NaN	46	0	0	0	0	0	10800.450	0.000	10800.450	76.154	339	550.020	73.592	0	0.010	0.047	0.001	0.007	0.008	0.579	0.937	0.241	0.611	0.207
Track_340	340	NaN	NaN	18	0	0	0	0	0	4080.170	1680.070	5760.240	13.172	340	332.882	73.692	0	0.009	0.025	0.003	0.008	0.005	0.617	0.864	0.364	0.646	0.160
Track_341	341	NaN	NaN	14	0	0	0	0	0	3120.130	0.000	3120.130	24.137	341	362.297	69.438	0	0.011	0.019	8.288E-4	0.012	0.006	0.653	0.911	0.484	0.648	0.115
Track_342	342	NaN	NaN	44	0	0	0	0	0	10320.430	0.000	10320.430	69.430	342	382.646	69.537	0	0.012	0.059	0.001	0.009	0.013	0.613	1.093	0.254	0.629	0.221
Track_343	343	NaN	NaN	27	0	0	0	0	0	6240.260	1680.070	7920.330	38.793	343	421.381	68.363	0	0.008	0.017	1.922E-4	0.007	0.004	0.531	0.783	0.245	0.502	0.127
Track_344	344	NaN	NaN	23	0	0	0	0	0	5280.220	0.000	5280.220	31.595	344	425.064	65.647	0	0.008	0.023	2.358E-4	0.007	0.005	0.573	0.761	0.264	0.647	0.153
Track_345	345	NaN	NaN	24	0	0	0	0	0	5520.230	0.000	5520.230	48.882	345	574.799	66.952	0	0.011	0.027	0.002	0.011	0.006	0.772	1.023	0.281	0.786	0.130
Track_346	346	NaN	NaN	70	0	0	0	0	0	16560.690	0.000	16560.690	144.417	346	114.307	56.256	0	0.012	0.027	3.971E-4	0.012	0.005	0.502	0.715	0.302	0.502	0.077
Track_347	347	NaN	NaN	35	0	0	0	0	0	8160.340	1920.080	10080.420	44.464	347	228.958	68.080	0	0.008	0.014	0.002	0.008	0.003	0.528	0.688	0.335	0.521	0.108
Track_348	348	NaN	NaN	15	0	0	0	0	0	3360.140	0.000	3360.140	29.509	348	459.970	66.621	0	0.010	0.051	9.036E-4	0.007	0.013	0.676	1.085	0.284	0.751	0.273
Track_349	349	NaN	NaN	13	0	0	0	0	0	2880.120	720.030	3600.150	14.525	349	4.448	63.972	0	0.010	0.025	0.003	0.008	0.007	0.568	0.989	0.255	0.597	0.233
Track_350	350	NaN	NaN	22	0	0	0	0	0	5040.210	2640.110	7680.320	59.513	350	478.175	66.173	0	0.013	0.029	0.005	0.012	0.007	0.476	0.776	0.300	0.481	0.115
Track_351	351	NaN	NaN	29	0	0	0	0	0	6720.280	0.000	6720.280	4.172	351	306.917	63.736	0	0.006	0.015	0.002	0.006	0.004	0.717	1.101	0.342	0.636	0.281
Track_352	352	NaN	NaN	18	0	0	0	0	0	4080.170	1440.060	5520.230	17.506	352	517.977	66.696	0	0.014	0.058	0.004	0.011	0.012	0.430	0.740	0.239	0.439	0.135
Track_353	353	NaN	NaN	87	0	0	0	0	0	20640.860	0.000	20640.860	166.787	353	153.156	63.033	0	0.011	0.025	0.002	0.010	0.005	0.561	0.847	0.240	0.556	0.153
Track_354	354	NaN	NaN	65	0	0	0	0	0	15360.640	0.000	15360.640	55.383	354	392.672	58.607	0	0.008	0.057	7.610E-4	0.006	0.008	0.648	1.353	0.237	0.651	0.198
Track_355	355	NaN	NaN	13	0	0	0	0	0	2880.120	0.000	2880.120	15.244	355	389.486	64.728	0	0.010	0.017	0.005	0.011	0.004	1.030	1.320	0.540	1.098	0.228
Track_356	356	NaN	NaN	50	0	0	0	0	0	11760.490	0.000	11760.490	91.485	356	537.782	66.296	0	0.010	0.022	0.001	0.008	0.005	0.698	1.279	0.234	0.632	0.268
Track_357	357	NaN	NaN	63	0	0	0	0	0	14880.620	0.000	14880.620	117.221	357	557.170	64.225	0	0.010	0.021	0.001	0.010	0.004	0.713	1.352	0.283	0.663	0.253
Track_358	358	NaN	NaN	14	0	0	0	0	0	3120.130	0.000	3120.130	15.068	358	95.800	63.006	0	0.008	0.014	0.004	0.006	0.003	0.355	0.470	0.267	0.368	0.066
Track_359	359	NaN	NaN	8	0	0	0	0	0	1680.070	2400.100	4080.170	7.463	359	0.570	74.926	0	0.008	0.016	0.002	0.006	0.006	0.907	1.329	0.412	0.975	0.292
Track_360	360	NaN	NaN	35	0	0	0	0	0	8160.340	1200.050	9360.390	24.585	360	360.206	65.809	0	0.009	0.023	2.430E-4	0.009	0.005	0.634	0.983	0.288	0.602	0.172
Track_361	361	NaN	NaN	19	0	0	0	0	0	4320.180	0.000	4320.180	32.681	361	558.989	69.414	0	0.010	0.018	0.003	0.010	0.005	0.476	0.644	0.255	0.473	0.107
Track_362	362	NaN	NaN	15	0	0	0	0	0	3360.140	960.040	4320.180	12.305	362	536.481	68.758	0	0.015	0.046	0.003	0.009	0.015	0.353	0.504	0.243	0.351	0.082
Track_363	363	NaN	NaN	39	0	0	0	0	0	9120.380	1920.080	11040.460	28.791	363	281.690	58.731	0	0.009	0.033	9.404E-4	0.009	0.006	0.707	1.103	0.259	0.756	0.281
Track_364	364	NaN	NaN	14	0	0	0	0	0	3120.130	0.000	3120.130	6.678	364	314.286	66.365	0	0.006	0.012	0.002	0.005	0.003	0.487	0.744	0.232	0.509	0.132
Track_365	365	NaN	NaN	17	0	0	0	0	0	3840.160	1440.060	5280.220	17.889	365	28.521	72.333	0	0.008	0.021	0.002	0.009	0.004	0.540	0.825	0.398	0.514	0.124
Track_366	366	NaN	NaN	32	0	0	0	0	0	7440.310	0.000	7440.310	55.466	366	435.787	63.019	0	0.009	0.017	0.002	0.009	0.004	0.668	1.174	0.233	0.674	0.248
Track_367	367	NaN	NaN	59	0	0	0	0	0	13920.580	0.000	13920.580	44.777	367	337.214	49.945	0	0.007	0.017	5.657E-4	0.007	0.004	0.738	1.497	0.272	0.706	0.261
Track_368	368	NaN	NaN	16	0	0	0	0	0	3600.150	240.010	3840.160	28.061	368	501.411	67.310	0	0.009	0.017	0.002	0.010	0.005	0.827	1.237	0.372	0.859	0.249
Track_369	369	NaN	NaN	18	0	0	0	0	0	4080.170	0.000	4080.170	16.034	369	129.094	64.701	0	0.009	0.021	0.003	0.007	0.005	0.537	0.740	0.247	0.592	0.149
Track_370	370	NaN	NaN	14	0	0	0	0	0	3120.130	0.000	3120.130	9.439	370	234.592	69.382	0	0.007	0.013	8.281E-4	0.008	0.004	0.603	0.827	0.296	0.693	0.167
Track_371	371	NaN	NaN	7	0	0	0	0	0	1440.060	2640.110	4080.170	12.424	371	5.432	88.776	0	0.010	0.014	0.005	0.011	0.004	0.701	1.065	0.251	0.828	0.265
Track_372	372	NaN	NaN	28	0	0	0	0	0	6480.270	720.030	7200.300	44.676	372	511.812	89.897	0	0.010	0.024	0.002	0.010	0.006	0.423	0.646	0.273	0.387	0.110
Track_373	373	NaN	NaN	21	0	0	0	0	0	4800.200	0.000	4800.200	24.985	373	228.674	85.635	0	0.006	0.016	0.001	0.007	0.004	0.548	0.678	0.325	0.556	0.091
Track_374	374	NaN	NaN	34	0	0	0	0	0	7920.330	0.000	7920.330	52.879	374	478.141	88.628	0	0.009	0.016	9.453E-4	0.009	0.004	0.492	0.731	0.236	0.507	0.137
Track_375	375	NaN	NaN	31	0	0	0	0	0	7200.300	0.000	7200.300	44.940	375	136.235	88.662	0	0.010	0.022	0.002	0.010	0.005	0.505	0.734	0.240	0.548	0.149
Track_376	376	NaN	NaN	17	0	0	0	0	0	3840.160	0.000	3840.160	25.414	376	295.233	86.213	0	0.010	0.061	0.002	0.007	0.014	0.887	1.304	0.241	1.012	0.309
Track_377	377	NaN	NaN	52	0	0	0	0	0	12240.510	0.000	12240.510	24.788	377	331.347	93.290	0	0.008	0.034	6.665E-4	0.007	0.006	0.612	1.205	0.267	0.541	0.220
Track_378	378	NaN	NaN	40	0	0	0	0	0	9360.390	0.000	9360.390	52.703	378	463.491	84.706	0	0.011	0.047	0.002	0.009	0.008	0.445	0.628	0.260	0.439	0.101
Track_379	379	NaN	NaN	25	0	0	0	0	0	5760.240	2640.110	8400.350	7.567	379	277.861	83.239	0	0.007	0.031	3.522E-4	0.006	0.006	0.432	0.610	0.237	0.459	0.105
Track_380	380	NaN	NaN	37	0	0	0	0	0	8640.360	0.000	8640.360	49.793	380	562.031	86.097	0	0.010	0.056	0.002	0.009	0.009	0.526	0.680	0.305	0.566	0.092
Track_381	381	NaN	NaN	60	0	0	0	0	0	14160.590	0.000	14160.590	61.460	381	423.220	76.846	0	0.007	0.019	0.001	0.007	0.004	0.663	1.103	0.304	0.700	0.255
Track_382	382	NaN	NaN	58	0	0	0	0	0	13680.570	960.040	14640.610	78.667	382	241.213	83.497	0	0.009	0.027	7.236E-4	0.008	0.005	0.491	0.689	0.295	0.490	0.108
Track_383	383	NaN	NaN	51	0	0	0	0	0	12000.500	0.000	12000.500	77.277	383	487.076	77.699	0	0.009	0.025	0.001	0.009	0.005	0.684	0.942	0.237	0.733	0.182
Track_384	384	NaN	NaN	19	0	0	0	0	0	4320.180	0.000	4320.180	20.214	384	361.976	80.902	0	0.006	0.011	0.002	0.006	0.003	0.543	0.696	0.268	0.574	0.120
Track_385	385	NaN	NaN	51	0	0	0	0	0	12000.500	0.000	12000.500	80.016	385	217.372	73.626	0	0.009	0.020	0.002	0.009	0.004	0.568	0.785	0.238	0.586	0.121
Track_386	386	NaN	NaN	43	0	0	0	0	0	10080.420	0.000	10080.420	22.321	386	366.004	79.066	0	0.008	0.021	5.430E-4	0.008	0.004	0.800	1.130	0.252	0.837	0.193
Track_387	387	NaN	NaN	38	0	0	0	0	0	8880.370	0.000	8880.370	27.301	387	348.622	88.363	0	0.009	0.047	0.003	0.007	0.008	0.719	1.098	0.271	0.760	0.218
Track_388	388	NaN	NaN	66	0	0	0	0	0	15600.650	960.040	16560.690	35.773	388	399.674	94.604	0	0.007	0.051	6.193E-4	0.006	0.007	0.711	1.046	0.238	0.701	0.166
Track_389	389	NaN	NaN	20	0	0	0	0	0	4560.190	0.000	4560.190	27.358	389	413.747	86.890	0	0.008	0.018	0.002	0.007	0.004	0.423	0.577	0.289	0.423	0.079
Track_390	390	NaN	NaN	76	0	0	0	0	0	18000.750	0.000	18000.750	79.987	390	274.560	92.228	0	0.008	0.025	9.862E-4	0.007	0.005	0.476	0.818	0.259	0.477	0.135
Track_391	391	NaN	NaN	20	0	0	0	0	0	4560.190	0.000	4560.190	25.347	391	61.196	89.622	0	0.008	0.018	0.001	0.008	0.004	0.459	0.640	0.232	0.451	0.108
Track_392	392	NaN	NaN	12	0	0	0	0	0	2640.110	480.020	3120.130	10.150	392	269.626	87.542	0	0.007	0.014	0.002	0.005	0.004	0.499	0.739	0.325	0.509	0.139
Track_393	393	NaN	NaN	58	0	0	0	0	0	13680.570	2640.110	16320.680	120.096	393	139.970	90.448	0	0.012	0.024	0.003	0.011	0.005	0.526	0.831	0.250	0.532	0.124
Track_394	394	NaN	NaN	26	0	0	0	0	0	6000.250	0.000	6000.250	22.466	394	326.881	94.161	0	0.009	0.046	0.002	0.007	0.009	0.604	1.016	0.242	0.651	0.173
Track_395	395	NaN	NaN	26	0	0	0	0	0	6000.250	960.040	6960.290	42.201	395	18.577	89.531	0	0.011	0.050	0.002	0.009	0.009	0.776	1.494	0.286	0.766	0.373
Track_396	396	NaN	NaN	100	0	0	0	0	0	23760.990	1680.070	25441.060	20.099	396	381.748	97.395	0	0.008	0.036	7.922E-4	0.005	0.007	0.617	1.369	0.247	0.567	0.242
Track_397	397	NaN	NaN	9	0	0	0	0	0	1920.080	1920.080	3840.160	18.519	397	453.597	90.381	0	0.013	0.022	0.002	0.015	0.006	0.459	0.594	0.303	0.447	0.092
Track_398	398	NaN	NaN	3	0	0	0	0	0	480.020	2400.100	2880.120	4.096	398	606.237	88.668	0	0.009	0.013	0.006	0.013	0.005	0.278	0.297	0.239	0.297	0.027
Track_399	399	NaN	NaN	30	0	0	0	0	0	6960.290	0.000	6960.290	41.829	399	587.152	89.759	0	0.008	0.016	0.002	0.008	0.004	0.379	0.465	0.248	0.383	0.048
Track_400	400	NaN	NaN	54	0	0	0	0	0	12720.530	0.000	12720.530	92.371	400	207.945	79.293	0	0.010	0.017	0.001	0.009	0.004	0.684	1.217	0.342	0.641	0.241
Track_401	401	NaN	NaN	18	0	0	0	0	0	4080.170	0.000	4080.170	22.405	401	438.434	87.075	0	0.008	0.017	9.964E-4	0.008	0.005	0.480	0.722	0.320	0.486	0.127
Track_402	402	NaN	NaN	11	0	0	0	0	0	2400.100	960.040	3360.140	18.836	402	17.473	86.696	0	0.010	0.016	0.005	0.008	0.004	0.455	0.755	0.254	0.439	0.148
Track_403	403	NaN	NaN	18	0	0	0	0	0	4080.170	0.000	4080.170	19.829	403	397.542	79.733	0	0.010	0.015	0.002	0.010	0.004	0.835	1.342	0.249	0.724	0.326
Track_404	404	NaN	NaN	25	0	0	0	0	0	5760.240	720.030	6480.270	42.774	404	454.836	79.200	0	0.010	0.026	5.947E-4	0.009	0.006	0.689	0.993	0.260	0.712	0.212
Track_405	405	NaN	NaN	8	0	0	0	0	0	1680.070	2400.100	4080.170	14.923	405	9.073	82.625	0	0.010	0.017	0.003	0.009	0.005	0.589	0.771	0.378	0.596	0.135
Track_406	406	NaN	NaN	9	0	0	0	0	0	1920.080	1920.080	3840.160	7.337	406	405.981	78.538	0	0.010	0.021	0.002	0.010	0.007	0.368	0.578	0.242	0.336	0.108
Track_407	407	NaN	NaN	47	0	0	0	0	0	11040.460	0.000	11040.460	72.793	407	477.267	80.055	0	0.009	0.016	0.003	0.008	0.004	0.624	1.018	0.256	0.651	0.206
Track_408	408	NaN	NaN	37	0	0	0	0	0	8640.360	0.000	8640.360	48.005	408	416.090	79.091	0	0.008	0.021	8.935E-4	0.008	0.005	0.686	0.906	0.354	0.706	0.153
Track_409	409	NaN	NaN	71	0	0	0	0	0	16800.700	0.000	16800.700	7.322	409	339.142	73.464	0	0.009	0.058	8.800E-4	0.007	0.008	0.573	1.034	0.252	0.542	0.195
Track_410	410	NaN	NaN	21	0	0	0	0	0	4800.200	0.000	4800.200	31.672	410	160.229	78.038	0	0.009	0.018	0.002	0.008	0.005	0.508	0.690	0.254	0.499	0.115
Track_411	411	NaN	NaN	24	0	0	0	0	0	5520.230	0.000	5520.230	40.226	411	68.585	78.956	0	0.010	0.040	7.851E-4	0.008	0.008	0.592	0.860	0.252	0.655	0.177
Track_412	412	NaN	NaN	75	0	0	0	0	0	17760.740	0.000	17760.740	106.974	412	481.763	77.712	0	0.009	0.025	0.001	0.009	0.005	0.695	1.140	0.385	0.665	0.182
Track_413	413	NaN	NaN	86	0	0	0	0	0	20400.850	0.000	20400.850	148.542	413	541.900	80.816	0	0.010	0.047	8.793E-4	0.009	0.006	0.653	0.955	0.261	0.640	0.166
Track_414	414	NaN	NaN	22	0	0	0	0	0	5040.210	0.000	5040.210	17.538	414	240.188	77.026	0	0.008	0.020	0.002	0.007	0.005	0.689	0.968	0.351	0.718	0.174
Track_415	415	NaN	NaN	54	0	0	0	0	0	12720.530	2400.100	15120.630	106.128	415	167.644	70.552	0	0.011	0.035	0.002	0.010	0.006	0.441	0.652	0.249	0.429	0.109
Track_416	416	NaN	NaN	31	0	0	0	0	0	7200.300	240.010	7440.310	25.495	416	349.005	77.384	0	0.009	0.060	0.001	0.007	0.010	0.527	0.869	0.271	0.522	0.173
Track_417	417	NaN	NaN	26	0	0	0	0	0	6000.250	0.000	6000.250	30.172	417	541.262	81.539	0	0.009	0.023	0.002	0.008	0.005	0.767	1.204	0.413	0.751	0.230
Track_418	418	NaN	NaN	43	0	0	0	0	0	10080.420	0.000	10080.420	27.589	418	300.723	90.205	0	0.008	0.032	0.002	0.007	0.006	0.842	1.204	0.388	0.904	0.207
Track_419	419	NaN	NaN	20	0	0	0	0	0	4560.190	720.030	5280.220	13.867	419	259.383	83.664	0	0.006	0.013	9.211E-4	0.005	0.003	0.397	0.598	0.249	0.362	0.106
Track_420	420	NaN	NaN	96	0	0	0	0	0	22800.950	0.000	22800.950	75.561	420	315.149	71.565	0	0.007	0.036	3.626E-4	0.006	0.006	0.725	1.296	0.271	0.734	0.243
Track_421	421	NaN	NaN	30	0	0	0	0	0	6960.290	240.010	7200.300	33.107	421	14.942	78.923	0	0.011	0.044	0.001	0.011	0.008	0.765	1.340	0.237	0.699	0.323
Track_422	422	NaN	NaN	13	0	0	0	0	0	2880.120	0.000	2880.120	16.823	422	22.656	82.933	0	0.009	0.016	0.003	0.008	0.005	0.785	1.226	0.241	0.818	0.321
Track_423	423	NaN	NaN	15	0	0	0	0	0	3360.140	0.000	3360.140	13.709	423	383.029	81.138	0	0.006	0.011	0.002	0.007	0.003	0.793	0.999	0.619	0.797	0.107
Track_424	424	NaN	NaN	47	0	0	0	0	0	11040.460	0.000	11040.460	55.120	424	565.329	85.417	0	0.011	0.061	0.002	0.009	0.010	0.447	0.606	0.272	0.463	0.081
Track_425	425	NaN	NaN	17	0	0	0	0	0	3840.160	0.000	3840.160	25.861	425	564.776	79.410	0	0.009	0.017	0.003	0.007	0.005	0.440	0.616	0.239	0.425	0.111
Track_426	426	NaN	NaN	66	0	0	0	0	0	15600.650	0.000	15600.650	20.584	426	317.238	85.012	0	0.009	0.029	9.949E-4	0.007	0.006	0.630	1.063	0.266	0.623	0.224
Track_427	427	NaN	NaN	59	0	0	0	0	0	13920.580	1200.050	15120.630	104.864	427	566.990	80.831	0	0.010	0.046	0.001	0.009	0.007	0.415	0.595	0.231	0.428	0.085
Track_428	428	NaN	NaN	23	0	0	0	0	0	5280.220	2400.100	7680.320	45.100	428	514.623	87.079	0	0.011	0.039	0.001	0.009	0.008	0.491	0.915	0.258	0.487	0.190
Track_429	429	NaN	NaN	45	0	0	0	0	0	10560.440	0.000	10560.440	71.775	429	55.418	79.413	0	0.011	0.022	7.446E-4	0.012	0.005	0.589	1.211	0.236	0.543	0.209
Track_430	430	NaN	NaN	14	0	0	0	0	0	3120.130	0.000	3120.130	14.370	430	556.249	78.895	0	0.011	0.023	0.004	0.009	0.006	0.426	0.663	0.231	0.381	0.133
Track_431	431	NaN	NaN	30	0	0	0	0	0	6960.290	1200.050	8160.340	10.142	431	292.158	99.420	0	0.006	0.015	8.643E-4	0.005	0.003	0.704	1.050	0.280	0.694	0.160
Track_432	432	NaN	NaN	18	0	0	0	0	0	4080.170	240.010	4320.180	33.562	432	19.742	102.046	0	0.009	0.021	0.001	0.010	0.005	0.825	1.069	0.247	0.875	0.181
Track_433	433	NaN	NaN	18	0	0	0	0	0	4080.170	0.000	4080.170	22.596	433	60.277	100.977	0	0.008	0.015	0.002	0.008	0.005	0.476	0.674	0.230	0.527	0.134
Track_434	434	NaN	NaN	55	0	0	0	0	0	12960.540	0.000	12960.540	46.938	434	396.864	108.642	0	0.007	0.021	0.001	0.006	0.004	0.711	1.108	0.272	0.713	0.176
Track_435	435	NaN	NaN	67	0	0	0	0	0	15840.660	2160.090	18000.750	97.390	435	488.701	104.905	0	0.009	0.021	6.726E-4	0.009	0.004	0.603	1.127	0.307	0.487	0.210
Track_436	436	NaN	NaN	30	0	0	0	0	0	6960.290	0.000	6960.290	23.499	436	345.132	97.491	0	0.007	0.024	0.002	0.006	0.005	0.635	0.817	0.294	0.667	0.137
Track_437	437	NaN	NaN	20	0	0	0	0	0	4560.190	0.000	4560.190	7.908	437	315.366	96.519	0	0.006	0.015	5.437E-4	0.006	0.003	0.750	1.224	0.389	0.774	0.238
Track_438	438	NaN	NaN	43	0	0	0	0	0	10080.420	0.000	10080.420	55.315	438	461.940	97.833	0	0.008	0.020	0.001	0.006	0.005	0.630	0.924	0.240	0.610	0.204
Track_439	439	NaN	NaN	14	0	0	0	0	0	3120.130	0.000	3120.130	22.287	439	426.911	94.833	0	0.008	0.022	0.003	0.007	0.005	0.373	0.537	0.247	0.405	0.094
Track_440	440	NaN	NaN	106	0	0	0	0	0	25201.050	720.030	25921.080	152.396	440	539.571	115.827	0	0.011	0.028	4.951E-4	0.010	0.006	0.701	1.349	0.240	0.718	0.249
Track_441	441	NaN	NaN	41	0	0	0	0	0	9600.400	0.000	9600.400	35.313	441	235.286	93.036	0	0.010	0.053	0.001	0.007	0.010	0.588	0.900	0.309	0.571	0.153
Track_442	442	NaN	NaN	60	0	0	0	0	0	14160.590	0.000	14160.590	4.310	442	357.751	94.297	0	0.008	0.043	6.699E-4	0.007	0.007	0.642	0.877	0.279	0.656	0.136
Track_443	443	NaN	NaN	31	0	0	0	0	0	7200.300	0.000	7200.300	33.995	443	241.142	96.322	0	0.007	0.034	5.797E-4	0.006	0.006	0.632	0.843	0.288	0.609	0.135
Track_444	444	NaN	NaN	84	0	0	0	0	0	19920.830	0.000	19920.830	158.233	444	536.785	109.871	0	0.011	0.030	0.002	0.010	0.005	0.430	0.867	0.276	0.419	0.105
Track_445	445	NaN	NaN	116	0	0	0	0	0	27601.150	0.000	27601.150	141.578	445	456.070	117.942	0	0.008	0.021	2.301E-4	0.007	0.004	0.679	1.118	0.240	0.649	0.214
Track_446	446	NaN	NaN	70	0	0	0	0	0	16560.690	2400.100	18960.790	10.938	446	365.175	108.963	0	0.007	0.024	9.241E-4	0.006	0.004	0.668	1.056	0.275	0.678	0.216
Track_447	447	NaN	NaN	14	0	0	0	0	0	3120.130	1440.060	4560.190	21.788	447	503.279	103.876	0	0.009	0.016	0.003	0.010	0.004	0.436	0.584	0.297	0.433	0.090
Track_448	448	NaN	NaN	27	0	0	0	0	0	6240.260	0.000	6240.260	17.664	448	334.528	96.515	0	0.008	0.057	0.002	0.004	0.011	0.790	1.180	0.280	0.861	0.270
Track_449	449	NaN	NaN	26	0	0	0	0	0	6000.250	1680.070	7680.320	42.325	449	482.120	108.384	0	0.009	0.015	0.001	0.009	0.004	0.404	0.546	0.248	0.418	0.079
Track_450	450	NaN	NaN	66	0	0	0	0	0	15600.650	0.000	15600.650	52.703	450	269.436	101.372	0	0.008	0.023	0.001	0.007	0.005	0.501	0.932	0.241	0.496	0.170
Track_451	451	NaN	NaN	21	0	0	0	0	0	4800.200	0.000	4800.200	42.122	451	135.317	104.723	0	0.013	0.021	0.005	0.012	0.005	0.515	0.739	0.294	0.497	0.117
Track_452	452	NaN	NaN	33	0	0	0	0	0	7680.320	0.000	7680.320	56.878	452	442.818	99.096	0	0.009	0.030	0.002	0.007	0.006	0.665	0.971	0.293	0.654	0.184
Track_453	453	NaN	NaN	13	0	0	0	0	0	2880.120	0.000	2880.120	14.324	453	262.853	102.986	0	0.006	0.015	0.001	0.005	0.005	0.507	0.783	0.247	0.462	0.202
Track_454	454	NaN	NaN	28	0	0	0	0	0	6480.270	2400.100	8880.370	38.247	454	19.566	100.830	0	0.011	0.019	9.241E-4	0.010	0.005	0.719	1.290	0.247	0.769	0.279
Track_455	455	NaN	NaN	24	0	0	0	0	0	5520.230	0.000	5520.230	20.383	455	50.543	101.919	0	0.007	0.017	7.136E-4	0.006	0.005	0.401	0.548	0.242	0.404	0.095
Track_456	456	NaN	NaN	30	0	0	0	0	0	6960.290	960.040	7920.330	49.118	456	194.826	97.533	0	0.009	0.018	9.055E-4	0.008	0.005	0.506	0.713	0.245	0.526	0.131
Track_457	457	NaN	NaN	30	0	0	0	0	0	6960.290	0.000	6960.290	27.808	457	40.455	100.662	0	0.010	0.046	0.001	0.009	0.008	0.465	0.922	0.235	0.444	0.154
Track_458	458	NaN	NaN	17	0	0	0	0	0	3840.160	2400.100	6240.260	30.799	458	48.057	92.735	0	0.010	0.024	0.004	0.007	0.006	0.423	0.779	0.255	0.383	0.136
Track_459	459	NaN	NaN	10	0	0	0	0	0	2160.090	2640.110	4800.200	12.237	459	5.732	96.138	0	0.008	0.014	0.004	0.009	0.003	0.890	1.233	0.302	1.000	0.260
Track_460	460	NaN	NaN	18	0	0	0	0	0	4080.170	0.000	4080.170	31.851	460	146.128	91.357	0	0.010	0.031	0.002	0.008	0.007	0.545	1.041	0.271	0.504	0.185
Track_461	461	NaN	NaN	45	0	0	0	0	0	10560.440	0.000	10560.440	64.489	461	554.595	96.884	0	0.009	0.020	0.003	0.008	0.004	0.445	0.629	0.253	0.451	0.103
Track_462	462	NaN	NaN	30	0	0	0	0	0	6960.290	0.000	6960.290	62.924	462	520.104	100.743	0	0.011	0.027	0.001	0.010	0.007	0.830	1.056	0.595	0.819	0.128
Track_463	463	NaN	NaN	19	0	0	0	0	0	4320.180	2160.090	6480.270	31.432	463	599.753	94.851	0	0.010	0.024	0.001	0.009	0.006	0.382	0.548	0.235	0.385	0.085
Track_464	464	NaN	NaN	84	0	0	0	0	0	19920.830	0.000	19920.830	138.307	464	500.048	90.062	0	0.009	0.023	7.098E-4	0.008	0.005	0.500	0.742	0.253	0.514	0.107
Track_465	465	NaN	NaN	30	0	0	0	0	0	6960.290	0.000	6960.290	37.633	465	32.315	92.092	0	0.008	0.015	0.002	0.008	0.004	0.684	1.167	0.275	0.676	0.204
Track_466	466	NaN	NaN	8	0	0	0	0	0	1680.070	1680.070	3360.140	2.174	466	334.158	91.502	0	0.005	0.007	0.003	0.006	0.002	0.461	0.676	0.320	0.452	0.125
Track_467	467	NaN	NaN	14	0	0	0	0	0	3120.130	0.000	3120.130	16.657	467	343.543	86.841	0	0.009	0.022	0.003	0.007	0.006	0.817	1.191	0.332	0.896	0.250
Track_468	468	NaN	NaN	40	0	0	0	0	0	9360.390	720.030	10080.420	59.433	468	479.983	94.109	0	0.010	0.024	0.001	0.009	0.005	0.660	0.943	0.293	0.688	0.173
Track_469	469	NaN	NaN	16	0	0	0	0	0	3600.150	0.000	3600.150	15.674	469	278.200	91.855	0	0.007	0.018	0.002	0.006	0.004	0.539	0.990	0.265	0.470	0.233
Track_470	470	NaN	NaN	5	0	0	0	0	0	960.040	1920.080	2880.120	8.134	470	367.206	91.224	0	0.009	0.017	0.001	0.011	0.007	0.663	0.813	0.515	0.701	0.122
Track_471	471	NaN	NaN	57	0	0	0	0	0	13440.560	960.040	14400.600	17.685	471	309.690	83.472	0	0.008	0.055	0.002	0.007	0.007	0.686	1.037	0.256	0.706	0.206
Track_472	472	NaN	NaN	61	0	0	0	0	0	14400.600	0.000	14400.600	137.302	472	86.916	86.781	0	0.011	0.022	6.409E-4	0.013	0.006	0.514	0.991	0.232	0.461	0.206
Track_473	473	NaN	NaN	44	0	0	0	0	0	10320.430	0.000	10320.430	61.599	473	413.791	94.672	0	0.008	0.019	0.001	0.007	0.004	0.672	0.999	0.407	0.647	0.150
Track_474	474	NaN	NaN	59	0	0	0	0	0	13920.580	0.000	13920.580	95.588	474	533.700	98.262	0	0.009	0.022	0.002	0.008	0.005	0.492	0.652	0.282	0.507	0.091
Track_475	475	NaN	NaN	9	0	0	0	0	0	1920.080	1200.050	3120.130	16.041	475	7.580	97.753	0	0.009	0.015	0.003	0.010	0.004	0.804	1.047	0.562	0.827	0.124
Track_476	476	NaN	NaN	54	0	0	0	0	0	12720.530	0.000	12720.530	26.765	476	305.924	95.955	0	0.007	0.043	1.538E-4	0.006	0.007	0.779	1.247	0.270	0.746	0.186
Track_477	477	NaN	NaN	39	0	0	0	0	0	9120.380	0.000	9120.380	52.102	477	428.537	93.672	0	0.008	0.016	0.001	0.008	0.004	0.688	0.899	0.247	0.746	0.172
Track_478	478	NaN	NaN	115	0	0	0	0	0	27361.140	0.000	27361.140	63.497	478	381.718	114.667	0	0.007	0.043	3.227E-4	0.006	0.006	0.736	1.260	0.231	0.782	0.251
Track_479	479	NaN	NaN	49	0	0	0	0	0	11520.480	0.000	11520.480	78.696	479	518.708	96.968	0	0.010	0.021	2.480E-4	0.011	0.005	0.482	0.903	0.238	0.483	0.118
Track_480	480	NaN	NaN	17	0	0	0	0	0	3840.160	0.000	3840.160	65.218	480	124.756	107.061	0	0.018	0.029	0.010	0.020	0.006	1.200	1.554	0.350	1.257	0.332
Track_481	481	NaN	NaN	4	0	0	0	0	0	720.030	2160.090	2880.120	3.506	481	326.036	95.068	0	0.006	0.010	0.003	0.005	0.004	0.869	1.073	0.567	0.931	0.185
Track_482	482	NaN	NaN	72	0	0	0	0	0	17040.710	0.000	17040.710	106.270	482	476.048	103.912	0	0.009	0.042	0.001	0.007	0.007	0.529	0.767	0.263	0.554	0.130
Track_483	483	NaN	NaN	31	0	0	0	0	0	7200.300	0.000	7200.300	44.420	483	179.423	90.965	0	0.010	0.021	0.002	0.010	0.006	0.598	1.199	0.231	0.501	0.281
Track_484	484	NaN	NaN	48	0	0	0	0	0	11280.470	0.000	11280.470	27.713	484	270.447	93.522	0	0.008	0.042	0.001	0.007	0.006	0.416	0.678	0.250	0.414	0.089
Track_485	485	NaN	NaN	37	0	0	0	0	0	8640.360	0.000	8640.360	35.932	485	372.493	93.874	0	0.007	0.026	7.598E-4	0.006	0.005	0.721	1.132	0.416	0.717	0.182
Track_486	486	NaN	NaN	72	0	0	0	0	0	17040.710	0.000	17040.710	114.895	486	246.943	104.183	0	0.010	0.061	0.001	0.009	0.008	0.686	1.107	0.243	0.715	0.189
Track_487	487	NaN	NaN	26	0	0	0	0	0	6000.250	0.000	6000.250	30.089	487	359.636	93.847	0	0.009	0.039	5.570E-4	0.007	0.007	0.735	1.170	0.243	0.804	0.261
Track_488	488	NaN	NaN	74	0	0	0	0	0	17520.730	0.000	17520.730	69.391	488	442.263	86.910	0	0.011	0.031	0.002	0.010	0.006	0.697	1.188	0.274	0.732	0.209
Track_489	489	NaN	NaN	8	0	0	0	0	0	1680.070	1680.070	3360.140	13.520	489	25.655	117.037	0	0.009	0.013	0.002	0.010	0.004	0.681	0.830	0.429	0.682	0.117
Track_490	490	NaN	NaN	21	0	0	0	0	0	4800.200	0.000	4800.200	7.027	490	321.698	115.690	0	0.006	0.012	0.001	0.006	0.003	0.863	1.099	0.722	0.842	0.083
Track_491	491	NaN	NaN	64	0	0	0	0	0	15120.630	0.000	15120.630	76.154	491	269.182	116.187	0	0.009	0.060	0.001	0.008	0.008	0.775	1.387	0.230	0.839	0.267
Track_492	492	NaN	NaN	35	0	0	0	0	0	8160.340	0.000	8160.340	20.965	492	264.077	116.882	0	0.008	0.021	6.037E-4	0.007	0.005	0.932	1.343	0.322	0.959	0.258
Track_493	493	NaN	NaN	76	0	0	0	0	0	18000.750	0.000	18000.750	122.713	493	488.659	111.399	0	0.009	0.021	0.001	0.008	0.004	0.662	1.406	0.240	0.626	0.232
Track_494	494	NaN	NaN	4	0	0	0	0	0	720.030	2160.090	2880.120	6.033	494	432.560	115.160	0	0.009	0.010	0.007	0.009	0.002	0.545	0.610	0.449	0.575	0.060
Track_495	495	NaN	NaN	44	0	0	0	0	0	10320.430	0.000	10320.430	33.513	495	362.535	118.451	0	0.008	0.025	0.002	0.007	0.005	0.777	1.135	0.415	0.784	0.172
Track_496	496	NaN	NaN	43	0	0	0	0	0	10080.420	0.000	10080.420	46.172	496	453.487	114.239	0	0.008	0.018	5.210E-4	0.007	0.004	0.799	1.180	0.334	0.799	0.214
Track_497	497	NaN	NaN	36	0	0	0	0	0	8400.350	0.000	8400.350	65.217	497	534.482	117.044	0	0.009	0.018	0.001	0.008	0.004	0.459	0.630	0.301	0.449	0.075
Track_498	498	NaN	NaN	20	0	0	0	0	0	4560.190	960.040	5520.230	7.471	498	290.553	111.024	0	0.006	0.020	9.007E-4	0.005	0.005	0.968	1.301	0.233	1.051	0.284
Track_499	499	NaN	NaN	78	0	0	0	0	0	18480.770	0.000	18480.770	96.358	499	445.885	115.315	0	0.008	0.027	8.155E-4	0.007	0.005	0.597	0.946	0.230	0.611	0.157
Track_500	500	NaN	NaN	67	0	0	0	0	0	15840.660	0.000	15840.660	82.074	500	461.812	115.889	0	0.008	0.027	0.002	0.006	0.005	0.505	0.864	0.255	0.483	0.158
Track_501	501	NaN	NaN	9	0	0	0	0	0	1920.080	2400.100	4320.180	14.381	501	452.444	112.950	0	0.008	0.017	0.003	0.009	0.005	0.300	0.356	0.253	0.298	0.032
Track_502	502	NaN	NaN	7	0	0	0	0	0	1440.060	2400.100	3840.160	21.469	502	600.060	118.642	0	0.018	0.030	0.008	0.018	0.008	0.409	0.557	0.242	0.413	0.094
Track_503	503	NaN	NaN	27	0	0	0	0	0	6240.260	0.000	6240.260	21.193	503	296.100	116.139	0	0.008	0.037	0.001	0.007	0.007	0.804	1.072	0.281	0.873	0.240
Track_504	504	NaN	NaN	17	0	0	0	0	0	3840.160	0.000	3840.160	28.033	504	108.914	118.525	0	0.012	0.024	0.005	0.014	0.006	0.773	1.362	0.371	0.668	0.316
Track_505	505	NaN	NaN	29	0	0	0	0	0	6720.280	0.000	6720.280	44.126	505	399.949	125.096	0	0.008	0.020	0.003	0.007	0.004	0.482	0.853	0.273	0.465	0.145
Track_506	506	NaN	NaN	82	0	0	0	0	0	19440.810	240.010	19680.820	100.983	506	261.927	139.982	0	0.011	0.055	0.001	0.008	0.010	0.571	1.043	0.256	0.530	0.201
Track_507	507	NaN	NaN	49	0	0	0	0	0	11520.480	0.000	11520.480	65.731	507	224.276	125.695	0	0.010	0.026	0.001	0.010	0.005	0.598	0.761	0.253	0.611	0.092
Track_508	508	NaN	NaN	26	0	0	0	0	0	6000.250	0.000	6000.250	23.413	508	373.755	118.589	0	0.009	0.045	0.001	0.007	0.008	0.766	1.116	0.289	0.771	0.177
Track_509	509	NaN	NaN	6	0	0	0	0	0	1200.050	2160.090	3360.140	3.232	509	304.819	118.399	0	0.006	0.009	0.003	0.006	0.003	0.400	0.510	0.283	0.433	0.081
Track_510	510	NaN	NaN	26	0	0	0	0	0	6000.250	2400.100	8400.350	27.065	510	79.587	129.655	0	0.015	0.027	0.002	0.014	0.008	1.127	1.638	0.303	1.327	0.425
Track_511	511	NaN	NaN	93	0	0	0	0	0	22080.920	0.000	22080.920	175.050	511	163.659	87.223	0	0.012	0.032	0.002	0.011	0.006	1.008	1.391	0.284	1.055	0.252
Track_512	512	NaN	NaN	58	0	0	0	0	0	13680.570	1920.080	15600.650	15.708	512	381.116	118.907	0	0.010	0.041	5.557E-4	0.007	0.010	0.524	1.157	0.234	0.502	0.194
Track_513	513	NaN	NaN	57	0	0	0	0	0	13440.560	2640.110	16080.670	82.470	513	540.612	121.518	0	0.010	0.025	0.002	0.009	0.005	0.392	0.567	0.238	0.403	0.067
Track_514	514	NaN	NaN	23	0	0	0	0	0	5280.220	0.000	5280.220	30.265	514	415.406	117.838	0	0.008	0.014	1.696E-4	0.008	0.004	0.636	0.878	0.387	0.664	0.132
Track_515	515	NaN	NaN	46	0	0	0	0	0	10800.450	0.000	10800.450	24.877	515	347.131	123.018	0	0.008	0.018	9.934E-4	0.006	0.004	0.595	0.844	0.231	0.603	0.130
Track_516	516	NaN	NaN	83	0	0	0	0	0	19680.820	0.000	19680.820	79.798	516	294.080	109.842	0	0.008	0.025	0.001	0.007	0.005	0.619	1.150	0.258	0.592	0.208
Track_517	517	NaN	NaN	45	0	0	0	0	0	10560.440	0.000	10560.440	52.835	517	236.903	103.237	0	0.008	0.027	5.700E-4	0.008	0.005	0.537	1.008	0.234	0.508	0.150
Track_518	518	NaN	NaN	3	0	0	0	0	0	480.020	2640.110	3120.130	1.497	518	354.931	108.493	0	0.003	0.004	0.003	0.004	4.585E-4	0.412	0.528	0.350	0.359	0.082
Track_519	519	NaN	NaN	29	0	0	0	0	0	6720.280	0.000	6720.280	36.187	519	420.160	107.613	0	0.007	0.015	0.001	0.007	0.004	0.411	0.563	0.266	0.415	0.076
Track_520	520	NaN	NaN	6	0	0	0	0	0	1200.050	1920.080	3120.130	12.835	520	393.763	106.194	0	0.011	0.028	0.005	0.008	0.009	0.378	0.446	0.248	0.409	0.071
Track_521	521	NaN	NaN	12	0	0	0	0	0	2640.110	1680.070	4320.180	4.083	521	283.769	107.648	0	0.006	0.009	0.003	0.005	0.002	0.626	0.890	0.359	0.692	0.163
Track_522	522	NaN	NaN	55	0	0	0	0	0	12960.540	0.000	12960.540	43.497	522	404.465	110.261	0	0.007	0.019	0.001	0.006	0.004	0.780	1.086	0.255	0.782	0.151
Track_523	523	NaN	NaN	31	0	0	0	0	0	7200.300	480.020	7680.320	48.912	523	21.324	107.860	0	0.010	0.026	0.000	0.009	0.006	0.674	1.271	0.251	0.593	0.349
Track_524	524	NaN	NaN	85	0	0	0	0	0	20160.840	1440.060	21600.900	88.366	524	396.111	102.038	0	0.009	0.058	7.672E-4	0.006	0.009	0.601	1.241	0.237	0.604	0.218
Track_525	525	NaN	NaN	35	0	0	0	0	0	8160.340	2400.100	10560.440	71.165	525	527.383	106.681	0	0.011	0.057	0.002	0.010	0.009	0.421	0.676	0.240	0.414	0.116
Track_526	526	NaN	NaN	38	0	0	0	0	0	8880.370	0.000	8880.370	11.885	526	278.986	103.279	0	0.007	0.034	6.029E-4	0.005	0.006	0.715	1.054	0.259	0.756	0.222
Track_527	527	NaN	NaN	16	0	0	0	0	0	3600.150	480.020	4080.170	12.741	527	387.345	101.217	0	0.011	0.053	0.003	0.007	0.012	0.404	0.544	0.256	0.416	0.079
Track_528	528	NaN	NaN	24	0	0	0	0	0	5520.230	0.000	5520.230	30.762	528	547.044	105.120	0	0.009	0.018	0.002	0.009	0.005	0.412	0.776	0.302	0.385	0.118
Track_529	529	NaN	NaN	43	0	0	0	0	0	10080.420	2160.090	12240.510	27.430	529	308.972	116.354	0	0.007	0.020	1.225E-4	0.007	0.004	0.788	1.133	0.331	0.827	0.187
Track_530	530	NaN	NaN	14	0	0	0	0	0	3120.130	0.000	3120.130	7.466	530	460.241	107.268	0	0.011	0.025	0.006	0.009	0.005	0.766	1.220	0.385	0.755	0.255
Track_531	531	NaN	NaN	36	0	0	0	0	0	8400.350	0.000	8400.350	47.035	531	475.493	105.294	0	0.008	0.015	0.002	0.008	0.004	0.696	1.091	0.254	0.728	0.206
Track_532	532	NaN	NaN	14	0	0	0	0	0	3120.130	0.000	3120.130	33.087	532	22.271	108.950	0	0.011	0.020	0.006	0.010	0.004	0.867	1.389	0.239	0.915	0.333
Track_533	533	NaN	NaN	60	0	0	0	0	0	14160.590	0.000	14160.590	46.150	533	336.488	122.618	0	0.010	0.041	0.002	0.008	0.007	0.709	1.164	0.240	0.705	0.203
Track_534	534	NaN	NaN	16	0	0	0	0	0	3600.150	1920.080	5520.230	24.274	534	397.193	113.568	0	0.008	0.020	0.003	0.007	0.004	0.559	0.732	0.244	0.620	0.155
Track_535	535	NaN	NaN	14	0	0	0	0	0	3120.130	1440.060	4560.190	21.882	535	173.015	110.962	0	0.008	0.016	8.916E-4	0.008	0.004	0.316	0.439	0.252	0.303	0.047
Track_536	536	NaN	NaN	23	0	0	0	0	0	5280.220	0.000	5280.220	2.211	536	302.008	106.695	0	0.010	0.028	0.002	0.009	0.006	0.958	1.494	0.241	0.929	0.375
Track_537	537	NaN	NaN	38	0	0	0	0	0	8880.370	1680.070	10560.440	55.035	537	271.025	123.270	0	0.012	0.025	0.004	0.010	0.005	0.980	1.393	0.361	1.072	0.291
Track_538	538	NaN	NaN	18	0	0	0	0	0	4080.170	2640.110	6720.280	14.180	538	368.067	111.138	0	0.006	0.011	0.002	0.006	0.002	0.534	0.653	0.297	0.584	0.111
Track_539	539	NaN	NaN	15	0	0	0	0	0	3360.140	480.020	3840.160	29.516	539	19.586	110.169	0	0.010	0.020	0.002	0.010	0.005	0.640	0.894	0.295	0.724	0.217
Track_540	540	NaN	NaN	48	0	0	0	0	0	11280.470	0.000	11280.470	44.474	540	420.026	111.044	0	0.007	0.021	5.636E-4	0.005	0.005	0.490	0.862	0.267	0.489	0.137
Track_541	541	NaN	NaN	20	0	0	0	0	0	4560.190	0.000	4560.190	42.991	541	559.335	110.956	0	0.011	0.018	0.006	0.011	0.003	0.473	0.622	0.300	0.483	0.099
Track_542	542	NaN	NaN	22	0	0	0	0	0	5040.210	0.000	5040.210	29.980	542	263.436	108.547	0	0.011	0.055	0.002	0.008	0.011	0.447	0.901	0.254	0.422	0.161
Track_543	543	NaN	NaN	27	0	0	0	0	0	6240.260	0.000	6240.260	29.071	543	42.732	111.657	0	0.009	0.018	0.002	0.007	0.004	0.666	0.916	0.418	0.661	0.123
Track_544	544	NaN	NaN	21	0	0	0	0	0	4800.200	0.000	4800.200	27.721	544	350.987	107.050	0	0.008	0.022	0.002	0.008	0.004	0.696	0.996	0.338	0.703	0.158
Track_545	545	NaN	NaN	75	0	0	0	0	0	17760.740	720.030	18480.770	111.459	545	498.957	114.246	0	0.009	0.022	9.685E-4	0.008	0.004	0.444	0.691	0.238	0.437	0.104
Track_546	546	NaN	NaN	47	0	0	0	0	0	11040.460	0.000	11040.460	42.005	546	413.119	133.129	0	0.008	0.047	8.902E-4	0.007	0.007	0.599	0.855	0.236	0.627	0.156
Track_547	547	NaN	NaN	20	0	0	0	0	0	4560.190	2400.100	6960.290	30.944	547	50.796	131.138	0	0.009	0.018	0.001	0.009	0.004	0.726	0.976	0.262	0.856	0.231
Track_548	548	NaN	NaN	12	0	0	0	0	0	2640.110	720.030	3360.140	32.410	548	597.791	130.777	0	0.018	0.033	0.004	0.020	0.008	0.687	1.065	0.338	0.674	0.199
Track_549	549	NaN	NaN	82	0	0	0	0	0	19440.810	0.000	19440.810	72.090	549	422.968	135.060	0	0.007	0.031	8.023E-4	0.006	0.005	0.680	0.983	0.292	0.721	0.172
Track_550	550	NaN	NaN	12	0	0	0	0	0	2640.110	1200.050	3840.160	21.282	550	484.513	129.309	0	0.009	0.019	0.003	0.009	0.005	0.358	0.490	0.261	0.368	0.065
Track_551	551	NaN	NaN	39	0	0	0	0	0	9120.380	0.000	9120.380	33.845	551	324.667	140.108	0	0.009	0.060	6.555E-4	0.007	0.010	0.613	0.965	0.251	0.603	0.152
Track_552	552	NaN	NaN	7	0	0	0	0	0	1440.060	1440.060	2880.120	14.300	552	343.982	122.965	0	0.014	0.044	0.004	0.009	0.015	0.625	1.023	0.279	0.691	0.236
Track_553	553	NaN	NaN	72	0	0	0	0	0	17040.710	0.000	17040.710	100.982	553	222.267	117.073	0	0.010	0.036	9.770E-4	0.009	0.005	0.523	0.933	0.270	0.516	0.121
Track_554	554	NaN	NaN	19	0	0	0	0	0	4320.180	0.000	4320.180	19.964	554	95.490	127.413	0	0.014	0.035	0.004	0.015	0.008	1.149	1.518	0.337	1.216	0.349
Track_555	555	NaN	NaN	22	0	0	0	0	0	5040.210	2400.100	7440.310	28.118	555	399.974	131.748	0	0.007	0.015	8.910E-4	0.007	0.004	0.635	0.754	0.497	0.635	0.066
Track_556	556	NaN	NaN	77	0	0	0	0	0	18240.760	0.000	18240.760	53.251	556	372.103	150.957	0	0.006	0.022	0.001	0.006	0.003	0.688	1.011	0.286	0.700	0.130
Track_557	557	NaN	NaN	31	0	0	0	0	0	7200.300	0.000	7200.300	51.938	557	467.879	127.525	0	0.009	0.017	0.002	0.009	0.004	0.434	0.569	0.243	0.466	0.107
Track_558	558	NaN	NaN	14	0	0	0	0	0	3120.130	0.000	3120.130	20.304	558	374.184	121.583	0	0.008	0.015	0.003	0.006	0.003	0.510	0.675	0.319	0.509	0.089
Track_559	559	NaN	NaN	22	0	0	0	0	0	5040.210	0.000	5040.210	32.610	559	46.038	126.303	0	0.007	0.018	8.328E-4	0.006	0.005	0.443	0.689	0.238	0.426	0.100
Track_560	560	NaN	NaN	24	0	0	0	0	0	5520.230	0.000	5520.230	38.912	560	411.418	134.897	0	0.008	0.018	0.003	0.007	0.004	0.629	0.889	0.356	0.615	0.131
Track_561	561	NaN	NaN	25	0	0	0	0	0	5760.240	480.020	6240.260	44.128	561	19.009	134.345	0	0.013	0.026	0.001	0.011	0.007	0.859	1.242	0.307	0.786	0.247
Track_562	562	NaN	NaN	72	0	0	0	0	0	17040.710	0.000	17040.710	76.704	562	464.207	143.898	0	0.009	0.053	3.769E-4	0.008	0.007	0.548	1.275	0.270	0.535	0.192
Track_563	563	NaN	NaN	41	0	0	0	0	0	9600.400	0.000	9600.400	39.029	563	203.252	134.052	0	0.009	0.018	0.002	0.009	0.004	0.531	0.734	0.258	0.574	0.141
Track_564	564	NaN	NaN	20	0	0	0	0	0	4560.190	0.000	4560.190	36.118	564	42.077	132.859	0	0.011	0.054	0.001	0.008	0.012	0.644	1.057	0.280	0.742	0.280
Track_565	565	NaN	NaN	15	0	0	0	0	0	3360.140	240.010	3600.150	12.227	565	403.495	131.961	0	0.010	0.028	0.004	0.009	0.006	0.272	0.363	0.231	0.261	0.035
Track_566	566	NaN	NaN	19	0	0	0	0	0	4320.180	0.000	4320.180	25.344	566	472.076	134.599	0	0.010	0.020	0.001	0.010	0.004	0.841	1.305	0.381	0.799	0.189
Track_567	567	NaN	NaN	58	0	0	0	0	0	13680.570	0.000	13680.570	14.397	567	310.229	129.819	0	0.010	0.058	3.611E-5	0.007	0.011	0.533	0.890	0.234	0.528	0.172
Track_568	568	NaN	NaN	25	0	0	0	0	0	5760.240	0.000	5760.240	17.489	568	300.157	133.157	0	0.007	0.019	0.001	0.006	0.004	0.481	0.704	0.270	0.480	0.127
Track_569	569	NaN	NaN	8	0	0	0	0	0	1680.070	1200.050	2880.120	7.743	569	275.410	134.190	0	0.009	0.012	0.004	0.010	0.004	0.425	0.523	0.354	0.437	0.053
Track_570	570	NaN	NaN	31	0	0	0	0	0	7200.300	0.000	7200.300	56.689	570	519.876	135.093	0	0.009	0.018	0.002	0.009	0.004	0.540	0.805	0.333	0.525	0.102
Track_571	571	NaN	NaN	41	0	0	0	0	0	9600.400	0.000	9600.400	67.713	571	488.308	142.240	0	0.011	0.023	0.003	0.011	0.004	0.834	1.276	0.288	0.817	0.244
Track_572	572	NaN	NaN	58	0	0	0	0	0	13680.570	0.000	13680.570	44.019	572	270.618	126.937	0	0.008	0.024	8.496E-4	0.007	0.004	0.598	0.937	0.253	0.619	0.142
Track_573	573	NaN	NaN	19	0	0	0	0	0	4320.180	0.000	4320.180	39.623	573	106.872	136.247	0	0.017	0.033	0.002	0.018	0.009	1.063	1.382	0.890	1.031	0.134
Track_574	574	NaN	NaN	40	0	0	0	0	0	9360.390	0.000	9360.390	51.051	574	448.598	132.990	0	0.008	0.017	0.001	0.008	0.004	0.419	0.626	0.302	0.417	0.065
Track_575	575	NaN	NaN	40	0	0	0	0	0	9360.390	0.000	9360.390	41.936	575	377.925	128.743	0	0.006	0.014	0.001	0.007	0.003	0.795	1.027	0.459	0.814	0.118
Track_576	576	NaN	NaN	20	0	0	0	0	0	4560.190	2400.100	6960.290	27.614	576	421.533	127.059	0	0.007	0.016	0.001	0.008	0.004	0.404	0.544	0.258	0.405	0.091
Track_577	577	NaN	NaN	47	0	0	0	0	0	11040.460	0.000	11040.460	36.673	577	259.268	124.015	0	0.007	0.017	0.002	0.008	0.004	0.834	1.112	0.319	0.846	0.134
Track_578	578	NaN	NaN	31	0	0	0	0	0	7200.300	0.000	7200.300	44.714	578	453.712	123.686	0	0.008	0.018	0.002	0.007	0.005	0.387	0.562	0.234	0.390	0.081
Track_579	579	NaN	NaN	14	0	0	0	0	0	3120.130	0.000	3120.130	8.678	579	284.869	120.086	0	0.006	0.011	0.004	0.005	0.002	0.726	1.171	0.292	0.737	0.273
Track_580	580	NaN	NaN	33	0	0	0	0	0	7680.320	0.000	7680.320	57.538	580	485.565	124.428	0	0.009	0.022	5.345E-4	0.008	0.005	0.511	0.912	0.249	0.453	0.197
Track_581	581	NaN	NaN	12	0	0	0	0	0	2640.110	2640.110	5280.220	28.559	581	557.558	125.932	0	0.015	0.031	0.006	0.013	0.009	0.282	0.367	0.238	0.282	0.035
Track_582	582	NaN	NaN	30	0	0	0	0	0	6960.290	0.000	6960.290	40.717	582	477.535	124.442	0	0.009	0.025	6.166E-4	0.009	0.005	0.362	0.514	0.244	0.358	0.071
Track_583	583	NaN	NaN	56	0	0	0	0	0	13200.550	0.000	13200.550	71.561	583	520.256	122.631	0	0.009	0.024	0.002	0.008	0.005	0.409	0.784	0.260	0.413	0.095
Track_584	584	NaN	NaN	60	0	0	0	0	0	14160.590	2640.110	16800.700	86.906	584	507.450	132.244	0	0.008	0.018	8.625E-4	0.008	0.004	0.368	0.613	0.232	0.371	0.081
Track_585	585	NaN	NaN	16	0	0	0	0	0	3600.150	960.040	4560.190	9.045	585	14.341	121.083	0	0.011	0.022	0.003	0.009	0.005	0.653	1.270	0.380	0.622	0.203
Track_586	586	NaN	NaN	45	0	0	0	0	0	10560.440	0.000	10560.440	47.835	586	428.722	120.593	0	0.007	0.017	5.926E-4	0.007	0.004	0.507	0.764	0.235	0.516	0.146
Track_587	587	NaN	NaN	67	0	0	0	0	0	15840.660	0.000	15840.660	43.544	587	405.708	128.547	0	0.007	0.033	5.593E-4	0.006	0.005	1.065	1.376	0.258	1.137	0.239
Track_588	588	NaN	NaN	19	0	0	0	0	0	4320.180	2160.090	6480.270	31.509	588	49.822	118.724	0	0.010	0.019	0.003	0.010	0.005	0.778	1.135	0.383	0.695	0.244
Track_589	589	NaN	NaN	47	0	0	0	0	0	11040.460	1680.070	12720.530	41.493	589	362.399	136.430	0	0.008	0.031	0.002	0.007	0.005	0.672	1.135	0.284	0.673	0.223
Track_590	590	NaN	NaN	21	0	0	0	0	0	4800.200	0.000	4800.200	34.684	590	22.711	125.697	0	0.009	0.019	9.860E-4	0.008	0.005	0.769	1.310	0.378	0.721	0.236
Track_591	591	NaN	NaN	36	0	0	0	0	0	8400.350	0.000	8400.350	23.569	591	271.095	129.556	0	0.008	0.017	0.002	0.008	0.004	0.678	1.164	0.269	0.703	0.260
Track_592	592	NaN	NaN	17	0	0	0	0	0	3840.160	720.030	4560.190	15.402	592	244.429	126.989	0	0.007	0.016	0.002	0.007	0.005	0.411	0.640	0.232	0.416	0.115
Track_593	593	NaN	NaN	47	0	0	0	0	0	11040.460	2160.090	13200.550	26.383	593	309.788	130.701	0	0.009	0.038	5.858E-4	0.007	0.007	0.518	0.881	0.238	0.486	0.169
Track_594	594	NaN	NaN	42	0	0	0	0	0	9840.410	0.000	9840.410	27.290	594	334.295	129.335	0	0.007	0.020	9.859E-4	0.006	0.004	0.847	1.362	0.248	0.896	0.309
Track_595	595	NaN	NaN	25	0	0	0	0	0	5760.240	2640.110	8400.350	54.392	595	39.421	128.580	0	0.012	0.022	0.004	0.013	0.005	0.825	1.274	0.247	0.913	0.288
Track_596	596	NaN	NaN	37	0	0	0	0	0	8640.360	240.010	8880.370	29.949	596	239.040	121.430	0	0.007	0.015	0.002	0.007	0.004	0.439	0.683	0.258	0.440	0.105
Track_597	597	NaN	NaN	57	0	0	0	0	0	13440.560	2400.100	15840.660	33.426	597	322.541	141.958	0	0.007	0.033	7.952E-4	0.006	0.005	0.885	1.288	0.413	0.868	0.237
Track_598	598	NaN	NaN	17	0	0	0	0	0	3840.160	1920.080	5760.240	19.424	598	11.919	128.049	0	0.011	0.022	0.002	0.009	0.005	0.756	1.273	0.248	0.762	0.341
Track_599	599	NaN	NaN	60	0	0	0	0	0	14160.590	0.000	14160.590	104.747	599	173.730	125.018	0	0.011	0.022	0.002	0.010	0.005	0.577	0.787	0.244	0.614	0.126
Track_600	600	NaN	NaN	15	0	0	0	0	0	3360.140	0.000	3360.140	20.667	600	400.086	120.820	0	0.007	0.017	0.003	0.008	0.004	0.400	0.579	0.241	0.364	0.107
Track_601	601	NaN	NaN	7	0	0	0	0	0	1440.060	2400.100	3840.160	4.872	601	207.391	124.786	0	0.009	0.013	1.561E-4	0.011	0.005	0.423	0.943	0.231	0.314	0.232
Track_602	602	NaN	NaN	21	0	0	0	0	0	4800.200	0.000	4800.200	14.308	602	276.180	123.934	0	0.009	0.039	2.194E-4	0.009	0.008	0.672	0.968	0.236	0.752	0.188
Track_603	603	NaN	NaN	65	0	0	0	0	0	15360.640	0.000	15360.640	55.393	603	372.399	164.855	0	0.008	0.025	8.965E-4	0.007	0.004	0.644	1.027	0.237	0.652	0.168
Track_604	604	NaN	NaN	17	0	0	0	0	0	3840.160	0.000	3840.160	20.559	604	417.628	144.665	0	0.007	0.013	8.122E-4	0.007	0.003	0.403	0.535	0.292	0.378	0.071
Track_605	605	NaN	NaN	48	0	0	0	0	0	11280.470	0.000	11280.470	81.088	605	544.054	158.650	0	0.012	0.039	5.771E-4	0.011	0.007	0.674	1.364	0.245	0.446	0.391
Track_606	606	NaN	NaN	61	0	0	0	0	0	14400.600	0.000	14400.600	54.435	606	275.761	148.466	0	0.007	0.015	0.001	0.006	0.004	0.987	1.368	0.372	0.988	0.245
Track_607	607	NaN	NaN	18	0	0	0	0	0	4080.170	1920.080	6000.250	28.811	607	18.977	151.660	0	0.011	0.021	0.003	0.011	0.005	0.886	1.329	0.244	1.016	0.301
Track_608	608	NaN	NaN	23	0	0	0	0	0	5280.220	240.010	5520.230	30.738	608	55.540	146.006	0	0.008	0.019	0.001	0.008	0.004	0.708	1.098	0.268	0.749	0.252
Track_609	609	NaN	NaN	15	0	0	0	0	0	3360.140	0.000	3360.140	19.232	609	408.897	141.345	0	0.010	0.027	0.002	0.009	0.007	0.343	0.591	0.234	0.296	0.108
Track_610	610	NaN	NaN	27	0	0	0	0	0	6240.260	0.000	6240.260	32.309	610	387.482	147.714	0	0.008	0.015	0.002	0.008	0.003	0.885	1.134	0.588	0.890	0.137
Track_611	611	NaN	NaN	48	0	0	0	0	0	11280.470	0.000	11280.470	76.577	611	169.501	143.567	0	0.010	0.025	9.911E-4	0.009	0.005	0.498	0.767	0.261	0.524	0.109
Track_612	612	NaN	NaN	42	0	0	0	0	0	9840.410	0.000	9840.410	29.285	612	377.646	150.409	0	0.007	0.037	5.922E-4	0.006	0.006	0.727	0.979	0.413	0.753	0.142
Track_613	613	NaN	NaN	105	0	0	0	0	0	24961.040	0.000	24961.040	160.040	613	244.327	158.744	0	0.010	0.061	8.070E-4	0.009	0.007	0.726	1.206	0.246	0.658	0.247
Track_614	614	NaN	NaN	12	0	0	0	0	0	2640.110	1200.050	3840.160	30.682	614	464.470	143.864	0	0.013	0.025	0.005	0.012	0.005	1.135	1.448	0.722	1.177	0.223
Track_615	615	NaN	NaN	66	0	0	0	0	0	15600.650	2400.100	18000.750	81.955	615	501.439	160.935	0	0.009	0.023	0.001	0.008	0.005	0.961	1.428	0.393	0.991	0.248
Track_616	616	NaN	NaN	75	0	0	0	0	0	17760.740	2400.100	20160.840	94.242	616	266.947	142.639	0	0.011	0.057	6.878E-4	0.008	0.008	0.643	1.243	0.244	0.543	0.308
Track_617	617	NaN	NaN	21	0	0	0	0	0	4800.200	0.000	4800.200	34.840	617	62.194	141.949	0	0.011	0.022	0.003	0.008	0.006	0.728	1.163	0.246	0.830	0.302
Track_618	618	NaN	NaN	25	0	0	0	0	0	5760.240	0.000	5760.240	44.918	618	498.949	146.785	0	0.010	0.024	4.067E-4	0.009	0.007	1.036	1.267	0.630	1.089	0.160
Track_619	619	NaN	NaN	87	0	0	0	0	0	20640.860	0.000	20640.860	147.502	619	225.313	146.791	0	0.009	0.024	0.001	0.009	0.005	0.576	0.951	0.275	0.572	0.104
Track_620	620	NaN	NaN	49	0	0	0	0	0	11520.480	0.000	11520.480	61.991	620	233.938	152.263	0	0.008	0.018	6.666E-4	0.007	0.005	0.592	0.760	0.298	0.637	0.140
Track_621	621	NaN	NaN	34	0	0	0	0	0	7920.330	0.000	7920.330	61.213	621	504.265	153.175	0	0.010	0.021	0.002	0.009	0.005	0.437	0.599	0.303	0.442	0.074
Track_622	622	NaN	NaN	55	0	0	0	0	0	12960.540	0.000	12960.540	52.895	622	260.279	145.503	0	0.007	0.015	0.001	0.007	0.004	0.889	1.161	0.233	0.913	0.181
Track_623	623	NaN	NaN	9	0	0	0	0	0	1920.080	1680.070	3600.150	9.476	623	323.048	150.519	0	0.007	0.012	0.003	0.008	0.003	0.617	0.788	0.478	0.614	0.102
Track_624	624	NaN	NaN	38	0	0	0	0	0	8880.370	0.000	8880.370	49.139	624	443.921	150.688	0	0.008	0.016	0.001	0.007	0.004	0.541	0.743	0.284	0.572	0.122
Track_625	625	NaN	NaN	15	0	0	0	0	0	3360.140	0.000	3360.140	18.162	625	223.233	147.309	0	0.008	0.018	9.122E-4	0.009	0.005	0.546	0.770	0.258	0.628	0.167
Track_626	626	NaN	NaN	38	0	0	0	0	0	8880.370	0.000	8880.370	59.222	626	54.639	149.550	0	0.011	0.039	0.002	0.007	0.009	0.974	1.463	0.445	0.991	0.279
Track_627	627	NaN	NaN	27	0	0	0	0	0	6240.260	0.000	6240.260	44.690	627	484.687	149.485	0	0.009	0.019	0.004	0.008	0.004	0.358	0.529	0.263	0.338	0.065
Track_628	628	NaN	NaN	37	0	0	0	0	0	8640.360	0.000	8640.360	41.341	628	32.486	148.588	0	0.010	0.041	0.001	0.008	0.007	0.909	1.358	0.267	0.957	0.310
Track_629	629	NaN	NaN	64	0	0	0	0	0	15120.630	0.000	15120.630	67.817	629	446.131	153.551	0	0.008	0.025	5.902E-4	0.008	0.005	0.813	1.284	0.477	0.809	0.172
Track_630	630	NaN	NaN	48	0	0	0	0	0	11280.470	0.000	11280.470	67.085	630	218.628	146.522	0	0.008	0.020	0.002	0.008	0.004	0.496	0.729	0.239	0.508	0.104
Track_631	631	NaN	NaN	30	0	0	0	0	0	6960.290	0.000	6960.290	12.702	631	287.115	149.274	0	0.007	0.016	0.002	0.007	0.003	0.563	0.915	0.236	0.611	0.209
Track_632	632	NaN	NaN	17	0	0	0	0	0	3840.160	0.000	3840.160	15.205	632	270.860	148.722	0	0.007	0.015	0.002	0.008	0.004	0.519	0.776	0.340	0.543	0.105
Track_633	633	NaN	NaN	18	0	0	0	0	0	4080.170	0.000	4080.170	27.791	633	448.287	137.968	0	0.008	0.016	0.004	0.008	0.003	0.393	0.528	0.247	0.421	0.083
Track_634	634	NaN	NaN	55	0	0	0	0	0	12960.540	0.000	12960.540	41.091	634	312.861	152.219	0	0.008	0.019	3.165E-4	0.007	0.004	0.995	1.451	0.360	1.010	0.217
Track_635	635	NaN	NaN	31	0	0	0	0	0	7200.300	0.000	7200.300	47.410	635	473.102	137.806	0	0.009	0.017	0.003	0.008	0.004	0.382	0.593	0.256	0.379	0.087
Track_636	636	NaN	NaN	34	0	0	0	0	0	7920.330	0.000	7920.330	66.533	636	506.995	142.588	0	0.010	0.021	0.003	0.009	0.005	0.414	0.527	0.268	0.416	0.069
Track_637	637	NaN	NaN	15	0	0	0	0	0	3360.140	0.000	3360.140	7.557	637	291.488	141.797	0	0.008	0.032	0.001	0.006	0.008	0.521	0.856	0.285	0.504	0.132
Track_638	638	NaN	NaN	21	0	0	0	0	0	4800.200	0.000	4800.200	52.752	638	131.109	133.008	0	0.015	0.025	0.006	0.015	0.006	1.229	1.550	0.534	1.305	0.296
Track_639	639	NaN	NaN	47	0	0	0	0	0	11040.460	0.000	11040.460	52.990	639	250.135	135.919	0	0.008	0.016	8.319E-4	0.008	0.004	0.569	0.783	0.327	0.590	0.115
Track_640	640	NaN	NaN	29	0	0	0	0	0	6720.280	0.000	6720.280	23.217	640	356.154	135.524	0	0.009	0.031	0.002	0.008	0.005	0.869	1.090	0.516	0.884	0.129
Track_641	641	NaN	NaN	29	0	0	0	0	0	6720.280	0.000	6720.280	55.312	641	37.453	138.916	0	0.011	0.047	0.001	0.009	0.008	0.895	1.549	0.284	0.867	0.384
Track_642	642	NaN	NaN	34	0	0	0	0	0	7920.330	0.000	7920.330	36.504	642	380.254	143.562	0	0.010	0.048	6.483E-4	0.008	0.009	0.708	1.165	0.330	0.698	0.164
Track_643	643	NaN	NaN	21	0	0	0	0	0	4800.200	0.000	4800.200	23.091	643	267.001	136.158	0	0.008	0.015	0.002	0.007	0.004	0.776	1.043	0.308	0.875	0.241
Track_644	644	NaN	NaN	19	0	0	0	0	0	4320.180	0.000	4320.180	25.401	644	169.205	138.680	0	0.008	0.014	0.002	0.009	0.004	0.496	0.693	0.248	0.477	0.137
Track_645	645	NaN	NaN	25	0	0	0	0	0	5760.240	0.000	5760.240	48.985	645	343.078	135.134	0	0.010	0.020	0.002	0.011	0.005	1.011	1.337	0.712	1.001	0.151
Track_646	646	NaN	NaN	17	0	0	0	0	0	3840.160	0.000	3840.160	21.176	646	389.046	129.751	0	0.011	0.045	0.004	0.009	0.010	0.519	0.881	0.275	0.526	0.200
Track_647	647	NaN	NaN	14	0	0	0	0	0	3120.130	0.000	3120.130	16.129	647	369.051	131.969	0	0.010	0.022	3.723E-5	0.010	0.005	0.609	0.703	0.372	0.645	0.092
Track_648	648	NaN	NaN	23	0	0	0	0	0	5280.220	0.000	5280.220	21.925	648	226.650	136.449	0	0.007	0.015	0.001	0.006	0.004	0.773	1.247	0.321	0.717	0.231
Track_649	649	NaN	NaN	28	0	0	0	0	0	6480.270	1680.070	8160.340	22.221	649	399.138	144.610	0	0.006	0.013	5.392E-4	0.007	0.004	0.430	0.623	0.285	0.409	0.102
Track_650	650	NaN	NaN	68	0	0	0	0	0	16080.670	0.000	16080.670	53.355	650	415.083	148.258	0	0.007	0.020	7.073E-4	0.006	0.005	0.471	0.739	0.231	0.462	0.122
Track_651	651	NaN	NaN	32	0	0	0	0	0	7440.310	1920.080	9360.390	21.701	651	352.471	153.043	0	0.009	0.019	0.002	0.009	0.004	0.662	1.017	0.313	0.618	0.217
Track_652	652	NaN	NaN	51	0	0	0	0	0	12000.500	0.000	12000.500	46.327	652	265.868	138.949	0	0.008	0.021	0.002	0.006	0.005	0.730	0.931	0.240	0.766	0.161
Track_653	653	NaN	NaN	16	0	0	0	0	0	3600.150	2640.110	6240.260	39.056	653	525.694	151.451	0	0.013	0.056	0.004	0.009	0.013	0.474	0.647	0.304	0.489	0.096
Track_654	654	NaN	NaN	76	0	0	0	0	0	18000.750	0.000	18000.750	37.124	654	408.333	142.196	0	0.006	0.018	7.377E-4	0.005	0.004	0.832	1.276	0.260	0.841	0.252
Track_655	655	NaN	NaN	34	0	0	0	0	0	7920.330	0.000	7920.330	43.248	655	326.679	149.407	0	0.008	0.022	0.002	0.007	0.004	0.808	1.088	0.480	0.850	0.162
Track_656	656	NaN	NaN	43	0	0	0	0	0	10080.420	0.000	10080.420	40.625	656	281.075	146.048	0	0.009	0.061	8.717E-4	0.007	0.009	0.594	1.059	0.254	0.537	0.246
Track_657	657	NaN	NaN	2	0	0	0	0	0	240.010	2640.110	2880.120	6.446	657	85.329	140.948	0	0.027	0.027	0.027	0.027	NaN	0.433	0.566	0.300	0.566	0.133
Track_658	658	NaN	NaN	23	0	0	0	0	0	5280.220	0.000	5280.220	7.996	658	307.229	143.254	0	0.009	0.030	0.001	0.007	0.007	1.253	1.558	0.572	1.237	0.246
Track_659	659	NaN	NaN	19	0	0	0	0	0	4320.180	720.030	5040.210	40.116	659	21.820	141.124	0	0.011	0.047	0.003	0.009	0.010	0.983	1.415	0.301	1.061	0.337
Track_660	660	NaN	NaN	25	0	0	0	0	0	5760.240	2160.090	7920.330	46.970	660	19.557	147.767	0	0.011	0.021	8.412E-4	0.010	0.005	1.074	1.557	0.486	1.002	0.283
Track_661	661	NaN	NaN	31	0	0	0	0	0	7200.300	0.000	7200.300	59.399	661	444.725	140.692	0	0.011	0.032	0.003	0.010	0.007	0.471	1.266	0.249	0.357	0.269
Track_662	662	NaN	NaN	40	0	0	0	0	0	9360.390	0.000	9360.390	25.490	662	183.798	160.878	0	0.009	0.022	0.002	0.009	0.005	0.634	0.930	0.233	0.628	0.147
Track_663	663	NaN	NaN	55	0	0	0	0	0	12960.540	0.000	12960.540	89.448	663	503.274	161.642	0	0.011	0.028	8.069E-4	0.009	0.006	1.022	1.613	0.265	1.156	0.422
Track_664	664	NaN	NaN	35	0	0	0	0	0	8160.340	0.000	8160.340	37.161	664	347.037	166.316	0	0.007	0.017	0.003	0.007	0.003	0.690	1.056	0.344	0.651	0.154
Track_665	665	NaN	NaN	25	0	0	0	0	0	5760.240	0.000	5760.240	32.405	665	73.949	164.644	0	0.009	0.018	0.002	0.010	0.005	0.622	0.952	0.274	0.646	0.207
Track_666	666	NaN	NaN	39	0	0	0	0	0	9120.380	0.000	9120.380	64.274	666	44.510	162.991	0	0.009	0.024	0.001	0.010	0.005	0.949	1.406	0.253	1.009	0.341
Track_667	667	NaN	NaN	3	0	0	0	0	0	480.020	2400.100	2880.120	2.315	667	512.890	160.457	0	0.006	0.007	0.006	0.007	9.953E-4	0.254	0.267	0.236	0.260	0.013
Track_668	668	NaN	NaN	38	0	0	0	0	0	8880.370	0.000	8880.370	17.280	668	269.695	161.163	0	0.007	0.022	0.001	0.006	0.004	1.225	1.584	0.353	1.412	0.384
Track_669	669	NaN	NaN	20	0	0	0	0	0	4560.190	0.000	4560.190	36.267	669	338.675	155.100	0	0.010	0.021	0.005	0.008	0.004	0.733	1.247	0.261	0.648	0.285
Track_670	670	NaN	NaN	24	0	0	0	0	0	5520.230	0.000	5520.230	21.995	670	212.012	157.806	0	0.008	0.022	0.002	0.007	0.006	0.533	0.820	0.296	0.540	0.129
Track_671	671	NaN	NaN	34	0	0	0	0	0	7920.330	0.000	7920.330	43.588	671	449.263	158.910	0	0.010	0.028	0.001	0.009	0.006	0.335	0.493	0.246	0.325	0.052
Track_672	672	NaN	NaN	70	0	0	0	0	0	16560.690	0.000	16560.690	75.063	672	361.772	187.077	0	0.008	0.021	6.094E-4	0.007	0.004	0.781	1.121	0.380	0.768	0.153
Track_673	673	NaN	NaN	20	0	0	0	0	0	4560.190	0.000	4560.190	40.153	673	90.298	162.231	0	0.015	0.033	0.003	0.017	0.009	0.748	1.083	0.251	0.769	0.253
Track_674	674	NaN	NaN	25	0	0	0	0	0	5760.240	0.000	5760.240	31.559	674	62.905	159.169	0	0.012	0.033	0.003	0.010	0.007	0.523	0.867	0.242	0.514	0.183
Track_675	675	NaN	NaN	53	0	0	0	0	0	12480.520	0.000	12480.520	58.450	675	318.878	175.662	0	0.009	0.019	8.638E-4	0.008	0.004	0.947	1.609	0.352	0.940	0.316
Track_676	676	NaN	NaN	24	0	0	0	0	0	5520.230	0.000	5520.230	38.011	676	52.509	159.283	0	0.009	0.022	3.118E-4	0.009	0.005	0.732	1.072	0.376	0.637	0.207
Track_677	677	NaN	NaN	64	0	0	0	0	0	15120.630	0.000	15120.630	67.661	677	272.561	171.129	0	0.007	0.016	0.001	0.007	0.003	0.816	1.099	0.348	0.863	0.166
Track_678	678	NaN	NaN	25	0	0	0	0	0	5760.240	0.000	5760.240	17.736	678	278.856	164.924	0	0.007	0.015	0.002	0.007	0.004	0.522	0.787	0.293	0.517	0.150
Track_679	679	NaN	NaN	62	0	0	0	0	0	14640.610	0.000	14640.610	81.340	679	371.623	190.442	0	0.009	0.018	2.200E-4	0.008	0.003	0.923	1.307	0.439	0.904	0.186
Track_680	680	NaN	NaN	16	0	0	0	0	0	3600.150	0.000	3600.150	20.757	680	308.119	159.942	0	0.008	0.016	6.407E-4	0.008	0.004	0.994	1.175	0.821	1.002	0.095
Track_681	681	NaN	NaN	17	0	0	0	0	0	3840.160	0.000	3840.160	23.845	681	134.661	162.884	0	0.009	0.016	0.003	0.009	0.004	0.533	0.813	0.279	0.539	0.122
Track_682	682	NaN	NaN	42	0	0	0	0	0	9840.410	0.000	9840.410	37.214	682	376.262	168.270	0	0.009	0.025	5.744E-4	0.009	0.005	0.703	1.251	0.318	0.641	0.303
Track_683	683	NaN	NaN	8	0	0	0	0	0	1680.070	2160.090	3840.160	11.004	683	468.048	165.156	0	0.008	0.011	0.004	0.009	0.003	0.386	0.469	0.279	0.424	0.066
Track_684	684	NaN	NaN	58	0	0	0	0	0	13680.570	0.000	13680.570	47.023	684	415.330	172.451	0	0.007	0.020	0.001	0.006	0.004	0.594	0.776	0.353	0.605	0.110
Track_685	685	NaN	NaN	54	0	0	0	0	0	12720.530	0.000	12720.530	52.110	685	429.891	171.880	0	0.007	0.018	6.780E-4	0.006	0.004	0.835	1.101	0.287	0.877	0.153
Track_686	686	NaN	NaN	25	0	0	0	0	0	5760.240	0.000	5760.240	37.646	686	501.393	166.748	0	0.009	0.018	0.002	0.009	0.004	0.378	0.495	0.231	0.372	0.069
Track_687	687	NaN	NaN	22	0	0	0	0	0	5040.210	0.000	5040.210	31.322	687	231.625	161.285	0	0.008	0.014	0.002	0.007	0.003	0.664	0.915	0.312	0.697	0.163
Track_688	688	NaN	NaN	122	0	0	0	0	0	29041.210	960.040	30001.250	103.274	688	333.141	218.335	0	0.007	0.033	6.762E-4	0.006	0.005	0.681	1.156	0.239	0.657	0.203
Track_689	689	NaN	NaN	76	0	0	0	0	0	18000.750	0.000	18000.750	87.394	689	449.705	175.669	0	0.007	0.055	3.810E-4	0.006	0.007	0.797	1.068	0.303	0.835	0.176
Track_690	690	NaN	NaN	36	0	0	0	0	0	8400.350	1920.080	10320.430	59.848	690	513.472	164.889	0	0.013	0.039	0.002	0.012	0.009	0.721	1.298	0.324	0.738	0.239
Track_691	691	NaN	NaN	43	0	0	0	0	0	10080.420	0.000	10080.420	44.701	691	252.834	158.677	0	0.007	0.018	0.001	0.006	0.004	1.068	1.366	0.606	1.158	0.233
Track_692	692	NaN	NaN	55	0	0	0	0	0	12960.540	0.000	12960.540	65.606	692	252.451	154.437	0	0.008	0.027	5.788E-4	0.008	0.005	1.072	1.542	0.260	1.080	0.216
Track_693	693	NaN	NaN	21	0	0	0	0	0	4800.200	0.000	4800.200	35.474	693	32.573	146.848	0	0.010	0.027	0.002	0.009	0.007	0.739	1.197	0.358	0.699	0.208
Track_694	694	NaN	NaN	28	0	0	0	0	0	6480.270	0.000	6480.270	38.524	694	562.365	158.197	0	0.015	0.041	0.002	0.014	0.008	0.832	1.444	0.252	0.900	0.336
Track_695	695	NaN	NaN	13	0	0	0	0	0	2880.120	0.000	2880.120	24.196	695	61.868	152.451	0	0.011	0.032	0.001	0.009	0.008	0.638	0.878	0.334	0.716	0.202
Track_696	696	NaN	NaN	50	0	0	0	0	0	11760.490	720.030	12480.520	53.607	696	446.384	160.501	0	0.007	0.018	6.889E-4	0.006	0.004	0.516	0.621	0.295	0.516	0.069
Track_697	697	NaN	NaN	92	0	0	0	0	0	21840.910	0.000	21840.910	125.341	697	456.457	163.462	0	0.008	0.021	1.268E-4	0.008	0.005	0.656	0.985	0.310	0.646	0.134
Track_698	698	NaN	NaN	11	0	0	0	0	0	2400.100	1200.050	3600.150	16.728	698	526.577	152.618	0	0.012	0.028	0.004	0.012	0.007	0.691	1.185	0.361	0.626	0.279
Track_699	699	NaN	NaN	66	0	0	0	0	0	15600.650	2640.110	18240.760	30.788	699	401.900	165.276	0	0.007	0.050	6.970E-4	0.005	0.008	0.699	1.135	0.233	0.769	0.231
Track_700	700	NaN	NaN	49	0	0	0	0	0	11520.480	0.000	11520.480	47.741	700	432.445	159.367	0	0.008	0.033	7.135E-4	0.008	0.005	0.429	0.643	0.239	0.440	0.113
Track_701	701	NaN	NaN	11	0	0	0	0	0	2400.100	2160.090	4560.190	53.486	701	586.835	156.327	0	0.024	0.032	0.010	0.026	0.006	1.068	1.261	0.839	1.119	0.150
Track_702	702	NaN	NaN	84	0	0	0	0	0	19920.830	0.000	19920.830	65.944	702	415.540	162.141	0	0.008	0.039	9.059E-4	0.007	0.005	0.545	0.888	0.244	0.578	0.160
Track_703	703	NaN	NaN	5	0	0	0	0	0	960.040	2400.100	3360.140	5.618	703	374.903	153.633	0	0.007	0.010	0.005	0.008	0.002	0.639	0.795	0.399	0.643	0.133
Track_704	704	NaN	NaN	51	0	0	0	0	0	12000.500	480.020	12480.520	70.827	704	364.502	172.729	0	0.009	0.054	4.591E-4	0.008	0.008	0.737	1.291	0.272	0.728	0.209
Track_705	705	NaN	NaN	42	0	0	0	0	0	9840.410	0.000	9840.410	68.342	705	338.351	159.206	0	0.011	0.057	0.002	0.009	0.011	0.725	1.181	0.302	0.699	0.255
Track_706	706	NaN	NaN	12	0	0	0	0	0	2640.110	1440.060	4080.170	10.391	706	25.450	156.977	0	0.010	0.024	0.005	0.008	0.006	0.466	0.702	0.281	0.446	0.126
Track_707	707	NaN	NaN	16	0	0	0	0	0	3600.150	1680.070	5280.220	18.528	707	384.109	161.402	0	0.008	0.013	0.003	0.007	0.003	0.464	0.657	0.296	0.459	0.094
Track_708	708	NaN	NaN	14	0	0	0	0	0	3120.130	0.000	3120.130	12.066	708	301.767	154.469	0	0.008	0.013	0.003	0.008	0.003	1.035	1.384	0.795	1.032	0.184
Track_709	709	NaN	NaN	92	0	0	0	0	0	21840.910	0.000	21840.910	125.792	709	446.252	169.291	0	0.009	0.045	7.075E-4	0.007	0.007	0.607	1.021	0.235	0.638	0.177
Track_710	710	NaN	NaN	37	0	0	0	0	0	8640.360	0.000	8640.360	44.096	710	425.885	158.851	0	0.007	0.014	0.002	0.007	0.003	0.655	0.880	0.340	0.661	0.115
Track_711	711	NaN	NaN	39	0	0	0	0	0	9120.380	1440.060	10560.440	81.422	711	41.249	162.742	0	0.012	0.029	0.001	0.012	0.006	0.626	1.310	0.253	0.614	0.262
Track_712	712	NaN	NaN	45	0	0	0	0	0	10560.440	240.010	10800.450	31.708	712	397.380	157.147	0	0.007	0.035	0.001	0.006	0.007	0.526	0.914	0.238	0.492	0.176
Track_713	713	NaN	NaN	64	0	0	0	0	0	15120.630	2400.100	17520.730	51.792	713	307.295	186.794	0	0.009	0.024	7.892E-4	0.008	0.004	0.775	1.210	0.327	0.768	0.196
Track_714	714	NaN	NaN	50	0	0	0	0	0	11760.490	960.040	12720.530	50.374	714	296.223	165.814	0	0.008	0.030	0.002	0.008	0.005	0.640	1.280	0.231	0.646	0.199
Track_715	715	NaN	NaN	36	0	0	0	0	0	8400.350	720.030	9120.380	23.453	715	280.372	157.237	0	0.009	0.033	0.002	0.006	0.007	0.488	0.908	0.248	0.396	0.204
Track_716	716	NaN	NaN	23	0	0	0	0	0	5280.220	0.000	5280.220	28.565	716	393.577	154.123	0	0.007	0.014	0.002	0.007	0.003	1.066	1.234	0.830	1.106	0.113
Track_717	717	NaN	NaN	49	0	0	0	0	0	11520.480	0.000	11520.480	80.876	717	179.861	147.168	0	0.010	0.022	5.244E-4	0.010	0.005	0.506	0.914	0.296	0.485	0.126
Track_718	718	NaN	NaN	39	0	0	0	0	0	9120.380	0.000	9120.380	27.163	718	261.282	154.605	0	0.007	0.015	0.001	0.006	0.003	0.907	1.113	0.490	0.951	0.146
Track_719	719	NaN	NaN	29	0	0	0	0	0	6720.280	0.000	6720.280	23.525	719	278.939	181.458	0	0.006	0.012	0.001	0.006	0.003	1.014	1.467	0.328	1.029	0.338
Track_720	720	NaN	NaN	14	0	0	0	0	0	3120.130	0.000	3120.130	27.895	720	73.236	173.558	0	0.015	0.061	0.003	0.011	0.015	0.599	1.188	0.314	0.528	0.265
Track_721	721	NaN	NaN	70	0	0	0	0	0	16560.690	0.000	16560.690	63.342	721	439.420	188.381	0	0.007	0.026	2.194E-4	0.007	0.005	0.774	1.097	0.359	0.814	0.190
Track_722	722	NaN	NaN	62	0	0	0	0	0	14640.610	0.000	14640.610	65.009	722	420.417	190.621	0	0.008	0.019	0.002	0.007	0.004	0.597	0.908	0.230	0.624	0.161
Track_723	723	NaN	NaN	44	0	0	0	0	0	10320.430	0.000	10320.430	59.747	723	396.144	192.122	0	0.008	0.013	0.002	0.008	0.003	0.939	1.237	0.686	0.887	0.153
Track_724	724	NaN	NaN	43	0	0	0	0	0	10080.420	1200.050	11280.470	73.924	724	69.948	183.182	0	0.010	0.025	0.001	0.010	0.005	0.654	1.120	0.263	0.632	0.248
Track_725	725	NaN	NaN	75	0	0	0	0	0	17760.740	0.000	17760.740	100.258	725	246.066	175.748	0	0.008	0.020	0.001	0.008	0.004	0.592	1.149	0.290	0.575	0.196
Track_726	726	NaN	NaN	26	0	0	0	0	0	6000.250	2640.110	8640.360	36.053	726	36.048	181.244	0	0.009	0.018	0.002	0.008	0.005	0.978	1.575	0.314	1.050	0.291
Track_727	727	NaN	NaN	21	0	0	0	0	0	4800.200	1440.060	6240.260	9.295	727	291.242	178.972	0	0.007	0.023	0.001	0.007	0.005	0.634	0.971	0.301	0.638	0.198
Track_728	728	NaN	NaN	27	0	0	0	0	0	6240.260	0.000	6240.260	55.815	728	416.312	175.331	0	0.013	0.038	0.002	0.010	0.010	0.526	0.828	0.301	0.482	0.166
Track_729	729	NaN	NaN	58	0	0	0	0	0	13680.570	0.000	13680.570	39.934	729	459.750	177.766	0	0.007	0.019	7.933E-4	0.006	0.004	0.811	1.083	0.584	0.774	0.135
Track_730	730	NaN	NaN	11	0	0	0	0	0	2400.100	1680.070	4080.170	9.907	730	194.042	177.577	0	0.007	0.012	0.001	0.005	0.004	0.617	0.909	0.404	0.627	0.154
Track_731	731	NaN	NaN	31	0	0	0	0	0	7200.300	0.000	7200.300	46.737	731	306.324	178.868	0	0.008	0.016	0.003	0.009	0.004	0.605	0.882	0.240	0.606	0.156
Track_732	732	NaN	NaN	21	0	0	0	0	0	4800.200	0.000	4800.200	22.590	732	300.999	171.166	0	0.007	0.013	9.440E-4	0.008	0.003	0.987	1.450	0.267	1.072	0.342
Track_733	733	NaN	NaN	18	0	0	0	0	0	4080.170	0.000	4080.170	27.384	733	84.838	174.924	0	0.009	0.023	0.002	0.008	0.006	0.594	0.846	0.310	0.627	0.150
Track_734	734	NaN	NaN	3	0	0	0	0	0	480.020	2400.100	2880.120	3.956	734	95.668	174.474	0	0.008	0.011	0.006	0.011	0.004	0.344	0.362	0.311	0.358	0.023
Track_735	735	NaN	NaN	44	0	0	0	0	0	10320.430	0.000	10320.430	72.583	735	520.457	190.157	0	0.010	0.024	5.318E-4	0.010	0.005	0.427	0.859	0.232	0.419	0.133
Track_736	736	NaN	NaN	14	0	0	0	0	0	3120.130	2160.090	5280.220	18.726	736	320.308	186.301	0	0.009	0.018	0.002	0.009	0.005	0.614	1.056	0.297	0.622	0.199
Track_737	737	NaN	NaN	19	0	0	0	0	0	4320.180	0.000	4320.180	34.908	737	388.013	175.439	0	0.011	0.024	0.003	0.011	0.004	0.672	0.860	0.524	0.649	0.085
Track_738	738	NaN	NaN	16	0	0	0	0	0	3600.150	0.000	3600.150	18.824	738	315.400	176.182	0	0.007	0.013	0.003	0.008	0.003	0.597	0.820	0.359	0.634	0.144
Track_739	739	NaN	NaN	29	0	0	0	0	0	6720.280	2640.110	9360.390	39.898	739	353.878	202.575	0	0.009	0.020	0.004	0.008	0.004	0.998	1.394	0.313	1.053	0.233
Track_740	740	NaN	NaN	23	0	0	0	0	0	5280.220	0.000	5280.220	40.673	740	527.927	181.720	0	0.010	0.018	0.003	0.009	0.004	0.572	0.858	0.395	0.570	0.127
Track_741	741	NaN	NaN	74	0	0	0	0	0	17520.730	1920.080	19440.810	53.035	741	443.651	191.392	0	0.008	0.050	7.555E-4	0.006	0.007	0.725	1.133	0.239	0.793	0.208
Track_742	742	NaN	NaN	30	0	0	0	0	0	6960.290	0.000	6960.290	57.761	742	79.519	179.938	0	0.014	0.050	0.002	0.011	0.010	0.626	1.210	0.251	0.615	0.279
Track_743	743	NaN	NaN	43	0	0	0	0	0	10080.420	2400.100	12480.520	69.313	743	378.700	214.545	0	0.009	0.023	0.001	0.009	0.005	0.845	1.387	0.298	0.861	0.189
Track_744	744	NaN	NaN	32	0	0	0	0	0	7440.310	0.000	7440.310	54.728	744	487.176	182.132	0	0.009	0.029	0.001	0.008	0.005	1.080	1.396	0.603	1.079	0.155
Track_745	745	NaN	NaN	25	0	0	0	0	0	5760.240	0.000	5760.240	47.047	745	369.488	181.459	0	0.011	0.028	0.002	0.009	0.005	0.707	1.261	0.283	0.678	0.220
Track_746	746	NaN	NaN	57	0	0	0	0	0	13440.560	0.000	13440.560	45.684	746	274.826	186.375	0	0.006	0.014	0.002	0.006	0.003	1.125	1.440	0.291	1.161	0.219
Track_747	747	NaN	NaN	71	0	0	0	0	0	16800.700	0.000	16800.700	91.504	747	252.324	180.674	0	0.008	0.016	9.813E-4	0.007	0.004	0.727	1.064	0.256	0.685	0.179
Track_748	748	NaN	NaN	63	0	0	0	0	0	14880.620	0.000	14880.620	68.709	748	270.707	183.328	0	0.008	0.040	5.796E-4	0.007	0.005	0.568	0.809	0.314	0.582	0.112
Track_749	749	NaN	NaN	91	0	0	0	0	0	21600.900	0.000	21600.900	133.640	749	253.686	165.955	0	0.009	0.027	0.001	0.008	0.005	0.546	0.916	0.247	0.533	0.164
Track_750	750	NaN	NaN	51	0	0	0	0	0	12000.500	1440.060	13440.560	58.213	750	332.617	194.978	0	0.009	0.018	0.002	0.008	0.004	0.737	1.105	0.336	0.702	0.207
Track_751	751	NaN	NaN	12	0	0	0	0	0	2640.110	1920.080	4560.190	10.449	751	523.017	169.728	0	0.014	0.033	0.002	0.011	0.009	0.499	0.823	0.292	0.430	0.180
Track_752	752	NaN	NaN	65	0	0	0	0	0	15360.640	240.010	15600.650	89.982	752	514.035	183.147	0	0.008	0.020	0.001	0.006	0.005	0.505	0.856	0.234	0.482	0.128
Track_753	753	NaN	NaN	34	0	0	0	0	0	7920.330	0.000	7920.330	42.632	753	359.473	170.412	0	0.010	0.046	0.002	0.008	0.008	0.621	0.932	0.303	0.631	0.194
Track_754	754	NaN	NaN	67	0	0	0	0	0	15840.660	0.000	15840.660	46.716	754	447.476	180.794	0	0.007	0.058	7.317E-4	0.006	0.007	0.857	1.189	0.243	0.928	0.203
Track_755	755	NaN	NaN	40	0	0	0	0	0	9360.390	0.000	9360.390	70.334	755	55.111	167.578	0	0.012	0.043	9.867E-4	0.010	0.008	0.781	1.391	0.242	0.794	0.303
Track_756	756	NaN	NaN	24	0	0	0	0	0	5520.230	0.000	5520.230	21.048	756	155.012	172.679	0	0.009	0.021	9.628E-4	0.007	0.005	1.341	1.662	0.824	1.349	0.188
Track_757	757	NaN	NaN	35	0	0	0	0	0	8160.340	0.000	8160.340	22.832	757	282.233	172.358	0	0.006	0.012	7.464E-4	0.006	0.003	0.660	0.893	0.291	0.682	0.152
Track_758	758	NaN	NaN	55	0	0	0	0	0	12960.540	0.000	12960.540	72.697	758	239.209	169.468	0	0.007	0.024	7.454E-4	0.007	0.004	0.548	0.823	0.240	0.528	0.125
Track_759	759	NaN	NaN	27	0	0	0	0	0	6240.260	0.000	6240.260	16.557	759	291.628	167.257	0	0.007	0.015	2.820E-4	0.006	0.003	0.572	0.873	0.295	0.553	0.170
Track_760	760	NaN	NaN	13	0	0	0	0	0	2880.120	0.000	2880.120	18.186	760	424.748	161.903	0	0.009	0.017	0.004	0.010	0.004	0.461	0.816	0.232	0.370	0.201
Track_761	761	NaN	NaN	58	0	0	0	0	0	13680.570	1920.080	15600.650	79.201	761	91.418	169.611	0	0.012	0.026	0.002	0.011	0.007	0.566	1.022	0.236	0.565	0.158
Track_762	762	NaN	NaN	27	0	0	0	0	0	6240.260	0.000	6240.260	29.808	762	212.122	167.376	0	0.007	0.017	0.001	0.007	0.004	0.513	0.785	0.381	0.504	0.108
Track_763	763	NaN	NaN	54	0	0	0	0	0	12720.530	0.000	12720.530	54.613	763	468.778	171.063	0	0.008	0.027	9.306E-4	0.007	0.005	0.800	1.231	0.535	0.820	0.179
Track_764	764	NaN	NaN	35	0	0	0	0	0	8160.340	0.000	8160.340	34.464	764	411.019	173.761	0	0.008	0.056	7.074E-4	0.008	0.009	0.579	1.157	0.312	0.546	0.198
Track_765	765	NaN	NaN	42	0	0	0	0	0	9840.410	0.000	9840.410	31.772	765	250.852	176.407	0	0.007	0.022	5.269E-4	0.006	0.004	1.228	1.467	0.487	1.313	0.238
Track_766	766	NaN	NaN	66	0	0	0	0	0	15600.650	0.000	15600.650	102.476	766	352.054	202.464	0	0.009	0.025	0.001	0.008	0.005	1.090	1.555	0.269	1.192	0.307
Track_767	767	NaN	NaN	36	0	0	0	0	0	8400.350	0.000	8400.350	33.272	767	509.325	179.112	0	0.012	0.052	0.001	0.010	0.009	0.465	1.018	0.238	0.373	0.198
Track_768	768	NaN	NaN	74	0	0	0	0	0	17520.730	0.000	17520.730	89.880	768	258.025	186.357	0	0.008	0.019	0.002	0.007	0.003	0.688	1.152	0.258	0.699	0.196
Track_769	769	NaN	NaN	98	0	0	0	0	0	23280.970	0.000	23280.970	116.323	769	334.255	225.949	0	0.009	0.040	0.001	0.008	0.006	0.662	1.162	0.237	0.660	0.213
Track_770	770	NaN	NaN	39	0	0	0	0	0	9120.380	1440.060	10560.440	38.813	770	383.183	188.278	0	0.009	0.027	0.003	0.007	0.005	0.528	0.816	0.239	0.545	0.150
Track_771	771	NaN	NaN	51	0	0	0	0	0	12000.500	0.000	12000.500	32.610	771	422.202	175.007	0	0.007	0.018	0.001	0.006	0.004	0.560	1.041	0.266	0.545	0.165
Track_772	772	NaN	NaN	25	0	0	0	0	0	5760.240	0.000	5760.240	44.696	772	369.052	171.821	0	0.010	0.023	0.002	0.009	0.004	0.735	1.176	0.244	0.756	0.176
Track_773	773	NaN	NaN	25	0	0	0	0	0	5760.240	1440.060	7200.300	55.671	773	552.025	182.762	0	0.011	0.054	0.003	0.008	0.010	0.289	0.377	0.232	0.281	0.040
Track_774	774	NaN	NaN	69	0	0	0	0	0	16320.680	0.000	16320.680	98.686	774	190.057	186.313	0	0.011	0.027	0.001	0.011	0.005	0.791	1.619	0.235	0.631	0.394
Track_775	775	NaN	NaN	23	0	0	0	0	0	5280.220	0.000	5280.220	37.315	775	72.082	170.048	0	0.013	0.027	0.001	0.010	0.008	0.767	1.120	0.307	0.801	0.239
Track_776	776	NaN	NaN	85	0	0	0	0	0	20160.840	0.000	20160.840	76.351	776	288.259	185.842	0	0.007	0.031	5.064E-4	0.006	0.005	0.548	1.094	0.260	0.527	0.173
Track_777	777	NaN	NaN	25	0	0	0	0	0	5760.240	0.000	5760.240	10.965	777	185.181	172.078	0	0.009	0.025	7.655E-4	0.009	0.005	0.829	1.086	0.487	0.893	0.180
Track_778	778	NaN	NaN	2	0	0	0	0	0	240.010	2640.110	2880.120	4.384	778	122.129	172.828	0	0.018	0.018	0.018	0.018	NaN	0.500	0.523	0.478	0.523	0.022
Track_779	779	NaN	NaN	68	0	0	0	0	0	16080.670	0.000	16080.670	63.615	779	433.746	185.536	0	0.007	0.022	8.060E-4	0.006	0.004	0.693	1.016	0.286	0.726	0.176
Track_780	780	NaN	NaN	32	0	0	0	0	0	7440.310	0.000	7440.310	39.729	780	45.159	175.428	0	0.011	0.054	0.002	0.010	0.009	1.027	1.415	0.427	1.151	0.282
Track_781	781	NaN	NaN	66	0	0	0	0	0	15600.650	0.000	15600.650	62.185	781	257.336	196.695	0	0.007	0.018	2.635E-4	0.007	0.003	0.712	1.114	0.309	0.702	0.165
Track_782	782	NaN	NaN	41	0	0	0	0	0	9600.400	2640.110	12240.510	59.004	782	585.656	212.362	0	0.012	0.033	0.004	0.010	0.006	0.598	1.097	0.236	0.644	0.251
Track_783	783	NaN	NaN	15	0	0	0	0	0	3360.140	0.000	3360.140	8.513	783	171.247	195.015	0	0.007	0.014	0.002	0.006	0.004	0.334	0.438	0.259	0.323	0.048
Track_784	784	NaN	NaN	17	0	0	0	0	0	3840.160	720.030	4560.190	31.325	784	352.144	192.943	0	0.010	0.014	0.004	0.012	0.003	0.764	1.170	0.476	0.750	0.180
Track_785	785	NaN	NaN	126	0	0	0	0	0	30001.250	0.000	30001.250	172.776	785	462.106	214.508	0	0.009	0.024	7.608E-4	0.008	0.004	0.644	1.166	0.249	0.660	0.165
Track_786	786	NaN	NaN	9	0	0	0	0	0	1920.080	1440.060	3360.140	14.934	786	570.887	191.855	0	0.009	0.013	0.004	0.009	0.003	0.334	0.458	0.257	0.320	0.061
Track_787	787	NaN	NaN	88	0	0	0	0	0	20880.870	0.000	20880.870	123.528	787	254.029	199.877	0	0.009	0.032	8.666E-4	0.008	0.005	0.594	0.843	0.345	0.583	0.103
Track_788	788	NaN	NaN	20	0	0	0	0	0	4560.190	0.000	4560.190	27.396	788	289.574	189.654	0	0.011	0.061	0.002	0.007	0.014	0.616	0.952	0.270	0.702	0.183
Track_789	789	NaN	NaN	91	0	0	0	0	0	21600.900	0.000	21600.900	134.383	789	477.561	211.562	0	0.008	0.022	0.002	0.008	0.004	0.671	1.006	0.312	0.691	0.153
Track_790	790	NaN	NaN	20	0	0	0	0	0	4560.190	0.000	4560.190	27.612	790	455.875	190.001	0	0.014	0.050	0.002	0.013	0.012	0.499	0.915	0.241	0.481	0.186
Track_791	791	NaN	NaN	14	0	0	0	0	0	3120.130	0.000	3120.130	20.078	791	319.370	182.703	0	0.008	0.015	0.004	0.007	0.004	0.509	0.686	0.351	0.512	0.098
Track_792	792	NaN	NaN	64	0	0	0	0	0	15120.630	1920.080	17040.710	86.148	792	451.411	221.884	0	0.009	0.058	0.001	0.007	0.008	0.785	1.076	0.252	0.800	0.165
Track_793	793	NaN	NaN	34	0	0	0	0	0	7920.330	1680.070	9600.400	56.732	793	90.317	191.434	0	0.011	0.023	0.003	0.010	0.005	0.778	1.125	0.263	0.845	0.265
Track_794	794	NaN	NaN	65	0	0	0	0	0	15360.640	0.000	15360.640	73.773	794	245.264	199.355	0	0.008	0.016	4.000E-4	0.008	0.004	0.997	1.253	0.683	0.983	0.102
Track_795	795	NaN	NaN	28	0	0	0	0	0	6480.270	480.020	6960.290	27.742	795	155.217	188.888	0	0.009	0.023	0.001	0.007	0.006	0.500	1.340	0.243	0.378	0.289
Track_796	796	NaN	NaN	23	0	0	0	0	0	5280.220	0.000	5280.220	51.162	796	584.866	187.770	0	0.012	0.025	0.001	0.010	0.006	0.856	1.067	0.372	0.867	0.141
Track_797	797	NaN	NaN	18	0	0	0	0	0	4080.170	0.000	4080.170	12.601	797	187.723	194.307	0	0.007	0.016	0.002	0.006	0.004	0.580	0.733	0.425	0.585	0.074
Track_798	798	NaN	NaN	33	0	0	0	0	0	7680.320	0.000	7680.320	41.080	798	305.377	200.678	0	0.008	0.016	0.001	0.008	0.004	1.108	1.561	0.374	1.089	0.291
Track_799	799	NaN	NaN	23	0	0	0	0	0	5280.220	0.000	5280.220	29.533	799	325.181	191.295	0	0.010	0.028	0.002	0.010	0.005	0.741	1.188	0.264	0.768	0.252
Track_800	800	NaN	NaN	14	0	0	0	0	0	3120.130	960.040	4080.170	14.560	800	410.660	196.065	0	0.010	0.029	0.002	0.009	0.006	0.447	0.631	0.253	0.467	0.105
Track_801	801	NaN	NaN	36	0	0	0	0	0	8400.350	0.000	8400.350	60.636	801	106.288	195.586	0	0.009	0.033	0.002	0.008	0.006	0.615	0.802	0.448	0.610	0.087
Track_802	802	NaN	NaN	21	0	0	0	0	0	4800.200	0.000	4800.200	39.878	802	55.835	193.280	0	0.010	0.018	0.002	0.009	0.005	0.909	1.356	0.384	0.929	0.338
Track_803	803	NaN	NaN	9	0	0	0	0	0	1920.080	2160.090	4080.170	8.314	803	158.119	195.647	0	0.007	0.011	0.003	0.008	0.003	0.380	0.481	0.271	0.384	0.070
Track_804	804	NaN	NaN	43	0	0	0	0	0	10080.420	0.000	10080.420	36.857	804	273.415	194.640	0	0.008	0.048	7.051E-4	0.007	0.007	0.837	1.099	0.255	0.891	0.186
Track_805	805	NaN	NaN	23	0	0	0	0	0	5280.220	1680.070	6960.290	37.066	805	88.427	197.812	0	0.011	0.056	0.003	0.008	0.012	0.405	0.571	0.247	0.418	0.103
Track_806	806	NaN	NaN	15	0	0	0	0	0	3360.140	0.000	3360.140	16.752	806	105.177	193.850	0	0.008	0.016	0.002	0.008	0.005	0.535	0.670	0.319	0.571	0.103
Track_807	807	NaN	NaN	20	0	0	0	0	0	4560.190	2400.100	6960.290	33.573	807	56.209	197.117	0	0.010	0.019	0.001	0.009	0.004	0.803	1.135	0.382	0.882	0.199
Track_808	808	NaN	NaN	59	0	0	0	0	0	13920.580	0.000	13920.580	75.808	808	422.764	220.160	0	0.008	0.033	8.711E-4	0.008	0.005	0.573	0.998	0.239	0.528	0.188
Track_809	809	NaN	NaN	81	0	0	0	0	0	19200.800	0.000	19200.800	90.367	809	450.890	207.779	0	0.007	0.019	9.010E-4	0.006	0.004	0.921	1.305	0.523	0.933	0.160
Track_810	810	NaN	NaN	18	0	0	0	0	0	4080.170	0.000	4080.170	32.495	810	402.075	184.557	0	0.011	0.047	0.004	0.008	0.010	0.559	0.731	0.279	0.607	0.129
Track_811	811	NaN	NaN	82	0	0	0	0	0	19440.810	0.000	19440.810	104.186	811	483.086	194.809	0	0.008	0.018	2.799E-4	0.008	0.004	0.575	0.960	0.247	0.602	0.178
Track_812	812	NaN	NaN	53	0	0	0	0	0	12480.520	0.000	12480.520	58.430	812	257.719	189.745	0	0.008	0.017	5.240E-4	0.007	0.004	0.792	1.022	0.412	0.786	0.124
Track_813	813	NaN	NaN	56	0	0	0	0	0	13200.550	0.000	13200.550	98.395	813	356.748	216.607	0	0.011	0.027	0.003	0.010	0.004	0.923	1.421	0.240	0.996	0.323
Track_814	814	NaN	NaN	56	0	0	0	0	0	13200.550	2640.110	15840.660	84.245	814	197.254	184.756	0	0.010	0.049	0.002	0.009	0.007	0.688	1.075	0.262	0.694	0.220
Track_815	815	NaN	NaN	32	0	0	0	0	0	7440.310	0.000	7440.310	25.108	815	258.960	187.869	0	0.007	0.017	0.001	0.006	0.004	1.122	1.462	0.277	1.188	0.233
Track_816	816	NaN	NaN	17	0	0	0	0	0	3840.160	0.000	3840.160	21.852	816	489.770	180.651	0	0.009	0.013	0.002	0.009	0.003	0.968	1.225	0.314	0.998	0.191
Track_817	817	NaN	NaN	18	0	0	0	0	0	4080.170	0.000	4080.170	10.240	817	98.446	184.063	0	0.011	0.056	0.002	0.007	0.013	0.499	0.687	0.242	0.569	0.153
Track_818	818	NaN	NaN	21	0	0	0	0	0	4800.200	0.000	4800.200	31.183	818	92.772	185.333	0	0.009	0.022	0.002	0.008	0.006	0.430	0.607	0.308	0.403	0.085
Track_819	819	NaN	NaN	33	0	0	0	0	0	7680.320	480.020	8160.340	30.023	819	295.004	188.437	0	0.009	0.043	8.545E-4	0.008	0.007	0.764	1.248	0.270	0.843	0.268
Track_820	820	NaN	NaN	33	0	0	0	0	0	7680.320	0.000	7680.320	28.647	820	289.352	193.081	0	0.008	0.020	0.001	0.006	0.005	0.690	0.906	0.238	0.724	0.172
Track_821	821	NaN	NaN	21	0	0	0	0	0	4800.200	0.000	4800.200	26.594	821	430.099	182.734	0	0.008	0.015	0.003	0.008	0.003	0.921	1.055	0.643	0.958	0.120
Track_822	822	NaN	NaN	42	0	0	0	0	0	9840.410	2400.100	12240.510	49.969	822	405.951	208.387	0	0.009	0.033	0.001	0.008	0.006	0.435	0.642	0.242	0.455	0.112
Track_823	823	NaN	NaN	42	0	0	0	0	0	9840.410	0.000	9840.410	57.257	823	334.957	192.177	0	0.009	0.028	0.002	0.008	0.005	0.639	1.067	0.328	0.643	0.192
Track_824	824	NaN	NaN	20	0	0	0	0	0	4560.190	2400.100	6960.290	26.397	824	67.762	184.114	0	0.009	0.016	0.002	0.010	0.004	0.936	1.401	0.437	0.957	0.255
Track_825	825	NaN	NaN	3	0	0	0	0	0	480.020	2400.100	2880.120	2.639	825	173.394	182.377	0	0.007	0.010	0.005	0.010	0.004	0.341	0.400	0.293	0.331	0.044
Track_826	826	NaN	NaN	79	0	0	0	0	0	18720.780	0.000	18720.780	104.215	826	336.396	228.027	0	0.009	0.048	7.421E-4	0.007	0.006	0.904	1.371	0.239	0.956	0.318
Track_827	827	NaN	NaN	33	0	0	0	0	0	7680.320	0.000	7680.320	52.524	827	342.739	197.146	0	0.010	0.018	0.001	0.010	0.003	0.687	0.953	0.361	0.691	0.141
Track_828	828	NaN	NaN	65	0	0	0	0	0	15360.640	0.000	15360.640	86.085	828	308.896	213.521	0	0.009	0.037	0.001	0.008	0.006	0.517	1.049	0.234	0.488	0.192
Track_829	829	NaN	NaN	17	0	0	0	0	0	3840.160	0.000	3840.160	28.153	829	133.310	188.123	0	0.013	0.035	0.003	0.012	0.008	0.909	1.779	0.280	0.834	0.493
Track_830	830	NaN	NaN	45	0	0	0	0	0	10560.440	0.000	10560.440	62.501	830	405.972	205.003	0	0.010	0.049	0.002	0.009	0.007	0.722	0.983	0.271	0.743	0.159
Track_831	831	NaN	NaN	43	0	0	0	0	0	10080.420	0.000	10080.420	36.539	831	204.760	188.381	0	0.008	0.018	0.002	0.008	0.003	0.568	0.914	0.283	0.522	0.140
Track_832	832	NaN	NaN	16	0	0	0	0	0	3600.150	480.020	4080.170	36.612	832	44.345	187.454	0	0.011	0.018	0.006	0.012	0.003	1.116	1.544	0.551	1.269	0.346
Track_833	833	NaN	NaN	60	0	0	0	0	0	14160.590	0.000	14160.590	104.351	833	369.374	224.298	0	0.010	0.020	0.002	0.010	0.004	0.577	0.872	0.274	0.582	0.128
Track_834	834	NaN	NaN	41	0	0	0	0	0	9600.400	0.000	9600.400	62.427	834	415.030	204.484	0	0.009	0.016	0.004	0.008	0.003	0.815	1.142	0.250	0.889	0.260
Track_835	835	NaN	NaN	21	0	0	0	0	0	4800.200	960.040	5760.240	35.505	835	40.498	188.180	0	0.009	0.018	0.001	0.009	0.004	0.765	1.298	0.272	0.770	0.354
Track_836	836	NaN	NaN	22	0	0	0	0	0	5040.210	480.020	5520.230	23.431	836	85.462	188.564	0	0.007	0.015	6.067E-4	0.007	0.004	0.399	0.644	0.242	0.392	0.099
Track_837	837	NaN	NaN	54	0	0	0	0	0	12720.530	0.000	12720.530	54.612	837	483.496	195.296	0	0.008	0.022	0.002	0.007	0.004	0.435	0.764	0.230	0.435	0.113
Track_838	838	NaN	NaN	24	0	0	0	0	0	5520.230	0.000	5520.230	26.523	838	178.836	186.005	0	0.009	0.023	0.001	0.009	0.006	0.551	0.911	0.313	0.515	0.159
Track_839	839	NaN	NaN	18	0	0	0	0	0	4080.170	0.000	4080.170	16.954	839	119.743	189.134	0	0.010	0.025	0.001	0.009	0.006	0.778	1.282	0.303	0.825	0.277
Track_840	840	NaN	NaN	12	0	0	0	0	0	2640.110	1680.070	4320.180	28.976	840	588.531	185.411	0	0.012	0.027	0.003	0.011	0.006	0.354	0.449	0.260	0.358	0.050
Track_841	841	NaN	NaN	4	0	0	0	0	0	720.030	2400.100	3120.130	10.703	841	602.977	187.677	0	0.015	0.024	0.009	0.012	0.008	0.278	0.329	0.239	0.291	0.035
Track_842	842	NaN	NaN	7	0	0	0	0	0	1440.060	1440.060	2880.120	9.963	842	479.238	204.143	0	0.009	0.012	0.005	0.009	0.003	0.508	0.750	0.334	0.526	0.129
Track_843	843	NaN	NaN	25	0	0	0	0	0	5760.240	1680.070	7440.310	37.829	843	74.432	205.636	0	0.009	0.029	0.001	0.007	0.006	0.825	1.243	0.279	0.840	0.286
Track_844	844	NaN	NaN	56	0	0	0	0	0	13200.550	0.000	13200.550	81.580	844	407.004	232.485	0	0.010	0.051	0.002	0.008	0.010	0.421	0.671	0.237	0.421	0.108
Track_845	845	NaN	NaN	13	0	0	0	0	0	2880.120	2640.110	5520.230	22.284	845	424.362	213.392	0	0.009	0.015	0.004	0.010	0.004	0.397	0.555	0.254	0.385	0.087
Track_846	846	NaN	NaN	25	0	0	0	0	0	5760.240	720.030	6480.270	17.827	846	160.698	205.218	0	0.006	0.015	6.685E-4	0.006	0.003	0.390	0.623	0.271	0.368	0.091
Track_847	847	NaN	NaN	31	0	0	0	0	0	7200.300	2160.090	9360.390	31.720	847	597.375	213.948	0	0.012	0.043	7.298E-4	0.011	0.008	0.579	1.087	0.278	0.572	0.205
Track_848	848	NaN	NaN	39	0	0	0	0	0	9120.380	0.000	9120.380	32.831	848	256.656	208.580	0	0.007	0.019	7.013E-5	0.006	0.004	1.080	1.458	0.331	1.124	0.243
Track_849	849	NaN	NaN	25	0	0	0	0	0	5760.240	1920.080	7680.320	38.011	849	548.265	213.382	0	0.013	0.041	0.003	0.011	0.008	0.490	0.823	0.245	0.492	0.192
Track_850	850	NaN	NaN	18	0	0	0	0	0	4080.170	0.000	4080.170	10.589	850	126.437	203.088	0	0.007	0.013	0.001	0.006	0.003	0.606	0.950	0.268	0.616	0.189
Track_851	851	NaN	NaN	111	0	0	0	0	0	26401.100	0.000	26401.100	122.866	851	440.670	223.286	0	0.009	0.055	9.231E-4	0.008	0.008	0.982	1.466	0.262	1.037	0.343
Track_852	852	NaN	NaN	93	0	0	0	0	0	22080.920	960.040	23040.960	150.537	852	284.117	207.503	0	0.009	0.028	0.001	0.008	0.005	0.976	1.708	0.240	0.879	0.404
Track_853	853	NaN	NaN	26	0	0	0	0	0	6000.250	0.000	6000.250	48.518	853	82.960	206.578	0	0.009	0.020	0.002	0.008	0.005	0.830	1.193	0.317	1.009	0.299
Track_854	854	NaN	NaN	26	0	0	0	0	0	6000.250	0.000	6000.250	36.652	854	295.404	205.590	0	0.008	0.014	0.003	0.008	0.003	1.039	1.324	0.675	1.071	0.152
Track_855	855	NaN	NaN	17	0	0	0	0	0	3840.160	0.000	3840.160	18.559	855	308.480	199.005	0	0.009	0.021	0.004	0.010	0.004	0.541	0.768	0.265	0.611	0.164
Track_856	856	NaN	NaN	14	0	0	0	0	0	3120.130	0.000	3120.130	11.156	856	275.296	206.505	0	0.006	0.010	0.001	0.005	0.003	0.573	0.894	0.326	0.568	0.171
Track_857	857	NaN	NaN	75	0	0	0	0	0	17760.740	0.000	17760.740	118.805	857	508.064	224.587	0	0.009	0.020	0.002	0.009	0.004	0.497	0.733	0.278	0.485	0.104
Track_858	858	NaN	NaN	26	0	0	0	0	0	6000.250	0.000	6000.250	25.268	858	151.155	210.154	0	0.007	0.013	9.471E-4	0.007	0.003	0.462	0.708	0.247	0.442	0.103
Track_859	859	NaN	NaN	53	0	0	0	0	0	12480.520	0.000	12480.520	84.809	859	326.886	226.087	0	0.009	0.024	0.003	0.009	0.004	0.969	1.486	0.302	0.964	0.306
Track_860	860	NaN	NaN	15	0	0	0	0	0	3360.140	0.000	3360.140	22.675	860	453.235	201.420	0	0.009	0.013	0.005	0.009	0.003	0.542	0.771	0.263	0.577	0.136
Track_861	861	NaN	NaN	23	0	0	0	0	0	5280.220	240.010	5520.230	31.260	861	71.778	207.985	0	0.007	0.019	0.001	0.007	0.004	0.819	1.095	0.291	0.836	0.175
Track_862	862	NaN	NaN	55	0	0	0	0	0	12960.540	0.000	12960.540	47.486	862	219.701	205.944	0	0.008	0.023	0.002	0.007	0.005	1.258	1.501	0.569	1.350	0.231
Track_863	863	NaN	NaN	11	0	0	0	0	0	2400.100	2160.090	4560.190	21.407	863	359.727	213.389	0	0.011	0.016	0.006	0.012	0.003	0.702	0.879	0.471	0.698	0.114
Track_864	864	NaN	NaN	37	0	0	0	0	0	8640.360	960.040	9600.400	26.387	864	267.830	211.724	0	0.006	0.014	7.447E-4	0.006	0.004	0.543	0.793	0.359	0.533	0.099
Track_865	865	NaN	NaN	53	0	0	0	0	0	12480.520	0.000	12480.520	55.008	865	443.296	214.151	0	0.009	0.037	5.106E-4	0.007	0.007	0.734	1.125	0.287	0.726	0.239
Track_866	866	NaN	NaN	9	0	0	0	0	0	1920.080	2400.100	4320.180	11.422	866	380.929	211.372	0	0.007	0.016	0.004	0.007	0.004	0.485	0.636	0.299	0.509	0.108
Track_867	867	NaN	NaN	23	0	0	0	0	0	5280.220	0.000	5280.220	10.820	867	188.905	206.756	0	0.008	0.020	7.533E-4	0.007	0.004	0.591	0.867	0.307	0.591	0.130
Track_868	868	NaN	NaN	8	0	0	0	0	0	1680.070	2640.110	4320.180	7.976	868	48.524	206.801	0	0.006	0.011	0.003	0.005	0.003	0.568	0.809	0.329	0.588	0.130
Track_869	869	NaN	NaN	43	0	0	0	0	0	10080.420	0.000	10080.420	45.067	869	234.398	211.996	0	0.011	0.061	0.003	0.008	0.009	0.871	1.362	0.330	0.899	0.260
Track_870	870	NaN	NaN	20	0	0	0	0	0	4560.190	0.000	4560.190	37.750	870	334.473	202.979	0	0.011	0.021	0.005	0.010	0.004	1.008	1.468	0.594	1.054	0.257
Track_871	871	NaN	NaN	49	0	0	0	0	0	11520.480	0.000	11520.480	64.586	871	390.034	214.534	0	0.010	0.048	0.002	0.009	0.006	0.674	0.944	0.362	0.684	0.157
Track_872	872	NaN	NaN	37	0	0	0	0	0	8640.360	0.000	8640.360	46.115	872	495.364	202.174	0	0.009	0.022	0.001	0.009	0.005	0.611	0.845	0.367	0.621	0.106
Track_873	873	NaN	NaN	77	0	0	0	0	0	18240.760	0.000	18240.760	93.026	873	260.835	210.964	0	0.008	0.030	5.618E-4	0.007	0.005	0.829	1.302	0.287	0.855	0.239
Track_874	874	NaN	NaN	23	0	0	0	0	0	5280.220	960.040	6240.260	22.778	874	313.695	202.681	0	0.012	0.034	0.004	0.009	0.007	0.591	1.273	0.297	0.508	0.276
Track_875	875	NaN	NaN	11	0	0	0	0	0	2400.100	2160.090	4560.190	16.391	875	492.080	200.694	0	0.008	0.012	0.001	0.008	0.003	0.378	0.462	0.291	0.383	0.052
Track_876	876	NaN	NaN	37	0	0	0	0	0	8640.360	0.000	8640.360	50.138	876	529.825	201.157	0	0.010	0.039	0.002	0.009	0.007	0.542	0.983	0.236	0.536	0.186
Track_877	877	NaN	NaN	25	0	0	0	0	0	5760.240	240.010	6000.250	39.492	877	339.128	201.033	0	0.010	0.018	0.004	0.010	0.004	0.791	1.162	0.270	0.813	0.252
Track_878	878	NaN	NaN	34	0	0	0	0	0	7920.330	0.000	7920.330	57.615	878	372.674	205.831	0	0.010	0.021	7.468E-4	0.010	0.004	0.874	1.270	0.536	0.867	0.242
Track_879	879	NaN	NaN	64	0	0	0	0	0	15120.630	2400.100	17520.730	65.435	879	442.258	218.077	0	0.007	0.031	0.001	0.006	0.005	0.709	1.059	0.255	0.737	0.207
Track_880	880	NaN	NaN	13	0	0	0	0	0	2880.120	0.000	2880.120	17.973	880	426.102	190.115	0	0.010	0.022	0.005	0.009	0.004	0.574	0.858	0.249	0.498	0.218
Track_881	881	NaN	NaN	41	0	0	0	0	0	9600.400	0.000	9600.400	83.524	881	362.222	216.363	0	0.012	0.044	0.003	0.011	0.007	0.543	0.883	0.265	0.521	0.148
Track_882	882	NaN	NaN	13	0	0	0	0	0	2880.120	1920.080	4800.200	24.930	882	418.610	203.557	0	0.013	0.050	0.006	0.010	0.012	0.439	0.613	0.250	0.427	0.089
Track_883	883	NaN	NaN	4	0	0	0	0	0	720.030	2400.100	3120.130	3.929	883	165.969	197.013	0	0.007	0.009	0.005	0.007	0.002	0.297	0.319	0.272	0.305	0.017
Track_884	884	NaN	NaN	22	0	0	0	0	0	5040.210	0.000	5040.210	18.952	884	276.330	194.985	0	0.007	0.021	0.001	0.007	0.005	0.484	0.771	0.266	0.474	0.141
Track_885	885	NaN	NaN	25	0	0	0	0	0	5760.240	0.000	5760.240	21.272	885	114.407	202.365	0	0.009	0.024	0.003	0.008	0.005	0.954	1.230	0.279	1.023	0.222
Track_886	886	NaN	NaN	52	0	0	0	0	0	12240.510	0.000	12240.510	45.402	886	268.467	201.139	0	0.007	0.018	6.637E-4	0.008	0.004	0.707	0.986	0.336	0.718	0.135
Track_887	887	NaN	NaN	48	0	0	0	0	0	11280.470	0.000	11280.470	80.169	887	107.372	202.888	0	0.011	0.044	0.001	0.008	0.008	0.624	1.316	0.231	0.598	0.246
Track_888	888	NaN	NaN	77	0	0	0	0	0	18240.760	0.000	18240.760	112.625	888	204.432	208.634	0	0.009	0.019	8.528E-4	0.009	0.004	0.699	1.029	0.248	0.702	0.130
Track_889	889	NaN	NaN	33	0	0	0	0	0	7680.320	0.000	7680.320	24.855	889	60.535	205.817	0	0.011	0.031	0.001	0.009	0.008	0.890	1.527	0.267	0.919	0.339
Track_890	890	NaN	NaN	14	0	0	0	0	0	3120.130	0.000	3120.130	18.848	890	377.958	198.406	0	0.010	0.016	0.002	0.010	0.004	0.697	1.113	0.265	0.728	0.318
Track_891	891	NaN	NaN	70	0	0	0	0	0	16560.690	0.000	16560.690	135.974	891	529.377	210.950	0	0.011	0.061	0.002	0.009	0.009	0.497	1.162	0.238	0.468	0.195
Track_892	892	NaN	NaN	14	0	0	0	0	0	3120.130	0.000	3120.130	13.611	892	283.688	199.035	0	0.006	0.010	0.003	0.006	0.002	1.055	1.463	0.520	1.115	0.314
Track_893	893	NaN	NaN	58	0	0	0	0	0	13680.570	0.000	13680.570	101.306	893	128.470	202.206	0	0.011	0.041	0.001	0.010	0.008	0.542	1.007	0.265	0.498	0.191
Track_894	894	NaN	NaN	28	0	0	0	0	0	6480.270	0.000	6480.270	47.797	894	350.679	204.679	0	0.012	0.029	0.004	0.011	0.005	1.009	1.511	0.273	1.174	0.425
Track_895	895	NaN	NaN	63	0	0	0	0	0	14880.620	0.000	14880.620	82.566	895	204.543	210.028	0	0.008	0.020	9.447E-4	0.007	0.004	0.545	0.749	0.242	0.584	0.136
Track_896	896	NaN	NaN	86	0	0	0	0	0	20400.850	0.000	20400.850	124.749	896	482.921	219.451	0	0.008	0.019	3.903E-4	0.008	0.004	0.721	0.974	0.238	0.735	0.137
Track_897	897	NaN	NaN	17	0	0	0	0	0	3840.160	240.010	4080.170	22.757	897	434.996	199.672	0	0.008	0.011	0.004	0.008	0.002	0.563	0.782	0.282	0.608	0.149
Track_898	898	NaN	NaN	32	0	0	0	0	0	7440.310	0.000	7440.310	44.016	898	402.467	209.494	0	0.009	0.027	0.002	0.007	0.005	0.634	1.119	0.406	0.614	0.155
Track_899	899	NaN	NaN	30	0	0	0	0	0	6960.290	0.000	6960.290	20.175	899	141.196	203.290	0	0.009	0.027	0.002	0.007	0.006	0.641	1.373	0.234	0.636	0.265
Track_900	900	NaN	NaN	57	0	0	0	0	0	13440.560	0.000	13440.560	57.246	900	216.097	198.759	0	0.008	0.019	8.194E-4	0.007	0.005	0.746	1.023	0.236	0.739	0.160
Track_901	901	NaN	NaN	18	0	0	0	0	0	4080.170	0.000	4080.170	18.151	901	451.379	195.299	0	0.010	0.021	0.005	0.008	0.004	0.531	0.800	0.273	0.569	0.151
Track_902	902	NaN	NaN	15	0	0	0	0	0	3360.140	0.000	3360.140	26.431	902	78.549	216.574	0	0.010	0.018	0.002	0.011	0.004	1.003	1.465	0.606	0.912	0.269
Track_903	903	NaN	NaN	77	0	0	0	0	0	18240.760	0.000	18240.760	70.895	903	275.957	225.035	0	0.008	0.047	3.926E-4	0.007	0.006	0.544	1.142	0.243	0.531	0.172
Track_904	904	NaN	NaN	126	0	0	0	0	0	30001.250	0.000	30001.250	150.867	904	276.890	232.974	0	0.008	0.024	3.198E-4	0.007	0.005	0.789	1.231	0.342	0.829	0.193
Track_905	905	NaN	NaN	26	0	0	0	0	0	6000.250	0.000	6000.250	50.768	905	409.616	219.292	0	0.010	0.016	0.006	0.010	0.003	0.646	0.774	0.335	0.661	0.100
Track_906	906	NaN	NaN	37	0	0	0	0	0	8640.360	720.030	9360.390	59.225	906	521.762	224.865	0	0.009	0.031	8.963E-4	0.009	0.005	0.445	0.687	0.232	0.467	0.100
Track_907	907	NaN	NaN	54	0	0	0	0	0	12720.530	0.000	12720.530	61.975	907	569.496	196.171	0	0.014	0.056	1.868E-4	0.012	0.009	0.775	1.000	0.248	0.792	0.160
Track_908	908	NaN	NaN	24	0	0	0	0	0	5520.230	960.040	6480.270	30.974	908	130.192	213.191	0	0.010	0.019	0.001	0.010	0.005	0.585	1.633	0.299	0.454	0.319
Track_909	909	NaN	NaN	18	0	0	0	0	0	4080.170	0.000	4080.170	26.310	909	559.370	211.192	0	0.011	0.021	0.002	0.010	0.006	0.315	0.607	0.239	0.297	0.081
Track_910	910	NaN	NaN	52	0	0	0	0	0	12240.510	960.040	13200.550	87.824	910	98.703	218.589	0	0.011	0.027	0.003	0.012	0.006	0.744	1.228	0.242	0.783	0.277
Track_911	911	NaN	NaN	29	0	0	0	0	0	6720.280	0.000	6720.280	34.412	911	218.692	211.674	0	0.009	0.022	7.180E-4	0.008	0.006	1.372	1.658	0.630	1.425	0.253
Track_912	912	NaN	NaN	109	0	0	0	0	0	25921.080	0.000	25921.080	154.013	912	246.884	226.080	0	0.010	0.044	4.521E-4	0.008	0.007	0.681	1.092	0.265	0.695	0.152
Track_913	913	NaN	NaN	23	0	0	0	0	0	5280.220	2400.100	7680.320	46.175	913	586.074	218.966	0	0.014	0.026	0.003	0.014	0.006	0.532	1.038	0.287	0.384	0.253
Track_914	914	NaN	NaN	39	0	0	0	0	0	9120.380	0.000	9120.380	60.131	914	303.865	229.086	0	0.010	0.017	0.003	0.010	0.004	0.790	1.279	0.244	0.750	0.307
Track_915	915	NaN	NaN	20	0	0	0	0	0	4560.190	0.000	4560.190	25.419	915	138.877	213.202	0	0.008	0.020	0.003	0.006	0.004	0.461	0.678	0.353	0.446	0.091
Track_916	916	NaN	NaN	31	0	0	0	0	0	7200.300	0.000	7200.300	71.929	916	358.661	224.987	0	0.014	0.051	0.004	0.013	0.009	0.675	1.178	0.258	0.692	0.211
Track_917	917	NaN	NaN	54	0	0	0	0	0	12720.530	0.000	12720.530	48.486	917	294.523	227.120	0	0.008	0.020	0.002	0.008	0.004	1.066	1.449	0.410	1.175	0.268
Track_918	918	NaN	NaN	19	0	0	0	0	0	4320.180	0.000	4320.180	35.907	918	454.161	217.735	0	0.010	0.014	0.006	0.010	0.002	0.797	1.051	0.285	0.873	0.213
Track_919	919	NaN	NaN	3	0	0	0	0	0	480.020	2640.110	3120.130	5.270	919	342.158	223.936	0	0.011	0.013	0.009	0.013	0.002	0.669	0.842	0.408	0.756	0.188
Track_920	920	NaN	NaN	31	0	0	0	0	0	7200.300	0.000	7200.300	25.802	920	141.812	222.075	0	0.008	0.015	0.001	0.007	0.004	0.670	0.858	0.396	0.697	0.121
Track_921	921	NaN	NaN	79	0	0	0	0	0	18720.780	0.000	18720.780	103.552	921	321.394	258.188	0	0.011	0.047	0.002	0.010	0.006	0.705	1.389	0.239	0.677	0.292
Track_922	922	NaN	NaN	32	0	0	0	0	0	7440.310	0.000	7440.310	59.935	922	388.346	227.274	0	0.010	0.015	0.002	0.010	0.003	0.830	1.053	0.581	0.834	0.142
Track_923	923	NaN	NaN	15	0	0	0	0	0	3360.140	0.000	3360.140	25.099	923	431.320	212.677	0	0.008	0.011	0.006	0.008	0.002	0.795	1.069	0.441	0.848	0.171
Track_924	924	NaN	NaN	28	0	0	0	0	0	6480.270	1920.080	8400.350	37.693	924	372.827	236.874	0	0.014	0.039	9.131E-4	0.011	0.009	0.620	1.168	0.274	0.597	0.259
Track_925	925	NaN	NaN	42	0	0	0	0	0	9840.410	2640.110	12480.520	45.957	925	470.562	225.663	0	0.007	0.020	0.001	0.005	0.004	0.794	1.092	0.310	0.811	0.162
Track_926	926	NaN	NaN	26	0	0	0	0	0	6000.250	0.000	6000.250	41.002	926	438.963	221.976	0	0.010	0.017	0.004	0.010	0.003	0.925	1.315	0.288	1.005	0.287
Track_927	927	NaN	NaN	75	0	0	0	0	0	17760.740	1920.080	19680.820	120.344	927	539.056	232.490	0	0.011	0.044	9.061E-4	0.009	0.006	0.565	1.215	0.236	0.488	0.254
Track_928	928	NaN	NaN	51	0	0	0	0	0	12000.500	0.000	12000.500	50.287	928	249.400	225.186	0	0.007	0.015	0.002	0.007	0.003	0.681	0.928	0.347	0.697	0.145
Track_929	929	NaN	NaN	28	0	0	0	0	0	6480.270	240.010	6720.280	51.781	929	298.763	224.002	0	0.011	0.047	0.004	0.010	0.008	0.524	0.841	0.242	0.514	0.159
Track_930	930	NaN	NaN	46	0	0	0	0	0	10800.450	0.000	10800.450	55.784	930	172.694	219.608	0	0.009	0.023	7.593E-4	0.008	0.005	0.900	1.252	0.307	0.953	0.250
Track_931	931	NaN	NaN	15	0	0	0	0	0	3360.140	0.000	3360.140	16.133	931	113.823	220.200	0	0.008	0.015	0.003	0.009	0.004	0.674	0.878	0.521	0.680	0.085
Track_932	932	NaN	NaN	33	0	0	0	0	0	7680.320	2160.090	9840.410	63.293	932	303.398	246.221	0	0.012	0.056	0.004	0.010	0.009	0.723	1.298	0.248	0.747	0.288
Track_933	933	NaN	NaN	48	0	0	0	0	0	11280.470	0.000	11280.470	66.821	933	452.047	219.419	0	0.009	0.031	3.850E-4	0.009	0.006	0.584	0.903	0.240	0.620	0.180
Track_934	934	NaN	NaN	11	0	0	0	0	0	2400.100	2400.100	4800.200	12.232	934	570.304	210.646	0	0.019	0.054	0.007	0.018	0.013	0.394	0.741	0.235	0.300	0.185
Track_935	935	NaN	NaN	38	0	0	0	0	0	8880.370	2400.100	11280.470	22.988	935	152.711	211.134	0	0.016	0.059	0.002	0.013	0.013	0.683	1.579	0.243	0.621	0.300
Track_936	936	NaN	NaN	7	0	0	0	0	0	1440.060	2160.090	3600.150	2.251	936	48.969	211.246	0	0.003	0.007	6.562E-4	0.003	0.002	0.582	0.683	0.482	0.573	0.063
Track_937	937	NaN	NaN	64	0	0	0	0	0	15120.630	0.000	15120.630	121.638	937	361.530	249.705	0	0.011	0.033	0.002	0.010	0.005	0.729	1.085	0.332	0.724	0.186
Track_938	938	NaN	NaN	109	0	0	0	0	0	25921.080	2160.090	28081.170	96.854	938	300.684	222.775	0	0.008	0.035	8.316E-4	0.007	0.005	0.673	0.993	0.272	0.697	0.161
Track_939	939	NaN	NaN	16	0	0	0	0	0	3600.150	720.030	4320.180	32.091	939	596.837	211.434	0	0.011	0.024	0.003	0.010	0.005	0.306	0.373	0.237	0.303	0.030
Track_940	940	NaN	NaN	44	0	0	0	0	0	10320.430	0.000	10320.430	65.654	940	516.053	216.803	0	0.008	0.020	0.001	0.008	0.004	0.427	0.599	0.235	0.435	0.062
Track_941	941	NaN	NaN	56	0	0	0	0	0	13200.550	0.000	13200.550	96.953	941	393.330	237.463	0	0.011	0.058	3.872E-4	0.009	0.008	0.781	1.343	0.253	0.755	0.227
Track_942	942	NaN	NaN	94	0	0	0	0	0	22320.930	0.000	22320.930	177.523	942	179.698	211.083	0	0.011	0.024	0.001	0.011	0.005	0.596	1.477	0.231	0.584	0.213
Track_943	943	NaN	NaN	29	0	0	0	0	0	6720.280	0.000	6720.280	30.152	943	286.073	213.088	0	0.007	0.012	0.002	0.007	0.003	1.007	1.377	0.578	1.084	0.199
Track_944	944	NaN	NaN	92	0	0	0	0	0	21840.910	0.000	21840.910	119.341	944	472.252	229.375	0	0.008	0.019	6.037E-4	0.007	0.004	0.909	1.337	0.330	0.916	0.169
Track_945	945	NaN	NaN	26	0	0	0	0	0	6000.250	0.000	6000.250	30.752	945	495.020	207.085	0	0.009	0.017	0.003	0.007	0.004	0.692	1.009	0.305	0.739	0.195
Track_946	946	NaN	NaN	53	0	0	0	0	0	12480.520	1680.070	14160.590	91.536	946	382.087	250.564	0	0.010	0.038	0.003	0.009	0.006	0.803	1.195	0.332	0.819	0.220
Track_947	947	NaN	NaN	26	0	0	0	0	0	6000.250	0.000	6000.250	32.045	947	321.649	219.350	0	0.010	0.017	0.003	0.010	0.003	0.858	1.282	0.268	0.883	0.249
Track_948	948	NaN	NaN	59	0	0	0	0	0	13920.580	1440.060	15360.640	84.590	948	329.689	250.197	0	0.010	0.041	0.001	0.010	0.006	0.671	1.119	0.294	0.645	0.214
Track_949	949	NaN	NaN	22	0	0	0	0	0	5040.210	1440.060	6480.270	35.454	949	118.070	216.729	0	0.010	0.022	0.002	0.010	0.006	0.526	0.710	0.364	0.519	0.103
Track_950	950	NaN	NaN	26	0	0	0	0	0	6000.250	0.000	6000.250	56.432	950	348.231	218.758	0	0.012	0.026	0.003	0.011	0.005	1.146	1.405	0.387	1.217	0.235
Track_951	951	NaN	NaN	31	0	0	0	0	0	7200.300	0.000	7200.300	26.123	951	266.509	215.773	0	0.007	0.022	8.944E-4	0.006	0.004	0.840	1.185	0.502	0.867	0.171
Track_952	952	NaN	NaN	75	0	0	0	0	0	17760.740	2640.110	20400.850	86.066	952	471.569	241.213	0	0.008	0.020	0.002	0.007	0.004	0.707	0.952	0.261	0.716	0.136
Track_953	953	NaN	NaN	24	0	0	0	0	0	5520.230	0.000	5520.230	44.898	953	81.449	214.600	0	0.009	0.022	0.002	0.008	0.005	0.950	1.255	0.412	0.981	0.217
Track_954	954	NaN	NaN	22	0	0	0	0	0	5040.210	0.000	5040.210	41.814	954	418.185	212.400	0	0.009	0.015	0.004	0.010	0.003	0.539	0.644	0.298	0.546	0.079
Track_955	955	NaN	NaN	8	0	0	0	0	0	1680.070	1680.070	3360.140	12.634	955	430.709	212.875	0	0.010	0.014	0.006	0.010	0.003	0.457	0.650	0.323	0.481	0.107
Track_956	956	NaN	NaN	18	0	0	0	0	0	4080.170	2640.110	6720.280	26.015	956	450.493	227.415	0	0.010	0.021	0.002	0.010	0.005	0.482	0.671	0.245	0.479	0.119
Track_957	957	NaN	NaN	72	0	0	0	0	0	17040.710	0.000	17040.710	108.536	957	230.179	220.444	0	0.008	0.026	0.001	0.008	0.005	0.777	1.066	0.455	0.787	0.124
Track_958	958	NaN	NaN	71	0	0	0	0	0	16800.700	0.000	16800.700	131.845	958	133.361	217.567	0	0.011	0.031	0.002	0.010	0.005	0.610	1.035	0.297	0.623	0.162
Track_959	959	NaN	NaN	29	0	0	0	0	0	6720.280	0.000	6720.280	40.512	959	178.037	218.128	0	0.008	0.057	1.926E-4	0.006	0.010	0.502	0.795	0.234	0.515	0.141
Track_960	960	NaN	NaN	72	0	0	0	0	0	17040.710	0.000	17040.710	103.179	960	486.521	220.831	0	0.008	0.021	8.124E-4	0.008	0.004	0.772	1.266	0.446	0.771	0.166
Track_961	961	NaN	NaN	18	0	0	0	0	0	4080.170	0.000	4080.170	22.147	961	159.091	210.754	0	0.009	0.023	0.002	0.007	0.006	0.954	1.316	0.438	1.051	0.238
Track_962	962	NaN	NaN	71	0	0	0	0	0	16800.700	0.000	16800.700	83.249	962	263.582	206.601	0	0.008	0.032	1.278E-4	0.006	0.006	0.720	1.134	0.272	0.700	0.209
Track_963	963	NaN	NaN	19	0	0	0	0	0	4320.180	0.000	4320.180	38.657	963	390.863	229.036	0	0.012	0.029	0.004	0.010	0.005	0.595	0.778	0.311	0.591	0.113
Track_964	964	NaN	NaN	6	0	0	0	0	0	1200.050	2400.100	3600.150	10.151	964	455.797	234.244	0	0.011	0.014	0.008	0.010	0.003	0.404	0.548	0.242	0.434	0.107
Track_965	965	NaN	NaN	22	0	0	0	0	0	5040.210	1440.060	6480.270	42.086	965	304.858	241.765	0	0.011	0.016	0.005	0.011	0.003	0.824	1.228	0.297	0.870	0.270
Track_966	966	NaN	NaN	81	0	0	0	0	0	19200.800	0.000	19200.800	129.320	966	514.869	249.779	0	0.009	0.021	0.001	0.009	0.004	0.965	1.407	0.314	0.977	0.253
Track_967	967	NaN	NaN	31	0	0	0	0	0	7200.300	0.000	7200.300	62.999	967	572.958	232.547	0	0.011	0.025	0.004	0.011	0.005	0.454	0.767	0.256	0.417	0.149
Track_968	968	NaN	NaN	15	0	0	0	0	0	3360.140	0.000	3360.140	26.439	968	108.263	227.848	0	0.009	0.019	0.003	0.009	0.004	0.833	1.469	0.239	0.902	0.424
Track_969	969	NaN	NaN	29	0	0	0	0	0	6720.280	960.040	7680.320	48.329	969	100.929	234.632	0	0.008	0.021	6.862E-4	0.008	0.005	0.781	1.081	0.382	0.823	0.181
Track_970	970	NaN	NaN	19	0	0	0	0	0	4320.180	0.000	4320.180	14.868	970	144.529	228.546	0	0.007	0.012	0.001	0.007	0.003	0.515	0.862	0.249	0.505	0.156
Track_971	971	NaN	NaN	57	0	0	0	0	0	13440.560	0.000	13440.560	41.340	971	260.460	235.960	0	0.009	0.055	5.601E-4	0.008	0.008	0.616	1.064	0.286	0.615	0.134
Track_972	972	NaN	NaN	65	0	0	0	0	0	15360.640	0.000	15360.640	89.012	972	187.389	235.524	0	0.009	0.041	8.099E-4	0.008	0.006	1.040	1.607	0.254	1.155	0.372
Track_973	973	NaN	NaN	7	0	0	0	0	0	1440.060	2400.100	3840.160	10.524	973	418.798	231.654	0	0.009	0.014	0.006	0.009	0.003	0.547	0.671	0.384	0.570	0.093
Track_974	974	NaN	NaN	85	0	0	0	0	0	20160.840	0.000	20160.840	86.231	974	260.523	243.404	0	0.008	0.057	0.002	0.007	0.006	0.670	1.142	0.278	0.668	0.231
Track_975	975	NaN	NaN	16	0	0	0	0	0	3600.150	0.000	3600.150	31.179	975	406.830	219.409	0	0.010	0.015	0.005	0.010	0.003	1.026	1.381	0.705	0.905	0.232
Track_976	976	NaN	NaN	85	0	0	0	0	0	20160.840	0.000	20160.840	108.764	976	233.204	251.534	0	0.009	0.022	8.002E-4	0.008	0.005	0.874	1.435	0.276	0.966	0.307
Track_977	977	NaN	NaN	107	0	0	0	0	0	25441.060	240.010	25681.070	126.945	977	452.026	258.312	0	0.008	0.024	8.126E-4	0.007	0.004	0.578	0.920	0.279	0.558	0.165
Track_978	978	NaN	NaN	29	0	0	0	0	0	6720.280	2160.090	8880.370	58.342	978	340.709	258.015	0	0.012	0.043	0.002	0.011	0.007	0.592	0.934	0.280	0.574	0.165
Track_979	979	NaN	NaN	78	0	0	0	0	0	18480.770	2160.090	20640.860	70.664	979	435.352	250.808	0	0.007	0.019	9.360E-4	0.006	0.004	0.570	1.001	0.237	0.568	0.168
Track_980	980	NaN	NaN	23	0	0	0	0	0	5280.220	0.000	5280.220	65.098	980	508.773	230.847	0	0.013	0.021	0.003	0.013	0.004	0.779	0.947	0.645	0.768	0.066
Track_981	981	NaN	NaN	84	0	0	0	0	0	19920.830	0.000	19920.830	105.774	981	191.477	243.722	0	0.011	0.041	0.002	0.010	0.006	0.715	1.579	0.235	0.564	0.401
Track_982	982	NaN	NaN	9	0	0	0	0	0	1920.080	960.040	2880.120	18.448	982	550.529	225.805	0	0.013	0.031	0.006	0.012	0.008	0.395	0.583	0.252	0.362	0.105
Track_983	983	NaN	NaN	105	0	0	0	0	0	24961.040	0.000	24961.040	196.860	983	209.658	238.870	0	0.010	0.022	8.591E-4	0.010	0.005	0.882	1.224	0.316	0.902	0.182
Track_984	984	NaN	NaN	34	0	0	0	0	0	7920.330	1200.050	9120.380	78.162	984	571.369	238.025	0	0.011	0.025	0.003	0.011	0.005	0.476	0.629	0.248	0.519	0.113
Track_985	985	NaN	NaN	10	0	0	0	0	0	2160.090	1440.060	3600.150	19.218	985	323.118	231.541	0	0.014	0.027	0.006	0.012	0.007	0.574	0.980	0.279	0.527	0.244
Track_986	986	NaN	NaN	83	0	0	0	0	0	19680.820	0.000	19680.820	98.454	986	450.866	263.076	0	0.008	0.030	7.246E-4	0.007	0.006	0.585	0.993	0.258	0.586	0.166
Track_987	987	NaN	NaN	14	0	0	0	0	0	3120.130	1440.060	4560.190	20.709	987	332.349	233.871	0	0.012	0.024	9.477E-4	0.011	0.007	0.651	1.161	0.304	0.576	0.281
Track_988	988	NaN	NaN	52	0	0	0	0	0	12240.510	0.000	12240.510	103.076	988	366.897	261.615	0	0.011	0.021	0.005	0.011	0.004	1.022	1.346	0.505	1.051	0.209
Track_989	989	NaN	NaN	24	0	0	0	0	0	5520.230	0.000	5520.230	45.089	989	532.301	233.942	0	0.010	0.017	0.001	0.010	0.005	0.999	1.412	0.696	1.002	0.193
Track_990	990	NaN	NaN	48	0	0	0	0	0	11280.470	0.000	11280.470	49.898	990	225.730	234.009	0	0.009	0.022	0.003	0.008	0.004	1.000	1.337	0.619	1.041	0.176
Track_991	991	NaN	NaN	12	0	0	0	0	0	2640.110	2400.100	5040.210	37.239	991	460.675	233.194	0	0.016	0.053	0.003	0.012	0.016	0.551	0.785	0.353	0.564	0.116
Track_992	992	NaN	NaN	22	0	0	0	0	0	5040.210	0.000	5040.210	35.271	992	422.661	221.487	0	0.009	0.013	0.006	0.009	0.002	0.844	1.160	0.261	0.876	0.220
Track_993	993	NaN	NaN	5	0	0	0	0	0	960.040	2640.110	3600.150	9.621	993	306.780	227.988	0	0.011	0.012	0.008	0.011	0.002	0.563	0.647	0.519	0.526	0.051
Track_994	994	NaN	NaN	37	0	0	0	0	0	8640.360	240.010	8880.370	64.943	994	359.781	238.196	0	0.012	0.035	0.003	0.012	0.006	0.702	1.184	0.281	0.707	0.250
Track_995	995	NaN	NaN	48	0	0	0	0	0	11280.470	720.030	12000.500	58.053	995	285.958	243.440	0	0.009	0.020	0.003	0.008	0.004	0.668	1.200	0.238	0.712	0.245
Track_996	996	NaN	NaN	72	0	0	0	0	0	17040.710	0.000	17040.710	83.016	996	250.475	226.583	0	0.007	0.016	6.606E-4	0.007	0.003	0.767	1.141	0.290	0.818	0.227
Track_997	997	NaN	NaN	38	0	0	0	0	0	8880.370	1680.070	10560.440	40.969	997	137.487	230.278	0	0.010	0.044	0.002	0.008	0.008	0.601	0.978	0.233	0.631	0.166
Track_998	998	NaN	NaN	25	0	0	0	0	0	5760.240	0.000	5760.240	24.841	998	202.511	224.124	0	0.007	0.017	0.002	0.007	0.004	0.689	0.964	0.293	0.687	0.176
Track_999	999	NaN	NaN	54	0	0	0	0	0	12720.530	0.000	12720.530	82.405	999	187.942	225.502	0	0.009	0.019	7.139E-4	0.010	0.005	0.898	1.387	0.331	0.894	0.191
Track_1000	1000	NaN	NaN	53	0	0	0	0	0	12480.520	0.000	12480.520	93.969	1000	400.557	249.560	0	0.010	0.020	0.004	0.010	0.003	0.564	0.993	0.304	0.503	0.190
Track_1001	1001	NaN	NaN	87	0	0	0	0	0	20640.860	0.000	20640.860	116.209	1001	467.041	236.928	0	0.008	0.026	9.977E-4	0.007	0.004	0.891	1.145	0.331	0.914	0.137
Track_1002	1002	NaN	NaN	55	0	0	0	0	0	12960.540	1920.080	14880.620	101.253	1002	557.813	239.453	0	0.010	0.024	0.002	0.011	0.005	0.766	1.337	0.332	0.819	0.225
Track_1003	1003	NaN	NaN	72	0	0	0	0	0	17040.710	2160.090	19200.800	80.923	1003	287.027	239.979	0	0.007	0.024	0.002	0.007	0.004	0.762	1.211	0.316	0.792	0.231
Track_1004	1004	NaN	NaN	86	0	0	0	0	0	20400.850	0.000	20400.850	83.193	1004	451.547	235.432	0	0.008	0.028	6.313E-4	0.007	0.005	0.778	1.029	0.338	0.798	0.163
Track_1005	1005	NaN	NaN	37	0	0	0	0	0	8640.360	0.000	8640.360	36.502	1005	156.494	221.452	0	0.007	0.030	0.001	0.006	0.005	0.631	1.477	0.298	0.590	0.271
Track_1006	1006	NaN	NaN	28	0	0	0	0	0	6480.270	0.000	6480.270	58.949	1006	555.785	222.777	0	0.011	0.021	0.003	0.012	0.005	0.414	0.623	0.249	0.398	0.100
Track_1007	1007	NaN	NaN	14	0	0	0	0	0	3120.130	960.040	4080.170	31.674	1007	571.547	226.750	0	0.011	0.017	0.002	0.011	0.004	0.374	0.543	0.292	0.365	0.074
Track_1008	1008	NaN	NaN	30	0	0	0	0	0	6960.290	720.030	7680.320	52.509	1008	296.281	239.382	0	0.010	0.016	0.004	0.009	0.003	0.602	1.082	0.248	0.567	0.220
Track_1009	1009	NaN	NaN	28	0	0	0	0	0	6480.270	0.000	6480.270	44.330	1009	511.882	227.540	0	0.011	0.026	8.914E-4	0.010	0.006	0.983	1.147	0.770	0.972	0.080
Track_1010	1010	NaN	NaN	39	0	0	0	0	0	9120.380	0.000	9120.380	57.499	1010	117.032	226.983	0	0.009	0.024	0.001	0.008	0.005	0.726	1.376	0.242	0.659	0.287
Track_1011	1011	NaN	NaN	13	0	0	0	0	0	2880.120	720.030	3600.150	15.464	1011	318.940	224.243	0	0.012	0.019	0.004	0.013	0.005	1.037	1.547	0.256	1.259	0.408
Track_1012	1012	NaN	NaN	16	0	0	0	0	0	3600.150	0.000	3600.150	14.554	1012	178.480	222.269	0	0.009	0.019	0.003	0.008	0.005	0.593	0.786	0.267	0.651	0.156
Track_1013	1013	NaN	NaN	17	0	0	0	0	0	3840.160	0.000	3840.160	26.419	1013	495.082	223.350	0	0.008	0.016	0.003	0.009	0.003	0.414	0.682	0.244	0.375	0.140
Track_1014	1014	NaN	NaN	24	0	0	0	0	0	5520.230	0.000	5520.230	40.165	1014	75.502	224.219	0	0.009	0.020	0.002	0.008	0.005	0.951	1.315	0.326	1.124	0.305
Track_1015	1015	NaN	NaN	39	0	0	0	0	0	9120.380	0.000	9120.380	53.276	1015	107.014	226.924	0	0.009	0.024	0.001	0.009	0.005	0.913	1.241	0.306	0.960	0.257
Track_1016	1016	NaN	NaN	42	0	0	0	0	0	9840.410	0.000	9840.410	59.252	1016	528.522	231.762	0	0.008	0.025	0.001	0.008	0.005	0.440	0.650	0.232	0.437	0.097
Track_1017	1017	NaN	NaN	67	0	0	0	0	0	15840.660	0.000	15840.660	80.911	1017	211.904	230.808	0	0.009	0.024	3.492E-4	0.006	0.005	1.043	1.563	0.377	1.074	0.253
Track_1018	1018	NaN	NaN	28	0	0	0	0	0	6480.270	0.000	6480.270	28.195	1018	270.229	228.024	0	0.008	0.012	0.002	0.007	0.003	0.930	1.325	0.314	0.924	0.271
Track_1019	1019	NaN	NaN	16	0	0	0	0	0	3600.150	0.000	3600.150	23.448	1019	352.708	216.744	0	0.013	0.035	0.002	0.011	0.008	0.680	1.219	0.325	0.631	0.310
Track_1020	1020	NaN	NaN	55	0	0	0	0	0	12960.540	0.000	12960.540	91.210	1020	387.875	272.139	0	0.011	0.027	8.412E-4	0.011	0.005	0.549	0.943	0.250	0.503	0.160
Track_1021	1021	NaN	NaN	64	0	0	0	0	0	15120.630	1200.050	16320.680	94.202	1021	209.786	255.949	0	0.009	0.025	5.423E-4	0.008	0.005	0.644	0.918	0.353	0.658	0.135
Track_1022	1022	NaN	NaN	39	0	0	0	0	0	9120.380	720.030	9840.410	80.287	1022	111.706	248.976	0	0.010	0.024	0.003	0.009	0.005	1.087	1.404	0.379	1.184	0.263
Track_1023	1023	NaN	NaN	21	0	0	0	0	0	4800.200	0.000	4800.200	35.877	1023	359.224	242.913	0	0.009	0.015	0.002	0.010	0.003	1.003	1.348	0.404	1.062	0.252
Track_1024	1024	NaN	NaN	38	0	0	0	0	0	8880.370	0.000	8880.370	80.020	1024	523.040	248.385	0	0.011	0.026	0.001	0.010	0.005	0.445	0.671	0.240	0.474	0.106
Track_1025	1025	NaN	NaN	35	0	0	0	0	0	8160.340	0.000	8160.340	63.151	1025	563.444	249.977	0	0.010	0.019	9.092E-4	0.010	0.004	1.137	1.442	0.846	1.131	0.173
Track_1026	1026	NaN	NaN	23	0	0	0	0	0	5280.220	2640.110	7920.330	42.333	1026	580.866	261.727	0	0.016	0.054	0.007	0.015	0.010	0.457	0.780	0.233	0.402	0.181
Track_1027	1027	NaN	NaN	31	0	0	0	0	0	7200.300	0.000	7200.300	58.756	1027	425.228	243.822	0	0.011	0.021	0.004	0.011	0.004	0.805	1.022	0.285	0.909	0.220
Track_1028	1028	NaN	NaN	34	0	0	0	0	0	7920.330	2160.090	10080.420	19.776	1028	252.427	250.591	0	0.007	0.026	5.983E-4	0.006	0.005	0.721	1.065	0.450	0.709	0.150
Track_1029	1029	NaN	NaN	13	0	0	0	0	0	2880.120	0.000	2880.120	16.296	1029	329.936	236.146	0	0.008	0.016	0.003	0.008	0.004	0.707	1.056	0.347	0.688	0.183
Track_1030	1030	NaN	NaN	18	0	0	0	0	0	4080.170	1200.050	5280.220	32.583	1030	601.961	240.864	0	0.013	0.024	0.005	0.013	0.005	0.410	0.682	0.247	0.382	0.157
Track_1031	1031	NaN	NaN	56	0	0	0	0	0	13200.550	0.000	13200.550	77.726	1031	156.810	249.203	0	0.010	0.018	6.224E-4	0.010	0.004	0.689	1.223	0.233	0.680	0.172
Track_1032	1032	NaN	NaN	94	0	0	0	0	0	22320.930	1200.050	23520.980	140.946	1032	222.837	255.935	0	0.010	0.049	0.001	0.009	0.007	0.524	0.947	0.238	0.511	0.150
Track_1033	1033	NaN	NaN	31	0	0	0	0	0	7200.300	0.000	7200.300	58.405	1033	395.386	245.045	0	0.010	0.017	0.004	0.010	0.003	0.554	0.828	0.335	0.548	0.124
Track_1034	1034	NaN	NaN	73	0	0	0	0	0	17280.720	0.000	17280.720	91.221	1034	462.042	268.064	0	0.008	0.021	0.002	0.007	0.005	0.565	1.032	0.233	0.545	0.149
Track_1035	1035	NaN	NaN	70	0	0	0	0	0	16560.690	0.000	16560.690	98.286	1035	312.758	272.296	0	0.010	0.038	0.003	0.009	0.005	0.861	1.337	0.258	0.864	0.258
Track_1036	1036	NaN	NaN	68	0	0	0	0	0	16080.670	0.000	16080.670	88.123	1036	471.420	262.269	0	0.008	0.025	0.002	0.006	0.005	0.649	0.939	0.387	0.651	0.116
Track_1037	1037	NaN	NaN	79	0	0	0	0	0	18720.780	0.000	18720.780	93.139	1037	487.702	248.968	0	0.009	0.023	0.001	0.008	0.004	0.638	1.169	0.273	0.637	0.202
Track_1038	1038	NaN	NaN	15	0	0	0	0	0	3360.140	0.000	3360.140	25.900	1038	372.641	241.026	0	0.012	0.021	0.003	0.011	0.005	0.760	0.924	0.356	0.780	0.136
Track_1039	1039	NaN	NaN	16	0	0	0	0	0	3600.150	0.000	3600.150	30.343	1039	430.075	241.395	0	0.009	0.013	0.005	0.009	0.002	0.501	0.710	0.248	0.562	0.142
Track_1040	1040	NaN	NaN	10	0	0	0	0	0	2160.090	1680.070	3840.160	1.649	1040	69.932	246.261	0	0.005	0.009	0.002	0.003	0.002	0.271	0.314	0.239	0.268	0.021
Track_1041	1041	NaN	NaN	49	0	0	0	0	0	11520.480	0.000	11520.480	55.172	1041	473.508	260.451	0	0.008	0.017	0.002	0.008	0.004	0.613	0.777	0.269	0.650	0.130
Track_1042	1042	NaN	NaN	82	0	0	0	0	0	19440.810	0.000	19440.810	89.264	1042	240.382	257.606	0	0.008	0.021	0.002	0.007	0.004	0.814	1.394	0.289	0.742	0.273
Track_1043	1043	NaN	NaN	56	0	0	0	0	0	13200.550	0.000	13200.550	78.578	1043	498.664	260.024	0	0.008	0.033	2.315E-4	0.007	0.005	0.513	0.776	0.280	0.504	0.124
Track_1044	1044	NaN	NaN	31	0	0	0	0	0	7200.300	2160.090	9360.390	38.014	1044	430.910	253.802	0	0.008	0.014	0.001	0.009	0.004	0.577	0.861	0.281	0.549	0.132
Track_1045	1045	NaN	NaN	39	0	0	0	0	0	9120.380	0.000	9120.380	63.222	1045	122.450	252.035	0	0.008	0.020	6.128E-4	0.008	0.004	1.144	1.403	0.242	1.273	0.302
Track_1046	1046	NaN	NaN	35	0	0	0	0	0	8160.340	0.000	8160.340	55.275	1046	107.120	250.090	0	0.010	0.056	0.002	0.008	0.009	0.783	1.202	0.255	0.960	0.353
Track_1047	1047	NaN	NaN	121	0	0	0	0	0	28801.200	1200.050	30001.250	124.848	1047	286.260	259.716	0	0.007	0.017	3.486E-4	0.006	0.004	0.554	0.933	0.231	0.547	0.172
Track_1048	1048	NaN	NaN	26	0	0	0	0	0	6000.250	2640.110	8640.360	49.033	1048	342.351	268.414	0	0.011	0.030	0.001	0.011	0.005	0.844	1.279	0.244	0.986	0.326
Track_1049	1049	NaN	NaN	22	0	0	0	0	0	5040.210	0.000	5040.210	31.088	1049	275.998	236.634	0	0.007	0.014	0.002	0.008	0.003	0.468	0.768	0.260	0.473	0.127
Track_1050	1050	NaN	NaN	19	0	0	0	0	0	4320.180	0.000	4320.180	28.966	1050	282.270	237.468	0	0.008	0.017	0.003	0.008	0.004	0.591	0.978	0.327	0.561	0.180
Track_1051	1051	NaN	NaN	68	0	0	0	0	0	16080.670	0.000	16080.670	101.546	1051	453.826	268.707	0	0.009	0.023	0.001	0.008	0.005	0.627	0.908	0.266	0.641	0.147
Track_1052	1052	NaN	NaN	11	0	0	0	0	0	2400.100	960.040	3360.140	11.968	1052	263.812	239.385	0	0.010	0.026	0.003	0.010	0.007	0.561	0.875	0.305	0.515	0.151
Track_1053	1053	NaN	NaN	125	0	0	0	0	0	29761.240	0.000	29761.240	178.731	1053	490.079	272.050	0	0.009	0.026	9.773E-4	0.009	0.005	0.988	1.481	0.258	1.027	0.339
Track_1054	1054	NaN	NaN	16	0	0	0	0	0	3600.150	0.000	3600.150	26.897	1054	112.750	236.453	0	0.009	0.016	0.002	0.009	0.004	0.544	0.712	0.318	0.542	0.101
Track_1055	1055	NaN	NaN	35	0	0	0	0	0	8160.340	0.000	8160.340	20.994	1055	244.900	241.791	0	0.010	0.059	7.673E-4	0.009	0.010	0.578	1.293	0.255	0.483	0.253
Track_1056	1056	NaN	NaN	23	0	0	0	0	0	5280.220	0.000	5280.220	35.290	1056	98.858	236.942	0	0.008	0.018	0.002	0.008	0.004	0.761	1.183	0.261	0.733	0.256
Track_1057	1057	NaN	NaN	42	0	0	0	0	0	9840.410	0.000	9840.410	53.429	1057	189.619	236.977	0	0.009	0.024	0.001	0.008	0.005	0.957	1.307	0.374	0.961	0.201
Track_1058	1058	NaN	NaN	14	0	0	0	0	0	3120.130	0.000	3120.130	28.132	1058	579.778	230.529	0	0.011	0.016	0.005	0.012	0.003	0.305	0.360	0.232	0.316	0.035
Track_1059	1059	NaN	NaN	36	0	0	0	0	0	8400.350	720.030	9120.380	60.490	1059	95.934	238.044	0	0.009	0.021	0.003	0.009	0.005	0.682	0.960	0.231	0.732	0.164
Track_1060	1060	NaN	NaN	36	0	0	0	0	0	8400.350	0.000	8400.350	27.043	1060	231.191	238.613	0	0.007	0.024	9.079E-4	0.006	0.004	0.808	1.239	0.360	0.815	0.236
Track_1061	1061	NaN	NaN	18	0	0	0	0	0	4080.170	0.000	4080.170	31.298	1061	120.564	232.733	0	0.009	0.019	0.004	0.008	0.004	0.755	1.211	0.264	0.663	0.304
Track_1062	1062	NaN	NaN	25	0	0	0	0	0	5760.240	0.000	5760.240	40.988	1062	423.233	230.986	0	0.013	0.047	0.005	0.011	0.008	0.941	1.148	0.288	1.017	0.197
Track_1063	1063	NaN	NaN	78	0	0	0	0	0	18480.770	0.000	18480.770	75.936	1063	430.271	252.402	0	0.008	0.041	1.401E-4	0.007	0.005	0.756	1.125	0.263	0.804	0.218
Track_1064	1064	NaN	NaN	33	0	0	0	0	0	7680.320	240.010	7920.330	71.644	1064	566.797	234.212	0	0.011	0.022	0.002	0.010	0.005	0.427	0.577	0.266	0.434	0.061
Track_1065	1065	NaN	NaN	67	0	0	0	0	0	15840.660	0.000	15840.660	45.158	1065	452.777	250.358	0	0.008	0.050	0.001	0.007	0.006	0.675	1.185	0.259	0.710	0.215
Track_1066	1066	NaN	NaN	17	0	0	0	0	0	3840.160	0.000	3840.160	29.058	1066	422.078	235.317	0	0.009	0.018	0.003	0.009	0.003	0.634	0.852	0.301	0.674	0.156
Track_1067	1067	NaN	NaN	21	0	0	0	0	0	4800.200	1680.070	6480.270	32.785	1067	552.660	239.094	0	0.015	0.046	0.004	0.012	0.011	0.336	0.490	0.240	0.309	0.073
Track_1068	1068	NaN	NaN	22	0	0	0	0	0	5040.210	0.000	5040.210	48.640	1068	533.875	237.938	0	0.011	0.023	0.005	0.011	0.005	0.425	0.615	0.240	0.431	0.096
Track_1069	1069	NaN	NaN	8	0	0	0	0	0	1680.070	2400.100	4080.170	11.092	1069	134.723	243.057	0	0.008	0.012	0.004	0.008	0.003	0.365	0.441	0.243	0.399	0.063
Track_1070	1070	NaN	NaN	40	0	0	0	0	0	9360.390	2400.100	11760.490	72.780	1070	557.556	256.897	0	0.014	0.061	0.002	0.010	0.012	0.381	0.527	0.231	0.398	0.084
Track_1071	1071	NaN	NaN	52	0	0	0	0	0	12240.510	0.000	12240.510	93.946	1071	317.236	267.486	0	0.011	0.029	0.002	0.010	0.005	0.829	1.277	0.264	0.862	0.275
Track_1072	1072	NaN	NaN	27	0	0	0	0	0	6240.260	0.000	6240.260	19.968	1072	199.133	239.035	0	0.008	0.022	8.646E-4	0.005	0.005	0.619	1.068	0.275	0.571	0.199
Track_1073	1073	NaN	NaN	47	0	0	0	0	0	11040.460	0.000	11040.460	67.823	1073	360.947	257.792	0	0.012	0.052	0.001	0.010	0.008	0.655	1.256	0.241	0.629	0.256
Track_1074	1074	NaN	NaN	12	0	0	0	0	0	2640.110	1200.050	3840.160	7.591	1074	158.068	239.706	0	0.005	0.012	3.893E-4	0.005	0.003	0.568	0.747	0.352	0.596	0.118
Track_1075	1075	NaN	NaN	16	0	0	0	0	0	3600.150	0.000	3600.150	28.053	1075	349.165	234.499	0	0.012	0.019	0.001	0.013	0.005	1.010	1.308	0.296	1.100	0.233
Track_1076	1076	NaN	NaN	13	0	0	0	0	0	2880.120	240.010	3120.130	23.692	1076	519.932	232.947	0	0.009	0.021	0.003	0.009	0.005	0.444	0.583	0.272	0.413	0.085
Track_1077	1077	NaN	NaN	22	0	0	0	0	0	5040.210	240.010	5280.220	45.352	1077	297.474	243.028	0	0.011	0.033	0.001	0.010	0.007	0.896	1.220	0.407	1.065	0.289
Track_1078	1078	NaN	NaN	56	0	0	0	0	0	13200.550	0.000	13200.550	59.692	1078	483.635	264.143	0	0.008	0.024	0.001	0.007	0.005	0.878	1.268	0.249	0.910	0.223
Track_1079	1079	NaN	NaN	17	0	0	0	0	0	3840.160	0.000	3840.160	41.509	1079	376.617	251.957	0	0.012	0.018	0.006	0.013	0.004	0.500	0.807	0.269	0.493	0.140
Track_1080	1080	NaN	NaN	70	0	0	0	0	0	16560.690	0.000	16560.690	103.036	1080	459.787	280.648	0	0.009	0.054	0.002	0.008	0.007	0.903	1.344	0.502	0.892	0.196
Track_1081	1081	NaN	NaN	55	0	0	0	0	0	12960.540	0.000	12960.540	104.017	1081	486.188	272.568	0	0.011	0.047	0.001	0.010	0.007	0.743	1.038	0.236	0.760	0.186
Track_1082	1082	NaN	NaN	31	0	0	0	0	0	7200.300	2640.110	9840.410	84.916	1082	574.097	283.689	0	0.013	0.020	0.004	0.013	0.004	0.445	0.706	0.278	0.447	0.092
Track_1083	1083	NaN	NaN	28	0	0	0	0	0	6480.270	1920.080	8400.350	41.997	1083	501.434	265.564	0	0.009	0.023	0.003	0.007	0.006	0.551	0.856	0.239	0.532	0.194
Track_1084	1084	NaN	NaN	111	0	0	0	0	0	26401.100	0.000	26401.100	189.102	1084	219.915	273.823	0	0.009	0.028	0.001	0.009	0.004	0.721	1.487	0.257	0.681	0.291
Track_1085	1085	NaN	NaN	56	0	0	0	0	0	13200.550	0.000	13200.550	77.373	1085	450.041	276.953	0	0.009	0.021	0.001	0.007	0.005	0.783	1.104	0.254	0.831	0.181
Track_1086	1086	NaN	NaN	31	0	0	0	0	0	7200.300	0.000	7200.300	54.389	1086	324.583	264.533	0	0.010	0.021	0.002	0.010	0.004	0.841	1.135	0.528	0.838	0.168
Track_1087	1087	NaN	NaN	80	0	0	0	0	0	18960.790	1440.060	20400.850	60.063	1087	429.209	285.702	0	0.008	0.054	6.550E-4	0.006	0.007	0.556	1.016	0.238	0.592	0.188
Track_1088	1088	NaN	NaN	60	0	0	0	0	0	14160.590	1200.050	15360.640	115.889	1088	558.458	285.069	0	0.011	0.049	0.003	0.011	0.008	0.522	0.951	0.268	0.470	0.166
Track_1089	1089	NaN	NaN	37	0	0	0	0	0	8640.360	0.000	8640.360	35.487	1089	267.024	257.588	0	0.007	0.025	0.003	0.006	0.005	0.482	0.966	0.237	0.461	0.142
Track_1090	1090	NaN	NaN	45	0	0	0	0	0	10560.440	0.000	10560.440	80.072	1090	137.783	265.152	0	0.009	0.023	4.035E-4	0.009	0.005	1.104	1.395	0.305	1.189	0.227
Track_1091	1091	NaN	NaN	38	0	0	0	0	0	8880.370	1440.060	10320.430	46.671	1091	223.231	260.541	0	0.009	0.032	7.445E-4	0.008	0.007	0.863	1.229	0.282	0.985	0.270
Track_1092	1092	NaN	NaN	22	0	0	0	0	0	5040.210	0.000	5040.210	34.802	1092	480.411	255.144	0	0.009	0.013	0.004	0.009	0.003	0.992	1.218	0.730	1.028	0.127
Track_1093	1093	NaN	NaN	71	0	0	0	0	0	16800.700	0.000	16800.700	108.110	1093	209.115	270.492	0	0.009	0.019	0.001	0.009	0.004	0.721	1.148	0.240	0.747	0.198
Track_1094	1094	NaN	NaN	24	0	0	0	0	0	5520.230	720.030	6240.260	40.320	1094	298.647	267.390	0	0.009	0.017	0.003	0.009	0.003	0.721	0.967	0.327	0.751	0.184
Track_1095	1095	NaN	NaN	47	0	0	0	0	0	11040.460	0.000	11040.460	40.194	1095	207.424	260.080	0	0.008	0.025	0.001	0.008	0.005	0.717	1.093	0.267	0.711	0.181
Track_1096	1096	NaN	NaN	29	0	0	0	0	0	6720.280	1920.080	8640.360	89.011	1096	541.334	273.300	0	0.016	0.057	0.005	0.016	0.009	0.412	0.608	0.235	0.399	0.099
Track_1097	1097	NaN	NaN	21	0	0	0	0	0	4800.200	0.000	4800.200	33.437	1097	418.386	256.539	0	0.011	0.023	0.004	0.011	0.004	0.536	0.784	0.255	0.597	0.161
Track_1098	1098	NaN	NaN	56	0	0	0	0	0	13200.550	720.030	13920.580	79.772	1098	539.655	273.508	0	0.008	0.019	7.218E-4	0.007	0.004	0.417	0.655	0.244	0.433	0.089
Track_1099	1099	NaN	NaN	98	0	0	0	0	0	23280.970	2160.090	25441.060	111.559	1099	282.213	288.886	0	0.008	0.035	0.001	0.008	0.005	0.828	1.279	0.250	0.882	0.250
Track_1100	1100	NaN	NaN	36	0	0	0	0	0	8400.350	0.000	8400.350	61.444	1100	141.171	266.091	0	0.008	0.018	7.347E-4	0.008	0.004	0.785	0.938	0.309	0.785	0.114
Track_1101	1101	NaN	NaN	37	0	0	0	0	0	8640.360	0.000	8640.360	85.147	1101	518.943	269.186	0	0.011	0.028	0.003	0.011	0.005	0.394	0.515	0.249	0.418	0.073
Track_1102	1102	NaN	NaN	29	0	0	0	0	0	6720.280	0.000	6720.280	54.812	1102	537.551	264.125	0	0.011	0.025	0.003	0.011	0.005	0.606	0.776	0.324	0.595	0.099
Track_1103	1103	NaN	NaN	66	0	0	0	0	0	15600.650	720.030	16320.680	88.860	1103	533.692	282.078	0	0.010	0.029	3.798E-4	0.009	0.005	0.463	0.601	0.292	0.458	0.077
Track_1104	1104	NaN	NaN	30	0	0	0	0	0	6960.290	1440.060	8400.350	45.200	1104	309.686	273.314	0	0.010	0.025	0.002	0.009	0.005	0.563	0.845	0.321	0.583	0.132
Track_1105	1105	NaN	NaN	40	0	0	0	0	0	9360.390	960.040	10320.430	75.212	1105	133.976	272.317	0	0.011	0.060	0.003	0.009	0.009	0.606	1.072	0.325	0.570	0.179
Track_1106	1106	NaN	NaN	14	0	0	0	0	0	3120.130	0.000	3120.130	30.405	1106	405.861	248.925	0	0.012	0.015	0.009	0.011	0.002	1.164	1.456	0.833	1.174	0.172
Track_1107	1107	NaN	NaN	17	0	0	0	0	0	3840.160	0.000	3840.160	11.312	1107	241.254	252.889	0	0.007	0.018	0.003	0.006	0.004	0.902	1.365	0.302	1.068	0.371
Track_1108	1108	NaN	NaN	21	0	0	0	0	0	4800.200	2400.100	7200.300	39.912	1108	302.866	268.401	0	0.010	0.014	0.002	0.010	0.004	0.646	0.879	0.356	0.679	0.153
Track_1109	1109	NaN	NaN	24	0	0	0	0	0	5520.230	0.000	5520.230	41.601	1109	451.527	249.990	0	0.010	0.017	0.002	0.010	0.004	0.533	0.793	0.241	0.576	0.153
Track_1110	1110	NaN	NaN	31	0	0	0	0	0	7200.300	0.000	7200.300	53.356	1110	325.232	256.749	0	0.010	0.059	0.001	0.008	0.010	0.713	1.058	0.353	0.658	0.163
Track_1111	1111	NaN	NaN	46	0	0	0	0	0	10800.450	0.000	10800.450	72.102	1111	402.732	266.433	0	0.011	0.044	0.003	0.011	0.007	0.732	1.288	0.235	0.763	0.312
Track_1112	1112	NaN	NaN	96	0	0	0	0	0	22800.950	0.000	22800.950	151.610	1112	487.670	274.368	0	0.009	0.052	0.001	0.008	0.006	0.535	0.939	0.236	0.459	0.209
Track_1113	1113	NaN	NaN	32	0	0	0	0	0	7440.310	2640.110	10080.420	66.531	1113	579.559	270.218	0	0.011	0.021	0.004	0.011	0.005	0.637	1.404	0.232	0.518	0.311
Track_1114	1114	NaN	NaN	27	0	0	0	0	0	6240.260	0.000	6240.260	31.131	1114	197.031	248.103	0	0.008	0.017	0.001	0.008	0.005	1.092	1.478	0.319	1.187	0.345
Track_1115	1115	NaN	NaN	8	0	0	0	0	0	1680.070	1920.080	3600.150	17.366	1115	591.915	252.564	0	0.015	0.023	0.011	0.014	0.004	0.291	0.365	0.251	0.271	0.040
Track_1116	1116	NaN	NaN	27	0	0	0	0	0	6240.260	1680.070	7920.330	28.812	1116	279.431	261.425	0	0.011	0.041	9.644E-4	0.009	0.008	0.613	1.032	0.305	0.579	0.207
Track_1117	1117	NaN	NaN	24	0	0	0	0	0	5520.230	1680.070	7200.300	43.382	1117	310.818	260.031	0	0.012	0.046	0.004	0.010	0.010	0.682	0.915	0.301	0.729	0.181
Track_1118	1118	NaN	NaN	21	0	0	0	0	0	4800.200	0.000	4800.200	38.498	1118	118.404	247.901	0	0.009	0.020	0.002	0.009	0.004	0.684	0.987	0.412	0.611	0.180
Track_1119	1119	NaN	NaN	47	0	0	0	0	0	11040.460	0.000	11040.460	84.219	1119	565.644	259.630	0	0.012	0.027	0.001	0.012	0.005	0.570	1.022	0.230	0.484	0.241
Track_1120	1120	NaN	NaN	49	0	0	0	0	0	11520.480	1680.070	13200.550	53.646	1120	448.423	262.025	0	0.008	0.020	0.001	0.008	0.004	0.693	1.043	0.330	0.703	0.164
Track_1121	1121	NaN	NaN	27	0	0	0	0	0	6240.260	960.040	7200.300	52.826	1121	548.154	252.566	0	0.009	0.021	0.003	0.008	0.005	0.503	0.684	0.258	0.519	0.094
Track_1122	1122	NaN	NaN	22	0	0	0	0	0	5040.210	0.000	5040.210	20.564	1122	259.426	244.467	0	0.009	0.047	0.001	0.005	0.011	0.490	1.112	0.234	0.470	0.198
Track_1123	1123	NaN	NaN	64	0	0	0	0	0	15120.630	0.000	15120.630	90.334	1123	298.702	271.496	0	0.010	0.051	8.412E-4	0.009	0.007	0.953	1.354	0.240	1.004	0.249
Track_1124	1124	NaN	NaN	15	0	0	0	0	0	3360.140	0.000	3360.140	26.823	1124	282.215	249.247	0	0.009	0.013	0.004	0.011	0.003	0.851	1.067	0.432	0.901	0.188
Track_1125	1125	NaN	NaN	57	0	0	0	0	0	13440.560	240.010	13680.570	113.573	1125	141.534	264.480	0	0.010	0.023	0.002	0.010	0.005	0.759	1.285	0.250	0.688	0.358
Track_1126	1126	NaN	NaN	78	0	0	0	0	0	18480.770	0.000	18480.770	120.928	1126	196.518	261.835	0	0.010	0.028	0.001	0.010	0.005	0.601	1.032	0.262	0.574	0.176
Track_1127	1127	NaN	NaN	88	0	0	0	0	0	20880.870	0.000	20880.870	98.899	1127	267.281	262.033	0	0.007	0.017	5.483E-4	0.007	0.004	1.186	1.522	0.317	1.252	0.297
Track_1128	1128	NaN	NaN	40	0	0	0	0	0	9360.390	0.000	9360.390	67.868	1128	294.360	270.547	0	0.011	0.026	0.004	0.010	0.005	1.035	1.367	0.523	1.068	0.216
Track_1129	1129	NaN	NaN	14	0	0	0	0	0	3120.130	0.000	3120.130	33.476	1129	534.676	248.837	0	0.012	0.021	0.001	0.012	0.005	0.457	0.588	0.327	0.456	0.073
Track_1130	1130	NaN	NaN	19	0	0	0	0	0	4320.180	0.000	4320.180	41.804	1130	567.565	250.422	0	0.011	0.022	0.002	0.012	0.005	0.414	0.527	0.323	0.419	0.056
Track_1131	1131	NaN	NaN	56	0	0	0	0	0	13200.550	0.000	13200.550	56.464	1131	264.499	259.620	0	0.007	0.019	0.001	0.006	0.004	0.658	0.908	0.313	0.694	0.166
Track_1132	1132	NaN	NaN	14	0	0	0	0	0	3120.130	1440.060	4560.190	22.422	1132	363.674	254.482	0	0.009	0.014	0.005	0.009	0.003	0.516	0.739	0.243	0.526	0.164
Track_1133	1133	NaN	NaN	80	0	0	0	0	0	18960.790	0.000	18960.790	103.173	1133	210.886	264.941	0	0.009	0.037	9.399E-4	0.009	0.005	0.671	1.014	0.234	0.683	0.204
Track_1134	1134	NaN	NaN	22	0	0	0	0	0	5040.210	0.000	5040.210	25.207	1134	392.623	254.049	0	0.012	0.054	0.005	0.010	0.010	0.872	1.527	0.269	0.908	0.420
Track_1135	1135	NaN	NaN	80	0	0	0	0	0	18960.790	0.000	18960.790	87.530	1135	436.685	272.602	0	0.007	0.024	9.601E-4	0.007	0.004	0.729	1.022	0.235	0.757	0.167
Track_1136	1136	NaN	NaN	54	0	0	0	0	0	12720.530	0.000	12720.530	58.132	1136	427.704	261.174	0	0.008	0.016	0.002	0.007	0.004	0.667	1.171	0.265	0.620	0.224
Track_1137	1137	NaN	NaN	45	0	0	0	0	0	10560.440	0.000	10560.440	88.006	1137	369.362	269.850	0	0.011	0.026	0.004	0.011	0.004	0.915	1.358	0.366	0.933	0.255
Track_1138	1138	NaN	NaN	15	0	0	0	0	0	3360.140	0.000	3360.140	20.615	1138	166.738	247.088	0	0.012	0.053	0.002	0.006	0.015	0.420	0.593	0.236	0.395	0.096
Track_1139	1139	NaN	NaN	106	0	0	0	0	0	25201.050	0.000	25201.050	178.085	1139	198.932	267.251	0	0.010	0.037	0.002	0.010	0.005	0.627	1.198	0.246	0.586	0.216
Track_1140	1140	NaN	NaN	45	0	0	0	0	0	10560.440	1920.080	12480.520	93.693	1140	172.085	288.578	0	0.011	0.057	0.002	0.010	0.008	0.989	1.277	0.470	1.033	0.177
Track_1141	1141	NaN	NaN	37	0	0	0	0	0	8640.360	240.010	8880.370	47.376	1141	207.414	281.645	0	0.010	0.039	0.002	0.009	0.007	0.535	1.057	0.239	0.518	0.199
Track_1142	1142	NaN	NaN	48	0	0	0	0	0	11280.470	2160.090	13440.560	98.129	1142	141.378	292.273	0	0.011	0.024	0.002	0.010	0.006	0.715	1.178	0.328	0.702	0.273
Track_1143	1143	NaN	NaN	50	0	0	0	0	0	11760.490	0.000	11760.490	93.774	1143	532.167	282.562	0	0.011	0.043	9.880E-4	0.011	0.007	0.451	0.907	0.277	0.433	0.112
Track_1144	1144	NaN	NaN	26	0	0	0	0	0	6000.250	0.000	6000.250	45.977	1144	372.566	280.007	0	0.014	0.045	0.004	0.012	0.008	0.645	1.111	0.342	0.576	0.184
Track_1145	1145	NaN	NaN	23	0	0	0	0	0	5280.220	2400.100	7680.320	46.355	1145	311.339	291.847	0	0.011	0.031	0.004	0.011	0.006	0.645	0.829	0.305	0.680	0.148
Track_1146	1146	NaN	NaN	25	0	0	0	0	0	5760.240	0.000	5760.240	21.606	1146	242.403	270.160	0	0.009	0.019	0.001	0.009	0.005	0.553	1.117	0.313	0.526	0.189
Track_1147	1147	NaN	NaN	60	0	0	0	0	0	14160.590	0.000	14160.590	115.955	1147	540.127	288.634	0	0.011	0.022	9.293E-4	0.011	0.005	0.579	1.004	0.289	0.568	0.135
Track_1148	1148	NaN	NaN	28	0	0	0	0	0	6480.270	0.000	6480.270	28.849	1148	282.543	274.503	0	0.010	0.023	0.004	0.009	0.005	0.859	1.281	0.235	0.999	0.316
Track_1149	1149	NaN	NaN	21	0	0	0	0	0	4800.200	0.000	4800.200	53.029	1149	480.062	268.811	0	0.013	0.021	0.003	0.012	0.005	0.694	0.964	0.352	0.660	0.158
Track_1150	1150	NaN	NaN	100	0	0	0	0	0	23760.990	0.000	23760.990	81.723	1150	435.135	296.201	0	0.008	0.056	2.195E-4	0.006	0.007	0.719	1.097	0.257	0.751	0.209
Track_1151	1151	NaN	NaN	20	0	0	0	0	0	4560.190	2160.090	6720.280	50.148	1151	526.468	276.637	0	0.013	0.023	0.004	0.012	0.006	0.533	0.776	0.365	0.494	0.123
Track_1152	1152	NaN	NaN	9	0	0	0	0	0	1920.080	1200.050	3120.130	12.418	1152	467.127	267.684	0	0.009	0.015	0.003	0.010	0.004	0.802	0.919	0.620	0.808	0.077
Track_1153	1153	NaN	NaN	22	0	0	0	0	0	5040.210	0.000	5040.210	33.482	1153	191.940	266.673	0	0.012	0.031	7.100E-4	0.010	0.007	0.589	1.119	0.361	0.513	0.223
Track_1154	1154	NaN	NaN	20	0	0	0	0	0	4560.190	2160.090	6720.280	25.628	1154	259.080	288.546	0	0.008	0.013	0.002	0.008	0.003	0.489	0.767	0.249	0.493	0.108
Track_1155	1155	NaN	NaN	25	0	0	0	0	0	5760.240	0.000	5760.240	61.074	1155	388.414	279.531	0	0.012	0.019	0.007	0.012	0.004	0.837	1.157	0.381	0.855	0.172
Track_1156	1156	NaN	NaN	63	0	0	0	0	0	14880.620	0.000	14880.620	68.295	1156	468.093	294.385	0	0.009	0.029	0.000	0.008	0.006	0.982	1.426	0.405	1.082	0.273
Track_1157	1157	NaN	NaN	19	0	0	0	0	0	4320.180	0.000	4320.180	50.770	1157	588.108	273.350	0	0.014	0.019	0.008	0.014	0.003	0.485	1.011	0.255	0.379	0.240
Track_1158	1158	NaN	NaN	56	0	0	0	0	0	13200.550	0.000	13200.550	47.810	1158	414.783	291.319	0	0.008	0.023	0.000	0.007	0.004	1.039	1.554	0.287	1.164	0.358
Track_1159	1159	NaN	NaN	39	0	0	0	0	0	9120.380	1680.070	10800.450	71.234	1159	147.952	293.775	0	0.010	0.024	0.001	0.011	0.005	0.961	1.341	0.330	1.060	0.270
Track_1160	1160	NaN	NaN	77	0	0	0	0	0	18240.760	2400.100	20640.860	86.852	1160	464.527	290.736	0	0.008	0.021	7.156E-4	0.008	0.004	0.499	1.057	0.250	0.494	0.161
Track_1161	1161	NaN	NaN	16	0	0	0	0	0	3600.150	0.000	3600.150	1.906	1161	460.816	273.998	0	0.007	0.016	5.052E-4	0.008	0.005	0.591	0.836	0.456	0.574	0.119
Track_1162	1162	NaN	NaN	30	0	0	0	0	0	6960.290	0.000	6960.290	39.601	1162	151.014	281.115	0	0.009	0.024	6.558E-4	0.008	0.005	0.739	1.086	0.269	0.738	0.158
Track_1163	1163	NaN	NaN	28	0	0	0	0	0	6480.270	0.000	6480.270	35.152	1163	161.861	277.772	0	0.009	0.043	5.879E-4	0.008	0.008	0.776	1.232	0.283	0.803	0.255
Track_1164	1164	NaN	NaN	39	0	0	0	0	0	9120.380	1920.080	11040.460	58.494	1164	190.818	285.981	0	0.009	0.026	0.001	0.008	0.006	0.626	1.089	0.261	0.577	0.233
Track_1165	1165	NaN	NaN	2	0	0	0	0	0	240.010	2640.110	2880.120	2.367	1165	415.598	275.342	0	0.010	0.010	0.010	0.010	NaN	0.263	0.286	0.241	0.286	0.022
Track_1166	1166	NaN	NaN	67	0	0	0	0	0	15840.660	0.000	15840.660	93.778	1166	236.806	292.003	0	0.008	0.022	9.000E-4	0.008	0.004	0.571	0.807	0.277	0.584	0.139
Track_1167	1167	NaN	NaN	32	0	0	0	0	0	7440.310	0.000	7440.310	39.317	1167	230.465	279.606	0	0.008	0.020	9.614E-4	0.007	0.004	0.587	0.930	0.332	0.571	0.197
Track_1168	1168	NaN	NaN	40	0	0	0	0	0	9360.390	2160.090	11520.480	53.852	1168	276.320	292.134	0	0.009	0.021	0.002	0.008	0.004	0.723	1.106	0.301	0.728	0.192
Track_1169	1169	NaN	NaN	16	0	0	0	0	0	3600.150	0.000	3600.150	27.923	1169	154.720	266.262	0	0.010	0.017	8.406E-4	0.010	0.004	0.795	1.259	0.436	0.794	0.230
Track_1170	1170	NaN	NaN	43	0	0	0	0	0	10080.420	0.000	10080.420	54.570	1170	262.737	281.123	0	0.009	0.028	0.002	0.008	0.005	0.875	1.370	0.282	0.785	0.259
Track_1171	1171	NaN	NaN	68	0	0	0	0	0	16080.670	0.000	16080.670	115.245	1171	168.768	288.191	0	0.009	0.039	8.818E-4	0.009	0.005	0.843	1.248	0.241	0.968	0.286
Track_1172	1172	NaN	NaN	13	0	0	0	0	0	2880.120	1680.070	4560.190	7.327	1172	217.018	265.535	0	0.005	0.012	0.001	0.006	0.003	0.395	0.684	0.259	0.348	0.118
Track_1173	1173	NaN	NaN	24	0	0	0	0	0	5520.230	2160.090	7680.320	37.669	1173	133.806	275.235	0	0.008	0.017	7.796E-4	0.007	0.004	0.686	0.947	0.473	0.636	0.142
Track_1174	1174	NaN	NaN	17	0	0	0	0	0	3840.160	0.000	3840.160	24.449	1174	463.506	258.163	0	0.009	0.015	0.002	0.008	0.004	0.712	0.934	0.291	0.705	0.156
Track_1175	1175	NaN	NaN	32	0	0	0	0	0	7440.310	0.000	7440.310	88.084	1175	577.611	273.967	0	0.015	0.056	0.002	0.011	0.010	0.419	0.608	0.256	0.401	0.098
Track_1176	1176	NaN	NaN	26	0	0	0	0	0	6000.250	1920.080	7920.330	40.742	1176	464.057	278.333	0	0.011	0.022	0.002	0.011	0.006	0.575	0.838	0.292	0.587	0.156
Track_1177	1177	NaN	NaN	23	0	0	0	0	0	5280.220	2400.100	7680.320	48.497	1177	495.902	274.438	0	0.010	0.019	0.004	0.010	0.005	0.533	0.757	0.306	0.526	0.123
Track_1178	1178	NaN	NaN	19	0	0	0	0	0	4320.180	0.000	4320.180	35.859	1178	380.116	260.850	0	0.012	0.019	0.003	0.011	0.004	0.698	1.112	0.365	0.682	0.201
Track_1179	1179	NaN	NaN	50	0	0	0	0	0	11760.490	2160.090	13920.580	111.444	1179	150.604	285.234	0	0.011	0.025	0.002	0.010	0.005	0.800	1.186	0.281	0.851	0.251
Track_1180	1180	NaN	NaN	2	0	0	0	0	0	240.010	2640.110	2880.120	2.583	1180	425.861	263.567	0	0.011	0.011	0.011	0.011	NaN	0.377	0.395	0.359	0.395	0.018
Track_1181	1181	NaN	NaN	17	0	0	0	0	0	3840.160	0.000	3840.160	10.313	1181	447.297	253.769	0	0.010	0.056	6.995E-4	0.006	0.013	0.692	0.913	0.333	0.747	0.192
Track_1182	1182	NaN	NaN	52	0	0	0	0	0	12240.510	0.000	12240.510	102.681	1182	244.567	279.934	0	0.011	0.022	0.001	0.010	0.005	0.760	1.114	0.392	0.754	0.181
Track_1183	1183	NaN	NaN	8	0	0	0	0	0	1680.070	1680.070	3360.140	11.785	1183	325.493	269.047	0	0.011	0.017	0.006	0.011	0.003	0.673	0.846	0.267	0.729	0.164
Track_1184	1184	NaN	NaN	26	0	0	0	0	0	6000.250	0.000	6000.250	66.736	1184	588.671	272.977	0	0.015	0.032	0.007	0.014	0.005	0.581	0.847	0.399	0.589	0.124
Track_1185	1185	NaN	NaN	26	0	0	0	0	0	6000.250	0.000	6000.250	47.094	1185	314.631	271.308	0	0.010	0.029	0.002	0.009	0.006	0.723	1.101	0.456	0.698	0.176
Track_1186	1186	NaN	NaN	61	0	0	0	0	0	14400.600	0.000	14400.600	77.781	1186	492.723	287.987	0	0.010	0.028	0.002	0.009	0.005	0.908	1.373	0.238	0.902	0.234
Track_1187	1187	NaN	NaN	52	0	0	0	0	0	12240.510	0.000	12240.510	93.043	1187	510.057	284.828	0	0.011	0.023	0.002	0.010	0.005	0.676	1.032	0.281	0.715	0.163
Track_1188	1188	NaN	NaN	33	0	0	0	0	0	7680.320	0.000	7680.320	82.587	1188	398.096	280.292	0	0.012	0.020	0.003	0.012	0.004	0.945	1.283	0.570	0.936	0.167
Track_1189	1189	NaN	NaN	23	0	0	0	0	0	5280.220	0.000	5280.220	36.155	1189	153.335	267.067	0	0.008	0.013	0.002	0.009	0.003	0.910	1.190	0.252	0.927	0.197
Track_1190	1190	NaN	NaN	19	0	0	0	0	0	4320.180	0.000	4320.180	32.686	1190	301.283	265.421	0	0.009	0.014	0.002	0.009	0.003	0.642	0.894	0.316	0.599	0.144
Track_1191	1191	NaN	NaN	14	0	0	0	0	0	3120.130	2640.110	5760.240	27.233	1191	479.967	275.115	0	0.012	0.029	0.002	0.010	0.007	0.713	1.029	0.317	0.766	0.208
Track_1192	1192	NaN	NaN	23	0	0	0	0	0	5280.220	0.000	5280.220	36.846	1192	498.875	264.917	0	0.009	0.017	7.703E-4	0.010	0.004	0.660	1.064	0.340	0.608	0.265
Track_1193	1193	NaN	NaN	79	0	0	0	0	0	18720.780	1440.060	20160.840	124.057	1193	217.956	284.421	0	0.009	0.021	0.002	0.008	0.004	0.751	1.341	0.271	0.769	0.248
Track_1194	1194	NaN	NaN	34	0	0	0	0	0	7920.330	960.040	8880.370	74.815	1194	588.729	284.933	0	0.013	0.026	0.003	0.012	0.005	0.542	1.133	0.255	0.524	0.228
Track_1195	1195	NaN	NaN	22	0	0	0	0	0	5040.210	1680.070	6720.280	32.928	1195	136.084	272.884	0	0.009	0.020	0.002	0.008	0.004	0.372	0.506	0.235	0.387	0.084
Track_1196	1196	NaN	NaN	43	0	0	0	0	0	10080.420	0.000	10080.420	78.009	1196	389.302	280.548	0	0.011	0.026	0.002	0.010	0.005	0.809	1.219	0.344	0.829	0.218
Track_1197	1197	NaN	NaN	18	0	0	0	0	0	4080.170	0.000	4080.170	31.056	1197	140.502	265.374	0	0.010	0.018	0.004	0.010	0.004	0.922	1.268	0.526	0.918	0.176
Track_1198	1198	NaN	NaN	27	0	0	0	0	0	6240.260	0.000	6240.260	40.271	1198	188.856	291.502	0	0.008	0.015	0.001	0.009	0.004	0.660	0.855	0.490	0.640	0.095
Track_1199	1199	NaN	NaN	30	0	0	0	0	0	6960.290	0.000	6960.290	51.366	1199	463.511	291.344	0	0.012	0.020	0.002	0.012	0.005	0.532	0.870	0.278	0.524	0.164
Track_1200	1200	NaN	NaN	18	0	0	0	0	0	4080.170	0.000	4080.170	31.196	1200	382.686	285.436	0	0.010	0.016	0.005	0.009	0.004	0.877	1.328	0.266	1.026	0.314
Track_1201	1201	NaN	NaN	21	0	0	0	0	0	4800.200	0.000	4800.200	18.960	1201	443.242	289.561	0	0.007	0.014	0.002	0.007	0.003	0.611	0.882	0.329	0.632	0.147
Track_1202	1202	NaN	NaN	18	0	0	0	0	0	4080.170	1680.070	5760.240	30.905	1202	336.058	297.167	0	0.009	0.014	0.005	0.009	0.003	0.660	0.863	0.353	0.647	0.123
Track_1203	1203	NaN	NaN	32	0	0	0	0	0	7440.310	1200.050	8640.360	43.260	1203	423.324	295.381	0	0.008	0.020	0.002	0.009	0.004	0.533	0.673	0.299	0.544	0.086
Track_1204	1204	NaN	NaN	24	0	0	0	0	0	5520.230	0.000	5520.230	55.694	1204	600.727	290.966	0	0.014	0.021	0.008	0.014	0.004	0.657	1.024	0.334	0.637	0.161
Track_1205	1205	NaN	NaN	17	0	0	0	0	0	3840.160	0.000	3840.160	25.452	1205	288.277	283.989	0	0.008	0.016	0.003	0.009	0.003	0.947	1.258	0.278	1.075	0.309
Track_1206	1206	NaN	NaN	27	0	0	0	0	0	6240.260	0.000	6240.260	37.117	1206	147.446	288.871	0	0.008	0.016	5.388E-4	0.009	0.004	0.859	1.062	0.581	0.873	0.109
Track_1207	1207	NaN	NaN	4	0	0	0	0	0	720.030	2160.090	2880.120	7.454	1207	513.376	286.980	0	0.011	0.016	0.007	0.009	0.004	0.381	0.427	0.315	0.401	0.041
Track_1208	1208	NaN	NaN	18	0	0	0	0	0	4080.170	0.000	4080.170	39.596	1208	368.929	281.008	0	0.011	0.019	0.003	0.010	0.004	0.722	0.865	0.563	0.721	0.085
Track_1209	1209	NaN	NaN	16	0	0	0	0	0	3600.150	1680.070	5280.220	15.141	1209	251.065	290.902	0	0.007	0.011	0.003	0.006	0.003	0.508	0.820	0.289	0.471	0.168
Track_1210	1210	NaN	NaN	13	0	0	0	0	0	2880.120	2160.090	5040.210	25.207	1210	581.225	292.146	0	0.015	0.031	0.004	0.014	0.007	0.511	0.724	0.374	0.503	0.089
Track_1211	1211	NaN	NaN	34	0	0	0	0	0	7920.330	2160.090	10080.420	26.065	1211	447.346	292.114	0	0.007	0.023	6.098E-4	0.007	0.005	0.596	0.992	0.316	0.560	0.166
Track_1212	1212	NaN	NaN	19	0	0	0	0	0	4320.180	0.000	4320.180	25.702	1212	257.248	290.642	0	0.008	0.017	0.002	0.008	0.003	0.540	0.844	0.303	0.516	0.155
Track_1213	1213	NaN	NaN	19	0	0	0	0	0	4320.180	2640.110	6960.290	22.357	1213	510.639	303.184	0	0.011	0.029	0.000	0.009	0.008	0.577	0.823	0.231	0.546	0.123
Track_1214	1214	NaN	NaN	27	0	0	0	0	0	6240.260	0.000	6240.260	40.537	1214	176.658	296.448	0	0.007	0.017	8.807E-4	0.007	0.004	0.887	1.081	0.432	0.954	0.175
Track_1215	1215	NaN	NaN	18	0	0	0	0	0	4080.170	0.000	4080.170	25.241	1215	212.390	293.465	0	0.008	0.038	5.512E-4	0.007	0.009	0.534	0.853	0.241	0.586	0.188
Track_1216	1216	NaN	NaN	19	0	0	0	0	0	4320.180	480.020	4800.200	12.831	1216	242.425	293.903	0	0.007	0.015	0.001	0.007	0.004	0.467	0.791	0.264	0.454	0.131
Track_1217	1217	NaN	NaN	51	0	0	0	0	0	12000.500	0.000	12000.500	71.136	1217	477.918	298.852	0	0.010	0.042	0.002	0.009	0.007	0.620	1.039	0.239	0.640	0.200
Track_1218	1218	NaN	NaN	27	0	0	0	0	0	6240.260	0.000	6240.260	56.720	1218	351.225	293.879	0	0.014	0.029	0.004	0.014	0.006	0.768	1.116	0.327	0.756	0.186
Track_1219	1219	NaN	NaN	7	0	0	0	0	0	1440.060	2640.110	4080.170	9.636	1219	389.853	295.307	0	0.008	0.016	0.003	0.009	0.005	0.491	0.599	0.255	0.548	0.122
Track_1220	1220	NaN	NaN	16	0	0	0	0	0	3600.150	2160.090	5760.240	49.020	1220	582.096	300.446	0	0.017	0.060	0.007	0.015	0.013	0.710	1.022	0.342	0.896	0.257
Track_1221	1221	NaN	NaN	27	0	0	0	0	0	6240.260	240.010	6480.270	42.042	1221	226.534	296.422	0	0.010	0.058	0.002	0.008	0.011	0.552	0.909	0.247	0.537	0.176
Track_1222	1222	NaN	NaN	21	0	0	0	0	0	4800.200	1920.080	6720.280	31.837	1222	237.988	301.370	0	0.010	0.020	9.462E-4	0.009	0.005	0.441	0.831	0.245	0.417	0.158
Track_1223	1223	NaN	NaN	15	0	0	0	0	0	3360.140	0.000	3360.140	43.126	1223	546.959	283.617	0	0.013	0.026	0.006	0.012	0.006	0.791	1.044	0.496	0.831	0.192
Track_1224	1224	NaN	NaN	30	0	0	0	0	0	6960.290	0.000	6960.290	57.570	1224	143.149	294.854	0	0.010	0.033	0.001	0.009	0.006	1.046	1.385	0.310	1.098	0.229
Track_1225	1225	NaN	NaN	14	0	0	0	0	0	3120.130	0.000	3120.130	21.582	1225	312.514	284.049	0	0.010	0.016	0.003	0.008	0.004	1.134	1.384	0.244	1.244	0.291
Track_1226	1226	NaN	NaN	32	0	0	0	0	0	7440.310	0.000	7440.310	42.129	1226	519.172	290.270	0	0.010	0.024	0.001	0.009	0.006	0.649	0.888	0.337	0.690	0.153
Track_1227	1227	NaN	NaN	19	0	0	0	0	0	4320.180	960.040	5280.220	65.921	1227	549.227	291.053	0	0.016	0.031	0.009	0.016	0.006	0.408	0.644	0.268	0.389	0.088
Track_1228	1228	NaN	NaN	32	0	0	0	0	0	7440.310	0.000	7440.310	58.819	1228	469.222	290.905	0	0.012	0.025	0.005	0.013	0.005	0.834	1.086	0.476	0.860	0.128
Track_1229	1229	NaN	NaN	13	0	0	0	0	0	2880.120	0.000	2880.120	11.154	1229	204.523	275.630	0	0.008	0.021	6.879E-4	0.007	0.007	0.438	0.789	0.256	0.418	0.160
Track_1230	1230	NaN	NaN	23	0	0	0	0	0	5280.220	0.000	5280.220	67.606	1230	517.748	280.088	0	0.015	0.025	0.004	0.016	0.006	0.592	0.975	0.370	0.588	0.162
Track_1231	1231	NaN	NaN	29	0	0	0	0	0	6720.280	0.000	6720.280	55.169	1231	302.793	287.917	0	0.011	0.028	8.412E-4	0.011	0.005	0.787	1.159	0.420	0.799	0.220
Track_1232	1232	NaN	NaN	10	0	0	0	0	0	2160.090	960.040	3120.130	8.793	1232	242.217	277.206	0	0.006	0.013	0.002	0.005	0.003	0.401	0.522	0.248	0.444	0.092
Track_1233	1233	NaN	NaN	61	0	0	0	0	0	14400.600	0.000	14400.600	57.418	1233	431.172	295.337	0	0.009	0.027	8.412E-4	0.008	0.005	0.657	0.951	0.295	0.691	0.160
Track_1234	1234	NaN	NaN	15	0	0	0	0	0	3360.140	1920.080	5280.220	34.569	1234	378.518	289.492	0	0.012	0.023	0.002	0.011	0.005	0.359	0.451	0.270	0.368	0.046
Track_1235	1235	NaN	NaN	25	0	0	0	0	0	5760.240	0.000	5760.240	34.800	1235	163.414	283.037	0	0.008	0.017	0.002	0.008	0.004	1.086	1.322	0.521	1.168	0.205
Track_1236	1236	NaN	NaN	12	0	0	0	0	0	2640.110	1440.060	4080.170	20.717	1236	410.117	281.973	0	0.013	0.025	0.003	0.013	0.007	0.631	0.901	0.368	0.751	0.205
Track_1237	1237	NaN	NaN	38	0	0	0	0	0	8880.370	0.000	8880.370	61.460	1237	180.646	288.673	0	0.009	0.015	0.003	0.008	0.003	0.539	0.797	0.345	0.520	0.130
Track_1238	1238	NaN	NaN	20	0	0	0	0	0	4560.190	480.020	5040.210	14.533	1238	465.893	280.235	0	0.009	0.021	9.343E-4	0.009	0.005	0.718	0.891	0.334	0.742	0.122
Track_1239	1239	NaN	NaN	30	0	0	0	0	0	6960.290	0.000	6960.290	50.546	1239	332.567	287.708	0	0.010	0.028	8.412E-4	0.009	0.005	0.822	1.364	0.260	0.921	0.280
Track_1240	1240	NaN	NaN	14	0	0	0	0	0	3120.130	0.000	3120.130	37.110	1240	368.050	267.449	0	0.013	0.021	0.005	0.012	0.005	0.861	1.275	0.267	0.978	0.280
Track_1241	1241	NaN	NaN	23	0	0	0	0	0	5280.220	1440.060	6720.280	63.280	1241	590.184	290.972	0	0.015	0.020	0.010	0.014	0.003	0.427	0.648	0.260	0.414	0.113
Track_1242	1242	NaN	NaN	17	0	0	0	0	0	3840.160	0.000	3840.160	4.955	1242	431.620	281.382	0	0.008	0.048	0.002	0.007	0.011	0.499	0.780	0.235	0.500	0.152
Track_1243	1243	NaN	NaN	11	0	0	0	0	0	2400.100	480.020	2880.120	18.772	1243	111.406	273.043	0	0.008	0.013	0.002	0.011	0.004	0.422	0.623	0.245	0.434	0.123
Track_1244	1244	NaN	NaN	21	0	0	0	0	0	4800.200	1680.070	6480.270	41.367	1244	396.391	295.409	0	0.011	0.019	0.003	0.010	0.005	0.441	0.723	0.237	0.442	0.134
Track_1245	1245	NaN	NaN	5	0	0	0	0	0	960.040	2640.110	3600.150	8.517	1245	374.301	288.556	0	0.011	0.016	0.007	0.010	0.004	0.557	0.872	0.362	0.442	0.189
Track_1246	1246	NaN	NaN	27	0	0	0	0	0	6240.260	0.000	6240.260	40.838	1246	314.168	288.488	0	0.011	0.022	0.004	0.011	0.005	0.772	1.084	0.312	0.850	0.246
Track_1247	1247	NaN	NaN	17	0	0	0	0	0	3840.160	0.000	3840.160	23.798	1247	262.395	278.898	0	0.008	0.011	0.002	0.009	0.003	0.604	0.896	0.318	0.567	0.145
Track_1248	1248	NaN	NaN	25	0	0	0	0	0	5760.240	0.000	5760.240	51.530	1248	324.787	287.643	0	0.011	0.019	0.003	0.010	0.004	0.612	0.880	0.299	0.639	0.152
Track_1249	1249	NaN	NaN	13	0	0	0	0	0	2880.120	1920.080	4800.200	29.243	1249	571.565	288.513	0	0.013	0.021	0.007	0.013	0.005	0.507	0.696	0.297	0.525	0.109
Track_1250	1250	NaN	NaN	6	0	0	0	0	0	1200.050	2400.100	3600.150	4.405	1250	222.862	284.834	0	0.006	0.009	0.003	0.006	0.002	0.312	0.399	0.241	0.341	0.069
Track_1251	1251	NaN	NaN	35	0	0	0	0	0	8160.340	1200.050	9360.390	61.881	1251	548.273	295.187	0	0.014	0.043	0.001	0.014	0.008	0.483	0.883	0.249	0.464	0.153
Track_1252	1252	NaN	NaN	9	0	0	0	0	0	1920.080	2160.090	4080.170	21.026	1252	158.880	286.402	0	0.012	0.017	0.006	0.012	0.003	0.728	0.910	0.433	0.760	0.125
Track_1253	1253	NaN	NaN	27	0	0	0	0	0	6240.260	0.000	6240.260	45.383	1253	193.970	285.612	0	0.009	0.017	7.875E-4	0.009	0.005	0.692	1.156	0.315	0.728	0.239
Track_1254	1254	NaN	NaN	36	0	0	0	0	0	8400.350	0.000	8400.350	57.939	1254	474.549	287.600	0	0.012	0.046	0.001	0.010	0.008	0.564	1.064	0.261	0.580	0.165
Track_1255	1255	NaN	NaN	35	0	0	0	0	0	8160.340	0.000	8160.340	56.457	1255	142.644	288.783	0	0.009	0.017	0.002	0.009	0.004	0.995	1.427	0.514	0.997	0.189
Track_1256	1256	NaN	NaN	41	0	0	0	0	0	9600.400	1680.070	11280.470	39.675	1256	524.024	296.977	0	0.009	0.027	9.372E-4	0.009	0.005	0.659	0.885	0.297	0.713	0.156
Track_1257	1257	NaN	NaN	30	0	0	0	0	0	6960.290	240.010	7200.300	59.725	1257	544.435	285.967	0	0.012	0.022	0.002	0.012	0.005	0.498	0.683	0.253	0.495	0.098
Track_1258	1258	NaN	NaN	21	0	0	0	0	0	4800.200	720.030	5520.230	40.102	1258	591.430	283.165	0	0.015	0.023	0.007	0.016	0.005	0.493	0.904	0.245	0.415	0.201
Track_1259	1259	NaN	NaN	37	0	0	0	0	0	8640.360	0.000	8640.360	30.359	1259	414.406	304.235	0	0.011	0.048	0.002	0.009	0.008	0.648	0.922	0.246	0.692	0.158
Track_1260	1260	NaN	NaN	8	0	0	0	0	0	1680.070	1440.060	3120.130	21.288	1260	404.203	304.142	0	0.014	0.020	0.003	0.014	0.006	0.389	0.581	0.308	0.359	0.084
Track_1261	1261	NaN	NaN	14	0	0	0	0	0	3120.130	0.000	3120.130	19.874	1261	275.239	304.006	0	0.010	0.025	0.003	0.009	0.006	0.813	0.975	0.500	0.831	0.114
Track_1262	1262	NaN	NaN	10	0	0	0	0	0	2160.090	1200.050	3360.140	19.498	1262	301.137	303.760	0	0.010	0.024	0.002	0.009	0.007	0.867	0.997	0.573	0.923	0.122
Track_1263	1263	NaN	NaN	24	0	0	0	0	0	5520.230	0.000	5520.230	39.168	1263	413.316	300.268	0	0.014	0.023	8.412E-4	0.014	0.006	0.618	1.147	0.261	0.628	0.220
Track_1264	1264	NaN	NaN	17	0	0	0	0	0	3840.160	720.030	4560.190	26.567	1264	396.837	304.151	0	0.012	0.029	8.412E-4	0.013	0.008	0.749	1.075	0.383	0.789	0.243
Track_1265	1265	NaN	NaN	5	0	0	0	0	0	960.040	1920.080	2880.120	13.669	1265	579.374	301.348	0	0.015	0.022	0.011	0.015	0.005	0.343	0.406	0.283	0.341	0.039
Track_1266	1266	NaN	NaN	20	0	0	0	0	0	4560.190	0.000	4560.190	52.634	1266	590.136	300.756	0	0.014	0.030	0.005	0.013	0.006	0.674	0.898	0.380	0.717	0.137
Track_1267	1267	NaN	NaN	15	0	0	0	0	0	3360.140	0.000	3360.140	9.159	1267	155.836	303.690	0	0.012	0.029	0.002	0.011	0.007	1.138	1.694	0.340	1.269	0.403
Track_1268	1268	NaN	NaN	11	0	0	0	0	0	2400.100	2160.090	4560.190	10.676	1268	284.062	309.084	0	0.009	0.019	0.001	0.009	0.006	0.507	0.871	0.247	0.479	0.230
Track_1269	1269	NaN	NaN	14	0	0	0	0	0	3120.130	240.010	3360.140	14.185	1269	374.942	301.011	0	0.010	0.036	0.003	0.008	0.008	0.549	0.902	0.263	0.455	0.193
Track_1270	1270	NaN	NaN	18	0	0	0	0	0	4080.170	0.000	4080.170	24.829	1270	341.840	296.207	0	0.009	0.016	0.003	0.009	0.004	0.743	1.005	0.517	0.764	0.124
Track_1271	1271	NaN	NaN	41	0	0	0	0	0	9600.400	720.030	10320.430	47.543	1271	211.482	306.614	0	0.010	0.056	8.862E-5	0.009	0.009	0.655	1.157	0.243	0.615	0.248
Track_1272	1272	NaN	NaN	26	0	0	0	0	0	6000.250	0.000	6000.250	26.070	1272	222.354	303.286	0	0.009	0.027	0.002	0.008	0.006	0.865	1.188	0.274	0.940	0.252
Track_1273	1273	NaN	NaN	13	0	0	0	0	0	2880.120	0.000	2880.120	22.113	1273	176.583	303.848	0	0.009	0.017	0.004	0.010	0.005	0.787	1.178	0.259	0.849	0.222
Track_1274	1274	NaN	NaN	15	0	0	0	0	0	3360.140	240.010	3600.150	14.164	1274	188.816	309.455	0	0.007	0.013	0.002	0.009	0.004	0.818	1.265	0.380	0.876	0.305
Track_1275	1275	NaN	NaN	6	0	0	0	0	0	1200.050	2400.100	3600.150	3.178	1275	459.745	311.179	0	0.009	0.021	0.003	0.006	0.008	0.333	0.492	0.253	0.299	0.095
Track_1276	1276	NaN	NaN	13	0	0	0	0	0	2880.120	2160.090	5040.210	13.366	1276	437.252	311.669	0	0.010	0.019	0.002	0.011	0.005	0.626	0.921	0.380	0.591	0.180
Track_1277	1277	NaN	NaN	27	0	0	0	0	0	6240.260	0.000	6240.260	19.527	1277	247.929	308.753	0	0.011	0.029	0.001	0.010	0.007	0.650	1.044	0.314	0.687	0.205
Track_1278	1278	NaN	NaN	11	0	0	0	0	0	2400.100	2400.100	4800.200	23.165	1278	590.288	312.373	0	0.013	0.042	0.004	0.012	0.011	0.526	0.727	0.239	0.549	0.146
Track_1279	1279	NaN	NaN	14	0	0	0	0	0	3120.130	0.000	3120.130	18.002	1279	206.683	305.399	0	0.008	0.014	0.003	0.007	0.003	0.742	1.064	0.392	0.765	0.156
Track_1280	1280	NaN	NaN	11	0	0	0	0	0	2400.100	960.040	3360.140	19.880	1280	152.578	306.379	0	0.012	0.043	0.001	0.010	0.011	0.600	0.905	0.282	0.637	0.188
Track_1281	1281	NaN	NaN	13	0	0	0	0	0	2880.120	0.000	2880.120	21.988	1281	138.092	303.064	0	0.009	0.014	0.003	0.010	0.004	0.761	1.002	0.448	0.802	0.164
Track_1282	1282	NaN	NaN	4	0	0	0	0	0	720.030	2160.090	2880.120	14.394	1282	321.110	308.583	0	0.030	0.054	0.010	0.026	0.022	0.477	0.707	0.338	0.452	0.139
Track_1283	1283	NaN	NaN	15	0	0	0	0	0	3360.140	0.000	3360.140	19.676	1283	331.831	303.614	0	0.009	0.019	0.002	0.009	0.005	0.726	1.392	0.356	0.649	0.311
Track_1284	1284	NaN	NaN	33	0	0	0	0	0	7680.320	0.000	7680.320	64.091	1284	555.995	304.497	0	0.013	0.022	0.004	0.013	0.005	0.628	0.873	0.306	0.613	0.114
Track_1285	1285	NaN	NaN	18	0	0	0	0	0	4080.170	0.000	4080.170	23.795	1285	133.906	302.792	0	0.008	0.018	7.470E-4	0.008	0.005	0.580	0.810	0.320	0.588	0.117
Track_1286	1286	NaN	NaN	15	0	0	0	0	0	3360.140	0.000	3360.140	17.517	1286	361.198	303.630	0	0.010	0.018	0.002	0.012	0.005	0.524	0.691	0.390	0.503	0.098
Track_1287	1287	NaN	NaN	25	0	0	0	0	0	5760.240	0.000	5760.240	67.865	1287	575.519	298.420	0	0.015	0.025	0.003	0.016	0.005	0.649	1.051	0.267	0.675	0.194
Track_1288	1288	NaN	NaN	19	0	0	0	0	0	4320.180	0.000	4320.180	43.296	1288	360.238	294.563	0	0.011	0.017	0.004	0.012	0.004	0.549	0.818	0.359	0.571	0.118
Track_1289	1289	NaN	NaN	21	0	0	0	0	0	4800.200	0.000	4800.200	34.931	1289	320.991	295.883	0	0.010	0.019	0.002	0.009	0.005	0.708	1.106	0.241	0.743	0.254
Track_1290	1290	NaN	NaN	27	0	0	0	0	0	6240.260	0.000	6240.260	68.125	1290	543.371	298.971	0	0.015	0.022	8.412E-4	0.016	0.005	0.829	1.166	0.498	0.826	0.155
Track_1291	1291	NaN	NaN	28	0	0	0	0	0	6480.270	0.000	6480.270	41.171	1291	371.321	299.367	0	0.010	0.045	0.002	0.009	0.008	1.256	1.610	0.298	1.444	0.393
Track_1292	1292	NaN	NaN	37	0	0	0	0	0	8640.360	0.000	8640.360	29.180	1292	269.662	304.635	0	0.011	0.044	8.412E-4	0.009	0.008	0.551	1.081	0.249	0.603	0.202
Track_1293	1293	NaN	NaN	16	0	0	0	0	0	3600.150	1440.060	5040.210	46.477	1293	470.552	300.237	0	0.014	0.028	0.006	0.014	0.006	0.479	0.647	0.236	0.494	0.105
Track_1294	1294	NaN	NaN	47	0	0	0	0	0	11040.460	0.000	11040.460	62.416	1294	174.699	302.262	0	0.010	0.032	9.710E-4	0.009	0.005	0.845	1.316	0.260	0.936	0.290
Track_1295	1295	NaN	NaN	24	0	0	0	0	0	5520.230	0.000	5520.230	49.641	1295	400.096	294.102	0	0.013	0.025	0.003	0.014	0.006	0.994	1.398	0.657	1.030	0.220
Track_1296	1296	NaN	NaN	9	0	0	0	0	0	1920.080	1920.080	3840.160	8.068	1296	406.387	292.424	0	0.014	0.023	0.004	0.016	0.006	0.612	1.051	0.235	0.658	0.270
Track_1297	1297	NaN	NaN	16	0	0	0	0	0	3600.150	2160.090	5760.240	15.299	1297	297.175	303.724	0	0.010	0.026	0.002	0.010	0.005	0.371	0.546	0.238	0.368	0.095
Track_1298	1298	NaN	NaN	4	0	0	0	0	0	720.030	2640.110	3360.140	8.536	1298	587.733	297.713	0	0.012	0.017	0.009	0.010	0.005	0.324	0.359	0.283	0.335	0.028
Track_1299	1299	NaN	NaN	13	0	0	0	0	0	2880.120	0.000	2880.120	6.823	1299	423.160	293.489	0	0.008	0.014	0.003	0.008	0.004	0.676	0.954	0.268	0.660	0.200
Track_1300	1300	NaN	NaN	22	0	0	0	0	0	5040.210	1200.050	6240.260	38.972	1300	155.728	300.582	0	0.011	0.043	5.009E-4	0.010	0.009	0.457	0.751	0.242	0.475	0.158
Track_1301	1301	NaN	NaN	21	0	0	0	0	0	4800.200	0.000	4800.200	38.494	1301	201.825	294.987	0	0.009	0.020	0.002	0.008	0.005	0.684	0.945	0.337	0.724	0.181
Track_1302	1302	NaN	NaN	14	0	0	0	0	0	3120.130	0.000	3120.130	20.314	1302	342.658	284.507	0	0.011	0.016	0.004	0.012	0.004	0.791	1.183	0.243	0.808	0.279
Track_1303	1303	NaN	NaN	51	0	0	0	0	0	12000.500	0.000	12000.500	36.449	1303	420.856	306.117	0	0.009	0.029	0.000	0.009	0.006	0.698	1.116	0.344	0.690	0.214
Track_1304	1304	NaN	NaN	23	0	0	0	0	0	5280.220	960.040	6240.260	19.920	1304	133.118	302.591	0	0.008	0.025	0.002	0.007	0.007	0.606	0.988	0.336	0.658	0.207
Track_1305	1305	NaN	NaN	3	0	0	0	0	0	480.020	2400.100	2880.120	4.406	1305	316.323	302.716	0	0.017	0.020	0.014	0.020	0.004	0.400	0.442	0.361	0.399	0.033
Track_1306	1306	NaN	NaN	17	0	0	0	0	0	3840.160	0.000	3840.160	30.140	1306	230.631	299.074	0	0.009	0.014	0.001	0.011	0.004	0.755	1.086	0.377	0.744	0.207
Track_1307	1307	NaN	NaN	15	0	0	0	0	0	3360.140	0.000	3360.140	30.217	1307	178.189	295.782	0	0.010	0.017	0.002	0.011	0.004	0.681	0.893	0.395	0.693	0.157
Track_1308	1308	NaN	NaN	20	0	0	0	0	0	4560.190	0.000	4560.190	27.456	1308	251.770	300.907	0	0.008	0.017	0.002	0.008	0.004	0.749	1.218	0.274	0.683	0.234
Track_1309	1309	NaN	NaN	17	0	0	0	0	0	3840.160	0.000	3840.160	28.949	1309	147.734	297.814	0	0.009	0.014	0.002	0.009	0.004	1.016	1.282	0.736	1.033	0.124
Track_1310	1310	NaN	NaN	27	0	0	0	0	0	6240.260	0.000	6240.260	33.488	1310	171.821	303.081	0	0.007	0.016	2.704E-4	0.007	0.004	1.489	1.707	1.025	1.556	0.163
Track_1311	1311	NaN	NaN	33	0	0	0	0	0	7680.320	0.000	7680.320	87.259	1311	547.235	300.117	0	0.015	0.040	0.003	0.013	0.008	0.676	1.031	0.365	0.660	0.189
Track_1312	1312	NaN	NaN	13	0	0	0	0	0	2880.120	0.000	2880.120	22.889	1312	186.568	295.031	0	0.010	0.015	0.004	0.011	0.003	0.412	0.532	0.311	0.394	0.071
Track_1313	1313	NaN	NaN	32	0	0	0	0	0	7440.310	0.000	7440.310	50.429	1313	514.176	303.679	0	0.009	0.017	0.002	0.009	0.004	0.733	1.138	0.391	0.699	0.183
Track_1314	1314	NaN	NaN	22	0	0	0	0	0	5040.210	0.000	5040.210	34.201	1314	385.852	299.588	0	0.009	0.018	0.003	0.007	0.005	1.029	1.378	0.280	1.062	0.225
Track_1315	1315	NaN	NaN	10	0	0	0	0	0	2160.090	2160.090	4320.180	20.752	1315	351.306	304.819	0	0.011	0.016	0.007	0.011	0.002	0.447	0.588	0.275	0.499	0.101
Track_1316	1316	NaN	NaN	4	0	0	0	0	0	720.030	2400.100	3120.130	8.957	1316	603.149	300.531	0	0.013	0.015	0.011	0.012	0.002	0.315	0.369	0.277	0.330	0.038
Track_1317	1317	NaN	NaN	17	0	0	0	0	0	3840.160	0.000	3840.160	27.650	1317	304.563	296.013	0	0.010	0.024	0.002	0.010	0.007	0.701	1.198	0.372	0.645	0.252
Track_1318	1318	NaN	NaN	14	0	0	0	0	0	3120.130	0.000	3120.130	39.771	1318	490.789	286.298	0	0.014	0.024	0.005	0.016	0.007	0.428	0.621	0.276	0.380	0.113
Track_1319	1319	NaN	NaN	4	0	0	0	0	0	720.030	1920.080	2640.110	6.460	1319	617.578	36.239	0	0.013	0.031	0.003	0.007	0.015	0.367	0.436	0.276	0.380	0.058
Track_1320	1320	NaN	NaN	2	0	0	0	0	0	240.010	2160.090	2400.100	1.070	1320	527.025	33.278	0	0.004	0.004	0.004	0.004	NaN	0.338	0.361	0.314	0.361	0.023
Track_1321	1321	NaN	NaN	12	0	0	0	0	0	2640.110	0.000	2640.110	12.519	1321	612.001	33.658	0	0.008	0.018	0.000	0.008	0.006	0.402	0.571	0.328	0.388	0.074
Track_1322	1322	NaN	NaN	12	0	0	0	0	0	2640.110	0.000	2640.110	17.247	1322	510.882	29.487	0	0.008	0.014	7.805E-4	0.008	0.004	0.677	0.796	0.570	0.691	0.070
Track_1323	1323	NaN	NaN	12	0	0	0	0	0	2640.110	0.000	2640.110	14.618	1323	430.403	24.172	0	0.011	0.053	0.003	0.007	0.014	0.565	0.987	0.246	0.485	0.247
Track_1324	1324	NaN	NaN	11	0	0	0	0	0	2400.100	0.000	2400.100	12.676	1324	408.032	28.934	0	0.008	0.013	0.001	0.008	0.004	0.435	0.573	0.254	0.423	0.096
Track_1325	1325	NaN	NaN	4	0	0	0	0	0	720.030	1920.080	2640.110	4.350	1325	58.212	32.230	0	0.006	0.014	4.765E-4	0.005	0.007	0.308	0.363	0.238	0.361	0.055
Track_1326	1326	NaN	NaN	12	0	0	0	0	0	2640.110	0.000	2640.110	16.175	1326	423.606	39.354	0	0.014	0.061	0.004	0.008	0.016	0.525	0.850	0.315	0.625	0.200
Track_1327	1327	NaN	NaN	4	0	0	0	0	0	720.030	1680.070	2400.100	7.698	1327	165.779	51.292	0	0.011	0.015	0.007	0.011	0.004	0.388	0.500	0.319	0.402	0.072
Track_1328	1328	NaN	NaN	3	0	0	0	0	0	480.020	2160.090	2640.110	3.315	1328	462.921	51.006	0	0.008	0.009	0.007	0.009	0.001	0.473	0.726	0.256	0.437	0.193
Track_1329	1329	NaN	NaN	12	0	0	0	0	0	2640.110	0.000	2640.110	14.542	1329	132.245	50.114	0	0.008	0.016	0.002	0.006	0.004	0.457	0.725	0.244	0.501	0.138
Track_1330	1330	NaN	NaN	10	0	0	0	0	0	2160.090	480.020	2640.110	3.444	1330	508.222	58.965	0	0.010	0.038	0.004	0.008	0.011	0.267	0.316	0.232	0.271	0.029
Track_1331	1331	NaN	NaN	12	0	0	0	0	0	2640.110	0.000	2640.110	26.441	1331	407.129	64.749	0	0.013	0.061	0.003	0.007	0.017	0.770	1.212	0.560	0.713	0.202
Track_1332	1332	NaN	NaN	11	0	0	0	0	0	2400.100	0.000	2400.100	10.717	1332	420.643	54.195	0	0.010	0.021	0.002	0.010	0.005	0.665	1.405	0.338	0.528	0.368
Track_1333	1333	NaN	NaN	12	0	0	0	0	0	2640.110	0.000	2640.110	24.383	1333	462.693	51.510	0	0.010	0.016	0.003	0.009	0.004	0.631	0.843	0.423	0.636	0.131
Track_1334	1334	NaN	NaN	3	0	0	0	0	0	480.020	2160.090	2640.110	4.562	1334	17.419	54.442	0	0.011	0.013	0.010	0.013	0.002	0.381	0.489	0.239	0.416	0.105
Track_1335	1335	NaN	NaN	3	0	0	0	0	0	480.020	2160.090	2640.110	4.127	1335	130.581	75.889	0	0.009	0.015	0.003	0.015	0.008	0.289	0.343	0.242	0.281	0.042
Track_1336	1336	NaN	NaN	12	0	0	0	0	0	2640.110	0.000	2640.110	11.387	1336	199.084	71.737	0	0.011	0.029	0.003	0.010	0.008	0.521	0.914	0.312	0.446	0.218
Track_1337	1337	NaN	NaN	11	0	0	0	0	0	2400.100	240.010	2640.110	10.245	1337	18.149	76.707	0	0.010	0.023	0.005	0.012	0.006	0.848	1.069	0.614	0.761	0.160
Track_1338	1338	NaN	NaN	11	0	0	0	0	0	2400.100	0.000	2400.100	2.247	1338	262.209	66.490	0	0.007	0.016	0.004	0.007	0.004	0.548	0.691	0.293	0.584	0.130
Track_1339	1339	NaN	NaN	8	0	0	0	0	0	1680.070	960.040	2640.110	2.032	1339	341.005	65.884	0	0.007	0.013	0.002	0.006	0.004	0.722	1.004	0.406	0.722	0.225
Track_1340	1340	NaN	NaN	4	0	0	0	0	0	720.030	1680.070	2400.100	4.424	1340	282.530	69.140	0	0.007	0.012	0.004	0.006	0.004	0.385	0.519	0.295	0.416	0.090
Track_1341	1341	NaN	NaN	9	0	0	0	0	0	1920.080	720.030	2640.110	10.817	1341	37.066	66.844	0	0.013	0.028	0.004	0.014	0.008	0.505	0.623	0.320	0.544	0.099
Track_1342	1342	NaN	NaN	2	0	0	0	0	0	240.010	2160.090	2400.100	5.846	1342	50.501	68.988	0	0.024	0.024	0.024	0.024	NaN	0.300	0.336	0.264	0.336	0.036
Track_1343	1343	NaN	NaN	12	0	0	0	0	0	2640.110	0.000	2640.110	14.639	1343	66.976	89.025	0	0.008	0.018	0.001	0.005	0.006	0.355	0.418	0.272	0.378	0.051
Track_1344	1344	NaN	NaN	11	0	0	0	0	0	2400.100	0.000	2400.100	9.110	1344	377.599	87.159	0	0.007	0.011	0.001	0.009	0.003	0.773	1.088	0.349	0.893	0.244
Track_1345	1345	NaN	NaN	10	0	0	0	0	0	2160.090	240.010	2400.100	5.381	1345	466.230	84.080	0	0.014	0.047	0.004	0.008	0.014	0.351	0.616	0.259	0.319	0.102
Track_1346	1346	NaN	NaN	11	0	0	0	0	0	2400.100	0.000	2400.100	8.937	1346	235.569	105.572	0	0.008	0.015	0.002	0.009	0.004	0.590	0.943	0.247	0.625	0.188
Track_1347	1347	NaN	NaN	2	0	0	0	0	0	240.010	2160.090	2400.100	3.510	1347	293.246	103.342	0	0.015	0.015	0.015	0.015	NaN	0.262	0.284	0.240	0.284	0.022
Track_1348	1348	NaN	NaN	12	0	0	0	0	0	2640.110	0.000	2640.110	23.550	1348	139.234	106.430	0	0.010	0.018	5.872E-4	0.011	0.005	0.418	0.647	0.288	0.381	0.124
Track_1349	1349	NaN	NaN	12	0	0	0	0	0	2640.110	0.000	2640.110	22.312	1349	27.788	100.814	0	0.009	0.015	0.004	0.008	0.004	0.547	0.844	0.272	0.501	0.186
Track_1350	1350	NaN	NaN	6	0	0	0	0	0	1200.050	1440.060	2640.110	3.702	1350	247.950	101.199	0	0.007	0.011	0.002	0.007	0.003	0.470	0.604	0.349	0.499	0.081
Track_1351	1351	NaN	NaN	6	0	0	0	0	0	1200.050	1200.050	2400.100	4.499	1351	307.748	97.359	0	0.005	0.010	0.002	0.004	0.003	0.341	0.438	0.266	0.342	0.063
Track_1352	1352	NaN	NaN	12	0	0	0	0	0	2640.110	960.040	3600.150	18.238	1352	357.590	121.780	0	0.011	0.050	0.002	0.008	0.013	0.431	0.699	0.242	0.441	0.136
Track_1353	1353	NaN	NaN	4	0	0	0	0	0	720.030	1680.070	2400.100	4.653	1353	331.404	119.249	0	0.009	0.012	0.007	0.007	0.003	0.492	0.545	0.422	0.542	0.053
Track_1354	1354	NaN	NaN	11	0	0	0	0	0	2400.100	0.000	2400.100	11.156	1354	309.111	115.384	0	0.007	0.013	0.002	0.007	0.003	0.743	0.912	0.623	0.725	0.085
Track_1355	1355	NaN	NaN	7	0	0	0	0	0	1440.060	1200.050	2640.110	7.643	1355	199.392	110.639	0	0.007	0.015	0.001	0.009	0.005	0.305	0.389	0.239	0.297	0.046
Track_1356	1356	NaN	NaN	4	0	0	0	0	0	720.030	1920.080	2640.110	4.664	1356	590.500	111.669	0	0.010	0.014	0.005	0.010	0.004	0.266	0.281	0.238	0.280	0.017
Track_1357	1357	NaN	NaN	12	0	0	0	0	0	2640.110	0.000	2640.110	30.535	1357	70.651	103.788	0	0.019	0.039	0.003	0.015	0.012	0.672	1.179	0.232	0.872	0.346
Track_1358	1358	NaN	NaN	36	0	0	0	0	0	8400.350	1440.060	9840.410	50.041	1358	20.203	119.624	0	0.012	0.037	0.003	0.011	0.007	0.791	1.158	0.303	0.901	0.248
Track_1359	1359	NaN	NaN	12	0	0	0	0	0	2640.110	0.000	2640.110	15.809	1359	49.749	114.824	0	0.011	0.030	0.003	0.010	0.008	0.563	0.758	0.275	0.608	0.153
Track_1360	1360	NaN	NaN	68	0	0	0	0	0	16080.670	0.000	16080.670	116.322	1360	528.094	139.046	0	0.013	0.052	0.001	0.009	0.010	0.576	1.117	0.255	0.540	0.233
Track_1361	1361	NaN	NaN	6	0	0	0	0	0	1200.050	1440.060	2640.110	3.630	1361	206.006	140.666	0	0.005	0.011	8.695E-4	0.004	0.004	0.299	0.347	0.244	0.307	0.033
Track_1362	1362	NaN	NaN	12	0	0	0	0	0	2640.110	0.000	2640.110	12.586	1362	56.440	127.801	0	0.007	0.020	0.002	0.005	0.005	0.525	0.742	0.256	0.609	0.175
Track_1363	1363	NaN	NaN	7	0	0	0	0	0	1440.060	960.040	2400.100	3.724	1363	284.275	129.491	0	0.007	0.011	0.003	0.008	0.003	0.336	0.442	0.263	0.294	0.068
Track_1364	1364	NaN	NaN	7	0	0	0	0	0	1440.060	960.040	2400.100	6.093	1364	444.725	128.591	0	0.008	0.011	0.001	0.009	0.004	0.252	0.284	0.234	0.251	0.015
Track_1365	1365	NaN	NaN	10	0	0	0	0	0	2160.090	480.020	2640.110	18.172	1365	13.279	130.714	0	0.009	0.016	0.001	0.009	0.004	0.820	1.185	0.327	0.824	0.232
Track_1366	1366	NaN	NaN	12	0	0	0	0	0	2640.110	0.000	2640.110	13.370	1366	428.206	151.063	0	0.008	0.017	0.003	0.007	0.004	0.834	0.933	0.661	0.860	0.087
Track_1367	1367	NaN	NaN	9	0	0	0	0	0	1920.080	720.030	2640.110	11.213	1367	332.636	148.613	0	0.009	0.020	0.002	0.008	0.006	0.356	0.682	0.256	0.298	0.134
Track_1368	1368	NaN	NaN	12	0	0	0	0	0	2640.110	0.000	2640.110	24.625	1368	351.159	136.999	0	0.015	0.029	0.010	0.014	0.006	0.963	1.419	0.480	1.076	0.292
Track_1369	1369	NaN	NaN	11	0	0	0	0	0	2400.100	0.000	2400.100	6.868	1369	78.735	166.955	0	0.008	0.018	0.004	0.008	0.004	0.428	0.604	0.287	0.444	0.096
Track_1370	1370	NaN	NaN	12	0	0	0	0	0	2640.110	0.000	2640.110	18.858	1370	34.050	155.313	0	0.009	0.018	0.003	0.007	0.005	0.755	1.129	0.308	0.716	0.290
Track_1371	1371	NaN	NaN	8	0	0	0	0	0	1680.070	720.030	2400.100	13.593	1371	459.821	159.181	0	0.009	0.014	0.003	0.010	0.004	0.365	0.557	0.232	0.369	0.093
Track_1372	1372	NaN	NaN	11	0	0	0	0	0	2400.100	0.000	2400.100	13.520	1372	46.616	180.342	0	0.010	0.015	0.005	0.009	0.004	1.256	1.527	0.526	1.309	0.247
Track_1373	1373	NaN	NaN	11	0	0	0	0	0	2400.100	0.000	2400.100	16.677	1373	532.428	168.409	0	0.011	0.027	0.002	0.009	0.007	0.486	0.917	0.320	0.440	0.171
Track_1374	1374	NaN	NaN	7	0	0	0	0	0	1440.060	1200.050	2640.110	5.448	1374	23.950	176.432	0	0.010	0.019	0.003	0.010	0.006	0.859	1.026	0.725	0.860	0.095
Track_1375	1375	NaN	NaN	11	0	0	0	0	0	2400.100	0.000	2400.100	14.011	1375	524.297	173.169	0	0.011	0.019	0.003	0.011	0.004	0.624	0.833	0.404	0.655	0.127
Track_1376	1376	NaN	NaN	11	0	0	0	0	0	2400.100	0.000	2400.100	11.476	1376	477.443	194.658	0	0.007	0.013	0.003	0.007	0.003	0.445	0.601	0.250	0.480	0.121
Track_1377	1377	NaN	NaN	11	0	0	0	0	0	2400.100	0.000	2400.100	15.403	1377	344.946	196.179	0	0.010	0.024	0.006	0.008	0.005	0.855	1.053	0.555	0.903	0.177
Track_1378	1378	NaN	NaN	8	0	0	0	0	0	1680.070	960.040	2640.110	11.050	1378	561.587	198.126	0	0.014	0.026	0.002	0.014	0.007	0.600	0.794	0.265	0.646	0.155
Track_1379	1379	NaN	NaN	12	0	0	0	0	0	2640.110	0.000	2640.110	24.187	1379	460.164	192.837	0	0.011	0.026	0.006	0.011	0.006	0.665	0.940	0.392	0.705	0.180
Track_1380	1380	NaN	NaN	11	0	0	0	0	0	2400.100	0.000	2400.100	16.770	1380	407.957	182.865	0	0.009	0.017	0.005	0.009	0.004	0.695	1.088	0.294	0.756	0.264
Track_1381	1381	NaN	NaN	126	0	0	0	0	0	30001.250	0.000	30001.250	118.343	1381	382.742	238.483	0	0.009	0.044	8.626E-4	0.007	0.007	0.602	1.128	0.238	0.605	0.195
Track_1382	1382	NaN	NaN	3	0	0	0	0	0	480.020	1920.080	2400.100	1.148	1382	467.861	191.140	0	0.006	0.007	0.004	0.007	0.002	0.336	0.387	0.259	0.363	0.056
Track_1383	1383	NaN	NaN	4	0	0	0	0	0	720.030	1920.080	2640.110	3.898	1383	420.783	204.081	0	0.010	0.016	0.006	0.008	0.005	0.313	0.440	0.251	0.297	0.075
Track_1384	1384	NaN	NaN	7	0	0	0	0	0	1440.060	1200.050	2640.110	2.006	1384	443.872	201.756	0	0.011	0.025	0.005	0.010	0.007	0.328	0.439	0.231	0.344	0.067
Track_1385	1385	NaN	NaN	60	0	0	0	0	0	14160.590	0.000	14160.590	113.070	1385	333.223	260.416	0	0.012	0.058	0.002	0.011	0.008	0.886	1.281	0.384	0.888	0.206
Track_1386	1386	NaN	NaN	12	0	0	0	0	0	2640.110	0.000	2640.110	15.087	1386	463.673	217.230	0	0.016	0.041	0.006	0.009	0.011	0.551	1.033	0.272	0.545	0.240
Track_1387	1387	NaN	NaN	12	0	0	0	0	0	2640.110	0.000	2640.110	21.382	1387	434.768	218.725	0	0.010	0.011	0.007	0.011	0.002	0.776	1.019	0.615	0.772	0.112
Track_1388	1388	NaN	NaN	6	0	0	0	0	0	1200.050	1440.060	2640.110	8.377	1388	529.751	217.787	0	0.008	0.012	0.002	0.010	0.004	0.490	0.547	0.462	0.496	0.030
Track_1389	1389	NaN	NaN	12	0	0	0	0	0	2640.110	0.000	2640.110	12.696	1389	278.485	214.378	0	0.007	0.015	0.002	0.007	0.003	0.940	1.349	0.320	0.920	0.332
Track_1390	1390	NaN	NaN	2	0	0	0	0	0	240.010	2160.090	2400.100	2.841	1390	479.038	237.275	0	0.012	0.012	0.012	0.012	NaN	0.269	0.307	0.231	0.307	0.038
Track_1391	1391	NaN	NaN	8	0	0	0	0	0	1680.070	720.030	2400.100	15.946	1391	530.910	232.390	0	0.012	0.021	0.005	0.013	0.006	0.422	0.523	0.325	0.408	0.065
Track_1392	1392	NaN	NaN	3	0	0	0	0	0	480.020	2160.090	2640.110	5.535	1392	442.272	237.770	0	0.012	0.013	0.012	0.013	4.751E-4	0.456	0.713	0.238	0.417	0.196
Track_1393	1393	NaN	NaN	11	0	0	0	0	0	2400.100	0.000	2400.100	19.599	1393	326.399	227.700	0	0.012	0.017	0.005	0.011	0.004	0.833	1.341	0.441	0.729	0.276
Track_1394	1394	NaN	NaN	4	0	0	0	0	0	720.030	1920.080	2640.110	3.074	1394	256.477	238.155	0	0.005	0.008	0.002	0.006	0.003	0.291	0.358	0.253	0.293	0.042
Track_1395	1395	NaN	NaN	10	0	0	0	0	0	2160.090	240.010	2400.100	12.255	1395	239.428	226.736	0	0.007	0.017	5.465E-4	0.006	0.005	0.505	0.622	0.348	0.513	0.065
Track_1396	1396	NaN	NaN	11	0	0	0	0	0	2400.100	0.000	2400.100	21.262	1396	117.150	243.681	0	0.010	0.018	0.003	0.011	0.004	0.771	1.080	0.523	0.720	0.194
Track_1397	1397	NaN	NaN	8	0	0	0	0	0	1680.070	960.040	2640.110	4.004	1397	217.940	254.311	0	0.010	0.030	0.001	0.005	0.011	0.384	0.600	0.242	0.377	0.131
Track_1398	1398	NaN	NaN	12	0	0	0	0	0	2640.110	0.000	2640.110	18.194	1398	506.117	236.821	0	0.011	0.023	0.003	0.009	0.006	0.694	0.915	0.425	0.688	0.144
Track_1399	1399	NaN	NaN	11	0	0	0	0	0	2400.100	0.000	2400.100	25.875	1399	519.994	256.994	0	0.012	0.022	0.007	0.010	0.005	0.509	0.600	0.351	0.529	0.064
Track_1400	1400	NaN	NaN	12	0	0	0	0	0	2640.110	0.000	2640.110	15.278	1400	495.753	263.438	0	0.012	0.019	0.006	0.012	0.004	1.086	1.600	0.517	1.166	0.390
Track_1401	1401	NaN	NaN	11	0	0	0	0	0	2400.100	0.000	2400.100	16.267	1401	453.478	262.523	0	0.010	0.019	0.004	0.010	0.004	0.868	1.044	0.451	0.955	0.169
Track_1402	1402	NaN	NaN	2	0	0	0	0	0	240.010	2160.090	2400.100	2.374	1402	154.199	257.215	0	0.010	0.010	0.010	0.010	NaN	0.340	0.406	0.274	0.406	0.066
Track_1403	1403	NaN	NaN	16	0	0	0	0	0	3600.150	0.000	3600.150	22.231	1403	275.615	259.943	0	0.010	0.035	0.002	0.009	0.008	0.649	1.307	0.236	0.656	0.356
Track_1404	1404	NaN	NaN	11	0	0	0	0	0	2400.100	0.000	2400.100	7.772	1404	318.599	254.383	0	0.011	0.029	0.005	0.010	0.007	0.624	0.785	0.312	0.666	0.146
Track_1405	1405	NaN	NaN	11	0	0	0	0	0	2400.100	0.000	2400.100	19.039	1405	174.247	270.821	0	0.009	0.020	0.003	0.009	0.005	0.622	1.165	0.232	0.629	0.283
Track_1406	1406	NaN	NaN	12	0	0	0	0	0	2640.110	0.000	2640.110	21.796	1406	124.856	267.259	0	0.011	0.022	0.005	0.012	0.006	1.313	1.578	0.450	1.374	0.273
Track_1407	1407	NaN	NaN	11	0	0	0	0	0	2400.100	0.000	2400.100	12.756	1407	256.123	266.889	0	0.008	0.016	0.003	0.008	0.004	0.611	0.739	0.364	0.615	0.107
Track_1408	1408	NaN	NaN	81	0	0	0	0	0	19200.800	0.000	19200.800	46.925	1408	422.635	293.697	0	0.010	0.052	5.598E-4	0.008	0.008	0.737	1.148	0.238	0.775	0.236
Track_1409	1409	NaN	NaN	11	0	0	0	0	0	2400.100	0.000	2400.100	14.620	1409	543.779	271.741	0	0.009	0.019	0.004	0.009	0.004	0.467	0.858	0.269	0.387	0.195
Track_1410	1410	NaN	NaN	8	0	0	0	0	0	1680.070	720.030	2400.100	2.781	1410	217.834	274.306	0	0.005	0.009	0.001	0.005	0.002	0.445	0.588	0.274	0.439	0.088
Track_1411	1411	NaN	NaN	9	0	0	0	0	0	1920.080	720.030	2640.110	14.274	1411	286.885	270.223	0	0.008	0.012	0.003	0.010	0.003	0.471	0.738	0.267	0.497	0.155
Track_1412	1412	NaN	NaN	11	0	0	0	0	0	2400.100	0.000	2400.100	19.976	1412	438.217	289.588	0	0.010	0.018	0.004	0.011	0.005	0.652	0.872	0.355	0.679	0.166
Track_1413	1413	NaN	NaN	11	0	0	0	0	0	2400.100	0.000	2400.100	0.845	1413	446.040	299.938	0	0.009	0.020	0.003	0.011	0.006	0.345	0.421	0.252	0.320	0.056
Track_1414	1414	NaN	NaN	6	0	0	0	0	0	1200.050	1440.060	2640.110	15.862	1414	506.813	297.230	0	0.016	0.024	0.006	0.022	0.009	0.478	0.639	0.298	0.484	0.114
Track_1415	1415	NaN	NaN	9	0	0	0	0	0	1920.080	720.030	2640.110	12.869	1415	154.154	287.084	0	0.011	0.015	0.004	0.013	0.004	0.498	0.705	0.260	0.572	0.151
Track_1416	1416	NaN	NaN	4	0	0	0	0	0	720.030	1680.070	2400.100	2.235	1416	120.461	283.544	0	0.006	0.010	0.002	0.007	0.004	0.340	0.349	0.322	0.349	0.011
Track_1417	1417	NaN	NaN	12	0	0	0	0	0	2640.110	0.000	2640.110	12.371	1417	454.356	282.969	0	0.007	0.014	5.802E-4	0.007	0.004	0.516	0.680	0.361	0.592	0.122
Track_1418	1418	NaN	NaN	12	0	0	0	0	0	2640.110	0.000	2640.110	18.979	1418	308.549	304.501	0	0.010	0.017	0.003	0.010	0.004	0.977	1.285	0.555	0.995	0.221
Track_1419	1419	NaN	NaN	12	0	0	0	0	0	2640.110	0.000	2640.110	36.123	1419	591.839	300.780	0	0.015	0.021	0.008	0.016	0.004	0.628	0.876	0.299	0.680	0.173
Track_1420	1420	NaN	NaN	11	0	0	0	0	0	2400.100	0.000	2400.100	20.340	1420	596.403	305.239	0	0.011	0.019	7.681E-4	0.012	0.005	0.631	0.951	0.345	0.584	0.211
Track_1421	1421	NaN	NaN	12	0	0	0	0	0	2640.110	0.000	2640.110	2.663	1421	234.769	308.059	0	0.010	0.019	0.004	0.009	0.005	0.813	1.026	0.421	0.803	0.161
Track_1422	1422	NaN	NaN	11	0	0	0	0	0	2400.100	0.000	2400.100	23.705	1422	583.120	305.879	0	0.019	0.045	8.122E-4	0.019	0.011	0.515	0.656	0.256	0.538	0.121
Track_1423	1423	NaN	NaN	3	0	0	0	0	0	480.020	1920.080	2400.100	1.019	1423	200.819	310.564	0	0.005	0.005	0.005	0.005	1.177E-4	0.508	0.672	0.245	0.606	0.188
Track_1424	1424	NaN	NaN	12	0	0	0	0	0	2640.110	0.000	2640.110	15.286	1424	264.695	306.205	0	0.008	0.011	0.002	0.008	0.003	1.099	1.294	0.851	1.170	0.157
Track_1425	1425	NaN	NaN	11	0	0	0	0	0	2400.100	0.000	2400.100	13.943	1425	217.034	308.323	0	0.009	0.014	0.006	0.009	0.002	0.663	0.818	0.510	0.684	0.095
Track_1426	1426	NaN	NaN	14	0	0	0	0	0	3120.130	0.000	3120.130	15.869	1426	381.777	310.842	0	0.011	0.037	8.412E-4	0.008	0.011	0.843	1.230	0.367	0.915	0.240
Track_1427	1427	NaN	NaN	12	0	0	0	0	0	2640.110	0.000	2640.110	27.369	1427	355.137	295.804	0	0.012	0.026	0.007	0.010	0.005	0.852	1.408	0.231	0.990	0.457
Track_1428	1428	NaN	NaN	12	0	0	0	0	0	2640.110	0.000	2640.110	22.808	1428	527.857	307.958	0	0.011	0.020	0.002	0.011	0.006	0.380	0.517	0.275	0.386	0.075
Track_1429	1429	NaN	NaN	6	0	0	0	0	0	1200.050	1440.060	2640.110	7.701	1429	408.847	309.335	0	0.009	0.020	0.001	0.005	0.008	0.595	0.759	0.508	0.604	0.094
Track_1430	1430	NaN	NaN	11	0	0	0	0	0	2400.100	0.000	2400.100	21.362	1430	546.087	1.729	0	0.010	0.016	0.004	0.012	0.005	0.892	1.079	0.482	0.927	0.157
Track_1431	1431	NaN	NaN	24	0	0	0	0	0	5520.230	1680.070	7200.300	26.330	1431	484.571	6.343	0	0.013	0.061	0.004	0.010	0.011	0.586	0.889	0.241	0.571	0.183
Track_1432	1432	NaN	NaN	7	0	0	0	0	0	1440.060	960.040	2400.100	8.098	1432	142.653	12.039	0	0.008	0.013	0.002	0.008	0.003	0.376	0.485	0.241	0.400	0.081
Track_1433	1433	NaN	NaN	5	0	0	0	0	0	960.040	1680.070	2640.110	2.460	1433	326.941	5.266	0	0.014	0.026	0.004	0.016	0.009	0.510	0.741	0.292	0.550	0.168
Track_1434	1434	NaN	NaN	27	0	0	0	0	0	6240.260	0.000	6240.260	36.500	1434	520.013	5.347	0	0.013	0.042	0.004	0.014	0.009	0.813	1.278	0.274	0.915	0.308
Track_1435	1435	NaN	NaN	12	0	0	0	0	0	2640.110	0.000	2640.110	3.989	1435	361.844	20.343	0	0.007	0.015	0.002	0.006	0.004	0.514	0.896	0.238	0.474	0.172
Track_1436	1436	NaN	NaN	11	0	0	0	0	0	2400.100	0.000	2400.100	17.803	1436	113.701	21.753	0	0.013	0.036	2.683E-4	0.011	0.012	0.538	0.787	0.317	0.546	0.149
Track_1437	1437	NaN	NaN	12	0	0	0	0	0	2640.110	0.000	2640.110	20.789	1437	493.630	25.827	0	0.009	0.016	0.002	0.009	0.004	0.761	0.937	0.454	0.874	0.179
Track_1438	1438	NaN	NaN	7	0	0	0	0	0	1440.060	1200.050	2640.110	8.663	1438	468.430	24.400	0	0.007	0.013	8.392E-4	0.006	0.005	0.560	0.753	0.286	0.614	0.183
Track_1439	1439	NaN	NaN	5	0	0	0	0	0	960.040	1440.060	2400.100	6.640	1439	73.185	16.124	0	0.009	0.012	0.006	0.009	0.003	0.416	0.504	0.323	0.402	0.075
Track_1440	1440	NaN	NaN	9	0	0	0	0	0	1920.080	720.030	2640.110	17.324	1440	541.265	19.872	0	0.009	0.018	0.003	0.009	0.005	0.354	0.449	0.240	0.355	0.062
Track_1441	1441	NaN	NaN	6	0	0	0	0	0	1200.050	2160.090	3360.140	7.412	1441	552.436	18.264	0	0.019	0.057	0.007	0.010	0.021	0.329	0.402	0.272	0.322	0.041
Track_1442	1442	NaN	NaN	7	0	0	0	0	0	1440.060	240.010	1680.070	1.009	1442	615.299	1.298	0	0.015	0.025	0.002	0.018	0.009	0.489	0.892	0.275	0.393	0.203
Track_1443	1443	NaN	NaN	5	0	0	0	0	0	960.040	960.040	1920.080	4.845	1443	560.322	0.000	0	0.005	0.008	8.412E-4	0.007	0.003	0.413	0.626	0.262	0.340	0.151
Track_1444	1444	NaN	NaN	9	0	0	0	0	0	1920.080	0.000	1920.080	14.722	1444	512.422	1.311	0	0.011	0.025	0.002	0.010	0.009	0.438	0.684	0.270	0.407	0.137
Track_1445	1445	NaN	NaN	8	0	0	0	0	0	1680.070	0.000	1680.070	12.517	1445	525.870	0.000	0	0.007	0.013	8.412E-4	0.008	0.005	0.811	1.084	0.584	0.840	0.154
Track_1446	1446	NaN	NaN	8	0	0	0	0	0	1680.070	0.000	1680.070	8.277	1446	459.877	0.000	0	0.005	0.010	0.000	0.003	0.004	0.929	1.306	0.370	1.024	0.316
Track_1447	1447	NaN	NaN	9	0	0	0	0	0	1920.080	0.000	1920.080	19.456	1447	104.908	7.471	0	0.015	0.049	0.004	0.010	0.015	0.383	0.647	0.276	0.337	0.109
Track_1448	1448	NaN	NaN	8	0	0	0	0	0	1680.070	0.000	1680.070	9.095	1448	435.851	7.823	0	0.006	0.012	0.001	0.005	0.003	0.506	0.694	0.274	0.587	0.145
Track_1449	1449	NaN	NaN	4	0	0	0	0	0	720.030	960.040	1680.070	6.357	1449	294.010	2.368	0	0.011	0.028	0.002	0.003	0.015	0.368	0.488	0.318	0.340	0.070
Track_1450	1450	NaN	NaN	6	0	0	0	0	0	1200.050	720.030	1920.080	2.625	1450	369.995	0.000	0	0.003	0.008	8.412E-4	0.003	0.003	0.761	0.931	0.526	0.815	0.147
Track_1451	1451	NaN	NaN	3	0	0	0	0	0	480.020	1440.060	1920.080	1.211	1451	278.337	0.000	0	0.003	0.003	0.002	0.003	0.001	0.389	0.450	0.301	0.416	0.064
Track_1452	1452	NaN	NaN	8	0	0	0	0	0	1680.070	240.010	1920.080	10.936	1452	243.377	0.115	0	0.007	0.012	0.003	0.007	0.004	0.689	1.159	0.269	0.735	0.281
Track_1453	1453	NaN	NaN	2	0	0	0	0	0	240.010	1440.060	1680.070	1.817	1453	181.397	0.000	0	0.008	0.008	0.008	0.008	NaN	0.276	0.313	0.240	0.313	0.037
Track_1454	1454	NaN	NaN	10	0	0	0	0	0	2160.090	0.000	2160.090	12.719	1454	16.353	0.000	0	0.006	0.025	0.000	0.003	0.008	0.471	0.807	0.240	0.368	0.227
Track_1455	1455	NaN	NaN	8	0	0	0	0	0	1680.070	0.000	1680.070	0.545	1455	269.645	16.932	0	0.009	0.017	0.002	0.008	0.005	0.553	0.797	0.264	0.529	0.168
Track_1456	1456	NaN	NaN	9	0	0	0	0	0	1920.080	240.010	2160.090	6.972	1456	337.387	13.235	0	0.008	0.017	0.003	0.008	0.004	0.585	0.753	0.314	0.647	0.158
Track_1457	1457	NaN	NaN	8	0	0	0	0	0	1680.070	0.000	1680.070	10.338	1457	535.905	14.802	0	0.011	0.026	0.004	0.011	0.008	0.662	0.942	0.393	0.748	0.213
Track_1458	1458	NaN	NaN	10	0	0	0	0	0	2160.090	0.000	2160.090	3.544	1458	352.421	16.233	0	0.007	0.014	6.589E-4	0.007	0.004	0.733	0.891	0.614	0.756	0.087
Track_1459	1459	NaN	NaN	3	0	0	0	0	0	480.020	1200.050	1680.070	3.191	1459	497.821	7.369	0	0.007	0.010	0.004	0.010	0.004	0.641	0.736	0.530	0.659	0.085
Track_1460	1460	NaN	NaN	3	0	0	0	0	0	480.020	1200.050	1680.070	3.083	1460	454.257	7.758	0	0.007	0.009	0.004	0.009	0.003	0.406	0.516	0.308	0.394	0.085
Track_1461	1461	NaN	NaN	5	0	0	0	0	0	960.040	960.040	1920.080	5.963	1461	507.491	7.274	0	0.007	0.012	0.004	0.008	0.004	0.510	0.643	0.298	0.541	0.117
Track_1462	1462	NaN	NaN	8	0	0	0	0	0	1680.070	0.000	1680.070	3.422	1462	345.860	10.483	0	0.006	0.008	0.003	0.006	0.001	0.750	1.038	0.531	0.731	0.151
Track_1463	1463	NaN	NaN	8	0	0	0	0	0	1680.070	0.000	1680.070	11.799	1463	182.286	7.554	0	0.010	0.031	0.004	0.006	0.010	0.353	0.483	0.249	0.354	0.093
Track_1464	1464	NaN	NaN	5	0	0	0	0	0	960.040	960.040	1920.080	14.540	1464	610.381	24.827	0	0.015	0.020	0.010	0.019	0.005	0.349	0.430	0.253	0.380	0.076
Track_1465	1465	NaN	NaN	9	0	0	0	0	0	1920.080	240.010	2160.090	11.158	1465	513.294	23.455	0	0.007	0.012	0.003	0.007	0.004	0.575	0.815	0.371	0.565	0.113
Track_1466	1466	NaN	NaN	9	0	0	0	0	0	1920.080	0.000	1920.080	1.766	1466	371.084	23.234	0	0.005	0.006	0.004	0.005	0.001	0.997	1.118	0.682	1.049	0.130
Track_1467	1467	NaN	NaN	10	0	0	0	0	0	2160.090	0.000	2160.090	24.236	1467	577.939	16.187	0	0.013	0.040	0.003	0.009	0.011	0.352	0.504	0.255	0.350	0.088
Track_1468	1468	NaN	NaN	8	0	0	0	0	0	1680.070	0.000	1680.070	5.788	1468	274.300	23.126	0	0.006	0.010	9.869E-4	0.005	0.003	0.498	0.725	0.265	0.518	0.135
Track_1469	1469	NaN	NaN	10	0	0	0	0	0	2160.090	0.000	2160.090	6.102	1469	184.802	21.292	0	0.005	0.009	8.673E-4	0.005	0.003	0.468	0.708	0.297	0.481	0.132
Track_1470	1470	NaN	NaN	9	0	0	0	0	0	1920.080	0.000	1920.080	1.698	1470	381.322	38.650	0	0.007	0.018	0.004	0.007	0.004	0.719	0.965	0.413	0.717	0.204
Track_1471	1471	NaN	NaN	8	0	0	0	0	0	1680.070	0.000	1680.070	7.760	1471	277.218	36.310	0	0.010	0.017	0.003	0.010	0.004	0.404	0.529	0.265	0.447	0.094
Track_1472	1472	NaN	NaN	9	0	0	0	0	0	1920.080	0.000	1920.080	15.265	1472	460.615	33.488	0	0.008	0.017	0.002	0.007	0.005	1.074	1.184	0.649	1.168	0.172
Track_1473	1473	NaN	NaN	2	0	0	0	0	0	240.010	1440.060	1680.070	2.576	1473	270.570	30.589	0	0.011	0.011	0.011	0.011	NaN	0.454	0.482	0.426	0.482	0.028
Track_1474	1474	NaN	NaN	10	0	0	0	0	0	2160.090	0.000	2160.090	5.459	1474	242.477	29.909	0	0.004	0.010	3.892E-4	0.003	0.003	0.581	0.697	0.525	0.586	0.046
Track_1475	1475	NaN	NaN	5	0	0	0	0	0	960.040	960.040	1920.080	3.100	1475	407.309	35.575	0	0.004	0.008	0.002	0.004	0.002	0.449	0.548	0.352	0.462	0.070
Track_1476	1476	NaN	NaN	8	0	0	0	0	0	1680.070	0.000	1680.070	9.897	1476	7.294	34.829	0	0.011	0.035	0.002	0.007	0.011	0.561	0.763	0.237	0.608	0.156
Track_1477	1477	NaN	NaN	10	0	0	0	0	0	2160.090	0.000	2160.090	17.707	1477	528.999	52.393	0	0.009	0.019	0.004	0.009	0.005	0.399	0.604	0.263	0.359	0.108
Track_1478	1478	NaN	NaN	7	0	0	0	0	0	1440.060	240.010	1680.070	1.508	1478	321.992	45.233	0	0.009	0.017	0.006	0.008	0.004	0.372	0.598	0.233	0.373	0.117
Track_1479	1479	NaN	NaN	8	0	0	0	0	0	1680.070	0.000	1680.070	9.157	1479	418.449	45.497	0	0.008	0.011	0.003	0.009	0.003	0.710	0.917	0.475	0.784	0.170
Track_1480	1480	NaN	NaN	10	0	0	0	0	0	2160.090	0.000	2160.090	5.579	1480	146.983	43.997	0	0.014	0.032	0.004	0.009	0.009	0.511	0.701	0.259	0.583	0.146
Track_1481	1481	NaN	NaN	10	0	0	0	0	0	2160.090	0.000	2160.090	8.092	1481	62.959	39.022	0	0.010	0.045	0.001	0.006	0.014	0.397	0.491	0.232	0.430	0.074
Track_1482	1482	NaN	NaN	10	0	0	0	0	0	2160.090	0.000	2160.090	8.185	1482	292.998	48.030	0	0.007	0.013	0.002	0.007	0.004	0.512	0.644	0.309	0.541	0.091
Track_1483	1483	NaN	NaN	10	0	0	0	0	0	2160.090	0.000	2160.090	8.180	1483	172.483	47.927	0	0.006	0.013	0.003	0.006	0.003	0.554	0.679	0.321	0.547	0.097
Track_1484	1484	NaN	NaN	10	0	0	0	0	0	2160.090	480.020	2640.110	2.905	1484	444.362	62.551	0	0.012	0.044	0.004	0.008	0.012	0.417	0.754	0.250	0.362	0.160
Track_1485	1485	NaN	NaN	8	0	0	0	0	0	1680.070	0.000	1680.070	4.236	1485	284.670	65.340	0	0.004	0.013	0.001	0.003	0.004	0.828	0.998	0.409	0.945	0.190
Track_1486	1486	NaN	NaN	8	0	0	0	0	0	1680.070	0.000	1680.070	11.473	1486	9.796	56.199	0	0.007	0.013	0.003	0.006	0.004	0.715	0.851	0.483	0.754	0.114
Track_1487	1487	NaN	NaN	10	0	0	0	0	0	2160.090	0.000	2160.090	7.930	1487	356.429	55.361	0	0.007	0.015	0.003	0.005	0.004	1.205	1.535	0.654	1.263	0.224
Track_1488	1488	NaN	NaN	10	0	0	0	0	0	2160.090	0.000	2160.090	16.262	1488	588.349	53.409	0	0.013	0.022	0.004	0.010	0.006	0.426	0.542	0.298	0.457	0.076
Track_1489	1489	NaN	NaN	10	0	0	0	0	0	2160.090	0.000	2160.090	10.288	1489	562.355	57.996	0	0.007	0.014	3.176E-4	0.007	0.005	0.414	0.518	0.263	0.458	0.071
Track_1490	1490	NaN	NaN	6	0	0	0	0	0	1200.050	720.030	1920.080	6.266	1490	435.014	59.079	0	0.006	0.008	0.002	0.008	0.002	0.724	1.002	0.297	0.786	0.233
Track_1491	1491	NaN	NaN	9	0	0	0	0	0	1920.080	0.000	1920.080	5.961	1491	274.138	78.284	0	0.007	0.012	0.002	0.005	0.004	0.565	0.691	0.341	0.600	0.119
Track_1492	1492	NaN	NaN	9	0	0	0	0	0	1920.080	0.000	1920.080	16.024	1492	514.406	74.108	0	0.019	0.057	0.005	0.010	0.019	0.371	0.621	0.251	0.341	0.113
Track_1493	1493	NaN	NaN	8	0	0	0	0	0	1680.070	0.000	1680.070	11.741	1493	542.539	77.672	0	0.008	0.011	9.467E-4	0.009	0.004	0.384	0.515	0.301	0.387	0.065
Track_1494	1494	NaN	NaN	3	0	0	0	0	0	480.020	1440.060	1920.080	3.850	1494	517.249	77.254	0	0.008	0.008	0.008	0.008	3.280E-5	0.280	0.313	0.255	0.272	0.024
Track_1495	1495	NaN	NaN	9	0	0	0	0	0	1920.080	0.000	1920.080	10.651	1495	19.062	73.776	0	0.020	0.061	4.109E-4	0.019	0.019	0.662	1.029	0.328	0.569	0.250
Track_1496	1496	NaN	NaN	6	0	0	0	0	0	1200.050	720.030	1920.080	6.198	1496	457.908	73.450	0	0.008	0.013	0.006	0.007	0.003	0.389	0.611	0.261	0.412	0.119
Track_1497	1497	NaN	NaN	8	0	0	0	0	0	1680.070	0.000	1680.070	10.100	1497	249.307	73.470	0	0.011	0.023	0.004	0.010	0.006	0.641	0.860	0.454	0.658	0.127
Track_1498	1498	NaN	NaN	9	0	0	0	0	0	1920.080	0.000	1920.080	8.956	1498	85.031	71.608	0	0.006	0.010	0.003	0.006	0.002	0.428	0.636	0.253	0.417	0.110
Track_1499	1499	NaN	NaN	8	0	0	0	0	0	1680.070	0.000	1680.070	4.518	1499	286.095	89.527	0	0.009	0.019	0.003	0.008	0.006	0.458	0.615	0.311	0.481	0.106
Track_1500	1500	NaN	NaN	9	0	0	0	0	0	1920.080	0.000	1920.080	14.595	1500	13.823	89.378	0	0.008	0.014	0.003	0.008	0.004	0.583	0.777	0.329	0.574	0.138
Track_1501	1501	NaN	NaN	8	0	0	0	0	0	1680.070	0.000	1680.070	11.580	1501	3.961	92.340	0	0.010	0.017	0.004	0.009	0.004	0.846	1.218	0.522	0.860	0.224
Track_1502	1502	NaN	NaN	9	0	0	0	0	0	1920.080	0.000	1920.080	15.760	1502	395.852	90.272	0	0.009	0.014	0.006	0.009	0.003	0.929	1.130	0.518	0.961	0.194
Track_1503	1503	NaN	NaN	8	0	0	0	0	0	1680.070	0.000	1680.070	1.658	1503	327.335	90.884	0	0.007	0.011	0.004	0.005	0.003	0.536	0.823	0.286	0.641	0.176
Track_1504	1504	NaN	NaN	9	0	0	0	0	0	1920.080	0.000	1920.080	13.681	1504	281.626	91.486	0	0.011	0.057	0.002	0.004	0.019	0.377	0.553	0.265	0.360	0.091
Track_1505	1505	NaN	NaN	3	0	0	0	0	0	480.020	1440.060	1920.080	4.546	1505	203.796	86.472	0	0.014	0.019	0.009	0.019	0.007	0.311	0.361	0.270	0.304	0.037
Track_1506	1506	NaN	NaN	4	0	0	0	0	0	720.030	1200.050	1920.080	3.039	1506	401.752	85.077	0	0.008	0.013	0.004	0.007	0.004	0.452	0.587	0.304	0.466	0.100
Track_1507	1507	NaN	NaN	7	0	0	0	0	0	1440.060	480.020	1920.080	7.658	1507	581.107	100.366	0	0.007	0.010	0.002	0.008	0.003	0.267	0.323	0.234	0.256	0.030
Track_1508	1508	NaN	NaN	8	0	0	0	0	0	1680.070	0.000	1680.070	13.315	1508	448.431	106.042	0	0.011	0.016	0.005	0.011	0.004	0.579	0.734	0.403	0.627	0.107
Track_1509	1509	NaN	NaN	10	0	0	0	0	0	2160.090	0.000	2160.090	2.021	1509	316.890	106.283	0	0.009	0.019	0.002	0.006	0.006	0.831	1.328	0.490	0.833	0.216
Track_1510	1510	NaN	NaN	9	0	0	0	0	0	1920.080	240.010	2160.090	8.772	1510	515.523	105.209	0	0.012	0.024	0.004	0.010	0.008	0.855	1.176	0.383	1.021	0.283
Track_1511	1511	NaN	NaN	9	0	0	0	0	0	1920.080	0.000	1920.080	5.719	1511	344.903	95.917	0	0.007	0.010	0.002	0.008	0.003	0.812	0.942	0.408	0.910	0.167
Track_1512	1512	NaN	NaN	8	0	0	0	0	0	1680.070	0.000	1680.070	6.579	1512	297.880	96.882	0	0.005	0.017	7.980E-4	0.004	0.005	0.495	0.664	0.371	0.524	0.094
Track_1513	1513	NaN	NaN	9	0	0	0	0	0	1920.080	0.000	1920.080	9.421	1513	375.835	96.346	0	0.011	0.024	0.006	0.009	0.006	0.584	0.826	0.300	0.645	0.161
Track_1514	1514	NaN	NaN	8	0	0	0	0	0	1680.070	0.000	1680.070	8.914	1514	366.386	115.965	0	0.009	0.013	0.003	0.009	0.003	0.743	1.063	0.464	0.790	0.180
Track_1515	1515	NaN	NaN	10	0	0	0	0	0	2160.090	0.000	2160.090	17.290	1515	22.364	118.389	0	0.009	0.017	0.003	0.009	0.005	0.863	1.011	0.685	0.887	0.113
Track_1516	1516	NaN	NaN	12	0	0	0	0	0	2640.110	0.000	2640.110	40.449	1516	563.735	117.418	0	0.016	0.045	0.006	0.015	0.011	0.472	0.810	0.254	0.497	0.172
Track_1517	1517	NaN	NaN	10	0	0	0	0	0	2160.090	0.000	2160.090	19.675	1517	540.941	120.715	0	0.011	0.017	0.005	0.011	0.005	0.483	0.623	0.341	0.488	0.101
Track_1518	1518	NaN	NaN	6	0	0	0	0	0	1200.050	480.020	1680.070	4.111	1518	292.715	122.375	0	0.005	0.012	0.002	0.004	0.004	0.481	0.619	0.356	0.481	0.091
Track_1519	1519	NaN	NaN	10	0	0	0	0	0	2160.090	0.000	2160.090	16.335	1519	386.207	107.470	0	0.008	0.012	0.006	0.008	0.002	0.862	1.194	0.622	0.842	0.171
Track_1520	1520	NaN	NaN	8	0	0	0	0	0	1680.070	0.000	1680.070	18.177	1520	26.081	108.401	0	0.011	0.026	0.004	0.008	0.008	0.957	1.296	0.532	1.156	0.272
Track_1521	1521	NaN	NaN	6	0	0	0	0	0	1200.050	1440.060	2640.110	16.848	1521	580.489	112.325	0	0.019	0.059	0.006	0.009	0.022	0.250	0.274	0.233	0.248	0.017
Track_1522	1522	NaN	NaN	8	0	0	0	0	0	1680.070	0.000	1680.070	6.259	1522	334.993	110.839	0	0.007	0.013	0.001	0.006	0.004	0.471	0.605	0.372	0.508	0.087
Track_1523	1523	NaN	NaN	9	0	0	0	0	0	1920.080	0.000	1920.080	14.504	1523	176.980	111.723	0	0.009	0.012	0.004	0.009	0.003	0.401	0.474	0.337	0.382	0.048
Track_1524	1524	NaN	NaN	8	0	0	0	0	0	1680.070	0.000	1680.070	17.683	1524	328.386	127.961	0	0.012	0.032	0.007	0.010	0.009	0.426	0.692	0.270	0.457	0.139
Track_1525	1525	NaN	NaN	8	0	0	0	0	0	1680.070	0.000	1680.070	2.173	1525	284.143	136.664	0	0.007	0.011	0.002	0.007	0.003	0.603	0.879	0.382	0.617	0.168
Track_1526	1526	NaN	NaN	4	0	0	0	0	0	720.030	1440.060	2160.090	9.113	1526	559.565	131.003	0	0.021	0.037	0.008	0.017	0.015	0.272	0.337	0.238	0.271	0.040
Track_1527	1527	NaN	NaN	10	0	0	0	0	0	2160.090	0.000	2160.090	19.327	1527	346.085	128.152	0	0.010	0.015	0.004	0.010	0.004	0.722	1.048	0.495	0.700	0.211
Track_1528	1528	NaN	NaN	9	0	0	0	0	0	1920.080	0.000	1920.080	11.637	1528	399.505	127.029	0	0.007	0.011	0.003	0.008	0.003	0.441	0.502	0.339	0.457	0.048
Track_1529	1529	NaN	NaN	9	0	0	0	0	0	1920.080	0.000	1920.080	11.801	1529	404.206	150.137	0	0.007	0.010	0.005	0.007	0.002	0.622	0.826	0.391	0.619	0.118
Track_1530	1530	NaN	NaN	9	0	0	0	0	0	1920.080	0.000	1920.080	8.750	1530	361.082	143.512	0	0.010	0.018	0.004	0.012	0.005	0.780	1.173	0.353	0.841	0.255
Track_1531	1531	NaN	NaN	3	0	0	0	0	0	480.020	1440.060	1920.080	6.603	1531	534.915	143.163	0	0.018	0.029	0.008	0.029	0.015	0.452	0.677	0.288	0.392	0.164
Track_1532	1532	NaN	NaN	6	0	0	0	0	0	1200.050	720.030	1920.080	28.096	1532	601.532	144.564	0	0.025	0.038	0.003	0.026	0.013	0.810	0.995	0.447	0.857	0.181
Track_1533	1533	NaN	NaN	9	0	0	0	0	0	1920.080	240.010	2160.090	11.606	1533	156.967	165.532	0	0.009	0.014	0.005	0.009	0.003	0.625	0.763	0.359	0.668	0.122
Track_1534	1534	NaN	NaN	8	0	0	0	0	0	1680.070	0.000	1680.070	13.340	1534	349.236	163.711	0	0.009	0.014	0.005	0.009	0.003	0.719	0.874	0.582	0.759	0.113
Track_1535	1535	NaN	NaN	5	0	0	0	0	0	960.040	1200.050	2160.090	7.525	1535	10.097	158.126	0	0.014	0.027	0.006	0.011	0.009	0.275	0.301	0.251	0.271	0.020
Track_1536	1536	NaN	NaN	10	0	0	0	0	0	2160.090	0.000	2160.090	17.300	1536	336.034	153.098	0	0.010	0.013	0.008	0.010	0.002	0.721	0.887	0.340	0.825	0.199
Track_1537	1537	NaN	NaN	9	0	0	0	0	0	1920.080	0.000	1920.080	7.840	1537	68.039	153.570	0	0.008	0.012	0.005	0.009	0.003	0.442	0.588	0.245	0.471	0.122
Track_1538	1538	NaN	NaN	8	0	0	0	0	0	1680.070	0.000	1680.070	17.545	1538	319.029	155.834	0	0.014	0.022	0.007	0.013	0.005	0.652	1.031	0.384	0.707	0.195
Track_1539	1539	NaN	NaN	3	0	0	0	0	0	480.020	1440.060	1920.080	4.085	1539	518.233	160.739	0	0.009	0.009	0.009	0.009	2.831E-5	0.249	0.264	0.238	0.243	0.011
Track_1540	1540	NaN	NaN	7	0	0	0	0	0	1440.060	720.030	2160.090	4.215	1540	454.909	178.356	0	0.012	0.023	0.004	0.012	0.007	0.446	0.609	0.263	0.481	0.120
Track_1541	1541	NaN	NaN	6	0	0	0	0	0	1200.050	720.030	1920.080	1.077	1541	610.606	181.777	0	0.011	0.025	0.003	0.007	0.009	0.440	0.768	0.231	0.377	0.214
Track_1542	1542	NaN	NaN	9	0	0	0	0	0	1920.080	0.000	1920.080	10.465	1542	103.713	181.273	0	0.009	0.017	0.004	0.009	0.004	0.291	0.395	0.264	0.275	0.039
Track_1543	1543	NaN	NaN	4	0	0	0	0	0	720.030	1440.060	2160.090	4.933	1543	554.125	182.668	0	0.007	0.011	0.002	0.010	0.005	0.336	0.399	0.283	0.379	0.053
Track_1544	1544	NaN	NaN	3	0	0	0	0	0	480.020	1440.060	1920.080	6.090	1544	561.691	173.896	0	0.013	0.017	0.009	0.017	0.006	0.286	0.314	0.270	0.274	0.020
Track_1545	1545	NaN	NaN	9	0	0	0	0	0	1920.080	0.000	1920.080	12.691	1545	394.569	167.191	0	0.009	0.013	0.004	0.009	0.003	0.500	0.627	0.410	0.473	0.077
Track_1546	1546	NaN	NaN	9	0	0	0	0	0	1920.080	0.000	1920.080	10.369	1546	411.257	172.983	0	0.007	0.013	0.004	0.007	0.003	0.386	0.412	0.353	0.385	0.017
Track_1547	1547	NaN	NaN	4	0	0	0	0	0	720.030	1200.050	1920.080	6.111	1547	86.787	174.584	0	0.010	0.014	0.006	0.010	0.004	0.373	0.473	0.316	0.379	0.063
Track_1548	1548	NaN	NaN	6	0	0	0	0	0	1200.050	480.020	1680.070	10.646	1548	56.973	191.407	0	0.009	0.015	0.006	0.008	0.003	0.835	0.975	0.591	0.870	0.117
Track_1549	1549	NaN	NaN	8	0	0	0	0	0	1680.070	0.000	1680.070	13.068	1549	325.922	187.877	0	0.010	0.013	0.006	0.009	0.002	0.785	1.127	0.565	0.750	0.179
Track_1550	1550	NaN	NaN	3	0	0	0	0	0	480.020	1200.050	1680.070	5.636	1550	499.701	197.069	0	0.012	0.014	0.011	0.014	0.002	0.291	0.323	0.248	0.303	0.032
Track_1551	1551	NaN	NaN	8	0	0	0	0	0	1680.070	0.000	1680.070	16.312	1551	366.035	190.662	0	0.011	0.016	0.005	0.014	0.004	0.808	1.071	0.549	0.814	0.173
Track_1552	1552	NaN	NaN	6	0	0	0	0	0	1200.050	480.020	1680.070	8.628	1552	157.931	187.052	0	0.010	0.016	0.004	0.006	0.006	0.362	0.476	0.309	0.363	0.055
Track_1553	1553	NaN	NaN	10	0	0	0	0	0	2160.090	0.000	2160.090	16.625	1553	68.371	189.220	0	0.010	0.017	0.004	0.009	0.004	0.592	1.190	0.291	0.543	0.250
Track_1554	1554	NaN	NaN	8	0	0	0	0	0	1680.070	0.000	1680.070	10.635	1554	319.890	203.174	0	0.010	0.013	0.006	0.012	0.003	0.722	0.965	0.248	0.863	0.260
Track_1555	1555	NaN	NaN	10	0	0	0	0	0	2160.090	0.000	2160.090	20.045	1555	342.788	206.684	0	0.012	0.018	0.005	0.011	0.004	0.970	1.415	0.425	1.164	0.321
Track_1556	1556	NaN	NaN	10	0	0	0	0	0	2160.090	0.000	2160.090	12.673	1556	490.563	208.472	0	0.007	0.012	0.003	0.007	0.003	0.461	0.543	0.376	0.471	0.050
Track_1557	1557	NaN	NaN	10	0	0	0	0	0	2160.090	0.000	2160.090	16.196	1557	508.782	204.888	0	0.011	0.021	0.004	0.010	0.005	0.814	1.081	0.396	0.913	0.233
Track_1558	1558	NaN	NaN	8	0	0	0	0	0	1680.070	0.000	1680.070	4.513	1558	48.804	206.892	0	0.007	0.012	0.001	0.006	0.004	0.799	0.890	0.706	0.796	0.055
Track_1559	1559	NaN	NaN	9	0	0	0	0	0	1920.080	0.000	1920.080	18.487	1559	579.973	194.930	0	0.011	0.018	0.006	0.009	0.005	0.445	0.644	0.245	0.482	0.133
Track_1560	1560	NaN	NaN	8	0	0	0	0	0	1680.070	0.000	1680.070	18.509	1560	328.118	198.160	0	0.012	0.016	0.007	0.010	0.003	0.594	0.723	0.324	0.652	0.128
Track_1561	1561	NaN	NaN	8	0	0	0	0	0	1680.070	0.000	1680.070	3.059	1561	253.707	216.997	0	0.009	0.017	5.499E-4	0.010	0.006	0.506	0.751	0.334	0.438	0.153
Track_1562	1562	NaN	NaN	10	0	0	0	0	0	2160.090	0.000	2160.090	17.936	1562	504.621	213.712	0	0.009	0.017	0.002	0.010	0.004	0.473	0.746	0.242	0.470	0.144
Track_1563	1563	NaN	NaN	9	0	0	0	0	0	1920.080	0.000	1920.080	15.890	1563	85.424	214.884	0	0.009	0.014	0.004	0.008	0.003	0.968	1.133	0.682	1.026	0.130
Track_1564	1564	NaN	NaN	6	0	0	0	0	0	1200.050	480.020	1680.070	11.733	1564	60.596	220.568	0	0.010	0.016	0.004	0.011	0.006	0.584	0.899	0.275	0.622	0.209
Track_1565	1565	NaN	NaN	14	0	0	0	0	0	3120.130	0.000	3120.130	40.123	1565	381.519	220.018	0	0.019	0.055	0.007	0.013	0.013	0.540	0.901	0.235	0.501	0.245
Track_1566	1566	NaN	NaN	8	0	0	0	0	0	1680.070	0.000	1680.070	13.082	1566	121.430	213.188	0	0.010	0.015	0.003	0.010	0.005	0.675	0.933	0.432	0.749	0.177
Track_1567	1567	NaN	NaN	10	0	0	0	0	0	2160.090	0.000	2160.090	8.398	1567	265.270	229.693	0	0.006	0.012	6.916E-4	0.007	0.004	0.934	1.310	0.399	1.048	0.255
Track_1568	1568	NaN	NaN	9	0	0	0	0	0	1920.080	0.000	1920.080	16.837	1568	96.593	230.540	0	0.009	0.013	0.004	0.010	0.003	0.479	0.591	0.284	0.493	0.087
Track_1569	1569	NaN	NaN	5	0	0	0	0	0	960.040	720.030	1680.070	10.223	1569	328.868	221.316	0	0.011	0.012	0.008	0.012	0.002	0.482	0.665	0.269	0.504	0.168
Track_1570	1570	NaN	NaN	3	0	0	0	0	0	480.020	1440.060	1920.080	2.506	1570	278.417	223.586	0	0.006	0.009	0.002	0.009	0.005	0.552	1.026	0.305	0.326	0.335
Track_1571	1571	NaN	NaN	10	0	0	0	0	0	2160.090	0.000	2160.090	21.607	1571	338.594	217.974	0	0.013	0.023	0.004	0.013	0.006	1.070	1.373	0.827	1.098	0.147
Track_1572	1572	NaN	NaN	6	0	0	0	0	0	1200.050	720.030	1920.080	7.105	1572	294.313	226.236	0	0.008	0.011	0.006	0.007	0.002	0.825	1.043	0.594	0.852	0.150
Track_1573	1573	NaN	NaN	8	0	0	0	0	0	1680.070	0.000	1680.070	13.623	1573	416.116	221.368	0	0.012	0.019	0.007	0.012	0.004	0.646	0.792	0.569	0.640	0.069
Track_1574	1574	NaN	NaN	10	0	0	0	0	0	2160.090	0.000	2160.090	20.486	1574	430.119	245.787	0	0.010	0.015	0.006	0.011	0.003	0.788	1.126	0.479	0.896	0.241
Track_1575	1575	NaN	NaN	3	0	0	0	0	0	480.020	1440.060	1920.080	1.205	1575	273.995	248.418	0	0.003	0.004	0.003	0.004	6.980E-4	0.283	0.344	0.244	0.262	0.044
Track_1576	1576	NaN	NaN	10	0	0	0	0	0	2160.090	0.000	2160.090	10.226	1576	193.857	245.778	0	0.010	0.019	0.002	0.008	0.005	0.880	1.240	0.290	1.100	0.331
Track_1577	1577	NaN	NaN	3	0	0	0	0	0	480.020	1440.060	1920.080	6.298	1577	602.349	240.639	0	0.013	0.016	0.010	0.016	0.004	0.368	0.380	0.358	0.366	0.009
Track_1578	1578	NaN	NaN	9	0	0	0	0	0	1920.080	0.000	1920.080	18.623	1578	403.498	235.201	0	0.011	0.028	0.001	0.010	0.008	0.666	0.834	0.271	0.734	0.193
Track_1579	1579	NaN	NaN	3	0	0	0	0	0	480.020	1440.060	1920.080	4.808	1579	304.205	239.797	0	0.010	0.013	0.007	0.013	0.004	0.556	0.725	0.469	0.474	0.120
Track_1580	1580	NaN	NaN	10	0	0	0	0	0	2160.090	0.000	2160.090	17.836	1580	289.347	230.926	0	0.010	0.016	0.005	0.009	0.004	0.655	0.766	0.326	0.705	0.132
Track_1581	1581	NaN	NaN	7	0	0	0	0	0	1440.060	480.020	1920.080	19.639	1581	121.883	229.435	0	0.016	0.059	0.003	0.011	0.021	0.339	0.401	0.282	0.321	0.040
Track_1582	1582	NaN	NaN	8	0	0	0	0	0	1680.070	0.000	1680.070	16.169	1582	137.621	234.520	0	0.010	0.016	0.006	0.009	0.005	0.536	0.788	0.352	0.478	0.147
Track_1583	1583	NaN	NaN	9	0	0	0	0	0	1920.080	0.000	1920.080	13.640	1583	291.800	253.906	0	0.008	0.012	0.006	0.008	0.002	0.479	0.649	0.295	0.488	0.132
Track_1584	1584	NaN	NaN	7	0	0	0	0	0	1440.060	480.020	1920.080	12.861	1584	416.661	262.568	0	0.011	0.017	0.003	0.011	0.005	0.437	0.600	0.247	0.467	0.120
Track_1585	1585	NaN	NaN	9	0	0	0	0	0	1920.080	240.010	2160.090	13.874	1585	228.648	260.198	0	0.009	0.018	0.004	0.008	0.004	0.453	0.626	0.291	0.441	0.122
Track_1586	1586	NaN	NaN	9	0	0	0	0	0	1920.080	0.000	1920.080	9.569	1586	324.936	255.968	0	0.010	0.017	0.004	0.011	0.005	0.663	0.863	0.358	0.719	0.185
Track_1587	1587	NaN	NaN	10	0	0	0	0	0	2160.090	0.000	2160.090	10.941	1587	370.865	248.353	0	0.010	0.018	0.003	0.009	0.005	0.591	0.803	0.249	0.697	0.189
Track_1588	1588	NaN	NaN	8	0	0	0	0	0	1680.070	0.000	1680.070	12.361	1588	326.892	246.446	0	0.009	0.012	0.004	0.009	0.003	0.645	0.895	0.341	0.748	0.210
Track_1589	1589	NaN	NaN	9	0	0	0	0	0	1920.080	0.000	1920.080	19.175	1589	533.063	252.474	0	0.010	0.017	0.006	0.009	0.004	0.624	0.701	0.428	0.652	0.079
Track_1590	1590	NaN	NaN	9	0	0	0	0	0	1920.080	0.000	1920.080	5.906	1590	459.564	251.737	0	0.005	0.014	0.002	0.004	0.004	0.699	0.886	0.448	0.723	0.153
Track_1591	1591	NaN	NaN	5	0	0	0	0	0	960.040	960.040	1920.080	10.938	1591	394.485	274.356	0	0.013	0.021	0.006	0.013	0.006	0.445	0.545	0.387	0.443	0.056
Track_1592	1592	NaN	NaN	5	0	0	0	0	0	960.040	720.030	1680.070	12.189	1592	529.032	270.533	0	0.013	0.018	0.006	0.016	0.005	0.611	0.726	0.508	0.596	0.072
Track_1593	1593	NaN	NaN	10	0	0	0	0	0	2160.090	0.000	2160.090	4.409	1593	421.106	283.620	0	0.009	0.015	0.004	0.009	0.004	0.568	0.777	0.354	0.591	0.130
Track_1594	1594	NaN	NaN	8	0	0	0	0	0	1680.070	0.000	1680.070	11.811	1594	143.994	276.849	0	0.007	0.011	8.855E-4	0.008	0.004	1.253	1.431	0.971	1.286	0.143
Track_1595	1595	NaN	NaN	10	0	0	0	0	0	2160.090	0.000	2160.090	12.445	1595	447.469	274.340	0	0.008	0.017	0.002	0.008	0.004	0.860	1.131	0.388	0.901	0.221
Track_1596	1596	NaN	NaN	10	0	0	0	0	0	2160.090	0.000	2160.090	6.328	1596	557.053	267.417	0	0.008	0.012	0.005	0.008	0.002	0.565	0.638	0.428	0.580	0.059
Track_1597	1597	NaN	NaN	2	0	0	0	0	0	240.010	1440.060	1680.070	2.810	1597	396.548	269.449	0	0.012	0.012	0.012	0.012	NaN	0.324	0.417	0.232	0.417	0.093
Track_1598	1598	NaN	NaN	9	0	0	0	0	0	1920.080	0.000	1920.080	8.044	1598	194.194	265.152	0	0.013	0.033	0.003	0.014	0.010	0.324	0.380	0.255	0.321	0.037
Track_1599	1599	NaN	NaN	10	0	0	0	0	0	2160.090	0.000	2160.090	16.444	1599	429.857	261.196	0	0.014	0.022	0.008	0.013	0.005	0.434	0.714	0.259	0.457	0.170
Track_1600	1600	NaN	NaN	3	0	0	0	0	0	480.020	1200.050	1680.070	4.014	1600	310.449	272.096	0	0.009	0.013	0.005	0.013	0.006	0.330	0.403	0.285	0.301	0.052
Track_1601	1601	NaN	NaN	10	0	0	0	0	0	2160.090	0.000	2160.090	13.599	1601	406.600	267.841	0	0.009	0.014	0.003	0.009	0.004	0.691	0.972	0.475	0.734	0.163
Track_1602	1602	NaN	NaN	5	0	0	0	0	0	960.040	720.030	1680.070	1.085	1602	270.516	267.735	0	0.011	0.022	0.004	0.010	0.008	0.386	0.640	0.287	0.327	0.129
Track_1603	1603	NaN	NaN	5	0	0	0	0	0	960.040	720.030	1680.070	13.556	1603	603.744	288.090	0	0.014	0.015	0.013	0.015	0.001	0.379	0.417	0.304	0.388	0.040
Track_1604	1604	NaN	NaN	10	0	0	0	0	0	2160.090	0.000	2160.090	14.838	1604	279.135	292.891	0	0.009	0.013	0.005	0.009	0.002	0.486	0.628	0.304	0.525	0.119
Track_1605	1605	NaN	NaN	3	0	0	0	0	0	480.020	1200.050	1680.070	6.679	1605	599.593	284.214	0	0.014	0.016	0.012	0.016	0.002	0.332	0.365	0.273	0.358	0.042
Track_1606	1606	NaN	NaN	5	0	0	0	0	0	960.040	960.040	1920.080	6.108	1606	210.396	282.211	0	0.007	0.011	0.003	0.006	0.004	0.353	0.491	0.290	0.308	0.074
Track_1607	1607	NaN	NaN	9	0	0	0	0	0	1920.080	0.000	1920.080	16.321	1607	326.338	278.702	0	0.010	0.014	0.005	0.010	0.004	0.936	1.155	0.469	0.993	0.210
Track_1608	1608	NaN	NaN	9	0	0	0	0	0	1920.080	0.000	1920.080	18.726	1608	392.136	280.911	0	0.012	0.018	0.005	0.013	0.004	0.722	0.899	0.485	0.727	0.111
Track_1609	1609	NaN	NaN	7	0	0	0	0	0	1440.060	480.020	1920.080	17.316	1609	463.932	306.951	0	0.014	0.027	0.006	0.014	0.008	0.435	0.641	0.263	0.428	0.134
Track_1610	1610	NaN	NaN	8	0	0	0	0	0	1680.070	0.000	1680.070	14.053	1610	223.139	305.417	0	0.009	0.013	0.004	0.012	0.004	0.982	1.206	0.519	1.069	0.194
Track_1611	1611	NaN	NaN	8	0	0	0	0	0	1680.070	0.000	1680.070	30.269	1611	551.593	307.793	0	0.020	0.056	0.003	0.012	0.018	0.381	0.480	0.278	0.385	0.063
Track_1612	1612	NaN	NaN	8	0	0	0	0	0	1680.070	240.010	1920.080	21.647	1612	576.157	303.823	0	0.013	0.020	0.006	0.013	0.004	0.412	0.497	0.278	0.437	0.079
Track_1613	1613	NaN	NaN	6	0	0	0	0	0	1200.050	960.040	2160.090	11.999	1613	300.754	308.465	0	0.011	0.017	0.008	0.010	0.004	0.558	0.668	0.274	0.636	0.133
Track_1614	1614	NaN	NaN	9	0	0	0	0	0	1920.080	0.000	1920.080	16.289	1614	403.366	311.339	0	0.013	0.026	8.412E-4	0.015	0.010	0.501	0.849	0.255	0.463	0.175
Track_1615	1615	NaN	NaN	3	0	0	0	0	0	480.020	1440.060	1920.080	2.625	1615	415.689	314.744	0	0.005	0.007	0.004	0.007	0.002	0.421	0.615	0.292	0.356	0.140
Track_1616	1616	NaN	NaN	6	0	0	0	0	0	1200.050	480.020	1680.070	6.533	1616	352.294	312.220	0	0.009	0.018	0.003	0.007	0.006	0.911	1.255	0.472	1.008	0.249
Track_1617	1617	NaN	NaN	10	0	0	0	0	0	2160.090	0.000	2160.090	15.646	1617	341.610	308.425	0	0.010	0.017	0.002	0.010	0.005	0.923	1.264	0.421	1.138	0.309
Track_1618	1618	NaN	NaN	8	0	0	0	0	0	1680.070	0.000	1680.070	11.018	1618	322.621	294.260	0	0.008	0.011	0.005	0.007	0.002	1.119	1.255	0.893	1.120	0.099
Track_1619	1619	NaN	NaN	8	0	0	0	0	0	1680.070	0.000	1680.070	20.869	1619	381.045	297.496	0	0.013	0.019	0.008	0.012	0.004	0.500	0.770	0.232	0.472	0.162
Track_1620	1620	NaN	NaN	9	0	0	0	0	0	1920.080	0.000	1920.080	22.724	1620	391.878	298.326	0	0.013	0.025	0.003	0.013	0.006	0.681	0.825	0.520	0.693	0.112
Track_1621	1621	NaN	NaN	5	0	0	0	0	0	960.040	0.000	960.040	9.298	1621	38.523	6.937	0	0.017	0.047	0.006	0.009	0.020	0.474	0.655	0.344	0.484	0.118
Track_1622	1622	NaN	NaN	4	0	0	0	0	0	720.030	240.010	960.040	6.183	1622	558.582	6.344	0	0.010	0.014	0.007	0.008	0.004	0.292	0.368	0.247	0.285	0.046
Track_1623	1623	NaN	NaN	5	0	0	0	0	0	960.040	0.000	960.040	7.677	1623	282.853	6.160	0	0.009	0.017	0.006	0.007	0.005	0.378	0.546	0.242	0.368	0.102
Track_1624	1624	NaN	NaN	6	0	0	0	0	0	1200.050	0.000	1200.050	5.047	1624	448.866	0.000	0	0.007	0.012	0.003	0.008	0.004	0.720	0.938	0.500	0.807	0.160
Track_1625	1625	NaN	NaN	5	0	0	0	0	0	960.040	0.000	960.040	5.160	1625	170.053	0.613	0	0.014	0.029	0.002	0.013	0.011	0.623	0.823	0.247	0.688	0.208
Track_1626	1626	NaN	NaN	3	0	0	0	0	0	480.020	480.020	960.040	2.019	1626	60.096	0.000	0	0.004	0.008	8.412E-4	0.008	0.005	0.355	0.495	0.255	0.315	0.102
Track_1627	1627	NaN	NaN	4	0	0	0	0	0	720.030	720.030	1440.060	8.519	1627	128.321	3.666	0	0.013	0.018	0.005	0.015	0.007	0.334	0.439	0.259	0.351	0.069
Track_1628	1628	NaN	NaN	5	0	0	0	0	0	960.040	0.000	960.040	12.692	1628	321.176	10.735	0	0.016	0.032	0.003	0.026	0.015	0.542	0.918	0.252	0.532	0.242
Track_1629	1629	NaN	NaN	5	0	0	0	0	0	960.040	0.000	960.040	0.577	1629	555.435	20.261	0	0.010	0.017	0.006	0.009	0.005	0.357	0.440	0.239	0.426	0.091
Track_1630	1630	NaN	NaN	5	0	0	0	0	0	960.040	0.000	960.040	4.753	1630	120.964	11.041	0	0.009	0.014	0.003	0.010	0.005	0.408	0.597	0.277	0.347	0.117
Track_1631	1631	NaN	NaN	6	0	0	0	0	0	1200.050	0.000	1200.050	9.516	1631	500.733	10.804	0	0.012	0.016	0.007	0.014	0.004	0.708	0.788	0.466	0.770	0.113
Track_1632	1632	NaN	NaN	7	0	0	0	0	0	1440.060	0.000	1440.060	5.043	1632	373.660	14.173	0	0.006	0.012	0.003	0.005	0.004	0.632	0.819	0.462	0.639	0.120
Track_1633	1633	NaN	NaN	7	0	0	0	0	0	1440.060	0.000	1440.060	7.641	1633	158.807	14.320	0	0.007	0.012	0.002	0.009	0.004	0.564	0.817	0.256	0.583	0.154
Track_1634	1634	NaN	NaN	6	0	0	0	0	0	1200.050	240.010	1440.060	10.770	1634	59.388	11.945	0	0.009	0.012	0.004	0.012	0.004	0.386	0.518	0.287	0.402	0.076
Track_1635	1635	NaN	NaN	6	0	0	0	0	0	1200.050	0.000	1200.050	7.818	1635	177.223	31.076	0	0.012	0.024	0.005	0.008	0.008	0.375	0.453	0.253	0.421	0.074
Track_1636	1636	NaN	NaN	5	0	0	0	0	0	960.040	0.000	960.040	6.519	1636	19.885	25.528	0	0.007	0.013	0.002	0.011	0.006	0.554	0.698	0.326	0.577	0.126
Track_1637	1637	NaN	NaN	7	0	0	0	0	0	1440.060	0.000	1440.060	10.719	1637	47.747	30.728	0	0.008	0.017	0.003	0.010	0.005	0.521	0.770	0.264	0.574	0.205
Track_1638	1638	NaN	NaN	6	0	0	0	0	0	1200.050	0.000	1200.050	5.662	1638	490.018	21.339	0	0.008	0.012	0.005	0.009	0.003	0.333	0.478	0.234	0.353	0.083
Track_1639	1639	NaN	NaN	2	0	0	0	0	0	240.010	720.030	960.040	3.073	1639	63.706	26.043	0	0.013	0.013	0.013	0.013	NaN	0.302	0.329	0.274	0.329	0.027
Track_1640	1640	NaN	NaN	5	0	0	0	0	0	960.040	0.000	960.040	7.485	1640	164.566	22.780	0	0.009	0.012	0.005	0.009	0.003	0.419	0.615	0.284	0.361	0.119
Track_1641	1641	NaN	NaN	5	0	0	0	0	0	960.040	0.000	960.040	6.834	1641	510.412	42.028	0	0.008	0.014	0.005	0.007	0.004	0.711	0.934	0.301	0.732	0.223
Track_1642	1642	NaN	NaN	6	0	0	0	0	0	1200.050	0.000	1200.050	7.872	1642	516.255	37.275	0	0.009	0.013	0.007	0.007	0.003	0.892	1.112	0.497	1.048	0.239
Track_1643	1643	NaN	NaN	3	0	0	0	0	0	480.020	720.030	1200.050	1.883	1643	149.295	35.686	0	0.006	0.008	0.004	0.008	0.003	0.340	0.501	0.233	0.285	0.116
Track_1644	1644	NaN	NaN	5	0	0	0	0	0	960.040	0.000	960.040	2.647	1644	300.509	52.456	0	0.006	0.009	0.002	0.008	0.003	0.536	0.630	0.393	0.585	0.094
Track_1645	1645	NaN	NaN	2	0	0	0	0	0	240.010	720.030	960.040	1.624	1645	24.801	52.050	0	0.007	0.007	0.007	0.007	NaN	0.384	0.527	0.241	0.527	0.143
Track_1646	1646	NaN	NaN	4	0	0	0	0	0	720.030	720.030	1440.060	5.508	1646	41.187	58.667	0	0.010	0.017	0.004	0.008	0.006	0.630	0.951	0.343	0.780	0.246
Track_1647	1647	NaN	NaN	3	0	0	0	0	0	480.020	480.020	960.040	1.096	1647	401.580	57.057	0	0.007	0.007	0.006	0.007	0.001	0.432	0.485	0.328	0.483	0.073
Track_1648	1648	NaN	NaN	5	0	0	0	0	0	960.040	0.000	960.040	4.607	1648	6.868	44.874	0	0.012	0.025	0.002	0.012	0.010	0.558	0.736	0.452	0.526	0.105
Track_1649	1649	NaN	NaN	4	0	0	0	0	0	720.030	480.020	1200.050	6.861	1649	555.499	46.355	0	0.011	0.015	0.007	0.011	0.004	0.303	0.378	0.231	0.337	0.058
Track_1650	1650	NaN	NaN	6	0	0	0	0	0	1200.050	0.000	1200.050	5.823	1650	349.357	46.750	0	0.008	0.022	0.001	0.006	0.009	0.459	0.587	0.231	0.492	0.120
Track_1651	1651	NaN	NaN	5	0	0	0	0	0	960.040	0.000	960.040	8.571	1651	430.888	46.078	0	0.012	0.018	0.005	0.014	0.006	0.659	0.944	0.511	0.617	0.150
Track_1652	1652	NaN	NaN	7	0	0	0	0	0	1440.060	0.000	1440.060	4.124	1652	109.060	64.883	0	0.005	0.009	0.002	0.004	0.002	0.397	0.510	0.272	0.390	0.072
Track_1653	1653	NaN	NaN	5	0	0	0	0	0	960.040	0.000	960.040	7.928	1653	476.907	63.240	0	0.010	0.015	0.003	0.010	0.005	0.533	0.655	0.330	0.570	0.120
Track_1654	1654	NaN	NaN	7	0	0	0	0	0	1440.060	0.000	1440.060	11.780	1654	23.204	67.810	0	0.011	0.014	0.008	0.013	0.002	0.684	0.940	0.271	0.756	0.229
Track_1655	1655	NaN	NaN	5	0	0	0	0	0	960.040	0.000	960.040	2.826	1655	1.317	68.016	0	0.014	0.017	0.011	0.017	0.003	0.936	1.030	0.837	0.929	0.062
Track_1656	1656	NaN	NaN	7	0	0	0	0	0	1440.060	0.000	1440.060	8.878	1656	147.352	65.865	0	0.008	0.013	0.003	0.010	0.004	0.555	0.781	0.302	0.563	0.189
Track_1657	1657	NaN	NaN	5	0	0	0	0	0	960.040	0.000	960.040	2.927	1657	4.697	62.452	0	0.016	0.027	0.009	0.018	0.009	0.574	0.705	0.295	0.674	0.155
Track_1658	1658	NaN	NaN	5	0	0	0	0	0	960.040	0.000	960.040	8.866	1658	537.295	60.620	0	0.010	0.015	0.007	0.009	0.004	0.300	0.404	0.238	0.267	0.062
Track_1659	1659	NaN	NaN	7	0	0	0	0	0	1440.060	0.000	1440.060	12.259	1659	345.375	58.552	0	0.014	0.047	0.006	0.008	0.016	0.604	0.943	0.264	0.691	0.235
Track_1660	1660	NaN	NaN	5	0	0	0	0	0	960.040	0.000	960.040	8.929	1660	483.350	60.351	0	0.010	0.018	0.005	0.009	0.006	0.356	0.395	0.292	0.367	0.036
Track_1661	1661	NaN	NaN	2	0	0	0	0	0	240.010	720.030	960.040	7.203	1661	446.660	78.976	0	0.030	0.030	0.030	0.030	NaN	0.253	0.274	0.232	0.274	0.021
Track_1662	1662	NaN	NaN	7	0	0	0	0	0	1440.060	0.000	1440.060	5.008	1662	299.305	77.668	0	0.007	0.015	0.001	0.008	0.005	0.568	0.888	0.294	0.558	0.202
Track_1663	1663	NaN	NaN	4	0	0	0	0	0	720.030	720.030	1440.060	1.415	1663	410.322	82.131	0	0.005	0.005	0.004	0.004	6.336E-4	0.369	0.629	0.238	0.319	0.153
Track_1664	1664	NaN	NaN	7	0	0	0	0	0	1440.060	0.000	1440.060	7.969	1664	109.894	73.084	0	0.008	0.019	0.002	0.010	0.007	0.322	0.423	0.234	0.326	0.056
Track_1665	1665	NaN	NaN	7	0	0	0	0	0	1440.060	0.000	1440.060	7.011	1665	126.366	72.945	0	0.011	0.017	0.003	0.012	0.005	0.414	0.586	0.252	0.412	0.119
Track_1666	1666	NaN	NaN	7	0	0	0	0	0	1440.060	0.000	1440.060	13.870	1666	158.683	67.121	0	0.018	0.043	0.004	0.018	0.015	0.263	0.310	0.231	0.256	0.027
Track_1667	1667	NaN	NaN	7	0	0	0	0	0	1440.060	0.000	1440.060	3.061	1667	324.599	75.765	0	0.004	0.010	3.201E-4	0.004	0.004	0.394	0.493	0.255	0.408	0.080
Track_1668	1668	NaN	NaN	7	0	0	0	0	0	1440.060	0.000	1440.060	4.982	1668	252.463	90.842	0	0.005	0.013	6.896E-4	0.006	0.005	0.512	0.639	0.302	0.579	0.122
Track_1669	1669	NaN	NaN	6	0	0	0	0	0	1200.050	0.000	1200.050	7.579	1669	495.917	94.666	0	0.007	0.011	0.003	0.007	0.003	0.311	0.369	0.266	0.323	0.041
Track_1670	1670	NaN	NaN	7	0	0	0	0	0	1440.060	0.000	1440.060	11.600	1670	402.957	95.851	0	0.009	0.013	0.006	0.010	0.002	0.390	0.651	0.243	0.335	0.141
Track_1671	1671	NaN	NaN	6	0	0	0	0	0	1200.050	0.000	1200.050	16.250	1671	100.957	84.451	0	0.014	0.021	0.008	0.012	0.006	0.348	0.434	0.244	0.381	0.075
Track_1672	1672	NaN	NaN	5	0	0	0	0	0	960.040	0.000	960.040	6.296	1672	230.577	90.812	0	0.007	0.011	0.004	0.008	0.003	0.320	0.389	0.267	0.308	0.050
Track_1673	1673	NaN	NaN	6	0	0	0	0	0	1200.050	0.000	1200.050	1.090	1673	310.390	88.844	0	0.005	0.009	0.002	0.006	0.003	0.520	0.625	0.342	0.542	0.095
Track_1674	1674	NaN	NaN	6	0	0	0	0	0	1200.050	0.000	1200.050	6.771	1674	277.969	107.479	0	0.008	0.012	0.004	0.008	0.003	0.491	0.557	0.372	0.514	0.059
Track_1675	1675	NaN	NaN	6	0	0	0	0	0	1200.050	0.000	1200.050	7.967	1675	422.306	106.232	0	0.008	0.013	0.003	0.008	0.004	0.549	0.675	0.365	0.565	0.098
Track_1676	1676	NaN	NaN	6	0	0	0	0	0	1200.050	0.000	1200.050	6.710	1676	366.381	106.168	0	0.010	0.012	0.006	0.011	0.002	0.615	0.745	0.521	0.605	0.080
Track_1677	1677	NaN	NaN	7	0	0	0	0	0	1440.060	0.000	1440.060	4.584	1677	467.319	107.351	0	0.009	0.017	0.005	0.008	0.005	0.394	0.466	0.341	0.374	0.039
Track_1678	1678	NaN	NaN	5	0	0	0	0	0	960.040	0.000	960.040	7.383	1678	237.719	99.355	0	0.008	0.012	0.006	0.009	0.003	0.488	0.842	0.231	0.441	0.210
Track_1679	1679	NaN	NaN	7	0	0	0	0	0	1440.060	0.000	1440.060	13.926	1679	16.750	98.103	0	0.011	0.014	0.007	0.010	0.002	0.518	0.712	0.269	0.534	0.123
Track_1680	1680	NaN	NaN	7	0	0	0	0	0	1440.060	0.000	1440.060	4.162	1680	407.923	103.689	0	0.006	0.010	8.408E-4	0.007	0.003	0.359	0.477	0.253	0.343	0.091
Track_1681	1681	NaN	NaN	10	0	0	0	0	0	2160.090	0.000	2160.090	2.778	1681	25.576	122.803	0	0.011	0.041	0.004	0.008	0.012	0.571	1.029	0.238	0.528	0.238
Track_1682	1682	NaN	NaN	7	0	0	0	0	0	1440.060	0.000	1440.060	4.757	1682	309.422	121.669	0	0.007	0.012	0.004	0.006	0.003	0.566	0.670	0.476	0.557	0.062
Track_1683	1683	NaN	NaN	6	0	0	0	0	0	1200.050	0.000	1200.050	9.258	1683	30.985	115.699	0	0.008	0.012	0.004	0.009	0.003	0.763	1.146	0.230	0.876	0.315
Track_1684	1684	NaN	NaN	2	0	0	0	0	0	240.010	720.030	960.040	0.660	1684	591.154	115.165	0	0.003	0.003	0.003	0.003	NaN	0.284	0.319	0.248	0.319	0.036
Track_1685	1685	NaN	NaN	5	0	0	0	0	0	960.040	0.000	960.040	7.975	1685	58.059	111.927	0	0.009	0.017	0.001	0.013	0.007	0.388	0.562	0.316	0.330	0.092
Track_1686	1686	NaN	NaN	5	0	0	0	0	0	960.040	0.000	960.040	8.957	1686	566.282	127.504	0	0.019	0.037	0.008	0.018	0.013	0.372	0.487	0.284	0.346	0.076
Track_1687	1687	NaN	NaN	6	0	0	0	0	0	1200.050	0.000	1200.050	7.183	1687	323.858	140.981	0	0.008	0.012	0.001	0.008	0.005	0.447	0.528	0.263	0.489	0.090
Track_1688	1688	NaN	NaN	4	0	0	0	0	0	720.030	480.020	1200.050	13.234	1688	70.170	139.953	0	0.022	0.033	0.008	0.025	0.013	0.341	0.384	0.314	0.338	0.026
Track_1689	1689	NaN	NaN	5	0	0	0	0	0	960.040	0.000	960.040	6.246	1689	323.314	130.193	0	0.008	0.010	0.004	0.009	0.003	0.733	0.941	0.326	0.838	0.235
Track_1690	1690	NaN	NaN	7	0	0	0	0	0	1440.060	0.000	1440.060	7.518	1690	556.763	132.087	0	0.012	0.018	0.006	0.016	0.006	0.700	1.157	0.238	0.716	0.256
Track_1691	1691	NaN	NaN	2	0	0	0	0	0	240.010	720.030	960.040	0.719	1691	599.442	127.469	0	0.003	0.003	0.003	0.003	NaN	0.367	0.399	0.335	0.399	0.032
Track_1692	1692	NaN	NaN	10	0	0	0	0	0	2160.090	0.000	2160.090	8.922	1692	133.693	154.144	0	0.017	0.058	7.248E-4	0.012	0.017	0.574	0.822	0.243	0.724	0.239
Track_1693	1693	NaN	NaN	6	0	0	0	0	0	1200.050	0.000	1200.050	2.789	1693	44.146	153.589	0	0.013	0.023	0.007	0.010	0.007	0.482	0.798	0.272	0.456	0.198
Track_1694	1694	NaN	NaN	7	0	0	0	0	0	1440.060	0.000	1440.060	15.552	1694	537.755	153.782	0	0.013	0.019	0.003	0.018	0.007	0.751	0.985	0.585	0.742	0.146
Track_1695	1695	NaN	NaN	2	0	0	0	0	0	240.010	720.030	960.040	3.509	1695	53.649	157.751	0	0.015	0.015	0.015	0.015	NaN	0.367	0.489	0.246	0.489	0.121
Track_1696	1696	NaN	NaN	7	0	0	0	0	0	1440.060	0.000	1440.060	4.351	1696	528.094	156.119	0	0.010	0.016	0.004	0.009	0.005	0.450	0.756	0.263	0.452	0.169
Track_1697	1697	NaN	NaN	6	0	0	0	0	0	1200.050	0.000	1200.050	7.069	1697	482.003	154.828	0	0.008	0.010	0.006	0.008	0.002	0.381	0.471	0.297	0.387	0.061
Track_1698	1698	NaN	NaN	2	0	0	0	0	0	240.010	720.030	960.040	2.125	1698	376.737	144.736	0	0.009	0.009	0.009	0.009	NaN	0.595	0.622	0.567	0.622	0.028
Track_1699	1699	NaN	NaN	6	0	0	0	0	0	1200.050	0.000	1200.050	7.648	1699	29.649	172.705	0	0.011	0.015	0.005	0.012	0.004	0.472	0.597	0.263	0.527	0.122
Track_1700	1700	NaN	NaN	7	0	0	0	0	0	1440.060	0.000	1440.060	7.300	1700	284.987	172.023	0	0.006	0.012	9.660E-4	0.007	0.004	0.444	0.539	0.295	0.457	0.089
Track_1701	1701	NaN	NaN	6	0	0	0	0	0	1200.050	0.000	1200.050	8.344	1701	422.776	167.509	0	0.009	0.013	0.004	0.010	0.004	0.331	0.395	0.267	0.322	0.046
Track_1702	1702	NaN	NaN	5	0	0	0	0	0	960.040	0.000	960.040	9.454	1702	587.050	160.352	0	0.014	0.023	0.007	0.016	0.007	0.997	1.133	0.535	1.128	0.233
Track_1703	1703	NaN	NaN	5	0	0	0	0	0	960.040	0.000	960.040	8.693	1703	178.760	166.313	0	0.023	0.035	0.004	0.031	0.014	0.501	0.675	0.384	0.480	0.096
Track_1704	1704	NaN	NaN	5	0	0	0	0	0	960.040	0.000	960.040	6.498	1704	568.896	181.161	0	0.009	0.013	0.006	0.010	0.003	0.334	0.475	0.265	0.325	0.076
Track_1705	1705	NaN	NaN	5	0	0	0	0	0	960.040	0.000	960.040	11.546	1705	587.162	181.633	0	0.013	0.021	0.005	0.016	0.007	0.472	0.788	0.319	0.418	0.163
Track_1706	1706	NaN	NaN	4	0	0	0	0	0	720.030	480.020	1200.050	2.968	1706	470.689	187.923	0	0.007	0.009	0.006	0.007	0.002	0.303	0.347	0.254	0.320	0.035
Track_1707	1707	NaN	NaN	7	0	0	0	0	0	1440.060	0.000	1440.060	6.808	1707	444.738	175.279	0	0.006	0.009	0.002	0.007	0.003	0.470	0.591	0.282	0.516	0.098
Track_1708	1708	NaN	NaN	6	0	0	0	0	0	1200.050	0.000	1200.050	9.799	1708	368.296	175.129	0	0.010	0.017	0.007	0.009	0.004	0.693	1.015	0.481	0.736	0.172
Track_1709	1709	NaN	NaN	6	0	0	0	0	0	1200.050	0.000	1200.050	3.276	1709	69.225	175.168	0	0.012	0.022	0.005	0.007	0.008	0.581	0.802	0.264	0.704	0.227
Track_1710	1710	NaN	NaN	6	0	0	0	0	0	1200.050	0.000	1200.050	9.620	1710	470.121	174.752	0	0.009	0.015	0.001	0.009	0.006	0.694	0.799	0.473	0.782	0.115
Track_1711	1711	NaN	NaN	5	0	0	0	0	0	960.040	0.000	960.040	7.718	1711	469.769	193.155	0	0.009	0.010	0.006	0.010	0.002	0.618	0.789	0.466	0.561	0.129
Track_1712	1712	NaN	NaN	5	0	0	0	0	0	960.040	0.000	960.040	8.241	1712	428.175	192.855	0	0.010	0.015	0.007	0.010	0.004	0.458	0.608	0.239	0.523	0.133
Track_1713	1713	NaN	NaN	5	0	0	0	0	0	960.040	0.000	960.040	8.654	1713	404.146	191.554	0	0.012	0.013	0.009	0.013	0.002	0.802	0.883	0.702	0.789	0.064
Track_1714	1714	NaN	NaN	5	0	0	0	0	0	960.040	0.000	960.040	5.370	1714	232.737	198.608	0	0.007	0.010	0.002	0.009	0.003	0.545	0.791	0.239	0.546	0.219
Track_1715	1715	NaN	NaN	7	0	0	0	0	0	1440.060	0.000	1440.060	13.507	1715	268.586	199.787	0	0.012	0.025	0.002	0.011	0.009	0.361	0.604	0.237	0.350	0.111
Track_1716	1716	NaN	NaN	6	0	0	0	0	0	1200.050	240.010	1440.060	10.010	1716	360.417	197.944	0	0.010	0.012	0.008	0.009	0.002	0.826	1.042	0.643	0.883	0.149
Track_1717	1717	NaN	NaN	6	0	0	0	0	0	1200.050	240.010	1440.060	11.127	1717	568.228	197.979	0	0.011	0.015	0.008	0.011	0.002	0.600	0.832	0.464	0.663	0.135
Track_1718	1718	NaN	NaN	5	0	0	0	0	0	960.040	0.000	960.040	2.061	1718	172.926	187.868	0	0.007	0.011	0.003	0.009	0.004	0.423	0.492	0.357	0.417	0.050
Track_1719	1719	NaN	NaN	4	0	0	0	0	0	720.030	240.010	960.040	2.745	1719	147.371	192.908	0	0.005	0.006	0.001	0.006	0.003	0.285	0.318	0.234	0.307	0.032
Track_1720	1720	NaN	NaN	5	0	0	0	0	0	960.040	480.020	1440.060	0.289	1720	445.327	192.099	0	0.011	0.020	0.006	0.010	0.007	0.402	0.591	0.313	0.373	0.099
Track_1721	1721	NaN	NaN	9	0	0	0	0	0	1920.080	240.010	2160.090	29.718	1721	599.792	193.987	0	0.017	0.049	0.007	0.014	0.014	0.341	0.430	0.275	0.326	0.054
Track_1722	1722	NaN	NaN	5	0	0	0	0	0	960.040	0.000	960.040	8.323	1722	89.004	207.435	0	0.009	0.016	0.004	0.011	0.006	0.701	0.964	0.447	0.656	0.207
Track_1723	1723	NaN	NaN	7	0	0	0	0	0	1440.060	0.000	1440.060	5.452	1723	467.755	205.437	0	0.014	0.031	0.004	0.011	0.009	0.562	0.868	0.263	0.608	0.224
Track_1724	1724	NaN	NaN	3	0	0	0	0	0	480.020	720.030	1200.050	4.210	1724	399.958	211.282	0	0.011	0.011	0.010	0.011	0.001	0.979	1.055	0.927	0.956	0.055
Track_1725	1725	NaN	NaN	5	0	0	0	0	0	960.040	0.000	960.040	8.040	1725	586.901	201.551	0	0.011	0.018	0.004	0.016	0.007	0.316	0.358	0.260	0.327	0.032
Track_1726	1726	NaN	NaN	6	0	0	0	0	0	1200.050	0.000	1200.050	10.099	1726	364.169	217.410	0	0.011	0.015	0.007	0.011	0.003	0.983	1.179	0.767	1.046	0.148
Track_1727	1727	NaN	NaN	5	0	0	0	0	0	960.040	480.020	1440.060	2.559	1727	470.121	217.061	0	0.010	0.024	0.002	0.009	0.009	0.436	0.563	0.254	0.478	0.104
Track_1728	1728	NaN	NaN	6	0	0	0	0	0	1200.050	0.000	1200.050	12.311	1728	352.154	218.572	0	0.012	0.017	0.007	0.013	0.004	1.125	1.227	0.967	1.192	0.095
Track_1729	1729	NaN	NaN	7	0	0	0	0	0	1440.060	0.000	1440.060	8.024	1729	607.460	212.149	0	0.008	0.013	0.003	0.009	0.004	0.317	0.393	0.236	0.317	0.055
Track_1730	1730	NaN	NaN	5	0	0	0	0	0	960.040	0.000	960.040	6.518	1730	556.439	210.343	0	0.011	0.015	0.007	0.012	0.004	0.574	0.777	0.337	0.671	0.178
Track_1731	1731	NaN	NaN	4	0	0	0	0	0	720.030	240.010	960.040	6.984	1731	405.500	215.503	0	0.011	0.014	0.006	0.013	0.004	0.277	0.320	0.244	0.290	0.030
Track_1732	1732	NaN	NaN	7	0	0	0	0	0	1440.060	0.000	1440.060	26.421	1732	343.641	219.563	0	0.021	0.061	0.007	0.016	0.020	0.436	0.578	0.276	0.438	0.100
Track_1733	1733	NaN	NaN	5	0	0	0	0	0	960.040	0.000	960.040	4.780	1733	582.195	233.490	0	0.012	0.016	0.009	0.013	0.003	0.421	0.505	0.247	0.489	0.099
Track_1734	1734	NaN	NaN	5	0	0	0	0	0	960.040	0.000	960.040	6.745	1734	116.984	234.582	0	0.007	0.012	0.002	0.010	0.004	0.721	0.774	0.637	0.714	0.048
Track_1735	1735	NaN	NaN	6	0	0	0	0	0	1200.050	0.000	1200.050	9.535	1735	446.353	225.426	0	0.009	0.014	0.006	0.009	0.003	0.703	0.877	0.506	0.697	0.121
Track_1736	1736	NaN	NaN	5	0	0	0	0	0	960.040	0.000	960.040	9.346	1736	381.000	225.420	0	0.011	0.017	0.007	0.011	0.004	0.580	0.672	0.407	0.625	0.095
Track_1737	1737	NaN	NaN	7	0	0	0	0	0	1440.060	0.000	1440.060	10.411	1737	464.259	244.803	0	0.016	0.045	0.006	0.012	0.015	0.475	0.782	0.345	0.386	0.156
Track_1738	1738	NaN	NaN	5	0	0	0	0	0	960.040	0.000	960.040	7.113	1738	278.303	247.486	0	0.010	0.013	0.008	0.011	0.003	0.405	0.531	0.286	0.402	0.077
Track_1739	1739	NaN	NaN	7	0	0	0	0	0	1440.060	0.000	1440.060	17.177	1739	426.181	249.752	0	0.013	0.019	0.009	0.012	0.004	0.504	0.691	0.284	0.495	0.152
Track_1740	1740	NaN	NaN	2	0	0	0	0	0	240.010	720.030	960.040	2.270	1740	127.842	243.566	0	0.009	0.009	0.009	0.009	NaN	0.398	0.504	0.292	0.504	0.106
Track_1741	1741	NaN	NaN	5	0	0	0	0	0	960.040	0.000	960.040	7.246	1741	414.647	262.782	0	0.009	0.011	0.005	0.010	0.002	0.664	0.833	0.529	0.634	0.099
Track_1742	1742	NaN	NaN	5	0	0	0	0	0	960.040	0.000	960.040	10.487	1742	381.576	260.169	0	0.012	0.018	0.003	0.015	0.006	0.672	0.738	0.580	0.680	0.060
Track_1743	1743	NaN	NaN	7	0	0	0	0	0	1440.060	0.000	1440.060	10.562	1743	291.110	268.058	0	0.008	0.013	0.002	0.010	0.004	0.439	0.621	0.246	0.487	0.141
Track_1744	1744	NaN	NaN	5	0	0	0	0	0	960.040	0.000	960.040	12.539	1744	589.755	262.096	0	0.013	0.018	0.010	0.013	0.003	0.363	0.455	0.247	0.359	0.068
Track_1745	1745	NaN	NaN	5	0	0	0	0	0	960.040	0.000	960.040	6.387	1745	159.749	255.549	0	0.007	0.014	0.002	0.007	0.005	0.491	0.630	0.247	0.526	0.135
Track_1746	1746	NaN	NaN	4	0	0	0	0	0	720.030	720.030	1440.060	9.362	1746	191.087	255.201	0	0.017	0.024	0.007	0.021	0.009	0.504	0.669	0.272	0.604	0.152
Track_1747	1747	NaN	NaN	5	0	0	0	0	0	960.040	0.000	960.040	9.588	1747	167.242	277.614	0	0.010	0.012	0.009	0.012	0.002	0.583	1.003	0.315	0.547	0.251
Track_1748	1748	NaN	NaN	5	0	0	0	0	0	960.040	0.000	960.040	8.498	1748	553.335	277.054	0	0.009	0.014	0.003	0.011	0.005	0.481	0.542	0.349	0.525	0.073
Track_1749	1749	NaN	NaN	6	0	0	0	0	0	1200.050	0.000	1200.050	8.866	1749	243.570	277.469	0	0.010	0.019	0.002	0.009	0.007	0.438	0.599	0.303	0.412	0.107
Track_1750	1750	NaN	NaN	5	0	0	0	0	0	960.040	0.000	960.040	7.280	1750	156.655	282.944	0	0.008	0.010	0.006	0.008	0.002	0.666	0.762	0.531	0.687	0.089
Track_1751	1751	NaN	NaN	7	0	0	0	0	0	1440.060	0.000	1440.060	16.458	1751	401.879	284.344	0	0.014	0.027	0.008	0.012	0.007	0.642	0.827	0.451	0.609	0.121
Track_1752	1752	NaN	NaN	6	0	0	0	0	0	1200.050	0.000	1200.050	18.550	1752	350.586	278.296	0	0.016	0.026	0.010	0.016	0.006	0.750	0.936	0.455	0.811	0.148
Track_1753	1753	NaN	NaN	7	0	0	0	0	0	1440.060	0.000	1440.060	10.136	1753	232.868	276.873	0	0.008	0.014	0.002	0.007	0.005	0.486	0.669	0.369	0.441	0.104
Track_1754	1754	NaN	NaN	6	0	0	0	0	0	1200.050	0.000	1200.050	10.469	1754	111.396	274.210	0	0.010	0.017	0.005	0.011	0.005	0.359	0.468	0.270	0.361	0.075
Track_1755	1755	NaN	NaN	7	0	0	0	0	0	1440.060	0.000	1440.060	10.992	1755	299.059	273.999	0	0.009	0.015	0.005	0.010	0.004	0.789	0.967	0.619	0.761	0.115
Track_1756	1756	NaN	NaN	5	0	0	0	0	0	960.040	0.000	960.040	13.921	1756	604.749	296.533	0	0.016	0.020	0.012	0.017	0.003	0.386	0.458	0.281	0.422	0.064
Track_1757	1757	NaN	NaN	3	0	0	0	0	0	480.020	480.020	960.040	4.894	1757	166.809	298.184	0	0.011	0.015	0.008	0.015	0.005	0.403	0.533	0.264	0.412	0.110
Track_1758	1758	NaN	NaN	5	0	0	0	0	0	960.040	0.000	960.040	8.874	1758	239.596	295.291	0	0.009	0.017	0.007	0.007	0.005	0.477	0.751	0.266	0.420	0.201
Track_1759	1759	NaN	NaN	7	0	0	0	0	0	1440.060	0.000	1440.060	14.777	1759	409.394	295.992	0	0.014	0.018	0.009	0.015	0.003	0.725	0.795	0.495	0.768	0.096
Track_1760	1760	NaN	NaN	5	0	0	0	0	0	960.040	0.000	960.040	6.642	1760	513.321	300.427	0	0.010	0.018	0.001	0.018	0.009	0.503	1.053	0.333	0.338	0.279
Track_1761	1761	NaN	NaN	6	0	0	0	0	0	1200.050	0.000	1200.050	11.304	1761	483.699	287.778	0	0.013	0.021	0.008	0.012	0.005	0.438	0.629	0.256	0.485	0.120
Track_1762	1762	NaN	NaN	7	0	0	0	0	0	1440.060	0.000	1440.060	17.343	1762	588.145	293.520	0	0.017	0.030	0.011	0.017	0.007	0.408	0.538	0.274	0.390	0.092
Track_1763	1763	NaN	NaN	7	0	0	0	0	0	1440.060	0.000	1440.060	6.652	1763	456.598	291.624	0	0.010	0.015	0.003	0.013	0.006	0.397	0.515	0.314	0.352	0.076
Track_1764	1764	NaN	NaN	7	0	0	0	0	0	1440.060	0.000	1440.060	13.156	1764	299.517	308.407	0	0.011	0.018	0.007	0.011	0.004	0.848	1.023	0.698	0.862	0.094
Track_1765	1765	NaN	NaN	4	0	0	0	0	0	720.030	240.010	960.040	13.535	1765	389.677	307.395	0	0.020	0.025	0.017	0.018	0.004	0.971	1.209	0.597	1.161	0.243
Track_1766	1766	NaN	NaN	7	0	0	0	0	0	1440.060	0.000	1440.060	12.976	1766	331.736	306.516	0	0.012	0.021	0.004	0.012	0.006	0.809	1.041	0.504	0.871	0.185
Track_1767	1767	NaN	NaN	7	0	0	0	0	0	1440.060	0.000	1440.060	11.200	1767	163.615	306.644	0	0.008	0.016	0.005	0.008	0.004	1.001	1.156	0.641	1.067	0.166
Track_1768	1768	NaN	NaN	5	0	0	0	0	0	960.040	0.000	960.040	0.837	1768	344.305	313.708	0	0.012	0.019	0.001	0.019	0.008	0.728	1.120	0.447	0.581	0.256
Track_1769	1769	NaN	NaN	5	0	0	0	0	0	960.040	0.000	960.040	6.460	1769	273.236	314.744	0	0.010	0.028	0.003	0.007	0.012	0.761	1.060	0.243	0.879	0.303
Track_1770	1770	NaN	NaN	6	0	0	0	0	0	1200.050	0.000	1200.050	7.747	1770	281.655	312.530	0	0.011	0.027	0.004	0.006	0.010	0.501	0.582	0.404	0.548	0.067
Track_1771	1771	NaN	NaN	5	0	0	0	0	0	960.040	0.000	960.040	9.966	1771	292.220	311.026	0	0.017	0.025	0.012	0.017	0.006	0.912	1.258	0.521	0.967	0.318
Track_1772	1772	NaN	NaN	6	0	0	0	0	0	1200.050	0.000	1200.050	15.730	1772	476.640	309.821	0	0.015	0.029	0.003	0.016	0.010	0.277	0.317	0.241	0.288	0.027
Track_1773	1773	NaN	NaN	5	0	0	0	0	0	960.040	0.000	960.040	6.460	1773	555.493	313.686	0	0.017	0.023	0.008	0.022	0.007	0.602	0.905	0.259	0.672	0.284
Track_1774	1774	NaN	NaN	6	0	0	0	0	0	1200.050	0.000	1200.050	2.690	1774	197.288	309.730	0	0.004	0.006	0.002	0.004	0.001	1.079	1.446	0.412	1.250	0.331
Track_1775	1775	NaN	NaN	5	0	0	0	0	0	960.040	240.010	1200.050	7.241	1775	140.628	308.953	0	0.008	0.015	0.006	0.007	0.005	0.403	0.535	0.277	0.373	0.101
Track_1776	1776	NaN	NaN	5	0	0	0	0	0	960.040	0.000	960.040	6.234	1776	155.655	309.147	0	0.007	0.014	0.001	0.009	0.006	0.687	0.881	0.538	0.650	0.130
Track_1777	1777	NaN	NaN	6	0	0	0	0	0	1200.050	0.000	1200.050	7.597	1777	330.904	310.403	0	0.009	0.014	0.004	0.009	0.004	0.948	1.037	0.853	1.006	0.072
Track_1778	1778	NaN	NaN	3	0	0	0	0	0	480.020	960.040	1440.060	8.129	1778	217.089	130.193	0	0.017	0.020	0.015	0.020	0.004	0.392	0.435	0.340	0.400	0.039
Track_1779	1779	NaN	NaN	7	0	0	0	0	0	1440.060	0.000	1440.060	18.819	1779	550.203	142.651	0	0.020	0.047	0.009	0.019	0.014	0.931	1.514	0.277	1.228	0.555
Track_1780	1780	NaN	NaN	2	0	0	0	0	0	240.010	960.040	1200.050	1.325	1780	354.691	149.578	0	0.006	0.006	0.006	0.006	NaN	0.539	0.611	0.467	0.611	0.072
Track_1781	1781	NaN	NaN	2	0	0	0	0	0	240.010	960.040	1200.050	2.254	1781	125.667	148.838	0	0.009	0.009	0.009	0.009	NaN	0.279	0.323	0.236	0.323	0.043
Track_1782	1782	NaN	NaN	3	0	0	0	0	0	480.020	960.040	1440.060	6.069	1782	471.135	181.249	0	0.013	0.014	0.012	0.014	0.001	0.433	0.520	0.264	0.514	0.120
Track_1783	1783	NaN	NaN	3	0	0	0	0	0	480.020	960.040	1440.060	5.522	1783	380.080	168.863	0	0.012	0.013	0.010	0.013	0.002	0.427	0.537	0.319	0.425	0.089
Track_1784	1784	NaN	NaN	2	0	0	0	0	0	240.010	960.040	1200.050	1.322	1784	68.661	243.932	0	0.006	0.006	0.006	0.006	NaN	0.247	0.252	0.241	0.252	0.006
Track_1785	1785	NaN	NaN	2	0	0	0	0	0	240.010	960.040	1200.050	1.725	1785	371.698	255.353	0	0.007	0.007	0.007	0.007	NaN	0.299	0.307	0.292	0.307	0.008
Track_1786	1786	NaN	NaN	3	0	0	0	0	0	480.020	960.040	1440.060	4.132	1786	437.422	298.878	0	0.012	0.016	0.008	0.016	0.005	0.412	0.525	0.342	0.369	0.081
Track_1787	1787	NaN	NaN	2	0	0	0	0	0	240.010	960.040	1200.050	1.009	1787	105.891	0.000	0	0.004	0.004	0.004	0.004	NaN	0.327	0.385	0.268	0.385	0.059
Track_1788	1788	NaN	NaN	3	0	0	0	0	0	480.020	960.040	1440.060	8.548	1788	488.546	1.899	0	0.018	0.032	0.005	0.032	0.019	0.347	0.497	0.264	0.282	0.106
Track_1789	1789	NaN	NaN	4	0	0	0	0	0	720.030	480.020	1200.050	16.789	1789	604.642	24.229	0	0.025	0.037	0.015	0.025	0.011	0.441	1.041	0.232	0.248	0.347
Track_1790	1790	NaN	NaN	7	0	0	0	0	0	1440.060	0.000	1440.060	6.917	1790	45.641	20.601	0	0.019	0.051	0.004	0.013	0.018	0.352	0.568	0.244	0.316	0.103
Track_1791	1791	NaN	NaN	7	0	0	0	0	0	1440.060	0.000	1440.060	4.329	1791	209.349	18.470	0	0.016	0.035	0.005	0.013	0.014	0.343	0.494	0.262	0.325	0.076
Track_1792	1792	NaN	NaN	2	0	0	0	0	0	240.010	960.040	1200.050	2.508	1792	573.127	36.043	0	0.010	0.010	0.010	0.010	NaN	0.288	0.303	0.273	0.303	0.015
Track_1793	1793	NaN	NaN	2	0	0	0	0	0	240.010	960.040	1200.050	7.604	1793	224.451	54.596	0	0.032	0.032	0.032	0.032	NaN	0.267	0.299	0.235	0.299	0.032
Track_1794	1794	NaN	NaN	2	0	0	0	0	0	240.010	960.040	1200.050	0.477	1794	480.910	71.743	0	0.002	0.002	0.002	0.002	NaN	0.409	0.420	0.398	0.420	0.011
Track_1795	1795	NaN	NaN	2	0	0	0	0	0	240.010	960.040	1200.050	2.593	1795	548.624	84.966	0	0.011	0.011	0.011	0.011	NaN	0.362	0.410	0.314	0.410	0.048
Track_1796	1796	NaN	NaN	4	0	0	0	0	0	720.030	0.000	720.030	2.076	1796	197.184	142.563	0	0.015	0.024	0.004	0.016	0.010	0.343	0.368	0.327	0.349	0.017
Track_1797	1797	NaN	NaN	4	0	0	0	0	0	720.030	0.000	720.030	1.835	1797	296.901	136.803	0	0.007	0.010	0.004	0.008	0.003	0.577	0.714	0.336	0.640	0.144
Track_1798	1798	NaN	NaN	4	0	0	0	0	0	720.030	0.000	720.030	8.307	1798	35.623	136.329	0	0.012	0.017	0.008	0.010	0.005	0.789	1.323	0.511	0.781	0.325
Track_1799	1799	NaN	NaN	4	0	0	0	0	0	720.030	0.000	720.030	5.816	1799	396.416	155.771	0	0.011	0.016	0.003	0.016	0.007	0.327	0.371	0.281	0.369	0.043
Track_1800	1800	NaN	NaN	4	0	0	0	0	0	720.030	0.000	720.030	5.755	1800	544.328	153.311	0	0.009	0.013	0.003	0.010	0.005	0.481	0.624	0.252	0.578	0.144
Track_1801	1801	NaN	NaN	4	0	0	0	0	0	720.030	0.000	720.030	10.349	1801	606.364	158.579	0	0.018	0.019	0.017	0.018	9.796E-4	0.959	1.252	0.759	0.935	0.181
Track_1802	1802	NaN	NaN	3	0	0	0	0	0	480.020	0.000	480.020	3.754	1802	75.343	149.437	0	0.014	0.022	0.007	0.022	0.011	0.255	0.282	0.235	0.248	0.020
Track_1803	1803	NaN	NaN	3	0	0	0	0	0	480.020	0.000	480.020	6.546	1803	421.335	149.723	0	0.016	0.027	0.006	0.027	0.015	0.242	0.249	0.230	0.247	0.009
Track_1804	1804	NaN	NaN	3	0	0	0	0	0	480.020	0.000	480.020	3.245	1804	36.342	150.857	0	0.009	0.015	0.003	0.015	0.009	0.627	0.902	0.322	0.656	0.238
Track_1805	1805	NaN	NaN	3	0	0	0	0	0	480.020	0.000	480.020	3.799	1805	115.112	148.152	0	0.009	0.011	0.007	0.011	0.003	0.304	0.351	0.250	0.311	0.042
Track_1806	1806	NaN	NaN	3	0	0	0	0	0	480.020	0.000	480.020	5.090	1806	386.127	183.131	0	0.011	0.012	0.010	0.012	0.001	0.383	0.458	0.276	0.414	0.078
Track_1807	1807	NaN	NaN	3	0	0	0	0	0	480.020	0.000	480.020	4.786	1807	70.014	188.236	0	0.010	0.015	0.005	0.015	0.007	0.485	0.710	0.347	0.398	0.160
Track_1808	1808	NaN	NaN	4	0	0	0	0	0	720.030	0.000	720.030	5.060	1808	375.914	186.365	0	0.008	0.008	0.007	0.007	6.176E-4	0.559	0.617	0.507	0.580	0.042
Track_1809	1809	NaN	NaN	3	0	0	0	0	0	480.020	0.000	480.020	9.762	1809	48.131	172.038	0	0.022	0.027	0.017	0.027	0.007	0.425	0.506	0.335	0.435	0.070
Track_1810	1810	NaN	NaN	3	0	0	0	0	0	480.020	0.000	480.020	4.091	1810	396.936	173.843	0	0.009	0.010	0.008	0.010	0.002	0.446	0.565	0.334	0.440	0.094
Track_1811	1811	NaN	NaN	3	0	0	0	0	0	480.020	0.000	480.020	1.997	1811	482.374	178.459	0	0.009	0.013	0.006	0.013	0.005	0.583	0.680	0.513	0.555	0.071
Track_1812	1812	NaN	NaN	3	0	0	0	0	0	480.020	0.000	480.020	3.751	1812	437.522	197.869	0	0.010	0.011	0.009	0.011	0.001	0.335	0.362	0.284	0.359	0.036
Track_1813	1813	NaN	NaN	3	0	0	0	0	0	480.020	0.000	480.020	5.740	1813	578.579	196.498	0	0.012	0.014	0.010	0.014	0.002	0.380	0.407	0.356	0.377	0.021
Track_1814	1814	NaN	NaN	4	0	0	0	0	0	720.030	0.000	720.030	7.142	1814	446.290	194.627	0	0.010	0.012	0.007	0.012	0.003	0.700	1.037	0.296	1.013	0.330
Track_1815	1815	NaN	NaN	4	0	0	0	0	0	720.030	0.000	720.030	4.495	1815	290.033	213.900	0	0.008	0.009	0.007	0.007	9.799E-4	0.865	1.000	0.778	0.872	0.085
Track_1816	1816	NaN	NaN	3	0	0	0	0	0	480.020	0.000	480.020	8.411	1816	572.448	221.345	0	0.018	0.021	0.015	0.021	0.004	0.986	1.026	0.954	0.979	0.030
Track_1817	1817	NaN	NaN	4	0	0	0	0	0	720.030	0.000	720.030	3.036	1817	245.979	226.546	0	0.005	0.008	0.004	0.005	0.002	0.604	0.811	0.460	0.580	0.128
Track_1818	1818	NaN	NaN	4	0	0	0	0	0	720.030	0.000	720.030	6.250	1818	459.057	225.956	0	0.010	0.012	0.010	0.010	9.886E-4	0.361	0.536	0.258	0.326	0.105
Track_1819	1819	NaN	NaN	4	0	0	0	0	0	720.030	0.000	720.030	5.821	1819	300.701	216.330	0	0.009	0.011	0.005	0.010	0.004	1.029	1.270	0.494	1.239	0.315
Track_1820	1820	NaN	NaN	4	0	0	0	0	0	720.030	0.000	720.030	9.380	1820	309.363	238.646	0	0.015	0.022	0.009	0.014	0.006	0.407	0.485	0.264	0.485	0.090
Track_1821	1821	NaN	NaN	4	0	0	0	0	0	720.030	0.000	720.030	3.808	1821	134.526	238.867	0	0.007	0.012	0.004	0.006	0.004	0.419	0.513	0.252	0.462	0.099
Track_1822	1822	NaN	NaN	4	0	0	0	0	0	720.030	0.000	720.030	5.134	1822	274.889	230.683	0	0.010	0.017	0.006	0.006	0.006	0.790	1.016	0.657	0.808	0.142
Track_1823	1823	NaN	NaN	4	0	0	0	0	0	720.030	0.000	720.030	7.672	1823	293.412	229.527	0	0.011	0.013	0.007	0.013	0.003	0.689	0.824	0.643	0.644	0.078
Track_1824	1824	NaN	NaN	3	0	0	0	0	0	480.020	0.000	480.020	4.745	1824	108.067	256.130	0	0.010	0.015	0.005	0.015	0.007	0.674	0.802	0.604	0.615	0.091
Track_1825	1825	NaN	NaN	3	0	0	0	0	0	480.020	0.000	480.020	2.140	1825	263.761	245.865	0	0.011	0.013	0.010	0.013	0.003	0.401	0.602	0.297	0.305	0.142
Track_1826	1826	NaN	NaN	3	0	0	0	0	0	480.020	0.000	480.020	3.817	1826	234.707	264.983	0	0.009	0.010	0.008	0.010	8.102E-4	0.306	0.346	0.253	0.319	0.039
Track_1827	1827	NaN	NaN	4	0	0	0	0	0	720.030	0.000	720.030	6.826	1827	421.321	266.902	0	0.010	0.013	0.008	0.009	0.003	0.366	0.456	0.231	0.418	0.085
Track_1828	1828	NaN	NaN	3	0	0	0	0	0	480.020	0.000	480.020	3.115	1828	330.652	261.413	0	0.009	0.009	0.008	0.009	7.280E-4	0.542	0.642	0.431	0.552	0.087
Track_1829	1829	NaN	NaN	3	0	0	0	0	0	480.020	240.010	720.030	3.028	1829	178.009	261.438	0	0.007	0.007	0.006	0.007	5.420E-4	0.390	0.524	0.279	0.365	0.101
Track_1830	1830	NaN	NaN	3	0	0	0	0	0	480.020	0.000	480.020	1.971	1830	475.272	259.216	0	0.008	0.012	0.004	0.012	0.006	0.722	0.782	0.628	0.756	0.067
Track_1831	1831	NaN	NaN	3	0	0	0	0	0	480.020	0.000	480.020	4.945	1831	462.583	284.699	0	0.012	0.020	0.003	0.020	0.012	0.340	0.377	0.297	0.346	0.033
Track_1832	1832	NaN	NaN	3	0	0	0	0	0	480.020	0.000	480.020	4.267	1832	491.384	275.683	0	0.009	0.012	0.006	0.012	0.004	0.491	0.652	0.386	0.434	0.116
Track_1833	1833	NaN	NaN	4	0	0	0	0	0	720.030	0.000	720.030	3.385	1833	225.328	280.887	0	0.005	0.009	0.003	0.003	0.004	0.624	0.702	0.524	0.682	0.072
Track_1834	1834	NaN	NaN	4	0	0	0	0	0	720.030	0.000	720.030	7.006	1834	154.258	277.736	0	0.016	0.031	0.005	0.011	0.013	0.469	0.604	0.231	0.595	0.151
Track_1835	1835	NaN	NaN	3	0	0	0	0	0	480.020	0.000	480.020	5.156	1835	229.845	301.217	0	0.014	0.023	0.006	0.023	0.013	0.657	1.034	0.274	0.663	0.310
Track_1836	1836	NaN	NaN	3	0	0	0	0	0	480.020	0.000	480.020	1.720	1836	401.441	302.999	0	0.008	0.008	0.008	0.008	2.761E-4	0.539	0.566	0.500	0.550	0.028
Track_1837	1837	NaN	NaN	4	0	0	0	0	0	720.030	0.000	720.030	8.346	1837	571.893	301.225	0	0.013	0.020	0.003	0.015	0.008	0.938	1.005	0.885	0.941	0.043
Track_1838	1838	NaN	NaN	4	0	0	0	0	0	720.030	0.000	720.030	2.997	1838	192.906	299.886	0	0.005	0.009	0.003	0.003	0.003	0.415	0.478	0.380	0.418	0.039
Track_1839	1839	NaN	NaN	3	0	0	0	0	0	480.020	0.000	480.020	9.378	1839	525.888	309.994	0	0.021	0.025	0.016	0.025	0.006	0.282	0.319	0.236	0.290	0.034
Track_1840	1840	NaN	NaN	3	0	0	0	0	0	480.020	0.000	480.020	4.803	1840	172.606	307.236	0	0.010	0.014	0.006	0.014	0.006	0.909	0.993	0.801	0.933	0.081
Track_1841	1841	NaN	NaN	4	0	0	0	0	0	720.030	0.000	720.030	4.764	1841	578.307	311.589	0	0.016	0.024	0.007	0.018	0.008	0.587	0.976	0.342	0.650	0.254
Track_1842	1842	NaN	NaN	3	0	0	0	0	0	480.020	0.000	480.020	2.821	1842	348.451	291.709	0	0.010	0.011	0.010	0.011	6.434E-4	0.741	0.991	0.303	0.929	0.311
Track_1843	1843	NaN	NaN	4	0	0	0	0	0	720.030	0.000	720.030	3.778	1843	270.073	290.529	0	0.007	0.015	0.003	0.004	0.006	0.430	0.647	0.352	0.363	0.125
Track_1844	1844	NaN	NaN	4	0	0	0	0	0	720.030	0.000	720.030	2.434	1844	181.906	300.691	0	0.012	0.015	0.009	0.012	0.003	0.658	1.093	0.456	0.544	0.253
Track_1845	1845	NaN	NaN	4	0	0	0	0	0	720.030	0.000	720.030	7.983	1845	458.912	313.408	0	0.016	0.028	0.006	0.014	0.011	0.273	0.360	0.235	0.255	0.051
Track_1846	1846	NaN	NaN	3	0	0	0	0	0	480.020	0.000	480.020	0.808	1846	380.628	314.744	0	0.007	0.008	0.005	0.008	0.002	0.349	0.555	0.232	0.260	0.146
Track_1847	1847	NaN	NaN	3	0	0	0	0	0	480.020	0.000	480.020	7.558	1847	351.412	311.672	0	0.017	0.023	0.010	0.023	0.009	0.806	1.040	0.626	0.751	0.174
Track_1848	1848	NaN	NaN	4	0	0	0	0	0	720.030	0.000	720.030	4.459	1848	259.101	313.902	0	0.009	0.014	8.412E-4	0.012	0.007	0.448	0.619	0.290	0.563	0.144
Track_1849	1849	NaN	NaN	3	0	0	0	0	0	480.020	0.000	480.020	2.973	1849	224.225	311.702	0	0.007	0.012	0.003	0.012	0.006	0.338	0.396	0.249	0.370	0.064
Track_1850	1850	NaN	NaN	4	0	0	0	0	0	720.030	0.000	720.030	5.865	1850	320.596	312.623	0	0.011	0.017	8.412E-4	0.016	0.009	0.822	0.959	0.648	0.926	0.127
Track_1851	1851	NaN	NaN	3	0	0	0	0	0	480.020	0.000	480.020	5.917	1851	586.575	312.818	0	0.013	0.025	0.002	0.025	0.017	0.782	0.915	0.686	0.746	0.097
Track_1852	1852	NaN	NaN	3	0	0	0	0	0	480.020	0.000	480.020	1.615	1852	266.426	0.000	0	0.006	0.009	0.003	0.009	0.005	0.431	0.522	0.361	0.409	0.067
Track_1853	1853	NaN	NaN	3	0	0	0	0	0	480.020	0.000	480.020	1.817	1853	292.200	0.000	0	0.004	0.007	8.412E-4	0.007	0.004	0.374	0.434	0.298	0.390	0.057
Track_1854	1854	NaN	NaN	3	0	0	0	0	0	480.020	0.000	480.020	3.432	1854	232.576	0.000	0	0.007	0.013	8.412E-4	0.013	0.009	0.695	0.733	0.647	0.705	0.036
Track_1855	1855	NaN	NaN	3	0	0	0	0	0	480.020	0.000	480.020	2.355	1855	256.782	3.827	0	0.007	0.009	0.004	0.009	0.004	0.393	0.520	0.244	0.415	0.113
Track_1856	1856	NaN	NaN	4	0	0	0	0	0	720.030	0.000	720.030	3.987	1856	203.429	1.730	0	0.011	0.020	0.004	0.009	0.008	0.680	0.928	0.293	0.830	0.242
Track_1857	1857	NaN	NaN	3	0	0	0	0	0	480.020	0.000	480.020	3.646	1857	522.918	2.376	0	0.017	0.018	0.017	0.018	9.211E-5	0.320	0.364	0.253	0.344	0.048
Track_1858	1858	NaN	NaN	3	0	0	0	0	0	480.020	0.000	480.020	2.826	1858	439.175	0.000	0	0.006	0.010	0.002	0.010	0.006	0.811	1.105	0.469	0.861	0.262
Track_1859	1859	NaN	NaN	4	0	0	0	0	0	720.030	0.000	720.030	4.213	1859	424.196	11.106	0	0.006	0.010	0.003	0.006	0.003	0.776	0.961	0.373	0.927	0.236
Track_1860	1860	NaN	NaN	4	0	0	0	0	0	720.030	0.000	720.030	2.979	1860	26.189	12.479	0	0.005	0.009	0.002	0.004	0.004	0.370	0.453	0.243	0.399	0.077
Track_1861	1861	NaN	NaN	3	0	0	0	0	0	480.020	240.010	720.030	5.259	1861	603.285	8.127	0	0.013	0.018	0.008	0.018	0.007	0.267	0.273	0.259	0.268	0.006
Track_1862	1862	NaN	NaN	3	0	0	0	0	0	480.020	0.000	480.020	1.451	1862	18.582	7.005	0	0.007	0.009	0.004	0.009	0.003	0.396	0.621	0.252	0.316	0.161
Track_1863	1863	NaN	NaN	4	0	0	0	0	0	720.030	0.000	720.030	4.687	1863	405.435	17.778	0	0.008	0.013	0.005	0.007	0.004	0.651	1.113	0.286	0.860	0.348
Track_1864	1864	NaN	NaN	4	0	0	0	0	0	720.030	0.000	720.030	5.921	1864	39.193	40.721	0	0.009	0.013	0.005	0.010	0.004	0.457	0.559	0.322	0.486	0.086
Track_1865	1865	NaN	NaN	3	0	0	0	0	0	480.020	240.010	720.030	3.063	1865	119.578	39.496	0	0.010	0.016	0.005	0.016	0.008	0.368	0.482	0.247	0.374	0.096
Track_1866	1866	NaN	NaN	3	0	0	0	0	0	480.020	0.000	480.020	3.311	1866	337.105	38.422	0	0.012	0.015	0.009	0.015	0.004	0.734	0.991	0.279	0.931	0.323
Track_1867	1867	NaN	NaN	4	0	0	0	0	0	720.030	0.000	720.030	5.743	1867	447.899	29.965	0	0.008	0.011	0.002	0.011	0.005	0.345	0.386	0.271	0.373	0.044
Track_1868	1868	NaN	NaN	4	0	0	0	0	0	720.030	0.000	720.030	1.063	1868	436.396	31.525	0	0.007	0.010	0.001	0.009	0.005	0.438	0.518	0.359	0.467	0.060
Track_1869	1869	NaN	NaN	3	0	0	0	0	0	480.020	0.000	480.020	5.212	1869	106.680	31.491	0	0.011	0.014	0.008	0.014	0.005	0.447	0.537	0.337	0.467	0.083
Track_1870	1870	NaN	NaN	4	0	0	0	0	0	720.030	0.000	720.030	3.874	1870	27.027	64.227	0	0.006	0.012	3.979E-4	0.005	0.006	0.954	1.025	0.843	0.981	0.068
Track_1871	1871	NaN	NaN	3	0	0	0	0	0	480.020	240.010	720.030	3.580	1871	31.874	59.346	0	0.011	0.017	0.006	0.017	0.008	0.601	0.970	0.249	0.583	0.295
Track_1872	1872	NaN	NaN	3	0	0	0	0	0	480.020	0.000	480.020	1.830	1872	310.905	56.258	0	0.004	0.005	0.003	0.005	0.001	0.508	0.612	0.368	0.543	0.103
Track_1873	1873	NaN	NaN	3	0	0	0	0	0	480.020	0.000	480.020	3.646	1873	517.847	57.204	0	0.009	0.012	0.006	0.012	0.004	0.388	0.405	0.370	0.389	0.014
Track_1874	1874	NaN	NaN	4	0	0	0	0	0	720.030	0.000	720.030	6.924	1874	71.574	78.556	0	0.013	0.020	0.007	0.013	0.006	0.294	0.320	0.262	0.320	0.026
Track_1875	1875	NaN	NaN	3	0	0	0	0	0	480.020	0.000	480.020	3.290	1875	481.146	74.037	0	0.007	0.007	0.007	0.007	3.868E-4	0.415	0.484	0.355	0.406	0.053
Track_1876	1876	NaN	NaN	4	0	0	0	0	0	720.030	0.000	720.030	6.709	1876	498.444	79.733	0	0.010	0.014	0.001	0.014	0.007	0.444	0.590	0.281	0.534	0.124
Track_1877	1877	NaN	NaN	3	0	0	0	0	0	480.020	0.000	480.020	0.433	1877	220.670	69.683	0	0.007	0.008	0.007	0.008	6.429E-4	0.330	0.394	0.230	0.365	0.072
Track_1878	1878	NaN	NaN	2	0	0	0	0	0	240.010	240.010	480.020	2.725	1878	135.820	74.398	0	0.011	0.011	0.011	0.011	NaN	0.252	0.253	0.251	0.253	0.001
Track_1879	1879	NaN	NaN	3	0	0	0	0	0	480.020	0.000	480.020	3.106	1879	335.273	90.359	0	0.007	0.009	0.005	0.009	0.002	0.326	0.396	0.281	0.301	0.050
Track_1880	1880	NaN	NaN	3	0	0	0	0	0	480.020	240.010	720.030	4.176	1880	71.342	90.805	0	0.010	0.011	0.009	0.011	0.002	0.276	0.293	0.265	0.271	0.012
Track_1881	1881	NaN	NaN	3	0	0	0	0	0	480.020	0.000	480.020	5.241	1881	25.274	93.939	0	0.011	0.016	0.006	0.016	0.007	0.761	1.033	0.517	0.734	0.212
Track_1882	1882	NaN	NaN	3	0	0	0	0	0	480.020	240.010	720.030	0.756	1882	309.017	93.606	0	0.006	0.006	0.006	0.006	3.246E-4	0.551	0.648	0.472	0.532	0.073
Track_1883	1883	NaN	NaN	3	0	0	0	0	0	480.020	0.000	480.020	2.275	1883	363.341	83.521	0	0.005	0.006	0.005	0.006	3.290E-4	0.597	1.066	0.257	0.469	0.342
Track_1884	1884	NaN	NaN	4	0	0	0	0	0	720.030	0.000	720.030	6.760	1884	157.115	110.150	0	0.011	0.014	0.008	0.010	0.003	0.311	0.390	0.277	0.294	0.046
Track_1885	1885	NaN	NaN	4	0	0	0	0	0	720.030	0.000	720.030	4.769	1885	190.768	110.605	0	0.007	0.013	0.004	0.004	0.005	0.419	0.548	0.293	0.452	0.093
Track_1886	1886	NaN	NaN	4	0	0	0	0	0	720.030	0.000	720.030	8.457	1886	64.326	122.834	0	0.015	0.024	0.007	0.012	0.009	0.598	0.826	0.232	0.685	0.222
Track_1887	1887	NaN	NaN	3	0	0	0	0	0	480.020	0.000	480.020	1.352	1887	279.357	127.278	0	0.008	0.011	0.005	0.011	0.004	0.323	0.445	0.237	0.287	0.089
Track_1888	1888	NaN	NaN	3	0	0	0	0	0	480.020	0.000	480.020	0.820	1888	330.580	115.024	0	0.006	0.007	0.005	0.007	0.001	0.568	0.665	0.470	0.568	0.080
Track_1889	1889	NaN	NaN	2	0	0	0	0	0	240.010	240.010	480.020	0.776	1889	357.250	113.670	0	0.003	0.003	0.003	0.003	NaN	0.266	0.271	0.261	0.271	0.005
Track_1890	1890	NaN	NaN	7	0	0	0	0	0	1440.060	2880.120	4320.180	15.503	1890	328.751	308.279	0	0.014	0.025	0.006	0.013	0.007	0.591	0.833	0.244	0.565	0.201
Track_1891	1891	NaN	NaN	4	0	0	0	0	0	720.030	2880.120	3600.150	8.571	1891	528.871	311.936	0	0.015	0.019	0.011	0.014	0.004	0.322	0.446	0.233	0.311	0.077
Track_1892	1892	NaN	NaN	5	0	0	0	0	0	960.040	2880.120	3840.160	0.808	1892	24.671	0.000	0	0.003	0.007	0.000	0.004	0.003	0.373	0.443	0.304	0.391	0.052
Track_1893	1893	NaN	NaN	5	0	0	0	0	0	960.040	2880.120	3840.160	9.415	1893	421.155	6.912	0	0.010	0.016	0.002	0.016	0.007	0.385	0.472	0.252	0.433	0.081
Track_1894	1894	NaN	NaN	29	0	0	0	0	0	6720.280	2880.120	9600.400	34.073	1894	362.904	12.497	0	0.007	0.022	0.002	0.005	0.005	0.623	0.844	0.386	0.634	0.143
Track_1895	1895	NaN	NaN	4	0	0	0	0	0	720.030	2880.120	3600.150	4.767	1895	376.922	11.214	0	0.008	0.010	0.007	0.007	0.002	0.343	0.392	0.261	0.387	0.053
Track_1896	1896	NaN	NaN	14	0	0	0	0	0	3120.130	2880.120	6000.250	19.367	1896	94.699	5.879	0	0.009	0.015	0.003	0.008	0.004	0.479	0.708	0.298	0.511	0.116
Track_1897	1897	NaN	NaN	2	0	0	0	0	0	240.010	2880.120	3120.130	3.935	1897	150.040	16.558	0	0.016	0.016	0.016	0.016	NaN	0.314	0.367	0.261	0.367	0.053
Track_1898	1898	NaN	NaN	5	0	0	0	0	0	960.040	2880.120	3840.160	3.018	1898	287.077	13.605	0	0.005	0.006	0.003	0.005	0.001	0.514	0.667	0.383	0.453	0.118
Track_1899	1899	NaN	NaN	10	0	0	0	0	0	2160.090	2880.120	5040.210	4.036	1899	365.647	37.756	0	0.012	0.039	0.002	0.008	0.011	0.543	0.692	0.374	0.510	0.097
Track_1900	1900	NaN	NaN	88	0	0	0	0	0	20880.870	2880.120	23760.990	52.111	1900	320.076	28.157	0	0.008	0.044	4.298E-4	0.007	0.008	0.601	1.104	0.237	0.562	0.207
Track_1901	1901	NaN	NaN	5	0	0	0	0	0	960.040	2880.120	3840.160	2.913	1901	265.205	65.017	0	0.007	0.010	4.751E-4	0.009	0.004	0.513	0.636	0.399	0.519	0.096
Track_1902	1902	NaN	NaN	11	0	0	0	0	0	2400.100	2880.120	5280.220	5.219	1902	268.017	78.767	0	0.007	0.015	0.002	0.007	0.004	0.381	0.471	0.240	0.427	0.078
Track_1903	1903	NaN	NaN	15	0	0	0	0	0	3360.140	2880.120	6240.260	1.361	1903	300.935	76.341	0	0.007	0.028	0.002	0.007	0.007	0.572	0.931	0.289	0.572	0.156
Track_1904	1904	NaN	NaN	11	0	0	0	0	0	2400.100	2880.120	5280.220	18.388	1904	481.679	74.284	0	0.008	0.018	0.002	0.008	0.005	0.494	0.746	0.348	0.466	0.127
Track_1905	1905	NaN	NaN	12	0	0	0	0	0	2640.110	2880.120	5520.230	11.806	1905	59.882	63.544	0	0.008	0.026	0.001	0.006	0.007	0.397	0.602	0.242	0.404	0.104
Track_1906	1906	NaN	NaN	11	0	0	0	0	0	2400.100	2880.120	5280.220	9.700	1906	365.147	89.086	0	0.007	0.013	0.002	0.006	0.003	0.551	0.768	0.398	0.557	0.114
Track_1907	1907	NaN	NaN	59	0	0	0	0	0	13920.580	2880.120	16800.700	37.688	1907	317.952	132.977	0	0.008	0.061	0.001	0.006	0.008	0.581	0.972	0.296	0.554	0.182
Track_1908	1908	NaN	NaN	29	0	0	0	0	0	6720.280	2880.120	9600.400	21.429	1908	381.566	121.761	0	0.006	0.014	9.207E-4	0.004	0.004	0.541	0.824	0.345	0.509	0.124
Track_1909	1909	NaN	NaN	11	0	0	0	0	0	2400.100	2880.120	5280.220	9.454	1909	421.924	116.847	0	0.008	0.013	0.004	0.009	0.003	0.576	0.657	0.465	0.591	0.060
Track_1910	1910	NaN	NaN	13	0	0	0	0	0	2880.120	2880.120	5760.240	16.404	1910	370.897	143.833	0	0.009	0.020	0.002	0.008	0.006	0.636	0.902	0.270	0.719	0.184
Track_1911	1911	NaN	NaN	4	0	0	0	0	0	720.030	2880.120	3600.150	9.753	1911	609.489	132.036	0	0.017	0.024	0.012	0.014	0.006	0.301	0.384	0.254	0.309	0.052
Track_1912	1912	NaN	NaN	14	0	0	0	0	0	3120.130	2880.120	6000.250	11.994	1912	310.551	155.855	0	0.011	0.029	0.004	0.010	0.007	0.549	0.806	0.239	0.625	0.168
Track_1913	1913	NaN	NaN	21	0	0	0	0	0	4800.200	2880.120	7680.320	27.501	1913	75.652	169.087	0	0.007	0.019	0.001	0.007	0.005	0.476	0.888	0.246	0.431	0.202
Track_1914	1914	NaN	NaN	18	0	0	0	0	0	4080.170	2400.100	6480.270	16.458	1914	33.896	166.232	0	0.012	0.060	0.002	0.009	0.013	0.712	1.036	0.267	0.806	0.229
Track_1915	1915	NaN	NaN	9	0	0	0	0	0	1920.080	2880.120	4800.200	19.461	1915	538.014	186.241	0	0.011	0.020	0.004	0.011	0.005	0.440	0.535	0.379	0.429	0.050
Track_1916	1916	NaN	NaN	6	0	0	0	0	0	1200.050	2880.120	4080.170	7.618	1916	376.477	190.438	0	0.007	0.009	0.006	0.007	0.001	0.600	0.709	0.448	0.644	0.097
Track_1917	1917	NaN	NaN	4	0	0	0	0	0	720.030	2400.100	3120.130	3.500	1917	444.278	190.266	0	0.022	0.038	0.010	0.017	0.014	0.436	0.815	0.244	0.371	0.223
Track_1918	1918	NaN	NaN	18	0	0	0	0	0	4080.170	2880.120	6960.290	34.202	1918	437.755	196.694	0	0.011	0.019	6.033E-4	0.011	0.005	0.851	1.138	0.517	0.877	0.195
Track_1919	1919	NaN	NaN	28	0	0	0	0	0	6480.270	2880.120	9360.390	42.596	1919	144.546	170.672	0	0.012	0.050	0.001	0.010	0.010	0.651	1.467	0.296	0.635	0.275
Track_1920	1920	NaN	NaN	2	0	0	0	0	0	240.010	2880.120	3120.130	2.253	1920	156.219	179.014	0	0.009	0.009	0.009	0.009	NaN	0.326	0.351	0.301	0.351	0.025
Track_1921	1921	NaN	NaN	56	0	0	0	0	0	13200.550	2880.120	16080.670	41.747	1921	421.227	190.092	0	0.007	0.017	7.405E-4	0.006	0.004	0.648	1.021	0.254	0.692	0.187
Track_1922	1922	NaN	NaN	2	0	0	0	0	0	240.010	2880.120	3120.130	3.894	1922	600.250	201.688	0	0.016	0.016	0.016	0.016	NaN	0.482	0.679	0.285	0.679	0.197
Track_1923	1923	NaN	NaN	15	0	0	0	0	0	3360.140	2880.120	6240.260	21.636	1923	98.893	193.720	0	0.009	0.018	9.244E-4	0.010	0.004	0.466	0.594	0.271	0.496	0.095
Track_1924	1924	NaN	NaN	12	0	0	0	0	0	2640.110	2880.120	5520.230	14.153	1924	395.270	197.187	0	0.008	0.015	0.002	0.007	0.004	0.596	0.769	0.373	0.680	0.141
Track_1925	1925	NaN	NaN	101	0	0	0	0	0	24001.000	2880.120	26881.120	212.225	1925	186.910	231.081	0	0.011	0.040	0.001	0.011	0.006	0.831	1.239	0.237	0.903	0.230
Track_1926	1926	NaN	NaN	8	0	0	0	0	0	1680.070	2880.120	4560.190	12.767	1926	543.486	229.434	0	0.008	0.013	0.003	0.008	0.004	0.304	0.396	0.236	0.285	0.055
Track_1927	1927	NaN	NaN	13	0	0	0	0	0	2880.120	2880.120	5760.240	24.475	1927	84.986	218.409	0	0.009	0.015	0.003	0.008	0.004	0.589	0.790	0.254	0.656	0.146
Track_1928	1928	NaN	NaN	4	0	0	0	0	0	720.030	2880.120	3600.150	7.840	1928	310.195	240.741	0	0.013	0.015	0.009	0.014	0.003	0.475	0.610	0.343	0.578	0.120
Track_1929	1929	NaN	NaN	2	0	0	0	0	0	240.010	2880.120	3120.130	0.620	1929	272.213	235.159	0	0.003	0.003	0.003	0.003	NaN	0.398	0.420	0.376	0.420	0.022
Track_1930	1930	NaN	NaN	2	0	0	0	0	0	240.010	2880.120	3120.130	1.068	1930	97.798	238.346	0	0.004	0.004	0.004	0.004	NaN	0.540	0.544	0.536	0.544	0.004
Track_1931	1931	NaN	NaN	34	0	0	0	0	0	7920.330	2880.120	10800.450	55.041	1931	576.722	242.154	0	0.010	0.020	0.002	0.009	0.005	0.473	0.828	0.277	0.435	0.140
Track_1932	1932	NaN	NaN	67	0	0	0	0	0	15840.660	2880.120	18720.780	104.731	1932	214.932	238.059	0	0.009	0.019	0.001	0.009	0.004	0.820	1.409	0.336	0.753	0.263
Track_1933	1933	NaN	NaN	57	0	0	0	0	0	13440.560	2880.120	16320.680	47.702	1933	406.458	267.035	0	0.008	0.047	0.002	0.007	0.007	0.564	1.104	0.256	0.496	0.228
Track_1934	1934	NaN	NaN	11	0	0	0	0	0	2400.100	2880.120	5280.220	10.168	1934	136.194	254.678	0	0.007	0.013	0.003	0.007	0.003	0.435	0.770	0.238	0.409	0.161
Track_1935	1935	NaN	NaN	34	0	0	0	0	0	7920.330	2880.120	10800.450	37.045	1935	175.488	251.835	0	0.008	0.015	0.001	0.008	0.004	0.540	0.775	0.260	0.572	0.133
Track_1936	1936	NaN	NaN	20	0	0	0	0	0	4560.190	2880.120	7440.310	22.865	1936	330.389	255.163	0	0.010	0.030	0.003	0.009	0.006	0.891	1.260	0.301	0.993	0.258
Track_1937	1937	NaN	NaN	70	0	0	0	0	0	16560.690	2880.120	19440.810	157.441	1937	161.156	261.175	0	0.011	0.051	3.170E-4	0.010	0.007	0.574	1.192	0.250	0.531	0.206
Track_1938	1938	NaN	NaN	14	0	0	0	0	0	3120.130	2880.120	6000.250	16.410	1938	272.711	254.816	0	0.008	0.020	0.002	0.007	0.006	0.540	0.738	0.231	0.571	0.139
Track_1939	1939	NaN	NaN	27	0	0	0	0	0	6240.260	2880.120	9120.380	29.895	1939	417.363	268.330	0	0.011	0.041	9.477E-4	0.009	0.009	0.473	0.859	0.235	0.405	0.195
Track_1940	1940	NaN	NaN	26	0	0	0	0	0	6000.250	2880.120	8880.370	20.932	1940	199.228	253.125	0	0.009	0.020	9.760E-4	0.009	0.004	0.607	0.896	0.309	0.612	0.148
Track_1941	1941	NaN	NaN	20	0	0	0	0	0	4560.190	2880.120	7440.310	52.176	1941	588.923	298.845	0	0.015	0.020	0.008	0.014	0.004	0.443	0.708	0.249	0.451	0.112
Track_1942	1942	NaN	NaN	29	0	0	0	0	0	6720.280	2880.120	9600.400	41.714	1942	539.843	291.264	0	0.010	0.020	0.002	0.009	0.004	0.376	0.561	0.265	0.368	0.077
Track_1943	1943	NaN	NaN	10	0	0	0	0	0	2160.090	2880.120	5040.210	30.177	1943	518.424	281.279	0	0.014	0.026	0.007	0.013	0.006	0.352	0.430	0.277	0.362	0.042
Track_1944	1944	NaN	NaN	5	0	0	0	0	0	960.040	2880.120	3840.160	5.661	1944	268.139	276.277	0	0.007	0.012	7.197E-4	0.010	0.005	0.418	0.545	0.358	0.377	0.069
Track_1945	1945	NaN	NaN	9	0	0	0	0	0	1920.080	2880.120	4800.200	7.524	1945	412.961	295.482	0	0.010	0.023	0.005	0.009	0.006	0.538	0.706	0.283	0.573	0.142
Track_1946	1946	NaN	NaN	7	0	0	0	0	0	1440.060	2880.120	4320.180	10.795	1946	422.661	289.411	0	0.008	0.013	0.005	0.008	0.003	0.532	0.763	0.282	0.468	0.164
Track_1947	1947	NaN	NaN	14	0	0	0	0	0	3120.130	2880.120	6000.250	18.980	1947	212.929	293.246	0	0.007	0.019	8.084E-4	0.007	0.005	0.347	0.508	0.255	0.341	0.073
Track_1948	1948	NaN	NaN	9	0	0	0	0	0	1920.080	2880.120	4800.200	1.455	1948	274.346	285.998	0	0.012	0.040	0.004	0.009	0.012	0.387	0.677	0.251	0.318	0.145
Track_1949	1949	NaN	NaN	2	0	0	0	0	0	240.010	1200.050	1440.060	2.096	1949	512.728	274.498	0	0.009	0.009	0.009	0.009	NaN	0.302	0.332	0.271	0.332	0.031
Track_1950	1950	NaN	NaN	2	0	0	0	0	0	240.010	1200.050	1440.060	2.280	1950	217.663	18.739	0	0.010	0.010	0.010	0.010	NaN	0.296	0.332	0.260	0.332	0.036
Track_1951	1951	NaN	NaN	2	0	0	0	0	0	240.010	1200.050	1440.060	2.069	1951	411.256	112.854	0	0.009	0.009	0.009	0.009	NaN	0.475	0.515	0.435	0.515	0.040
Track_1952	1952	NaN	NaN	2	0	0	0	0	0	240.010	0.000	240.010	1.211	1952	405.393	0.000	0	0.005	0.005	0.005	0.005	NaN	0.364	0.367	0.360	0.367	0.004
Track_1953	1953	NaN	NaN	2	0	0	0	0	0	240.010	0.000	240.010	0.879	1953	329.481	10.923	0	0.004	0.004	0.004	0.004	NaN	0.276	0.282	0.270	0.282	0.006
Track_1954	1954	NaN	NaN	2	0	0	0	0	0	240.010	0.000	240.010	3.278	1954	170.480	13.386	0	0.014	0.014	0.014	0.014	NaN	0.389	0.484	0.294	0.484	0.095
Track_1955	1955	NaN	NaN	2	0	0	0	0	0	240.010	0.000	240.010	0.996	1955	62.669	14.588	0	0.004	0.004	0.004	0.004	NaN	0.435	0.483	0.387	0.483	0.048
Track_1956	1956	NaN	NaN	2	0	0	0	0	0	240.010	0.000	240.010	1.288	1956	201.347	21.681	0	0.005	0.005	0.005	0.005	NaN	0.339	0.383	0.295	0.383	0.044
Track_1957	1957	NaN	NaN	2	0	0	0	0	0	240.010	0.000	240.010	3.541	1957	428.296	25.109	0	0.015	0.015	0.015	0.015	NaN	0.822	0.844	0.799	0.844	0.022
Track_1958	1958	NaN	NaN	2	0	0	0	0	0	240.010	0.000	240.010	2.094	1958	458.224	18.951	0	0.009	0.009	0.009	0.009	NaN	0.514	0.540	0.488	0.540	0.026
Track_1959	1959	NaN	NaN	4	0	0	0	0	0	720.030	0.000	720.030	8.665	1959	278.539	15.689	0	0.017	0.038	0.002	0.010	0.019	0.382	0.438	0.325	0.422	0.049
Track_1960	1960	NaN	NaN	2	0	0	0	0	0	240.010	0.000	240.010	2.413	1960	415.443	20.198	0	0.010	0.010	0.010	0.010	NaN	0.369	0.452	0.286	0.452	0.083
Track_1961	1961	NaN	NaN	2	0	0	0	0	0	240.010	0.000	240.010	2.990	1961	283.665	34.393	0	0.012	0.012	0.012	0.012	NaN	0.323	0.367	0.280	0.367	0.044
Track_1962	1962	NaN	NaN	2	0	0	0	0	0	240.010	0.000	240.010	1.997	1962	527.691	50.946	0	0.008	0.008	0.008	0.008	NaN	0.284	0.313	0.256	0.313	0.029
Track_1963	1963	NaN	NaN	4	0	0	0	0	0	720.030	0.000	720.030	19.340	1963	454.787	43.808	0	0.028	0.060	0.009	0.015	0.028	0.377	0.514	0.294	0.395	0.088
Track_1964	1964	NaN	NaN	2	0	0	0	0	0	240.010	0.000	240.010	1.817	1964	390.803	44.365	0	0.008	0.008	0.008	0.008	NaN	0.926	0.945	0.907	0.945	0.019
Track_1965	1965	NaN	NaN	2	0	0	0	0	0	240.010	0.000	240.010	0.184	1965	327.774	63.300	0	7.660E-4	7.660E-4	7.660E-4	7.660E-4	NaN	0.399	0.454	0.345	0.454	0.055
Track_1966	1966	NaN	NaN	2	0	0	0	0	0	240.010	0.000	240.010	0.962	1966	24.950	55.454	0	0.004	0.004	0.004	0.004	NaN	1.080	1.086	1.074	1.086	0.006
Track_1967	1967	NaN	NaN	2	0	0	0	0	0	240.010	0.000	240.010	2.118	1967	471.771	78.345	0	0.009	0.009	0.009	0.009	NaN	0.318	0.370	0.266	0.370	0.052
Track_1968	1968	NaN	NaN	2	0	0	0	0	0	240.010	0.000	240.010	2.327	1968	464.904	71.483	0	0.010	0.010	0.010	0.010	NaN	0.528	0.602	0.453	0.602	0.074
Track_1969	1969	NaN	NaN	2	0	0	0	0	0	240.010	0.000	240.010	2.689	1969	116.463	70.010	0	0.011	0.011	0.011	0.011	NaN	0.448	0.506	0.391	0.506	0.057
Track_1970	1970	NaN	NaN	2	0	0	0	0	0	240.010	0.000	240.010	2.588	1970	494.496	90.304	0	0.011	0.011	0.011	0.011	NaN	0.351	0.354	0.348	0.354	0.003
Track_1971	1971	NaN	NaN	2	0	0	0	0	0	240.010	0.000	240.010	1.748	1971	477.639	85.608	0	0.007	0.007	0.007	0.007	NaN	0.417	0.513	0.321	0.513	0.096
Track_1972	1972	NaN	NaN	2	0	0	0	0	0	240.010	0.000	240.010	3.895	1972	566.362	97.007	0	0.016	0.016	0.016	0.016	NaN	0.375	0.398	0.352	0.398	0.023
Track_1973	1973	NaN	NaN	2	0	0	0	0	0	240.010	0.000	240.010	2.601	1973	523.368	94.903	0	0.011	0.011	0.011	0.011	NaN	0.703	0.857	0.549	0.857	0.154
Track_1974	1974	NaN	NaN	2	0	0	0	0	0	240.010	0.000	240.010	2.075	1974	569.302	118.807	0	0.009	0.009	0.009	0.009	NaN	0.256	0.265	0.248	0.265	0.009
Track_1975	1975	NaN	NaN	2	0	0	0	0	0	240.010	0.000	240.010	0.859	1975	421.654	123.792	0	0.004	0.004	0.004	0.004	NaN	0.363	0.396	0.330	0.396	0.033
Track_1976	1976	NaN	NaN	2	0	0	0	0	0	240.010	0.000	240.010	3.058	1976	546.878	140.253	0	0.013	0.013	0.013	0.013	NaN	0.634	0.784	0.484	0.784	0.150
Track_1977	1977	NaN	NaN	2	0	0	0	0	0	240.010	0.000	240.010	3.669	1977	117.651	131.598	0	0.015	0.015	0.015	0.015	NaN	0.357	0.447	0.267	0.447	0.090
Track_1978	1978	NaN	NaN	2	0	0	0	0	0	240.010	0.000	240.010	1.638	1978	206.113	128.050	0	0.007	0.007	0.007	0.007	NaN	0.497	0.540	0.455	0.540	0.043
Track_1979	1979	NaN	NaN	2	0	0	0	0	0	240.010	0.000	240.010	0.615	1979	16.644	162.690	0	0.003	0.003	0.003	0.003	NaN	1.047	1.059	1.035	1.059	0.012
Track_1980	1980	NaN	NaN	2	0	0	0	0	0	240.010	0.000	240.010	0.987	1980	611.658	179.548	0	0.004	0.004	0.004	0.004	NaN	0.445	0.467	0.424	0.467	0.022
Track_1981	1981	NaN	NaN	2	0	0	0	0	0	240.010	0.000	240.010	2.681	1981	562.223	177.452	0	0.011	0.011	0.011	0.011	NaN	0.243	0.244	0.242	0.244	0.001
Track_1982	1982	NaN	NaN	2	0	0	0	0	0	240.010	0.000	240.010	3.841	1982	542.287	208.439	0	0.016	0.016	0.016	0.016	NaN	0.501	0.539	0.464	0.539	0.038
Track_1983	1983	NaN	NaN	2	0	0	0	0	0	240.010	0.000	240.010	2.070	1983	310.194	201.399	0	0.009	0.009	0.009	0.009	NaN	0.395	0.400	0.391	0.400	0.004
Track_1984	1984	NaN	NaN	2	0	0	0	0	0	240.010	0.000	240.010	1.829	1984	358.072	219.629	0	0.008	0.008	0.008	0.008	NaN	0.397	0.478	0.315	0.478	0.082
Track_1985	1985	NaN	NaN	2	0	0	0	0	0	240.010	0.000	240.010	0.783	1985	218.876	233.060	0	0.003	0.003	0.003	0.003	NaN	0.558	0.583	0.533	0.583	0.025
Track_1986	1986	NaN	NaN	2	0	0	0	0	0	240.010	0.000	240.010	2.941	1986	453.559	233.667	0	0.012	0.012	0.012	0.012	NaN	0.582	0.604	0.559	0.604	0.023
Track_1987	1987	NaN	NaN	2	0	0	0	0	0	240.010	0.000	240.010	2.149	1987	369.091	236.690	0	0.009	0.009	0.009	0.009	NaN	0.774	1.056	0.492	1.056	0.282
Track_1988	1988	NaN	NaN	2	0	0	0	0	0	240.010	0.000	240.010	2.265	1988	495.929	230.730	0	0.009	0.009	0.009	0.009	NaN	0.466	0.556	0.376	0.556	0.090
Track_1989	1989	NaN	NaN	2	0	0	0	0	0	240.010	0.000	240.010	0.597	1989	234.598	229.081	0	0.002	0.002	0.002	0.002	NaN	0.480	0.565	0.396	0.565	0.084
Track_1990	1990	NaN	NaN	2	0	0	0	0	0	240.010	0.000	240.010	2.920	1990	274.321	239.126	0	0.012	0.012	0.012	0.012	NaN	0.371	0.426	0.316	0.426	0.055
Track_1991	1991	NaN	NaN	2	0	0	0	0	0	240.010	0.000	240.010	4.188	1991	267.224	263.277	0	0.017	0.017	0.017	0.017	NaN	0.417	0.476	0.358	0.476	0.059
Track_1992	1992	NaN	NaN	2	0	0	0	0	0	240.010	0.000	240.010	1.643	1992	439.884	262.115	0	0.007	0.007	0.007	0.007	NaN	0.354	0.408	0.301	0.408	0.053
Track_1993	1993	NaN	NaN	2	0	0	0	0	0	240.010	0.000	240.010	1.517	1993	220.591	269.256	0	0.006	0.006	0.006	0.006	NaN	0.475	0.675	0.275	0.675	0.200
Track_1994	1994	NaN	NaN	2	0	0	0	0	0	240.010	0.000	240.010	1.882	1994	151.284	253.477	0	0.008	0.008	0.008	0.008	NaN	0.409	0.413	0.404	0.413	0.004
Track_1995	1995	NaN	NaN	2	0	0	0	0	0	240.010	0.000	240.010	0.824	1995	266.628	278.415	0	0.003	0.003	0.003	0.003	NaN	0.322	0.329	0.315	0.329	0.007
Track_1996	1996	NaN	NaN	2	0	0	0	0	0	240.010	0.000	240.010	1.367	1996	215.225	276.622	0	0.006	0.006	0.006	0.006	NaN	0.392	0.505	0.278	0.505	0.114
Track_1997	1997	NaN	NaN	2	0	0	0	0	0	240.010	0.000	240.010	2.412	1997	189.306	292.100	0	0.010	0.010	0.010	0.010	NaN	0.345	0.395	0.296	0.395	0.050
Track_1998	1998	NaN	NaN	2	0	0	0	0	0	240.010	0.000	240.010	2.046	1998	410.087	296.556	0	0.009	0.009	0.009	0.009	NaN	0.491	0.568	0.414	0.568	0.077
[truncated: 6,158 more rows]
