# Supplementary material for: A Yap-dependent mechanoregulatory program sustains cell migration for embryo axis assembly
Source: Nat Commun. 2023 May 16;14:2804. doi: 10.1038/s41467-023-38482-w (PMC10188487; doi:10.1038/s41467-023-38482-w)
Supplement: Supplementary file 13 — Source Data [file 41467_2023_38482_MOESM13_ESM.zip › Source Data/Fig2_S2/DM2 Links in tracks statistics.csv]

Label	TRACK_ID	SPOT_SOURCE_ID	SPOT_TARGET_ID	LINK_COST	EDGE_TIME	EDGE_X_LOCATION	EDGE_Y_LOCATION	EDGE_Z_LOCATION	VELOCITY	DISPLACEMENT	MANUAL_COLOR
(ID410931 : ID418041)	0	410931	418041	6.888	120.005	171.303	0.000	0	0.011	2.625	None
(ID418041 : ID413742)	0	418041	413742	2.609	360.015	173.422	0.000	0	0.007	1.615	None
(ID413742 : ID415157)	0	413742	415157	16.807	600.025	174.116	2.047	0	0.017	4.100	None
(ID415157 : ID411612)	0	415157	411612	30.156	840.035	175.832	2.047	0	0.023	5.491	None
(ID410932 : ID418044)	1	410932	418044	1.019	120.005	190.886	0.000	0	0.004	1.009	None
(ID418044 : ID413743)	1	418044	413743	25.474	360.015	187.857	0.000	0	0.021	5.047	None
(ID413743 : ID415143)	1	413743	415143	0.041	600.025	185.233	0.000	0	8.412E-4	0.202	None
(ID415143 : ID411613)	1	415143	411613	6.888	840.035	186.444	0.000	0	0.011	2.625	None
(ID411613 : ID415852)	1	411613	415852	0.367	1080.045	187.454	0.000	0	0.003	0.606	None
(ID415852 : ID417267)	1	415852	417267	1.467	1320.055	187.756	0.000	0	0.005	1.211	None
(ID410929 : ID418037)	2	410929	418037	3.301	120.005	127.896	0.000	0	0.008	1.817	None
(ID418037 : ID413740)	2	418037	413740	0.041	360.015	128.906	0.000	0	8.412E-4	0.202	None
(ID413740 : ID415141)	2	413740	415141	0.041	600.025	128.906	0.000	0	8.412E-4	0.202	None
(ID410949 : ID418090)	3	410949	418090	5.711	120.005	142.159	3.903	0	0.010	2.390	None
(ID418090 : ID413741)	3	418090	413741	10.104	360.015	143.313	1.573	0	0.013	3.179	None
(ID413741 : ID415142)	3	413741	415142	0.367	600.025	143.240	0.000	0	0.003	0.606	None
(ID415142 : ID411610)	3	415142	411610	2.609	840.035	143.745	0.000	0	0.007	1.615	None
(ID411610 : ID415850)	3	411610	415850	2.225E-308	1080.045	144.552	0.000	0	0.000	0.000	None
(ID410942 : ID418071)	4	410942	418071	0.041	120.005	420.837	0.000	0	8.412E-4	0.202	None
(ID418071 : ID413750)	4	418071	413750	11.779	360.015	419.222	0.000	0	0.014	3.432	None
(ID413750 : ID415146)	4	413750	415146	4.932	600.025	416.395	0.000	0	0.009	2.221	None
(ID415146 : ID411616)	4	415146	411616	2.225E-308	840.035	415.285	0.000	0	0.000	0.000	None
(ID411616 : ID415857)	4	411616	415857	5.869	1080.045	414.074	0.000	0	0.010	2.423	None
(ID415857 : ID417275)	4	415857	417275	10.434	1320.055	411.247	0.000	0	0.013	3.230	None
(ID417275 : ID414433)	4	417275	414433	1.997	1560.065	408.926	0.000	0	0.006	1.413	None
(ID414433 : ID413042)	4	414433	413042	9.171	1800.075	406.705	0.000	0	0.013	3.028	None
(ID413042 : ID411727)	4	413042	411727	0.367	2040.085	404.888	0.000	0	0.003	0.606	None
(ID411727 : ID416564)	4	411727	416564	4.932	2280.095	403.475	0.000	0	0.009	2.221	None
(ID416564 : ID417286)	4	416564	417286	2.609	2520.105	401.557	0.000	0	0.007	1.615	None
(ID417286 : ID419401)	4	417286	419401	4.932	2760.115	399.639	0.000	0	0.009	2.221	None
(ID419401 : ID420116)	4	419401	420116	13.206	3000.125	396.711	0.000	0	0.015	3.634	None
(ID420116 : ID420844)	4	420116	420844	2.609	3240.135	394.087	0.000	0	0.007	1.615	None
(ID420844 : ID421573)	4	420844	421573	1.997	3480.145	392.573	0.000	0	0.006	1.413	None
(ID421573 : ID424469)	4	421573	424469	1.467	3720.155	391.260	0.000	0	0.005	1.211	None
(ID424469 : ID422306)	4	424469	422306	0.367	3960.165	390.957	0.000	0	0.003	0.606	None
(ID422306 : ID423744)	4	422306	423744	9.171	4200.175	389.746	0.000	0	0.013	3.028	None
(ID423744 : ID423022)	4	423744	423022	0.041	4440.185	388.333	0.000	0	8.412E-4	0.202	None
(ID423022 : ID425900)	4	423022	425900	0.163	4680.195	388.232	0.000	0	0.002	0.404	None
(ID425900 : ID427333)	4	425900	427333	0.367	4920.205	388.333	0.000	0	0.003	0.606	None
(ID427333 : ID426631)	4	427333	426631	5.947	5160.215	388.879	1.195	0	0.010	2.439	None
(ID426631 : ID425191)	4	426631	425191	2.215	5400.225	389.618	2.945	0	0.006	1.488	None
(ID425191 : ID428757)	4	425191	428757	0.247	5640.235	390.323	3.633	0	0.002	0.497	None
(ID428757 : ID428059)	4	428757	428059	3.722	5880.245	389.578	3.902	0	0.008	1.929	None
(ID428059 : ID429484)	4	428059	429484	0.579	6120.255	388.961	3.865	0	0.003	0.761	None
(ID429484 : ID430204)	4	429484	430204	1.365	6360.265	389.866	3.549	0	0.005	1.168	None
(ID430204 : ID430906)	4	430204	430906	11.793	6600.275	390.645	1.704	0	0.014	3.434	None
(ID430906 : ID434480)	4	430906	434480	0.163	6840.285	390.655	0.000	0	0.002	0.404	None
(ID434480 : ID435900)	4	434480	435900	0.041	7080.295	390.554	0.000	0	8.412E-4	0.202	None
(ID435900 : ID431608)	4	435900	431608	0.367	7320.305	390.352	0.000	0	0.003	0.606	None
(ID431608 : ID432332)	4	431608	432332	10.901	7560.315	389.337	1.489	0	0.014	3.302	None
(ID432332 : ID433757)	4	432332	433757	6.021	7800.325	388.085	1.877	0	0.010	2.454	None
(ID433757 : ID435184)	4	433757	435184	7.379	8040.335	388.001	2.055	0	0.011	2.716	None
(ID435184 : ID433034)	4	435184	433034	5.301	8280.345	389.043	4.325	0	0.010	2.302	None
(ID433034 : ID436608)	4	433034	436608	0.540	8520.355	389.968	5.459	0	0.003	0.735	None
(ID436608 : ID438798)	4	436608	438798	6.147	8760.365	391.533	5.427	0	0.010	2.479	None
(ID438798 : ID438069)	4	438798	438069	15.604	9000.375	394.567	6.049	0	0.016	3.950	None
(ID438069 : ID437338)	4	438069	437338	12.371	9240.385	398.095	7.209	0	0.015	3.517	None
(ID437338 : ID439544)	4	437338	439544	0.623	9480.395	400.195	7.460	0	0.003	0.789	None
(ID439544 : ID441888)	4	439544	441888	11.002	9720.405	402.229	7.432	0	0.014	3.317	None
(ID441888 : ID440296)	4	441888	440296	12.275	9960.415	405.628	7.701	0	0.015	3.504	None
(ID440296 : ID443430)	4	440296	443430	7.593	10200.425	408.524	7.137	0	0.011	2.756	None
(ID443430 : ID441080)	4	443430	441080	3.002	10440.435	409.464	5.547	0	0.007	1.733	None
(ID441080 : ID445009)	4	441080	445009	0.020	10680.445	409.298	4.757	0	5.854E-4	0.141	None
(ID445009 : ID445806)	4	445009	445806	1.205	10920.455	409.880	4.940	0	0.005	1.098	None
(ID445806 : ID442630)	4	445806	442630	0.643	11160.465	410.791	4.944	0	0.003	0.802	None
(ID442630 : ID444210)	4	442630	444210	1.782	11400.475	411.749	5.147	0	0.006	1.335	None
(ID444210 : ID446618)	4	444210	446618	1.810	11640.485	412.946	5.742	0	0.006	1.345	None
(ID446618 : ID448232)	4	446618	448232	6.345	11880.495	414.074	7.156	0	0.010	2.519	None
(ID448232 : ID447428)	4	448232	447428	3.478	12120.505	414.325	9.204	0	0.008	1.865	None
(ID447428 : ID449043)	4	447428	449043	9.860	12360.515	413.129	11.360	0	0.013	3.140	None
(ID449043 : ID449843)	4	449043	449843	2.795	12600.525	411.548	13.153	0	0.007	1.672	None
(ID449843 : ID450678)	4	449843	450678	0.766	12840.535	411.030	14.107	0	0.004	0.875	None
(ID450678 : ID453931)	4	450678	453931	7.651	13080.545	410.355	15.655	0	0.012	2.766	None
(ID453931 : ID451479)	4	453931	451479	0.812	13320.555	409.212	17.075	0	0.004	0.901	None
(ID451479 : ID454753)	4	451479	454753	1.114	13560.565	409.348	17.582	0	0.004	1.055	None
(ID454753 : ID452299)	4	454753	452299	6.374	13800.575	409.348	18.965	0	0.011	2.525	None
(ID452299 : ID455574)	4	452299	455574	1.347	14040.585	408.738	20.697	0	0.005	1.161	None
(ID455574 : ID453122)	4	455574	453122	1.615	14280.595	407.986	21.390	0	0.005	1.271	None
(ID453122 : ID458818)	4	453122	458818	8.052	14520.605	407.113	22.913	0	0.012	2.838	None
(ID458818 : ID456411)	4	458818	456411	1.809	14760.615	406.217	24.124	0	0.006	1.345	None
(ID456411 : ID457229)	4	456411	457229	0.044	15000.625	405.510	23.853	0	8.774E-4	0.211	None
(ID457229 : ID459653)	4	457229	459653	1.312	15240.635	405.077	24.201	0	0.005	1.146	None
(ID459653 : ID458045)	4	459653	458045	5.965	15480.645	403.555	25.049	0	0.010	2.442	None
(ID458045 : ID461242)	4	458045	461242	8.220	15720.655	401.767	26.745	0	0.012	2.867	None
(ID461242 : ID462037)	4	461242	462037	2.541	15960.665	400.335	28.096	0	0.007	1.594	None
(ID462037 : ID465263)	4	462037	465263	1.195	16200.675	399.087	28.468	0	0.005	1.093	None
(ID465263 : ID462843)	4	465263	462843	0.033	16440.685	398.553	28.730	0	7.568E-4	0.182	None
(ID462843 : ID460468)	4	462843	460468	2.827	16680.695	398.271	29.503	0	0.007	1.681	None
(ID460468 : ID463671)	4	460468	463671	1.818	16920.705	397.556	30.755	0	0.006	1.348	None
(ID463671 : ID466077)	4	463671	466077	4.837	17160.715	396.321	32.022	0	0.009	2.199	None
(ID466077 : ID464450)	4	466077	464450	5.965	17400.725	394.402	32.631	0	0.010	2.442	None
(ID464450 : ID467707)	4	464450	467707	1.207	17640.735	393.648	32.728	0	0.005	1.098	None
(ID467707 : ID466887)	4	467707	466887	2.267	17880.745	393.785	33.734	0	0.006	1.506	None
(ID466887 : ID469359)	4	466887	469359	1.848	18120.755	393.844	34.993	0	0.006	1.359	None
(ID469359 : ID468535)	4	469359	468535	0.462	18360.765	394.141	35.896	0	0.003	0.680	None
(ID468535 : ID470986)	4	468535	470986	3.631	18600.775	393.126	36.357	0	0.008	1.906	None
(ID470986 : ID470172)	4	470986	470172	0.761	18840.785	391.940	36.123	0	0.004	0.872	None
(ID470172 : ID474242)	4	470172	474242	7.755	19080.795	393.052	36.085	0	0.012	2.785	None
(ID474242 : ID471811)	4	474242	471811	134.982	19320.805	399.664	38.880	0	0.048	11.618	None
(ID471811 : ID473453)	4	471811	473453	1.490	19560.815	404.994	41.955	0	0.005	1.221	None
(ID473453 : ID475897)	4	473453	475897	1.841	19800.825	404.784	41.945	0	0.006	1.357	None
(ID475897 : ID475066)	4	475897	475066	1.306	20040.835	403.975	41.549	0	0.005	1.143	None
(ID475066 : ID472638)	4	475066	472638	7.492	20280.845	402.323	42.549	0	0.011	2.737	None
(ID472638 : ID477582)	4	472638	477582	0.797	20520.855	400.798	43.130	0	0.004	0.893	None
(ID477582 : ID476745)	4	477582	476745	0.299	20760.865	400.126	42.904	0	0.002	0.547	None
(ID476745 : ID478420)	4	476745	478420	48.939	21000.875	397.434	45.403	0	0.029	6.996	None
(ID478420 : ID479248)	4	478420	479248	4.797	21240.885	394.054	48.457	0	0.009	2.190	None
(ID479248 : ID480094)	4	479248	480094	0.013	21480.895	393.037	48.988	0	4.778E-4	0.115	None
(ID480094 : ID484317)	4	480094	484317	0.437	21720.905	393.219	49.220	0	0.003	0.661	None
(ID484317 : ID480949)	4	484317	480949	0.241	21960.915	393.681	49.345	0	0.002	0.491	None
(ID480949 : ID483480)	4	480949	483480	1.557	22200.925	393.280	49.251	0	0.005	1.248	None
(ID483480 : ID482628)	4	483480	482628	0.031	22440.935	392.711	49.193	0	7.326E-4	0.176	None
(ID482628 : ID481784)	4	482628	481784	0.242	22680.945	393.010	49.156	0	0.002	0.492	None
(ID481784 : ID485169)	4	481784	485169	132.402	22920.955	395.616	54.435	0	0.048	11.507	None
(ID485169 : ID486011)	4	485169	486011	4.699	23160.965	397.259	60.491	0	0.009	2.168	None
(ID486011 : ID486844)	4	486011	486844	3.426	23400.975	395.614	61.297	0	0.008	1.851	None
(ID410945 : ID418073)	5	410945	418073	1.666	120.005	430.956	0.370	0	0.005	1.291	None
(ID418073 : ID413751)	5	418073	413751	10.434	360.015	428.812	0.000	0	0.013	3.230	None
(ID413751 : ID415147)	5	413751	415147	2.609	600.025	426.389	0.000	0	0.007	1.615	None
(ID415147 : ID411617)	5	415147	411617	0.367	840.035	425.884	0.000	0	0.003	0.606	None
(ID411617 : ID415858)	5	411617	415858	13.206	1080.045	424.370	0.000	0	0.015	3.634	None
(ID415858 : ID417277)	5	415858	417277	6.888	1320.055	421.241	0.000	0	0.011	2.625	None
(ID417277 : ID414434)	5	417277	414434	1.997	1560.065	419.222	0.000	0	0.006	1.413	None
(ID414434 : ID413043)	5	414434	413043	4.932	1800.075	417.405	0.000	0	0.009	2.221	None
(ID413043 : ID411729)	5	413043	411729	0.652	2040.085	415.891	0.000	0	0.003	0.808	None
(ID411729 : ID416565)	5	411729	416565	13.206	2280.095	413.670	0.000	0	0.015	3.634	None
(ID416565 : ID417294)	5	416565	417294	8.321	2520.105	410.779	0.963	0	0.012	2.885	None
(ID417294 : ID419402)	5	417294	419402	8.087	2760.115	408.659	0.963	0	0.012	2.844	None
(ID419402 : ID420117)	5	419402	420117	10.434	3000.125	405.998	0.000	0	0.013	3.230	None
(ID420117 : ID420845)	5	420117	420845	5.869	3240.135	403.172	0.000	0	0.010	2.423	None
(ID420845 : ID421574)	5	420845	421574	5.869	3480.145	400.749	0.000	0	0.010	2.423	None
(ID421574 : ID424470)	5	421574	424470	10.434	3720.155	397.923	0.000	0	0.013	3.230	None
(ID424470 : ID422314)	5	424470	422314	25.774	3960.165	398.317	1.552	0	0.021	5.077	None
(ID422314 : ID423745)	5	422314	423745	25.774	4200.175	398.317	1.552	0	0.021	5.077	None
(ID410940 : ID418065)	6	410940	418065	9.171	120.005	327.161	0.000	0	0.013	3.028	None
(ID418065 : ID413748)	6	418065	413748	1.467	360.015	328.069	0.000	0	0.005	1.211	None
(ID413748 : ID415154)	6	413748	415154	9.489	600.025	326.952	1.453	0	0.013	3.080	None
(ID415154 : ID411622)	6	415154	411622	0.320	840.035	326.723	2.891	0	0.002	0.565	None
(ID411622 : ID415855)	6	411622	415855	10.714	1080.045	326.225	1.439	0	0.014	3.273	None
(ID415855 : ID417271)	6	415855	417271	1.019	1320.055	324.940	0.000	0	0.004	1.009	None
(ID418086 : ID413749)	7	418086	413749	12.028	360.015	396.262	1.066	0	0.014	3.468	None
(ID413749 : ID415145)	7	413749	415145	11.779	600.025	393.178	0.000	0	0.014	3.432	None
(ID415145 : ID411615)	7	415145	411615	0.041	840.035	391.361	0.000	0	8.412E-4	0.202	None
(ID411615 : ID415856)	7	411615	415856	4.932	1080.045	390.150	0.000	0	0.009	2.221	None
(ID415856 : ID417274)	7	415856	417274	9.171	1320.055	387.525	0.000	0	0.013	3.028	None
(ID417274 : ID414432)	7	417274	414432	0.652	1560.065	386.415	0.000	0	0.003	0.808	None
(ID414432 : ID413041)	7	414432	413041	10.434	1800.075	385.204	0.000	0	0.013	3.230	None
(ID413041 : ID411726)	7	413041	411726	2.225E-308	2040.085	383.589	0.000	0	0.000	0.000	None
(ID411726 : ID416563)	7	411726	416563	4.932	2280.095	382.478	0.000	0	0.009	2.221	None
(ID416563 : ID417284)	7	416563	417284	2.609	2520.105	380.560	0.000	0	0.007	1.615	None
(ID417284 : ID419400)	7	417284	419400	0.041	2760.115	379.652	0.000	0	8.412E-4	0.202	None
(ID419400 : ID420115)	7	419400	420115	6.888	3000.125	378.238	0.000	0	0.011	2.625	None
(ID420115 : ID420843)	7	420115	420843	1.467	3240.135	376.321	0.000	0	0.005	1.211	None
(ID420843 : ID421572)	7	420843	421572	3.301	3480.145	374.806	0.000	0	0.008	1.817	None
(ID410936 : ID418054)	8	410936	418054	2.609	120.005	243.680	0.000	0	0.007	1.615	None
(ID418054 : ID413745)	8	418054	413745	3.301	360.015	243.579	0.000	0	0.008	1.817	None
(ID413745 : ID415144)	8	413745	415144	4.932	600.025	241.560	0.000	0	0.009	2.221	None
(ID410955 : ID418103)	9	410955	418103	5.573	120.005	214.502	6.231	0	0.010	2.361	None
(ID418103 : ID413759)	9	418103	413759	2.304	360.015	214.843	5.354	0	0.006	1.518	None
(ID413759 : ID415159)	9	413759	415159	0.505	600.025	214.394	4.788	0	0.003	0.711	None
(ID415159 : ID411624)	9	415159	411624	1.365	840.035	215.033	4.100	0	0.005	1.168	None
(ID411624 : ID415862)	9	411624	415862	4.282	1080.045	214.939	2.757	0	0.009	2.069	None
(ID415862 : ID417268)	9	415862	417268	4.131	1320.055	214.025	0.922	0	0.008	2.032	None
(ID417268 : ID414428)	9	417268	414428	0.041	1560.065	213.699	0.000	0	8.412E-4	0.202	None
(ID414428 : ID413037)	9	414428	413037	0.652	1800.075	213.396	0.000	0	0.003	0.808	None
(ID413037 : ID411717)	9	413037	411717	4.076	2040.085	214.002	0.000	0	0.008	2.019	None
(ID418083 : ID413756)	10	418083	413756	6.888	360.015	499.977	0.000	0	0.011	2.625	None
(ID413756 : ID415151)	10	413756	415151	0.041	600.025	498.564	0.000	0	8.412E-4	0.202	None
(ID410948 : ID418093)	11	410948	418093	0.943	120.005	202.515	3.847	0	0.004	0.971	None
(ID418093 : ID413757)	11	418093	413757	1.785	360.015	201.873	3.102	0	0.006	1.336	None
(ID413757 : ID415158)	11	413757	415158	12.354	600.025	202.842	3.603	0	0.015	3.515	None
(ID415158 : ID411625)	11	415158	411625	2.825	840.035	205.227	4.110	0	0.007	1.681	None
(ID411625 : ID415853)	11	411625	415853	14.952	1080.045	206.179	1.927	0	0.016	3.867	None
(ID410946 : ID418079)	12	410946	418079	4.097	120.005	481.964	0.979	0	0.008	2.024	None
(ID418079 : ID413754)	12	418079	413754	5.869	360.015	480.495	0.000	0	0.010	2.423	None
(ID413754 : ID415149)	12	413754	415149	4.932	600.025	478.173	0.000	0	0.009	2.221	None
(ID415149 : ID411619)	12	415149	411619	1.019	840.035	476.558	0.000	0	0.004	1.009	None
(ID411619 : ID415859)	12	411619	415859	10.434	1080.045	474.438	0.000	0	0.013	3.230	None
(ID415859 : ID417280)	12	415859	417280	1.467	1320.055	472.218	0.000	0	0.005	1.211	None
(ID417280 : ID414436)	12	417280	414436	0.652	1560.065	471.208	0.000	0	0.003	0.808	None
(ID414436 : ID413045)	12	414436	413045	13.206	1800.075	468.987	0.000	0	0.015	3.634	None
(ID413045 : ID411733)	12	413045	411733	2.609	2040.085	466.363	0.000	0	0.007	1.615	None
(ID410944 : ID418081)	13	410944	418081	0.367	120.005	492.508	0.000	0	0.003	0.606	None
(ID418081 : ID413755)	13	418081	413755	7.989	360.015	490.791	0.000	0	0.012	2.826	None
(ID413755 : ID415150)	13	413755	415150	0.163	600.025	489.176	0.000	0	0.002	0.404	None
(ID415150 : ID411620)	13	415150	411620	0.652	840.035	489.378	0.000	0	0.003	0.808	None
(ID411620 : ID415860)	13	411620	415860	10.434	1080.045	488.167	0.000	0	0.013	3.230	None
(ID410947 : ID418076)	14	410947	418076	9.721	120.005	443.619	1.535	0	0.013	3.118	None
(ID418076 : ID413752)	14	418076	413752	14.714	360.015	441.430	0.000	0	0.016	3.836	None
(ID413752 : ID415155)	14	413752	415155	14.442	600.025	438.359	1.511	0	0.016	3.800	None
(ID415155 : ID411623)	14	415155	411623	0.047	840.035	437.185	2.916	0	8.997E-4	0.216	None
(ID411623 : ID415863)	14	411623	415863	5.548	1080.045	435.998	2.640	0	0.010	2.355	None
(ID415863 : ID417287)	14	415863	417287	1.451	1320.055	434.231	2.444	0	0.005	1.204	None
(ID417287 : ID414440)	14	417287	414440	0.851	1560.065	433.507	2.861	0	0.004	0.922	None
(ID414440 : ID413048)	14	414440	413048	5.423	1800.075	432.234	3.486	0	0.010	2.329	None
(ID413048 : ID411735)	14	413048	411735	0.713	2040.085	431.078	3.244	0	0.004	0.844	None
(ID411735 : ID416568)	14	411735	416568	6.036	2280.095	429.847	2.906	0	0.010	2.457	None
(ID416568 : ID417292)	14	416568	417292	4.544	2520.105	428.167	2.027	0	0.009	2.132	None
(ID417292 : ID419404)	14	417292	419404	1.397	2760.115	427.455	0.532	0	0.005	1.182	None
(ID419404 : ID420119)	14	419404	420119	1.019	3000.125	426.692	0.000	0	0.004	1.009	None
(ID420119 : ID420846)	14	420119	420846	4.932	3240.135	425.077	0.000	0	0.009	2.221	None
(ID420846 : ID421575)	14	420846	421575	4.076	3480.145	422.957	0.000	0	0.008	2.019	None
(ID421575 : ID424471)	14	421575	424471	7.989	3720.155	420.534	0.000	0	0.012	2.826	None
(ID424471 : ID422307)	14	424471	422307	5.869	3960.165	417.910	0.000	0	0.010	2.423	None
(ID422307 : ID423746)	14	422307	423746	25.474	4200.175	414.175	0.000	0	0.021	5.047	None
(ID423746 : ID423023)	14	423746	423023	4.932	4440.185	410.541	0.000	0	0.009	2.221	None
(ID423023 : ID425901)	14	423023	425901	3.301	4680.195	408.522	0.000	0	0.008	1.817	None
(ID425901 : ID427334)	14	425901	427334	0.367	4920.205	407.310	0.000	0	0.003	0.606	None
(ID427334 : ID426625)	14	427334	426625	10.434	5160.215	405.393	0.000	0	0.013	3.230	None
(ID426625 : ID425185)	14	426625	425185	0.652	5400.225	403.374	0.000	0	0.003	0.808	None
(ID413753 : ID415148)	15	413753	415148	11.779	600.025	463.032	0.000	0	0.014	3.432	None
(ID415148 : ID411618)	15	415148	411618	2.225E-308	840.035	461.316	0.000	0	0.000	0.000	None
(ID411618 : ID415866)	15	411618	415866	11.513	1080.045	461.400	1.694	0	0.014	3.393	None
(ID415866 : ID417278)	15	415866	417278	20.453	1320.055	459.987	1.694	0	0.019	4.523	None
(ID417278 : ID414435)	15	417278	414435	3.301	1560.065	457.581	0.000	0	0.008	1.817	None
(ID414435 : ID413044)	15	414435	413044	23.477	1800.075	454.250	0.000	0	0.020	4.845	None
(ID413044 : ID411731)	15	413044	411731	4.076	2040.085	450.817	0.000	0	0.008	2.019	None
(ID410954 : ID418134)	16	410954	418134	2.667	120.005	338.753	7.510	0	0.007	1.633	None
(ID418134 : ID413766)	16	418134	413766	4.012	360.015	338.475	7.374	0	0.008	2.003	None
(ID413766 : ID415165)	16	413766	415165	0.229	600.025	338.374	6.314	0	0.002	0.479	None
(ID415165 : ID411631)	16	415165	411631	2.882	840.035	339.178	5.596	0	0.007	1.698	None
(ID411631 : ID415865)	16	411631	415865	7.085	1080.045	338.659	4.256	0	0.011	2.662	None
(ID415865 : ID417285)	16	415865	417285	2.171	1320.055	337.298	2.831	0	0.006	1.473	None
(ID417285 : ID414430)	16	417285	414430	7.527	1560.065	337.909	1.069	0	0.011	2.744	None
(ID414430 : ID413039)	16	414430	413039	4.932	1800.075	337.659	0.000	0	0.009	2.221	None
(ID413039 : ID411722)	16	413039	411722	1.997	2040.085	335.842	0.000	0	0.006	1.413	None
(ID411722 : ID416561)	16	411722	416561	4.932	2280.095	334.025	0.000	0	0.009	2.221	None
(ID416561 : ID417281)	16	416561	417281	1.997	2520.105	332.208	0.000	0	0.006	1.413	None
(ID417281 : ID419397)	16	417281	419397	4.932	2760.115	330.391	0.000	0	0.009	2.221	None
(ID419397 : ID420112)	16	419397	420112	7.989	3000.125	327.867	0.000	0	0.012	2.826	None
(ID410952 : ID418115)	17	410952	418115	2.922	120.005	168.186	6.339	0	0.007	1.709	None
(ID418115 : ID413767)	17	418115	413767	0.830	360.015	168.718	6.523	0	0.004	0.911	None
(ID413767 : ID415167)	17	413767	415167	0.610	600.025	168.022	6.811	0	0.003	0.781	None
(ID415167 : ID411637)	17	415167	411637	7.353	840.035	168.976	6.572	0	0.011	2.712	None
(ID411637 : ID415876)	17	411637	415876	0.341	1080.045	170.085	6.204	0	0.002	0.584	None
(ID415876 : ID417304)	17	415876	417304	2.270	1320.055	169.395	5.429	0	0.006	1.507	None
(ID417304 : ID414427)	17	417304	414427	23.756	1560.065	169.262	2.415	0	0.020	4.874	None
(ID414427 : ID413036)	17	414427	413036	2.609	1800.075	168.779	0.000	0	0.007	1.615	None
(ID413036 : ID411716)	17	413036	411716	1.019	2040.085	168.476	0.000	0	0.004	1.009	None
(ID411716 : ID416559)	17	411716	416559	2.609	2280.095	168.173	0.000	0	0.007	1.615	None
(ID410951 : ID418121)	18	410951	418121	2.798	120.005	355.794	6.757	0	0.007	1.673	None
(ID418121 : ID413764)	18	418121	413764	7.086	360.015	355.288	6.617	0	0.011	2.662	None
(ID413764 : ID415163)	18	413764	415163	5.274	600.025	353.007	5.784	0	0.010	2.296	None
(ID415163 : ID411632)	18	415163	411632	0.913	840.035	351.525	5.302	0	0.004	0.956	None
(ID411632 : ID415872)	18	411632	415872	8.800	1080.045	349.699	4.965	0	0.012	2.966	None
(ID415872 : ID417272)	18	415872	417272	24.604	1320.055	348.237	2.480	0	0.021	4.960	None
(ID417272 : ID414431)	18	417272	414431	7.989	1560.065	349.671	0.000	0	0.012	2.826	None
(ID414431 : ID413040)	18	414431	413040	7.989	1800.075	349.671	0.000	0	0.012	2.826	None
(ID413040 : ID411724)	18	413040	411724	1.467	2040.085	347.652	0.000	0	0.005	1.211	None
(ID411724 : ID416562)	18	411724	416562	3.301	2280.095	346.138	0.000	0	0.008	1.817	None
(ID416562 : ID417283)	18	416562	417283	2.609	2520.105	344.422	0.000	0	0.007	1.615	None
(ID417283 : ID419398)	18	417283	419398	1.467	2760.115	343.009	0.000	0	0.005	1.211	None
(ID419398 : ID420113)	18	419398	420113	5.869	3000.125	341.192	0.000	0	0.010	2.423	None
(ID420113 : ID420841)	18	420113	420841	5.869	3240.135	338.769	0.000	0	0.010	2.423	None
(ID420841 : ID421570)	18	420841	421570	3.301	3480.145	336.649	0.000	0	0.008	1.817	None
(ID410966 : ID418153)	19	410966	418153	0.140	120.005	375.727	9.676	0	0.002	0.375	None
(ID418153 : ID413765)	19	418153	413765	23.034	360.015	374.213	8.011	0	0.020	4.799	None
(ID413765 : ID415164)	19	413765	415164	0.392	600.025	372.348	6.051	0	0.003	0.626	None
(ID415164 : ID411633)	19	415164	411633	1.053	840.035	371.842	5.402	0	0.004	1.026	None
(ID411633 : ID415871)	19	411633	415871	4.043	1080.045	370.512	4.844	0	0.008	2.011	None
(ID415871 : ID417297)	19	415871	417297	6.968	1320.055	368.202	4.652	0	0.011	2.640	None
(ID417297 : ID414444)	19	417297	414444	1.242	1560.065	367.091	5.151	0	0.005	1.115	None
(ID414444 : ID413051)	19	414444	413051	5.145	1800.075	366.181	5.477	0	0.009	2.268	None
(ID413051 : ID411751)	19	413051	411751	1.134	2040.085	365.400	5.698	0	0.004	1.065	None
(ID411751 : ID416575)	19	411751	416575	6.174	2280.095	364.502	5.969	0	0.010	2.485	None
(ID416575 : ID417303)	19	416575	417303	14.374	2520.105	361.532	5.066	0	0.016	3.791	None
(ID417303 : ID419399)	19	417303	419399	24.545	2760.115	358.569	2.152	0	0.021	4.954	None
(ID419399 : ID420114)	19	419399	420114	9.171	3000.125	355.829	0.000	0	0.013	3.028	None
(ID420114 : ID420842)	19	420114	420842	6.888	3240.135	353.002	0.000	0	0.011	2.625	None
(ID420842 : ID421571)	19	420842	421571	0.163	3480.145	351.488	0.000	0	0.002	0.404	None
(ID421571 : ID424468)	19	421571	424468	0.041	3720.155	351.185	0.000	0	8.412E-4	0.202	None
(ID424468 : ID422305)	19	424468	422305	5.869	3960.165	349.873	0.000	0	0.010	2.423	None
(ID422305 : ID423743)	19	422305	423743	4.932	4200.175	347.551	0.000	0	0.009	2.221	None
(ID423743 : ID423020)	19	423743	423020	4.932	4440.185	345.331	0.000	0	0.009	2.221	None
(ID423020 : ID425898)	19	423020	425898	0.163	4680.195	344.018	0.000	0	0.002	0.404	None
(ID425898 : ID427332)	19	425898	427332	1.019	4920.205	344.321	0.000	0	0.004	1.009	None
(ID427332 : ID426623)	19	427332	426623	0.367	5160.215	344.523	0.000	0	0.003	0.606	None
(ID426623 : ID425184)	19	426623	425184	0.367	5400.225	343.917	0.000	0	0.003	0.606	None
(ID425184 : ID428749)	19	425184	428749	0.367	5640.235	343.917	0.000	0	0.003	0.606	None
(ID428749 : ID428065)	19	428749	428065	47.664	5880.245	342.919	3.197	0	0.029	6.904	None
(ID428065 : ID429487)	19	428065	429487	3.919	6120.255	340.638	6.246	0	0.008	1.980	None
(ID429487 : ID430207)	19	429487	430207	7.756	6360.265	338.815	4.991	0	0.012	2.785	None
(ID430207 : ID430901)	19	430207	430901	16.120	6600.275	337.461	1.942	0	0.017	4.015	None
(ID430901 : ID434475)	19	430901	434475	0.041	6840.285	337.053	0.000	0	8.412E-4	0.202	None
(ID434475 : ID435896)	19	434475	435896	0.041	7080.295	337.053	0.000	0	8.412E-4	0.202	None
(ID435896 : ID431605)	19	435896	431605	7.989	7320.305	335.539	0.000	0	0.012	2.826	None
(ID431605 : ID432323)	19	431605	432323	0.367	7560.315	333.823	0.000	0	0.003	0.606	None
(ID432323 : ID433749)	19	432323	433749	1.019	7800.325	333.015	0.000	0	0.004	1.009	None
(ID433749 : ID435174)	19	433749	435174	3.301	8040.335	331.602	0.000	0	0.008	1.817	None
(ID435174 : ID433021)	19	435174	433021	7.493	8280.345	331.148	1.291	0	0.011	2.737	None
(ID433021 : ID436598)	19	433021	436598	5.368	8520.355	332.563	3.228	0	0.010	2.317	None
(ID436598 : ID438792)	19	436598	438792	11.546	8760.365	335.216	4.039	0	0.014	3.398	None
(ID438792 : ID438055)	19	438792	438055	7.213	9000.375	338.223	4.471	0	0.011	2.686	None
(ID438055 : ID437317)	19	438055	437317	32.640	9240.385	337.943	2.369	0	0.024	5.713	None
(ID437317 : ID439532)	19	437317	439532	18.255	9480.395	337.777	1.586	0	0.018	4.273	None
(ID439532 : ID441881)	19	439532	441881	6.476	9720.405	339.957	4.201	0	0.011	2.545	None
(ID441881 : ID440293)	19	441881	440293	5.132	9960.415	341.759	5.648	0	0.009	2.265	None
(ID440293 : ID443432)	19	440293	443432	13.828	10200.425	344.484	6.878	0	0.015	3.719	None
(ID443432 : ID441090)	19	443432	441090	1.305	10440.435	346.398	8.208	0	0.005	1.142	None
(ID441090 : ID445022)	19	441090	445022	4.935	10680.445	347.488	9.443	0	0.009	2.221	None
(ID445022 : ID445824)	19	445022	445824	7.328	10920.455	349.336	11.071	0	0.011	2.707	None
(ID445824 : ID442661)	19	445824	442661	18.851	11160.465	350.050	14.135	0	0.018	4.342	None
(ID410957 : ID418107)	20	410957	418107	3.934	120.005	470.744	6.676	0	0.008	1.983	None
(ID418107 : ID413762)	20	418107	413762	9.684	360.015	468.582	5.814	0	0.013	3.112	None
(ID413762 : ID415161)	20	413762	415161	1.897	600.025	466.384	5.491	0	0.006	1.377	None
(ID415161 : ID411628)	20	415161	411628	1.568	840.035	465.424	4.707	0	0.005	1.252	None
(ID410938 : ID418096)	21	410938	418096	28.206	120.005	284.852	2.588	0	0.022	5.311	None
(ID418096 : ID413763)	21	418096	413763	4.634	360.015	284.429	5.532	0	0.009	2.153	None
(ID413763 : ID415160)	21	413763	415160	2.245	600.025	282.741	5.554	0	0.006	1.498	None
(ID415160 : ID411630)	21	415160	411630	0.807	840.035	282.508	5.123	0	0.004	0.898	None
(ID411630 : ID415869)	21	411630	415869	12.416	1080.045	281.237	4.597	0	0.015	3.524	None
(ID415869 : ID417293)	21	415869	417293	5.416	1320.055	278.491	3.641	0	0.010	2.327	None
(ID417293 : ID414429)	21	417293	414429	11.533	1560.065	278.131	1.557	0	0.014	3.396	None
(ID414429 : ID413038)	21	414429	413038	0.652	1800.075	279.212	0.000	0	0.003	0.808	None
(ID413038 : ID411719)	21	413038	411719	10.434	2040.085	281.231	0.000	0	0.013	3.230	None
(ID411719 : ID416560)	21	411719	416560	0.652	2280.095	282.442	0.000	0	0.003	0.808	None
(ID416560 : ID417279)	21	416560	417279	0.163	2520.105	281.837	0.000	0	0.002	0.404	None
(ID417279 : ID419395)	21	417279	419395	2.609	2760.115	282.442	0.000	0	0.007	1.615	None
(ID419395 : ID420125)	21	419395	420125	61.041	3000.125	280.214	2.458	0	0.033	7.813	None
(ID420125 : ID420855)	21	420125	420855	2.670	3240.135	276.364	4.998	0	0.007	1.634	None
(ID420855 : ID421587)	21	420855	421587	12.589	3480.145	273.782	4.957	0	0.015	3.548	None
(ID421587 : ID424481)	21	421587	424481	0.911	3720.155	271.536	4.797	0	0.004	0.955	None
(ID410953 : ID418111)	22	410953	418111	0.348	120.005	304.094	6.265	0	0.002	0.590	None
(ID418111 : ID413760)	22	418111	413760	2.595	360.015	303.432	5.521	0	0.007	1.611	None
(ID413760 : ID415156)	22	413760	415156	6.344	600.025	301.674	4.440	0	0.010	2.519	None
(ID415156 : ID411626)	22	415156	411626	1.504	840.035	301.183	3.944	0	0.005	1.226	None
(ID411626 : ID415864)	22	411626	415864	2.067	1080.045	301.239	3.608	0	0.006	1.438	None
(ID415864 : ID417295)	22	415864	417295	1.277	1320.055	300.331	3.567	0	0.005	1.130	None
(ID417295 : ID414438)	22	417295	414438	2.726	1560.065	300.583	3.450	0	0.007	1.651	None
(ID414438 : ID413047)	22	414438	413047	8.355	1800.075	299.817	3.319	0	0.012	2.891	None
(ID413047 : ID411742)	22	413047	411742	0.978	2040.085	298.851	4.001	0	0.004	0.989	None
(ID411742 : ID416571)	22	411742	416571	4.637	2280.095	298.197	4.369	0	0.009	2.153	None
(ID416571 : ID417296)	22	416571	417296	8.532	2520.105	296.176	3.361	0	0.012	2.921	None
(ID417296 : ID419396)	22	417296	419396	5.517	2760.115	294.892	1.125	0	0.010	2.349	None
(ID410956 : ID418118)	23	410956	418118	4.867	120.005	224.340	6.878	0	0.009	2.206	None
(ID418118 : ID413761)	23	418118	413761	0.562	360.015	225.338	6.068	0	0.003	0.750	None
(ID413761 : ID415162)	23	413761	415162	0.581	600.025	225.698	5.625	0	0.003	0.762	None
(ID415162 : ID411627)	23	415162	411627	1.741	840.035	226.043	4.898	0	0.005	1.320	None
(ID410967 : ID418146)	24	410967	418146	1.181	120.005	493.071	9.654	0	0.005	1.087	None
(ID418146 : ID413774)	24	418146	413774	16.575	360.015	490.632	8.925	0	0.017	4.071	None
(ID413774 : ID415171)	24	413774	415171	4.973	600.025	487.543	8.306	0	0.009	2.230	None
(ID415171 : ID411640)	24	415171	411640	0.919	840.035	486.459	7.629	0	0.004	0.959	None
(ID411640 : ID415880)	24	411640	415880	4.569	1080.045	485.404	7.169	0	0.009	2.137	None
(ID415880 : ID417306)	24	415880	417306	11.108	1320.055	482.891	6.357	0	0.014	3.333	None
(ID417306 : ID414443)	24	417306	414443	2.831	1560.065	480.684	5.172	0	0.007	1.682	None
(ID414443 : ID413054)	24	414443	413054	16.615	1800.075	477.911	5.159	0	0.017	4.076	None
(ID413054 : ID411745)	24	413054	411745	2.129	2040.085	475.172	5.500	0	0.006	1.459	None
(ID411745 : ID416573)	24	411745	416573	10.502	2280.095	472.828	5.368	0	0.014	3.241	None
(ID416573 : ID417305)	24	416573	417305	4.322	2520.105	470.230	4.897	0	0.009	2.079	None
(ID417305 : ID419408)	24	417305	419408	2.619	2760.115	468.572	4.112	0	0.007	1.618	None
(ID419408 : ID420122)	24	419408	420122	5.480	3000.125	466.856	3.130	0	0.010	2.341	None
(ID420122 : ID420847)	24	420122	420847	17.541	3240.135	464.172	1.296	0	0.017	4.188	None
(ID420847 : ID421579)	24	420847	421579	10.535	3480.145	461.425	1.192	0	0.014	3.246	None
(ID421579 : ID424475)	24	421579	424475	0.289	3720.155	460.534	2.216	0	0.002	0.538	None
(ID424475 : ID422309)	24	424475	422309	4.906	3960.165	460.323	1.024	0	0.009	2.215	None
(ID422309 : ID423747)	24	422309	423747	14.714	4200.175	457.985	0.000	0	0.016	3.836	None
(ID423747 : ID423024)	24	423747	423024	16.304	4440.185	454.048	0.000	0	0.017	4.038	None
(ID423024 : ID425902)	24	423024	425902	1.467	4680.195	451.423	0.000	0	0.005	1.211	None
(ID425902 : ID427336)	24	425902	427336	1.019	4920.205	450.313	0.000	0	0.004	1.009	None
(ID427336 : ID426627)	24	427336	426627	1.997	5160.215	449.101	0.000	0	0.006	1.413	None
(ID426627 : ID425187)	24	426627	425187	5.869	5400.225	447.183	0.000	0	0.010	2.423	None
(ID418157 : ID413775)	25	418157	413775	13.415	360.015	500.665	9.626	0	0.015	3.663	None
(ID413775 : ID415173)	25	413775	415173	1.598	600.025	498.288	9.191	0	0.005	1.264	None
(ID415173 : ID411641)	25	415173	411641	1.559	840.035	497.523	8.293	0	0.005	1.249	None
(ID411641 : ID415874)	25	411641	415874	12.432	1080.045	495.927	6.612	0	0.015	3.526	None
(ID415874 : ID417301)	25	415874	417301	11.507	1320.055	492.916	5.044	0	0.014	3.392	None
(ID417301 : ID414441)	25	417301	414441	5.437	1560.065	490.203	4.144	0	0.010	2.332	None
(ID414441 : ID413046)	25	414441	413046	9.483	1800.075	487.583	3.604	0	0.013	3.079	None
(ID413046 : ID411740)	25	413046	411740	0.055	2040.085	485.978	3.587	0	9.755E-4	0.234	None
(ID411740 : ID416569)	25	411740	416569	3.806	2280.095	484.949	3.506	0	0.008	1.951	None
(ID416569 : ID417290)	25	416569	417290	15.418	2520.105	482.949	1.665	0	0.016	3.927	None
(ID417290 : ID419406)	25	417290	419406	3.301	2760.115	481.000	0.000	0	0.008	1.817	None
(ID419406 : ID420120)	25	419406	420120	1.467	3000.125	479.486	0.000	0	0.005	1.211	None
(ID420120 : ID420848)	25	420120	420848	5.869	3240.135	477.669	0.000	0	0.010	2.423	None
(ID420848 : ID421576)	25	420848	421576	4.076	3480.145	475.448	0.000	0	0.008	2.019	None
(ID421576 : ID424472)	25	421576	424472	2.609	3720.155	473.631	0.000	0	0.007	1.615	None
(ID424472 : ID422310)	25	424472	422310	1.467	3960.165	472.218	0.000	0	0.005	1.211	None
(ID422310 : ID423748)	25	422310	423748	17.975	4200.175	469.492	0.000	0	0.018	4.240	None
(ID423748 : ID423025)	25	423748	423025	1.019	4440.185	466.868	0.000	0	0.004	1.009	None
(ID423025 : ID425903)	25	423025	425903	0.163	4680.195	466.565	0.000	0	0.002	0.404	None
(ID425903 : ID427337)	25	425903	427337	5.869	4920.205	465.555	0.000	0	0.010	2.423	None
(ID427337 : ID426628)	25	427337	426628	3.301	5160.215	463.436	0.000	0	0.008	1.817	None
(ID426628 : ID425188)	25	426628	425188	7.989	5400.225	461.114	0.000	0	0.012	2.826	None
(ID425188 : ID428752)	25	425188	428752	1.997	5640.235	458.994	0.000	0	0.006	1.413	None
(ID410965 : ID418144)	26	410965	418144	4.053	120.005	414.187	9.130	0	0.008	2.013	None
(ID418144 : ID413772)	26	418144	413772	12.913	360.015	413.398	8.398	0	0.015	3.593	None
(ID413772 : ID415172)	26	413772	415172	4.821	600.025	410.619	8.348	0	0.009	2.196	None
(ID415172 : ID411638)	26	415172	411638	24.367	840.035	407.405	7.564	0	0.021	4.936	None
(ID411638 : ID415875)	26	411638	415875	6.354	1080.045	404.036	5.988	0	0.011	2.521	None
(ID415875 : ID417309)	26	415875	417309	21.561	1320.055	400.532	5.728	0	0.019	4.643	None
(ID417309 : ID414448)	26	417309	414448	5.632	1560.065	399.402	5.857	0	0.010	2.373	None
(ID414448 : ID413056)	26	414448	413056	11.545	1800.075	398.889	5.791	0	0.014	3.398	None
(ID413056 : ID411752)	26	413056	411752	1.987	2040.085	396.505	5.918	0	0.006	1.410	None
(ID411752 : ID416576)	26	411752	416576	3.407	2280.095	394.958	6.413	0	0.008	1.846	None
(ID416576 : ID417320)	26	416576	417320	1.659	2520.105	393.580	7.129	0	0.005	1.288	None
(ID417320 : ID419418)	26	417320	419418	6.607	2760.115	391.790	7.335	0	0.011	2.570	None
(ID419418 : ID420133)	26	419418	420133	6.529	3000.125	389.245	7.037	0	0.011	2.555	None
(ID420133 : ID420863)	26	420133	420863	2.468	3240.135	387.277	6.553	0	0.007	1.571	None
(ID420863 : ID421593)	26	420863	421593	5.886	3480.145	385.396	5.929	0	0.010	2.426	None
(ID421593 : ID424487)	26	421593	424487	0.630	3720.155	383.825	5.579	0	0.003	0.794	None
(ID424487 : ID422321)	26	424487	422321	6.129	3960.165	382.322	4.954	0	0.010	2.476	None
(ID422321 : ID423758)	26	422321	423758	12.516	4200.175	379.452	4.194	0	0.015	3.538	None
(ID423758 : ID423034)	26	423758	423034	6.196	4440.185	376.455	3.885	0	0.010	2.489	None
(ID423034 : ID425908)	26	423034	425908	2.034	4680.195	375.054	3.104	0	0.006	1.426	None
(ID425908 : ID427342)	26	425908	427342	10.547	4920.205	376.327	3.172	0	0.014	3.248	None
(ID427342 : ID426637)	26	427342	426637	16.326	5160.215	375.820	4.500	0	0.017	4.041	None
(ID426637 : ID425196)	26	426637	425196	1.743	5400.225	374.538	5.118	0	0.006	1.320	None
(ID425196 : ID428756)	26	425196	428756	2.285	5640.235	375.171	4.418	0	0.006	1.512	None
(ID428756 : ID428049)	26	428756	428049	16.850	5880.245	374.219	1.831	0	0.017	4.105	None
(ID428049 : ID429470)	26	428049	429470	0.041	6120.255	373.191	0.000	0	8.412E-4	0.202	None
(ID429470 : ID430195)	26	429470	430195	0.163	6360.265	372.888	0.000	0	0.002	0.404	None
(ID430195 : ID430904)	26	430195	430904	0.367	6600.275	372.384	0.000	0	0.003	0.606	None
(ID430904 : ID434478)	26	430904	434478	2.609	6840.285	372.888	0.000	0	0.007	1.615	None
(ID434478 : ID435899)	26	434478	435899	1.467	7080.295	374.302	0.000	0	0.005	1.211	None
(ID435899 : ID431618)	26	435899	431618	8.171	7320.305	375.008	1.426	0	0.012	2.859	None
(ID410963 : ID418141)	27	410963	418141	0.461	120.005	322.317	8.684	0	0.003	0.679	None
(ID418141 : ID413773)	27	418141	413773	11.328	360.015	320.838	8.720	0	0.014	3.366	None
(ID413773 : ID415169)	27	413773	415169	3.712	600.025	318.287	8.095	0	0.008	1.927	None
(ID415169 : ID411642)	27	415169	411642	0.499	840.035	317.741	7.809	0	0.003	0.707	None
(ID411642 : ID415878)	27	411642	415878	2.160	1080.045	317.660	7.297	0	0.006	1.470	None
(ID415878 : ID417314)	27	415878	417314	0.937	1320.055	316.788	6.874	0	0.004	0.968	None
(ID417314 : ID414447)	27	417314	414447	2.069	1560.065	316.710	6.437	0	0.006	1.438	None
(ID414447 : ID413058)	27	414447	413058	13.120	1800.075	315.274	5.910	0	0.015	3.622	None
(ID413058 : ID411758)	27	413058	411758	0.316	2040.085	313.283	6.211	0	0.002	0.562	None
(ID411758 : ID416572)	27	411758	416572	6.201	2280.095	312.022	5.802	0	0.010	2.490	None
(ID416572 : ID417302)	27	416572	417302	1.739	2520.105	310.453	4.738	0	0.005	1.319	None
(ID417302 : ID419413)	27	417302	419413	36.686	2760.115	312.881	5.106	0	0.025	6.057	None
(ID419413 : ID420131)	27	419413	420131	3.738	3000.125	314.838	5.817	0	0.008	1.933	None
(ID420131 : ID420859)	27	420131	420859	1.632	3240.135	313.251	5.589	0	0.005	1.278	None
(ID420859 : ID421592)	27	420859	421592	1.892	3480.145	311.950	5.587	0	0.006	1.376	None
(ID421592 : ID424485)	27	421592	424485	4.658	3720.155	310.223	5.474	0	0.009	2.158	None
(ID424485 : ID422323)	27	424485	422323	2.226	3960.165	308.448	5.050	0	0.006	1.492	None
(ID422323 : ID423756)	27	422323	423756	1.161	4200.175	307.580	4.350	0	0.004	1.077	None
(ID423756 : ID423036)	27	423756	423036	0.266	4440.185	307.202	3.943	0	0.002	0.516	None
(ID423036 : ID425911)	27	423036	425911	1.036	4680.195	307.050	3.552	0	0.004	1.018	None
(ID425911 : ID427331)	27	425911	427331	9.741	4920.205	306.799	1.525	0	0.013	3.121	None
(ID427331 : ID426622)	27	427331	426622	2.225E-308	5160.215	306.467	0.000	0	0.000	0.000	None
(ID410960 : ID418131)	28	410960	418131	1.118	120.005	459.823	8.146	0	0.004	1.057	None
(ID418131 : ID413770)	28	418131	413770	6.416	360.015	458.063	7.793	0	0.011	2.533	None
(ID413770 : ID415170)	28	413770	415170	5.265	600.025	455.683	7.693	0	0.010	2.294	None
(ID415170 : ID411639)	28	415170	411639	1.031	840.035	454.598	7.333	0	0.004	1.015	None
(ID411639 : ID415877)	28	411639	415877	6.626	1080.045	453.374	6.664	0	0.011	2.574	None
(ID415877 : ID417307)	28	415877	417307	6.584	1320.055	450.871	6.122	0	0.011	2.566	None
(ID417307 : ID414445)	28	417307	414445	2.591	1560.065	448.845	5.659	0	0.007	1.610	None
(ID414445 : ID413052)	28	414445	413052	21.013	1800.075	445.756	5.452	0	0.019	4.584	None
(ID413052 : ID411754)	28	413052	411754	4.951	2040.085	442.404	5.656	0	0.009	2.225	None
(ID411754 : ID416570)	28	411754	416570	24.993	2280.095	443.507	4.737	0	0.021	4.999	None
(ID416570 : ID417298)	28	416570	417298	16.273	2520.105	443.662	3.356	0	0.017	4.034	None
(ID417298 : ID419405)	28	417298	419405	10.644	2760.115	441.388	1.610	0	0.014	3.262	None
(ID410968 : ID418150)	29	410968	418150	4.607	120.005	516.575	9.900	0	0.009	2.147	None
(ID418150 : ID413771)	29	418150	413771	15.234	360.015	513.791	8.717	0	0.016	3.903	None
(ID413771 : ID415179)	29	413771	415179	15.769	600.025	512.019	9.929	0	0.017	3.971	None
(ID415179 : ID411648)	29	415179	411648	0.695	840.035	512.189	11.526	0	0.003	0.833	None
(ID411648 : ID415883)	29	411648	415883	12.825	1080.045	510.703	10.410	0	0.015	3.581	None
(ID415883 : ID417322)	29	415883	417322	7.652	1320.055	507.712	9.404	0	0.012	2.766	None
(ID417322 : ID414451)	29	417322	414451	0.593	1560.065	506.102	8.837	0	0.003	0.770	None
(ID414451 : ID413059)	29	414451	413059	8.567	1800.075	504.440	8.142	0	0.012	2.927	None
(ID413059 : ID411764)	29	413059	411764	2.570	2040.085	502.379	8.196	0	0.007	1.603	None
(ID411764 : ID416580)	29	411764	416580	6.628	2280.095	500.458	8.429	0	0.011	2.574	None
(ID416580 : ID417311)	29	416580	417311	9.198	2520.105	498.635	6.790	0	0.013	3.033	None
(ID417311 : ID419409)	29	417311	419409	2.943	2760.115	498.026	4.523	0	0.007	1.715	None
(ID419409 : ID420121)	29	419409	420121	19.883	3000.125	496.704	1.833	0	0.019	4.459	None
(ID420121 : ID420849)	29	420121	420849	4.076	3240.135	494.425	0.000	0	0.008	2.019	None
(ID420849 : ID421577)	29	420849	421577	11.779	3480.145	491.700	0.000	0	0.014	3.432	None
(ID421577 : ID424473)	29	421577	424473	3.301	3720.155	489.075	0.000	0	0.008	1.817	None
(ID424473 : ID422311)	29	424473	422311	5.869	3960.165	486.956	0.000	0	0.010	2.423	None
(ID422311 : ID423749)	29	422311	423749	11.779	4200.175	484.028	0.000	0	0.014	3.432	None
(ID423749 : ID423026)	29	423749	423026	4.932	4440.185	481.202	0.000	0	0.009	2.221	None
(ID423026 : ID425904)	29	423026	425904	1.019	4680.195	479.587	0.000	0	0.004	1.009	None
(ID425904 : ID427338)	29	425904	427338	4.076	4920.205	478.072	0.000	0	0.008	2.019	None
(ID427338 : ID426629)	29	427338	426629	10.434	5160.215	475.448	0.000	0	0.013	3.230	None
(ID410961 : ID418125)	30	410961	418125	1.933	120.005	121.353	8.307	0	0.006	1.390	None
(ID418125 : ID413768)	30	418125	413768	3.373	360.015	121.288	7.602	0	0.008	1.837	None
(ID413768 : ID415166)	30	413768	415166	1.176	600.025	120.008	7.010	0	0.005	1.085	None
(ID415166 : ID411634)	30	415166	411634	13.245	840.035	121.057	6.077	0	0.015	3.639	None
(ID411634 : ID415870)	30	411634	415870	0.583	1080.045	122.415	4.889	0	0.003	0.763	None
(ID415870 : ID417289)	30	415870	417289	3.940	1320.055	122.213	3.593	0	0.008	1.985	None
(ID417289 : ID414437)	30	417289	414437	8.445	1560.065	123.090	1.421	0	0.012	2.906	None
(ID414437 : ID413033)	30	414437	413033	11.684	1800.075	122.232	0.120	0	0.014	3.418	None
(ID413033 : ID411710)	30	413033	411710	13.206	2040.085	122.345	0.000	0	0.015	3.634	None
(ID411710 : ID416567)	30	411710	416567	7.482	2280.095	124.511	1.322	0	0.011	2.735	None
(ID416567 : ID417299)	30	416567	417299	0.809	2520.105	124.951	3.085	0	0.004	0.900	None
(ID417299 : ID419410)	30	417299	419410	1.128	2760.115	125.249	4.014	0	0.004	1.062	None
(ID419410 : ID420126)	30	419410	420126	1.191	3000.125	125.958	4.721	0	0.005	1.092	None
(ID420126 : ID420851)	30	420126	420851	1.480	3240.135	126.865	4.487	0	0.005	1.216	None
(ID420851 : ID421567)	30	420851	421567	21.757	3480.145	128.443	2.018	0	0.019	4.664	None
(ID421567 : ID424464)	30	421567	424464	1.019	3720.155	129.108	0.000	0	0.004	1.009	None
(ID424464 : ID422301)	30	424464	422301	2.225E-308	3960.165	128.603	0.000	0	0.000	0.000	None
(ID422301 : ID423738)	30	422301	423738	6.888	4200.175	127.291	0.000	0	0.011	2.625	None
(ID423738 : ID423014)	30	423738	423014	34.278	4440.185	128.906	0.000	0	0.024	5.855	None
(ID410973 : ID418168)	31	410973	418168	0.974	120.005	430.998	12.048	0	0.004	0.987	None
(ID418168 : ID413782)	31	418168	413782	24.307	360.015	428.827	11.821	0	0.021	4.930	None
(ID413782 : ID415182)	31	413782	415182	6.973	600.025	425.110	12.396	0	0.011	2.641	None
(ID415182 : ID411655)	31	415182	411655	3.131	840.035	422.997	12.572	0	0.007	1.770	None
(ID411655 : ID415899)	31	411655	415899	13.393	1080.045	420.623	13.369	0	0.015	3.660	None
(ID415899 : ID417341)	31	415899	417341	7.730	1320.055	417.874	13.745	0	0.012	2.780	None
(ID417341 : ID414467)	31	417341	414467	0.151	1560.065	416.477	12.998	0	0.002	0.388	None
(ID414467 : ID413076)	31	414467	413076	7.130	1800.075	414.980	12.998	0	0.011	2.670	None
(ID413076 : ID411796)	31	413076	411796	1.057	2040.085	413.477	13.585	0	0.004	1.028	None
(ID411796 : ID416595)	31	411796	416595	8.281	2280.095	411.871	13.962	0	0.012	2.878	None
(ID416595 : ID417373)	31	416595	417373	6.382	2520.105	409.176	13.949	0	0.011	2.526	None
(ID417373 : ID419447)	31	417373	419447	1.781	2760.115	407.867	14.710	0	0.006	1.335	None
(ID419447 : ID420161)	31	419447	420161	10.483	3000.125	406.248	14.975	0	0.013	3.238	None
(ID420161 : ID420894)	31	420161	420894	8.385	3240.135	403.396	15.243	0	0.012	2.896	None
(ID420894 : ID421624)	31	420894	421624	1.382	3480.145	401.528	15.844	0	0.005	1.176	None
(ID421624 : ID424523)	31	421624	424523	1.600	3720.155	400.543	15.288	0	0.005	1.265	None
(ID424523 : ID422354)	31	424523	422354	2.643	3960.165	399.330	14.759	0	0.007	1.626	None
(ID422354 : ID423794)	31	422354	423794	10.623	4200.175	396.973	15.239	0	0.014	3.259	None
(ID423794 : ID423073)	31	423794	423073	3.236	4440.185	394.590	16.083	0	0.007	1.799	None
(ID423073 : ID425949)	31	423073	425949	0.960	4680.195	393.348	16.687	0	0.004	0.980	None
(ID425949 : ID427379)	31	425949	427379	1.770	4920.205	393.107	16.320	0	0.006	1.330	None
(ID427379 : ID426669)	31	427379	426669	1.828	5160.215	392.669	15.365	0	0.006	1.352	None
(ID426669 : ID425225)	31	426669	425225	0.569	5400.225	391.692	15.087	0	0.003	0.754	None
(ID425225 : ID428784)	31	425225	428784	2.750	5640.235	390.691	14.574	0	0.007	1.658	None
(ID428784 : ID428087)	31	428784	428087	2.132	5880.245	389.352	14.186	0	0.006	1.460	None
(ID428087 : ID429515)	31	428087	429515	0.202	6120.255	388.638	14.568	0	0.002	0.450	None
(ID429515 : ID430233)	31	429515	430233	0.153	6360.265	388.449	14.848	0	0.002	0.391	None
(ID430233 : ID430937)	31	430233	430937	5.999	6600.275	388.100	13.690	0	0.010	2.449	None
(ID430937 : ID434510)	31	430937	434510	6.442	6840.285	386.709	12.160	0	0.011	2.538	None
(ID434510 : ID435931)	31	434510	435931	2.473	7080.295	386.260	11.748	0	0.007	1.572	None
(ID435931 : ID431638)	31	435931	431638	0.509	7320.305	387.285	11.393	0	0.003	0.713	None
(ID431638 : ID432357)	31	431638	432357	6.254	7560.315	386.920	12.225	0	0.010	2.501	None
(ID432357 : ID433785)	31	432357	433785	2.886	7800.325	385.585	12.875	0	0.007	1.699	None
(ID433785 : ID435212)	31	433785	435212	0.593	8040.335	384.504	12.581	0	0.003	0.770	None
(ID435212 : ID433059)	31	435212	433059	1.074	8280.345	384.447	13.153	0	0.004	1.036	None
(ID433059 : ID436640)	31	433059	436640	8.454	8520.355	385.921	14.431	0	0.012	2.908	None
(ID436640 : ID438837)	31	436640	438837	28.353	8760.365	389.245	16.860	0	0.022	5.325	None
(ID438837 : ID438112)	31	438837	438112	22.745	9000.375	392.615	20.481	0	0.020	4.769	None
(ID438112 : ID437385)	31	438112	437385	2.763	9240.385	394.465	23.073	0	0.007	1.662	None
(ID410969 : ID418170)	32	410969	418170	0.462	120.005	268.182	11.786	0	0.003	0.680	None
(ID418170 : ID413783)	32	418170	413783	13.901	360.015	266.591	12.007	0	0.016	3.728	None
(ID413783 : ID415175)	32	413783	415175	1.236	600.025	265.058	11.580	0	0.005	1.112	None
(ID415175 : ID411644)	32	415175	411644	1.989	840.035	265.465	10.433	0	0.006	1.410	None
(ID411644 : ID415881)	32	411644	415881	4.006	1080.045	264.833	9.024	0	0.008	2.001	None
(ID415881 : ID417312)	32	415881	417312	4.007	1320.055	263.372	7.657	0	0.008	2.002	None
(ID417312 : ID414453)	32	417312	414453	6.320	1560.065	263.050	8.178	0	0.010	2.514	None
(ID414453 : ID413057)	32	414453	413057	13.981	1800.075	262.932	7.571	0	0.016	3.739	None
(ID413057 : ID411756)	32	413057	411756	2.212	2040.085	263.063	6.087	0	0.006	1.487	None
(ID411756 : ID416579)	32	411756	416579	57.595	2280.095	260.067	7.334	0	0.032	7.589	None
(ID416579 : ID417319)	32	416579	417319	0.531	2520.105	256.381	7.914	0	0.003	0.729	None
(ID417319 : ID419420)	32	417319	419420	0.695	2760.115	255.955	7.531	0	0.003	0.834	None
(ID419420 : ID420136)	32	419420	420136	4.630	3000.125	254.464	7.461	0	0.009	2.152	None
(ID420136 : ID420868)	32	420136	420868	7.618	3240.135	252.068	7.810	0	0.011	2.760	None
(ID420868 : ID421599)	32	420868	421599	2.472	3480.145	249.999	8.449	0	0.007	1.572	None
(ID421599 : ID424495)	32	421599	424495	0.318	3720.155	249.071	8.470	0	0.002	0.564	None
(ID424495 : ID422328)	32	424495	422328	1.690	3960.165	248.973	7.607	0	0.005	1.300	None
(ID422328 : ID423765)	32	422328	423765	1.170	4200.175	248.789	6.490	0	0.005	1.082	None
(ID423765 : ID423037)	32	423765	423037	5.272	4440.185	247.629	5.300	0	0.010	2.296	None
(ID423037 : ID425914)	32	423037	425914	1.360	4680.195	246.303	4.189	0	0.005	1.166	None
(ID425914 : ID427340)	32	425914	427340	7.312	4920.205	246.532	2.616	0	0.011	2.704	None
(ID427340 : ID426619)	32	427340	426619	2.144	5160.215	247.051	0.718	0	0.006	1.464	None
(ID410977 : ID418183)	33	410977	418183	1.212	120.005	245.897	13.248	0	0.005	1.101	None
(ID418183 : ID413780)	33	418183	413780	5.547	360.015	245.228	12.237	0	0.010	2.355	None
(ID413780 : ID415192)	33	413780	415192	9.182	600.025	244.669	13.093	0	0.013	3.030	None
(ID415192 : ID411661)	33	415192	411661	0.918	840.035	244.678	14.380	0	0.004	0.958	None
(ID410972 : ID418180)	34	410972	418180	2.876	120.005	366.605	12.512	0	0.007	1.696	None
(ID418180 : ID413781)	34	418180	413781	6.364	360.015	366.216	12.181	0	0.011	2.523	None
(ID413781 : ID415177)	34	413781	415177	3.699	600.025	364.047	11.696	0	0.008	1.923	None
(ID415177 : ID411647)	34	415177	411647	12.467	840.035	361.362	11.240	0	0.015	3.531	None
(ID411647 : ID415885)	34	411647	415885	4.012	1080.045	358.719	10.556	0	0.008	2.003	None
(ID415885 : ID417318)	34	415885	417318	9.797	1320.055	356.640	9.082	0	0.013	3.130	None
(ID417318 : ID414455)	34	417318	414455	95.390	1560.065	350.670	9.050	0	0.041	9.767	None
(ID414455 : ID413069)	34	414455	413069	22.175	1800.075	343.621	10.675	0	0.020	4.709	None
(ID413069 : ID411785)	34	413069	411785	3.140	2040.085	340.931	12.091	0	0.007	1.772	None
(ID410978 : ID418173)	35	410978	418173	7.044	120.005	151.796	13.499	0	0.011	2.654	None
(ID418173 : ID413778)	35	418173	413778	7.431	360.015	150.042	11.879	0	0.011	2.726	None
(ID413778 : ID415176)	35	413778	415176	0.103	600.025	148.629	11.385	0	0.001	0.320	None
(ID415176 : ID411666)	35	415176	411666	49.556	840.035	146.173	13.879	0	0.029	7.040	None
(ID411666 : ID415901)	35	411666	415901	1.796	1080.045	143.405	15.969	0	0.006	1.340	None
(ID415901 : ID417339)	35	415901	417339	8.053	1320.055	143.007	14.024	0	0.012	2.838	None
(ID417339 : ID414457)	35	417339	414457	5.857	1560.065	143.834	11.706	0	0.010	2.420	None
(ID414457 : ID413062)	35	414457	413062	4.709	1800.075	144.556	9.726	0	0.009	2.170	None
(ID413062 : ID411761)	35	413062	411761	6.077	2040.085	145.697	8.550	0	0.010	2.465	None
(ID411761 : ID416581)	35	411761	416581	0.645	2280.095	147.326	8.429	0	0.003	0.803	None
(ID416581 : ID417317)	35	416581	417317	3.557	2520.105	148.422	7.767	0	0.008	1.886	None
(ID417317 : ID419414)	35	417317	419414	0.903	2760.115	149.245	6.672	0	0.004	0.950	None
(ID419414 : ID420129)	35	419414	420129	1.370	3000.125	149.851	5.877	0	0.005	1.170	None
(ID420129 : ID420852)	35	420129	420852	1.773	3240.135	150.405	4.877	0	0.006	1.332	None
(ID420852 : ID421580)	35	420852	421580	3.337	3480.145	151.294	3.798	0	0.008	1.827	None
(ID421580 : ID424489)	35	421580	424489	8.500	3720.155	152.386	4.809	0	0.012	2.915	None
(ID424489 : ID422355)	35	424489	422355	175.654	3960.165	147.662	10.584	0	0.055	13.253	None
(ID422355 : ID423792)	35	422355	423792	10.491	4200.175	141.080	14.559	0	0.013	3.239	None
(ID423792 : ID423062)	35	423792	423062	7.154	4440.185	138.322	13.563	0	0.011	2.675	None
(ID423062 : ID425933)	35	423062	425933	9.878	4680.195	136.362	11.571	0	0.013	3.143	None
(ID425933 : ID427356)	35	425933	427356	5.690	4920.205	135.967	9.077	0	0.010	2.385	None
(ID427356 : ID426638)	35	427356	426638	6.851	5160.215	135.923	6.711	0	0.011	2.617	None
(ID426638 : ID425177)	35	426638	425177	38.106	5400.225	134.068	2.737	0	0.026	6.173	None
(ID413779 : ID415180)	36	413779	415180	1.020	600.025	218.296	12.121	0	0.004	1.010	None
(ID415180 : ID411653)	36	415180	411653	0.153	840.035	218.611	12.262	0	0.002	0.391	None
(ID411653 : ID415890)	36	411653	415890	7.922	1080.045	217.140	11.918	0	0.012	2.815	None
(ID415890 : ID417348)	36	415890	417348	67.915	1320.055	219.463	13.524	0	0.034	8.241	None
(ID417348 : ID414468)	36	417348	414468	3.512	1560.065	223.249	14.359	0	0.008	1.874	None
(ID410970 : ID418164)	37	410970	418164	0.709	120.005	482.460	11.510	0	0.004	0.842	None
(ID418164 : ID413776)	37	418164	413776	16.977	360.015	480.416	10.545	0	0.017	4.120	None
(ID413776 : ID415174)	37	413776	415174	3.173	600.025	477.571	9.761	0	0.007	1.781	None
(ID415174 : ID411643)	37	415174	411643	2.017	840.035	476.653	8.819	0	0.006	1.420	None
(ID411643 : ID415879)	37	411643	415879	4.923	1080.045	475.577	7.666	0	0.009	2.219	None
(ID415879 : ID417310)	37	415879	417310	5.237	1320.055	473.614	6.578	0	0.010	2.288	None
(ID418160 : ID413777)	38	418160	413777	1.403	360.015	207.691	10.796	0	0.005	1.185	None
(ID413777 : ID415178)	38	413777	415178	0.767	600.025	206.921	11.412	0	0.004	0.876	None
(ID415178 : ID411646)	38	415178	411646	2.459	840.035	207.299	11.290	0	0.007	1.568	None
(ID411646 : ID415882)	38	411646	415882	1.243	1080.045	207.720	10.270	0	0.005	1.115	None
(ID415882 : ID417316)	38	415882	417316	8.872	1320.055	206.432	8.741	0	0.012	2.979	None
(ID417316 : ID414449)	38	417316	414449	4.577	1560.065	205.941	6.858	0	0.009	2.139	None
(ID414449 : ID413049)	38	414449	413049	1.955	1800.075	206.557	5.279	0	0.006	1.398	None
(ID413049 : ID411738)	38	413049	411738	20.485	2040.085	208.748	3.989	0	0.019	4.526	None
(ID411738 : ID416566)	38	411738	416566	5.104	2280.095	210.696	2.293	0	0.009	2.259	None
(ID416566 : ID417276)	38	416566	417276	3.160	2520.105	211.120	0.594	0	0.007	1.778	None
(ID417276 : ID419394)	38	417276	419394	1.467	2760.115	211.176	0.000	0	0.005	1.211	None
(ID419394 : ID420130)	38	419394	420130	32.936	3000.125	210.673	2.868	0	0.024	5.739	None
(ID420130 : ID420862)	38	420130	420862	2.464	3240.135	210.001	5.854	0	0.007	1.570	None
(ID420862 : ID421591)	38	420862	421591	0.555	3480.145	208.897	5.796	0	0.003	0.745	None
(ID421591 : ID424490)	38	421591	424490	0.420	3720.155	208.601	5.943	0	0.003	0.648	None
(ID410980 : ID418205)	39	410980	418205	0.343	120.005	277.753	15.596	0	0.002	0.586	None
(ID418205 : ID413790)	39	418205	413790	13.636	360.015	276.296	14.986	0	0.015	3.693	None
(ID413790 : ID415188)	39	413790	415188	0.651	600.025	274.369	13.864	0	0.003	0.807	None
(ID415188 : ID411651)	39	415188	411651	4.833	840.035	274.598	12.596	0	0.009	2.198	None
(ID411651 : ID415898)	39	411651	415898	2.888	1080.045	275.556	12.341	0	0.007	1.699	None
(ID415898 : ID417340)	39	415898	417340	0.077	1320.055	276.146	13.074	0	0.001	0.278	None
(ID417340 : ID414464)	39	417340	414464	0.578	1560.065	276.497	12.772	0	0.003	0.760	None
(ID414464 : ID413072)	39	414464	413072	1.884	1800.075	276.023	12.441	0	0.006	1.372	None
(ID413072 : ID411776)	39	413072	411776	0.020	2040.085	275.275	12.390	0	5.943E-4	0.143	None
(ID411776 : ID416587)	39	411776	416587	1.361	2280.095	274.765	11.982	0	0.005	1.167	None
(ID416587 : ID417326)	39	416587	417326	23.447	2520.105	272.454	10.061	0	0.020	4.842	None
(ID417326 : ID419416)	39	417326	419416	7.794	2760.115	269.541	7.595	0	0.012	2.792	None
(ID419416 : ID420132)	39	419416	420132	5.364	3000.125	267.339	6.544	0	0.010	2.316	None
(ID420132 : ID420866)	39	420132	420866	8.197	3240.135	264.891	7.015	0	0.012	2.863	None
(ID420866 : ID421597)	39	420866	421597	1.011	3480.145	263.363	8.066	0	0.004	1.005	None
(ID421597 : ID424500)	39	421597	424500	3.686	3720.155	263.882	9.113	0	0.008	1.920	None
(ID424500 : ID422336)	39	424500	422336	0.881	3960.165	264.898	10.099	0	0.004	0.938	None
(ID422336 : ID423772)	39	422336	423772	2.772	4200.175	264.527	9.949	0	0.007	1.665	None
(ID423772 : ID423049)	39	423772	423049	0.339	4440.185	263.812	9.695	0	0.002	0.582	None
(ID423049 : ID425942)	39	423049	425942	11.580	4680.195	264.447	11.521	0	0.014	3.403	None
(ID425942 : ID427367)	39	425942	427367	6.792	4920.205	266.315	12.466	0	0.011	2.606	None
(ID427367 : ID426652)	39	427367	426652	0.384	5160.215	267.171	11.794	0	0.003	0.620	None
(ID426652 : ID425215)	39	426652	425215	2.038	5400.225	266.173	11.875	0	0.006	1.427	None
(ID425215 : ID428776)	39	425215	428776	0.783	5640.235	265.467	11.587	0	0.004	0.885	None
(ID428776 : ID428074)	39	428776	428074	1.530	5880.245	265.417	10.528	0	0.005	1.237	None
(ID428074 : ID429497)	39	428074	429497	0.792	6120.255	265.018	9.646	0	0.004	0.890	None
(ID429497 : ID430217)	39	429497	430217	3.002	6360.265	265.156	8.671	0	0.007	1.733	None
(ID430217 : ID430923)	39	430217	430923	1.335	6600.275	266.102	7.598	0	0.005	1.155	None
(ID410971 : ID418186)	40	410971	418186	0.765	120.005	347.415	12.655	0	0.004	0.874	None
(ID418186 : ID413788)	40	418186	413788	4.610	360.015	346.673	12.963	0	0.009	2.147	None
(ID413788 : ID415181)	40	413788	415181	2.913	600.025	344.757	12.854	0	0.007	1.707	None
(ID415181 : ID411654)	40	415181	411654	0.321	840.035	343.688	12.552	0	0.002	0.567	None
(ID411654 : ID415892)	40	411654	415892	8.498	1080.045	342.051	12.017	0	0.012	2.915	None
(ID415892 : ID417333)	40	415892	417333	7.405	1320.055	339.281	11.712	0	0.011	2.721	None
(ID417333 : ID414458)	40	417333	414458	4.716	1560.065	336.921	11.348	0	0.009	2.172	None
(ID414458 : ID413065)	40	414458	413065	16.083	1800.075	333.940	10.612	0	0.017	4.010	None
(ID413065 : ID411770)	40	413065	411770	0.753	2040.085	332.118	9.895	0	0.004	0.868	None
(ID411770 : ID416578)	40	411770	416578	4.864	2280.095	332.739	8.489	0	0.009	2.205	None
(ID416578 : ID417313)	40	416578	417313	4.118	2520.105	333.645	6.575	0	0.008	2.029	None
(ID417313 : ID419417)	40	417313	419417	4.022	2760.115	334.918	6.226	0	0.008	2.006	None
(ID419417 : ID420127)	40	419417	420127	11.153	3000.125	334.241	6.070	0	0.014	3.340	None
(ID420127 : ID420853)	40	420127	420853	5.450	3240.135	331.718	4.776	0	0.010	2.335	None
(ID420853 : ID421581)	40	420853	421581	6.525	3480.145	329.460	3.900	0	0.011	2.554	None
(ID421581 : ID424476)	40	421581	424476	0.092	3720.155	328.218	3.446	0	0.001	0.303	None
(ID424476 : ID422315)	40	424476	422315	0.100	3960.165	328.295	3.431	0	0.001	0.316	None
(ID422315 : ID423767)	40	422315	423767	10.883	4200.175	327.677	5.064	0	0.014	3.299	None
(ID423767 : ID423046)	40	423767	423046	10.716	4440.185	325.819	7.713	0	0.014	3.274	None
(ID423046 : ID425924)	40	423046	425924	2.548	4680.195	323.965	8.474	0	0.007	1.596	None
(ID425924 : ID427347)	40	425924	427347	13.587	4920.205	322.271	6.533	0	0.015	3.686	None
(ID427347 : ID426630)	40	427347	426630	15.230	5160.215	320.370	3.254	0	0.016	3.903	None
(ID426630 : ID425183)	40	426630	425183	9.637	5400.225	318.116	0.761	0	0.013	3.104	None
(ID425183 : ID428753)	40	425183	428753	4.845	5640.235	316.423	1.047	0	0.009	2.201	None
(ID428753 : ID428056)	40	428753	428056	0.137	5880.245	315.919	2.179	0	0.002	0.371	None
(ID428056 : ID429482)	40	428056	429482	4.280	6120.255	314.767	2.574	0	0.009	2.069	None
(ID429482 : ID430202)	40	429482	430202	0.036	6360.265	313.855	2.940	0	7.901E-4	0.190	None
(ID430202 : ID430911)	40	430202	430911	0.232	6600.275	313.710	2.901	0	0.002	0.481	None
(ID430911 : ID434486)	40	430911	434486	2.207	6840.285	314.123	3.191	0	0.006	1.485	None
(ID434486 : ID435906)	40	434486	435906	2.762	7080.295	315.572	3.744	0	0.007	1.662	None
(ID435906 : ID431616)	40	435906	431616	5.234	7320.305	315.544	3.137	0	0.010	2.288	None
(ID431616 : ID432333)	40	431616	432333	1.540	7560.315	314.356	2.879	0	0.005	1.241	None
(ID432333 : ID433758)	40	432333	433758	10.594	7800.325	312.816	2.289	0	0.014	3.255	None
(ID433758 : ID435182)	40	433758	435182	4.450	8040.335	311.414	2.218	0	0.009	2.110	None
(ID435182 : ID433028)	40	435182	433028	1.654	8280.345	311.552	3.794	0	0.005	1.286	None
(ID433028 : ID436607)	40	433028	436607	4.765	8520.355	312.798	4.954	0	0.009	2.183	None
(ID436607 : ID438799)	40	436607	438799	5.609	8760.365	314.879	5.482	0	0.010	2.368	None
(ID438799 : ID438063)	40	438799	438063	7.946	9000.375	317.450	5.623	0	0.012	2.819	None
(ID438063 : ID437335)	40	438063	437335	13.679	9240.385	320.658	6.194	0	0.015	3.698	None
(ID437335 : ID439551)	40	437335	439551	8.750	9480.395	323.786	7.222	0	0.012	2.958	None
(ID439551 : ID441895)	40	439551	441895	23.604	9720.405	322.931	9.008	0	0.020	4.858	None
(ID441895 : ID440307)	40	441895	440307	20.640	9960.415	322.781	11.158	0	0.019	4.543	None
(ID440307 : ID443444)	40	440307	443444	3.624	10200.425	325.693	12.524	0	0.008	1.904	None
(ID443444 : ID441106)	40	443444	441106	1.646	10440.435	326.665	13.480	0	0.005	1.283	None
(ID441106 : ID445045)	40	441106	445045	10.123	10680.445	327.650	15.421	0	0.013	3.182	None
(ID445045 : ID445845)	40	445045	445845	3.838	10920.455	329.535	16.829	0	0.008	1.959	None
(ID445845 : ID442666)	40	445845	442666	4.161	11160.465	331.482	17.239	0	0.008	2.040	None
(ID410979 : ID418197)	41	410979	418197	0.300	120.005	307.747	14.704	0	0.002	0.548	None
(ID418197 : ID413789)	41	418197	413789	3.673	360.015	306.905	13.905	0	0.008	1.916	None
(ID413789 : ID415185)	41	413789	415185	2.500	600.025	305.347	13.155	0	0.007	1.581	None
(ID415185 : ID411657)	41	415185	411657	0.073	840.035	304.514	12.820	0	0.001	0.270	None
(ID411657 : ID415888)	41	411657	415888	3.327	1080.045	303.755	12.105	0	0.008	1.824	None
(ID415888 : ID417335)	41	415888	417335	3.956	1320.055	302.131	11.829	0	0.008	1.989	None
(ID417335 : ID414462)	41	417335	414462	2.663	1560.065	301.939	11.827	0	0.007	1.632	None
(ID414462 : ID413071)	41	414462	413071	1.830	1800.075	302.028	11.658	0	0.006	1.353	None
(ID413071 : ID411783)	41	413071	411783	4.873	2040.085	300.390	12.323	0	0.009	2.207	None
(ID411783 : ID416598)	41	411783	416598	10.176	2280.095	297.938	13.444	0	0.013	3.190	None
(ID416598 : ID417371)	41	416598	417371	4.857	2520.105	295.365	14.007	0	0.009	2.204	None
(ID417371 : ID419444)	41	417371	419444	5.710	2760.115	293.141	14.362	0	0.010	2.389	None
(ID419444 : ID420159)	41	419444	420159	2.530	3000.125	291.343	14.346	0	0.007	1.590	None
(ID420159 : ID420887)	41	420159	420887	2.295	3240.135	289.986	13.595	0	0.006	1.515	None
(ID420887 : ID421612)	41	420887	421612	1.393	3480.145	288.732	13.122	0	0.005	1.180	None
(ID421612 : ID424506)	41	421612	424506	3.351	3720.155	287.454	12.395	0	0.008	1.831	None
(ID424506 : ID422338)	41	424506	422338	4.205	3960.165	285.906	11.227	0	0.009	2.051	None
(ID422338 : ID423773)	41	422338	423773	11.193	4200.175	283.507	10.031	0	0.014	3.346	None
(ID423773 : ID423048)	41	423773	423048	5.966	4440.185	280.730	9.475	0	0.010	2.443	None
(ID423048 : ID425932)	41	423048	425932	0.423	4680.195	279.444	9.849	0	0.003	0.650	None
(ID425932 : ID427358)	41	425932	427358	4.075	4920.205	279.600	9.183	0	0.008	2.019	None
(ID427358 : ID426645)	41	427358	426645	1.353	5160.215	279.706	7.629	0	0.005	1.163	None
(ID426645 : ID425200)	41	426645	425200	0.316	5400.225	279.817	6.895	0	0.002	0.562	None
(ID425200 : ID428761)	41	425200	428761	2.153	5640.235	280.567	6.215	0	0.006	1.467	None
(ID428761 : ID428062)	41	428761	428062	0.019	5880.245	281.028	5.669	0	5.686E-4	0.136	None
(ID410958 : ID418161)	42	410958	418161	7.578	120.005	386.768	9.277	0	0.011	2.753	None
(ID418161 : ID413786)	42	418161	413786	18.073	360.015	384.649	11.675	0	0.018	4.251	None
(ID413786 : ID415200)	42	413786	415200	34.080	600.025	383.077	15.628	0	0.024	5.838	None
(ID415200 : ID411675)	42	415200	411675	2.711	840.035	383.998	19.047	0	0.007	1.646	None
(ID411675 : ID415933)	42	411675	415933	31.239	1080.045	384.266	22.329	0	0.023	5.589	None
(ID415933 : ID417433)	42	415933	417433	12.256	1320.055	382.562	26.238	0	0.015	3.501	None
(ID417433 : ID414523)	42	417433	414523	22.821	1560.065	382.730	29.239	0	0.020	4.777	None
(ID414523 : ID413146)	42	414523	413146	45.096	1800.075	386.875	33.164	0	0.028	6.715	None
(ID413146 : ID411941)	42	413146	411941	0.036	2040.085	389.612	35.263	0	7.867E-4	0.189	None
(ID410982 : ID418193)	43	410982	418193	4.901	120.005	194.750	15.226	0	0.009	2.214	None
(ID418193 : ID413787)	43	418193	413787	2.306	360.015	195.669	13.653	0	0.006	1.518	None
(ID413787 : ID415186)	43	413787	415186	0.399	600.025	196.067	13.166	0	0.003	0.632	None
(ID415186 : ID411658)	43	415186	411658	1.754	840.035	196.889	13.188	0	0.006	1.324	None
(ID411658 : ID415897)	43	411658	415897	8.097	1080.045	196.111	12.721	0	0.012	2.845	None
(ID415897 : ID417331)	43	415897	417331	2.310	1320.055	194.532	11.739	0	0.006	1.520	None
(ID417331 : ID414456)	43	417331	414456	1.888	1560.065	194.927	10.620	0	0.006	1.374	None
(ID414456 : ID413067)	43	414456	413067	5.598	1800.075	194.372	10.598	0	0.010	2.366	None
(ID413067 : ID411774)	43	413067	411774	2.020	2040.085	193.955	10.984	0	0.006	1.421	None
(ID411774 : ID416582)	43	411774	416582	5.764	2280.095	193.984	10.022	0	0.010	2.401	None
(ID416582 : ID417323)	43	416582	417323	0.988	2520.105	193.012	8.631	0	0.004	0.994	None
(ID417323 : ID419421)	43	417323	419421	0.022	2760.115	192.782	8.189	0	6.183E-4	0.148	None
(ID419421 : ID420142)	43	419421	420142	3.322	3000.125	192.032	8.562	0	0.008	1.823	None
(ID420142 : ID420871)	43	420142	420871	11.887	3240.135	189.539	9.358	0	0.014	3.448	None
(ID420871 : ID421600)	43	420871	421600	4.141	3480.145	186.841	9.726	0	0.008	2.035	None
(ID421600 : ID424497)	43	421600	424497	1.494	3720.155	186.158	9.202	0	0.005	1.222	None
(ID410974 : ID418177)	44	410974	418177	3.139	120.005	230.789	12.858	0	0.007	1.772	None
(ID418177 : ID413784)	44	418177	413784	3.164	360.015	230.747	12.484	0	0.007	1.779	None
(ID413784 : ID415184)	44	413784	415184	0.208	600.025	229.827	12.608	0	0.002	0.456	None
(ID415184 : ID411649)	44	415184	411649	2.591	840.035	230.112	12.096	0	0.007	1.610	None
(ID411649 : ID415884)	44	411649	415884	8.955	1080.045	229.139	10.609	0	0.012	2.993	None
(ID415884 : ID417315)	44	415884	417315	9.496	1320.055	226.912	8.633	0	0.013	3.082	None
(ID417315 : ID414446)	44	417315	414446	2.462	1560.065	225.791	6.645	0	0.007	1.569	None
(ID414446 : ID413055)	44	414446	413055	2.425	1800.075	224.841	5.723	0	0.006	1.557	None
(ID413055 : ID411749)	44	413055	411749	4.767	2040.085	225.157	5.730	0	0.009	2.183	None
(ID411749 : ID416574)	44	411749	416574	0.625	2280.095	225.945	5.629	0	0.003	0.791	None
(ID416574 : ID417300)	44	416574	417300	1.487	2520.105	225.402	4.807	0	0.005	1.219	None
(ID417300 : ID419407)	44	417300	419407	2.233	2760.115	224.489	3.904	0	0.006	1.494	None
(ID419407 : ID420123)	44	419407	420123	1.019	3000.125	223.522	3.957	0	0.004	1.009	None
(ID420123 : ID420857)	44	420123	420857	1.761	3240.135	222.708	4.786	0	0.006	1.327	None
(ID420857 : ID421583)	44	420857	421583	1.118	3480.145	221.934	4.755	0	0.004	1.057	None
(ID421583 : ID424479)	44	421583	424479	0.452	3720.155	221.473	4.024	0	0.003	0.673	None
(ID424479 : ID422312)	44	424479	422312	2.291	3960.165	221.003	3.045	0	0.006	1.514	None
(ID422312 : ID423741)	44	422312	423741	5.693	4200.175	220.495	1.170	0	0.010	2.386	None
(ID423741 : ID423017)	44	423741	423017	3.301	4440.185	219.352	0.000	0	0.008	1.817	None
(ID423017 : ID425896)	44	423017	425896	2.225E-308	4680.195	218.444	0.000	0	0.000	0.000	None
(ID425896 : ID427329)	44	425896	427329	10.434	4920.205	220.059	0.000	0	0.013	3.230	None
(ID427329 : ID426618)	44	427329	426618	151.664	5160.215	227.831	0.000	0	0.051	12.315	None
(ID426618 : ID425180)	44	426618	425180	0.652	5400.225	234.393	0.000	0	0.003	0.808	None
(ID425180 : ID428744)	44	425180	428744	1.997	5640.235	235.503	0.000	0	0.006	1.413	None
(ID428744 : ID428044)	44	428744	428044	1.019	5880.245	235.705	0.000	0	0.004	1.009	None
(ID428044 : ID429465)	44	428044	429465	0.367	6120.255	234.898	0.000	0	0.003	0.606	None
(ID410975 : ID418190)	45	410975	418190	3.855	120.005	446.871	13.313	0	0.008	1.963	None
(ID418190 : ID413785)	45	418190	413785	3.168	360.015	445.105	12.888	0	0.007	1.780	None
(ID413785 : ID415187)	45	413785	415187	2.066	600.025	444.878	12.922	0	0.006	1.438	None
(ID415187 : ID411652)	45	415187	411652	3.007	840.035	445.043	12.602	0	0.007	1.734	None
(ID411652 : ID415893)	45	411652	415893	8.224	1080.045	443.218	11.765	0	0.012	2.868	None
(ID415893 : ID417332)	45	415893	417332	6.967	1320.055	440.505	11.381	0	0.011	2.640	None
(ID417332 : ID414463)	45	417332	414463	6.364	1560.065	438.087	11.608	0	0.011	2.523	None
(ID414463 : ID413075)	45	414463	413075	14.893	1800.075	435.041	12.433	0	0.016	3.859	None
(ID413075 : ID411804)	45	413075	411804	4.327	2040.085	432.521	13.553	0	0.009	2.080	None
(ID411804 : ID416605)	45	411804	416605	11.041	2280.095	430.721	15.555	0	0.014	3.323	None
(ID416605 : ID417375)	45	416605	417375	9.065	2520.105	428.560	15.566	0	0.013	3.011	None
(ID417375 : ID419429)	45	417375	419429	16.793	2760.115	426.516	12.670	0	0.017	4.098	None
(ID419429 : ID420146)	45	419429	420146	10.976	3000.125	423.863	11.418	0	0.014	3.313	None
(ID420146 : ID420881)	45	420146	420881	6.066	3240.135	421.068	12.121	0	0.010	2.463	None
(ID420881 : ID421609)	45	420881	421609	3.944	3480.145	418.870	12.459	0	0.008	1.986	None
(ID421609 : ID424504)	45	421609	424504	6.903	3720.155	416.810	11.834	0	0.011	2.627	None
(ID424504 : ID422335)	45	424504	422335	3.161	3960.165	415.050	10.513	0	0.007	1.778	None
(ID422335 : ID423779)	45	422335	423779	14.396	4200.175	412.616	10.679	0	0.016	3.794	None
(ID423779 : ID423054)	45	423779	423054	3.812	4440.185	409.898	11.288	0	0.008	1.952	None
(ID423054 : ID425934)	45	423054	425934	2.038	4680.195	408.383	10.704	0	0.006	1.428	None
(ID425934 : ID427363)	45	425934	427363	1.075	4920.205	407.942	9.737	0	0.004	1.037	None
(ID427363 : ID426648)	45	427363	426648	2.627	5160.215	407.251	9.382	0	0.007	1.621	None
(ID426648 : ID425208)	45	426648	425208	1.977	5400.225	405.779	9.726	0	0.006	1.406	None
(ID425208 : ID428777)	45	425208	428777	2.960	5640.235	404.515	10.546	0	0.007	1.720	None
(ID428777 : ID428077)	45	428777	428077	2.153	5880.245	403.357	10.712	0	0.006	1.467	None
(ID428077 : ID429501)	45	428077	429501	0.409	6120.255	402.550	10.035	0	0.003	0.640	None
(ID429501 : ID430223)	45	429501	430223	0.742	6360.265	402.170	10.226	0	0.004	0.862	None
(ID430223 : ID430929)	45	430223	430929	1.943	6600.275	401.887	9.949	0	0.006	1.394	None
(ID430929 : ID434501)	45	430929	434501	1.084	6840.285	401.276	9.048	0	0.004	1.041	None
(ID434501 : ID435921)	45	434501	435921	0.320	7080.295	400.696	9.092	0	0.002	0.566	None
(ID435921 : ID431632)	45	435921	431632	1.005	7320.305	400.188	9.654	0	0.004	1.003	None
(ID431632 : ID432348)	45	431632	432348	0.266	7560.315	399.562	10.081	0	0.002	0.516	None
(ID432348 : ID433777)	45	432348	433777	0.073	7800.325	399.218	10.272	0	0.001	0.271	None
(ID433777 : ID435203)	45	433777	435203	0.414	8040.335	399.212	10.034	0	0.003	0.644	None
(ID435203 : ID433047)	45	435203	433047	1.099	8280.345	399.574	10.194	0	0.004	1.048	None
(ID433047 : ID436619)	45	433047	436619	0.132	8520.355	400.000	10.699	0	0.002	0.364	None
(ID436619 : ID438811)	45	436619	438811	10.210	8760.365	401.738	10.400	0	0.013	3.195	None
(ID438811 : ID438080)	45	438811	438080	3.126	9000.375	403.665	10.863	0	0.007	1.768	None
(ID438080 : ID437356)	45	438080	437356	18.932	9240.385	405.757	12.994	0	0.018	4.351	None
(ID437356 : ID439565)	45	437356	439565	3.293	9480.395	408.120	13.676	0	0.008	1.815	None
(ID439565 : ID441910)	45	439565	441910	9.211	9720.405	409.997	13.909	0	0.013	3.035	None
(ID441910 : ID440322)	45	441910	440322	6.588	9960.415	412.478	15.106	0	0.011	2.567	None
(ID440322 : ID443455)	45	440322	443455	6.962	10200.425	415.040	15.414	0	0.011	2.639	None
(ID443455 : ID441102)	45	443455	441102	4.559	10440.435	416.833	14.446	0	0.009	2.135	None
(ID410993 : ID418237)	46	410993	418237	0.766	120.005	361.462	20.572	0	0.004	0.875	None
(ID418237 : ID413798)	46	418237	413798	9.827	360.015	360.355	19.668	0	0.013	3.135	None
(ID413798 : ID415202)	46	413798	415202	7.474	600.025	357.550	18.986	0	0.011	2.734	None
(ID415202 : ID411672)	46	415202	411672	1.391	840.035	355.595	18.940	0	0.005	1.179	None
(ID411672 : ID415913)	46	411672	415913	0.550	1080.045	354.638	19.000	0	0.003	0.742	None
(ID415913 : ID417366)	46	415913	417366	2.443	1320.055	353.667	18.548	0	0.007	1.563	None
(ID417366 : ID414480)	46	417366	414480	5.111	1560.065	354.194	18.005	0	0.009	2.261	None
(ID414480 : ID413084)	46	414480	413084	11.433	1800.075	354.285	16.627	0	0.014	3.381	None
(ID413084 : ID411794)	46	413084	411794	1.946	2040.085	352.803	14.754	0	0.006	1.395	None
(ID411794 : ID416591)	46	411794	416591	3.203	2280.095	351.753	13.557	0	0.007	1.790	None
(ID416591 : ID417350)	46	416591	417350	5.010	2520.105	350.355	12.108	0	0.009	2.238	None
(ID417350 : ID419433)	46	417350	419433	3.177	2760.115	348.752	11.685	0	0.007	1.782	None
(ID419433 : ID420152)	46	419433	420152	10.235	3000.125	346.368	12.348	0	0.013	3.199	None
(ID420152 : ID420880)	46	420152	420880	5.613	3240.135	343.620	12.500	0	0.010	2.369	None
(ID420880 : ID421603)	46	420880	421603	2.470	3480.145	341.842	11.852	0	0.007	1.572	None
(ID421603 : ID424499)	46	421603	424499	7.445	3720.155	341.734	10.074	0	0.011	2.729	None
(ID424499 : ID422329)	46	424499	422329	8.501	3960.165	341.107	7.869	0	0.012	2.916	None
(ID422329 : ID423763)	46	422329	423763	23.687	4200.175	337.678	6.168	0	0.020	4.867	None
(ID410994 : ID418251)	47	410994	418251	0.192	120.005	414.037	20.672	0	0.002	0.438	None
(ID418251 : ID413799)	47	418251	413799	8.739	360.015	412.627	19.757	0	0.012	2.956	None
(ID413799 : ID415201)	47	413799	415201	6.565	600.025	410.069	18.923	0	0.011	2.562	None
(ID415201 : ID411665)	47	415201	411665	8.373	840.035	409.548	17.594	0	0.012	2.894	None
(ID411665 : ID415906)	47	411665	415906	3.143	1080.045	409.434	16.529	0	0.007	1.773	None
(ID415906 : ID417356)	47	415906	417356	3.064	1320.055	407.720	16.463	0	0.007	1.751	None
(ID417356 : ID414475)	47	417356	414475	0.146	1560.065	407.031	16.115	0	0.002	0.382	None
(ID414475 : ID413086)	47	414475	413086	7.657	1800.075	405.849	15.642	0	0.012	2.767	None
(ID413086 : ID411817)	47	413086	411817	2.106	2040.085	404.648	15.995	0	0.006	1.451	None
(ID411817 : ID416609)	47	411817	416609	7.706	2280.095	403.495	17.223	0	0.012	2.776	None
(ID416609 : ID417400)	47	416609	417400	5.362	2520.105	401.107	18.102	0	0.010	2.316	None
(ID417400 : ID419456)	47	417400	419456	2.313	2760.115	399.258	18.342	0	0.006	1.521	None
(ID419456 : ID420172)	47	419456	420172	4.918	3000.125	397.453	17.874	0	0.009	2.218	None
(ID420172 : ID420899)	47	420172	420899	2.619	3240.135	395.620	17.313	0	0.007	1.618	None
(ID420899 : ID421626)	47	420899	421626	4.383	3480.145	393.928	16.583	0	0.009	2.094	None
(ID421626 : ID424522)	47	421626	424522	3.468	3720.155	392.448	15.331	0	0.008	1.862	None
(ID424522 : ID422346)	47	424522	422346	10.974	3960.165	390.439	13.777	0	0.014	3.313	None
(ID422346 : ID423781)	47	422346	423781	11.249	4200.175	387.448	12.320	0	0.014	3.354	None
(ID423781 : ID423064)	47	423781	423064	4.189	4440.185	385.053	12.254	0	0.009	2.047	None
(ID423064 : ID425940)	47	423064	425940	0.057	4680.195	384.123	12.915	0	9.969E-4	0.239	None
(ID425940 : ID427372)	47	425940	427372	0.521	4920.205	384.336	13.205	0	0.003	0.722	None
(ID427372 : ID426670)	47	427372	426670	6.001	5160.215	383.844	14.347	0	0.010	2.450	None
(ID426670 : ID425223)	47	426670	425223	0.977	5400.225	382.609	15.071	0	0.004	0.989	None
(ID425223 : ID428783)	47	425223	428783	5.331	5640.235	381.538	13.887	0	0.010	2.309	None
(ID428783 : ID428084)	47	428783	428084	4.438	5880.245	379.950	12.488	0	0.009	2.107	None
(ID428084 : ID429510)	47	428084	429510	1.515	6120.255	378.885	12.666	0	0.005	1.231	None
(ID429510 : ID430232)	47	429510	430232	3.282	6360.265	379.272	14.034	0	0.008	1.812	None
(ID430232 : ID430948)	47	430232	430948	0.153	6600.275	379.674	14.969	0	0.002	0.391	None
(ID430948 : ID434532)	47	430948	434532	8.839	6840.285	379.717	16.623	0	0.012	2.973	None
(ID434532 : ID435948)	47	434532	435948	1.943	7080.295	380.333	17.601	0	0.006	1.394	None
(ID435948 : ID431658)	47	435948	431658	0.602	7320.305	380.804	17.486	0	0.003	0.776	None
(ID431658 : ID432373)	47	431658	432373	1.407	7560.315	380.256	18.126	0	0.005	1.186	None
(ID432373 : ID433805)	47	432373	433805	1.483	7800.325	379.110	18.402	0	0.005	1.218	None
(ID433805 : ID435235)	47	433805	435235	4.993	8040.335	378.015	19.431	0	0.009	2.234	None
(ID435235 : ID433084)	47	435235	433084	3.688	8280.345	378.275	21.041	0	0.008	1.921	None
(ID410985 : ID418215)	48	410985	418215	1.486	120.005	329.765	17.086	0	0.005	1.219	None
(ID418215 : ID413796)	48	418215	413796	6.522	360.015	329.079	17.110	0	0.011	2.554	None
(ID413796 : ID415197)	48	413796	415197	2.243	600.025	327.064	16.919	0	0.006	1.498	None
(ID415197 : ID411667)	48	415197	411667	0.035	840.035	326.339	16.984	0	7.778E-4	0.187	None
(ID411667 : ID415903)	48	411667	415903	9.842	1080.045	324.878	16.568	0	0.013	3.137	None
(ID415903 : ID417349)	48	415903	417349	0.940	1320.055	322.963	15.839	0	0.004	0.969	None
(ID417349 : ID414472)	48	417349	414472	1.123	1560.065	322.500	15.087	0	0.004	1.060	None
(ID414472 : ID413078)	48	414472	413078	8.335	1800.075	321.078	14.172	0	0.012	2.887	None
(ID413078 : ID411790)	48	413078	411790	0.148	2040.085	319.507	13.854	0	0.002	0.385	None
(ID411790 : ID416593)	48	411790	416593	0.342	2280.095	319.195	13.662	0	0.002	0.585	None
(ID416593 : ID417353)	48	416593	417353	6.583	2520.105	317.981	12.710	0	0.011	2.566	None
(ID417353 : ID419436)	48	417353	419436	9.299	2760.115	315.418	12.379	0	0.013	3.049	None
(ID419436 : ID420151)	48	419436	420151	4.280	3000.125	312.902	12.747	0	0.009	2.069	None
(ID420151 : ID420878)	48	420151	420878	4.446	3240.135	310.898	12.342	0	0.009	2.108	None
(ID420878 : ID421605)	48	420878	421605	5.224	3480.145	308.804	11.728	0	0.010	2.286	None
(ID421605 : ID424507)	48	421605	424507	3.818	3720.155	306.726	11.748	0	0.008	1.954	None
(ID424507 : ID422339)	48	424507	422339	5.485	3960.165	304.741	11.415	0	0.010	2.342	None
(ID422339 : ID423775)	48	422339	423775	2.625	4200.175	303.032	10.418	0	0.007	1.620	None
(ID423775 : ID423052)	48	423775	423052	0.811	4440.185	302.001	10.248	0	0.004	0.901	None
(ID423052 : ID425927)	48	423052	425927	3.507	4680.195	301.546	9.595	0	0.008	1.873	None
(ID425927 : ID427362)	48	425927	427362	0.409	4920.205	301.740	8.540	0	0.003	0.639	None
(ID427362 : ID426642)	48	427362	426642	6.191	5160.215	301.351	7.377	0	0.010	2.488	None
(ID426642 : ID425198)	48	426642	425198	7.532	5400.225	299.332	6.026	0	0.011	2.744	None
(ID425198 : ID428759)	48	425198	428759	1.047	5640.235	298.497	5.616	0	0.004	1.023	None
(ID428759 : ID428061)	48	428759	428061	2.914	5880.245	298.223	5.162	0	0.007	1.707	None
(ID428061 : ID429483)	48	428061	429483	5.951	6120.255	296.483	4.060	0	0.010	2.439	None
(ID429483 : ID430203)	48	429483	430203	3.211	6360.265	294.625	3.264	0	0.007	1.792	None
(ID430203 : ID430899)	48	430203	430899	11.033	6600.275	294.143	1.609	0	0.014	3.322	None
(ID430899 : ID434473)	48	430899	434473	0.367	6840.285	294.858	0.000	0	0.003	0.606	None
(ID434473 : ID435894)	48	434473	435894	0.163	7080.295	295.363	0.000	0	0.002	0.404	None
(ID435894 : ID431604)	48	435894	431604	4.932	7320.305	294.455	0.000	0	0.009	2.221	None
(ID431604 : ID432334)	48	431604	432334	14.525	7560.315	292.883	1.849	0	0.016	3.811	None
(ID432334 : ID433763)	48	432334	433763	4.484	7800.325	291.563	4.317	0	0.009	2.118	None
(ID433763 : ID435188)	48	433763	435188	18.654	8040.335	288.563	4.657	0	0.018	4.319	None
(ID435188 : ID433031)	48	435188	433031	3.082	8280.345	287.288	4.519	0	0.007	1.756	None
(ID433031 : ID436605)	48	433031	436605	0.401	8520.355	288.150	4.977	0	0.003	0.633	None
(ID436605 : ID438797)	48	436605	438797	4.825	8760.365	289.242	5.252	0	0.009	2.197	None
(ID438797 : ID438065)	48	438797	438065	33.896	9000.375	293.199	5.756	0	0.024	5.822	None
(ID438065 : ID437337)	48	438065	437337	25.411	9240.385	298.514	6.872	0	0.021	5.041	None
(ID437337 : ID439549)	48	437337	439549	6.797	9480.395	302.270	7.510	0	0.011	2.607	None
(ID439549 : ID441892)	48	439549	441892	19.466	9720.405	305.695	8.177	0	0.018	4.412	None
(ID441892 : ID440306)	48	441892	440306	33.730	9960.415	310.190	10.451	0	0.024	5.808	None
(ID440306 : ID443448)	48	440306	443448	1.966	10200.425	312.718	12.810	0	0.006	1.402	None
(ID443448 : ID441107)	48	443448	441107	1.148	10440.435	313.154	13.950	0	0.004	1.072	None
(ID441107 : ID445046)	48	441107	445046	11.190	10680.445	314.442	15.742	0	0.014	3.345	None
(ID445046 : ID445842)	48	445046	445842	0.726	10920.455	315.849	16.929	0	0.004	0.852	None
(ID445842 : ID442671)	48	445842	442671	11.786	11160.465	317.085	18.281	0	0.014	3.433	None
(ID442671 : ID444255)	48	442671	444255	15.605	11400.475	318.843	21.526	0	0.016	3.950	None
(ID444255 : ID446671)	48	444255	446671	1.453	11640.485	319.992	23.832	0	0.005	1.205	None
(ID446671 : ID448283)	48	446671	448283	12.290	11880.495	321.047	25.935	0	0.015	3.506	None
(ID448283 : ID447481)	48	448283	447481	3.411	12120.505	322.539	28.122	0	0.008	1.847	None
(ID447481 : ID449092)	48	447481	449092	2.903	12360.515	324.001	29.062	0	0.007	1.704	None
(ID449092 : ID449888)	48	449092	449888	0.488	12600.525	324.748	29.706	0	0.003	0.699	None
(ID449888 : ID450723)	48	449888	450723	12.000	12840.535	322.984	30.309	0	0.014	3.464	None
(ID450723 : ID453967)	48	450723	453967	9.198	13080.545	322.560	29.767	0	0.013	3.033	None
(ID453967 : ID451512)	48	453967	451512	0.113	13320.555	323.692	28.911	0	0.001	0.336	None
(ID451512 : ID454788)	48	451512	454788	2.589	13560.565	323.831	29.601	0	0.007	1.609	None
(ID454788 : ID452331)	48	454788	452331	1.729	13800.575	323.974	30.988	0	0.005	1.315	None
(ID452331 : ID455600)	48	452331	455600	3.766	14040.585	323.149	30.926	0	0.008	1.941	None
(ID455600 : ID453142)	48	455600	453142	3.615	14280.595	321.844	29.516	0	0.008	1.901	None
(ID453142 : ID458834)	48	453142	458834	0.563	14520.605	321.428	28.501	0	0.003	0.750	None
(ID410987 : ID418224)	49	410987	418224	4.091	120.005	486.751	18.565	0	0.008	2.023	None
(ID418224 : ID413797)	49	418224	413797	14.154	360.015	483.986	17.725	0	0.016	3.762	None
(ID413797 : ID415198)	49	413797	415198	5.937	600.025	480.968	17.431	0	0.010	2.437	None
(ID415198 : ID411668)	49	415198	411668	0.153	840.035	479.742	17.437	0	0.002	0.391	None
(ID411668 : ID415904)	49	411668	415904	8.042	1080.045	478.378	16.776	0	0.012	2.836	None
(ID415904 : ID417346)	49	415904	417346	12.353	1320.055	475.378	15.733	0	0.015	3.515	None
(ID417346 : ID414470)	49	417346	414470	4.146	1560.065	472.819	14.679	0	0.008	2.036	None
(ID414470 : ID413082)	49	414470	413082	10.037	1800.075	470.347	14.386	0	0.013	3.168	None
(ID413082 : ID411799)	49	413082	411799	1.789	2040.085	468.121	14.425	0	0.006	1.337	None
(ID411799 : ID416592)	49	411799	416592	10.908	2280.095	465.933	13.672	0	0.014	3.303	None
(ID416592 : ID417357)	49	416592	417357	4.978	2520.105	463.295	12.893	0	0.009	2.231	None
(ID417357 : ID419434)	49	417357	419434	1.381	2760.115	461.627	12.563	0	0.005	1.175	None
(ID419434 : ID420145)	49	419434	420145	1.222	3000.125	460.614	12.079	0	0.005	1.105	None
(ID420145 : ID420877)	49	420145	420877	4.718	3240.135	459.089	11.623	0	0.009	2.172	None
(ID420877 : ID421604)	49	420877	421604	2.993	3480.145	457.147	11.452	0	0.007	1.730	None
(ID421604 : ID424502)	49	421604	424502	0.484	3720.155	456.233	11.066	0	0.003	0.695	None
(ID410984 : ID418222)	50	410984	418222	0.496	120.005	298.216	17.296	0	0.003	0.704	None
(ID418222 : ID413794)	50	418222	413794	8.771	360.015	297.325	16.502	0	0.012	2.962	None
(ID413794 : ID415190)	50	413794	415190	4.288	600.025	295.544	14.753	0	0.009	2.071	None
(ID415190 : ID411663)	50	415190	411663	2.150	840.035	294.232	14.708	0	0.006	1.466	None
(ID411663 : ID415891)	50	411663	415891	16.394	1080.045	292.803	13.485	0	0.017	4.049	None
(ID415891 : ID417334)	50	415891	417334	4.285	1320.055	290.829	11.889	0	0.009	2.070	None
(ID417334 : ID414461)	50	417334	414461	1.392	1560.065	290.300	11.748	0	0.005	1.180	None
(ID414461 : ID413073)	50	414461	413073	3.796	1800.075	289.967	11.941	0	0.008	1.948	None
(ID413073 : ID411782)	50	413073	411782	0.723	2040.085	289.526	12.651	0	0.004	0.850	None
(ID411782 : ID416590)	50	411782	416590	5.360	2280.095	288.755	12.724	0	0.010	2.315	None
(ID416590 : ID417359)	50	416590	417359	0.127	2520.105	287.489	12.745	0	0.001	0.356	None
(ID417359 : ID419441)	50	417359	419441	7.329	2760.115	286.048	13.154	0	0.011	2.707	None
(ID419441 : ID420150)	50	419441	420150	9.851	3000.125	283.237	12.921	0	0.013	3.139	None
(ID420150 : ID420879)	50	420150	420879	6.364	3240.135	280.495	12.302	0	0.011	2.523	None
(ID420879 : ID421610)	50	420879	421610	4.213	3480.145	278.246	12.446	0	0.009	2.052	None
(ID421610 : ID424509)	50	421610	424509	0.386	3720.155	276.962	12.595	0	0.003	0.621	None
(ID424509 : ID422342)	50	424509	422342	0.858	3960.165	276.367	12.136	0	0.004	0.927	None
(ID422342 : ID423784)	50	422342	423784	3.253	4200.175	275.190	12.020	0	0.008	1.804	None
(ID410986 : ID418212)	51	410986	418212	10.111	120.005	212.870	17.969	0	0.013	3.180	None
(ID418212 : ID413795)	51	418212	413795	1.031	360.015	213.852	17.201	0	0.004	1.016	None
(ID413795 : ID415196)	51	413795	415196	0.010	600.025	213.320	17.039	0	4.096E-4	0.098	None
(ID415196 : ID411664)	51	415196	411664	2.032	840.035	213.917	16.729	0	0.006	1.425	None
(ID411664 : ID415902)	51	411664	415902	1.975	1080.045	214.082	15.915	0	0.006	1.405	None
(ID415902 : ID417343)	51	415902	417343	2.135	1320.055	212.990	15.002	0	0.006	1.461	None
(ID417343 : ID414469)	51	417343	414469	1.001	1560.065	212.650	14.183	0	0.004	1.001	None
(ID414469 : ID413074)	51	414469	413074	3.378	1800.075	212.170	13.234	0	0.008	1.838	None
(ID413074 : ID411788)	51	413074	411788	8.021	2040.085	212.730	13.240	0	0.012	2.832	None
(ID411788 : ID416589)	51	411788	416589	2.367	2280.095	213.474	13.255	0	0.006	1.539	None
(ID416589 : ID417362)	51	416589	417362	1.209	2520.105	212.480	13.082	0	0.005	1.099	None
(ID417362 : ID419438)	51	417362	419438	0.156	2760.115	212.218	13.321	0	0.002	0.395	None
(ID419438 : ID420156)	51	419438	420156	2.742	3000.125	211.559	13.293	0	0.007	1.656	None
(ID420156 : ID420889)	51	420156	420889	1.385	3240.135	210.368	13.834	0	0.005	1.177	None
(ID420889 : ID421616)	51	420889	421616	0.728	3480.145	209.686	14.008	0	0.004	0.853	None
(ID421616 : ID424518)	51	421616	424518	0.002	3720.155	209.347	13.716	0	1.904E-4	0.046	None
(ID424518 : ID422349)	51	424518	422349	0.364	3960.165	209.328	13.409	0	0.003	0.603	None
(ID422349 : ID423783)	51	422349	423783	2.687	4200.175	208.647	12.656	0	0.007	1.639	None
(ID423783 : ID423057)	51	423783	423057	1.035	4440.185	207.457	12.152	0	0.004	1.017	None
(ID423057 : ID425929)	51	423057	425929	6.763	4680.195	206.700	10.823	0	0.011	2.601	None
(ID425929 : ID427355)	51	425929	427355	6.444	4920.205	207.203	8.525	0	0.011	2.538	None
(ID427355 : ID426639)	51	427355	426639	4.752	5160.215	207.739	6.436	0	0.009	2.180	None
(ID426639 : ID425201)	51	426639	425201	5.986	5400.225	207.138	6.530	0	0.010	2.447	None
(ID425201 : ID428762)	51	425201	428762	1.815	5640.235	206.311	7.184	0	0.006	1.347	None
(ID428762 : ID428063)	51	428762	428063	3.849	5880.245	204.978	6.263	0	0.008	1.962	None
(ID428063 : ID429488)	51	428063	429488	1.265	6120.255	204.623	6.023	0	0.005	1.125	None
(ID429488 : ID430214)	51	429488	430214	2.591	6360.265	205.963	6.215	0	0.007	1.610	None
(ID430214 : ID430919)	51	430214	430919	2.109	6600.275	207.494	6.217	0	0.006	1.452	None
(ID430919 : ID434490)	51	430919	434490	4.455	6840.285	207.971	5.175	0	0.009	2.111	None
(ID434490 : ID435907)	51	434490	435907	0.205	7080.295	207.501	4.106	0	0.002	0.453	None
(ID435907 : ID431619)	51	435907	431619	6.642	7320.305	206.027	3.758	0	0.011	2.577	None
(ID431619 : ID432319)	51	431619	432319	49.336	7560.315	201.717	1.727	0	0.029	7.024	None
(ID432319 : ID433762)	51	432319	433762	22.661	7800.325	197.504	2.082	0	0.020	4.760	None
(ID433762 : ID435192)	51	433762	435192	5.888	8040.335	195.353	4.855	0	0.010	2.426	None
(ID435192 : ID433039)	51	435192	433039	8.207	8280.345	193.006	6.025	0	0.012	2.865	None
(ID433039 : ID436611)	51	433039	436611	1.196	8520.355	191.124	6.628	0	0.005	1.094	None
(ID436611 : ID438810)	51	436611	438810	9.449	8760.365	190.844	8.270	0	0.013	3.074	None
(ID438810 : ID438076)	51	438810	438076	4.879	9000.375	192.130	10.177	0	0.009	2.209	None
(ID438076 : ID437346)	51	438076	437346	2.197	9240.385	193.904	10.595	0	0.006	1.482	None
(ID437346 : ID439557)	51	437346	439557	1.978	9480.395	195.167	11.092	0	0.006	1.406	None
(ID439557 : ID441900)	51	439557	441900	1.070	9720.405	196.163	11.770	0	0.004	1.034	None
(ID441900 : ID440302)	51	441900	440302	9.193	9960.415	195.523	10.949	0	0.013	3.032	None
(ID440302 : ID443440)	51	440302	443440	2.363	10200.425	195.072	10.310	0	0.006	1.537	None
(ID443440 : ID441097)	51	443440	441097	0.841	10440.435	195.716	11.157	0	0.004	0.917	None
(ID441097 : ID445031)	51	441097	445031	4.170	10680.445	196.581	12.129	0	0.009	2.042	None
(ID445031 : ID445834)	51	445031	445834	3.344	10920.455	197.856	13.468	0	0.008	1.829	None
(ID445834 : ID442660)	51	445834	442660	5.770	11160.465	199.030	15.206	0	0.010	2.402	None
(ID442660 : ID444242)	51	442660	444242	4.714	11400.475	200.698	16.744	0	0.009	2.171	None
(ID444242 : ID446653)	51	444242	446653	2.921	11640.485	202.219	17.943	0	0.007	1.709	None
(ID446653 : ID448265)	51	446653	448265	11.921	11880.495	204.315	19.436	0	0.014	3.453	None
(ID448265 : ID447461)	51	448265	447461	4.330	12120.505	206.584	21.010	0	0.009	2.081	None
(ID447461 : ID449066)	51	447461	449066	9.955	12360.515	208.934	21.329	0	0.013	3.155	None
(ID449066 : ID449866)	51	449066	449866	2.718	12600.525	211.145	21.473	0	0.007	1.649	None
(ID449866 : ID450701)	51	449866	450701	4.378	12840.535	212.207	22.924	0	0.009	2.092	None
(ID450701 : ID453953)	51	450701	453953	1.414	13080.545	212.724	24.475	0	0.005	1.189	None
(ID453953 : ID451503)	51	453953	451503	0.967	13320.555	213.336	25.121	0	0.004	0.983	None
(ID451503 : ID454773)	51	451503	454773	4.434	13560.565	214.873	25.108	0	0.009	2.106	None
(ID454773 : ID452307)	51	454773	452307	2.372	13800.575	216.628	24.721	0	0.006	1.540	None
(ID452307 : ID455582)	51	452307	455582	2.044	14040.585	218.037	24.531	0	0.006	1.430	None
(ID455582 : ID453129)	51	455582	453129	1.126	14280.595	218.211	24.630	0	0.004	1.061	None
(ID453129 : ID458817)	51	453129	458817	0.111	14520.605	217.701	24.443	0	0.001	0.333	None
(ID458817 : ID456410)	51	458817	456410	5.308	14760.615	218.865	24.142	0	0.010	2.304	None
(ID456410 : ID457228)	51	456410	457228	2.103	15000.625	220.726	23.896	0	0.006	1.450	None
(ID457228 : ID459649)	51	457228	459649	0.719	15240.635	221.027	23.701	0	0.004	0.848	None
(ID459649 : ID458037)	51	459649	458037	0.871	15480.645	220.852	23.217	0	0.004	0.933	None
(ID458037 : ID461231)	51	458037	461231	4.156	15720.655	220.285	23.437	0	0.008	2.039	None
(ID461231 : ID462025)	51	461231	462025	1.982	15960.665	218.829	23.780	0	0.006	1.408	None
(ID462025 : ID465250)	51	462025	465250	0.673	16200.675	218.308	23.893	0	0.003	0.820	None
(ID465250 : ID462829)	51	465250	462829	0.968	16440.685	217.957	24.162	0	0.004	0.984	None
(ID462829 : ID460449)	51	462829	460449	0.618	16680.695	217.114	24.184	0	0.003	0.786	None
(ID460449 : ID463659)	51	460449	463659	5.158	16920.705	216.697	25.461	0	0.009	2.271	None
(ID463659 : ID466060)	51	463659	466060	3.524	17160.715	216.596	27.533	0	0.008	1.877	None
(ID466060 : ID464451)	51	466060	464451	20.544	17400.725	216.827	30.719	0	0.019	4.533	None
(ID464451 : ID467711)	51	464451	467711	12.900	17640.735	218.381	34.234	0	0.015	3.592	None
(ID467711 : ID466891)	51	467711	466891	2.809	17880.745	219.834	36.319	0	0.007	1.676	None
(ID466891 : ID469361)	51	466891	469361	0.961	18120.755	220.502	37.182	0	0.004	0.980	None
(ID469361 : ID468539)	51	469361	468539	1.292	18360.765	221.354	37.664	0	0.005	1.136	None
(ID468539 : ID470989)	51	468539	470989	0.720	18600.775	222.137	38.168	0	0.004	0.848	None
(ID470989 : ID470178)	51	470989	470178	0.497	18840.785	222.907	38.262	0	0.003	0.705	None
(ID470178 : ID474247)	51	470178	474247	0.006	19080.795	223.293	38.275	0	3.138E-4	0.075	None
(ID474247 : ID471817)	51	474247	471817	22.479	19320.805	223.640	40.610	0	0.020	4.741	None
(ID471817 : ID473443)	51	471817	473443	25.148	19560.815	223.495	40.495	0	0.021	5.015	None
(ID473443 : ID475882)	51	473443	475882	2.567	19800.825	222.837	37.254	0	0.007	1.602	None
(ID475882 : ID475050)	51	475882	475050	2.487	20040.835	221.916	36.161	0	0.007	1.577	None
(ID475050 : ID472615)	51	475050	472615	5.737	20280.845	220.054	35.477	0	0.010	2.395	None
(ID472615 : ID477578)	51	472615	477578	90.446	20520.855	222.446	38.294	0	0.040	9.510	None
(ID477578 : ID476742)	51	477578	476742	0.583	20760.865	226.339	41.600	0	0.003	0.764	None
(ID476742 : ID478403)	51	476742	478403	4.078	21000.875	227.267	40.886	0	0.008	2.019	None
(ID478403 : ID479224)	51	478403	479224	0.079	21240.885	227.845	39.910	0	0.001	0.281	None
(ID479224 : ID480065)	51	479224	480065	0.064	21480.895	227.731	39.772	0	0.001	0.254	None
(ID480065 : ID484289)	51	480065	484289	0.040	21720.905	227.575	39.680	0	8.313E-4	0.200	None
(ID484289 : ID480927)	51	484289	480927	3.249	21960.915	227.708	40.471	0	0.008	1.803	None
(ID480927 : ID483467)	51	480927	483467	3.899	22200.925	227.398	42.224	0	0.008	1.975	None
(ID483467 : ID482612)	51	483467	482612	3.164	22440.935	226.239	43.656	0	0.007	1.779	None
(ID482612 : ID481770)	51	482612	481770	2.936	22680.945	226.034	44.928	0	0.007	1.714	None
(ID481770 : ID485131)	51	481770	485131	0.199	22920.955	226.394	45.822	0	0.002	0.446	None
(ID485131 : ID485964)	51	485131	485964	0.485	23160.965	226.189	45.669	0	0.003	0.696	None
(ID485964 : ID486798)	51	485964	486798	0.819	23400.975	225.784	45.014	0	0.004	0.905	None
(ID411006 : ID418208)	52	411006	418208	58.668	120.005	157.950	19.810	0	0.032	7.659	None
(ID418208 : ID413792)	52	418208	413792	0.734	360.015	157.632	15.581	0	0.004	0.857	None
(ID413792 : ID415193)	52	413792	415193	3.733	600.025	158.447	15.066	0	0.008	1.932	None
(ID415193 : ID411660)	52	415193	411660	9.524	840.035	160.793	14.276	0	0.013	3.086	None
(ID411660 : ID415894)	52	411660	415894	3.332	1080.045	161.906	12.728	0	0.008	1.826	None
(ID415894 : ID417324)	52	415894	417324	2.595	1320.055	161.154	11.209	0	0.007	1.611	None
(ID417324 : ID414452)	52	417324	414452	1.934	1560.065	160.927	9.913	0	0.006	1.391	None
(ID414452 : ID413063)	52	414452	413063	3.882	1800.075	160.212	9.074	0	0.008	1.970	None
(ID413063 : ID411760)	52	413063	411760	3.845	2040.085	160.187	8.610	0	0.008	1.961	None
(ID411760 : ID416577)	52	411760	416577	4.379	2280.095	160.238	7.788	0	0.009	2.093	None
(ID416577 : ID417308)	52	416577	417308	8.786	2520.105	160.457	6.256	0	0.012	2.964	None
(ID417308 : ID419412)	52	417308	419412	0.304	2760.115	161.301	5.350	0	0.002	0.552	None
(ID419412 : ID420128)	52	419412	420128	0.342	3000.125	161.328	5.445	0	0.002	0.585	None
(ID420128 : ID420861)	52	420128	420861	0.548	3240.135	161.941	5.648	0	0.003	0.740	None
(ID420861 : ID421590)	52	420861	421590	0.035	3480.145	162.185	5.780	0	7.758E-4	0.186	None
(ID421590 : ID424484)	52	421590	424484	1.505	3720.155	162.665	5.471	0	0.005	1.227	None
(ID424484 : ID422318)	52	424484	422318	3.777	3960.165	164.089	4.776	0	0.008	1.943	None
(ID422318 : ID423751)	52	422318	423751	18.376	4200.175	163.173	3.147	0	0.018	4.287	None
(ID423751 : ID423029)	52	423751	423029	0.172	4440.185	161.400	1.750	0	0.002	0.415	None
(ID423029 : ID425893)	52	423029	425893	4.102	4680.195	160.754	0.771	0	0.008	2.025	None
(ID425893 : ID427325)	52	425893	427325	2.225E-308	4920.205	160.098	0.000	0	0.000	0.000	None
(ID410983 : ID418210)	53	410983	418210	3.235	120.005	394.307	16.327	0	0.007	1.799	None
(ID418210 : ID413793)	53	418210	413793	6.753	360.015	393.851	15.493	0	0.011	2.599	None
(ID413793 : ID415191)	53	413793	415191	2.063	600.025	392.037	14.671	0	0.006	1.436	None
(ID415191 : ID411650)	53	415191	411650	7.491	840.035	391.754	12.903	0	0.011	2.737	None
(ID411650 : ID415889)	53	411650	415889	5.294	1080.045	390.896	11.583	0	0.010	2.301	None
(ID415889 : ID417336)	53	415889	417336	17.254	1320.055	387.706	11.992	0	0.017	4.154	None
(ID417336 : ID414466)	53	417336	414466	1.656	1560.065	385.109	12.706	0	0.005	1.287	None
(ID414466 : ID413070)	53	414466	413070	23.469	1800.075	382.293	12.153	0	0.020	4.844	None
(ID413070 : ID411778)	53	413070	411778	2.830	2040.085	380.724	11.760	0	0.007	1.682	None
(ID411778 : ID416586)	53	411778	416586	2.185	2280.095	380.746	11.924	0	0.006	1.478	None
(ID416586 : ID417347)	53	416586	417347	7.794	2520.105	378.754	11.168	0	0.012	2.792	None
(ID417347 : ID419423)	53	417347	419423	12.892	2760.115	375.799	9.976	0	0.015	3.591	None
(ID419423 : ID420141)	53	419423	420141	20.298	3000.125	371.935	8.937	0	0.019	4.505	None
(ID420141 : ID420869)	53	420141	420869	2.813	3240.135	368.862	8.654	0	0.007	1.677	None
(ID420869 : ID421594)	53	420869	421594	5.862	3480.145	367.069	7.911	0	0.010	2.421	None
(ID421594 : ID424486)	53	421594	424486	21.442	3720.155	368.251	6.275	0	0.019	4.631	None
(ID424486 : ID422316)	53	424486	422316	2.163	3960.165	370.140	4.691	0	0.006	1.471	None
(ID422316 : ID423761)	53	422316	423761	3.530	4200.175	369.009	4.322	0	0.008	1.879	None
(ID423761 : ID423040)	53	423761	423040	4.284	4440.185	367.130	4.919	0	0.009	2.070	None
(ID423040 : ID425920)	53	423040	425920	2.378	4680.195	365.763	5.872	0	0.006	1.542	None
(ID425920 : ID427353)	53	425920	427353	0.834	4920.205	365.079	6.880	0	0.004	0.913	None
(ID427353 : ID426650)	53	427353	426650	17.836	5160.215	363.160	8.583	0	0.018	4.223	None
(ID426650 : ID425204)	53	426650	425204	10.445	5400.225	360.218	9.051	0	0.013	3.232	None
(ID418227 : ID413806)	54	418227	413806	4.730	360.015	456.576	19.527	0	0.009	2.175	None
(ID413806 : ID415212)	54	413806	415212	8.842	600.025	455.157	20.841	0	0.012	2.974	None
(ID415212 : ID411679)	54	415212	411679	0.034	840.035	453.666	20.979	0	7.689E-4	0.185	None
(ID411679 : ID415914)	54	411679	415914	10.225	1080.045	452.363	19.933	0	0.013	3.198	None
(ID415914 : ID417383)	54	415914	417383	1.860	1320.055	450.736	19.565	0	0.006	1.364	None
(ID411003 : ID418262)	55	411003	418262	4.661	120.005	148.221	22.436	0	0.009	2.159	None
(ID418262 : ID413807)	55	418262	413807	1.632	360.015	148.733	21.313	0	0.005	1.278	None
(ID413807 : ID415210)	55	413807	415210	1.407	600.025	148.946	20.774	0	0.005	1.186	None
(ID415210 : ID411673)	55	415210	411673	20.432	840.035	151.677	20.017	0	0.019	4.520	None
(ID411673 : ID415909)	55	411673	415909	1.783	1080.045	153.490	18.701	0	0.006	1.335	None
(ID415909 : ID417360)	55	415909	417360	1.542	1320.055	152.705	17.702	0	0.005	1.242	None
(ID417360 : ID414476)	55	417360	414476	0.185	1560.065	152.267	17.072	0	0.002	0.430	None
(ID414476 : ID413083)	55	414476	413083	4.822	1800.075	152.821	15.897	0	0.009	2.196	None
(ID413083 : ID411802)	55	413083	411802	14.276	2040.085	155.225	14.698	0	0.016	3.778	None
(ID411802 : ID416597)	55	411802	416597	0.307	2280.095	157.331	14.310	0	0.002	0.554	None
(ID416597 : ID417355)	55	416597	417355	5.199	2520.105	158.233	13.236	0	0.010	2.280	None
(ID417355 : ID419437)	55	417355	419437	4.561	2760.115	159.926	12.618	0	0.009	2.136	None
(ID419437 : ID420158)	55	419437	420158	1.122	3000.125	160.653	13.360	0	0.004	1.059	None
(ID420158 : ID420886)	55	420158	420886	1.476	3240.135	159.784	13.596	0	0.005	1.215	None
(ID420886 : ID421613)	55	420886	421613	0.108	3480.145	159.075	13.302	0	0.001	0.328	None
(ID421613 : ID424515)	55	421613	424515	0.835	3720.155	159.381	13.319	0	0.004	0.914	None
(ID424515 : ID422348)	55	424515	422348	0.688	3960.165	160.194	13.235	0	0.003	0.829	None
(ID422348 : ID423786)	55	422348	423786	4.986	4200.175	159.470	12.817	0	0.009	2.233	None
(ID423786 : ID423061)	55	423786	423061	0.827	4440.185	157.933	12.686	0	0.004	0.910	None
(ID423061 : ID425935)	55	423061	425935	1.922	4680.195	157.669	12.115	0	0.006	1.386	None
(ID425935 : ID427359)	55	425935	427359	10.605	4920.205	158.605	10.004	0	0.014	3.257	None
(ID427359 : ID426646)	55	427359	426646	1.214	5160.215	159.269	8.019	0	0.005	1.102	None
(ID426646 : ID425205)	55	426646	425205	9.835	5400.225	157.908	8.397	0	0.013	3.136	None
(ID425205 : ID428774)	55	425205	428774	5.028	5640.235	157.548	9.974	0	0.009	2.242	None
(ID428774 : ID428079)	55	428774	428079	1.296	5880.245	159.025	10.582	0	0.005	1.138	None
(ID428079 : ID429502)	55	428079	429502	0.892	6120.255	160.047	10.408	0	0.004	0.945	None
(ID429502 : ID430220)	55	429502	430220	2.239	6360.265	161.130	9.875	0	0.006	1.496	None
(ID430220 : ID430925)	55	430220	430925	3.526	6600.275	162.270	8.681	0	0.008	1.878	None
(ID430925 : ID434495)	55	430925	434495	2.988	6840.285	162.949	7.046	0	0.007	1.729	None
(ID434495 : ID435914)	55	434495	435914	0.798	7080.295	162.672	6.254	0	0.004	0.893	None
(ID435914 : ID431624)	55	435914	431624	2.892	7320.305	161.392	6.157	0	0.007	1.701	None
(ID431624 : ID432317)	55	431624	432317	46.834	7560.315	158.914	3.002	0	0.029	6.844	None
(ID432317 : ID433742)	55	432317	433742	4.932	7800.325	156.161	0.000	0	0.009	2.221	None
(ID433742 : ID435190)	55	433742	435190	34.647	8040.335	153.181	2.273	0	0.025	5.886	None
(ID435190 : ID433044)	55	435190	433044	24.404	8280.345	150.330	6.813	0	0.021	4.940	None
(ID433044 : ID436622)	55	433044	436622	8.161	8520.355	148.731	10.368	0	0.012	2.857	None
(ID436622 : ID438823)	55	436622	438823	8.485	8760.365	149.053	12.769	0	0.012	2.913	None
(ID438823 : ID438092)	55	438823	438092	2.927	9000.375	150.091	14.732	0	0.007	1.711	None
(ID438092 : ID437365)	55	438092	437365	3.223	9240.385	150.608	16.375	0	0.007	1.795	None
(ID437365 : ID439579)	55	437365	439579	0.305	9480.395	151.289	17.257	0	0.002	0.552	None
(ID439579 : ID441920)	55	439579	441920	2.373	9720.405	152.118	17.866	0	0.006	1.540	None
(ID441920 : ID440332)	55	441920	440332	3.289	9960.415	152.557	19.285	0	0.008	1.814	None
(ID440332 : ID443473)	55	440332	443473	7.371	10200.425	152.669	21.519	0	0.011	2.715	None
(ID443473 : ID441136)	55	443473	441136	2.611	10440.435	152.383	23.468	0	0.007	1.616	None
(ID441136 : ID445068)	55	441136	445068	0.674	10680.445	151.728	24.471	0	0.003	0.821	None
(ID445068 : ID445875)	55	445068	445875	2.599	10920.455	151.862	25.622	0	0.007	1.612	None
(ID445875 : ID442691)	55	445875	442691	0.074	11160.465	152.262	26.382	0	0.001	0.271	None
(ID442691 : ID444264)	55	442691	444264	0.145	11400.475	152.569	26.462	0	0.002	0.381	None
(ID444264 : ID446678)	55	444264	446678	1.787	11640.485	152.171	26.894	0	0.006	1.337	None
(ID446678 : ID448284)	55	446678	448284	0.270	11880.495	151.521	27.491	0	0.002	0.520	None
(ID448284 : ID447475)	55	448284	447475	0.496	12120.505	151.578	27.413	0	0.003	0.704	None
(ID447475 : ID449084)	55	447475	449084	0.776	12360.515	152.054	26.807	0	0.004	0.881	None
(ID449084 : ID449882)	55	449084	449882	0.673	12600.525	152.468	26.928	0	0.003	0.820	None
(ID449882 : ID450713)	55	449882	450713	1.354	12840.535	152.186	26.873	0	0.005	1.164	None
(ID450713 : ID453960)	55	450713	453960	0.512	13080.545	151.742	26.761	0	0.003	0.716	None
(ID453960 : ID451510)	55	453960	451510	1.964	13320.555	151.261	27.687	0	0.006	1.401	None
(ID451510 : ID454784)	55	451510	454784	1.128	13560.565	151.355	28.474	0	0.004	1.062	None
(ID454784 : ID452320)	55	454784	452320	0.172	13800.575	151.724	28.513	0	0.002	0.415	None
(ID452320 : ID455593)	55	452320	455593	0.079	14040.585	151.745	28.335	0	0.001	0.282	None
(ID455593 : ID453140)	55	455593	453140	0.719	14280.595	152.243	28.098	0	0.004	0.848	None
(ID453140 : ID458828)	55	453140	458828	0.229	14520.605	152.431	27.700	0	0.002	0.478	None
(ID458828 : ID456420)	55	458828	456420	1.663	14760.615	152.578	26.969	0	0.005	1.290	None
(ID456420 : ID457239)	55	456420	457239	0.238	15000.625	152.932	26.648	0	0.002	0.488	None
(ID457239 : ID459661)	55	457239	459661	0.162	15240.635	152.779	26.951	0	0.002	0.403	None
(ID459661 : ID458056)	55	459661	458056	2.111	15480.645	152.741	27.722	0	0.006	1.453	None
(ID458056 : ID461247)	55	458056	461247	0.858	15720.655	152.933	28.894	0	0.004	0.926	None
(ID461247 : ID462042)	55	461247	462042	0.158	15960.665	153.024	29.547	0	0.002	0.398	None
(ID462042 : ID465266)	55	462042	465266	1.363	16200.675	153.660	29.760	0	0.005	1.167	None
(ID465266 : ID462847)	55	465266	462847	0.913	16440.685	153.768	29.733	0	0.004	0.955	None
(ID462847 : ID460463)	55	462847	460463	0.264	16680.695	153.392	29.446	0	0.002	0.514	None
(ID460463 : ID463667)	55	460463	463667	1.435	16920.705	153.990	29.539	0	0.005	1.198	None
(ID463667 : ID466070)	55	463667	466070	1.483	17160.715	154.118	30.351	0	0.005	1.218	None
(ID466070 : ID464445)	55	466070	464445	2.311	17400.725	153.003	30.994	0	0.006	1.520	None
(ID464445 : ID467699)	55	464445	467699	1.534	17640.735	152.875	31.235	0	0.005	1.239	None
(ID467699 : ID466875)	55	467699	466875	2.121	17880.745	152.824	31.611	0	0.006	1.456	None
(ID466875 : ID469350)	55	466875	469350	2.572	18120.755	151.725	32.582	0	0.007	1.604	None
(ID469350 : ID468522)	55	469350	468522	0.942	18360.765	151.725	33.475	0	0.004	0.970	None
(ID468522 : ID470974)	55	468522	470974	0.074	18600.775	152.293	33.705	0	0.001	0.272	None
(ID470974 : ID470164)	55	470974	470164	0.122	18840.785	152.575	33.811	0	0.001	0.349	None
(ID470164 : ID474232)	55	470164	474232	1.843	19080.795	153.361	34.132	0	0.006	1.357	None
(ID474232 : ID471790)	55	474232	471790	2.632	19320.805	154.812	34.397	0	0.007	1.622	None
(ID471790 : ID473430)	55	471790	473430	2.974	19560.815	156.454	34.664	0	0.007	1.725	None
(ID473430 : ID475875)	55	473430	475875	1.186	19800.825	156.755	34.767	0	0.005	1.089	None
(ID475875 : ID475043)	55	475875	475043	0.566	20040.835	156.600	34.604	0	0.003	0.753	None
(ID475043 : ID472613)	55	475043	472613	0.660	20280.845	156.755	34.225	0	0.003	0.813	None
(ID472613 : ID477554)	55	472613	477554	2.699	20520.855	157.357	33.880	0	0.007	1.643	None
(ID477554 : ID476718)	55	477554	476718	2.678	20760.865	158.992	33.960	0	0.007	1.637	None
(ID476718 : ID478379)	55	476718	478379	1.067	21000.875	159.760	33.530	0	0.004	1.033	None
(ID478379 : ID479197)	55	478379	479197	0.940	21240.885	159.440	32.615	0	0.004	0.969	None
(ID479197 : ID480043)	55	479197	480043	2.232	21480.895	159.874	32.455	0	0.006	1.494	None
(ID480043 : ID484267)	55	480043	484267	3.292	21720.905	161.482	32.588	0	0.008	1.814	None
(ID484267 : ID480901)	55	484267	480901	2.237	21960.915	163.130	32.520	0	0.006	1.496	None
(ID480901 : ID483442)	55	480901	483442	0.384	22200.925	163.688	32.805	0	0.003	0.620	None
(ID483442 : ID482587)	55	483442	482587	0.561	22440.935	163.198	33.273	0	0.003	0.749	None
(ID482587 : ID481743)	55	482587	481743	0.550	22680.945	162.680	33.795	0	0.003	0.742	None
(ID481743 : ID485103)	55	481743	485103	2.019	22920.955	161.915	34.548	0	0.006	1.421	None
(ID485103 : ID485940)	55	485103	485940	0.667	23160.965	161.493	35.388	0	0.003	0.817	None
(ID485940 : ID486776)	55	485940	486776	3.060	23400.975	161.272	36.579	0	0.007	1.749	None
(ID486776 : ID488464)	55	486776	488464	2.695	23640.985	161.280	38.122	0	0.007	1.642	None
(ID488464 : ID487616)	55	488464	487616	1.446	23880.995	162.035	39.311	0	0.005	1.202	None
(ID487616 : ID489309)	55	487616	489309	2.263	24121.005	162.630	40.487	0	0.006	1.504	None
(ID489309 : ID491834)	55	489309	491834	0.349	24361.015	163.114	41.283	0	0.002	0.591	None
(ID491834 : ID490162)	55	491834	490162	0.771	24601.025	163.600	41.744	0	0.004	0.878	None
(ID490162 : ID490990)	55	490162	490990	0.431	24841.035	164.083	42.299	0	0.003	0.657	None
(ID490990 : ID494326)	55	490990	494326	0.039	25081.045	164.360	42.365	0	8.181E-4	0.196	None
(ID494326 : ID492641)	55	494326	492641	1.299	25321.055	164.684	42.730	0	0.005	1.140	None
(ID492641 : ID493487)	55	492641	493487	10.491	25561.065	164.932	44.811	0	0.013	3.239	None
(ID493487 : ID495974)	55	493487	495974	0.370	25801.075	165.149	46.390	0	0.003	0.608	None
(ID495974 : ID495171)	55	495974	495171	4.731	26041.085	166.183	47.156	0	0.009	2.175	None
(ID495171 : ID496796)	55	495171	496796	1.996	26281.095	167.548	47.645	0	0.006	1.413	None
(ID496796 : ID497615)	55	496796	497615	0.151	26521.105	168.316	47.470	0	0.002	0.388	None
(ID497615 : ID498420)	55	497615	498420	3.250	26761.115	168.928	48.374	0	0.008	1.803	None
(ID498420 : ID500075)	55	498420	500075	1.830	27001.125	169.927	49.570	0	0.006	1.353	None
(ID500075 : ID499238)	55	500075	499238	1.254	27241.135	171.008	50.023	0	0.005	1.120	None
(ID499238 : ID500887)	55	499238	500887	1.267	27481.145	171.498	50.604	0	0.005	1.126	None
(ID500887 : ID501722)	55	500887	501722	3.015	27721.155	171.993	51.823	0	0.007	1.736	None
(ID501722 : ID502547)	55	501722	502547	12.758	27961.165	172.223	50.729	0	0.015	3.572	None
(ID502547 : ID503355)	55	502547	503355	6.064	28201.175	172.031	50.197	0	0.010	2.462	None
(ID503355 : ID505728)	55	503355	505728	0.438	28441.185	172.106	51.096	0	0.003	0.661	None
(ID505728 : ID504942)	55	505728	504942	1.962	28681.195	172.487	51.312	0	0.006	1.401	None
(ID504942 : ID504159)	55	504942	504159	4.425	28921.205	173.235	52.859	0	0.009	2.104	None
(ID504159 : ID506541)	55	504159	506541	10.239	29161.215	174.819	54.822	0	0.013	3.200	None
(ID506541 : ID507300)	55	506541	507300	1.440	29401.225	176.688	55.652	0	0.005	1.200	None
(ID410997 : ID418242)	56	410997	418242	0.347	120.005	403.625	20.644	0	0.002	0.589	None
(ID418242 : ID413804)	56	418242	413804	8.007	360.015	402.397	20.137	0	0.012	2.830	None
(ID413804 : ID415206)	56	413804	415206	5.949	600.025	399.798	20.041	0	0.010	2.439	None
(ID415206 : ID411671)	56	415206	411671	3.274	840.035	399.037	19.421	0	0.008	1.809	None
(ID411671 : ID415907)	56	411671	415907	4.595	1080.045	398.766	17.841	0	0.009	2.144	None
(ID415907 : ID417369)	56	415907	417369	24.103	1320.055	395.772	17.970	0	0.020	4.909	None
(ID417369 : ID414484)	56	417369	414484	0.843	1560.065	393.075	18.716	0	0.004	0.918	None
(ID414484 : ID413085)	56	414484	413085	13.386	1800.075	391.746	16.949	0	0.015	3.659	None
(ID413085 : ID411809)	56	413085	411809	1.039	2040.085	391.349	15.347	0	0.004	1.019	None
(ID411809 : ID416602)	56	411809	416602	2.030	2280.095	391.153	15.435	0	0.006	1.425	None
(ID416602 : ID417381)	56	416602	417381	2.332	2520.105	389.708	15.347	0	0.006	1.527	None
(ID417381 : ID419442)	56	417381	419442	7.123	2760.115	387.709	14.717	0	0.011	2.669	None
(ID419442 : ID420160)	56	419442	420160	23.135	3000.125	384.046	14.201	0	0.020	4.810	None
(ID420160 : ID420884)	56	420160	420884	7.029	3240.135	380.450	13.549	0	0.011	2.651	None
(ID420884 : ID421608)	56	420884	421608	1.248	3480.145	378.949	12.504	0	0.005	1.117	None
(ID421608 : ID424510)	56	421608	424510	0.741	3720.155	378.978	12.307	0	0.004	0.861	None
(ID424510 : ID422344)	56	424510	422344	4.281	3960.165	378.317	12.301	0	0.009	2.069	None
(ID422344 : ID423790)	56	422344	423790	8.653	4200.175	375.978	12.629	0	0.012	2.942	None
(ID423790 : ID423066)	56	423790	423066	3.609	4440.185	373.693	13.335	0	0.008	1.900	None
(ID423066 : ID425944)	56	423066	425944	0.037	4680.195	372.654	13.461	0	8.052E-4	0.193	None
(ID425944 : ID427370)	56	425944	427370	1.336	4920.205	373.070	13.212	0	0.005	1.156	None
(ID427370 : ID426664)	56	427370	426664	6.306	5160.215	372.435	13.453	0	0.010	2.511	None
(ID426664 : ID425226)	56	426664	425226	2.525	5400.225	371.082	14.735	0	0.007	1.589	None
(ID425226 : ID428787)	56	425226	428787	0.399	5640.235	370.725	15.224	0	0.003	0.631	None
(ID428787 : ID428086)	56	428787	428086	3.435	5880.245	369.786	14.460	0	0.008	1.853	None
(ID428086 : ID429513)	56	428086	429513	0.102	6120.255	368.855	14.047	0	0.001	0.320	None
(ID429513 : ID430235)	56	429513	430235	1.906	6360.265	368.432	14.751	0	0.006	1.380	None
(ID430235 : ID430944)	56	430235	430944	2.031	6600.275	367.756	14.787	0	0.006	1.425	None
(ID430944 : ID434524)	56	430944	434524	6.367	6840.285	368.229	15.110	0	0.011	2.523	None
(ID434524 : ID435944)	56	434524	435944	6.631	7080.295	370.368	15.830	0	0.011	2.575	None
(ID435944 : ID431653)	56	435944	431653	0.089	7320.305	371.657	15.782	0	0.001	0.298	None
(ID431653 : ID432374)	56	431653	432374	7.979	7560.315	371.158	17.244	0	0.012	2.825	None
(ID432374 : ID433810)	56	432374	433810	5.788	7800.325	369.501	18.941	0	0.010	2.406	None
(ID433810 : ID435239)	56	433810	435239	4.456	8040.335	367.871	20.258	0	0.009	2.111	None
(ID435239 : ID433083)	56	435239	433083	0.294	8280.345	367.533	21.418	0	0.002	0.543	None
(ID433083 : ID436655)	56	433083	436655	1.419	8520.355	368.280	21.634	0	0.005	1.191	None
(ID436655 : ID438853)	56	436655	438853	1.956	8760.365	369.172	22.257	0	0.006	1.398	None
(ID438853 : ID438116)	56	438853	438116	5.242	9000.375	370.612	22.831	0	0.010	2.289	None
(ID438116 : ID437384)	56	438116	437384	10.346	9240.385	373.314	23.167	0	0.013	3.216	None
(ID437384 : ID439593)	56	437384	439593	5.028	9480.395	375.994	23.534	0	0.009	2.242	None
(ID439593 : ID441937)	56	439593	441937	9.935	9720.405	378.474	24.302	0	0.013	3.152	None
(ID441937 : ID440349)	56	441937	440349	9.775	9960.415	381.339	25.520	0	0.013	3.127	None
(ID440349 : ID443485)	56	440349	443485	4.772	10200.425	383.894	26.243	0	0.009	2.184	None
(ID443485 : ID441141)	56	443485	441141	1.670	10440.435	384.388	26.215	0	0.005	1.292	None
(ID441141 : ID445075)	56	441141	445075	1.514	10680.445	384.112	26.433	0	0.005	1.230	None
(ID445075 : ID445879)	56	445075	445879	5.626	10920.455	384.883	28.060	0	0.010	2.372	None
(ID445879 : ID442705)	56	445879	442705	7.801	11160.465	385.765	30.480	0	0.012	2.793	None
(ID442705 : ID444280)	56	442705	444280	6.699	11400.475	387.349	32.320	0	0.011	2.588	None
(ID444280 : ID446697)	56	444280	446697	3.162	11640.485	388.839	33.658	0	0.007	1.778	None
(ID446697 : ID448307)	56	446697	448307	2.053	11880.495	389.242	35.204	0	0.006	1.433	None
(ID448307 : ID447505)	56	448307	447505	1.862	12120.505	389.548	36.565	0	0.006	1.365	None
(ID447505 : ID449119)	56	447505	449119	4.744	12360.515	389.153	38.131	0	0.009	2.178	None
(ID449119 : ID449918)	56	449119	449918	1.160	12600.525	388.254	39.487	0	0.004	1.077	None
(ID449918 : ID450752)	56	449918	450752	2.829	12840.535	387.206	40.327	0	0.007	1.682	None
(ID450752 : ID454006)	56	450752	454006	2.402	13080.545	386.427	41.498	0	0.006	1.550	None
(ID454006 : ID451551)	56	454006	451551	0.651	13320.555	385.991	42.338	0	0.003	0.807	None
(ID451551 : ID454820)	56	451551	454820	2.569	13560.565	386.282	41.995	0	0.007	1.603	None
(ID454820 : ID452356)	56	454820	452356	0.168	13800.575	386.818	41.722	0	0.002	0.409	None
(ID452356 : ID455636)	56	452356	455636	0.843	14040.585	386.538	42.299	0	0.004	0.918	None
(ID455636 : ID453181)	56	455636	453181	3.968	14280.595	385.516	43.179	0	0.008	1.992	None
(ID453181 : ID458876)	56	453181	458876	3.613	14520.605	385.122	44.428	0	0.008	1.901	None
(ID413805 : ID415204)	57	413805	415204	2.390	600.025	292.095	19.715	0	0.006	1.546	None
(ID410989 : ID418239)	58	410989	418239	0.333	120.005	505.442	19.857	0	0.002	0.577	None
(ID418239 : ID413802)	58	418239	413802	13.469	360.015	503.691	19.741	0	0.015	3.670	None
(ID413802 : ID415203)	58	413802	415203	5.420	600.025	500.743	19.212	0	0.010	2.328	None
(ID415203 : ID411669)	58	415203	411669	0.751	840.035	499.626	18.654	0	0.004	0.866	None
(ID411669 : ID415905)	58	411669	415905	20.751	1080.045	497.592	17.280	0	0.019	4.555	None
(ID415905 : ID417352)	58	415905	417352	10.344	1320.055	493.939	16.039	0	0.013	3.216	None
(ID417352 : ID414473)	58	417352	414473	5.115	1560.065	491.410	15.125	0	0.009	2.262	None
(ID414473 : ID413081)	58	414473	413081	20.038	1800.075	488.224	14.434	0	0.019	4.476	None
(ID413081 : ID411806)	58	413081	411806	3.348	2040.085	485.090	14.538	0	0.008	1.830	None
(ID411806 : ID416599)	58	411806	416599	6.112	2280.095	482.960	14.637	0	0.010	2.472	None
(ID416599 : ID417365)	58	416599	417365	6.166	2520.105	480.657	13.923	0	0.010	2.483	None
(ID417365 : ID419439)	58	417365	419439	6.387	2760.115	478.332	13.161	0	0.011	2.527	None
(ID419439 : ID420155)	58	419439	420155	10.264	3000.125	475.474	13.090	0	0.013	3.204	None
(ID420155 : ID420885)	58	420155	420885	3.740	3240.135	472.906	13.143	0	0.008	1.934	None
(ID420885 : ID421617)	58	420885	421617	3.977	3480.145	470.983	13.418	0	0.008	1.994	None
(ID421617 : ID424516)	58	421617	424516	2.337	3720.155	469.274	13.567	0	0.006	1.529	None
(ID424516 : ID422347)	58	424516	422347	8.766	3960.165	467.055	13.227	0	0.012	2.961	None
(ID422347 : ID423789)	58	422347	423789	8.351	4200.175	464.145	13.006	0	0.012	2.890	None
(ID423789 : ID423067)	58	423789	423067	3.799	4440.185	461.811	13.394	0	0.008	1.949	None
(ID423067 : ID425941)	58	423067	425941	2.418	4680.195	460.274	13.366	0	0.006	1.555	None
(ID425941 : ID427368)	58	425941	427368	0.500	4920.205	459.793	12.627	0	0.003	0.707	None
(ID427368 : ID426654)	58	427368	426654	1.882	5160.215	459.277	12.363	0	0.006	1.372	None
(ID411000 : ID418246)	59	411000	418246	3.500	120.005	200.675	21.258	0	0.008	1.871	None
(ID418246 : ID413803)	59	418246	413803	1.842	360.015	200.689	20.265	0	0.006	1.357	None
(ID413803 : ID415205)	59	413803	415205	12.748	600.025	198.298	19.852	0	0.015	3.570	None
(ID415205 : ID411678)	59	415205	411678	0.452	840.035	196.722	20.002	0	0.003	0.672	None
(ID411678 : ID415921)	59	411678	415921	3.496	1080.045	196.173	20.821	0	0.008	1.870	None
(ID415921 : ID417394)	59	415921	417394	8.301	1320.055	193.979	21.407	0	0.012	2.881	None
(ID417394 : ID414496)	59	417394	414496	14.433	1560.065	190.728	22.014	0	0.016	3.799	None
(ID414496 : ID413108)	59	414496	413108	2.998	1800.075	188.074	22.785	0	0.007	1.732	None
(ID413108 : ID411867)	59	413108	411867	3.531	2040.085	187.480	23.888	0	0.008	1.879	None
(ID411867 : ID416637)	59	411867	416637	7.825	2280.095	186.784	25.826	0	0.012	2.797	None
(ID416637 : ID417409)	59	416637	417409	50.973	2520.105	185.619	23.296	0	0.030	7.140	None
(ID417409 : ID419460)	59	417409	419460	7.794	2760.115	184.006	19.850	0	0.012	2.792	None
(ID419460 : ID420177)	59	419460	420177	2.778	3000.125	181.848	19.639	0	0.007	1.667	None
(ID420177 : ID420908)	59	420177	420908	1.092	3240.135	181.102	19.834	0	0.004	1.045	None
(ID410990 : ID418231)	60	410990	418231	4.851	120.005	121.047	19.591	0	0.009	2.203	None
(ID418231 : ID413800)	60	418231	413800	3.406	360.015	121.180	19.276	0	0.008	1.845	None
(ID413800 : ID415207)	60	413800	415207	1.527	600.025	119.991	19.829	0	0.005	1.236	None
(ID415207 : ID411676)	60	415207	411676	6.083	840.035	120.947	20.230	0	0.010	2.466	None
(ID411676 : ID415912)	60	411676	415912	1.320	1080.045	122.183	19.499	0	0.005	1.149	None
(ID415912 : ID417364)	60	415912	417364	1.342	1320.055	122.274	18.350	0	0.005	1.158	None
(ID410988 : ID418230)	61	410988	418230	0.214	120.005	321.188	19.371	0	0.002	0.462	None
(ID418230 : ID413801)	61	418230	413801	4.134	360.015	320.373	19.232	0	0.008	2.033	None
(ID413801 : ID415199)	61	413801	415199	1.601	600.025	318.852	18.826	0	0.005	1.265	None
(ID415199 : ID411670)	61	415199	411670	0.814	840.035	318.789	18.538	0	0.004	0.902	None
(ID411670 : ID415908)	61	411670	415908	3.162	1080.045	318.668	17.943	0	0.007	1.778	None
(ID415908 : ID417363)	61	415908	417363	3.392	1320.055	317.205	17.452	0	0.008	1.842	None
(ID417363 : ID414478)	61	417363	414478	0.059	1560.065	316.223	17.738	0	0.001	0.244	None
(ID414478 : ID413090)	61	414478	413090	5.861	1800.075	314.932	17.781	0	0.010	2.421	None
(ID413090 : ID411839)	61	413090	411839	10.434	2040.085	314.586	19.097	0	0.013	3.230	None
(ID411839 : ID416618)	61	411839	416618	0.583	2280.095	315.323	20.822	0	0.003	0.764	None
(ID416618 : ID417412)	61	416618	417412	3.922	2520.105	314.362	20.649	0	0.008	1.980	None
(ID417412 : ID419462)	61	417412	419462	16.061	2760.115	311.532	20.299	0	0.017	4.008	None
(ID419462 : ID420174)	61	419462	420174	13.203	3000.125	307.917	19.659	0	0.015	3.634	None
(ID420174 : ID420900)	61	420174	420900	5.206	3240.135	305.355	18.193	0	0.010	2.282	None
(ID420900 : ID421628)	61	420900	421628	6.011	3480.145	303.203	17.756	0	0.010	2.452	None
(ID421628 : ID424526)	61	421628	424526	3.158	3720.155	301.221	17.523	0	0.007	1.777	None
(ID424526 : ID422356)	61	424526	422356	2.304	3960.165	299.836	16.636	0	0.006	1.518	None
(ID422356 : ID423793)	61	422356	423793	6.493	4200.175	298.020	15.770	0	0.011	2.548	None
(ID423793 : ID423072)	61	423793	423072	2.117	4440.185	296.092	15.422	0	0.006	1.455	None
(ID423072 : ID425946)	61	423072	425946	1.105	4680.195	295.831	15.243	0	0.004	1.051	None
(ID425946 : ID427374)	61	425946	427374	1.482	4920.205	296.714	14.554	0	0.005	1.217	None
(ID427374 : ID426656)	61	427374	426656	1.221	5160.215	297.190	13.564	0	0.005	1.105	None
(ID426656 : ID425220)	61	426656	425220	0.292	5400.225	297.154	13.268	0	0.002	0.540	None
(ID425220 : ID428781)	61	425220	428781	3.512	5640.235	296.559	12.732	0	0.008	1.874	None
(ID428781 : ID428083)	61	428781	428083	1.150	5880.245	295.536	11.805	0	0.004	1.072	None
(ID428083 : ID429505)	61	428083	429505	1.303	6120.255	294.527	11.377	0	0.005	1.142	None
(ID429505 : ID430218)	61	429505	430218	4.108	6360.265	294.241	10.093	0	0.008	2.027	None
(ID430218 : ID430926)	61	430218	430926	1.321	6600.275	294.065	8.671	0	0.005	1.150	None
(ID430926 : ID434497)	61	430926	434497	2.061	6840.285	293.695	7.523	0	0.006	1.436	None
(ID434497 : ID435916)	61	434497	435916	2.763	7080.295	294.537	6.784	0	0.007	1.662	None
(ID411010 : ID418281)	62	411010	418281	11.996	120.005	186.931	24.396	0	0.014	3.464	None
(ID418281 : ID413814)	62	418281	413814	1.275	360.015	188.018	23.547	0	0.005	1.129	None
(ID413814 : ID415218)	62	413814	415218	0.401	600.025	187.178	23.327	0	0.003	0.633	None
(ID415218 : ID411688)	62	415218	411688	1.664	840.035	187.501	23.239	0	0.005	1.290	None
(ID411007 : ID418278)	63	411007	418278	0.827	120.005	307.999	23.958	0	0.004	0.909	None
(ID418278 : ID413815)	63	418278	413815	1.372	360.015	307.106	23.485	0	0.005	1.171	None
(ID413815 : ID415219)	63	413815	415219	0.630	600.025	306.931	23.246	0	0.003	0.794	None
(ID415219 : ID411690)	63	415219	411690	0.638	840.035	307.690	23.317	0	0.003	0.799	None
(ID411690 : ID415930)	63	411690	415930	6.315	1080.045	306.924	22.930	0	0.010	2.513	None
(ID415930 : ID417402)	63	415930	417402	14.513	1320.055	303.889	22.244	0	0.016	3.810	None
(ID417402 : ID414492)	63	417402	414492	1.159	1560.065	301.505	21.861	0	0.004	1.077	None
(ID411009 : ID418287)	64	411009	418287	0.265	120.005	494.367	24.253	0	0.002	0.514	None
(ID418287 : ID413812)	64	418287	413812	27.522	360.015	491.585	23.568	0	0.022	5.246	None
(ID413812 : ID415216)	64	413812	415216	2.815	600.025	488.223	22.759	0	0.007	1.678	None
(ID415216 : ID411683)	64	415216	411683	0.804	840.035	487.017	22.313	0	0.004	0.896	None
(ID411683 : ID415927)	64	411683	415927	21.674	1080.045	484.282	22.045	0	0.019	4.656	None
(ID415927 : ID417392)	64	415927	417392	5.967	1320.055	480.862	21.415	0	0.010	2.443	None
(ID417392 : ID414489)	64	417392	414489	0.109	1560.065	479.614	20.815	0	0.001	0.330	None
(ID414489 : ID413103)	64	414489	413103	11.755	1800.075	477.828	21.287	0	0.014	3.429	None
(ID411018 : ID418272)	65	411018	418272	21.081	120.005	163.791	25.227	0	0.019	4.591	None
(ID418272 : ID413813)	65	418272	413813	0.789	360.015	163.981	23.217	0	0.004	0.888	None
(ID413813 : ID415213)	65	413813	415213	6.352	600.025	164.741	22.306	0	0.011	2.520	None
(ID411004 : ID418269)	66	411004	418269	2.231	120.005	131.105	22.776	0	0.006	1.494	None
(ID418269 : ID413810)	66	418269	413810	0.796	360.015	131.623	22.009	0	0.004	0.892	None
(ID413810 : ID415214)	66	413810	415214	2.188	600.025	132.209	21.466	0	0.006	1.479	None
(ID415214 : ID411681)	66	415214	411681	3.280	840.035	133.812	21.588	0	0.008	1.811	None
(ID411681 : ID415920)	66	411681	415920	0.249	1080.045	134.653	21.583	0	0.002	0.499	None
(ID415920 : ID417385)	66	415920	417385	1.264	1320.055	134.862	20.827	0	0.005	1.124	None
(ID417385 : ID414487)	66	417385	414487	4.476	1560.065	136.063	19.876	0	0.009	2.116	None
(ID414487 : ID413097)	66	414487	413097	0.356	1800.075	136.835	19.203	0	0.002	0.596	None
(ID413097 : ID411831)	66	413097	411831	8.739	2040.085	138.108	18.751	0	0.012	2.956	None
(ID411831 : ID416608)	66	411831	416608	2.575	2280.095	140.183	18.013	0	0.007	1.605	None
(ID416608 : ID417389)	66	416608	417389	6.941	2520.105	141.785	16.625	0	0.011	2.635	None
(ID417389 : ID419446)	66	417389	419446	1.643	2760.115	143.387	15.569	0	0.005	1.282	None
(ID419446 : ID420162)	66	419446	420162	3.161	3000.125	144.863	15.169	0	0.007	1.778	None
(ID420162 : ID420891)	66	420162	420891	5.694	3240.135	146.898	14.734	0	0.010	2.386	None
(ID420891 : ID421615)	66	420891	421615	0.688	3480.145	148.207	14.123	0	0.003	0.830	None
(ID421615 : ID424513)	66	421615	424513	2.273	3720.155	149.076	13.555	0	0.006	1.508	None
(ID424513 : ID422341)	66	424513	422341	3.590	3960.165	150.283	12.557	0	0.008	1.895	None
(ID422341 : ID423780)	66	422341	423780	6.733	4200.175	149.460	11.694	0	0.011	2.595	None
(ID423780 : ID423050)	66	423780	423050	2.185	4440.185	148.077	10.917	0	0.006	1.478	None
(ID423050 : ID425926)	66	423050	425926	3.393	4680.195	148.275	9.307	0	0.008	1.842	None
(ID425926 : ID427354)	66	425926	427354	2.744	4920.205	149.262	7.992	0	0.007	1.657	None
(ID427354 : ID426636)	66	427354	426636	7.497	5160.215	150.415	6.260	0	0.011	2.738	None
(ID426636 : ID425178)	66	426636	425178	33.520	5400.225	152.352	2.484	0	0.024	5.790	None
(ID425178 : ID428741)	66	425178	428741	3.301	5640.235	154.748	0.000	0	0.008	1.817	None
(ID428741 : ID428054)	66	428741	428054	3.860	5880.245	156.560	0.385	0	0.008	1.965	None
(ID428054 : ID429479)	66	428054	429479	1.032	6120.255	157.631	1.250	0	0.004	1.016	None
(ID429479 : ID430201)	66	429479	430201	0.257	6360.265	157.882	1.969	0	0.002	0.507	None
(ID430201 : ID430897)	66	430201	430897	5.145	6600.275	158.224	1.104	0	0.009	2.268	None
(ID430897 : ID434470)	66	430897	434470	0.163	6840.285	158.685	0.000	0	0.002	0.404	None
(ID434470 : ID435888)	66	434470	435888	0.163	7080.295	159.088	0.000	0	0.002	0.404	None
(ID411001 : ID418268)	67	411001	418268	7.307	120.005	444.769	22.510	0	0.011	2.703	None
(ID418268 : ID413811)	67	418268	413811	19.323	360.015	441.282	22.113	0	0.018	4.396	None
(ID413811 : ID415217)	67	413811	415217	10.459	600.025	437.541	22.605	0	0.013	3.234	None
(ID415217 : ID411682)	67	415217	411682	0.845	840.035	435.824	22.661	0	0.004	0.919	None
(ID411682 : ID415925)	67	411682	415925	9.139	1080.045	434.163	21.970	0	0.013	3.023	None
(ID415925 : ID417391)	67	415925	417391	13.611	1320.055	430.881	21.273	0	0.015	3.689	None
(ID417391 : ID414490)	67	417391	414490	1.807	1560.065	428.416	20.868	0	0.006	1.344	None
(ID414490 : ID413101)	67	414490	413101	9.247	1800.075	426.263	21.235	0	0.013	3.041	None
(ID413101 : ID411851)	67	413101	411851	0.981	2040.085	424.429	21.926	0	0.004	0.990	None
(ID411851 : ID416622)	67	411851	416622	6.070	2280.095	422.856	22.113	0	0.010	2.464	None
(ID416622 : ID417420)	67	416622	417420	4.318	2520.105	420.665	21.579	0	0.009	2.078	None
(ID417420 : ID419471)	67	417420	419471	3.385	2760.115	419.016	21.827	0	0.008	1.840	None
(ID419471 : ID420188)	67	419471	420188	4.741	3000.125	417.267	22.648	0	0.009	2.177	None
(ID420188 : ID420913)	67	420188	420913	6.605	3240.135	414.913	22.812	0	0.011	2.570	None
(ID420913 : ID421642)	67	420913	421642	1.047	3480.145	413.143	22.937	0	0.004	1.023	None
(ID421642 : ID424541)	67	421642	424541	0.298	3720.155	412.416	22.970	0	0.002	0.546	None
(ID424541 : ID422368)	67	424541	422368	6.870	3960.165	411.229	21.935	0	0.011	2.621	None
(ID422368 : ID423809)	67	422368	423809	14.992	4200.175	408.385	21.414	0	0.016	3.872	None
(ID423809 : ID423086)	67	423809	423086	5.387	4440.185	405.338	21.956	0	0.010	2.321	None
(ID423086 : ID425963)	67	423086	425963	1.431	4680.195	403.610	21.962	0	0.005	1.196	None
(ID425963 : ID427392)	67	425963	427392	0.003	4920.205	403.051	21.792	0	2.325E-4	0.056	None
(ID427392 : ID426686)	67	427392	426686	4.336	5160.215	402.234	22.391	0	0.009	2.082	None
(ID426686 : ID425245)	67	426686	425245	0.844	5400.225	400.968	23.177	0	0.004	0.919	None
(ID425245 : ID428809)	67	425245	428809	3.716	5640.235	399.941	22.591	0	0.008	1.928	None
(ID428809 : ID428105)	67	428809	428105	1.396	5880.245	398.902	21.441	0	0.005	1.182	None
(ID428105 : ID429534)	67	428105	429534	0.270	6120.255	398.210	20.985	0	0.002	0.520	None
(ID429534 : ID430253)	67	429534	430253	0.414	6360.265	397.906	21.242	0	0.003	0.644	None
(ID430253 : ID430964)	67	430253	430964	1.319	6600.275	397.337	21.308	0	0.005	1.148	None
(ID430964 : ID434539)	67	430964	434539	1.646	6840.285	396.221	20.830	0	0.005	1.283	None
(ID434539 : ID435960)	67	434539	435960	0.116	7080.295	395.541	20.451	0	0.001	0.341	None
(ID435960 : ID431671)	67	435960	431671	0.249	7320.305	395.305	20.496	0	0.002	0.499	None
(ID431671 : ID432383)	67	431671	432383	1.421	7560.315	394.582	20.872	0	0.005	1.192	None
(ID432383 : ID433814)	67	432383	433814	0.912	7800.325	393.634	20.763	0	0.004	0.955	None
(ID433814 : ID435240)	67	433814	435240	0.443	8040.335	393.295	20.805	0	0.003	0.666	None
(ID435240 : ID433085)	67	435240	433085	1.291	8280.345	393.841	21.392	0	0.005	1.136	None
(ID433085 : ID436657)	67	433085	436657	0.489	8520.355	394.505	21.962	0	0.003	0.700	None
(ID436657 : ID438858)	67	436657	438858	4.079	8760.365	395.545	22.764	0	0.008	2.020	None
(ID438858 : ID438125)	67	438858	438125	13.760	9000.375	397.951	24.313	0	0.015	3.709	None
(ID438125 : ID437390)	67	438125	437390	17.688	9240.385	401.550	25.704	0	0.018	4.206	None
(ID437390 : ID439605)	67	437390	439605	12.664	9480.395	405.401	26.168	0	0.015	3.559	None
(ID439605 : ID441951)	67	439605	441951	7.366	9720.405	408.278	27.092	0	0.011	2.714	None
(ID441951 : ID440356)	67	441951	440356	3.589	9960.415	410.320	28.005	0	0.008	1.894	None
(ID440356 : ID443493)	67	440356	443493	2.585	10200.425	411.557	28.875	0	0.007	1.608	None
(ID410998 : ID418254)	68	410998	418254	2.933	120.005	430.854	20.974	0	0.007	1.713	None
(ID418254 : ID413808)	68	418254	413808	19.582	360.015	427.788	21.023	0	0.018	4.425	None
(ID413808 : ID415211)	68	413808	415211	49.206	600.025	422.068	20.985	0	0.029	7.015	None
(ID410992 : ID418249)	69	410992	418249	1.990	120.005	350.907	20.632	0	0.006	1.411	None
(ID418249 : ID413809)	69	418249	413809	6.969	360.015	350.333	20.920	0	0.011	2.640	None
(ID413809 : ID415208)	69	413809	415208	2.809	600.025	348.318	20.852	0	0.007	1.676	None
(ID415208 : ID411680)	69	415208	411680	1.472	840.035	347.213	20.936	0	0.005	1.213	None
(ID411680 : ID415917)	69	411680	415917	2.195	1080.045	346.126	21.242	0	0.006	1.482	None
(ID415917 : ID417376)	69	415917	417376	2.233	1320.055	344.782	20.655	0	0.006	1.494	None
(ID411012 : ID418299)	70	411012	418299	0.180	120.005	515.088	25.087	0	0.002	0.424	None
(ID418299 : ID413822)	70	418299	413822	10.298	360.015	513.678	24.568	0	0.013	3.209	None
(ID413822 : ID415227)	70	413822	415227	11.343	600.025	510.463	24.516	0	0.014	3.368	None
(ID415227 : ID411691)	70	415227	411691	2.104	840.035	509.070	24.158	0	0.006	1.450	None
(ID411691 : ID415929)	70	411691	415929	15.774	1080.045	507.455	22.833	0	0.017	3.972	None
(ID415929 : ID417407)	70	415929	417407	5.796	1320.055	504.374	22.192	0	0.010	2.408	None
(ID417407 : ID414493)	70	417407	414493	18.902	1560.065	505.341	22.092	0	0.018	4.348	None
(ID414493 : ID413104)	70	414493	413104	6.422	1800.075	506.254	22.132	0	0.011	2.534	None
(ID413104 : ID411860)	70	413104	411860	1.376	2040.085	505.338	22.756	0	0.005	1.173	None
(ID411860 : ID416630)	70	411860	416630	6.666	2280.095	504.398	23.380	0	0.011	2.582	None
(ID416630 : ID417431)	70	416630	417431	2.304	2520.105	502.464	23.138	0	0.006	1.518	None
(ID417431 : ID419468)	70	417431	419468	1.687	2760.115	501.354	22.289	0	0.005	1.299	None
(ID419468 : ID420179)	70	419468	420179	7.244	3000.125	500.148	20.710	0	0.011	2.691	None
(ID420179 : ID420905)	70	420179	420905	7.638	3240.135	498.223	18.867	0	0.012	2.764	None
(ID420905 : ID421625)	70	420905	421625	20.072	3480.145	495.096	17.040	0	0.019	4.480	None
(ID421625 : ID424517)	70	421625	424517	11.510	3720.155	491.978	14.709	0	0.014	3.393	None
(ID424517 : ID422345)	70	424517	422345	6.292	3960.165	489.687	12.918	0	0.010	2.508	None
(ID422345 : ID423778)	70	422345	423778	14.623	4200.175	486.734	11.809	0	0.016	3.824	None
(ID423778 : ID423059)	70	423778	423059	11.855	4440.185	483.252	11.751	0	0.014	3.443	None
(ID423059 : ID425937)	70	423059	425937	0.771	4680.195	481.288	11.935	0	0.004	0.878	None
(ID425937 : ID427364)	70	425937	427364	0.309	4920.205	480.938	11.353	0	0.002	0.556	None
(ID427364 : ID426651)	70	427364	426651	9.003	5160.215	479.404	10.990	0	0.013	3.001	None
(ID426651 : ID425206)	70	426651	425206	1.095	5400.225	477.763	10.400	0	0.004	1.046	None
(ID425206 : ID428769)	70	425206	428769	5.627	5640.235	476.479	9.568	0	0.010	2.372	None
(ID428769 : ID428072)	70	428769	428072	1.496	5880.245	474.729	9.205	0	0.005	1.223	None
(ID428072 : ID429498)	70	428072	429498	0.471	6120.255	474.437	9.298	0	0.003	0.687	None
(ID429498 : ID430219)	70	429498	430219	4.448	6360.265	475.793	9.228	0	0.009	2.109	None
(ID430219 : ID430924)	70	430219	430924	2.678	6600.275	477.143	8.277	0	0.007	1.637	None
(ID430924 : ID434496)	70	430924	434496	6.921	6840.285	476.220	7.077	0	0.011	2.631	None
(ID434496 : ID435915)	70	434496	435915	4.074	7080.295	473.993	6.435	0	0.008	2.018	None
(ID435915 : ID431626)	70	435915	431626	0.627	7320.305	472.683	6.471	0	0.003	0.792	None
(ID431626 : ID432341)	70	431626	432341	0.316	7560.315	472.121	6.561	0	0.002	0.562	None
(ID432341 : ID433769)	70	432341	433769	10.602	7800.325	470.258	6.566	0	0.014	3.256	None
(ID433769 : ID435194)	70	433769	435194	0.153	8040.335	468.575	6.530	0	0.002	0.391	None
(ID435194 : ID433038)	70	435194	433038	0.080	8280.345	468.409	6.249	0	0.001	0.282	None
(ID433038 : ID436609)	70	433038	436609	0.960	8520.355	468.730	5.912	0	0.004	0.980	None
(ID436609 : ID438805)	70	436609	438805	5.549	8760.365	470.188	6.237	0	0.010	2.356	None
(ID438805 : ID438074)	70	438805	438074	2.872	9000.375	471.797	7.424	0	0.007	1.695	None
(ID438074 : ID437341)	70	438074	437341	1.214	9240.385	472.925	8.029	0	0.005	1.102	None
(ID437341 : ID439543)	70	437341	439543	1.922	9480.395	473.382	7.327	0	0.006	1.386	None
(ID439543 : ID441885)	70	439543	441885	1.210	9720.405	473.812	6.808	0	0.005	1.100	None
(ID441885 : ID440298)	70	441885	440298	4.055	9960.415	475.026	7.709	0	0.008	2.014	None
(ID440298 : ID443434)	70	440298	443434	0.217	10200.425	475.508	8.338	0	0.002	0.466	None
(ID443434 : ID441091)	70	443434	441091	1.985	10440.435	475.188	8.930	0	0.006	1.409	None
(ID441091 : ID445028)	70	441091	445028	2.900	10680.445	474.533	10.282	0	0.007	1.703	None
(ID445028 : ID445822)	70	445028	445822	0.502	10920.455	474.282	11.139	0	0.003	0.709	None
(ID445822 : ID442650)	70	445822	442650	6.164	11160.465	475.276	12.364	0	0.010	2.483	None
(ID442650 : ID444233)	70	442650	444233	7.727	11400.475	476.999	14.331	0	0.012	2.780	None
(ID444233 : ID446648)	70	444233	446648	3.433	11640.485	478.263	16.169	0	0.008	1.853	None
(ID446648 : ID448261)	70	446648	448261	4.609	11880.495	477.981	17.999	0	0.009	2.147	None
(ID448261 : ID447455)	70	448261	447455	1.095	12120.505	477.622	19.431	0	0.004	1.047	None
(ID447455 : ID449063)	70	447455	449063	0.620	12360.515	478.178	19.866	0	0.003	0.788	None
(ID449063 : ID449869)	70	449063	449869	10.036	12600.525	477.543	21.014	0	0.013	3.168	None
(ID449869 : ID450704)	70	449869	450704	3.821	12840.535	476.877	23.130	0	0.008	1.955	None
(ID450704 : ID453956)	70	450704	453956	4.548	13080.545	477.148	25.102	0	0.009	2.133	None
(ID453956 : ID451505)	70	453956	451505	0.564	13320.555	477.140	26.532	0	0.003	0.751	None
(ID451505 : ID454783)	70	451505	454783	2.463	13560.565	477.545	27.612	0	0.007	1.569	None
(ID454783 : ID452330)	70	454783	452330	6.874	13800.575	477.443	29.566	0	0.011	2.622	None
(ID452330 : ID455604)	70	452330	455604	1.742	14040.585	476.558	31.281	0	0.005	1.320	None
(ID455604 : ID453150)	70	455604	453150	1.280	14280.595	475.585	31.986	0	0.005	1.131	None
(ID453150 : ID458842)	70	453150	458842	1.955	14520.605	474.482	32.599	0	0.006	1.398	None
(ID458842 : ID456437)	70	458842	456437	0.916	14760.615	473.420	32.947	0	0.004	0.957	None
(ID456437 : ID457258)	70	456437	457258	1.555	15000.625	472.827	33.525	0	0.005	1.247	None
(ID457258 : ID459678)	70	457258	459678	1.608	15240.635	472.114	33.923	0	0.005	1.268	None
(ID459678 : ID458069)	70	459678	458069	4.060	15480.645	470.841	34.455	0	0.008	2.015	None
(ID458069 : ID461268)	70	458069	461268	11.295	15720.655	469.023	36.434	0	0.014	3.361	None
(ID461268 : ID462064)	70	461268	462064	2.134	15960.665	467.255	38.044	0	0.006	1.461	None
(ID462064 : ID465288)	70	462064	465288	0.283	16200.675	466.364	38.435	0	0.002	0.532	None
(ID465288 : ID462873)	70	465288	462873	6.950	16440.685	465.031	39.222	0	0.011	2.636	None
(ID462873 : ID460486)	70	462873	460486	2.463	16680.695	463.189	40.120	0	0.007	1.569	None
(ID460486 : ID463692)	70	460486	463692	3.347	16920.705	461.790	40.914	0	0.008	1.830	None
(ID463692 : ID466097)	70	463692	466097	2.119	17160.715	460.755	42.183	0	0.006	1.456	None
(ID466097 : ID464479)	70	466097	464479	14.090	17400.725	458.568	43.392	0	0.016	3.754	None
(ID464479 : ID467731)	70	464479	467731	1.229	17640.735	456.575	44.511	0	0.005	1.109	None
(ID467731 : ID466909)	70	467731	466909	5.564	17880.745	455.251	45.426	0	0.010	2.359	None
(ID466909 : ID469381)	70	466909	469381	2.319	18120.755	453.564	46.326	0	0.006	1.523	None
(ID469381 : ID468559)	70	469381	468559	1.138	18360.765	452.731	47.290	0	0.004	1.067	None
(ID468559 : ID471009)	70	468559	471009	2.453	18600.775	453.251	47.886	0	0.007	1.566	None
(ID471009 : ID470200)	70	471009	470200	11.503	18840.785	452.330	47.936	0	0.014	3.392	None
(ID470200 : ID474272)	70	470200	474272	3.280	19080.795	450.208	48.658	0	0.008	1.811	None
(ID474272 : ID471836)	70	474272	471836	0.648	19320.805	449.830	49.855	0	0.003	0.805	None
(ID471836 : ID473470)	70	471836	473470	0.002	19560.815	449.873	50.235	0	1.732E-4	0.042	None
(ID473470 : ID475918)	70	473470	475918	0.562	19800.825	449.494	50.250	0	0.003	0.750	None
(ID475918 : ID475091)	70	475918	475091	5.194	20040.835	448.256	51.028	0	0.009	2.279	None
(ID475091 : ID472668)	70	475091	472668	10.900	20280.845	445.879	52.430	0	0.014	3.301	None
(ID472668 : ID477612)	70	472668	477612	4.919	20520.855	443.286	52.837	0	0.009	2.218	None
(ID477612 : ID476770)	70	477612	476770	1.461	20760.865	441.613	52.703	0	0.005	1.209	None
(ID476770 : ID478431)	70	476770	478431	4.518	21000.875	440.498	51.896	0	0.009	2.125	None
(ID478431 : ID479258)	70	478431	479258	10.232	21240.885	438.505	51.602	0	0.013	3.199	None
(ID479258 : ID480101)	70	479258	480101	0.294	21480.895	436.785	52.130	0	0.002	0.543	None
(ID480101 : ID484322)	70	480101	484322	0.705	21720.905	436.905	51.828	0	0.003	0.839	None
(ID484322 : ID480953)	70	484322	480953	1.586	21960.915	437.849	51.370	0	0.005	1.260	None
(ID480953 : ID483494)	70	480953	483494	5.904	22200.925	438.170	52.298	0	0.010	2.430	None
(ID483494 : ID482646)	70	483494	482646	2.451	22440.935	437.607	54.205	0	0.007	1.566	None
(ID482646 : ID481801)	70	482646	481801	0.347	22680.945	437.555	55.060	0	0.002	0.589	None
(ID481801 : ID485156)	70	481801	485156	3.092	22920.955	436.939	55.270	0	0.007	1.758	None
(ID485156 : ID485996)	70	485156	485996	1.339	23160.965	435.821	55.867	0	0.005	1.157	None
(ID485996 : ID486834)	70	485996	486834	7.615	23400.975	434.532	57.292	0	0.011	2.760	None
(ID486834 : ID488518)	70	486834	488518	0.043	23640.985	433.442	58.285	0	8.600E-4	0.206	None
(ID488518 : ID487677)	70	488518	487677	4.095	23880.995	432.492	58.826	0	0.008	2.024	None
(ID487677 : ID489363)	70	487677	489363	1.023	24121.005	431.105	59.434	0	0.004	1.011	None
(ID489363 : ID491878)	70	489363	491878	0.101	24361.015	430.770	59.529	0	0.001	0.318	None
(ID491878 : ID490210)	70	491878	490210	6.966	24601.025	429.596	59.503	0	0.011	2.639	None
(ID490210 : ID491040)	70	490210	491040	1.253	24841.035	427.894	59.135	0	0.005	1.119	None
(ID491040 : ID494370)	70	491040	494370	3.805	25081.045	426.705	58.177	0	0.008	1.951	None
(ID494370 : ID492684)	70	494370	492684	4.888	25321.055	424.794	57.592	0	0.009	2.211	None
(ID492684 : ID493526)	70	492684	493526	19.494	25561.065	421.918	58.873	0	0.018	4.415	None
(ID493526 : ID496020)	70	493526	496020	9.008	25801.075	419.018	61.179	0	0.013	3.001	None
(ID496020 : ID495211)	70	496020	495211	1.329	26041.085	417.689	62.709	0	0.005	1.153	None
(ID495211 : ID496843)	70	495211	496843	2.518	26281.095	417.000	63.873	0	0.007	1.587	None
(ID496843 : ID497666)	70	496843	497666	13.210	26521.105	415.273	65.829	0	0.015	3.635	None
(ID411015 : ID418308)	71	411015	418308	3.322	120.005	286.896	26.453	0	0.008	1.823	None
(ID418308 : ID413823)	71	418308	413823	11.950	360.015	286.222	25.732	0	0.014	3.457	None
(ID413823 : ID415228)	71	413823	415228	1.606	600.025	284.005	24.993	0	0.005	1.267	None
(ID415228 : ID411694)	71	415228	411694	2.756	840.035	283.955	24.351	0	0.007	1.660	None
(ID411694 : ID415924)	71	411694	415924	4.972	1080.045	284.029	22.766	0	0.009	2.230	None
(ID415924 : ID417413)	71	415924	417413	10.727	1320.055	281.955	22.250	0	0.014	3.275	None
(ID417413 : ID414497)	71	417413	414497	0.058	1560.065	280.305	22.641	0	9.993E-4	0.240	None
(ID411008 : ID418296)	72	411008	418296	0.272	120.005	373.584	24.727	0	0.002	0.522	None
(ID418296 : ID413820)	72	418296	413820	7.281	360.015	372.162	24.634	0	0.011	2.698	None
(ID413820 : ID415222)	72	413820	415222	7.200	600.025	369.548	23.994	0	0.011	2.683	None
(ID415222 : ID411684)	72	415222	411684	2.007	840.035	367.899	23.064	0	0.006	1.417	None
(ID411684 : ID415918)	72	411684	415918	5.523	1080.045	366.607	21.749	0	0.010	2.350	None
(ID415918 : ID417378)	72	415918	417378	8.102	1320.055	364.313	20.595	0	0.012	2.846	None
(ID417378 : ID414488)	72	417378	414488	0.678	1560.065	363.352	19.993	0	0.003	0.824	None
(ID414488 : ID413091)	72	414488	413091	12.885	1800.075	362.293	18.784	0	0.015	3.590	None
(ID413091 : ID411823)	72	413091	411823	0.286	2040.085	360.587	17.662	0	0.002	0.535	None
(ID411823 : ID416607)	72	411823	416607	1.986	2280.095	359.629	17.502	0	0.006	1.409	None
(ID416607 : ID417396)	72	416607	417396	6.986	2520.105	357.653	17.735	0	0.011	2.643	None
(ID417396 : ID419457)	72	417396	419457	2.649	2760.115	355.613	18.356	0	0.007	1.627	None
(ID419457 : ID420175)	72	419457	420175	3.808	3000.125	353.878	18.708	0	0.008	1.951	None
(ID420175 : ID420904)	72	420175	420904	5.425	3240.135	351.791	18.431	0	0.010	2.329	None
(ID420904 : ID421635)	72	420904	421635	12.840	3480.145	349.163	19.048	0	0.015	3.583	None
(ID421635 : ID424531)	72	421635	424531	1.432	3720.155	348.086	19.597	0	0.005	1.197	None
(ID424531 : ID422364)	72	424531	422364	7.858	3960.165	347.155	19.491	0	0.012	2.803	None
(ID422364 : ID423816)	72	422364	423816	19.524	4200.175	344.165	21.295	0	0.018	4.419	None
(ID423816 : ID423096)	72	423816	423096	24.566	4440.185	340.497	24.192	0	0.021	4.956	None
(ID423096 : ID425974)	72	423096	425974	11.086	4680.195	336.785	25.601	0	0.014	3.330	None
(ID425974 : ID427405)	72	425974	427405	0.765	4920.205	335.086	25.177	0	0.004	0.875	None
(ID427405 : ID426695)	72	427405	426695	4.831	5160.215	334.030	24.338	0	0.009	2.198	None
(ID426695 : ID425252)	72	426695	425252	0.820	5400.225	333.412	24.140	0	0.004	0.906	None
(ID425252 : ID428812)	72	425252	428812	10.415	5640.235	335.153	23.442	0	0.013	3.227	None
(ID428812 : ID428108)	72	428812	428108	22.807	5880.245	334.152	22.054	0	0.020	4.776	None
(ID428108 : ID429538)	72	428108	429538	19.647	6120.255	334.031	21.574	0	0.018	4.432	None
(ID429538 : ID430259)	72	429538	430259	3.757	6360.265	335.514	22.212	0	0.008	1.938	None
(ID430259 : ID430963)	72	430259	430963	5.009	6600.275	334.695	21.730	0	0.009	2.238	None
(ID430963 : ID434538)	72	430963	434538	2.181	6840.285	335.347	20.629	0	0.006	1.477	None
(ID434538 : ID435964)	72	434538	435964	10.273	7080.295	337.602	21.161	0	0.013	3.205	None
(ID435964 : ID431672)	72	435964	431672	1.110	7320.305	338.694	21.368	0	0.004	1.054	None
(ID431672 : ID432386)	72	431672	432386	1.645	7560.315	337.738	21.418	0	0.005	1.283	None
(ID432386 : ID433817)	72	432386	433817	0.698	7800.325	336.825	21.946	0	0.003	0.836	None
(ID433817 : ID435242)	72	433817	435242	0.667	8040.335	336.849	22.151	0	0.003	0.817	None
(ID435242 : ID433090)	72	435242	433090	1.774	8280.345	336.907	22.756	0	0.006	1.332	None
(ID433090 : ID436662)	72	433090	436662	7.470	8520.355	337.919	23.186	0	0.011	2.733	None
(ID436662 : ID438852)	72	436662	438852	1.549	8760.365	339.880	22.888	0	0.005	1.245	None
(ID438852 : ID438115)	72	438852	438115	6.707	9000.375	341.774	22.800	0	0.011	2.590	None
(ID438115 : ID437381)	72	438115	437381	13.002	9240.385	344.848	23.150	0	0.015	3.606	None
(ID437381 : ID439596)	72	437381	439596	7.597	9480.395	347.950	23.823	0	0.011	2.756	None
(ID439596 : ID441940)	72	439596	441940	11.302	9720.405	350.556	25.300	0	0.014	3.362	None
(ID441940 : ID440352)	72	441940	440352	3.742	9960.415	352.702	26.824	0	0.008	1.934	None
(ID440352 : ID443489)	72	440352	443489	6.774	10200.425	354.744	27.811	0	0.011	2.603	None
(ID443489 : ID441154)	72	443489	441154	2.600	10440.435	355.762	29.147	0	0.007	1.612	None
(ID441154 : ID445086)	72	441154	445086	8.281	10680.445	356.802	30.726	0	0.012	2.878	None
(ID445086 : ID445888)	72	445086	445888	4.177	10920.455	358.933	31.943	0	0.009	2.044	None
(ID445888 : ID442714)	72	445888	442714	7.824	11160.465	360.564	33.581	0	0.012	2.797	None
(ID442714 : ID444285)	72	442714	444285	10.871	11400.475	362.872	34.421	0	0.014	3.297	None
(ID444285 : ID446699)	72	444285	446699	9.057	11640.485	365.874	34.617	0	0.013	3.009	None
(ID446699 : ID448303)	72	446699	448303	2.007	11880.495	367.853	34.783	0	0.006	1.417	None
(ID448303 : ID447498)	72	448303	447498	2.898	12120.505	369.290	34.386	0	0.007	1.702	None
(ID411005 : ID418276)	73	411005	418276	0.961	120.005	483.026	23.356	0	0.004	0.980	None
(ID418276 : ID413821)	73	418276	413821	16.730	360.015	480.552	23.695	0	0.017	4.090	None
(ID413821 : ID415225)	73	413821	415225	4.342	600.025	477.516	24.090	0	0.009	2.084	None
(ID411011 : ID418295)	74	411011	418295	1.368	120.005	333.860	25.087	0	0.005	1.170	None
(ID418295 : ID413818)	74	418295	413818	4.345	360.015	333.444	24.490	0	0.009	2.085	None
(ID413818 : ID415220)	74	413818	415220	2.930	600.025	331.688	23.770	0	0.007	1.712	None
(ID415220 : ID411689)	74	415220	411689	0.367	840.035	331.166	23.309	0	0.003	0.606	None
(ID411689 : ID415922)	74	411689	415922	7.476	1080.045	330.298	22.417	0	0.011	2.734	None
(ID415922 : ID417404)	74	415922	417404	5.283	1320.055	328.038	21.916	0	0.010	2.298	None
(ID417404 : ID414495)	74	417404	414495	0.287	1560.065	326.664	22.257	0	0.002	0.536	None
(ID414495 : ID413098)	74	414495	413098	8.025	1800.075	325.257	21.519	0	0.012	2.833	None
(ID418305 : ID413819)	75	418305	413819	20.531	360.015	276.895	25.057	0	0.019	4.531	None
(ID413819 : ID415226)	75	413819	415226	2.317	600.025	274.036	24.535	0	0.006	1.522	None
(ID415226 : ID411686)	75	415226	411686	4.658	840.035	273.359	23.692	0	0.009	2.158	None
(ID411686 : ID415916)	75	411686	415916	6.713	1080.045	272.515	21.674	0	0.011	2.591	None
(ID415916 : ID417388)	75	415916	417388	3.838	1320.055	270.652	20.603	0	0.008	1.959	None
(ID417388 : ID414486)	75	417388	414486	2.539	1560.065	270.099	19.794	0	0.007	1.593	None
(ID414486 : ID413096)	75	414486	413096	2.887	1800.075	269.687	18.933	0	0.007	1.699	None
(ID413096 : ID411835)	75	413096	411835	2.992	2040.085	269.715	18.864	0	0.007	1.730	None
(ID410991 : ID418265)	76	410991	418265	2.876	120.005	383.105	21.132	0	0.007	1.696	None
(ID418265 : ID413816)	76	418265	413816	4.824	360.015	382.220	22.775	0	0.009	2.196	None
(ID413816 : ID415215)	76	413816	415215	35.001	600.025	378.700	22.555	0	0.025	5.916	None
(ID415215 : ID411677)	76	415215	411677	2.288	840.035	375.913	20.772	0	0.006	1.513	None
(ID411677 : ID415910)	76	411677	415910	5.475	1080.045	375.094	19.169	0	0.010	2.340	None
(ID415910 : ID417367)	76	415910	417367	3.253	1320.055	373.385	18.296	0	0.008	1.804	None
(ID417367 : ID414485)	76	417367	414485	1.152	1560.065	372.895	18.613	0	0.004	1.073	None
(ID414485 : ID413092)	76	414485	413092	7.394	1800.075	372.004	18.571	0	0.011	2.719	None
(ID413092 : ID411843)	76	413092	411843	6.564	2040.085	370.798	19.461	0	0.011	2.562	None
(ID411843 : ID416619)	76	411843	416619	9.311	2280.095	369.416	21.112	0	0.013	3.051	None
(ID416619 : ID417416)	76	416619	417416	9.370	2520.105	366.482	21.009	0	0.013	3.061	None
(ID417416 : ID419458)	76	417416	419458	7.921	2760.115	364.047	19.523	0	0.012	2.814	None
(ID419458 : ID420167)	76	419458	420167	8.221	3000.125	361.962	17.601	0	0.012	2.867	None
(ID420167 : ID420903)	76	420167	420903	15.639	3240.135	358.989	17.339	0	0.016	3.955	None
(ID420903 : ID421637)	76	420903	421637	19.843	3480.145	355.625	19.639	0	0.019	4.455	None
(ID421637 : ID424533)	76	421637	424533	1.787	3720.155	354.510	20.739	0	0.006	1.337	None
(ID424533 : ID422365)	76	424533	422365	2.608	3960.165	354.090	20.098	0	0.007	1.615	None
(ID422365 : ID423808)	76	422365	423808	5.177	4200.175	352.216	20.388	0	0.009	2.275	None
(ID411013 : ID418292)	77	411013	418292	21.489	120.005	175.597	24.952	0	0.019	4.636	None
(ID418292 : ID413817)	77	418292	413817	4.133	360.015	176.776	24.123	0	0.008	2.033	None
(ID413817 : ID415224)	77	413817	415224	1.235	600.025	176.317	24.007	0	0.005	1.111	None
(ID415224 : ID411695)	77	415224	411695	2.678	840.035	177.690	23.968	0	0.007	1.636	None
(ID411695 : ID415931)	77	411695	415931	1.951	1080.045	178.067	23.425	0	0.006	1.397	None
(ID415931 : ID417386)	77	415931	417386	7.699	1320.055	177.003	21.644	0	0.012	2.775	None
(ID417386 : ID414477)	77	417386	414477	8.003	1560.065	176.918	19.095	0	0.012	2.829	None
(ID414477 : ID413089)	77	414477	413089	2.044	1800.075	176.815	17.467	0	0.006	1.430	None
(ID413089 : ID411814)	77	413089	411814	2.747	2040.085	176.987	16.979	0	0.007	1.657	None
(ID411814 : ID416600)	77	411814	416600	1.424	2280.095	177.834	16.215	0	0.005	1.193	None
(ID416600 : ID417380)	77	416600	417380	1.479	2520.105	178.418	15.356	0	0.005	1.216	None
(ID417380 : ID419454)	77	417380	419454	7.508	2760.115	178.536	16.393	0	0.011	2.740	None
(ID419454 : ID420176)	77	419454	420176	7.694	3000.125	176.899	18.377	0	0.012	2.774	None
(ID411020 : ID418326)	78	411020	418326	0.148	120.005	352.179	29.013	0	0.002	0.384	None
(ID418326 : ID413830)	78	418326	413830	5.963	360.015	350.805	28.830	0	0.010	2.442	None
(ID413830 : ID415233)	78	413830	415233	9.258	600.025	348.089	28.550	0	0.013	3.043	None
(ID415233 : ID411702)	78	415233	411702	2.358	840.035	345.800	28.501	0	0.006	1.536	None
(ID411702 : ID415939)	78	411702	415939	7.612	1080.045	343.852	27.769	0	0.011	2.759	None
(ID415939 : ID417422)	78	415939	417422	13.806	1320.055	340.921	26.432	0	0.015	3.716	None
(ID417422 : ID414499)	78	417422	414499	10.277	1560.065	338.302	24.462	0	0.013	3.206	None
(ID414499 : ID413112)	78	414499	413112	12.025	1800.075	339.115	23.531	0	0.014	3.468	None
(ID413112 : ID411841)	78	413112	411841	22.590	2040.085	339.068	22.318	0	0.020	4.753	None
(ID411841 : ID416610)	78	411841	416610	15.026	2280.095	335.913	19.375	0	0.016	3.876	None
(ID416610 : ID417387)	78	416610	417387	9.394	2520.105	333.540	16.857	0	0.013	3.065	None
(ID417387 : ID419445)	78	417387	419445	16.838	2760.115	330.559	15.378	0	0.017	4.103	None
(ID419445 : ID420148)	78	419445	420148	31.595	3000.125	326.168	13.574	0	0.023	5.621	None
(ID420148 : ID420874)	78	420148	420874	6.876	3240.135	322.722	11.313	0	0.011	2.622	None
(ID420874 : ID421602)	78	420874	421602	4.021	3480.145	320.639	10.459	0	0.008	2.005	None
(ID421602 : ID424498)	78	421602	424498	3.259	3720.155	319.904	9.472	0	0.008	1.805	None
(ID424498 : ID422324)	78	424498	422324	8.570	3960.165	319.948	7.160	0	0.012	2.927	None
(ID422324 : ID423755)	78	422324	423755	6.167	4200.175	319.393	4.518	0	0.010	2.483	None
(ID423755 : ID423019)	78	423755	423019	11.120	4440.185	318.918	1.662	0	0.014	3.335	None
(ID411026 : ID418320)	79	411026	418320	12.175	120.005	108.989	29.646	0	0.015	3.489	None
(ID418320 : ID413831)	79	418320	413831	0.716	360.015	110.144	29.001	0	0.004	0.846	None
(ID413831 : ID415236)	79	413831	415236	0.264	600.025	109.840	29.496	0	0.002	0.513	None
(ID415236 : ID411707)	79	415236	411707	5.842	840.035	111.071	29.971	0	0.010	2.417	None
(ID411707 : ID415945)	79	411707	415945	0.771	1080.045	112.651	29.996	0	0.004	0.878	None
(ID415945 : ID417441)	79	415945	417441	2.281	1320.055	113.620	29.311	0	0.006	1.510	None
(ID417441 : ID414514)	79	417441	414514	17.543	1560.065	116.233	28.336	0	0.017	4.188	None
(ID414514 : ID413099)	79	414514	413099	47.824	1800.075	118.612	24.407	0	0.029	6.915	None
(ID413099 : ID411812)	79	413099	411812	23.056	2040.085	119.885	18.753	0	0.020	4.802	None
(ID411019 : ID418317)	80	411019	418317	12.310	120.005	323.686	27.937	0	0.015	3.509	None
(ID418317 : ID413828)	80	418317	413828	1.249	360.015	324.836	27.562	0	0.005	1.118	None
(ID413828 : ID415232)	80	413828	415232	1.774	600.025	323.704	27.926	0	0.006	1.332	None
(ID415232 : ID411704)	80	415232	411704	1.874	840.035	323.749	28.559	0	0.006	1.369	None
(ID411704 : ID415943)	80	411704	415943	2.458	1080.045	323.602	29.018	0	0.007	1.568	None
(ID415943 : ID417448)	80	415943	417448	4.524	1320.055	321.826	29.517	0	0.009	2.127	None
(ID417448 : ID414520)	80	417448	414520	0.375	1560.065	320.606	30.074	0	0.003	0.612	None
(ID414520 : ID413126)	80	414520	413126	6.377	1800.075	319.195	29.905	0	0.011	2.525	None
(ID413126 : ID411899)	80	413126	411899	1.672	2040.085	317.565	29.998	0	0.005	1.293	None
(ID411899 : ID416643)	80	411899	416643	7.374	2280.095	315.899	29.921	0	0.011	2.715	None
(ID416643 : ID417469)	80	416643	417469	6.645	2520.105	313.417	29.032	0	0.011	2.578	None
(ID417469 : ID419484)	80	417469	419484	5.645	2760.115	310.997	28.893	0	0.010	2.376	None
(ID419484 : ID420204)	80	419484	420204	3.233	3000.125	308.949	28.875	0	0.007	1.798	None
(ID420204 : ID420932)	80	420204	420932	5.374	3240.135	306.931	28.857	0	0.010	2.318	None
(ID420932 : ID421660)	80	420932	421660	8.347	3480.145	304.347	29.163	0	0.012	2.889	None
(ID421660 : ID424557)	80	421660	424557	2.445	3720.155	302.217	28.915	0	0.007	1.564	None
(ID424557 : ID422386)	80	424557	422386	3.780	3960.165	300.606	28.238	0	0.008	1.944	None
(ID422386 : ID423828)	80	422386	423828	3.034	4200.175	298.871	27.617	0	0.007	1.742	None
(ID423828 : ID423104)	80	423828	423104	0.644	4440.185	297.792	27.006	0	0.003	0.803	None
(ID423104 : ID425981)	80	423104	425981	0.046	4680.195	297.419	26.711	0	8.952E-4	0.215	None
(ID425981 : ID427406)	80	425981	427406	4.451	4920.205	297.959	25.884	0	0.009	2.110	None
(ID427406 : ID426694)	80	427406	426694	1.553	5160.215	298.498	24.438	0	0.005	1.246	None
(ID426694 : ID425249)	80	426694	425249	1.419	5400.225	297.808	23.949	0	0.005	1.191	None
(ID425249 : ID428810)	80	425249	428810	4.693	5640.235	297.382	23.003	0	0.009	2.166	None
(ID428810 : ID428107)	80	428810	428107	0.216	5880.245	297.457	21.713	0	0.002	0.465	None
(ID428107 : ID429536)	80	428107	429536	0.969	6120.255	296.884	21.492	0	0.004	0.984	None
(ID429536 : ID430247)	80	429536	430247	2.696	6360.265	296.555	20.686	0	0.007	1.642	None
(ID430247 : ID430956)	80	430247	430956	1.170	6600.275	296.565	19.362	0	0.005	1.082	None
(ID430956 : ID434533)	80	430956	434533	0.283	6840.285	296.388	18.579	0	0.002	0.532	None
(ID434533 : ID435949)	80	434533	435949	1.056	7080.295	296.129	17.857	0	0.004	1.028	None
(ID435949 : ID431659)	80	435949	431659	3.219	7320.305	295.099	17.815	0	0.007	1.794	None
(ID431659 : ID432377)	80	431659	432377	0.492	7560.315	294.232	18.575	0	0.003	0.702	None
(ID432377 : ID433809)	80	432377	433809	0.551	7800.325	293.891	19.174	0	0.003	0.742	None
(ID433809 : ID435229)	80	433809	435229	4.470	8040.335	292.612	19.117	0	0.009	2.114	None
(ID435229 : ID433079)	80	435229	433079	7.544	8280.345	292.653	19.689	0	0.011	2.747	None
(ID433079 : ID436656)	80	433079	436656	5.771	8520.355	294.718	21.217	0	0.010	2.402	None
(ID436656 : ID438849)	80	436656	438849	2.876	8760.365	296.555	22.064	0	0.007	1.696	None
(ID438849 : ID438114)	80	438849	438114	7.820	9000.375	298.744	22.566	0	0.012	2.797	None
(ID438114 : ID437383)	80	438114	437383	21.333	9240.385	302.379	23.293	0	0.019	4.619	None
(ID437383 : ID439598)	80	437383	439598	14.920	9480.395	306.478	24.341	0	0.016	3.863	None
(ID439598 : ID441939)	80	439598	441939	28.620	9720.405	310.883	25.680	0	0.022	5.350	None
(ID441939 : ID440355)	80	441939	440355	22.657	9960.415	315.680	27.256	0	0.020	4.760	None
(ID440355 : ID443496)	80	440355	443496	10.546	10200.425	319.239	29.033	0	0.014	3.247	None
(ID443496 : ID441156)	80	443496	441156	7.326	10440.435	319.430	30.670	0	0.011	2.707	None
(ID441156 : ID445095)	80	441156	445095	11.556	10680.445	319.626	32.430	0	0.014	3.399	None
(ID445095 : ID445903)	80	445095	445903	17.710	10920.455	322.498	34.917	0	0.018	4.208	None
(ID445903 : ID442725)	80	445903	442725	4.903	11160.465	324.711	37.233	0	0.009	2.214	None
(ID442725 : ID444303)	80	442725	444303	15.046	11400.475	326.993	39.202	0	0.016	3.879	None
(ID444303 : ID446716)	80	444303	446716	8.574	11640.485	329.861	41.030	0	0.012	2.928	None
(ID446716 : ID448331)	80	446716	448331	6.965	11880.495	332.113	42.641	0	0.011	2.639	None
(ID448331 : ID447528)	80	448331	447528	2.904	12120.505	333.765	44.049	0	0.007	1.704	None
(ID447528 : ID449144)	80	447528	449144	6.515	12360.515	334.273	45.843	0	0.011	2.553	None
(ID449144 : ID449942)	80	449144	449942	0.746	12600.525	334.515	47.267	0	0.004	0.864	None
(ID449942 : ID450774)	80	449942	450774	0.533	12840.535	335.186	47.671	0	0.003	0.730	None
(ID450774 : ID454013)	80	450774	454013	26.457	13080.545	337.052	45.902	0	0.021	5.144	None
(ID410995 : ID418257)	81	410995	418257	5.300	120.005	460.439	20.893	0	0.010	2.302	None
(ID418257 : ID413829)	81	418257	413829	198.112	360.015	453.323	24.748	0	0.059	14.075	None
(ID413829 : ID415234)	81	413829	415234	14.651	600.025	445.449	28.689	0	0.016	3.828	None
(ID415234 : ID411698)	81	415234	411698	2.139	840.035	443.542	28.176	0	0.006	1.463	None
(ID411698 : ID415937)	81	411698	415937	9.077	1080.045	442.066	27.113	0	0.013	3.013	None
(ID415937 : ID417428)	81	415937	417428	8.539	1320.055	439.147	26.606	0	0.012	2.922	None
(ID417428 : ID414511)	81	417428	414511	0.393	1560.065	437.385	26.394	0	0.003	0.627	None
(ID414511 : ID413122)	81	414511	413122	7.877	1800.075	435.860	27.059	0	0.012	2.807	None
(ID413122 : ID411889)	81	413122	411889	2.086	2040.085	434.953	28.417	0	0.006	1.444	None
(ID411889 : ID416642)	81	411889	416642	5.176	2280.095	434.358	28.377	0	0.009	2.275	None
(ID416642 : ID417458)	81	416642	417458	4.164	2520.105	432.488	27.362	0	0.009	2.041	None
(ID417458 : ID419482)	81	417458	419482	3.550	2760.115	430.585	27.156	0	0.008	1.884	None
(ID419482 : ID420201)	81	419482	420201	13.439	3000.125	427.832	27.511	0	0.015	3.666	None
(ID420201 : ID420928)	81	420201	420928	8.326	3240.135	424.576	27.850	0	0.012	2.886	None
(ID420928 : ID421656)	81	420928	421656	6.160	3480.145	421.915	28.171	0	0.010	2.482	None
(ID421656 : ID424553)	81	421656	424553	2.010	3720.155	420.545	27.698	0	0.006	1.418	None
(ID424553 : ID422382)	81	424553	422382	3.651	3960.165	419.473	26.755	0	0.008	1.911	None
(ID422382 : ID423825)	81	422382	423825	12.292	4200.175	416.804	26.648	0	0.015	3.506	None
(ID423825 : ID423106)	81	423825	423106	9.605	4440.185	413.548	27.145	0	0.013	3.099	None
(ID423106 : ID425983)	81	423106	425983	2.134	4680.195	411.309	27.486	0	0.006	1.461	None
(ID425983 : ID427413)	81	425983	427413	0.067	4920.205	410.455	27.438	0	0.001	0.258	None
(ID427413 : ID426707)	81	427413	426707	7.862	5160.215	409.420	28.468	0	0.012	2.804	None
(ID426707 : ID425264)	81	426707	425264	0.841	5400.225	408.105	29.316	0	0.004	0.917	None
(ID425264 : ID428823)	81	425264	428823	7.085	5640.235	407.209	27.862	0	0.011	2.662	None
(ID428823 : ID428117)	81	428823	428117	5.265	5880.245	406.104	25.656	0	0.010	2.295	None
(ID428117 : ID429545)	81	428117	429545	0.642	6120.255	405.271	24.351	0	0.003	0.801	None
(ID429545 : ID430260)	81	429545	430260	1.818	6360.265	405.282	23.382	0	0.006	1.348	None
(ID430260 : ID430966)	81	430260	430966	1.866	6600.275	405.208	22.135	0	0.006	1.366	None
(ID430966 : ID434540)	81	430966	434540	1.382	6840.285	404.609	21.016	0	0.005	1.176	None
(ID434540 : ID435959)	81	434540	435959	0.165	7080.295	404.297	20.306	0	0.002	0.406	None
(ID435959 : ID431669)	81	435959	431669	1.564	7320.305	403.687	20.297	0	0.005	1.250	None
(ID431669 : ID432385)	81	431669	432385	0.831	7560.315	402.961	20.928	0	0.004	0.911	None
(ID432385 : ID433816)	81	432385	433816	0.164	7800.325	402.639	21.298	0	0.002	0.404	None
(ID433816 : ID435238)	81	433816	435238	0.052	8040.335	402.463	21.119	0	9.456E-4	0.227	None
(ID435238 : ID433086)	81	435238	433086	5.399	8280.345	403.425	21.680	0	0.010	2.324	None
(ID433086 : ID436660)	81	433086	436660	0.072	8520.355	404.258	22.422	0	0.001	0.268	None
(ID436660 : ID438859)	81	436660	438859	1.289	8760.365	404.543	22.897	0	0.005	1.135	None
(ID438859 : ID438122)	81	438859	438122	8.292	9000.375	406.178	24.038	0	0.012	2.880	None
(ID438122 : ID437391)	81	438122	437391	17.368	9240.385	409.381	25.466	0	0.017	4.167	None
(ID437391 : ID439601)	81	437391	439601	8.215	9480.395	412.780	26.149	0	0.012	2.866	None
(ID439601 : ID441949)	81	439601	441949	7.874	9720.405	415.415	26.864	0	0.012	2.806	None
(ID441949 : ID440361)	81	441949	440361	3.952	9960.415	417.361	28.247	0	0.008	1.988	None
(ID440361 : ID443491)	81	440361	443491	2.110	10200.425	418.827	28.835	0	0.006	1.453	None
(ID443491 : ID441150)	81	443491	441150	0.599	10440.435	419.192	28.613	0	0.003	0.774	None
(ID441150 : ID445082)	81	441150	445082	1.877	10680.445	418.640	29.122	0	0.006	1.370	None
(ID445082 : ID445885)	81	445082	445885	4.210	10920.455	419.222	30.450	0	0.009	2.052	None
(ID445885 : ID442706)	81	445885	442706	7.223	11160.465	421.225	31.669	0	0.011	2.688	None
(ID442706 : ID444283)	81	442706	444283	6.217	11400.475	423.554	32.800	0	0.010	2.493	None
(ID444283 : ID446696)	81	444283	446696	1.783	11640.485	425.319	33.460	0	0.006	1.335	None
(ID446696 : ID448316)	81	446696	448316	23.860	11880.495	426.456	35.934	0	0.020	4.885	None
(ID448316 : ID447515)	81	448316	447515	6.931	12120.505	426.250	39.457	0	0.011	2.633	None
(ID447515 : ID449126)	81	447515	449126	1.458	12360.515	426.158	40.719	0	0.005	1.207	None
(ID449126 : ID449920)	81	449126	449920	2.135	12600.525	426.046	40.647	0	0.006	1.461	None
(ID411016 : ID418312)	82	411016	418312	5.326	120.005	421.462	26.556	0	0.010	2.308	None
(ID418312 : ID413827)	82	418312	413827	25.224	360.015	417.809	26.832	0	0.021	5.022	None
(ID413827 : ID415230)	82	413827	415230	24.411	600.025	412.845	27.255	0	0.021	4.941	None
(ID415230 : ID411696)	82	415230	411696	5.778	840.035	409.474	26.655	0	0.010	2.404	None
(ID411696 : ID415935)	82	411696	415935	13.977	1080.045	406.697	25.877	0	0.016	3.739	None
(ID415935 : ID417419)	82	415935	417419	13.979	1320.055	403.107	25.157	0	0.016	3.739	None
(ID417419 : ID414502)	82	417419	414502	0.844	1560.065	401.396	23.968	0	0.004	0.919	None
(ID414502 : ID413106)	82	414502	413106	14.975	1800.075	399.528	23.041	0	0.016	3.870	None
(ID413106 : ID411876)	82	413106	411876	10.022	2040.085	397.001	24.017	0	0.013	3.166	None
(ID411876 : ID416636)	82	411876	416636	18.698	2280.095	394.214	25.784	0	0.018	4.324	None
(ID416636 : ID417456)	82	416636	417456	23.215	2520.105	389.677	26.325	0	0.020	4.818	None
(ID417456 : ID419480)	82	417456	419480	16.516	2760.115	385.272	26.217	0	0.017	4.064	None
(ID419480 : ID420197)	82	419480	420197	28.098	3000.125	380.658	25.422	0	0.022	5.301	None
(ID420197 : ID420922)	82	420197	420922	18.187	3240.135	375.932	24.701	0	0.018	4.265	None
(ID420922 : ID421649)	82	420922	421649	11.321	3480.145	372.152	24.700	0	0.014	3.365	None
(ID421649 : ID424549)	82	421649	424549	10.089	3720.155	368.997	25.498	0	0.013	3.176	None
(ID424549 : ID422383)	82	424549	422383	39.758	3960.165	364.385	26.496	0	0.026	6.305	None
(ID422383 : ID423829)	82	422383	423829	20.898	4200.175	359.008	27.306	0	0.019	4.571	None
(ID423829 : ID423102)	82	423829	423102	9.074	4440.185	355.354	27.100	0	0.013	3.012	None
(ID423102 : ID425975)	82	423102	425975	24.907	4680.195	351.503	26.090	0	0.021	4.991	None
(ID425975 : ID427400)	82	425975	427400	18.289	4920.205	347.085	24.796	0	0.018	4.277	None
(ID427400 : ID426692)	82	427400	426692	9.017	5160.215	343.627	23.816	0	0.013	3.003	None
(ID413824 : ID415231)	83	413824	415231	3.358	600.025	165.532	26.829	0	0.008	1.833	None
(ID415231 : ID411697)	83	415231	411697	8.438	840.035	167.190	27.159	0	0.012	2.905	None
(ID411697 : ID415934)	83	411697	415934	2.443	1080.045	168.071	26.001	0	0.007	1.563	None
(ID415934 : ID417417)	83	415934	417417	2.715	1320.055	167.030	24.783	0	0.007	1.648	None
(ID417417 : ID414503)	83	417417	414503	3.862	1560.065	167.439	24.108	0	0.008	1.965	None
(ID414503 : ID413111)	83	414503	413111	6.502	1800.075	167.160	23.822	0	0.011	2.550	None
(ID413111 : ID411862)	83	413111	411862	0.057	2040.085	165.901	23.497	0	9.986E-4	0.240	None
(ID411862 : ID416614)	83	411862	416614	8.372	2280.095	166.305	21.988	0	0.012	2.894	None
(ID416614 : ID417399)	83	416614	417399	6.887	2520.105	167.523	19.570	0	0.011	2.624	None
(ID417399 : ID419465)	83	417399	419465	5.201	2760.115	168.526	19.666	0	0.010	2.281	None
(ID419465 : ID420183)	83	419465	420183	2.775	3000.125	169.546	20.828	0	0.007	1.666	None
(ID411017 : ID418302)	84	411017	418302	27.990	120.005	207.754	26.324	0	0.022	5.291	None
(ID418302 : ID413825)	84	418302	413825	0.406	360.015	204.895	25.990	0	0.003	0.637	None
(ID413825 : ID415229)	84	413825	415229	0.403	600.025	204.783	25.889	0	0.003	0.635	None
(ID415229 : ID411693)	84	415229	411693	5.714	840.035	205.676	24.673	0	0.010	2.390	None
(ID411693 : ID415923)	84	411693	415923	3.883	1080.045	206.208	22.775	0	0.008	1.971	None
(ID415923 : ID417372)	84	415923	417372	9.563	1320.055	205.107	20.548	0	0.013	3.092	None
(ID417372 : ID414482)	84	417372	414482	1.108	1560.065	203.998	18.806	0	0.004	1.052	None
(ID414482 : ID413088)	84	414482	413088	4.694	1800.075	203.018	17.557	0	0.009	2.166	None
(ID413088 : ID411821)	84	413088	411821	3.617	2040.085	203.191	16.957	0	0.008	1.902	None
(ID411821 : ID416601)	84	411821	416601	3.121	2280.095	203.773	16.317	0	0.007	1.767	None
(ID416601 : ID417384)	84	416601	417384	4.600	2520.105	202.351	15.414	0	0.009	2.145	None
(ID417384 : ID419449)	84	417384	419449	2.668	2760.115	200.666	15.855	0	0.007	1.633	None
(ID419449 : ID420166)	84	419449	420166	1.670	3000.125	199.431	16.580	0	0.005	1.292	None
(ID420166 : ID420897)	84	420166	420897	1.470	3240.135	198.229	16.609	0	0.005	1.212	None
(ID420897 : ID421621)	84	420897	421621	4.503	3480.145	196.766	15.854	0	0.009	2.122	None
(ID421621 : ID424521)	84	421621	424521	4.269	3720.155	196.791	14.759	0	0.009	2.066	None
(ID424521 : ID422350)	84	424521	422350	0.992	3960.165	197.941	13.826	0	0.004	0.996	None
(ID422350 : ID423787)	84	422350	423787	0.403	4200.175	197.955	13.177	0	0.003	0.635	None
(ID423787 : ID423056)	84	423787	423056	6.772	4440.185	196.625	12.262	0	0.011	2.602	None
(ID423056 : ID425930)	84	423056	425930	3.734	4680.195	194.968	10.775	0	0.008	1.932	None
(ID425930 : ID427361)	84	425930	427361	8.785	4920.205	195.688	9.237	0	0.012	2.964	None
(ID427361 : ID426644)	84	427361	426644	4.536	5160.215	196.681	7.461	0	0.009	2.130	None
(ID426644 : ID425202)	84	426644	425202	2.161	5400.225	196.659	7.121	0	0.006	1.470	None
(ID425202 : ID428764)	84	425202	428764	0.935	5640.235	196.682	7.389	0	0.004	0.967	None
(ID428764 : ID428055)	84	428764	428055	28.598	5880.245	195.405	4.505	0	0.022	5.348	None
(ID428055 : ID429463)	84	428055	429463	4.468	6120.255	194.092	1.020	0	0.009	2.114	None
(ID429463 : ID430189)	84	429463	430189	0.163	6360.265	194.015	0.000	0	0.002	0.404	None
(ID411029 : ID418347)	85	411029	418347	0.774	120.005	485.684	30.536	0	0.004	0.880	None
(ID418347 : ID413838)	85	418347	413838	12.809	360.015	483.898	30.556	0	0.015	3.579	None
(ID413838 : ID415240)	85	413838	415240	6.372	600.025	480.911	30.909	0	0.011	2.524	None
(ID415240 : ID411706)	85	415240	411706	1.254	840.035	479.226	30.442	0	0.005	1.120	None
(ID411032 : ID418370)	86	411032	418370	1.005	120.005	262.176	32.505	0	0.004	1.003	None
(ID418370 : ID413839)	86	418370	413839	4.532	360.015	261.713	32.171	0	0.009	2.129	None
(ID413839 : ID415243)	86	413839	415243	1.528	600.025	260.175	31.561	0	0.005	1.236	None
(ID415243 : ID411708)	86	415243	411708	1.244	840.035	259.473	30.927	0	0.005	1.115	None
(ID411708 : ID415942)	86	411708	415942	6.149	1080.045	258.322	29.736	0	0.010	2.480	None
(ID415942 : ID417444)	86	415942	417444	4.655	1320.055	256.184	29.146	0	0.009	2.158	None
(ID417444 : ID414515)	86	417444	414515	1.420	1560.065	255.202	28.609	0	0.005	1.192	None
(ID414515 : ID413124)	86	414515	413124	0.679	1800.075	255.656	28.225	0	0.003	0.824	None
(ID413124 : ID411887)	86	413124	411887	0.721	2040.085	256.393	28.621	0	0.004	0.849	None
(ID411030 : ID418352)	87	411030	418352	7.402	120.005	195.689	31.413	0	0.011	2.721	None
(ID418352 : ID413836)	87	418352	413836	0.713	360.015	196.552	30.789	0	0.004	0.844	None
(ID413836 : ID415238)	87	413836	415238	1.750	600.025	195.525	30.444	0	0.006	1.323	None
(ID415238 : ID411701)	87	415238	411701	33.617	840.035	197.651	29.306	0	0.024	5.798	None
(ID411701 : ID415936)	87	411701	415936	4.646	1080.045	199.816	27.482	0	0.009	2.155	None
(ID415936 : ID417426)	87	415936	417426	0.772	1320.055	198.879	26.314	0	0.004	0.879	None
(ID417426 : ID414504)	87	417426	414504	3.086	1560.065	198.678	25.187	0	0.007	1.757	None
(ID414504 : ID413116)	87	414504	413116	0.994	1800.075	199.292	24.507	0	0.004	0.997	None
(ID413116 : ID411868)	87	413116	411868	4.530	2040.085	200.818	24.738	0	0.009	2.128	None
(ID411024 : ID418344)	88	411024	418344	1.649	120.005	410.404	30.052	0	0.005	1.284	None
(ID418344 : ID413837)	88	418344	413837	10.049	360.015	408.211	30.422	0	0.013	3.170	None
(ID413837 : ID415247)	88	413837	415247	6.588	600.025	405.687	31.580	0	0.011	2.567	None
(ID415247 : ID411715)	88	415247	411715	1.208	840.035	404.612	31.877	0	0.005	1.099	None
(ID411715 : ID415946)	88	411715	415946	23.906	1080.045	402.137	30.747	0	0.020	4.889	None
(ID415946 : ID417450)	88	415946	417450	2.589	1320.055	398.962	30.209	0	0.007	1.609	None
(ID417450 : ID414525)	88	417450	414525	2.455	1560.065	398.688	30.840	0	0.007	1.567	None
(ID414525 : ID413129)	88	414525	413129	3.712	1800.075	398.275	31.212	0	0.008	1.927	None
(ID413129 : ID411929)	88	413129	411929	6.760	2040.085	397.663	32.264	0	0.011	2.600	None
(ID411929 : ID416664)	88	411929	416664	8.426	2280.095	396.541	33.524	0	0.012	2.903	None
(ID416664 : ID417496)	88	416664	417496	3.619	2520.105	394.663	32.677	0	0.008	1.902	None
(ID417496 : ID419491)	88	417496	419491	4.747	2760.115	393.248	31.368	0	0.009	2.179	None
(ID419491 : ID420208)	88	419491	420208	8.032	3000.125	390.846	30.821	0	0.012	2.834	None
(ID420208 : ID420937)	88	420208	420937	3.828	3240.135	388.459	30.626	0	0.008	1.957	None
(ID420937 : ID421663)	88	420937	421663	5.106	3480.145	386.370	30.348	0	0.009	2.260	None
(ID421663 : ID424560)	88	421663	424560	2.083	3720.155	384.714	29.697	0	0.006	1.443	None
(ID424560 : ID422387)	88	424560	422387	4.655	3960.165	383.186	28.786	0	0.009	2.158	None
(ID422387 : ID423834)	88	422387	423834	5.164	4200.175	381.280	29.023	0	0.009	2.272	None
(ID423834 : ID423112)	88	423834	423112	3.004	4440.185	379.511	29.857	0	0.007	1.733	None
(ID423112 : ID425984)	88	423112	425984	3.174	4680.195	378.600	29.132	0	0.007	1.781	None
(ID425984 : ID427412)	88	425984	427412	1.133	4920.205	378.331	27.754	0	0.004	1.065	None
(ID427412 : ID426702)	88	427412	426702	0.801	5160.215	377.681	27.336	0	0.004	0.895	None
(ID426702 : ID425258)	88	426702	425258	0.503	5400.225	377.575	27.294	0	0.003	0.710	None
(ID425258 : ID428820)	88	425258	428820	3.220	5640.235	377.564	26.355	0	0.007	1.794	None
(ID428820 : ID428116)	88	428820	428116	5.557	5880.245	376.191	24.945	0	0.010	2.357	None
(ID428116 : ID429549)	88	428116	429549	1.649	6120.255	374.587	24.639	0	0.005	1.284	None
(ID429549 : ID430271)	88	429549	430271	0.445	6360.265	374.191	25.194	0	0.003	0.667	None
(ID430271 : ID430979)	88	430271	430979	2.477	6600.275	373.785	24.953	0	0.007	1.574	None
(ID430979 : ID434557)	88	430979	434557	0.852	6840.285	372.998	24.850	0	0.004	0.923	None
(ID434557 : ID435975)	88	434557	435975	3.104	7080.295	373.579	24.853	0	0.007	1.762	None
(ID435975 : ID431685)	88	435975	431685	0.625	7320.305	374.370	24.833	0	0.003	0.791	None
(ID431685 : ID432400)	88	431685	432400	0.783	7560.315	374.016	25.474	0	0.004	0.885	None
(ID432400 : ID433830)	88	432400	433830	4.801	7800.325	372.556	25.814	0	0.009	2.191	None
(ID433830 : ID435254)	88	433830	435254	1.147	8040.335	371.679	26.399	0	0.004	1.071	None
(ID435254 : ID433103)	88	435254	433103	0.976	8280.345	371.986	27.376	0	0.004	0.988	None
(ID433103 : ID436676)	88	433103	436676	0.312	8520.355	372.342	27.766	0	0.002	0.559	None
(ID436676 : ID438872)	88	436676	438872	2.411	8760.365	373.377	27.759	0	0.006	1.553	None
(ID438872 : ID438136)	88	438872	438136	9.258	9000.375	375.593	28.323	0	0.013	3.043	None
(ID438136 : ID437403)	88	438136	437403	10.343	9240.385	378.550	29.346	0	0.013	3.216	None
(ID437403 : ID439618)	88	437403	439618	2.557	9480.395	380.684	30.396	0	0.007	1.599	None
(ID439618 : ID441963)	88	439618	441963	12.860	9720.405	382.756	31.953	0	0.015	3.586	None
(ID441963 : ID440382)	88	441963	440382	8.341	9960.415	385.141	34.108	0	0.012	2.888	None
(ID440382 : ID443513)	88	440382	443513	2.848	10200.425	386.778	35.677	0	0.007	1.688	None
(ID443513 : ID441175)	88	443513	441175	2.001	10440.435	386.797	36.331	0	0.006	1.414	None
(ID411023 : ID418339)	89	411023	418339	0.198	120.005	396.647	30.135	0	0.002	0.445	None
(ID418339 : ID413834)	89	418339	413834	6.308	360.015	395.616	30.238	0	0.010	2.512	None
(ID413834 : ID415239)	89	413834	415239	1.414	600.025	393.833	30.593	0	0.005	1.189	None
(ID415239 : ID411703)	89	415239	411703	5.964	840.035	393.483	29.655	0	0.010	2.442	None
(ID411703 : ID415949)	89	411703	415949	10.148	1080.045	392.632	29.662	0	0.013	3.186	None
(ID415949 : ID417446)	89	415949	417446	6.630	1320.055	390.613	30.052	0	0.011	2.575	None
(ID417446 : ID414512)	89	417446	414512	6.228	1560.065	389.805	27.992	0	0.010	2.496	None
(ID414512 : ID413115)	89	414512	413115	19.185	1800.075	388.125	25.601	0	0.018	4.380	None
(ID413115 : ID411865)	89	413115	411865	0.479	2040.085	385.926	24.511	0	0.003	0.692	None
(ID411865 : ID416620)	89	411865	416620	24.793	2280.095	383.629	23.037	0	0.021	4.979	None
(ID416620 : ID417408)	89	416620	417408	12.878	2520.105	380.152	20.545	0	0.015	3.589	None
(ID417408 : ID419455)	89	417408	419455	10.970	2760.115	377.137	18.880	0	0.014	3.312	None
(ID419455 : ID420171)	89	419455	420171	19.974	3000.125	373.493	17.555	0	0.019	4.469	None
(ID420171 : ID420896)	89	420171	420896	1.303	3240.135	370.890	16.596	0	0.005	1.142	None
(ID420896 : ID421623)	89	420896	421623	1.846	3480.145	371.034	15.927	0	0.006	1.359	None
(ID421623 : ID424524)	89	421623	424524	1.399	3720.155	371.612	16.196	0	0.005	1.183	None
(ID424524 : ID422361)	89	424524	422361	11.979	3960.165	370.086	17.638	0	0.014	3.461	None
(ID422361 : ID423805)	89	422361	423805	14.911	4200.175	366.908	19.455	0	0.016	3.861	None
(ID423805 : ID423088)	89	423805	423088	4.886	4440.185	364.900	21.474	0	0.009	2.210	None
(ID423088 : ID425965)	89	423088	425965	0.101	4680.195	364.654	22.396	0	0.001	0.317	None
(ID425965 : ID427390)	89	425965	427390	5.889	4920.205	364.078	21.251	0	0.010	2.427	None
(ID427390 : ID426679)	89	427390	426679	1.889	5160.215	362.897	20.692	0	0.006	1.375	None
(ID426679 : ID425242)	89	426679	425242	1.155	5400.225	362.223	21.661	0	0.004	1.075	None
(ID425242 : ID428802)	89	425242	428802	5.347	5640.235	361.335	21.276	0	0.010	2.312	None
(ID428802 : ID428101)	89	428802	428101	4.511	5880.245	359.607	20.021	0	0.009	2.124	None
(ID428101 : ID429529)	89	428101	429529	0.786	6120.255	358.164	19.677	0	0.004	0.887	None
(ID429529 : ID430251)	89	429529	430251	1.962	6360.265	358.066	20.300	0	0.006	1.401	None
(ID430251 : ID430961)	89	430251	430961	2.728	6600.275	357.870	20.286	0	0.007	1.652	None
(ID430961 : ID434549)	89	430961	434549	6.454	6840.285	357.566	20.910	0	0.011	2.541	None
(ID434549 : ID435968)	89	434549	435968	4.215	7080.295	358.742	22.574	0	0.009	2.053	None
(ID435968 : ID431683)	89	435968	431683	4.429	7320.305	359.012	23.803	0	0.009	2.104	None
(ID431683 : ID432399)	89	431683	432399	0.810	7560.315	358.285	25.062	0	0.004	0.900	None
(ID432399 : ID433826)	89	432399	433826	2.001	7800.325	357.639	25.114	0	0.006	1.415	None
(ID433826 : ID435252)	89	433826	435252	0.364	8040.335	356.879	24.968	0	0.003	0.603	None
(ID435252 : ID433098)	89	435252	433098	0.101	8280.345	356.769	25.361	0	0.001	0.318	None
(ID433098 : ID436673)	89	433098	436673	1.665	8520.355	357.348	25.895	0	0.005	1.290	None
(ID436673 : ID438866)	89	436673	438866	2.327	8760.365	358.626	26.286	0	0.006	1.526	None
(ID438866 : ID438131)	89	438866	438131	17.881	9000.375	361.472	26.649	0	0.018	4.229	None
(ID438131 : ID437400)	89	438131	437400	12.778	9240.385	365.291	27.438	0	0.015	3.575	None
(ID437400 : ID439614)	89	437400	439614	7.267	9480.395	368.322	28.238	0	0.011	2.696	None
(ID439614 : ID441961)	89	439614	441961	23.319	9720.405	371.398	30.241	0	0.020	4.829	None
(ID441961 : ID440373)	89	441961	440373	7.633	9960.415	374.433	32.449	0	0.012	2.763	None
(ID440373 : ID443510)	89	440373	443510	6.804	10200.425	376.860	33.599	0	0.011	2.608	None
(ID443510 : ID441172)	89	443510	441172	0.360	10440.435	377.784	34.339	0	0.003	0.600	None
(ID441172 : ID445101)	89	441172	445101	1.875	10680.445	378.218	34.559	0	0.006	1.369	None
(ID445101 : ID445911)	89	445101	445911	20.838	10920.455	379.299	36.858	0	0.019	4.565	None
(ID445911 : ID442738)	89	445911	442738	10.477	11160.465	379.882	40.713	0	0.013	3.237	None
(ID442738 : ID444317)	89	442738	444317	8.721	11400.475	381.186	43.283	0	0.012	2.953	None
(ID444317 : ID446731)	89	444317	446731	6.002	11640.485	383.021	45.240	0	0.010	2.450	None
(ID446731 : ID448342)	89	446731	448342	2.851	11880.495	384.115	46.989	0	0.007	1.688	None
(ID448342 : ID447538)	89	448342	447538	2.062	12120.505	384.280	48.428	0	0.006	1.436	None
(ID447538 : ID449151)	89	447538	449151	1.450	12360.515	384.518	49.511	0	0.005	1.204	None
(ID449151 : ID449950)	89	449151	449950	0.503	12600.525	384.678	50.110	0	0.003	0.709	None
(ID449950 : ID450782)	89	449950	450782	0.912	12840.535	384.256	50.771	0	0.004	0.955	None
[truncated: 89,436 more rows]
