# Supplementary material for: A Yap-dependent mechanoregulatory program sustains cell migration for embryo axis assembly
Source: Nat Commun. 2023 May 16;14:2804. doi: 10.1038/s41467-023-38482-w (PMC10188487; doi:10.1038/s41467-023-38482-w)
Supplement: Supplementary file 13 — Source Data [file 41467_2023_38482_MOESM13_ESM.zip › Source Data/Fig2_S2/WT2 Spots in tracks statistics.csv]

Label	ID	TRACK_ID	QUALITY	POSITION_X	POSITION_Y	POSITION_Z	POSITION_T	FRAME	RADIUS	VISIBILITY	CELL_DIVISION_TIME	MANUAL_COLOR	MEAN_INTENSITY	MEDIAN_INTENSITY	MIN_INTENSITY	MAX_INTENSITY	TOTAL_INTENSITY	STANDARD_DEVIATION	ESTIMATED_DIAMETER	CONTRAST	SNR
ID3046160	3046160	0	1.001	573.162	314.744	0	240.010	1	3.950	1	None	-10921639	75.478	78	0	246	99103	69.424	6.169	0.828	0.985
ID3056114	3056114	0	0.663	565.692	314.744	0	480.020	2	3.950	1	None	-10921639	44.936	26	0	186	59001	49.417	5.072	0.826	0.823
ID3044770	3044770	0	0.644	562.664	314.744	0	720.030	3	3.950	1	None	-10921639	44.571	28	0	192	58522	48.393	5.522	0.837	0.839
ID3050424	3050424	0	0.950	566.986	309.835	0	960.040	4	3.950	1	None	-10921639	94.117	100	0	208	123575	55.681	5.113	0.904	1.605
ID3041898	3041898	0	0.981	565.086	314.744	0	1200.050	5	3.950	1	None	-10921639	69.878	74	0	222	91750	63.502	6.359	0.912	1.050
ID3053302	3053302	0	0.244	565.692	314.744	0	1440.060	6	3.950	1	None	-10921639	15.978	0	0	143	20979	32.129	2.592	0.603	0.374
ID3051829	3051829	0	0.231	559.937	306.425	0	1680.070	7	3.950	1	None	-10921639	24.927	21	0	107	32729	25.768	2.737	0.355	0.507
ID3047555	3047555	0	0.298	557.692	308.026	0	1920.080	8	3.950	1	None	-10921639	31.793	31	0	107	41744	25.614	4.728	0.540	0.870
ID3040500	3040500	0	0.800	559.232	314.744	0	2160.090	9	3.950	1	None	-10921639	61.154	52	0	189	80295	58.776	4.901	0.667	0.832
ID3054716	3054716	0	0.716	559.734	312.968	0	2400.100	10	3.950	1	None	-10921639	77.069	88	0	206	101192	57.254	5.057	0.779	1.179
ID3043340	3043340	0	0.987	558.424	314.744	0	2640.110	11	3.950	1	None	-10921639	70.795	64	0	215	92954	68.465	5.023	0.799	0.919
ID3061811	3061811	0	0.960	557.011	314.744	0	2880.120	12	3.950	1	None	-10921639	71.545	61	0	253	93939	71.905	5.076	0.709	0.826
ID3057534	3057534	0	0.630	555.941	313.908	0	3120.130	13	3.950	1	None	-10921639	61.867	53	0	189	81231	56.039	4.580	0.631	0.855
ID3048902	3048902	1	0.467	564.994	284.590	0	0.000	0	3.950	1	None	-10921639	46.618	46	0	136	61209	35.296	4.832	0.664	1.054
ID3046076	3046076	1	0.427	563.727	289.737	0	240.010	1	3.950	1	None	-10921639	41.594	38	0	137	54613	31.068	4.913	0.741	1.139
ID3056047	3056047	1	0.353	562.520	294.877	0	480.020	2	3.950	1	None	-10921639	31.577	29	0	120	41461	27.391	4.813	0.866	1.070
ID3044709	3044709	1	0.382	558.883	295.881	0	720.030	3	3.950	1	None	-10921639	34.188	34	0	126	44889	25.925	5.170	0.934	1.274
ID3050389	3050389	1	0.401	556.547	299.479	0	960.040	4	3.950	1	None	-10921639	36.005	34	0	108	47275	27.359	4.789	0.876	1.229
ID3041853	3041853	1	0.402	554.332	300.972	0	1200.050	5	3.950	1	None	-10921639	37.781	35	0	94	49606	24.507	4.944	0.910	1.469
ID3053266	3053266	1	0.653	552.147	304.508	0	1440.060	6	3.950	1	None	-10921639	61.704	63	0	135	81018	35.478	5.130	0.949	1.694
ID3051836	3051836	1	0.561	551.161	307.926	0	1680.070	7	3.950	1	None	-10921639	55.343	58	0	144	72665	31.211	5.351	0.890	1.670
ID3047563	3047563	1	0.500	549.045	309.115	0	1920.080	8	3.950	1	None	-10921639	53.254	58	0	129	69922	28.177	5.299	0.830	1.714
ID3040478	3040478	1	0.319	545.710	308.764	0	2160.090	9	3.950	1	None	-10921639	33.131	34	0	91	43501	20.713	5.006	0.825	1.446
ID3054701	3054701	1	0.273	545.584	308.791	0	2400.100	10	3.950	1	None	-10921639	28.356	29	0	90	37232	16.282	6.468	0.865	1.615
ID3043339	3043339	1	0.285	543.888	314.744	0	2640.110	11	3.950	1	None	-10921639	22.746	19	0	90	29865	22.824	12.558	0.691	0.814
ID3061810	3061810	1	0.236	546.109	314.744	0	2880.120	12	3.950	1	None	-10921639	11.859	0	0	111	15571	24.553	2.782	0.949	0.470
ID3057544	3057544	1	0.387	542.475	314.744	0	3120.130	13	3.950	1	None	-10921639	20.393	0	0	117	26776	29.916	4.420	0.938	0.660
ID3058991	3058991	1	0.365	539.850	314.744	0	3360.140	14	3.950	1	None	-10921639	20.904	0	0	141	27447	30.527	2.520	0.935	0.662
ID3070332	3070332	1	0.408	535.611	314.744	0	3600.150	15	3.950	1	None	-10921639	23.608	0	0	119	30997	31.623	4.608	0.888	0.702
ID3063256	3063256	1	0.388	532.381	314.744	0	3840.160	16	3.950	1	None	-10921639	23.582	1	0	107	30963	31.904	4.610	0.777	0.646
ID3068904	3068904	1	0.277	530.160	314.744	0	4080.170	17	3.950	1	None	-10921639	22.283	5	0	94	29257	27.077	2.537	0.535	0.574
ID3048995	3048995	2	1.094	370.858	311.239	0	0.000	0	3.950	1	None	-10921639	133.021	150	0	255	174656	91.651	5.128	0.864	1.346
ID3046154	3046154	2	1.299	366.428	314.744	0	240.010	1	3.950	1	None	-10921639	105.139	122	0	255	138047	92.703	8.658	0.741	0.965
ID3056109	3056109	2	1.309	366.630	314.744	0	480.020	2	3.950	1	None	-10921639	93.044	95	0	247	122167	83.366	5.928	0.885	1.048
ID3044766	3044766	2	0.445	362.188	314.744	0	720.030	3	3.950	1	None	-10921639	34.876	0	0	213	45792	52.638	4.506	0.716	0.553
ID3050408	3050408	2	0.525	360.696	305.126	0	960.040	4	3.950	1	None	-10921639	42.910	0	0	255	56341	75.629	2.492	0.326	0.279
ID3041878	3041878	2	0.618	360.774	308.769	0	1200.050	5	3.950	1	None	-10921639	44.111	0	0	255	57918	74.578	2.953	0.491	0.390
ID3053292	3053292	2	0.531	359.870	310.607	0	1440.060	6	3.950	1	None	-10921639	56.495	0	0	227	74178	75.097	3.584	0.303	0.350
ID3051850	3051850	2	0.282	359.052	312.111	0	1680.070	7	3.950	1	None	-10921639	44.470	15	0	194	58389	53.641	2.722	0.324	0.405
ID3047579	3047579	2	0.358	357.343	314.744	0	1920.080	8	3.950	1	None	-10921639	34.542	2	0	167	45353	44.307	4.883	0.388	0.436
ID3040495	3040495	2	0.420	357.162	314.088	0	2160.090	9	3.950	1	None	-10921639	45.693	24	0	172	59995	50.285	3.308	0.493	0.600
ID3054720	3054720	2	0.603	356.737	314.744	0	2400.100	10	3.950	1	None	-10921639	46.819	31	0	203	61473	50.802	4.825	0.530	0.639
ID3043336	3043336	2	0.490	349.671	314.744	0	2640.110	11	3.950	1	None	-10921639	43.711	24	0	255	57393	55.333	4.867	0.444	0.486
ID3061807	3061807	2	0.588	353.305	314.744	0	2880.120	12	3.950	1	None	-10921639	38.589	13	0	185	50668	47.178	4.727	0.830	0.742
ID3048941	3048941	3	1.299	318.233	295.126	0	0.000	0	3.950	1	None	-10921639	149.100	189	0	255	195768	99.743	4.988	0.632	1.158
ID3046098	3046098	3	1.225	315.798	295.744	0	240.010	1	3.950	1	None	-10921639	142.906	165	0	255	187635	90.040	5.007	0.647	1.247
ID3056062	3056062	3	1.149	317.682	298.494	0	480.020	2	3.950	1	None	-10921639	126.487	157	0	255	166078	98.832	4.799	0.618	0.977
ID3044722	3044722	3	1.371	316.213	300.049	0	720.030	3	3.950	1	None	-10921639	148.694	180	0	255	195235	85.308	5.412	0.807	1.557
ID3050406	3050406	3	1.498	318.160	304.772	0	960.040	4	3.950	1	None	-10921639	158.404	191	0	255	207985	90.114	5.721	0.842	1.607
ID3041874	3041874	3	1.495	319.652	306.988	0	1200.050	5	3.950	1	None	-10921639	155.476	180	0	255	204140	81.579	5.299	0.885	1.790
ID3053291	3053291	3	1.224	322.241	310.549	0	1440.060	6	3.950	1	None	-10921639	146.590	177	0	255	192473	89.023	5.034	0.759	1.421
ID3051831	3051831	3	0.271	321.899	307.137	0	1680.070	7	3.950	1	None	-10921639	39.855	12	0	180	52329	51.003	2.989	-0.016	-0.025
ID3047557	3047557	3	0.873	322.024	308.205	0	1920.080	8	3.950	1	None	-10921639	69.842	25	0	255	91702	81.833	4.389	0.520	0.584
ID3040484	3040484	3	1.104	320.446	309.962	0	2160.090	9	3.950	1	None	-10921639	90.968	57	0	255	119441	93.813	4.594	0.739	0.824
ID3054711	3054711	3	1.027	321.072	311.741	0	2400.100	10	3.950	1	None	-10921639	97.493	71	0	255	128008	95.211	4.579	0.790	0.904
ID3043335	3043335	3	0.797	322.012	314.744	0	2640.110	11	3.950	1	None	-10921639	67.404	9	0	255	88502	81.923	4.818	0.502	0.550
ID3061798	3061798	3	0.496	325.249	310.958	0	2880.120	12	3.950	1	None	-10921639	70.606	69	0	208	92706	59.301	4.537	0.474	0.765
ID3057532	3057532	3	0.570	325.679	311.997	0	3120.130	13	3.950	1	None	-10921639	78.983	62	0	246	103705	73.810	4.684	0.446	0.660
ID3058986	3058986	3	0.752	325.243	314.744	0	3360.140	14	3.950	1	None	-10921639	65.622	59	0	225	86162	65.430	4.936	0.545	0.708
ID3070326	3070326	3	0.374	323.628	314.744	0	3600.150	15	3.950	1	None	-10921639	40.043	10	0	196	52577	49.305	4.621	0.271	0.346
ID3063243	3063243	3	0.655	324.293	311.129	0	3840.160	16	3.950	1	None	-10921639	94.377	100	0	198	123917	55.083	4.999	0.574	1.250
ID3068895	3068895	3	0.604	326.656	314.744	0	4080.170	17	3.950	1	None	-10921639	54.103	42	0	233	71037	56.747	4.740	0.515	0.648
ID3048914	3048914	4	0.424	294.330	287.397	0	0.000	0	3.950	1	None	-10921639	43.088	29	0	139	56574	38.802	4.516	0.438	0.676
ID3046082	3046082	4	0.592	294.587	290.674	0	240.010	1	3.950	1	None	-10921639	58.057	57	0	156	76229	36.848	4.826	0.842	1.441
ID3056044	3056044	4	0.637	295.433	294.161	0	480.020	2	3.950	1	None	-10921639	66.292	65	0	171	87041	38.554	4.944	0.759	1.484
ID3044706	3044706	4	0.537	293.458	295.511	0	720.030	3	3.950	1	None	-10921639	64.920	69	0	150	85240	34.030	4.939	0.611	1.447
ID3050385	3050385	4	0.576	291.879	298.992	0	960.040	4	3.950	1	None	-10921639	67.871	72	0	176	89115	46.400	4.854	0.521	1.001
ID3041858	3041858	4	0.464	291.851	301.926	0	1200.050	5	3.950	1	None	-10921639	56.578	57	0	157	74287	39.463	4.743	0.473	0.921
ID3053277	3053277	4	0.399	291.290	306.497	0	1440.060	6	3.950	1	None	-10921639	54.990	57	0	171	72202	33.375	14.403	0.424	0.981
ID3051841	3051841	4	0.465	292.814	309.342	0	1680.070	7	3.950	1	None	-10921639	66.093	64	0	243	86780	41.096	6.375	0.593	1.197
ID3047554	3047554	4	0.530	293.058	308.179	0	1920.080	8	3.950	1	None	-10921639	68.993	66	0	255	90588	55.335	4.461	0.410	0.725
ID3040492	3040492	4	0.729	290.921	310.830	0	2160.090	9	3.950	1	None	-10921639	78.845	63	0	255	103523	74.690	4.745	0.762	0.913
ID3054719	3054719	4	1.092	290.720	314.744	0	2400.100	10	3.950	1	None	-10921639	73.678	52	0	255	96739	82.835	6.931	0.811	0.797
ID3043333	3043333	4	0.665	290.720	314.744	0	2640.110	11	3.950	1	None	-10921639	43.952	7	0	202	57709	53.783	4.860	0.886	0.768
ID3061804	3061804	4	0.357	289.105	314.744	0	2880.120	12	3.950	1	None	-10921639	21.787	0	0	132	28606	34.962	3.204	0.632	0.483
ID3048921	3048921	5	0.270	340.035	289.583	0	0.000	0	3.950	1	None	-10921639	46.092	36	0	169	60519	45.273	4.451	0.071	0.134
ID3046087	3046087	5	0.341	338.556	291.330	0	240.010	1	3.950	1	None	-10921639	47.919	31	0	191	62917	50.362	3.969	0.100	0.173
ID3056043	3056043	5	0.444	341.748	293.345	0	480.020	2	3.950	1	None	-10921639	58.254	57	0	161	76488	49.897	4.774	0.221	0.423
ID3044704	3044704	5	0.534	341.598	294.643	0	720.030	3	3.950	1	None	-10921639	73.059	77	0	195	95926	54.720	4.886	0.324	0.653
ID3050375	3050375	5	0.582	341.004	296.376	0	960.040	4	3.950	1	None	-10921639	71.464	68	0	207	93832	59.016	4.765	0.339	0.613
ID3041851	3041851	5	0.683	340.883	300.130	0	1200.050	5	3.950	1	None	-10921639	83.785	92	0	186	110010	46.647	4.931	0.543	1.264
ID3053257	3053257	5	0.520	343.888	301.549	0	1440.060	6	3.950	1	None	-10921639	74.414	85	0	183	97705	48.709	4.862	0.285	0.677
ID3051816	3051816	5	0.292	342.958	304.128	0	1680.070	7	3.950	1	None	-10921639	58.873	58	0	155	77300	44.798	4.483	0.082	0.200
ID3047546	3047546	5	0.562	341.306	306.042	0	1920.080	8	3.950	1	None	-10921639	71.346	68	0	219	93677	53.849	4.561	0.284	0.587
ID3040470	3040470	5	0.586	340.106	306.364	0	2160.090	9	3.950	1	None	-10921639	65.411	58	0	229	85884	57.683	4.689	0.342	0.578
ID3054702	3054702	5	0.704	340.624	309.523	0	2400.100	10	3.950	1	None	-10921639	73.653	72	0	227	96706	59.868	4.712	0.518	0.840
ID3043330	3043330	5	0.452	340.445	311.377	0	2640.110	11	3.950	1	None	-10921639	63.702	59	0	197	83641	52.632	4.816	0.483	0.789
ID3061806	3061806	5	0.304	341.999	314.744	0	2880.120	12	3.950	1	None	-10921639	28.393	0	0	191	37280	40.897	2.429	0.282	0.306
ID3057519	3057519	5	0.688	344.036	307.771	0	3120.130	13	3.950	1	None	-10921639	81.399	75	0	236	106877	48.997	4.640	0.505	1.115
ID3058981	3058981	5	0.762	343.704	310.881	0	3360.140	14	3.950	1	None	-10921639	88.334	94	0	215	115983	56.541	5.079	0.703	1.290
ID3070327	3070327	5	1.113	341.394	314.744	0	3600.150	15	3.950	1	None	-10921639	70.639	64	0	219	92749	68.846	5.998	0.938	0.993
ID3051847	3051847	6	0.272	479.718	310.388	0	1680.070	7	3.950	1	None	-10921639	23.345	16	0	94	30652	23.963	4.121	0.665	0.778
ID3047584	3047584	6	0.404	477.467	314.744	0	1920.080	8	3.950	1	None	-10921639	26.758	18	0	92	35133	28.853	4.782	0.797	0.823
ID3040499	3040499	6	0.376	471.208	314.744	0	2160.090	9	3.950	1	None	-10921639	18.992	1	0	119	24937	29.465	2.559	0.964	0.633
ID3054717	3054717	6	0.466	472.153	313.424	0	2400.100	10	3.950	1	None	-10921639	45.666	45	0	120	59960	36.392	4.953	0.863	1.163
ID3043328	3043328	6	0.447	470.964	310.417	0	2640.110	11	3.950	1	None	-10921639	38.492	27	0	137	50540	39.068	4.745	0.719	0.824
ID3061809	3061809	6	0.273	473.429	314.744	0	2880.120	12	3.950	1	None	-10921639	18.892	12	0	79	24805	20.586	6.188	0.807	0.820
ID3057543	3057543	6	0.480	474.035	314.744	0	3120.130	13	3.950	1	None	-10921639	27.498	14	0	117	36105	31.110	4.932	0.959	0.865
ID3048931	3048931	7	0.439	365.891	291.309	0	0.000	0	3.950	1	None	-10921639	54.598	55	0	166	71687	40.352	4.684	0.336	0.681
ID3046091	3046091	7	0.428	363.875	292.436	0	240.010	1	3.950	1	None	-10921639	43.966	35	0	184	57727	41.225	3.124	0.447	0.658
ID3056048	3056048	7	0.446	365.822	295.777	0	480.020	2	3.950	1	None	-10921639	47.260	37	0	161	62052	41.859	4.572	0.557	0.807
ID3044748	3044748	7	0.438	368.098	308.202	0	720.030	3	3.950	1	None	-10921639	46.840	41	0	170	61501	34.309	4.534	0.555	0.975
ID3050419	3050419	7	0.636	368.595	308.899	0	960.040	4	3.950	1	None	-10921639	69.762	73	0	177	91598	39.417	5.028	0.712	1.472
ID3041891	3041891	7	0.665	369.878	311.795	0	1200.050	5	3.950	1	None	-10921639	82.024	79	0	196	107697	48.623	4.912	0.806	1.506
ID3053293	3053293	7	0.494	368.321	313.903	0	1440.060	6	3.950	1	None	-10921639	61.704	51	0	234	81018	56.073	4.788	0.556	0.787
ID3051856	3051856	7	0.929	368.043	314.744	0	1680.070	7	3.950	1	None	-10921639	66.755	38	0	255	87649	74.969	4.633	0.748	0.762
ID3047580	3047580	7	0.861	367.437	314.744	0	1920.080	8	3.950	1	None	-10921639	56.686	0	0	255	74429	91.467	2.409	0.687	0.505
ID3040482	3040482	7	0.776	368.142	309.291	0	2160.090	9	3.950	1	None	-10921639	55.079	0	0	255	72319	90.508	2.614	0.593	0.453
ID3054703	3054703	7	0.815	368.236	309.536	0	2400.100	10	3.950	1	None	-10921639	55.276	0	0	255	72577	92.563	2.851	0.616	0.455
ID3043329	3043329	7	0.885	367.908	310.858	0	2640.110	11	3.950	1	None	-10921639	76.199	14	0	255	100049	93.093	4.065	0.615	0.624
ID3061802	3061802	7	0.586	368.649	311.371	0	2880.120	12	3.950	1	None	-10921639	60.062	12	0	255	78862	78.491	3.549	0.359	0.404
ID3057539	3057539	7	0.747	367.437	314.744	0	3120.130	13	3.950	1	None	-10921639	57.973	0	0	255	76119	72.693	4.681	0.439	0.487
ID3058989	3058989	7	0.803	367.639	314.744	0	3360.140	14	3.950	1	None	-10921639	50.309	10	0	215	66056	61.803	2.617	0.718	0.680
ID3070328	3070328	7	0.622	365.620	314.744	0	3600.150	15	3.950	1	None	-10921639	38.118	0	0	242	50049	55.638	2.602	0.752	0.588
ID3063249	3063249	7	0.571	375.513	314.744	0	3840.160	16	3.950	1	None	-10921639	51.135	41	0	190	67140	54.644	6.631	0.637	0.729
ID3068898	3068898	7	0.661	375.109	314.744	0	4080.170	17	3.950	1	None	-10921639	62.013	50	0	226	81423	61.775	5.179	0.466	0.638
ID3071740	3071740	7	0.565	363.198	314.744	0	4320.180	18	3.950	1	None	-10921639	49.736	28	0	192	65303	54.788	4.947	0.453	0.566
ID3066067	3066067	7	0.490	361.495	309.264	0	4560.190	19	3.950	1	None	-10921639	48.427	32	0	198	63585	49.342	3.114	0.457	0.616
ID3067470	3067470	7	1.071	359.468	310.809	0	4800.200	20	3.950	1	None	-10921639	101.222	99	0	255	132904	80.498	4.829	0.924	1.208
ID3060399	3060399	7	1.128	356.526	313.972	0	5040.210	21	3.950	1	None	-10921639	107.580	108	0	255	141253	90.112	7.693	0.807	1.066
ID3064670	3064670	7	1.030	355.728	314.744	0	5280.220	22	3.950	1	None	-10921639	81.342	67	0	255	106802	80.755	6.383	0.669	0.808
ID3047623	3047623	8	0.576	95.816	5.255	0	0.000	0	3.950	1	None	-10921639	72.758	83	0	197	95531	47.368	13.116	0.559	1.101
ID3044812	3044812	8	0.477	95.557	5.873	0	240.010	1	3.950	1	None	-10921639	70.126	75	0	174	92076	40.956	13.131	0.480	1.110
ID3054758	3054758	8	0.520	93.262	4.679	0	480.020	2	3.950	1	None	-10921639	72.405	71	0	182	95068	49.415	4.646	0.396	0.831
ID3043365	3043365	8	0.590	94.210	3.497	0	720.030	3	3.950	1	None	-10921639	77.798	68	0	228	102149	63.301	4.695	0.453	0.766
ID3049035	3049035	8	0.597	95.730	4.356	0	960.040	4	3.950	1	None	-10921639	70.502	59	0	214	92569	57.928	4.094	0.479	0.788
ID3040523	3040523	8	0.550	97.365	4.331	0	1200.050	5	3.950	1	None	-10921639	64.667	52	0	185	84908	54.797	4.544	0.520	0.807
ID3051862	3051862	8	0.641	99.531	0.000	0	1440.060	6	3.950	1	None	-10921639	52.161	20	0	208	68488	58.972	4.679	0.491	0.583
ID3050457	3050457	8	0.506	100.102	1.044	0	1680.070	7	3.950	1	None	-10921639	46.551	37	0	187	61122	45.440	4.184	0.689	0.836
ID3046164	3046164	8	0.508	101.550	0.000	0	1920.080	8	3.950	1	None	-10921639	35.286	24	0	171	46331	38.853	4.880	0.660	0.722
ID3039090	3039090	8	0.532	101.348	0.000	0	2160.090	9	3.950	1	None	-10921639	35.867	24	0	138	47093	38.571	2.630	0.710	0.772
ID3053304	3053304	8	0.661	103.771	0.000	0	2400.100	10	3.950	1	None	-10921639	42.650	14	0	183	55999	50.524	4.813	0.730	0.713
ID3041902	3041902	8	0.562	105.790	0.000	0	2640.110	11	3.950	1	None	-10921639	36.214	12	0	149	47549	44.018	3.027	0.714	0.685
ID3060411	3060411	8	0.259	107.809	0.000	0	2880.120	12	3.950	1	None	-10921639	23.548	8	0	104	30919	28.366	2.666	0.442	0.509
ID3053305	3053305	9	0.516	113.260	0.000	0	2400.100	10	3.950	1	None	-10921639	44.874	30	0	170	58920	46.909	5.558	0.544	0.674
ID3041903	3041903	9	0.487	114.673	0.000	0	2640.110	11	3.950	1	None	-10921639	40.129	16	0	177	52689	44.915	4.597	0.483	0.582
ID3060412	3060412	9	0.355	115.480	0.000	0	2880.120	12	3.950	1	None	-10921639	31.905	25	0	123	41891	33.891	4.633	0.446	0.581
ID3056118	3056118	9	0.499	116.288	0.000	0	3120.130	13	3.950	1	None	-10921639	44.318	44	0	179	58189	44.096	2.880	0.426	0.600
ID3057548	3057548	9	0.492	119.518	0.000	0	3360.140	14	3.950	1	None	-10921639	41.775	35	0	191	54851	41.567	4.757	0.533	0.699
ID3068908	3068908	9	0.427	119.114	0.000	0	3600.150	15	3.950	1	None	-10921639	33.913	26	0	146	44528	36.651	4.950	0.531	0.642
ID3044774	3044774	10	0.319	45.829	0.000	0	240.010	1	3.950	1	None	-10921639	40.784	49	0	125	53549	32.472	7.188	0.491	0.827
ID3054744	3054744	10	0.553	48.361	2.755	0	480.020	2	3.950	1	None	-10921639	69.057	65	0	201	90672	46.019	4.819	0.743	1.279
ID3043343	3043343	10	0.666	48.655	0.000	0	720.030	3	3.950	1	None	-10921639	53.717	46	0	227	70531	56.427	4.592	0.520	0.651
ID3049027	3049027	10	0.540	48.817	3.507	0	960.040	4	3.950	1	None	-10921639	83.626	83	0	164	109801	28.855	8.357	0.743	2.470
ID3040522	3040522	10	0.569	47.594	4.095	0	1200.050	5	3.950	1	None	-10921639	79.422	85	0	181	104281	35.288	5.129	0.728	1.896
ID3051885	3051885	10	0.593	48.909	3.659	0	1440.060	6	3.950	1	None	-10921639	81.873	80	0	187	107499	37.071	4.987	0.683	1.792
ID3050475	3050475	10	0.707	48.769	5.318	0	1680.070	7	3.950	1	None	-10921639	93.405	95	3	163	122641	25.895	7.675	0.745	3.081
ID3046195	3046195	10	0.556	49.628	4.695	0	1920.080	8	3.950	1	None	-10921639	85.394	89	0	162	112122	29.187	7.197	0.678	2.364
ID3039108	3039108	10	0.449	47.903	3.344	0	2160.090	9	3.950	1	None	-10921639	80.768	83	0	155	106048	27.878	8.645	0.733	2.451
ID3053326	3053326	10	0.518	49.940	4.149	0	2400.100	10	3.950	1	None	-10921639	79.174	82	0	159	103955	28.390	7.018	0.719	2.334
ID3041900	3041900	10	0.518	51.684	0.000	0	2640.110	11	3.950	1	None	-10921639	56.577	68	0	157	74285	45.851	11.116	0.546	0.872
ID3060434	3060434	10	0.567	53.276	4.200	0	2880.120	12	3.950	1	None	-10921639	89.458	94	0	172	117459	27.837	7.209	0.736	2.725
ID3056156	3056156	10	0.621	52.971	5.382	0	3120.130	13	3.950	1	None	-10921639	87.015	90	0	162	114251	30.799	6.974	0.676	2.279
ID3057591	3057591	10	0.630	54.394	6.046	0	3360.140	14	3.950	1	None	-10921639	84.593	87	0	166	111071	33.930	6.562	0.671	2.003
ID3068950	3068950	10	0.705	52.964	6.369	0	3600.150	15	3.950	1	None	-10921639	86.711	88	0	170	113851	30.821	7.127	0.770	2.447
ID3061857	3061857	10	0.651	52.007	6.663	0	3840.160	16	3.950	1	None	-10921639	79.682	79	0	163	104622	30.990	7.573	0.748	2.201
ID3067528	3067528	10	0.563	51.971	6.426	0	4080.170	17	3.950	1	None	-10921639	72.815	73	0	142	95606	23.259	7.722	0.763	2.709
ID3070375	3070375	10	0.458	51.367	5.426	0	4320.180	18	3.950	1	None	-10921639	60.457	63	0	133	79380	25.924	6.691	0.696	1.915
ID3064705	3064705	10	0.402	53.902	4.080	0	4560.190	19	3.950	1	None	-10921639	55.288	58	0	122	72593	25.550	5.746	0.680	1.751
ID3066121	3066121	10	0.454	55.535	4.482	0	4800.200	20	3.950	1	None	-10921639	56.261	54	0	139	73871	28.283	5.109	0.700	1.639
ID3059025	3059025	10	0.320	56.317	4.671	0	5040.210	21	3.950	1	None	-10921639	43.390	44	0	95	56971	19.005	7.122	0.698	1.877
ID3063276	3063276	10	0.354	59.085	2.293	0	5280.220	22	3.950	1	None	-10921639	44.970	44	0	108	59045	25.526	5.064	0.788	1.552
ID3047605	3047605	11	0.321	77.023	2.972	0	0.000	0	3.950	1	None	-10921639	47.385	45	0	152	62216	29.480	4.990	0.595	1.200
ID3044775	3044775	11	0.295	77.525	0.000	0	240.010	1	3.950	1	None	-10921639	31.657	29	0	117	41566	29.729	8.872	0.434	0.644
ID3054745	3054745	11	0.308	79.926	2.943	0	480.020	2	3.950	1	None	-10921639	44.645	44	0	133	58619	29.757	4.628	0.560	1.077
ID3043368	3043368	11	0.406	79.579	3.995	0	720.030	3	3.950	1	None	-10921639	51.105	44	0	141	67101	37.327	4.632	0.563	0.987
ID3049033	3049033	11	0.658	82.025	4.309	0	960.040	4	3.950	1	None	-10921639	75.491	75	0	192	99120	43.668	5.116	0.748	1.479
ID3040521	3040521	11	0.734	82.881	3.845	0	1200.050	5	3.950	1	None	-10921639	84.037	79	0	197	110341	47.928	5.328	0.858	1.619
ID3051880	3051880	11	0.883	84.690	1.412	0	1440.060	6	3.950	1	None	-10921639	93.567	88	0	239	122853	64.065	4.999	0.845	1.338
ID3050461	3050461	11	0.680	86.066	3.079	0	1680.070	7	3.950	1	None	-10921639	85.451	73	5	199	112197	46.628	7.760	0.799	1.628
ID3046163	3046163	11	0.791	88.023	0.000	0	1920.080	8	3.950	1	None	-10921639	60.891	53	0	203	79950	59.736	5.094	0.648	0.802
ID3039089	3039089	11	0.646	86.206	0.000	0	2160.090	9	3.950	1	None	-10921639	52.558	53	0	167	69008	49.830	4.936	0.608	0.798
ID3053303	3053303	11	0.873	89.235	0.000	0	2400.100	10	3.950	1	None	-10921639	63.091	51	0	221	82838	63.441	4.816	0.660	0.791
ID3041901	3041901	11	0.760	90.648	0.000	0	2640.110	11	3.950	1	None	-10921639	62.580	53	0	211	82168	61.342	4.942	0.602	0.767
ID3060410	3060410	11	0.443	92.263	0.000	0	2880.120	12	3.950	1	None	-10921639	41.095	26	0	145	53958	45.158	15.010	0.417	0.536
ID3056149	3056149	11	0.314	92.630	4.864	0	3120.130	13	3.950	1	None	-10921639	49.161	49	0	138	64549	28.331	4.816	0.384	0.962
ID3047618	3047618	12	0.935	144.210	4.628	0	0.000	0	3.950	1	None	-10921639	109.557	127	0	255	143848	63.277	5.172	0.767	1.503
ID3044794	3044794	12	0.782	144.817	3.885	0	240.010	1	3.950	1	None	-10921639	95.882	104	0	219	125893	62.315	5.125	0.706	1.274
ID3054760	3054760	12	0.788	147.326	4.587	0	480.020	2	3.950	1	None	-10921639	89.073	90	0	242	116953	57.478	4.899	0.653	1.224
ID3043373	3043373	12	0.768	147.440	4.640	0	720.030	3	3.950	1	None	-10921639	91.498	93	0	237	120137	53.003	5.080	0.651	1.361
ID3049043	3049043	12	0.549	149.097	5.837	0	960.040	4	3.950	1	None	-10921639	66.995	67	0	188	87964	42.562	5.073	0.456	0.986
ID3040540	3040540	12	0.470	149.627	6.875	0	1200.050	5	3.950	1	None	-10921639	53.407	52	0	166	70124	36.731	5.124	0.486	0.951
ID3051890	3051890	12	0.633	151.110	4.776	0	1440.060	6	3.950	1	None	-10921639	75.400	72	0	211	99000	37.930	6.390	0.694	1.628
ID3050465	3050465	12	0.502	153.157	3.896	0	1680.070	7	3.950	1	None	-10921639	66.566	62	0	174	87401	35.033	4.802	0.603	1.430
ID3046182	3046182	12	0.517	153.729	3.009	0	1920.080	8	3.950	1	None	-10921639	66.837	64	0	171	87757	38.438	4.838	0.660	1.383
ID3039092	3039092	12	0.653	151.820	0.000	0	2160.090	9	3.950	1	None	-10921639	52.034	35	0	205	68320	54.554	5.248	0.655	0.755
ID3053320	3053320	12	0.649	153.934	1.955	0	2400.100	10	3.950	1	None	-10921639	76.309	79	0	218	100194	50.132	5.077	0.701	1.255
ID3041918	3041918	12	0.572	155.252	2.513	0	2640.110	11	3.950	1	None	-10921639	71.269	64	0	228	93576	51.135	4.664	0.622	1.069
ID3060423	3060423	12	0.408	156.847	0.276	0	2880.120	12	3.950	1	None	-10921639	43.319	35	0	166	56878	46.053	6.238	0.534	0.655
ID3039103	3039103	13	0.351	420.449	1.456	0	2160.090	9	3.950	1	None	-10921639	49.820	26	0	203	65414	56.540	4.766	0.384	0.489
ID3053312	3053312	13	0.543	419.525	0.000	0	2400.100	10	3.950	1	None	-10921639	50.172	14	0	207	65876	59.579	4.805	0.523	0.579
ID3041919	3041919	13	0.370	419.826	2.591	0	2640.110	11	3.950	1	None	-10921639	59.053	51	0	196	77536	53.306	4.504	0.317	0.534
ID3060433	3060433	13	0.370	419.785	4.056	0	2880.120	12	3.950	1	None	-10921639	61.055	54	0	189	80165	56.559	4.669	0.140	0.266
ID3056124	3056124	13	0.381	417.304	0.000	0	3120.130	13	3.950	1	None	-10921639	51.749	38	0	177	67946	53.400	6.197	0.333	0.484
ID3057561	3057561	13	0.452	416.093	0.000	0	3360.140	14	3.950	1	None	-10921639	47.651	12	0	202	62566	56.536	2.572	0.333	0.421
ID3047625	3047625	14	0.591	410.095	5.624	0	0.000	0	3.950	1	None	-10921639	86.159	84	0	233	113127	69.823	15.010	0.208	0.424
ID3044814	3044814	14	0.791	408.757	5.935	0	240.010	1	3.950	1	None	-10921639	96.992	99	0	224	127350	76.265	4.620	0.378	0.698
ID3054762	3054762	14	0.806	409.362	4.916	0	480.020	2	3.950	1	None	-10921639	118.011	118	0	234	154948	51.441	6.414	0.480	1.488
ID3043367	3043367	14	0.804	407.922	3.720	0	720.030	3	3.950	1	None	-10921639	119.676	132	0	247	157134	61.059	5.119	0.552	1.395
ID3049031	3049031	14	0.743	407.969	3.763	0	960.040	4	3.950	1	None	-10921639	112.998	125	0	255	148367	69.329	4.934	0.467	1.038
ID3040520	3040520	14	0.750	408.405	3.359	0	1200.050	5	3.950	1	None	-10921639	115.461	127	0	248	151600	65.972	4.930	0.547	1.237
ID3051882	3051882	14	0.760	409.373	2.626	0	1440.060	6	3.950	1	None	-10921639	110.596	121	0	243	145213	69.530	4.851	0.596	1.188
ID3050464	3050464	14	0.820	406.069	3.628	0	1680.070	7	3.950	1	None	-10921639	109.809	110	0	255	144179	72.290	4.741	0.573	1.106
ID3046180	3046180	14	0.779	403.653	1.987	0	1920.080	8	3.950	1	None	-10921639	122.003	133	0	236	160190	69.053	6.305	0.594	1.317
ID3039104	3039104	14	0.709	399.889	2.492	0	2160.090	9	3.950	1	None	-10921639	99.906	102	0	236	131176	68.206	4.708	0.545	1.034
ID3053321	3053321	14	0.755	399.663	2.943	0	2400.100	10	3.950	1	None	-10921639	101.941	98	0	238	133849	66.148	4.780	0.593	1.148
ID3041916	3041916	14	1.058	398.979	1.065	0	2640.110	11	3.950	1	None	-10921639	108.075	111	0	255	141902	89.649	4.687	0.702	0.995
ID3060418	3060418	14	1.106	398.932	0.000	0	2880.120	12	3.950	1	None	-10921639	93.682	97	0	255	123005	84.426	6.301	0.649	0.874
ID3056123	3056123	14	1.189	398.125	0.000	0	3120.130	13	3.950	1	None	-10921639	98.784	111	0	255	129703	84.224	6.442	0.702	0.968
ID3057560	3057560	14	0.721	397.721	0.000	0	3360.140	14	3.950	1	None	-10921639	78.694	97	0	199	103325	63.484	7.009	0.487	0.812
ID3068921	3068921	14	0.750	395.298	0.000	0	3600.150	15	3.950	1	None	-10921639	68.916	63	0	218	90487	67.421	4.894	0.432	0.617
ID3061823	3061823	14	0.501	396.711	0.000	0	3840.160	16	3.950	1	None	-10921639	56.991	37	0	243	74829	61.341	4.784	0.370	0.502
ID3067496	3067496	14	0.391	396.509	0.000	0	4080.170	17	3.950	1	None	-10921639	49.676	25	0	197	65224	58.738	2.727	0.283	0.373
ID3051902	3051902	15	0.451	553.474	6.453	0	1440.060	6	3.950	1	None	-10921639	49.545	38	0	202	65053	50.851	3.404	0.382	0.539
ID3050476	3050476	15	0.676	551.613	5.293	0	1680.070	7	3.950	1	None	-10921639	63.214	38	0	231	83000	67.105	4.536	0.499	0.627
ID3046196	3046196	15	0.686	548.462	4.989	0	1920.080	8	3.950	1	None	-10921639	73.088	64	0	230	95965	68.282	4.653	0.470	0.685
ID3039113	3039113	15	0.464	544.571	4.224	0	2160.090	9	3.950	1	None	-10921639	54.356	34	0	206	71370	57.855	4.443	0.320	0.456
ID3053316	3053316	15	0.659	541.062	0.000	0	2400.100	10	3.950	1	None	-10921639	60.733	36	0	214	79742	64.776	15.010	0.448	0.580
ID3041914	3041914	15	0.832	539.447	0.000	0	2640.110	11	3.950	1	None	-10921639	64.809	33	0	230	85094	70.536	6.082	0.645	0.720
ID3060420	3060420	15	0.892	537.832	0.000	0	2880.120	12	3.950	1	None	-10921639	72.688	68	0	229	95439	71.540	5.064	0.638	0.792
ID3056132	3056132	15	0.916	536.620	0.000	0	3120.130	13	3.950	1	None	-10921639	56.551	17	0	223	74251	67.214	4.801	0.741	0.716
ID3057569	3057569	15	0.796	534.601	0.000	0	3360.140	14	3.950	1	None	-10921639	59.239	18	0	217	77781	69.595	4.563	0.483	0.555
ID3068925	3068925	15	0.764	531.371	0.000	0	3600.150	15	3.950	1	None	-10921639	57.690	9	0	239	75747	67.663	4.810	0.396	0.484
ID3061829	3061829	15	0.576	531.775	0.000	0	3840.160	16	3.950	1	None	-10921639	33.228	0	0	226	43629	58.580	2.530	0.455	0.355
ID3067501	3067501	15	1.082	529.150	0.000	0	4080.170	17	3.950	1	None	-10921639	73.008	28	0	249	95860	80.431	4.832	0.718	0.759
ID3070352	3070352	15	0.955	525.516	0.000	0	4320.180	18	3.950	1	None	-10921639	72.634	42	0	234	95368	77.287	4.935	0.646	0.738
ID3064696	3064696	15	0.949	524.507	0.000	0	4560.190	19	3.950	1	None	-10921639	71.521	42	0	249	93907	76.957	7.581	0.693	0.761
ID3066104	3066104	15	0.855	522.690	0.000	0	4800.200	20	3.950	1	None	-10921639	61.425	18	0	255	80651	72.403	4.833	0.509	0.572
ID3059010	3059010	15	0.656	519.460	0.000	0	5040.210	21	3.950	1	None	-10921639	50.074	0	0	252	65747	71.934	15.010	0.349	0.361
ID3053317	3053317	16	0.393	575.787	0.000	0	2400.100	10	3.950	1	None	-10921639	24.364	0	0	223	31990	48.536	2.477	0.514	0.341
ID3041915	3041915	16	0.353	572.556	0.000	0	2640.110	11	3.950	1	None	-10921639	24.029	0	0	207	31550	53.874	2.360	0.396	0.253
ID3060421	3060421	16	0.428	571.345	0.000	0	2880.120	12	3.950	1	None	-10921639	29.230	0	0	205	38379	53.005	2.567	0.544	0.389
ID3056133	3056133	16	0.458	569.528	0.000	0	3120.130	13	3.950	1	None	-10921639	29.507	0	0	255	38743	59.932	2.475	0.594	0.367
ID3057571	3057571	16	0.592	567.711	0.000	0	3360.140	14	3.950	1	None	-10921639	36.138	0	0	255	47449	67.843	2.471	0.656	0.422
ID3068927	3068927	16	0.281	565.288	0.000	0	3600.150	15	3.950	1	None	-10921639	20.845	0	0	232	27370	43.581	2.027	0.474	0.308
ID3061831	3061831	16	0.524	563.068	0.000	0	3840.160	16	3.950	1	None	-10921639	32.445	0	0	255	42600	60.276	2.322	0.626	0.414
ID3067502	3067502	16	0.496	560.645	0.000	0	4080.170	17	3.950	1	None	-10921639	30.545	0	0	226	40106	52.048	2.460	0.641	0.458
ID3070354	3070354	16	0.578	557.617	0.000	0	4320.180	18	3.950	1	None	-10921639	33.605	0	0	213	44123	54.003	2.559	0.593	0.463
ID3050453	3050453	17	0.842	518.248	0.000	0	1680.070	7	3.950	1	None	-10921639	80.674	75	0	255	105925	75.992	8.939	0.595	0.792
ID3046177	3046177	17	0.874	515.220	0.000	0	1920.080	8	3.950	1	None	-10921639	71.572	45	0	255	93974	78.739	8.398	0.732	0.768
ID3039100	3039100	17	0.842	513.201	0.000	0	2160.090	9	3.950	1	None	-10921639	76.532	78	0	255	100486	68.243	7.262	0.742	0.955
ID3053314	3053314	17	0.994	510.173	0.000	0	2400.100	10	3.950	1	None	-10921639	82.321	84	0	255	108088	77.454	6.501	0.844	0.973
ID3041913	3041913	17	1.013	508.961	0.000	0	2640.110	11	3.950	1	None	-10921639	90.530	98	0	255	118866	79.251	6.458	0.757	0.984
ID3060419	3060419	17	0.818	512.394	0.000	0	2880.120	12	3.950	1	None	-10921639	72.390	61	0	246	95048	70.086	11.819	0.445	0.637
ID3056138	3056138	17	0.681	511.340	1.983	0	3120.130	13	3.950	1	None	-10921639	85.855	71	0	255	112728	77.284	3.125	0.577	0.813
ID3057567	3057567	17	0.789	509.365	0.000	0	3360.140	14	3.950	1	None	-10921639	72.271	49	0	242	94892	75.081	7.338	0.546	0.680
ID3068923	3068923	17	0.976	505.933	0.000	0	3600.150	15	3.950	1	None	-10921639	75.761	31	0	255	99474	85.403	4.700	0.559	0.636
ID3061827	3061827	17	1.209	503.712	0.000	0	3840.160	16	3.950	1	None	-10921639	83.922	69	0	255	110189	84.089	4.934	0.708	0.827
ID3067499	3067499	17	1.329	500.886	0.000	0	4080.170	17	3.950	1	None	-10921639	99.169	104	0	255	130209	88.251	6.516	0.802	1.000
ID3070350	3070350	17	1.056	496.646	0.000	0	4320.180	18	3.950	1	None	-10921639	80.587	73	0	255	105811	78.173	5.334	0.682	0.836
ID3064694	3064694	17	0.966	495.435	0.000	0	4560.190	19	3.950	1	None	-10921639	69.303	37	0	244	90995	75.942	4.879	0.630	0.705
ID3066103	3066103	17	0.832	492.407	0.000	0	4800.200	20	3.950	1	None	-10921639	69.152	70	0	230	90796	65.012	5.010	0.652	0.840
ID3059009	3059009	17	0.371	495.031	0.000	0	5040.210	21	3.950	1	None	-10921639	52.824	11	0	216	69358	65.170	2.551	0.149	0.210
ID3063274	3063274	17	0.459	494.829	0.000	0	5280.220	22	3.950	1	None	-10921639	51.232	0	0	255	67267	66.604	4.481	0.150	0.200
ID3047607	3047607	18	0.770	397.036	2.985	0	0.000	0	3.950	1	None	-10921639	101.689	103	0	224	133518	63.634	5.020	0.649	1.258
ID3044784	3044784	18	1.010	395.298	0.000	0	240.010	1	3.950	1	None	-10921639	82.915	89	0	255	108867	75.824	7.488	0.734	0.926
ID3054737	3054737	18	1.040	396.711	0.000	0	480.020	2	3.950	1	None	-10921639	80.502	74	0	243	105699	77.939	8.540	0.772	0.900
ID3043352	3043352	18	1.203	394.692	0.000	0	720.030	3	3.950	1	None	-10921639	85.727	78	0	245	112560	80.991	7.310	0.877	0.989
ID3049022	3049022	18	1.033	394.095	1.862	0	960.040	4	3.950	1	None	-10921639	111.462	120	0	255	146350	73.308	5.084	0.899	1.440
ID3040518	3040518	18	0.821	393.926	2.938	0	1200.050	5	3.950	1	None	-10921639	85.271	78	0	237	111961	73.065	4.818	0.756	1.005
ID3051881	3051881	18	0.797	392.817	1.355	0	1440.060	6	3.950	1	None	-10921639	82.263	76	0	231	108011	71.796	4.974	0.744	0.978
ID3050449	3050449	18	0.727	391.260	0.000	0	1680.070	7	3.950	1	None	-10921639	57.259	32	0	218	75181	62.441	6.796	0.637	0.713
ID3046174	3046174	18	0.727	390.655	0.000	0	1920.080	8	3.950	1	None	-10921639	51.795	23	0	211	68007	58.367	4.856	0.633	0.688
ID3039097	3039097	18	0.824	387.424	0.000	0	2160.090	9	3.950	1	None	-10921639	64.647	47	0	210	84881	67.567	5.581	0.702	0.789
ID3053311	3053311	18	0.734	388.232	0.000	0	2400.100	10	3.950	1	None	-10921639	57.439	36	0	195	75417	59.927	4.770	0.624	0.736
ID3041910	3041910	18	0.847	386.819	0.000	0	2640.110	11	3.950	1	None	-10921639	64.042	56	0	193	84087	62.284	5.097	0.703	0.849
ID3060417	3060417	18	0.414	387.424	0.000	0	2880.120	12	3.950	1	None	-10921639	43.580	15	0	192	57220	54.320	2.673	0.331	0.399
ID3040534	3040534	19	0.258	438.012	5.101	0	1200.050	5	3.950	1	None	-10921639	47.669	55	0	133	62590	38.178	4.689	0.378	0.686
ID3051883	3051883	19	0.266	438.770	3.080	0	1440.060	6	3.950	1	None	-10921639	45.765	38	0	167	60090	44.925	3.925	0.234	0.387
ID3050460	3050460	19	0.287	436.806	2.460	0	1680.070	7	3.950	1	None	-10921639	49.078	48	0	153	64439	42.235	4.089	0.346	0.598
ID3046185	3046185	19	0.412	435.668	3.175	0	1920.080	8	3.950	1	None	-10921639	56.857	47	0	214	74653	49.755	4.539	0.395	0.647
ID3039102	3039102	19	0.416	431.487	1.080	0	2160.090	9	3.950	1	None	-10921639	48.873	43	0	165	64170	43.046	4.685	0.579	0.832
ID3053313	3053313	19	0.441	430.023	0.000	0	2400.100	10	3.950	1	None	-10921639	45.529	36	0	167	59780	46.735	4.937	0.493	0.643
ID3041911	3041911	19	0.498	429.821	0.000	0	2640.110	11	3.950	1	None	-10921639	44.896	30	0	189	58949	47.018	4.792	0.564	0.689
ID3060424	3060424	19	0.333	429.082	1.766	0	2880.120	12	3.950	1	None	-10921639	49.299	41	0	192	64729	46.177	5.174	0.412	0.623
ID3056125	3056125	19	0.405	427.197	0.000	0	3120.130	13	3.950	1	None	-10921639	46.285	45	0	147	60772	43.701	4.861	0.423	0.629
ID3057562	3057562	19	0.414	425.380	0.000	0	3360.140	14	3.950	1	None	-10921639	45.279	40	0	155	59451	43.169	5.216	0.417	0.618
ID3068931	3068931	19	0.720	427.866	2.339	0	3600.150	15	3.950	1	None	-10921639	100.016	93	0	255	131321	84.960	4.735	0.511	0.796
ID3061824	3061824	19	0.787	426.793	0.000	0	3840.160	16	3.950	1	None	-10921639	77.065	52	0	251	101186	82.374	6.721	0.544	0.659
ID3067505	3067505	19	0.773	424.222	2.014	0	4080.170	17	3.950	1	None	-10921639	99.410	97	0	255	130525	78.842	4.890	0.604	0.950
ID3070357	3070357	19	0.738	421.168	2.028	0	4320.180	18	3.950	1	None	-10921639	102.719	110	0	251	134870	77.686	5.273	0.566	0.955
ID3064690	3064690	19	0.910	418.515	0.000	0	4560.190	19	3.950	1	None	-10921639	73.782	29	0	255	96876	82.850	4.782	0.615	0.679
ID3066112	3066112	19	0.872	416.995	2.963	0	4800.200	20	3.950	1	None	-10921639	108.381	112	0	255	142304	80.507	4.708	0.669	1.079
ID3059003	3059003	19	1.006	413.064	0.000	0	5040.210	21	3.950	1	None	-10921639	90.624	85	0	255	118989	87.235	4.880	0.551	0.738
ID3063269	3063269	19	0.819	410.844	0.000	0	5280.220	22	3.950	1	None	-10921639	77.589	36	0	254	101875	83.766	15.010	0.413	0.542
ID3071762	3071762	19	0.855	408.421	0.000	0	5520.230	23	3.950	1	None	-10921639	61.623	15	0	255	80911	75.808	4.652	0.529	0.563
ID3047595	3047595	20	0.251	315.148	0.000	0	0.000	0	3.950	1	None	-10921639	35.239	0	0	198	46269	49.023	2.735	0.064	0.086
ID3044782	3044782	20	1.016	319.792	0.000	0	240.010	1	3.950	1	None	-10921639	107.286	128	0	255	140866	84.478	8.577	0.539	0.890
ID3054735	3054735	20	0.911	321.003	0.000	0	480.020	2	3.950	1	None	-10921639	99.216	114	0	242	130270	79.126	7.314	0.512	0.850
ID3043369	3043369	20	1.059	321.118	4.307	0	720.030	3	3.950	1	None	-10921639	153.392	172	0	255	201404	72.115	10.895	0.632	1.648
ID3049037	3049037	20	1.115	322.009	4.556	0	960.040	4	3.950	1	None	-10921639	147.155	163	0	255	193214	68.397	5.153	0.652	1.699
ID3040527	3040527	20	1.178	321.521	4.678	0	1200.050	5	3.950	1	None	-10921639	143.285	146	0	255	188133	65.417	5.041	0.679	1.771
ID3051868	3051868	20	0.883	321.003	0.000	0	1440.060	6	3.950	1	None	-10921639	94.768	110	0	252	124430	78.768	6.905	0.496	0.797
ID3050446	3050446	20	0.862	320.397	0.000	0	1680.070	7	3.950	1	None	-10921639	86.114	93	0	255	113068	79.526	4.995	0.482	0.705
ID3046171	3046171	20	0.674	319.388	0.000	0	1920.080	8	3.950	1	None	-10921639	77.786	63	0	255	102133	78.555	15.010	0.268	0.418
ID3039096	3039096	20	0.842	316.763	0.000	0	2160.090	9	3.950	1	None	-10921639	87.322	89	0	243	114654	79.641	5.018	0.465	0.696
ID3053310	3053310	20	1.163	316.965	0.000	0	2400.100	10	3.950	1	None	-10921639	95.704	82	0	255	125660	94.050	4.931	0.604	0.766
ID3041908	3041908	20	0.730	314.543	0.000	0	2640.110	11	3.950	1	None	-10921639	78.189	68	0	221	102662	77.523	4.871	0.360	0.533
ID3060416	3060416	20	0.509	313.331	0.000	0	2880.120	12	3.950	1	None	-10921639	58.212	0	0	247	76432	75.087	2.617	0.260	0.320
ID3053309	3053309	21	0.286	279.616	0.000	0	2400.100	10	3.950	1	None	-10921639	20.487	1	0	139	26899	27.717	4.468	0.623	0.567
ID3041907	3041907	21	0.296	277.799	0.000	0	2640.110	11	3.950	1	None	-10921639	20.086	0	0	120	26373	28.404	3.713	0.561	0.508
ID3060415	3060415	21	0.267	277.597	0.000	0	2880.120	12	3.950	1	None	-10921639	20.033	0	0	163	26303	32.039	2.590	0.494	0.413
ID3047627	3047627	22	0.431	106.239	5.773	0	0.000	0	3.950	1	None	-10921639	36.505	0	0	255	47931	74.567	2.399	0.204	0.166
ID3044804	3044804	22	0.635	106.682	4.851	0	240.010	1	3.950	1	None	-10921639	48.389	0	0	255	63535	81.438	2.679	0.599	0.445
ID3054759	3054759	22	0.686	110.820	4.675	0	480.020	2	3.950	1	None	-10921639	49.415	0	0	255	64882	80.517	2.815	0.650	0.484
ID3043366	3043366	22	0.781	111.308	3.502	0	720.030	3	3.950	1	None	-10921639	74.202	47	0	255	97427	85.188	4.424	0.822	0.786
ID3049039	3049039	22	0.864	113.431	4.754	0	960.040	4	3.950	1	None	-10921639	76.093	49	0	255	99910	86.724	4.417	0.736	0.744
ID3040525	3040525	22	0.804	114.390	4.476	0	1200.050	5	3.950	1	None	-10921639	68.282	34	0	255	89654	81.005	4.470	0.764	0.730
ID3051886	3051886	22	0.836	116.476	3.717	0	1440.060	6	3.950	1	None	-10921639	66.590	25	0	255	87433	87.530	3.161	0.745	0.649
ID3050462	3050462	22	0.702	118.264	3.365	0	1680.070	7	3.950	1	None	-10921639	58.108	20	0	255	76296	83.624	2.918	0.642	0.543
ID3046181	3046181	22	0.633	119.123	2.255	0	1920.080	8	3.950	1	None	-10921639	56.950	26	0	255	74776	82.102	2.690	0.636	0.540
ID3039091	3039091	22	0.969	118.509	0.000	0	2160.090	9	3.950	1	None	-10921639	52.276	0	0	255	68638	86.490	2.733	0.728	0.509
ID3053306	3053306	22	0.863	122.345	0.000	0	2400.100	10	3.950	1	None	-10921639	48.927	0	0	255	64241	80.302	2.598	0.672	0.490
ID3041904	3041904	22	1.185	123.758	0.000	0	2640.110	11	3.950	1	None	-10921639	66.658	10	0	255	87522	88.934	4.713	0.781	0.657
ID3060413	3060413	22	0.888	124.565	0.000	0	2880.120	12	3.950	1	None	-10921639	49.638	0	0	255	65175	80.762	2.552	0.689	0.501
ID3056119	3056119	22	0.923	124.565	0.000	0	3120.130	13	3.950	1	None	-10921639	49.210	0	0	255	64613	85.400	2.696	0.560	0.413
ID3057549	3057549	22	0.672	127.796	0.000	0	3360.140	14	3.950	1	None	-10921639	36.610	0	0	255	48069	78.755	2.634	0.465	0.295
ID3068909	3068909	22	0.236	126.786	0.000	0	3600.150	15	3.950	1	None	-10921639	20.195	0	0	255	26516	55.809	2.045	0.186	0.113
ID3047636	3047636	23	0.595	187.894	7.905	0	0.000	0	3.950	1	None	-10921639	59.706	45	0	233	78394	57.149	4.583	0.545	0.737
ID3044808	3044808	23	0.797	189.787	5.335	0	240.010	1	3.950	1	None	-10921639	75.246	70	0	202	98798	56.758	4.745	0.792	1.172
ID3054754	3054754	23	0.807	191.306	4.204	0	480.020	2	3.950	1	None	-10921639	87.336	92	0	232	114672	67.365	4.986	0.808	1.158
ID3043370	3043370	23	0.931	190.558	4.544	0	720.030	3	3.950	1	None	-10921639	87.232	75	0	255	114536	81.829	4.735	0.820	0.961
ID3049036	3049036	23	0.752	193.292	4.480	0	960.040	4	3.950	1	None	-10921639	74.056	66	0	234	97236	66.374	4.676	0.737	0.947
ID3040526	3040526	23	0.730	193.102	4.351	0	1200.050	5	3.950	1	None	-10921639	73.693	75	0	230	96759	60.171	4.821	0.741	1.043
ID3051887	3051887	23	0.838	193.974	3.725	0	1440.060	6	3.950	1	None	-10921639	88.667	93	0	251	116420	67.703	4.990	0.821	1.181
ID3050458	3050458	23	0.614	196.864	1.573	0	1680.070	7	3.950	1	None	-10921639	62.965	59	0	185	82673	49.144	4.649	0.788	1.129
ID3046167	3046167	23	0.893	198.255	0.000	0	1920.080	8	3.950	1	None	-10921639	56.216	48	0	237	73812	61.180	4.706	0.771	0.800
ID3039094	3039094	23	0.644	198.053	0.000	0	2160.090	9	3.950	1	None	-10921639	45.139	30	0	152	59268	46.625	4.656	0.787	0.853
ID3053319	3053319	23	0.684	199.786	0.815	0	2400.100	10	3.950	1	None	-10921639	63.772	65	0	172	83733	48.040	5.015	0.824	1.199
ID3041905	3041905	23	0.661	200.274	0.000	0	2640.110	11	3.950	1	None	-10921639	55.527	52	0	168	72907	49.202	8.908	0.727	0.950
ID3060414	3060414	23	0.710	201.687	0.000	0	2880.120	12	3.950	1	None	-10921639	47.743	40	0	153	62687	48.051	6.399	0.869	0.924
ID3056120	3056120	23	0.820	204.109	0.000	0	3120.130	13	3.950	1	None	-10921639	60.723	52	0	242	79729	60.485	5.035	0.755	0.864
ID3057553	3057553	23	0.715	204.311	0.000	0	3360.140	14	3.950	1	None	-10921639	43.807	12	0	188	57519	53.194	4.572	0.789	0.726
ID3068913	3068913	23	0.712	204.513	0.000	0	3600.150	15	3.950	1	None	-10921639	46.357	33	0	186	60867	49.456	5.600	0.850	0.862
ID3061817	3061817	23	0.785	204.917	0.000	0	3840.160	16	3.950	1	None	-10921639	45.300	0	0	238	59479	64.467	2.620	0.803	0.626
ID3067488	3067488	23	0.263	205.926	0.000	0	4080.170	17	3.950	1	None	-10921639	22.495	0	0	154	29536	41.388	2.470	0.279	0.237
ID3047673	3047673	24	0.288	174.028	15.545	0	0.000	0	3.950	1	None	-10921639	61.990	56	0	255	81393	53.296	7.010	0.347	0.599
ID3044861	3044861	24	0.273	176.621	14.933	0	240.010	1	3.950	1	None	-10921639	55.340	56	0	192	72662	31.294	6.090	0.227	0.653
ID3054805	3054805	24	0.578	176.031	13.154	0	480.020	2	3.950	1	None	-10921639	72.179	60	0	255	94771	65.374	2.665	0.342	0.563
ID3043403	3043403	24	0.768	171.819	10.097	0	720.030	3	3.950	1	None	-10921639	96.852	87	0	255	127167	86.949	4.921	0.563	0.802
ID3049073	3049073	24	0.567	172.229	11.259	0	960.040	4	3.950	1	None	-10921639	60.422	26	0	255	79334	74.445	3.285	0.336	0.408
ID3040561	3040561	24	0.416	174.144	9.932	0	1200.050	5	3.950	1	None	-10921639	54.749	35	0	255	71886	62.322	4.712	0.353	0.459
ID3051923	3051923	24	0.567	173.115	9.769	0	1440.060	6	3.950	1	None	-10921639	65.332	47	0	255	85781	63.720	2.777	0.362	0.545
ID3050504	3050504	24	0.375	173.776	10.295	0	1680.070	7	3.950	1	None	-10921639	50.989	39	0	255	66948	52.667	3.026	0.280	0.423
ID3046214	3046214	24	0.517	176.902	8.924	0	1920.080	8	3.950	1	None	-10921639	74.221	69	0	255	97452	58.973	6.324	0.631	0.974
ID3039143	3039143	24	0.338	176.181	8.929	0	2160.090	9	3.950	1	None	-10921639	46.419	25	0	255	60948	55.962	4.650	0.427	0.497
ID3053366	3053366	24	0.479	177.954	9.753	0	2400.100	10	3.950	1	None	-10921639	53.896	30	0	255	70766	68.434	3.115	0.456	0.494
ID3041966	3041966	24	0.360	178.659	10.577	0	2640.110	11	3.950	1	None	-10921639	50.810	24	0	255	66714	65.609	12.272	0.290	0.348
ID3060474	3060474	24	0.324	181.115	10.923	0	2880.120	12	3.950	1	None	-10921639	40.355	13	0	255	52986	58.688	15.010	0.174	0.203
ID3056174	3056174	24	0.378	183.118	9.301	0	3120.130	13	3.950	1	None	-10921639	40.762	18	0	255	53520	57.960	11.114	0.335	0.353
ID3039141	3039141	25	0.248	186.588	8.722	0	2160.090	9	3.950	1	None	-10921639	34.064	32	0	102	44726	23.452	4.640	0.429	0.872
ID3053368	3053368	25	0.366	189.509	10.347	0	2400.100	10	3.950	1	None	-10921639	39.709	33	0	128	52138	30.560	4.549	0.557	0.930
ID3041967	3041967	25	0.624	190.809	10.605	0	2640.110	11	3.950	1	None	-10921639	60.612	52	0	199	79583	49.258	4.678	0.636	0.956
ID3060463	3060463	25	0.569	192.345	9.124	0	2880.120	12	3.950	1	None	-10921639	53.427	43	0	201	70150	46.304	4.596	0.615	0.879
ID3056179	3056179	25	0.466	193.534	10.039	0	3120.130	13	3.950	1	None	-10921639	44.930	34	0	160	58993	41.662	3.243	0.545	0.761
ID3057602	3057602	25	0.252	197.792	7.867	0	3360.140	14	3.950	1	None	-10921639	38.566	34	0	112	50637	29.482	3.879	0.291	0.590
ID3068961	3068961	25	0.314	197.262	8.103	0	3600.150	15	3.950	1	None	-10921639	40.756	38	0	134	53512	31.967	3.127	0.330	0.633
ID3061868	3061868	25	0.313	199.162	7.799	0	3840.160	16	3.950	1	None	-10921639	45.107	46	0	146	59226	34.345	2.916	0.297	0.602
ID3067531	3067531	25	0.404	201.401	7.252	0	4080.170	17	3.950	1	None	-10921639	46.174	42	0	139	60626	38.578	4.596	0.344	0.612
ID3070384	3070384	25	0.790	203.532	7.014	0	4320.180	18	3.950	1	None	-10921639	77.627	73	0	206	101924	57.634	4.733	0.563	0.970
ID3064717	3064717	25	0.727	203.836	6.067	0	4560.190	19	3.950	1	None	-10921639	70.650	68	0	236	92764	51.712	4.824	0.628	1.054
ID3066110	3066110	25	0.423	203.778	2.931	0	4800.200	20	3.950	1	None	-10921639	54.519	58	0	133	71584	36.545	5.026	0.737	1.266
ID3059017	3059017	25	0.459	203.113	2.643	0	5040.210	21	3.950	1	None	-10921639	63.354	67	0	144	83184	37.403	5.583	0.821	1.527
ID3063279	3063279	25	0.504	201.679	3.344	0	5280.220	22	3.950	1	None	-10921639	59.470	58	0	170	78084	44.510	4.770	0.698	1.099
ID3071750	3071750	25	0.455	202.091	0.000	0	5520.230	23	3.950	1	None	-10921639	31.667	15	0	136	41579	36.758	4.670	0.609	0.652
ID3075988	3075988	25	0.273	207.340	0.000	0	5760.240	24	3.950	1	None	-10921639	30.416	30	0	106	39936	29.285	6.928	0.490	0.683
ID3073170	3073170	25	0.275	209.762	0.000	0	6000.250	25	3.950	1	None	-10921639	27.399	29	0	94	35975	25.439	7.192	0.633	0.835
ID3074577	3074577	25	0.230	210.772	0.000	0	6240.260	26	3.950	1	None	-10921639	24.922	21	0	90	32722	25.921	4.810	0.428	0.577
ID3081583	3081583	25	0.262	212.185	0.000	0	6480.270	27	3.950	1	None	-10921639	26.913	8	0	149	35337	32.258	4.589	0.294	0.379
ID3077396	3077396	25	0.263	212.387	0.000	0	6720.280	28	3.950	1	None	-10921639	26.554	4	0	112	34866	33.208	2.486	0.276	0.346
ID3041964	3041964	26	0.688	516.723	9.517	0	2640.110	11	3.950	1	None	-10921639	75.442	12	0	255	99056	97.667	3.201	0.167	0.221
ID3060476	3060476	26	0.704	516.092	11.031	0	2880.120	12	3.950	1	None	-10921639	64.110	0	0	255	84177	102.138	3.095	0.220	0.226
ID3056187	3056187	26	0.995	514.538	11.281	0	3120.130	13	3.950	1	None	-10921639	89.057	17	0	255	116932	106.073	4.393	0.388	0.470
ID3057616	3057616	26	0.989	512.392	10.739	0	3360.140	14	3.950	1	None	-10921639	92.573	62	0	255	121549	94.892	4.563	0.424	0.581
ID3068977	3068977	26	1.032	509.958	11.676	0	3600.150	15	3.950	1	None	-10921639	100.225	68	0	255	131596	102.061	4.625	0.369	0.529
ID3061883	3061883	26	1.044	508.134	11.756	0	3840.160	16	3.950	1	None	-10921639	98.740	65	0	255	129646	98.776	4.628	0.413	0.584
ID3067550	3067550	26	0.943	506.457	11.240	0	4080.170	17	3.950	1	None	-10921639	94.429	70	0	255	123985	94.987	4.629	0.340	0.504
ID3070418	3070418	26	1.255	510.570	15.061	0	4320.180	18	3.950	1	None	-10921639	115.216	108	0	255	151279	105.168	4.743	0.567	0.793
ID3064753	3064753	26	1.263	509.268	14.110	0	4560.190	19	3.950	1	None	-10921639	119.114	118	0	255	156397	101.903	4.786	0.570	0.849
ID3066156	3066156	26	1.240	508.533	12.820	0	4800.200	20	3.950	1	None	-10921639	117.272	119	0	255	153978	102.257	4.921	0.536	0.800
ID3059061	3059061	26	1.078	505.751	12.941	0	5040.210	21	3.950	1	None	-10921639	107.145	102	0	255	140682	96.156	4.755	0.427	0.667
ID3063320	3063320	26	0.819	504.465	12.597	0	5280.220	22	3.950	1	None	-10921639	90.536	56	0	255	118874	92.129	4.500	0.223	0.359
ID3071816	3071816	26	0.964	501.242	12.895	0	5520.230	23	3.950	1	None	-10921639	100.327	92	0	255	131730	92.510	4.684	0.343	0.554
ID3076067	3076067	26	0.977	501.717	14.215	0	5760.240	24	3.950	1	None	-10921639	101.129	84	0	255	132783	92.223	4.624	0.363	0.584
ID3073247	3073247	26	1.155	499.759	14.588	0	6000.250	25	3.950	1	None	-10921639	110.489	91	0	255	145072	97.095	4.670	0.520	0.779
ID3074657	3074657	26	1.075	497.093	14.405	0	6240.260	26	3.950	1	None	-10921639	105.773	88	0	255	138880	90.462	4.688	0.512	0.792
ID3081656	3081656	26	0.748	496.037	13.284	0	6480.270	27	3.950	1	None	-10921639	86.806	67	0	255	113976	76.909	4.514	0.263	0.470
ID3077461	3077461	26	0.479	494.535	12.146	0	6720.280	28	3.950	1	None	-10921639	75.730	62	0	244	99434	64.469	3.471	0.111	0.235
ID3080223	3080223	26	0.597	493.431	10.620	0	6960.290	29	3.950	1	None	-10921639	77.106	67	0	251	101240	72.096	4.512	0.188	0.338
ID3085755	3085755	26	0.887	491.496	10.300	0	7200.300	30	3.950	1	None	-10921639	102.654	101	0	255	134785	72.664	4.775	0.469	0.902
ID3083043	3083043	26	0.874	487.859	8.558	0	7440.310	31	3.950	1	None	-10921639	110.236	117	0	255	144740	62.219	4.882	0.478	1.145
ID3078838	3078838	26	1.042	485.546	8.164	0	7680.320	32	3.950	1	None	-10921639	122.749	134	0	232	161170	69.431	4.980	0.559	1.267
ID3087107	3087107	26	1.037	484.223	6.133	0	7920.330	33	3.950	1	None	-10921639	110.622	118	0	255	145247	79.946	4.770	0.574	1.010
ID3084386	3084386	26	0.985	482.306	5.230	0	8160.340	34	3.950	1	None	-10921639	111.612	112	0	255	146547	68.588	4.943	0.591	1.209
ID3088430	3088430	26	0.743	479.117	2.572	0	8400.350	35	3.950	1	None	-10921639	105.222	120	0	255	138157	73.634	4.905	0.623	1.097
ID3041965	3041965	27	0.261	120.153	9.608	0	2640.110	11	3.950	1	None	-10921639	32.425	21	0	136	42574	33.005	4.479	0.205	0.334
ID3060461	3060461	27	0.318	122.318	8.547	0	2880.120	12	3.950	1	None	-10921639	35.184	17	0	221	46197	39.990	4.401	0.233	0.333
ID3044820	3044820	28	0.527	64.275	7.365	0	240.010	1	3.950	1	None	-10921639	72.858	74	0	149	95663	28.291	7.059	0.588	1.907
ID3054778	3054778	28	0.566	67.423	7.903	0	480.020	2	3.950	1	None	-10921639	73.228	77	0	141	96148	28.375	6.279	0.662	2.055
ID3043393	3043393	28	0.420	67.549	8.378	0	720.030	3	3.950	1	None	-10921639	59.421	60	0	137	78020	29.684	4.831	0.474	1.287
ID3049064	3049064	28	0.582	68.814	9.301	0	960.040	4	3.950	1	None	-10921639	81.242	87	0	143	106671	31.306	6.661	0.595	1.937
ID3040551	3040551	28	0.619	70.262	8.113	0	1200.050	5	3.950	1	None	-10921639	79.333	80	0	177	104164	34.987	6.174	0.644	1.777
ID3051906	3051906	28	0.590	71.562	7.020	0	1440.060	6	3.950	1	None	-10921639	78.639	78	0	166	103253	28.200	7.109	0.650	2.197
ID3050488	3050488	28	0.572	71.897	7.420	0	1680.070	7	3.950	1	None	-10921639	73.014	73	0	159	95867	29.849	6.892	0.646	1.921
ID3046210	3046210	28	0.532	72.279	7.731	0	1920.080	8	3.950	1	None	-10921639	75.374	78	0	144	98966	23.414	7.126	0.644	2.521
ID3039131	3039131	28	0.552	71.064	7.070	0	2160.090	9	3.950	1	None	-10921639	80.923	83	9	146	106252	22.316	7.644	0.647	2.850
ID3053353	3053353	28	0.530	73.177	7.847	0	2400.100	10	3.950	1	None	-10921639	78.743	81	0	160	103389	27.833	6.600	0.614	2.152
ID3041962	3041962	28	0.555	74.380	9.219	0	2640.110	11	3.950	1	None	-10921639	80.831	79	0	167	106131	27.871	7.875	0.634	2.250
ID3060489	3060489	28	0.645	75.303	12.936	0	2880.120	12	3.950	1	None	-10921639	96.110	96	23	172	126193	24.996	8.227	0.724	3.230
ID3056201	3056201	28	0.803	77.262	14.073	0	3120.130	13	3.950	1	None	-10921639	101.516	103	0	189	133290	29.993	7.476	0.772	2.948
ID3057624	3057624	28	0.678	76.926	12.518	0	3360.140	14	3.950	1	None	-10921639	89.464	89	4	168	117466	33.941	7.366	0.669	2.113
ID3068972	3068972	28	0.819	76.544	11.202	0	3600.150	15	3.950	1	None	-10921639	101.755	104	9	178	133604	28.642	7.600	0.776	3.106
ID3061880	3061880	28	0.749	76.335	11.545	0	3840.160	16	3.950	1	None	-10921639	97.742	99	12	190	128335	26.485	7.837	0.756	3.179
ID3067548	3067548	28	0.779	77.301	11.040	0	4080.170	17	3.950	1	None	-10921639	94.398	96	8	167	123945	28.982	7.997	0.790	2.876
ID3070390	3070390	28	0.741	77.802	8.899	0	4320.180	18	3.950	1	None	-10921639	90.170	94	26	156	118393	24.840	7.771	0.821	3.273
ID3064722	3064722	28	0.690	79.366	6.909	0	4560.190	19	3.950	1	None	-10921639	86.226	87	25	181	113215	23.369	7.925	0.825	3.336
ID3066132	3066132	28	0.610	80.706	6.487	0	4800.200	20	3.950	1	None	-10921639	77.481	74	0	148	101733	22.641	7.692	0.793	3.028
ID3059030	3059030	28	0.618	81.599	5.982	0	5040.210	21	3.950	1	None	-10921639	79.647	80	18	155	104576	23.924	7.504	0.808	2.976
ID3063299	3063299	28	0.526	82.657	6.608	0	5280.220	22	3.950	1	None	-10921639	73.516	73	10	145	96527	21.617	8.411	0.689	2.776
ID3071782	3071782	28	0.424	83.208	5.129	0	5520.230	23	3.950	1	None	-10921639	68.341	68	0	122	89732	16.679	8.205	0.666	3.277
ID3076013	3076013	28	0.384	85.608	3.927	0	5760.240	24	3.950	1	None	-10921639	67.327	66	2	128	88401	22.803	8.235	0.695	2.422
ID3073166	3073166	28	0.302	89.639	0.000	0	6000.250	25	3.950	1	None	-10921639	33.983	35	0	113	44620	30.382	15.010	0.412	0.653
ID3074575	3074575	28	0.435	87.216	0.000	0	6240.260	26	3.950	1	None	-10921639	40.401	50	0	118	53046	31.933	8.533	0.720	1.060
ID3081581	3081581	28	0.432	87.418	0.000	0	6480.270	27	3.950	1	None	-10921639	42.311	46	0	132	55554	35.385	9.099	0.631	0.925
ID3077415	3077415	28	0.347	90.116	0.963	0	6720.280	28	3.950	1	None	-10921639	45.545	48	0	115	59801	29.244	8.700	0.631	1.205
ID3080160	3080160	28	0.462	93.273	0.000	0	6960.290	29	3.950	1	None	-10921639	46.735	56	0	133	61363	36.761	9.434	0.610	0.963
ID3085695	3085695	28	0.352	93.474	0.000	0	7200.300	30	3.950	1	None	-10921639	35.483	41	0	107	46589	28.680	9.607	0.621	0.948
ID3044848	3044848	29	0.283	416.248	12.171	0	240.010	1	3.950	1	None	-10921639	51.378	48	0	166	67459	45.786	3.369	0.145	0.284
ID3054803	3054803	29	0.348	416.745	12.603	0	480.020	2	3.950	1	None	-10921639	58.078	55	0	169	76257	51.391	4.568	0.197	0.372
ID3043413	3043413	29	0.513	415.190	11.915	0	720.030	3	3.950	1	None	-10921639	57.880	38	0	232	75997	61.482	4.384	0.202	0.316
ID3049076	3049076	29	0.384	415.937	11.774	0	960.040	4	3.950	1	None	-10921639	49.555	32	0	187	65066	51.418	2.854	0.118	0.204
ID3040568	3040568	29	0.424	415.736	11.983	0	1200.050	5	3.950	1	None	-10921639	51.890	34	0	207	68132	57.345	3.360	0.125	0.201
ID3051932	3051932	29	0.341	415.103	11.747	0	1440.060	6	3.950	1	None	-10921639	55.107	46	0	172	72356	51.471	3.191	0.058	0.117
ID3050508	3050508	29	0.444	412.991	10.781	0	1680.070	7	3.950	1	None	-10921639	58.887	52	0	195	77319	54.720	4.455	0.168	0.309
ID3046222	3046222	29	0.327	411.771	11.076	0	1920.080	8	3.950	1	None	-10921639	51.784	41	0	218	67993	51.479	2.693	0.033	0.065
ID3039146	3039146	29	0.493	408.532	9.798	0	2160.090	9	3.950	1	None	-10921639	61.529	55	0	184	80788	53.430	4.649	0.272	0.493
ID3053365	3053365	29	0.548	407.972	9.416	0	2400.100	10	3.950	1	None	-10921639	65.133	57	0	193	85519	54.328	4.677	0.338	0.606
ID3041963	3041963	29	0.381	406.403	9.395	0	2640.110	11	3.950	1	None	-10921639	52.817	45	0	179	69349	50.049	4.546	0.138	0.256
ID3060465	3060465	29	0.816	405.705	9.346	0	2880.120	12	3.950	1	None	-10921639	82.852	76	0	255	108785	74.214	4.559	0.443	0.686
ID3056173	3056173	29	0.860	403.901	8.700	0	3120.130	13	3.950	1	None	-10921639	89.461	78	0	255	117462	78.726	4.589	0.398	0.647
ID3057604	3057604	29	0.691	403.259	8.287	0	3360.140	14	3.950	1	None	-10921639	79.886	54	0	255	104890	80.801	4.363	0.245	0.389
ID3068955	3068955	29	0.646	400.579	7.328	0	3600.150	15	3.950	1	None	-10921639	81.790	59	0	255	107390	80.976	4.431	0.219	0.363
ID3061865	3061865	29	0.519	398.935	7.453	0	3840.160	16	3.950	1	None	-10921639	79.547	80	0	255	104445	63.578	3.377	0.238	0.480
ID3067521	3067521	29	0.493	398.426	5.735	0	4080.170	17	3.950	1	None	-10921639	73.792	69	0	220	96889	60.851	3.578	0.220	0.438
ID3070365	3070365	29	0.528	397.107	3.725	0	4320.180	18	3.950	1	None	-10921639	72.583	45	0	255	95302	77.707	3.446	0.255	0.379
ID3064702	3064702	29	0.297	396.133	2.823	0	4560.190	19	3.950	1	None	-10921639	58.788	34	0	226	77189	66.384	3.331	0.093	0.151
ID3066098	3066098	29	0.376	395.904	0.000	0	4800.200	20	3.950	1	None	-10921639	42.764	0	0	196	56149	56.044	4.628	0.092	0.128
ID3059001	3059001	29	0.239	393.885	0.000	0	5040.210	21	3.950	1	None	-10921639	33.663	0	0	255	44200	58.069	2.922	0.081	0.087
ID3047703	3047703	30	0.706	4.956	20.618	0	0.000	0	3.950	1	None	-10921639	79.850	78	0	194	104843	56.674	5.200	0.557	1.008
ID3044890	3044890	30	0.749	5.096	20.391	0	240.010	1	3.950	1	None	-10921639	82.232	80	0	219	107970	60.442	4.984	0.594	1.014
ID3054841	3054841	30	0.505	8.295	20.935	0	480.020	2	3.950	1	None	-10921639	57.181	46	0	204	75078	49.752	4.529	0.365	0.615
ID3043465	3043465	30	0.473	9.060	21.225	0	720.030	3	3.950	1	None	-10921639	55.540	50	0	169	72924	47.727	4.696	0.351	0.605
ID3049089	3049089	30	0.483	0.000	14.738	0	960.040	4	3.950	1	None	-10921639	36.254	18	0	154	47602	43.245	4.554	0.459	0.527
ID3040583	3040583	30	0.284	1.884	14.317	0	1200.050	5	3.950	1	None	-10921639	50.088	50	0	154	65765	34.732	5.343	0.509	0.973
ID3051929	3051929	30	0.385	3.805	11.482	0	1440.060	6	3.950	1	None	-10921639	58.442	59	0	142	76735	36.204	9.201	0.525	1.112
ID3050490	3050490	30	0.373	0.000	7.672	0	1680.070	7	3.950	1	None	-10921639	39.966	44	0	127	52476	34.410	8.816	0.573	0.846
ID3046218	3046218	30	0.423	1.645	9.119	0	1920.080	8	3.950	1	None	-10921639	61.140	67	0	119	80277	31.787	6.960	0.742	1.639
ID3039144	3039144	30	0.460	2.468	9.118	0	2160.090	9	3.950	1	None	-10921639	61.799	65	0	138	81142	29.901	5.882	0.827	1.871
ID3053364	3053364	30	0.501	4.932	9.577	0	2400.100	10	3.950	1	None	-10921639	67.686	68	0	165	88872	29.778	6.386	0.770	1.978
ID3041960	3041960	30	0.597	5.683	9.077	0	2640.110	11	3.950	1	None	-10921639	72.340	75	0	150	94982	29.701	6.787	0.800	2.166
ID3060469	3060469	30	0.559	4.435	9.735	0	2880.120	12	3.950	1	None	-10921639	68.118	69	0	168	89439	33.371	6.292	0.813	1.831
ID3056196	3056196	30	0.526	6.200	13.003	0	3120.130	13	3.950	1	None	-10921639	64.652	65	0	144	84888	29.782	6.599	0.661	1.727
ID3057631	3057631	30	0.370	9.024	13.758	0	3360.140	14	3.950	1	None	-10921639	52.667	52	3	124	69152	26.876	4.757	0.463	1.240
ID3039147	3039147	31	0.366	470.861	10.137	0	2160.090	9	3.950	1	None	-10921639	66.154	49	0	245	86860	68.264	3.097	-0.028	-0.055
ID3053367	3053367	31	0.497	471.462	10.098	0	2400.100	10	3.950	1	None	-10921639	78.934	60	0	255	103640	76.869	4.433	0.066	0.127
ID3041961	3041961	31	0.630	470.167	9.133	0	2640.110	11	3.950	1	None	-10921639	91.531	91	0	240	120180	76.242	4.485	0.197	0.395
ID3060467	3060467	31	0.546	468.606	9.369	0	2880.120	12	3.950	1	None	-10921639	89.634	93	0	255	117690	73.291	4.674	0.126	0.273
ID3056168	3056168	31	0.438	465.911	7.478	0	3120.130	13	3.950	1	None	-10921639	83.794	83	0	233	110021	64.169	4.639	0.100	0.238
ID3057589	3057589	31	0.407	464.224	5.506	0	3360.140	14	3.950	1	None	-10921639	95.188	104	0	213	124982	61.285	4.512	0.206	0.531
ID3068936	3068936	31	0.452	461.191	4.340	0	3600.150	15	3.950	1	None	-10921639	86.292	89	0	235	113301	65.931	4.635	0.242	0.510
ID3061848	3061848	31	0.583	460.252	4.690	0	3840.160	16	3.950	1	None	-10921639	86.954	92	0	245	114171	74.241	4.604	0.288	0.524
ID3067517	3067517	31	0.563	459.729	4.951	0	4080.170	17	3.950	1	None	-10921639	80.733	83	0	232	106003	72.275	4.717	0.261	0.463
ID3070369	3070369	31	0.505	457.070	4.354	0	4320.180	18	3.950	1	None	-10921639	82.612	75	0	224	108469	73.055	3.444	0.221	0.410
ID3064704	3064704	31	0.406	456.845	3.783	0	4560.190	19	3.950	1	None	-10921639	75.604	67	0	233	99268	69.483	15.010	0.160	0.299
ID3066101	3066101	31	0.454	455.663	0.000	0	4800.200	20	3.950	1	None	-10921639	59.996	50	0	218	78775	60.340	5.001	0.303	0.463
ID3059006	3059006	31	0.563	453.846	0.000	0	5040.210	21	3.950	1	None	-10921639	61.121	49	0	231	80252	65.150	5.411	0.331	0.467
ID3063271	3063271	31	0.471	452.231	0.000	0	5280.220	22	3.950	1	None	-10921639	49.156	38	0	171	64542	51.785	5.222	0.278	0.414
ID3071765	3071765	31	0.362	437.897	0.000	0	5520.230	23	3.950	1	None	-10921639	44.573	0	0	206	58524	57.815	4.410	0.116	0.161
ID3075999	3075999	31	0.302	438.906	0.000	0	5760.240	24	3.950	1	None	-10921639	43.586	0	0	185	57228	58.142	15.010	0.062	0.088
ID3073188	3073188	31	0.371	431.816	3.106	0	6000.250	25	3.950	1	None	-10921639	55.815	41	0	187	73285	56.033	3.518	0.264	0.416
ID3074588	3074588	31	0.402	429.619	0.000	0	6240.260	26	3.950	1	None	-10921639	42.760	9	0	174	56144	51.732	2.514	0.376	0.451
ID3081595	3081595	31	0.414	428.206	0.000	0	6480.270	27	3.950	1	None	-10921639	38.740	0	0	207	50866	53.603	2.431	0.222	0.262
ID3047648	3047648	32	0.669	243.933	9.832	0	0.000	0	3.950	1	None	-10921639	60.680	51	0	205	79673	54.480	4.594	0.659	0.885
ID3044836	3044836	32	0.843	243.778	10.256	0	240.010	1	3.950	1	None	-10921639	65.395	39	0	255	85863	65.237	4.472	0.835	0.912
ID3054787	3054787	32	0.803	245.452	10.254	0	480.020	2	3.950	1	None	-10921639	65.060	45	0	227	85424	58.234	4.500	0.833	1.016
ID3043404	3043404	32	0.956	244.161	10.136	0	720.030	3	3.950	1	None	-10921639	78.846	65	0	222	103525	66.726	4.716	0.869	1.099
ID3049066	3049066	32	0.821	245.857	10.024	0	960.040	4	3.950	1	None	-10921639	67.983	45	0	232	89262	65.606	4.526	0.744	0.884
ID3040560	3040560	32	0.862	246.290	9.683	0	1200.050	5	3.950	1	None	-10921639	71.140	48	0	255	93407	68.020	4.468	0.685	0.850
ID3051916	3051916	32	0.788	247.711	8.741	0	1440.060	6	3.950	1	None	-10921639	73.471	54	0	232	96468	70.375	4.537	0.472	0.669
ID3050496	3050496	32	0.554	250.764	8.580	0	1680.070	7	3.950	1	None	-10921639	54.430	46	0	175	71467	46.803	4.726	0.505	0.781
ID3046212	3046212	32	0.605	251.842	8.500	0	1920.080	8	3.950	1	None	-10921639	60.923	52	0	196	79992	46.973	4.626	0.576	0.948
ID3039137	3039137	32	0.497	252.456	7.874	0	2160.090	9	3.950	1	None	-10921639	52.953	52	0	153	69527	40.217	4.681	0.547	0.931
ID3053363	3053363	32	0.584	254.030	8.449	0	2400.100	10	3.950	1	None	-10921639	53.123	45	0	183	69751	48.601	4.525	0.580	0.803
ID3041958	3041958	32	0.662	253.838	8.463	0	2640.110	11	3.950	1	None	-10921639	57.407	43	0	218	75375	56.023	4.490	0.597	0.766
ID3060456	3060456	32	0.593	254.953	7.385	0	2880.120	12	3.950	1	None	-10921639	55.433	40	0	195	72783	54.615	4.435	0.528	0.702
ID3056166	3056166	32	0.574	256.136	7.068	0	3120.130	13	3.950	1	None	-10921639	56.940	43	0	181	74762	53.271	4.599	0.458	0.672
ID3057585	3057585	32	0.690	257.478	5.415	0	3360.140	14	3.950	1	None	-10921639	59.904	18	0	232	78654	70.972	4.395	0.432	0.509
ID3068940	3068940	32	0.766	256.527	4.574	0	3600.150	15	3.950	1	None	-10921639	67.458	30	0	255	88573	78.589	3.270	0.520	0.588
ID3061839	3061839	32	0.512	257.131	3.045	0	3840.160	16	3.950	1	None	-10921639	58.006	28	0	228	76162	65.822	3.406	0.412	0.515
ID3067491	3067491	32	0.472	257.408	0.000	0	4080.170	17	3.950	1	None	-10921639	38.654	0	0	205	50753	52.283	4.435	0.297	0.338
ID3070340	3070340	32	0.395	255.591	0.000	0	4320.180	18	3.950	1	None	-10921639	27.292	0	0	149	35834	40.317	2.659	0.339	0.343
ID3064682	3064682	32	0.307	255.995	0.000	0	4560.190	19	3.950	1	None	-10921639	25.526	0	0	166	33515	44.782	2.537	0.181	0.175
ID3039126	3039126	33	0.370	448.395	6.057	0	2160.090	9	3.950	1	None	-10921639	80.377	78	0	255	105535	63.186	15.010	0.160	0.350
ID3053356	3053356	33	0.909	445.484	7.866	0	2400.100	10	3.950	1	None	-10921639	86.744	72	0	255	113895	80.695	4.487	0.498	0.715
ID3041959	3041959	33	0.993	444.504	8.565	0	2640.110	11	3.950	1	None	-10921639	99.133	86	0	255	130161	86.416	4.690	0.466	0.730
ID3060464	3060464	33	1.008	443.464	9.076	0	2880.120	12	3.950	1	None	-10921639	101.692	94	0	255	133522	88.581	4.709	0.464	0.727
ID3056171	3056171	33	0.779	441.791	8.413	0	3120.130	13	3.950	1	None	-10921639	90.945	93	0	255	119411	68.215	4.692	0.423	0.792
ID3057605	3057605	33	0.789	440.569	8.176	0	3360.140	14	3.950	1	None	-10921639	92.288	96	0	255	121174	65.512	4.770	0.450	0.874
ID3068998	3068998	33	0.819	445.195	15.568	0	3600.150	15	3.950	1	None	-10921639	94.468	78	0	255	124037	87.133	4.061	0.252	0.437
ID3061905	3061905	33	0.896	443.586	15.227	0	3840.160	16	3.950	1	None	-10921639	94.598	78	0	255	124207	90.422	4.360	0.296	0.478
ID3067569	3067569	33	0.881	442.469	14.858	0	4080.170	17	3.950	1	None	-10921639	87.722	39	0	255	115179	97.379	4.362	0.248	0.358
ID3070414	3070414	33	0.941	440.344	14.813	0	4320.180	18	3.950	1	None	-10921639	89.208	47	0	255	117130	96.008	4.528	0.338	0.469
ID3064751	3064751	33	0.962	439.517	13.728	0	4560.190	19	3.950	1	None	-10921639	91.144	60	0	255	119672	93.730	4.488	0.397	0.552
ID3066154	3066154	33	0.820	439.727	12.578	0	4800.200	20	3.950	1	None	-10921639	85.056	65	0	255	111678	87.342	4.414	0.337	0.491
ID3059050	3059050	33	0.673	436.182	10.041	0	5040.210	21	3.950	1	None	-10921639	72.404	23	0	255	95066	82.952	4.473	0.180	0.266
ID3047624	3047624	34	0.590	274.150	5.753	0	0.000	0	3.950	1	None	-10921639	54.533	50	0	160	71602	39.499	5.121	0.808	1.234
ID3044802	3044802	34	0.607	274.231	4.358	0	240.010	1	3.950	1	None	-10921639	58.577	47	0	181	76912	42.932	4.652	0.855	1.257
ID3054749	3054749	34	0.381	275.195	3.509	0	480.020	2	3.950	1	None	-10921639	41.750	28	0	171	54818	39.531	4.619	0.652	0.834
ID3043361	3043361	34	0.361	273.711	2.456	0	720.030	3	3.950	1	None	-10921639	42.052	24	0	191	55214	44.687	3.210	0.501	0.628
ID3049050	3049050	34	0.390	271.660	7.032	0	960.040	4	3.950	1	None	-10921639	44.896	43	0	132	58949	28.769	5.320	0.513	1.058
ID3040565	3040565	34	0.264	276.505	11.636	0	1200.050	5	3.950	1	None	-10921639	29.337	20	0	146	38520	31.634	3.484	0.259	0.381
ID3051928	3051928	34	0.318	278.030	11.002	0	1440.060	6	3.950	1	None	-10921639	33.335	15	0	175	43769	41.220	2.806	0.188	0.256
ID3050510	3050510	34	0.287	280.308	11.279	0	1680.070	7	3.950	1	None	-10921639	27.892	18	0	133	36622	31.196	2.898	0.359	0.473
ID3046223	3046223	34	0.398	275.829	11.211	0	1920.080	8	3.950	1	None	-10921639	47.432	46	0	142	62278	33.798	4.639	0.471	0.898
ID3039145	3039145	34	0.371	274.057	9.042	0	2160.090	9	3.950	1	None	-10921639	39.363	32	0	180	51684	37.019	4.523	0.505	0.714
ID3053348	3053348	34	0.446	272.943	7.092	0	2400.100	10	3.950	1	None	-10921639	36.650	4	0	239	48121	57.918	15.010	0.248	0.251
ID3041956	3041956	34	0.633	271.298	7.653	0	2640.110	11	3.950	1	None	-10921639	49.128	11	0	228	64505	64.579	3.320	0.429	0.457
ID3060458	3060458	34	0.643	272.571	7.694	0	2880.120	12	3.950	1	None	-10921639	52.932	9	0	228	69500	68.354	3.554	0.386	0.431
ID3056162	3056162	34	0.759	274.481	6.387	0	3120.130	13	3.950	1	None	-10921639	64.003	24	0	255	84036	75.072	4.478	0.451	0.530
ID3057586	3057586	34	0.715	274.904	5.518	0	3360.140	14	3.950	1	None	-10921639	62.708	12	0	251	82336	76.219	4.282	0.373	0.447
ID3068937	3068937	34	0.672	273.746	4.486	0	3600.150	15	3.950	1	None	-10921639	67.159	24	0	255	88180	79.444	3.695	0.308	0.398
ID3061842	3061842	34	0.347	273.950	3.780	0	3840.160	16	3.950	1	None	-10921639	50.138	24	0	208	65831	58.538	3.490	0.131	0.199
ID3067507	3067507	34	0.457	275.074	2.913	0	4080.170	17	3.950	1	None	-10921639	56.880	34	0	189	74684	59.601	4.081	0.409	0.554
ID3070341	3070341	34	0.513	274.165	0.000	0	4320.180	18	3.950	1	None	-10921639	41.468	16	0	186	54448	51.841	6.909	0.608	0.605
ID3064700	3064700	34	0.332	274.503	2.741	0	4560.190	19	3.950	1	None	-10921639	41.957	8	0	197	55089	52.741	3.531	0.252	0.320
ID3066111	3066111	34	0.349	272.635	3.034	0	4800.200	20	3.950	1	None	-10921639	44.959	20	0	198	59031	51.338	3.452	0.291	0.394
ID3059019	3059019	34	0.341	271.906	3.603	0	5040.210	21	3.950	1	None	-10921639	41.709	12	0	175	54764	51.026	3.519	0.175	0.243
ID3063286	3063286	34	0.486	272.795	3.991	0	5280.220	22	3.950	1	None	-10921639	52.285	25	0	214	68650	59.389	3.491	0.295	0.401
ID3071771	3071771	34	0.310	271.716	3.259	0	5520.230	23	3.950	1	None	-10921639	46.910	30	0	188	61593	49.018	3.458	0.189	0.305
ID3076010	3076010	34	0.391	274.076	3.364	0	5760.240	24	3.950	1	None	-10921639	48.420	36	0	198	63575	49.251	2.944	0.352	0.512
ID3073190	3073190	34	0.454	275.524	3.895	0	6000.250	25	3.950	1	None	-10921639	55.629	25	0	221	73041	63.960	3.739	0.215	0.307
ID3074580	3074580	34	0.684	272.550	0.000	0	6240.260	26	3.950	1	None	-10921639	48.768	7	0	202	64032	61.701	4.852	0.558	0.566
ID3081586	3081586	34	1.014	272.146	0.000	0	6480.270	27	3.950	1	None	-10921639	61.354	32	0	205	80558	66.956	4.904	0.893	0.865
ID3077398	3077398	34	0.352	271.742	0.000	0	6720.280	28	3.950	1	None	-10921639	22.872	0	0	152	30031	42.751	2.552	0.391	0.301
ID3080165	3080165	34	0.575	268.108	0.000	0	6960.290	29	3.950	1	None	-10921639	38.937	1	0	176	51124	51.936	2.806	0.516	0.510
ID3085699	3085699	34	0.560	269.118	0.000	0	7200.300	30	3.950	1	None	-10921639	37.601	0	0	228	49370	55.660	2.489	0.485	0.442
ID3082996	3082996	34	0.585	269.925	0.000	0	7440.310	31	3.950	1	None	-10921639	38.950	0	0	217	51142	57.421	2.732	0.406	0.392
ID3078790	3078790	34	0.253	269.925	0.000	0	7680.320	32	3.950	1	None	-10921639	24.931	0	0	211	32735	52.725	2.263	0.133	0.111
ID3047639	3047639	35	0.341	404.084	8.520	0	0.000	0	3.950	1	None	-10921639	71.593	72	0	203	94002	63.990	3.079	0.052	0.111
ID3044827	3044827	35	0.443	402.232	9.211	0	240.010	1	3.950	1	None	-10921639	77.591	80	0	221	101877	63.804	4.361	0.159	0.334
ID3054790	3054790	35	0.677	406.662	10.686	0	480.020	2	3.950	1	None	-10921639	104.462	113	0	236	137159	61.596	4.614	0.315	0.813
ID3043407	3043407	35	0.616	405.444	10.230	0	720.030	3	3.950	1	None	-10921639	100.395	114	0	239	131819	58.851	4.651	0.288	0.763
ID3049065	3049065	35	0.714	405.103	9.313	0	960.040	4	3.950	1	None	-10921639	110.292	121	0	245	144813	67.878	4.793	0.368	0.875
ID3040558	3040558	35	0.632	404.970	9.316	0	1200.050	5	3.950	1	None	-10921639	94.946	100	0	246	124664	65.810	3.423	0.353	0.752
ID3051918	3051918	35	0.735	402.325	8.675	0	1440.060	6	3.950	1	None	-10921639	96.349	106	0	241	126506	66.081	4.669	0.401	0.835
ID3050499	3050499	35	0.506	400.463	8.859	0	1680.070	7	3.950	1	None	-10921639	81.635	82	0	225	107187	62.130	4.649	0.208	0.453
ID3046216	3046216	35	0.583	400.097	8.823	0	1920.080	8	3.950	1	None	-10921639	86.637	88	0	242	113755	67.756	4.442	0.215	0.452
ID3039142	3039142	35	0.625	396.868	8.599	0	2160.090	9	3.950	1	None	-10921639	90.483	93	0	222	118804	65.167	4.472	0.254	0.563
ID3053355	3053355	35	0.287	395.857	7.914	0	2400.100	10	3.950	1	None	-10921639	74.396	79	0	187	97682	53.263	2.809	0.080	0.208
ID3041957	3041957	35	0.401	393.301	8.103	0	2640.110	11	3.950	1	None	-10921639	77.874	78	0	212	102248	60.343	4.442	0.066	0.159
ID3060454	3060454	35	0.368	392.245	7.367	0	2880.120	12	3.950	1	None	-10921639	74.871	74	0	204	98305	61.783	3.033	0.071	0.160
ID3047620	3047620	36	0.911	476.522	4.650	0	0.000	0	3.950	1	None	-10921639	118.757	127	0	255	155928	91.394	4.804	0.454	0.811
ID3044806	3044806	36	1.138	474.199	4.969	0	240.010	1	3.950	1	None	-10921639	124.494	144	0	255	163460	90.110	4.922	0.618	1.055
ID3054767	3054767	36	1.001	474.233	5.230	0	480.020	2	3.950	1	None	-10921639	110.247	127	0	255	144754	83.610	4.771	0.572	0.959
ID3043379	3043379	36	1.116	470.285	5.123	0	720.030	3	3.950	1	None	-10921639	98.180	80	0	255	128910	88.556	4.625	0.720	0.928
ID3049052	3049052	36	1.077	469.150	7.105	0	960.040	4	3.950	1	None	-10921639	91.474	62	0	255	120105	90.693	4.521	0.627	0.777
ID3040544	3040544	36	0.762	468.337	7.040	0	1200.050	5	3.950	1	None	-10921639	80.394	69	0	255	105557	69.871	4.490	0.418	0.679
ID3051905	3051905	36	0.895	466.474	6.938	0	1440.060	6	3.950	1	None	-10921639	82.163	63	0	255	107880	79.511	3.950	0.499	0.688
ID3050484	3050484	36	0.868	465.357	6.812	0	1680.070	7	3.950	1	None	-10921639	85.078	68	0	255	111708	79.700	3.434	0.434	0.646
ID3046205	3046205	36	0.955	462.871	6.572	0	1920.080	8	3.950	1	None	-10921639	92.749	86	0	255	121779	79.836	4.381	0.575	0.849
ID3039124	3039124	36	0.719	460.595	5.727	0	2160.090	9	3.950	1	None	-10921639	75.966	60	0	232	99744	63.003	4.436	0.453	0.752
ID3053359	3053359	36	0.538	461.827	8.092	0	2400.100	10	3.950	1	None	-10921639	61.419	41	0	243	80643	66.490	3.344	0.191	0.296
ID3041954	3041954	36	0.716	459.735	7.495	0	2640.110	11	3.950	1	None	-10921639	76.596	52	0	255	100570	74.193	4.478	0.302	0.479
ID3060459	3060459	36	0.716	459.101	7.899	0	2880.120	12	3.950	1	None	-10921639	82.715	68	0	255	108605	74.202	4.499	0.289	0.500
ID3056167	3056167	36	0.716	456.255	6.970	0	3120.130	13	3.950	1	None	-10921639	95.786	100	0	255	125767	72.196	4.668	0.354	0.693
ID3057594	3057594	36	0.754	454.401	6.708	0	3360.140	14	3.950	1	None	-10921639	97.814	97	0	255	128430	73.367	4.841	0.370	0.720
ID3068938	3068938	36	0.615	452.830	4.363	0	3600.150	15	3.950	1	None	-10921639	104.046	103	0	255	136613	74.965	4.504	0.325	0.681
ID3061846	3061846	36	0.559	451.434	4.361	0	3840.160	16	3.950	1	None	-10921639	103.412	103	0	255	135780	75.180	5.082	0.340	0.698
ID3067520	3067520	36	0.660	450.923	5.467	0	4080.170	17	3.950	1	None	-10921639	122.795	133	0	255	161230	72.656	7.137	0.415	0.991
ID3070379	3070379	36	0.750	448.846	6.211	0	4320.180	18	3.950	1	None	-10921639	112.129	114	0	255	147226	90.061	15.010	0.299	0.574
ID3064723	3064723	36	0.656	448.613	6.931	0	4560.190	19	3.950	1	None	-10921639	100.099	83	0	255	131430	98.482	15.010	0.132	0.238
ID3066133	3066133	36	0.522	447.938	6.606	0	4800.200	20	3.950	1	None	-10921639	84.422	60	0	255	110846	87.488	3.173	0.083	0.148
ID3059034	3059034	36	0.617	444.932	6.394	0	5040.210	21	3.950	1	None	-10921639	88.345	53	0	255	115997	90.454	3.892	0.114	0.201
ID3063295	3063295	36	0.634	443.412	5.316	0	5280.220	22	3.950	1	None	-10921639	89.393	81	0	255	117373	77.766	3.137	0.262	0.477
ID3071779	3071779	36	0.594	440.621	4.946	0	5520.230	23	3.950	1	None	-10921639	84.154	77	0	246	110494	73.059	3.477	0.275	0.498
ID3076018	3076018	36	0.586	440.994	4.648	0	5760.240	24	3.950	1	None	-10921639	89.854	89	0	255	117978	71.552	4.610	0.306	0.588
ID3073193	3073193	36	0.674	439.905	4.363	0	6000.250	25	3.950	1	None	-10921639	90.340	89	0	240	118616	72.043	4.608	0.330	0.622
ID3074589	3074589	36	0.533	436.685	0.000	0	6240.260	26	3.950	1	None	-10921639	61.123	29	0	233	80254	68.333	2.646	0.363	0.476
ID3081596	3081596	36	0.909	435.676	0.000	0	6480.270	27	3.950	1	None	-10921639	68.929	24	0	231	90504	75.546	4.880	0.523	0.627
ID3077406	3077406	36	0.480	434.666	0.000	0	6720.280	28	3.950	1	None	-10921639	42.320	0	0	199	55566	63.164	2.745	0.293	0.304
ID3039140	3039140	37	0.359	536.495	8.257	0	2160.090	9	3.950	1	None	-10921639	52.500	33	0	185	68932	54.563	3.187	0.089	0.157
ID3053362	3053362	37	0.517	533.988	8.215	0	2400.100	10	3.950	1	None	-10921639	67.628	54	0	235	88796	65.286	4.552	0.186	0.324
ID3041955	3041955	37	0.644	531.720	7.446	0	2640.110	11	3.950	1	None	-10921639	83.133	80	0	249	109153	69.314	4.608	0.247	0.476
ID3060460	3060460	37	0.474	530.348	8.163	0	2880.120	12	3.950	1	None	-10921639	68.774	58	0	211	90300	62.134	4.540	0.138	0.268
ID3056163	3056163	37	0.666	527.673	6.462	0	3120.130	13	3.950	1	None	-10921639	86.299	87	0	229	113311	69.190	4.777	0.280	0.545
ID3057597	3057597	37	0.552	527.279	6.837	0	3360.140	14	3.950	1	None	-10921639	69.314	53	0	206	91009	63.820	4.573	0.216	0.385
ID3068957	3068957	37	0.530	525.163	7.235	0	3600.150	15	3.950	1	None	-10921639	66.868	57	0	236	87798	61.373	4.422	0.215	0.385
ID3061867	3061867	37	0.769	523.924	7.753	0	3840.160	16	3.950	1	None	-10921639	79.833	67	0	235	104821	73.208	4.506	0.409	0.634
ID3067536	3067536	37	0.395	520.836	8.521	0	4080.170	17	3.950	1	None	-10921639	64.546	49	0	213	84749	58.503	3.546	0.112	0.222
ID3070385	3070385	37	0.369	515.899	7.282	0	4320.180	18	3.950	1	None	-10921639	58.773	45	0	217	77169	58.826	3.019	0.038	0.074
ID3064718	3064718	37	0.353	515.020	6.081	0	4560.190	19	3.950	1	None	-10921639	66.002	58	0	228	86661	55.141	4.565	0.159	0.328
ID3066138	3066138	37	0.998	519.597	7.362	0	4800.200	20	3.950	1	None	-10921639	89.175	61	0	255	117087	91.458	4.628	0.488	0.639
ID3059029	3059029	37	0.967	516.178	5.848	0	5040.210	21	3.950	1	None	-10921639	92.187	66	0	255	121042	93.521	4.586	0.415	0.579
ID3063294	3063294	37	0.984	514.220	4.951	0	5280.220	22	3.950	1	None	-10921639	98.135	84	0	255	128851	89.980	4.629	0.438	0.664
ID3071767	3071767	37	0.253	515.018	0.000	0	5520.230	23	3.950	1	None	-10921639	34.538	0	0	240	45349	60.464	2.352	0.109	0.112
ID3044849	3044849	38	0.266	233.520	12.355	0	240.010	1	3.950	1	None	-10921639	38.782	35	0	117	50921	26.417	4.466	0.380	0.808
ID3054795	3054795	38	0.241	234.642	11.039	0	480.020	2	3.950	1	None	-10921639	36.840	31	0	131	48371	26.032	3.107	0.307	0.665
ID3043406	3043406	38	0.362	233.428	10.383	0	720.030	3	3.950	1	None	-10921639	44.772	42	0	129	58786	30.489	4.756	0.397	0.834
ID3049068	3049068	38	0.546	235.632	10.578	0	960.040	4	3.950	1	None	-10921639	53.920	44	0	171	70797	47.185	4.486	0.530	0.791
ID3040562	3040562	38	0.675	236.370	10.073	0	1200.050	5	3.950	1	None	-10921639	60.583	44	0	211	79545	57.799	4.557	0.620	0.802
ID3051922	3051922	38	0.843	238.465	9.240	0	1440.060	6	3.950	1	None	-10921639	74.818	61	0	255	98236	67.271	4.647	0.679	0.900
ID3050502	3050502	38	0.677	241.123	9.707	0	1680.070	7	3.950	1	None	-10921639	57.292	41	0	208	75225	55.239	4.500	0.718	0.867
ID3046213	3046213	38	0.583	242.810	8.595	0	1920.080	8	3.950	1	None	-10921639	48.656	25	0	191	63885	52.620	3.333	0.629	0.714
ID3039136	3039136	38	0.436	243.659	7.856	0	2160.090	9	3.950	1	None	-10921639	38.564	23	0	144	50634	40.194	3.381	0.582	0.706
ID3053360	3053360	38	0.400	245.774	8.300	0	2400.100	10	3.950	1	None	-10921639	35.682	18	0	177	46851	41.641	3.081	0.460	0.540
ID3041953	3041953	38	0.437	245.727	7.543	0	2640.110	11	3.950	1	None	-10921639	41.261	20	0	188	54176	44.964	4.440	0.366	0.491
ID3060444	3060444	38	0.556	246.854	5.521	0	2880.120	12	3.950	1	None	-10921639	48.427	30	0	232	63584	51.185	3.377	0.556	0.676
ID3056150	3056150	38	0.725	248.948	4.872	0	3120.130	13	3.950	1	None	-10921639	64.522	47	0	221	84718	63.609	4.537	0.593	0.755
ID3057576	3057576	38	0.768	249.793	3.020	0	3360.140	14	3.950	1	None	-10921639	81.441	64	0	255	106932	77.102	4.472	0.657	0.838
ID3068915	3068915	38	0.894	248.525	0.000	0	3600.150	15	3.950	1	None	-10921639	64.999	20	0	228	85344	73.596	4.701	0.687	0.719
ID3061819	3061819	38	1.042	249.333	0.000	0	3840.160	16	3.950	1	None	-10921639	70.449	23	0	255	92500	81.204	4.523	0.628	0.669
ID3067490	3067490	38	0.901	250.140	0.000	0	4080.170	17	3.950	1	None	-10921639	57.056	12	0	255	74915	72.086	3.470	0.578	0.580
ID3070339	3070339	38	0.245	248.323	0.000	0	4320.180	18	3.950	1	None	-10921639	25.575	0	0	151	33580	36.880	13.453	0.289	0.311
ID3047654	3047654	39	0.647	5.286	11.035	0	0.000	0	3.950	1	None	-10921639	61.337	40	0	216	80535	58.944	4.610	0.573	0.758
ID3044842	3044842	39	0.396	4.249	10.968	0	240.010	1	3.950	1	None	-10921639	48.280	42	0	153	63392	37.135	4.813	0.501	0.868
ID3054802	3054802	39	0.302	7.195	12.516	0	480.020	2	3.950	1	None	-10921639	43.045	37	0	146	56518	34.482	4.575	0.259	0.514
ID3043415	3043415	39	0.505	9.044	12.662	0	720.030	3	3.950	1	None	-10921639	57.378	52	0	173	75337	44.359	4.626	0.443	0.794
ID3049093	3049093	39	0.488	12.018	15.266	0	960.040	4	3.950	1	None	-10921639	56.025	51	0	159	73561	38.529	4.831	0.456	0.911
ID3040588	3040588	39	0.650	12.858	15.678	0	1200.050	5	3.950	1	None	-10921639	68.887	62	0	189	90448	40.292	4.795	0.644	1.340
ID3051958	3051958	39	0.774	14.938	16.084	0	1440.060	6	3.950	1	None	-10921639	83.191	87	0	162	109230	38.708	5.258	0.776	1.878
ID3050537	3050537	39	0.726	13.172	16.660	0	1680.070	7	3.950	1	None	-10921639	70.303	62	0	232	92308	51.663	4.823	0.648	1.070
ID3046245	3046245	39	0.823	15.296	15.623	0	1920.080	8	3.950	1	None	-10921639	69.024	57	0	227	90628	61.462	4.857	0.819	1.011
ID3039176	3039176	39	0.801	15.146	16.023	0	2160.090	9	3.950	1	None	-10921639	63.415	40	0	240	83264	63.428	3.350	0.835	0.910
ID3053382	3053382	39	0.519	14.652	13.706	0	2400.100	10	3.950	1	None	-10921639	38.364	5	0	255	50372	63.171	2.674	0.475	0.391
ID3041982	3041982	39	0.589	14.465	13.480	0	2640.110	11	3.950	1	None	-10921639	43.581	3	0	255	57222	68.151	3.026	0.502	0.428
ID3060490	3060490	39	0.583	13.901	13.404	0	2880.120	12	3.950	1	None	-10921639	42.791	11	0	216	56184	56.868	3.418	0.578	0.551
ID3056198	3056198	39	0.570	15.049	13.556	0	3120.130	13	3.950	1	None	-10921639	47.842	26	0	186	62816	50.714	4.508	0.560	0.677
ID3057635	3057635	39	0.488	15.765	14.559	0	3360.140	14	3.950	1	None	-10921639	48.234	38	0	160	63331	45.773	4.459	0.391	0.593
ID3068989	3068989	39	0.589	16.277	14.169	0	3600.150	15	3.950	1	None	-10921639	51.625	35	0	183	67784	48.125	4.563	0.597	0.802
ID3061899	3061899	39	0.526	14.909	14.162	0	3840.160	16	3.950	1	None	-10921639	45.750	25	0	181	60070	47.177	4.415	0.505	0.651
ID3067565	3067565	39	0.516	14.702	14.044	0	4080.170	17	3.950	1	None	-10921639	47.316	25	0	172	62126	49.629	4.513	0.408	0.552
ID3070415	3070415	39	0.237	14.231	14.987	0	4320.180	18	3.950	1	None	-10921639	32.514	27	0	106	42691	22.174	4.661	0.303	0.681
ID3064752	3064752	39	0.297	15.324	14.078	0	4560.190	19	3.950	1	None	-10921639	37.245	30	0	119	48903	29.091	4.663	0.292	0.579
ID3047642	3047642	40	0.676	161.766	9.414	0	0.000	0	3.950	1	None	-10921639	71.904	67	0	213	94410	59.425	4.706	0.458	0.761
ID3044825	3044825	40	0.767	161.762	8.912	0	240.010	1	3.950	1	None	-10921639	79.723	67	0	228	104676	62.787	4.521	0.500	0.846
ID3054777	3054777	40	0.720	164.065	7.761	0	480.020	2	3.950	1	None	-10921639	70.185	53	0	230	92153	69.184	4.386	0.433	0.613
ID3043386	3043386	40	0.729	164.118	6.746	0	720.030	3	3.950	1	None	-10921639	71.266	36	0	255	93572	77.207	4.194	0.331	0.459
ID3049060	3049060	40	0.582	165.144	8.126	0	960.040	4	3.950	1	None	-10921639	61.092	44	0	218	80214	61.246	2.867	0.308	0.470
ID3040555	3040555	40	0.475	166.073	8.965	0	1200.050	5	3.950	1	None	-10921639	59.117	56	0	174	77620	42.321	4.590	0.388	0.781
ID3051891	3051891	40	0.470	167.766	4.752	0	1440.060	6	3.950	1	None	-10921639	51.480	36	0	188	67593	52.437	3.482	0.278	0.428
ID3050470	3050470	40	0.401	169.428	4.641	0	1680.070	7	3.950	1	None	-10921639	47.877	38	0	166	62862	43.747	15.010	0.278	0.476
ID3046189	3046189	40	0.399	170.050	4.010	0	1920.080	8	3.950	1	None	-10921639	44.982	31	0	210	59062	46.597	4.500	0.349	0.499
ID3039148	3039148	40	0.291	165.096	10.414	0	2160.090	9	3.950	1	None	-10921639	43.062	46	0	120	56540	30.736	4.605	0.310	0.663
ID3053375	3053375	40	0.393	166.124	12.235	0	2400.100	10	3.950	1	None	-10921639	47.366	49	0	133	62192	29.614	6.045	0.670	1.283
ID3041983	3041983	40	0.558	167.920	13.789	0	2640.110	11	3.950	1	None	-10921639	66.435	65	0	156	87229	35.997	5.783	0.741	1.571
ID3060493	3060493	40	0.501	171.341	13.764	0	2880.120	12	3.950	1	None	-10921639	63.666	65	0	127	83594	26.346	6.555	0.693	1.978
ID3056207	3056207	40	0.402	173.201	14.798	0	3120.130	13	3.950	1	None	-10921639	57.071	59	0	118	74934	25.212	6.454	0.525	1.559
ID3057638	3057638	40	0.493	177.448	14.952	0	3360.140	14	3.950	1	None	-10921639	63.395	65	0	133	83237	25.709	15.010	0.608	1.865
ID3068984	3068984	40	0.461	177.232	13.083	0	3600.150	15	3.950	1	None	-10921639	58.702	61	0	169	77076	29.244	4.986	0.553	1.430
ID3061881	3061881	40	0.322	177.710	11.786	0	3840.160	16	3.950	1	None	-10921639	47.142	51	0	112	61897	26.083	4.929	0.385	1.006
ID3067545	3067545	40	0.326	180.844	10.725	0	4080.170	17	3.950	1	None	-10921639	43.845	43	0	133	57568	26.315	4.828	0.444	1.024
ID3070399	3070399	40	0.362	180.534	10.615	0	4320.180	18	3.950	1	None	-10921639	50.171	53	0	135	65875	30.519	4.765	0.425	0.980
ID3064736	3064736	40	0.252	183.163	10.416	0	4560.190	19	3.950	1	None	-10921639	36.099	30	0	123	47398	32.625	14.422	0.161	0.307
ID3066130	3066130	40	0.262	181.043	6.354	0	4800.200	20	3.950	1	None	-10921639	50.940	53	0	105	66884	21.981	6.891	0.430	1.394
ID3059032	3059032	40	0.351	185.201	6.326	0	5040.210	21	3.950	1	None	-10921639	53.211	56	0	177	69866	32.283	15.010	0.416	0.968
ID3063291	3063291	40	0.332	187.083	4.902	0	5280.220	22	3.950	1	None	-10921639	45.896	47	0	138	60261	33.563	4.413	0.403	0.786
ID3071770	3071770	40	0.393	190.273	1.430	0	5520.230	23	3.950	1	None	-10921639	42.520	27	0	176	55829	47.019	4.879	0.575	0.660
ID3047705	3047705	41	0.823	190.719	20.938	0	0.000	0	3.950	1	None	-10921639	96.690	99	0	215	126954	47.860	5.061	0.664	1.612
ID3044891	3044891	41	0.894	189.925	20.348	0	240.010	1	3.950	1	None	-10921639	99.543	105	0	190	130700	44.257	7.162	0.804	2.005
ID3054837	3054837	41	1.143	192.141	19.662	0	480.020	2	3.950	1	None	-10921639	111.340	101	0	255	146190	62.559	4.975	0.887	1.673
ID3043461	3043461	41	0.963	191.134	20.441	0	720.030	3	3.950	1	None	-10921639	90.028	82	0	255	118207	66.499	4.780	0.735	1.147
ID3049112	3049112	41	1.001	194.173	19.057	0	960.040	4	3.950	1	None	-10921639	89.206	69	0	255	117127	64.822	4.902	0.887	1.294
ID3040610	3040610	41	0.929	194.436	19.511	0	1200.050	5	3.950	1	None	-10921639	81.581	67	0	255	107116	70.664	3.302	0.777	1.009
ID3051956	3051956	41	0.877	193.391	15.928	0	1440.060	6	3.950	1	None	-10921639	68.244	38	0	255	89604	82.140	3.384	0.647	0.653
ID3050523	3050523	41	0.762	193.715	14.167	0	1680.070	7	3.950	1	None	-10921639	58.158	24	0	255	76362	73.304	3.342	0.609	0.600
ID3046229	3046229	41	0.653	194.129	12.170	0	1920.080	8	3.950	1	None	-10921639	56.851	40	0	214	74645	57.110	4.096	0.604	0.750
ID3039159	3039159	41	0.748	195.177	12.516	0	2160.090	9	3.950	1	None	-10921639	66.155	61	0	214	86861	54.401	4.772	0.751	1.043
ID3053378	3053378	41	0.845	198.589	13.222	0	2400.100	10	3.950	1	None	-10921639	68.231	50	0	240	89587	63.673	4.678	0.767	0.930
ID3041980	3041980	41	0.897	199.887	13.092	0	2640.110	11	3.950	1	None	-10921639	77.195	64	0	234	101357	63.362	4.669	0.752	1.046
ID3060477	3060477	41	0.806	201.480	11.222	0	2880.120	12	3.950	1	None	-10921639	78.369	75	0	205	102898	50.989	4.905	0.745	1.313
ID3056186	3056186	41	0.788	202.432	11.358	0	3120.130	13	3.950	1	None	-10921639	84.628	87	0	193	111116	50.140	4.777	0.632	1.307
ID3057610	3057610	41	0.745	205.673	9.979	0	3360.140	14	3.950	1	None	-10921639	70.477	65	0	214	92536	53.476	4.691	0.664	1.052
ID3068967	3068967	41	0.559	206.305	9.552	0	3600.150	15	3.950	1	None	-10921639	61.666	61	0	173	80967	47.542	4.748	0.579	0.951
ID3061874	3061874	41	0.707	208.026	9.291	0	3840.160	16	3.950	1	None	-10921639	66.621	63	0	197	87473	53.471	4.639	0.718	1.042
ID3067535	3067535	41	0.747	209.694	8.564	0	4080.170	17	3.950	1	None	-10921639	70.678	65	0	230	92800	51.472	4.678	0.718	1.148
ID3046233	3046233	42	0.318	546.264	13.038	0	1920.080	8	3.950	1	None	-10921639	41.294	22	0	209	54219	47.860	2.707	0.092	0.145
ID3039158	3039158	42	0.280	547.623	11.882	0	2160.090	9	3.950	1	None	-10921639	35.446	19	0	156	46541	40.883	14.161	0.088	0.140
ID3053383	3053383	42	0.355	546.495	13.761	0	2400.100	10	3.950	1	None	-10921639	40.113	24	0	158	52668	42.018	15.010	0.245	0.375
ID3041981	3041981	42	0.711	545.542	13.044	0	2640.110	11	3.950	1	None	-10921639	60.452	35	0	207	79374	63.262	4.110	0.598	0.715
ID3060491	3060491	42	0.695	544.537	13.417	0	2880.120	12	3.950	1	None	-10921639	69.510	65	0	196	91267	57.202	4.859	0.575	0.887
ID3056208	3056208	42	0.876	544.979	14.774	0	3120.130	13	3.950	1	None	-10921639	81.165	78	0	212	106569	63.548	4.879	0.777	1.117
ID3057644	3057644	42	0.959	542.544	15.542	0	3360.140	14	3.950	1	None	-10921639	89.291	89	0	223	117239	64.060	5.017	0.830	1.264
ID3068997	3068997	42	0.994	539.735	15.344	0	3600.150	15	3.950	1	None	-10921639	91.081	95	0	255	119589	71.081	4.769	0.773	1.117
ID3061908	3061908	42	0.833	538.042	15.442	0	3840.160	16	3.950	1	None	-10921639	88.469	92	0	206	116160	61.991	5.007	0.616	1.089
ID3067582	3067582	42	0.746	536.290	17.410	0	4080.170	17	3.950	1	None	-10921639	76.554	74	0	204	100515	62.486	4.824	0.512	0.830
ID3070416	3070416	42	0.765	532.675	15.023	0	4320.180	18	3.950	1	None	-10921639	80.353	75	0	225	105503	68.725	4.644	0.454	0.730
ID3064763	3064763	42	0.656	530.632	16.009	0	4560.190	19	3.950	1	None	-10921639	72.609	51	0	232	95336	74.203	4.417	0.240	0.379
ID3066170	3066170	42	0.747	529.899	15.254	0	4800.200	20	3.950	1	None	-10921639	79.892	75	0	255	104898	68.794	4.550	0.467	0.740
ID3059076	3059076	42	0.740	526.448	15.192	0	5040.210	21	3.950	1	None	-10921639	72.225	66	0	250	94832	67.923	4.748	0.472	0.682
ID3063334	3063334	42	0.559	524.919	14.417	0	5280.220	22	3.950	1	None	-10921639	61.280	36	0	209	80461	64.948	3.779	0.265	0.395
ID3071822	3071822	42	0.556	522.271	13.489	0	5520.230	23	3.950	1	None	-10921639	63.551	48	0	219	83442	61.845	4.478	0.285	0.456
ID3076063	3076063	42	0.427	522.147	13.674	0	5760.240	24	3.950	1	None	-10921639	62.397	53	0	214	81927	57.546	15.010	0.150	0.283
ID3073239	3073239	42	0.461	521.421	13.459	0	6000.250	25	3.950	1	None	-10921639	60.790	37	0	222	79817	64.144	2.781	0.116	0.196
ID3047672	3047672	43	1.125	310.320	15.102	0	0.000	0	3.950	1	None	-10921639	102.996	99	0	255	135234	82.449	4.761	0.732	1.056
ID3044862	3044862	43	1.077	309.486	15.144	0	240.010	1	3.950	1	None	-10921639	101.729	109	0	255	133570	66.919	5.128	0.820	1.370
ID3054815	3054815	43	1.069	311.301	15.732	0	480.020	2	3.950	1	None	-10921639	98.564	105	0	248	129415	71.627	4.920	0.758	1.187
ID3043428	3043428	43	1.046	311.723	14.925	0	720.030	3	3.950	1	None	-10921639	103.790	110	0	251	136276	68.178	5.111	0.731	1.286
ID3049094	3049094	43	0.924	312.081	15.638	0	960.040	4	3.950	1	None	-10921639	93.082	96	0	224	122217	61.858	4.977	0.711	1.250
ID3040589	3040589	43	0.733	312.004	15.749	0	1200.050	5	3.950	1	None	-10921639	68.307	55	0	213	89687	57.933	4.651	0.596	0.881
ID3051954	3051954	43	0.478	311.934	15.680	0	1440.060	6	3.950	1	None	-10921639	61.664	64	0	172	80965	44.354	4.777	0.389	0.779
ID3050525	3050525	43	0.707	312.434	14.822	0	1680.070	7	3.950	1	None	-10921639	83.313	87	0	211	109390	58.291	4.828	0.414	0.837
ID3046234	3046234	43	0.545	313.749	13.254	0	1920.080	8	3.950	1	None	-10921639	70.746	72	0	207	92889	50.313	4.650	0.327	0.694
ID3039161	3039161	43	0.488	311.720	12.731	0	2160.090	9	3.950	1	None	-10921639	59.740	50	0	190	78439	56.207	4.612	0.267	0.447
ID3053380	3053380	43	0.539	311.533	13.369	0	2400.100	10	3.950	1	None	-10921639	73.413	71	0	237	96391	64.685	4.493	0.225	0.417
ID3041978	3041978	43	0.560	312.880	12.458	0	2640.110	11	3.950	1	None	-10921639	72.637	78	0	207	95372	61.139	4.617	0.334	0.595
ID3060470	3060470	43	0.729	314.501	9.605	0	2880.120	12	3.950	1	None	-10921639	98.222	109	0	245	128966	81.077	4.414	0.391	0.681
ID3056175	3056175	43	0.605	313.667	9.305	0	3120.130	13	3.950	1	None	-10921639	78.380	69	0	247	102913	73.714	3.139	0.241	0.414
ID3057609	3057609	43	0.632	312.332	9.205	0	3360.140	14	3.950	1	None	-10921639	76.593	56	0	255	100566	76.714	2.881	0.261	0.413
ID3043387	3043387	44	0.350	310.228	6.623	0	720.030	3	3.950	1	None	-10921639	42.611	22	0	162	55948	45.908	4.436	0.276	0.401
ID3049051	3049051	44	0.236	311.180	6.980	0	960.040	4	3.950	1	None	-10921639	34.910	25	0	135	45837	36.107	4.476	0.166	0.275
ID3040552	3040552	44	0.289	309.501	8.106	0	1200.050	5	3.950	1	None	-10921639	37.912	28	0	143	49779	36.136	3.550	0.257	0.429
ID3051914	3051914	44	0.460	307.934	8.153	0	1440.060	6	3.950	1	None	-10921639	54.799	58	0	176	71951	45.297	4.650	0.455	0.757
ID3050486	3050486	44	0.380	307.572	7.312	0	1680.070	7	3.950	1	None	-10921639	49.400	41	0	151	64862	43.338	4.647	0.337	0.575
ID3046236	3046236	44	0.416	304.875	13.485	0	1920.080	8	3.950	1	None	-10921639	47.806	37	0	214	62769	46.228	3.140	0.238	0.397
ID3039166	3039166	44	0.665	302.046	13.606	0	2160.090	9	3.950	1	None	-10921639	63.107	42	0	227	82859	63.179	3.515	0.443	0.613
ID3053379	3053379	44	1.240	301.985	13.381	0	2400.100	10	3.950	1	None	-10921639	109.986	103	0	255	144412	87.464	4.766	0.747	1.076
ID3041979	3041979	44	1.022	301.343	12.742	0	2640.110	11	3.950	1	None	-10921639	91.481	74	0	255	120114	82.426	4.559	0.634	0.861
ID3060482	3060482	44	0.658	300.670	12.164	0	2880.120	12	3.950	1	None	-10921639	56.690	31	0	235	74434	62.035	3.311	0.545	0.645
ID3056182	3056182	44	0.921	302.690	10.931	0	3120.130	13	3.950	1	None	-10921639	78.223	50	0	255	102707	78.929	4.454	0.620	0.759
ID3057617	3057617	44	0.584	304.395	10.811	0	3360.140	14	3.950	1	None	-10921639	55.467	19	0	235	72828	68.673	3.168	0.271	0.344
ID3068963	3068963	44	0.768	307.727	8.494	0	3600.150	15	3.950	1	None	-10921639	84.832	76	0	255	111385	77.275	4.448	0.410	0.638
ID3061863	3061863	44	0.908	306.860	7.228	0	3840.160	16	3.950	1	None	-10921639	88.344	63	0	255	115996	88.145	4.509	0.469	0.640
ID3067523	3067523	44	0.828	306.835	5.900	0	4080.170	17	3.950	1	None	-10921639	82.086	62	0	255	107779	80.209	4.144	0.508	0.689
ID3070374	3070374	44	0.708	305.568	5.234	0	4320.180	18	3.950	1	None	-10921639	74.375	41	0	248	97654	78.182	4.456	0.377	0.521
ID3064714	3064714	44	0.482	306.479	5.390	0	4560.190	19	3.950	1	None	-10921639	73.205	67	0	205	96118	66.598	15.010	0.183	0.340
ID3066119	3066119	44	0.514	303.885	4.214	0	4800.200	20	3.950	1	None	-10921639	74.530	77	0	208	97858	61.562	4.551	0.380	0.666
ID3058997	3058997	44	0.638	303.641	0.000	0	5040.210	21	3.950	1	None	-10921639	58.768	13	0	213	77162	68.398	2.749	0.379	0.473
ID3063287	3063287	44	0.691	305.896	4.129	0	5280.220	22	3.950	1	None	-10921639	82.563	69	0	226	108405	72.146	4.536	0.511	0.774
ID3071784	3071784	44	0.709	307.707	5.264	0	5520.230	23	3.950	1	None	-10921639	83.947	89	0	232	110222	67.001	13.735	0.486	0.820
ID3076036	3076036	44	0.779	305.381	8.358	0	5760.240	24	3.950	1	None	-10921639	69.941	43	0	244	91832	71.287	4.573	0.501	0.655
ID3073209	3073209	44	0.711	305.657	7.368	0	6000.250	25	3.950	1	None	-10921639	62.104	44	0	223	81543	63.762	4.494	0.542	0.685
ID3074612	3074612	44	0.822	302.686	5.696	0	6240.260	26	3.950	1	None	-10921639	73.038	60	0	226	95899	64.723	4.654	0.656	0.894
ID3081616	3081616	44	0.821	303.121	5.268	0	6480.270	27	3.950	1	None	-10921639	73.351	60	0	236	96310	62.445	4.695	0.705	0.972
ID3077422	3077422	44	0.998	302.289	5.038	0	6720.280	28	3.950	1	None	-10921639	97.631	92	0	252	128189	64.579	5.059	0.789	1.333
ID3080192	3080192	44	1.000	303.569	5.327	0	6960.290	29	3.950	1	None	-10921639	102.785	107	0	235	134957	57.287	5.055	0.815	1.611
ID3085721	3085721	44	0.668	303.053	4.295	0	7200.300	30	3.950	1	None	-10921639	86.030	91	0	197	112958	45.851	5.134	0.656	1.486
ID3083022	3083022	44	0.334	301.898	4.303	0	7440.310	31	3.950	1	None	-10921639	71.097	75	0	165	93351	37.425	4.892	0.340	0.965
ID3054825	3054825	45	0.424	599.654	17.010	0	480.020	2	3.950	1	None	-10921639	49.012	46	0	161	64353	38.642	14.507	0.358	0.668
ID3043440	3043440	45	0.450	597.161	16.743	0	720.030	3	3.950	1	None	-10921639	47.966	41	0	176	62979	42.012	4.520	0.364	0.610
ID3049104	3049104	45	0.590	596.692	17.163	0	960.040	4	3.950	1	None	-10921639	56.500	49	0	169	74185	49.204	4.768	0.503	0.769
ID3040597	3040597	45	0.754	594.742	16.410	0	1200.050	5	3.950	1	None	-10921639	67.661	62	0	195	88839	53.967	4.681	0.722	1.051
ID3051961	3051961	45	0.679	592.609	16.596	0	1440.060	6	3.950	1	None	-10921639	73.428	75	0	224	96411	54.297	4.678	0.596	1.010
ID3050532	3050532	45	0.544	590.200	15.858	0	1680.070	7	3.950	1	None	-10921639	61.872	65	0	207	81238	45.277	4.609	0.552	0.972
ID3046231	3046231	45	0.495	590.921	12.593	0	1920.080	8	3.950	1	None	-10921639	52.993	54	0	149	69580	37.349	4.813	0.594	1.058
ID3039164	3039164	45	0.639	587.115	13.031	0	2160.090	9	3.950	1	None	-10921639	58.579	57	0	185	76914	44.774	4.794	0.764	1.134
ID3053384	3053384	45	0.670	586.489	14.109	0	2400.100	10	3.950	1	None	-10921639	62.009	62	0	201	81418	48.173	4.695	0.738	1.094
ID3041976	3041976	45	0.544	583.533	12.302	0	2640.110	11	3.950	1	None	-10921639	55.472	51	0	188	72835	44.681	4.456	0.570	0.901
ID3060483	3060483	45	0.426	581.763	12.214	0	2880.120	12	3.950	1	None	-10921639	47.027	46	0	161	61746	37.516	4.880	0.566	0.906
ID3056191	3056191	45	0.575	579.624	11.689	0	3120.130	13	3.950	1	None	-10921639	53.921	44	0	198	70798	48.793	4.552	0.597	0.827
ID3057621	3057621	45	0.555	577.408	11.586	0	3360.140	14	3.950	1	None	-10921639	53.826	44	0	172	70673	46.507	4.655	0.577	0.847
ID3068979	3068979	45	0.512	575.187	11.677	0	3600.150	15	3.950	1	None	-10921639	48.089	40	0	155	63141	40.018	4.728	0.601	0.902
ID3061892	3061892	45	0.537	572.598	12.792	0	3840.160	16	3.950	1	None	-10921639	55.308	52	0	166	72619	41.056	4.843	0.633	1.044
ID3067561	3067561	45	0.635	569.560	13.241	0	4080.170	17	3.950	1	None	-10921639	61.859	48	0	217	81221	57.105	4.606	0.444	0.666
ID3070408	3070408	45	0.562	565.950	13.037	0	4320.180	18	3.950	1	None	-10921639	57.612	48	0	187	75645	52.405	4.543	0.406	0.635
ID3064745	3064745	45	0.475	564.291	12.506	0	4560.190	19	3.950	1	None	-10921639	51.276	50	0	172	67325	42.900	4.622	0.411	0.696
ID3066152	3066152	45	0.600	562.317	11.462	0	4800.200	20	3.950	1	None	-10921639	62.578	50	0	223	82165	56.433	4.597	0.359	0.586
ID3059052	3059052	45	0.551	560.340	11.064	0	5040.210	21	3.950	1	None	-10921639	56.858	48	0	205	74654	49.247	4.500	0.430	0.695
ID3063314	3063314	45	0.857	557.304	11.177	0	5280.220	22	3.950	1	None	-10921639	86.366	61	0	255	113399	83.762	4.627	0.336	0.519
ID3071799	3071799	45	0.493	553.180	9.766	0	5520.230	23	3.950	1	None	-10921639	60.179	29	0	236	79015	67.145	15.010	0.088	0.145
ID3076003	3076003	45	0.234	561.654	0.000	0	5760.240	24	3.950	1	None	-10921639	17.519	0	0	108	23002	25.986	4.810	0.527	0.465
ID3073185	3073185	45	0.492	558.828	0.000	0	6000.250	25	3.950	1	None	-10921639	31.606	9	0	150	41499	39.795	4.658	0.661	0.632
ID3074595	3074595	45	0.522	554.386	0.000	0	6240.260	26	3.950	1	None	-10921639	31.825	0	0	187	41786	47.378	4.388	0.544	0.473
ID3041977	3041977	46	0.231	613.448	12.354	0	2640.110	11	3.950	1	None	-10921639	32.404	28	0	125	42546	25.322	4.692	0.455	0.801
ID3060484	3060484	46	0.293	612.563	12.300	0	2880.120	12	3.950	1	None	-10921639	33.608	32	0	94	44127	19.090	5.006	0.775	1.538
ID3047659	3047659	47	0.587	555.764	11.811	0	0.000	0	3.950	1	None	-10921639	59.015	31	0	214	77487	64.848	4.482	0.278	0.395
ID3044841	3044841	47	0.546	553.445	10.771	0	240.010	1	3.950	1	None	-10921639	55.209	30	0	196	72489	61.401	4.432	0.258	0.369
ID3054793	3054793	47	0.662	552.545	10.760	0	480.020	2	3.950	1	None	-10921639	62.260	36	0	231	81748	66.951	4.491	0.394	0.526
ID3043408	3043408	47	0.587	549.261	10.498	0	720.030	3	3.950	1	None	-10921639	58.816	33	0	210	77225	64.270	4.466	0.326	0.450
ID3049074	3049074	47	0.621	548.701	11.302	0	960.040	4	3.950	1	None	-10921639	60.324	39	0	200	79205	63.132	4.542	0.395	0.541
ID3040563	3040563	47	0.489	546.832	10.555	0	1200.050	5	3.950	1	None	-10921639	52.632	26	0	219	69106	59.258	3.499	0.234	0.337
ID3051924	3051924	47	0.409	545.452	9.835	0	1440.060	6	3.950	1	None	-10921639	59.171	45	0	212	77692	57.796	4.396	0.132	0.239
ID3050503	3050503	47	0.436	544.092	9.614	0	1680.070	7	3.950	1	None	-10921639	54.520	35	0	213	71585	59.012	3.375	0.181	0.283
ID3046220	3046220	47	0.390	541.106	9.679	0	1920.080	8	3.950	1	None	-10921639	54.907	35	0	220	72093	58.883	3.678	0.115	0.192
ID3039154	3039154	47	0.304	541.447	11.391	0	2160.090	9	3.950	1	None	-10921639	39.255	13	0	202	51542	50.807	2.757	-0.014	-0.021
ID3053373	3053373	47	0.473	539.468	11.980	0	2400.100	10	3.950	1	None	-10921639	50.224	21	0	210	65944	58.784	3.313	0.165	0.242
ID3041974	3041974	47	0.469	536.267	12.032	0	2640.110	11	3.950	1	None	-10921639	50.455	29	0	223	66247	58.034	2.667	0.181	0.266
ID3060480	3060480	47	0.758	535.393	11.944	0	2880.120	12	3.950	1	None	-10921639	64.019	22	0	255	84057	78.051	4.423	0.388	0.458
ID3056184	3056184	47	1.108	534.885	11.140	0	3120.130	13	3.950	1	None	-10921639	92.216	68	0	255	121079	93.334	4.607	0.644	0.774
ID3057618	3057618	47	1.027	533.668	11.074	0	3360.140	14	3.950	1	None	-10921639	90.784	70	0	255	119199	91.567	4.610	0.506	0.666
ID3068978	3068978	47	1.011	531.314	11.627	0	3600.150	15	3.950	1	None	-10921639	90.484	66	0	255	118806	91.339	4.663	0.508	0.667
ID3061879	3061879	47	0.814	530.351	11.239	0	3840.160	16	3.950	1	None	-10921639	78.622	38	0	255	103231	88.458	4.426	0.278	0.386
ID3067546	3067546	47	0.931	527.074	10.942	0	4080.170	17	3.950	1	None	-10921639	92.887	86	0	255	121961	80.414	4.777	0.450	0.717
ID3070395	3070395	47	0.874	523.466	9.828	0	4320.180	18	3.950	1	None	-10921639	88.919	84	0	255	116750	84.208	4.772	0.375	0.576
ID3064738	3064738	47	0.939	522.987	10.640	0	4560.190	19	3.950	1	None	-10921639	97.063	76	0	255	127444	94.032	4.522	0.372	0.560
ID3066180	3066180	47	0.327	522.263	15.926	0	4800.200	20	3.950	1	None	-10921639	52.188	0	0	202	68523	67.547	3.459	-0.111	-0.193
ID3059074	3059074	47	0.440	518.679	14.661	0	5040.210	21	3.950	1	None	-10921639	67.328	54	0	234	88402	65.717	3.745	0.045	0.089
ID3063316	3063316	47	0.559	519.382	11.567	0	5280.220	22	3.950	1	None	-10921639	78.041	69	0	242	102468	72.433	3.259	0.218	0.385
ID3071801	3071801	47	0.465	517.342	10.358	0	5520.230	23	3.950	1	None	-10921639	64.864	39	0	243	85167	68.159	15.010	0.072	0.128
ID3076046	3076046	47	0.559	518.275	10.782	0	5760.240	24	3.950	1	None	-10921639	71.321	53	0	255	93645	73.729	3.161	0.181	0.296
ID3073224	3073224	47	0.502	515.705	10.939	0	6000.250	25	3.950	1	None	-10921639	70.605	51	0	235	92705	72.047	3.516	0.119	0.209
ID3074628	3074628	47	0.561	510.846	9.437	0	6240.260	26	3.950	1	None	-10921639	70.035	41	0	253	91956	74.396	3.309	0.194	0.306
ID3081631	3081631	47	0.517	509.524	8.300	0	6480.270	27	3.950	1	None	-10921639	68.615	32	0	229	90092	77.042	3.472	0.053	0.090
ID3077432	3077432	47	0.474	507.676	7.127	0	6720.280	28	3.950	1	None	-10921639	57.922	22	0	218	76051	68.492	15.010	0.055	0.089
ID3080198	3080198	47	0.265	506.684	6.034	0	6960.290	29	3.950	1	None	-10921639	40.378	9	0	187	53016	53.281	14.036	-0.080	-0.132
ID3047653	3047653	48	0.665	533.775	10.722	0	0.000	0	3.950	1	None	-10921639	73.594	75	0	225	96629	65.197	4.541	0.436	0.686
ID3044833	3044833	48	0.361	529.837	9.817	0	240.010	1	3.950	1	None	-10921639	60.029	54	0	181	78818	45.574	5.207	0.310	0.623
ID3054784	3054784	48	0.773	530.137	9.226	0	480.020	2	3.950	1	None	-10921639	80.164	54	0	255	105255	84.465	4.456	0.373	0.516
ID3043402	3043402	48	0.614	526.290	9.699	0	720.030	3	3.950	1	None	-10921639	78.299	65	0	255	102807	76.389	4.554	0.304	0.478
ID3049071	3049071	48	0.683	525.244	10.653	0	960.040	4	3.950	1	None	-10921639	76.213	62	0	255	100068	72.561	3.320	0.309	0.496
ID3040557	3040557	48	0.554	523.053	9.129	0	1200.050	5	3.950	1	None	-10921639	64.132	29	0	255	84205	73.407	3.203	0.113	0.178
ID3051926	3051926	48	0.523	522.994	10.398	0	1440.060	6	3.950	1	None	-10921639	69.678	56	0	238	91487	67.664	3.198	0.149	0.267
ID3050507	3050507	48	0.584	521.220	10.538	0	1680.070	7	3.950	1	None	-10921639	72.632	64	0	241	95366	65.568	3.203	0.231	0.416
ID3046226	3046226	48	0.945	517.442	11.614	0	1920.080	8	3.950	1	None	-10921639	89.250	62	0	255	117185	89.685	4.424	0.418	0.587
ID3039155	3039155	48	0.981	513.278	11.516	0	2160.090	9	3.950	1	None	-10921639	89.738	71	0	255	117826	88.050	4.498	0.472	0.653
ID3053374	3053374	48	0.964	511.766	12.121	0	2400.100	10	3.950	1	None	-10921639	86.405	52	0	255	113450	88.491	4.573	0.463	0.618
ID3041975	3041975	48	0.964	509.612	12.354	0	2640.110	11	3.950	1	None	-10921639	92.521	65	0	255	121480	89.855	4.583	0.396	0.585
ID3060486	3060486	48	0.883	507.628	12.588	0	2880.120	12	3.950	1	None	-10921639	81.733	45	0	255	107316	87.397	4.547	0.374	0.509
ID3056193	3056193	48	0.653	505.504	11.826	0	3120.130	13	3.950	1	None	-10921639	67.175	38	0	239	88201	73.561	3.551	0.263	0.380
ID3057619	3057619	48	0.687	503.235	11.247	0	3360.140	14	3.950	1	None	-10921639	72.324	38	0	255	94962	78.156	4.436	0.211	0.323
ID3068968	3068968	48	0.421	499.527	10.076	0	3600.150	15	3.950	1	None	-10921639	64.349	52	0	206	84490	58.684	3.621	0.180	0.335
ID3061877	3061877	48	0.240	498.019	10.108	0	3840.160	16	3.950	1	None	-10921639	47.689	29	0	192	62616	51.350	2.958	-0.033	-0.064
ID3067544	3067544	48	0.403	496.870	10.065	0	4080.170	17	3.950	1	None	-10921639	53.223	19	0	229	69882	65.232	3.356	0.006	0.010
ID3070400	3070400	48	0.991	502.125	11.098	0	4320.180	18	3.950	1	None	-10921639	95.135	56	0	255	124912	96.441	4.666	0.391	0.555
ID3064741	3064741	48	1.097	500.419	11.053	0	4560.190	19	3.950	1	None	-10921639	100.196	76	0	255	131557	95.604	4.646	0.511	0.709
ID3066147	3066147	48	0.982	498.347	9.730	0	4800.200	20	3.950	1	None	-10921639	92.363	78	0	255	121272	84.729	4.584	0.564	0.786
ID3059047	3059047	48	0.613	496.421	9.251	0	5040.210	21	3.950	1	None	-10921639	79.276	71	0	226	104089	74.158	4.384	0.293	0.484
ID3063329	3063329	48	0.392	491.870	13.249	0	5280.220	22	3.950	1	None	-10921639	66.898	65	0	186	87837	54.401	4.405	0.123	0.269
ID3071812	3071812	48	0.521	488.919	12.425	0	5520.230	23	3.950	1	None	-10921639	63.966	48	0	217	83988	63.359	4.254	0.178	0.305
ID3076062	3076062	48	0.550	488.457	13.711	0	5760.240	24	3.950	1	None	-10921639	63.983	49	0	225	84010	65.174	4.434	0.172	0.288
ID3073238	3073238	48	0.598	487.424	13.373	0	6000.250	25	3.950	1	None	-10921639	67.219	49	0	241	88258	69.285	4.409	0.187	0.306
ID3074674	3074674	48	0.291	489.541	18.376	0	6240.260	26	3.950	1	None	-10921639	65.709	75	0	174	86276	53.241	15.010	0.010	0.024
ID3081676	3081676	48	0.331	492.219	18.051	0	6480.270	27	3.950	1	None	-10921639	83.147	90	0	219	109172	62.233	13.858	0.118	0.282
ID3077482	3077482	48	0.771	491.906	17.572	0	6720.280	28	3.950	1	None	-10921639	98.832	84	0	255	129767	86.738	4.357	0.198	0.377
ID3080253	3080253	48	0.995	489.224	17.241	0	6960.290	29	3.950	1	None	-10921639	112.117	102	0	255	147209	93.245	4.682	0.362	0.639
ID3085782	3085782	48	0.863	486.880	17.068	0	7200.300	30	3.950	1	None	-10921639	99.671	83	0	255	130868	89.621	4.535	0.288	0.498
ID3083067	3083067	48	0.651	482.984	14.970	0	7440.310	31	3.950	1	None	-10921639	93.657	109	0	240	122972	69.168	4.826	0.288	0.606
ID3078865	3078865	48	0.391	480.408	14.648	0	7680.320	32	3.950	1	None	-10921639	73.071	83	0	198	95942	56.727	4.002	0.152	0.341
ID3087136	3087136	48	0.530	488.148	14.006	0	7920.330	33	3.950	1	None	-10921639	72.704	63	0	213	95460	55.402	4.468	0.217	0.467
ID3084423	3084423	48	0.956	487.614	13.480	0	8160.340	34	3.950	1	None	-10921639	103.560	97	0	255	135974	76.913	4.762	0.504	0.903
ID3088464	3088464	48	0.511	485.983	11.704	0	8400.350	35	3.950	1	None	-10921639	72.222	68	0	255	94828	49.101	4.823	0.401	0.842
ID3089796	3089796	48	0.643	482.155	8.144	0	8640.360	36	3.950	1	None	-10921639	84.287	90	0	255	110669	66.665	5.256	0.544	0.891
ID3092434	3092434	48	0.843	480.828	7.099	0	8880.370	37	3.950	1	None	-10921639	95.063	96	0	255	124818	70.372	4.820	0.555	0.964
ID3100303	3100303	48	1.031	477.956	11.313	0	9120.380	38	3.950	1	None	-10921639	129.936	136	0	255	170606	75.491	15.010	0.463	1.090
ID3098967	3098967	48	1.153	473.800	11.040	0	9360.390	39	3.950	1	None	-10921639	109.401	92	0	255	143644	102.898	4.652	0.443	0.653
ID3091138	3091138	48	1.060	472.527	10.421	0	9600.400	40	3.950	1	None	-10921639	97.417	75	0	255	127909	94.471	4.646	0.462	0.652
ID3097638	3097638	48	1.127	473.180	9.731	0	9840.410	41	3.950	1	None	-10921639	113.384	118	0	255	148873	95.155	4.882	0.468	0.759
ID3093764	3093764	48	1.078	473.096	9.219	0	10080.420	42	3.950	1	None	-10921639	113.411	121	0	255	148908	96.019	4.818	0.391	0.663
ID3095048	3095048	48	1.204	471.155	8.387	0	10320.430	43	3.950	1	None	-10921639	127.984	132	0	255	168043	93.443	4.856	0.501	0.914
ID3101635	3101635	48	1.329	470.449	7.664	0	10560.440	44	3.950	1	None	-10921639	131.936	131	0	255	173232	101.343	4.877	0.548	0.921
ID3096323	3096323	48	1.384	468.502	7.579	0	10800.450	45	3.950	1	None	-10921639	143.625	158	0	255	188580	91.455	5.146	0.638	1.223
ID3102945	3102945	48	1.418	468.073	7.898	0	11040.460	46	3.950	1	None	-10921639	149.584	166	0	255	196404	87.338	5.132	0.706	1.418
ID3104250	3104250	48	1.393	467.490	7.981	0	11280.470	47	3.950	1	None	-10921639	144.420	165	0	255	189623	96.091	4.950	0.639	1.172
ID3105536	3105536	48	1.243	464.582	7.755	0	11520.480	48	3.950	1	None	-10921639	126.768	128	0	255	166446	81.608	4.876	0.650	1.224
ID3106783	3106783	48	1.105	462.885	5.997	0	11760.490	49	3.950	1	None	-10921639	106.465	95	0	255	139789	85.322	4.594	0.549	0.884
ID3108045	3108045	48	1.157	464.158	6.925	0	12000.500	50	3.950	1	None	-10921639	134.941	143	0	255	177178	78.512	4.892	0.558	1.232
ID3109306	3109306	48	1.335	462.054	6.594	0	12240.510	51	3.950	1	None	-10921639	145.640	159	0	255	191225	80.194	5.318	0.681	1.471
ID3110579	3110579	48	1.427	461.616	9.052	0	12480.520	52	3.950	1	None	-10921639	149.115	166	0	255	195788	74.807	6.006	0.808	1.782
ID3111820	3111820	48	1.458	459.844	8.212	0	12720.530	53	3.950	1	None	-10921639	148.340	156	0	255	194770	80.611	5.340	0.778	1.611
ID3116705	3116705	48	1.330	457.238	6.180	0	12960.540	54	3.950	1	None	-10921639	134.348	142	0	255	176399	94.031	4.944	0.612	1.085
ID3114749	3114749	48	1.097	455.401	6.071	0	13200.550	55	3.950	1	None	-10921639	122.265	130	0	255	160534	87.249	4.879	0.472	0.899
ID3113044	3113044	48	0.971	455.790	7.463	0	13440.560	56	3.950	1	None	-10921639	101.034	95	0	255	132657	83.618	4.790	0.418	0.713
ID3114229	3114229	48	1.111	453.826	6.485	0	13680.570	57	3.950	1	None	-10921639	120.333	123	0	255	157997	92.020	4.889	0.440	0.799
ID3117962	3117962	48	1.266	453.178	7.419	0	13920.580	58	3.950	1	None	-10921639	126.487	131	0	255	166078	99.426	4.894	0.521	0.872
ID3119203	3119203	48	1.162	452.484	7.418	0	14160.590	59	3.950	1	None	-10921639	117.977	119	0	255	154904	91.414	4.836	0.505	0.866
ID3120403	3120403	48	0.952	450.790	8.696	0	14400.600	60	3.950	1	None	-10921639	102.606	94	0	255	134722	83.150	4.723	0.404	0.710
ID3121642	3121642	48	0.853	451.844	9.584	0	14640.610	61	3.950	1	None	-10921639	105.893	108	0	255	139038	67.570	4.775	0.394	0.886
ID3122870	3122870	48	0.997	450.629	10.270	0	14880.620	62	3.950	1	None	-10921639	106.926	103	0	255	140394	88.979	4.779	0.367	0.645
ID3124079	3124079	48	1.025	447.839	10.914	0	15120.630	63	3.950	1	None	-10921639	113.013	108	0	255	148386	91.026	4.719	0.338	0.627
ID3125295	3125295	48	0.241	451.296	12.027	0	15360.640	64	3.950	1	None	-10921639	46.079	23	0	172	60502	51.464	2.993	-0.011	-0.020
ID3126463	3126463	48	0.345	448.736	11.654	0	15600.650	65	3.950	1	None	-10921639	49.724	8	0	233	65287	64.121	2.968	-0.040	-0.064
ID3128757	3128757	48	0.456	448.009	11.385	0	15840.660	66	3.950	1	None	-10921639	57.312	20	0	255	75251	69.086	3.114	0.026	0.042
ID3127639	3127639	48	0.663	446.872	12.908	0	16080.670	67	3.950	1	None	-10921639	68.542	48	0	255	89995	70.860	4.579	0.281	0.424
ID3132127	3132127	48	0.602	445.065	14.290	0	16320.680	68	3.950	1	None	-10921639	56.860	45	0	199	74657	57.830	4.661	0.421	0.583
ID3129925	3129925	48	0.240	445.249	14.378	0	16560.690	69	3.950	1	None	-10921639	30.747	14	0	159	40371	38.689	2.728	0.104	0.150
ID3131028	3131028	48	0.269	439.148	9.531	0	16800.700	70	3.950	1	None	-10921639	26.310	10	0	148	34545	33.844	3.203	0.382	0.430
ID3133247	3133247	48	0.644	436.118	8.765	0	17040.710	71	3.950	1	None	-10921639	49.422	21	0	199	64891	57.728	4.453	0.657	0.679
ID3134313	3134313	48	0.493	434.924	10.804	0	17280.720	72	3.950	1	None	-10921639	41.734	19	0	149	54797	46.244	4.142	0.569	0.654
ID3135395	3135395	48	0.334	434.787	12.474	0	17520.730	73	3.950	1	None	-10921639	41.816	37	0	143	54904	37.923	4.147	0.251	0.443
ID3136458	3136458	48	0.577	433.806	13.421	0	17760.740	74	3.950	1	None	-10921639	55.181	30	0	206	72452	60.139	4.415	0.317	0.442
ID3137522	3137522	48	0.352	428.525	12.747	0	18000.750	75	3.950	1	None	-10921639	38.067	28	0	134	49982	37.131	4.759	0.357	0.539
ID3138562	3138562	48	0.468	426.103	13.115	0	18240.760	76	3.950	1	None	-10921639	44.321	28	0	178	58193	44.972	4.458	0.419	0.582
ID3139566	3139566	48	0.491	427.716	14.842	0	18480.770	77	3.950	1	None	-10921639	49.337	33	0	197	64779	49.456	3.181	0.432	0.602
ID3142504	3142504	48	0.722	427.670	15.482	0	18720.780	78	3.950	1	None	-10921639	61.162	36	0	255	80306	74.219	2.746	0.514	0.559
ID3145357	3145357	48	0.715	427.982	15.870	0	18960.790	79	3.950	1	None	-10921639	66.798	36	0	255	87706	74.952	3.588	0.417	0.524
ID3140564	3140564	48	0.702	429.602	13.528	0	19200.800	80	3.950	1	None	-10921639	71.209	33	0	255	93498	80.791	15.010	0.244	0.346
ID3141526	3141526	48	0.554	426.583	14.128	0	19440.810	81	3.950	1	None	-10921639	64.269	53	0	231	84385	57.182	3.288	0.318	0.542
ID3143477	3143477	48	0.376	421.808	13.199	0	19680.820	82	3.950	1	None	-10921639	51.377	38	0	163	67458	45.861	4.527	0.224	0.410
ID3146326	3146326	48	0.891	422.364	14.911	0	19920.830	83	3.950	1	None	-10921639	84.760	46	0	255	111290	86.008	4.609	0.490	0.648
ID3144424	3144424	48	0.955	422.974	15.565	0	20160.840	84	3.950	1	None	-10921639	83.482	36	0	255	109612	97.036	3.101	0.602	0.647
ID3147271	3147271	48	0.913	420.849	15.979	0	20400.850	85	3.950	1	None	-10921639	89.562	54	0	255	117595	95.715	3.117	0.492	0.617
ID3150842	3150842	48	0.450	421.546	15.817	0	20640.860	86	3.950	1	None	-10921639	59.446	15	0	255	78052	73.321	3.218	0.059	0.090
ID3148182	3148182	48	0.286	422.224	14.538	0	20880.870	87	3.950	1	None	-10921639	50.605	0	0	255	66445	78.951	15.010	-0.117	-0.170
ID3154999	3154999	48	0.674	424.093	15.852	0	21120.880	88	3.950	1	None	-10921639	69.292	4	0	255	90981	92.691	3.139	0.132	0.174
ID3149093	3149093	48	0.757	423.806	15.740	0	21360.890	89	3.950	1	None	-10921639	74.654	13	0	255	98021	92.368	3.358	0.209	0.279
ID3149953	3149953	48	0.946	424.698	15.331	0	21600.900	90	3.950	1	None	-10921639	89.105	61	0	255	116995	90.295	4.497	0.407	0.571
ID3152541	3152541	48	0.514	424.425	11.193	0	21840.910	91	3.950	1	None	-10921639	66.228	64	0	178	86957	46.031	4.875	0.430	0.865
ID3158266	3158266	48	0.644	424.533	10.229	0	22080.920	92	3.950	1	None	-10921639	66.925	59	0	185	87872	50.904	4.718	0.507	0.885
ID3151719	3151719	48	0.355	422.207	10.171	0	22320.930	93	3.950	1	None	-10921639	60.237	65	0	182	79091	40.600	4.827	0.255	0.603
ID3153377	3153377	48	0.445	419.627	8.738	0	22560.940	94	3.950	1	None	-10921639	61.152	61	0	190	80292	47.003	4.556	0.244	0.510
ID3155881	3155881	48	0.377	419.900	8.720	0	22800.950	95	3.950	1	None	-10921639	62.183	58	0	164	81646	44.534	4.379	0.271	0.596
ID3156666	3156666	48	0.411	421.600	3.238	0	23040.960	96	3.950	1	None	-10921639	70.556	69	0	162	92640	42.373	4.826	0.417	0.980
ID3154188	3154188	48	0.455	418.694	3.570	0	23280.970	97	3.950	1	None	-10921639	71.121	77	0	169	93382	42.413	4.842	0.488	1.100
ID3160590	3160590	48	0.453	417.059	4.053	0	23520.980	98	3.950	1	None	-10921639	65.018	75	0	178	85369	47.194	4.930	0.378	0.756
ID3156677	3156677	48	0.383	416.428	4.925	0	23760.990	99	3.950	1	None	-10921639	52.031	49	0	169	68317	48.036	4.530	0.197	0.357
ID3159109	3159109	48	0.273	415.375	4.346	0	24001.000	100	3.950	1	None	-10921639	45.326	38	0	144	59513	40.179	4.559	0.209	0.391
ID3041972	3041972	49	0.359	281.109	11.618	0	2640.110	11	3.950	1	None	-10921639	39.365	31	0	142	51686	37.071	3.245	0.428	0.637
ID3060473	3060473	49	0.242	282.025	10.101	0	2880.120	12	3.950	1	None	-10921639	36.407	23	0	157	47803	38.423	2.546	0.048	0.087
ID3047656	3047656	50	0.384	601.168	11.221	0	0.000	0	3.950	1	None	-10921639	45.668	48	0	123	59962	32.475	4.871	0.548	0.996
ID3044850	3044850	50	0.571	597.620	12.403	0	240.010	1	3.950	1	None	-10921639	52.919	51	0	157	69483	41.574	4.695	0.692	1.041
ID3054799	3054799	50	0.384	594.795	11.272	0	480.020	2	3.950	1	None	-10921639	33.283	15	0	144	43701	39.231	3.889	0.415	0.498
ID3043410	3043410	50	0.738	591.035	11.380	0	720.030	3	3.950	1	None	-10921639	57.301	25	0	248	75236	66.445	4.492	0.655	0.683
ID3049080	3049080	50	0.507	589.661	12.533	0	960.040	4	3.950	1	None	-10921639	43.482	22	0	184	57092	49.649	3.956	0.447	0.541
ID3040570	3040570	50	0.340	586.983	12.527	0	1200.050	5	3.950	1	None	-10921639	34.424	21	0	142	45199	37.046	4.006	0.318	0.449
ID3051934	3051934	50	0.450	584.933	12.380	0	1440.060	6	3.950	1	None	-10921639	43.045	23	0	181	56518	46.512	4.420	0.375	0.505
ID3050514	3050514	50	0.417	582.716	11.863	0	1680.070	7	3.950	1	None	-10921639	44.392	34	0	166	58287	42.222	3.543	0.380	0.579
ID3046228	3046228	50	0.417	581.282	12.008	0	1920.080	8	3.950	1	None	-10921639	43.682	27	0	168	57354	44.020	2.764	0.379	0.546
ID3039156	3039156	50	0.494	576.848	11.509	0	2160.090	9	3.950	1	None	-10921639	46.249	37	0	163	60725	40.112	4.684	0.596	0.861
ID3053377	3053377	50	0.482	575.683	13.193	0	2400.100	10	3.950	1	None	-10921639	44.947	31	0	170	59015	44.941	4.464	0.429	0.600
ID3041973	3041973	50	0.324	573.243	11.737	0	2640.110	11	3.950	1	None	-10921639	38.649	24	0	154	50746	39.787	4.367	0.176	0.291
ID3060481	3060481	50	0.345	571.709	11.978	0	2880.120	12	3.950	1	None	-10921639	40.035	23	0	153	52566	39.816	4.457	0.207	0.345
ID3056189	3056189	50	0.385	569.675	11.346	0	3120.130	13	3.950	1	None	-10921639	42.946	28	0	169	56388	44.216	4.388	0.232	0.366
ID3057622	3057622	50	0.503	567.038	12.120	0	3360.140	14	3.950	1	None	-10921639	52.538	40	0	181	68982	48.381	4.597	0.387	0.606
ID3068975	3068975	50	0.482	565.264	11.481	0	3600.150	15	3.950	1	None	-10921639	52.029	49	0	139	68314	41.163	4.780	0.458	0.794
ID3061887	3061887	50	0.560	563.006	12.285	0	3840.160	16	3.950	1	None	-10921639	57.629	48	0	191	75667	51.931	4.459	0.401	0.635
ID3067558	3067558	50	0.474	561.178	12.688	0	4080.170	17	3.950	1	None	-10921639	54.002	36	0	173	70904	51.868	4.515	0.256	0.425
ID3070411	3070411	50	0.599	556.909	13.857	0	4320.180	18	3.950	1	None	-10921639	64.937	50	0	229	85262	60.818	4.494	0.316	0.512
ID3064750	3064750	50	0.825	555.265	13.563	0	4560.190	19	3.950	1	None	-10921639	85.261	75	0	253	111948	74.750	4.838	0.439	0.695
ID3066153	3066153	50	0.864	552.194	11.631	0	4800.200	20	3.950	1	None	-10921639	98.825	121	0	226	129757	71.609	5.301	0.516	0.940
ID3059053	3059053	50	0.986	549.936	11.353	0	5040.210	21	3.950	1	None	-10921639	101.983	116	0	255	133904	80.673	4.919	0.569	0.917
ID3063313	3063313	50	1.044	548.250	11.120	0	5280.220	22	3.950	1	None	-10921639	106.877	113	0	255	140330	95.504	4.773	0.436	0.680
ID3071803	3071803	50	1.050	544.671	10.674	0	5520.230	23	3.950	1	None	-10921639	108.835	112	0	255	142901	96.673	4.812	0.394	0.637
ID3076045	3076045	50	1.109	544.403	10.275	0	5760.240	24	3.950	1	None	-10921639	117.102	130	0	255	153755	97.644	4.931	0.460	0.756
ID3073223	3073223	50	1.038	541.233	10.361	0	6000.250	25	3.950	1	None	-10921639	113.038	116	0	255	148419	104.977	4.740	0.366	0.577
ID3074623	3074623	50	0.992	537.795	8.514	0	6240.260	26	3.950	1	None	-10921639	114.443	117	0	255	150264	95.017	4.704	0.371	0.652
ID3081632	3081632	50	1.004	536.507	8.165	0	6480.270	27	3.950	1	None	-10921639	116.254	121	0	255	152641	96.333	4.793	0.361	0.640
ID3077428	3077428	50	1.010	535.407	6.061	0	6720.280	28	3.950	1	None	-10921639	111.308	114	0	255	146147	94.254	4.826	0.389	0.661
ID3080182	3080182	50	0.990	534.199	3.913	0	6960.290	29	3.950	1	None	-10921639	121.220	124	0	255	159162	86.820	4.915	0.510	0.943
ID3085710	3085710	50	1.158	531.977	0.000	0	7200.300	30	3.950	1	None	-10921639	101.513	100	0	255	133286	96.212	8.001	0.645	0.827
ID3083007	3083007	50	1.034	528.747	0.000	0	7440.310	31	3.950	1	None	-10921639	82.899	53	0	255	108846	89.465	5.158	0.491	0.610
ID3078805	3078805	50	0.523	528.141	0.000	0	7680.320	32	3.950	1	None	-10921639	60.909	3	0	255	79973	77.658	2.481	0.321	0.382
ID3047661	3047661	51	0.900	447.992	12.694	0	0.000	0	3.950	1	None	-10921639	86.372	64	0	255	113406	87.487	4.651	0.370	0.533
ID3044853	3044853	51	0.848	446.332	13.523	0	240.010	1	3.950	1	None	-10921639	80.101	50	0	255	105172	86.699	4.512	0.336	0.465
ID3054806	3054806	51	0.556	446.893	13.227	0	480.020	2	3.950	1	None	-10921639	57.782	29	0	255	75868	65.986	4.391	0.236	0.334
ID3043417	3043417	51	0.624	444.674	12.881	0	720.030	3	3.950	1	None	-10921639	59.369	24	0	228	77952	70.411	3.377	0.290	0.379
ID3049079	3049079	51	0.653	443.976	12.573	0	960.040	4	3.950	1	None	-10921639	64.765	34	0	244	85036	72.660	3.846	0.300	0.411
ID3040580	3040580	51	0.572	442.737	13.679	0	1200.050	5	3.950	1	None	-10921639	71.510	78	0	218	93893	59.044	4.558	0.377	0.663
ID3051937	3051937	51	0.573	440.828	12.938	0	1440.060	6	3.950	1	None	-10921639	69.683	74	0	220	91494	57.993	4.638	0.416	0.706
ID3050519	3050519	51	0.384	439.642	13.095	0	1680.070	7	3.950	1	None	-10921639	67.104	66	0	230	88107	56.752	4.613	0.296	0.541
ID3046237	3046237	51	0.464	436.461	13.549	0	1920.080	8	3.950	1	None	-10921639	57.040	41	0	203	74893	59.309	3.461	0.222	0.350
ID3039151	3039151	51	0.376	437.204	10.984	0	2160.090	9	3.950	1	None	-10921639	70.037	65	0	203	91958	58.899	4.136	0.069	0.153
ID3053369	3053369	51	0.653	435.375	10.540	0	2400.100	10	3.950	1	None	-10921639	79.239	56	0	241	104041	73.036	4.629	0.244	0.426
ID3041970	3041970	51	0.799	433.976	10.962	0	2640.110	11	3.950	1	None	-10921639	83.657	58	0	255	109841	79.241	4.532	0.335	0.530
ID3060475	3060475	51	0.688	433.313	10.932	0	2880.120	12	3.950	1	None	-10921639	77.794	39	0	255	102143	85.657	4.423	0.176	0.271
ID3056177	3056177	51	0.826	431.037	9.710	0	3120.130	13	3.950	1	None	-10921639	85.383	48	0	255	112108	90.251	4.365	0.272	0.404
ID3057615	3057615	51	0.854	430.035	10.757	0	3360.140	14	3.950	1	None	-10921639	85.012	45	0	255	111621	92.870	4.415	0.298	0.420
ID3068962	3068962	51	0.594	427.629	8.305	0	3600.150	15	3.950	1	None	-10921639	77.341	49	0	239	101549	81.180	3.652	0.140	0.235
ID3061870	3061870	51	0.701	426.028	8.130	0	3840.160	16	3.950	1	None	-10921639	80.810	43	0	255	106104	88.673	3.544	0.197	0.300
ID3067539	3067539	51	0.632	425.511	9.033	0	4080.170	17	3.950	1	None	-10921639	72.805	11	0	255	95593	86.461	3.921	0.105	0.160
ID3070394	3070394	51	0.578	423.701	9.840	0	4320.180	18	3.950	1	None	-10921639	71.200	21	0	255	93486	86.151	3.499	0.065	0.101
ID3064727	3064727	51	0.434	422.391	8.054	0	4560.190	19	3.950	1	None	-10921639	60.481	29	0	239	79412	68.337	4.398	0.029	0.050
ID3066137	3066137	51	0.287	421.453	7.109	0	4800.200	20	3.950	1	None	-10921639	51.941	33	0	233	68199	55.956	3.157	0.022	0.040
ID3059031	3059031	51	0.502	417.652	6.098	0	5040.210	21	3.950	1	None	-10921639	65.469	26	0	232	85961	74.922	3.925	0.090	0.144
ID3063292	3063292	51	0.440	415.958	4.761	0	5280.220	22	3.950	1	None	-10921639	67.229	35	0	245	88272	74.779	3.248	0.084	0.139
ID3071778	3071778	51	0.324	413.629	4.272	0	5520.230	23	3.950	1	None	-10921639	62.314	32	0	255	81818	69.397	15.010	0.032	0.055
ID3076006	3076006	51	0.487	412.337	2.384	0	5760.240	24	3.950	1	None	-10921639	76.017	65	0	233	99810	68.411	4.473	0.361	0.589
ID3073179	3073179	51	0.769	410.642	0.000	0	6000.250	25	3.950	1	None	-10921639	59.257	17	0	211	77804	68.659	4.463	0.465	0.548
ID3074586	3074586	51	0.487	408.219	0.000	0	6240.260	26	3.950	1	None	-10921639	36.946	0	0	222	48510	55.158	2.636	0.302	0.311
ID3043429	3043429	52	1.034	427.286	15.024	0	720.030	3	3.950	1	None	-10921639	100.353	97	0	255	131764	89.583	4.766	0.546	0.791
ID3049086	3049086	52	1.316	426.487	14.012	0	960.040	4	3.950	1	None	-10921639	124.283	124	0	255	163183	96.528	4.845	0.661	1.024
ID3040579	3040579	52	1.189	425.705	13.653	0	1200.050	5	3.950	1	None	-10921639	114.064	108	0	255	149766	90.538	4.760	0.637	0.981
ID3051936	3051936	52	1.177	424.729	12.695	0	1440.060	6	3.950	1	None	-10921639	117.603	124	0	255	154413	89.782	4.742	0.609	0.991
ID3050516	3050516	52	1.181	423.365	12.536	0	1680.070	7	3.950	1	None	-10921639	113.170	106	0	255	148592	96.663	4.818	0.533	0.814
ID3046225	3046225	52	1.203	421.824	11.639	0	1920.080	8	3.950	1	None	-10921639	118.337	121	0	255	155376	97.696	4.800	0.536	0.846
ID3039149	3039149	52	1.093	418.245	10.416	0	2160.090	9	3.950	1	None	-10921639	113.488	113	0	255	149010	91.918	4.772	0.458	0.776
ID3053371	3053371	52	1.087	418.425	11.629	0	2400.100	10	3.950	1	None	-10921639	114.450	115	0	255	150273	90.187	4.715	0.480	0.823
ID3041971	3041971	52	0.880	417.705	11.231	0	2640.110	11	3.950	1	None	-10921639	99.583	101	0	255	130753	86.181	4.678	0.321	0.562
ID3060478	3060478	52	0.566	417.568	11.548	0	2880.120	12	3.950	1	None	-10921639	76.494	70	0	226	100436	72.236	15.010	0.114	0.217
ID3056180	3056180	52	0.343	416.432	10.009	0	3120.130	13	3.950	1	None	-10921639	59.073	41	0	224	77563	60.599	3.418	-0.014	-0.027
ID3057612	3057612	52	0.580	416.313	10.165	0	3360.140	14	3.950	1	None	-10921639	73.316	63	0	244	96264	72.508	4.580	0.152	0.266
ID3047662	3047662	53	1.030	396.429	13.639	0	0.000	0	3.950	1	None	-10921639	104.212	97	0	255	136830	77.984	4.705	0.570	0.970
ID3044851	3044851	53	1.114	394.768	13.057	0	240.010	1	3.950	1	None	-10921639	124.249	119	0	255	163139	77.277	4.919	0.574	1.173
ID3054809	3054809	53	1.169	396.243	13.514	0	480.020	2	3.950	1	None	-10921639	129.667	131	0	255	170253	82.213	4.819	0.572	1.148
ID3043423	3043423	53	1.103	395.451	13.915	0	720.030	3	3.950	1	None	-10921639	116.353	120	0	255	152771	87.503	4.627	0.497	0.883
ID3049085	3049085	53	1.030	395.802	13.781	0	960.040	4	3.950	1	None	-10921639	113.510	105	0	255	149039	92.469	4.526	0.412	0.716
ID3040577	3040577	53	1.123	395.324	13.190	0	1200.050	5	3.950	1	None	-10921639	126.015	142	0	255	165458	85.580	4.697	0.530	1.020
ID3051931	3051931	53	1.110	393.204	11.727	0	1440.060	6	3.950	1	None	-10921639	126.471	121	0	255	166056	81.273	4.726	0.506	1.046
ID3050511	3050511	53	1.039	392.216	11.435	0	1680.070	7	3.950	1	None	-10921639	123.395	132	0	255	162018	84.681	4.754	0.464	0.923
ID3046221	3046221	53	1.097	391.155	10.754	0	1920.080	8	3.950	1	None	-10921639	121.554	130	0	255	159600	91.417	4.685	0.468	0.848
ID3039153	3039153	53	1.030	388.184	11.008	0	2160.090	9	3.950	1	None	-10921639	121.285	134	0	255	159247	86.305	4.731	0.435	0.852
ID3053370	3053370	53	1.025	388.150	10.863	0	2400.100	10	3.950	1	None	-10921639	116.755	118	0	255	153299	87.922	4.775	0.421	0.787
ID3041968	3041968	53	1.000	386.512	10.619	0	2640.110	11	3.950	1	None	-10921639	115.112	111	0	255	151142	87.927	4.694	0.407	0.758
ID3060468	3060468	53	0.822	385.087	9.576	0	2880.120	12	3.950	1	None	-10921639	95.928	85	0	255	125953	75.959	4.764	0.348	0.651
ID3056169	3056169	53	0.863	383.427	8.069	0	3120.130	13	3.950	1	None	-10921639	96.019	87	0	255	126073	77.087	4.598	0.386	0.693
ID3057593	3057593	53	0.947	382.730	6.410	0	3360.140	14	3.950	1	None	-10921639	109.783	105	0	255	144145	69.374	4.831	0.484	1.032
ID3068947	3068947	53	0.856	380.032	5.672	0	3600.150	15	3.950	1	None	-10921639	107.092	103	0	255	140612	69.746	4.734	0.400	0.878
ID3061844	3061844	53	0.741	379.139	4.253	0	3840.160	16	3.950	1	None	-10921639	112.865	118	0	244	148192	52.779	4.916	0.501	1.428
ID3067509	3067509	53	0.773	378.761	3.257	0	4080.170	17	3.950	1	None	-10921639	108.663	114	0	235	142675	65.737	4.801	0.570	1.200
ID3070346	3070346	53	0.916	376.321	0.000	0	4320.180	18	3.950	1	None	-10921639	77.903	61	0	255	102287	77.498	5.066	0.573	0.733
ID3064688	3064688	53	0.837	376.522	0.000	0	4560.190	19	3.950	1	None	-10921639	68.625	50	0	255	90105	73.285	4.653	0.451	0.583
ID3066096	3066096	53	0.470	374.705	0.000	0	4800.200	20	3.950	1	None	-10921639	50.822	19	0	233	66729	60.893	3.597	0.337	0.421
ID3059064	3059064	53	0.265	375.377	13.890	0	5040.210	21	3.950	1	None	-10921639	47.182	41	0	165	61950	41.496	3.328	0.069	0.146
ID3063325	3063325	53	0.367	374.822	13.031	0	5280.220	22	3.950	1	None	-10921639	47.586	45	0	136	62480	39.273	4.643	0.272	0.518
ID3040604	3040604	54	0.250	108.780	19.049	0	1200.050	5	3.950	1	None	-10921639	28.650	21	0	192	37617	29.159	2.672	0.349	0.508
ID3051972	3051972	54	0.255	109.946	18.118	0	1440.060	6	3.950	1	None	-10921639	32.535	26	0	105	42718	23.230	4.698	0.368	0.754
ID3050526	3050526	54	0.269	114.950	14.847	0	1680.070	7	3.950	1	None	-10921639	30.769	23	0	143	40400	27.771	4.488	0.453	0.691
ID3046232	3046232	54	0.278	116.154	13.191	0	1920.080	8	3.950	1	None	-10921639	32.487	22	0	216	42655	33.384	3.131	0.291	0.439
ID3039152	3039152	54	0.276	115.453	11.199	0	2160.090	9	3.950	1	None	-10921639	32.253	22	0	119	42348	29.942	3.447	0.284	0.477
ID3053372	3053372	54	0.472	108.473	11.939	0	2400.100	10	3.950	1	None	-10921639	49.880	47	0	155	65492	43.081	4.681	0.449	0.717
ID3041969	3041969	54	0.464	110.179	10.922	0	2640.110	11	3.950	1	None	-10921639	48.583	40	0	187	63789	43.116	4.515	0.536	0.786
ID3060471	3060471	54	0.320	111.576	9.830	0	2880.120	12	3.950	1	None	-10921639	35.976	18	0	185	47236	40.088	4.371	0.366	0.481
ID3056178	3056178	54	0.333	113.106	9.819	0	3120.130	13	3.950	1	None	-10921639	37.586	22	0	180	49350	39.224	4.526	0.419	0.566
ID3057607	3057607	54	0.251	115.687	8.616	0	3360.140	14	3.950	1	None	-10921639	27.954	14	0	189	36704	37.706	3.567	0.290	0.333
ID3047628	3047628	55	0.598	153.228	5.847	0	0.000	0	3.950	1	None	-10921639	59.426	35	0	232	78026	65.889	3.418	0.357	0.474
ID3044807	3044807	55	0.571	153.179	5.204	0	240.010	1	3.950	1	None	-10921639	60.194	39	0	228	79035	64.093	4.458	0.366	0.503
ID3054766	3054766	55	0.514	155.023	5.236	0	480.020	2	3.950	1	None	-10921639	61.963	55	0	203	81358	55.857	4.576	0.351	0.576
ID3043377	3043377	55	0.694	154.899	5.128	0	720.030	3	3.950	1	None	-10921639	80.750	75	0	252	106025	64.012	4.554	0.474	0.812
ID3049048	3049048	55	0.735	156.380	6.657	0	960.040	4	3.950	1	None	-10921639	71.742	54	0	239	94197	66.341	4.626	0.488	0.709
ID3040549	3040549	55	0.513	156.987	7.788	0	1200.050	5	3.950	1	None	-10921639	54.403	42	0	203	71431	49.420	2.932	0.379	0.605
ID3051896	3051896	55	0.516	158.775	5.670	0	1440.060	6	3.950	1	None	-10921639	55.111	39	0	214	72361	55.816	2.925	0.291	0.446
ID3050477	3050477	55	0.369	159.689	5.526	0	1680.070	7	3.950	1	None	-10921639	49.684	45	0	175	65235	38.285	3.350	0.295	0.591
ID3046198	3046198	55	0.291	160.795	5.438	0	1920.080	8	3.950	1	None	-10921639	41.085	33	0	168	53944	36.857	3.039	0.188	0.353
ID3039123	3039123	55	0.413	159.108	5.692	0	2160.090	9	3.950	1	None	-10921639	51.040	47	0	183	67016	42.388	4.555	0.296	0.551
ID3053331	3053331	55	0.527	161.321	5.032	0	2400.100	10	3.950	1	None	-10921639	54.065	31	0	201	70988	57.970	3.381	0.375	0.508
ID3041934	3041934	55	0.603	162.825	5.456	0	2640.110	11	3.950	1	None	-10921639	63.948	58	0	225	83964	53.186	4.566	0.484	0.784
ID3060435	3060435	55	0.511	164.617	4.637	0	2880.120	12	3.950	1	None	-10921639	61.395	54	0	224	80611	49.835	4.610	0.476	0.795
ID3056141	3056141	55	0.386	165.020	3.322	0	3120.130	13	3.950	1	None	-10921639	58.378	52	0	183	76650	46.022	3.459	0.404	0.730
ID3057550	3057550	55	0.691	166.962	0.000	0	3360.140	14	3.950	1	None	-10921639	55.129	38	0	202	72384	59.728	2.489	0.518	0.630
ID3068910	3068910	55	0.760	166.356	0.000	0	3600.150	15	3.950	1	None	-10921639	60.635	48	0	204	79614	61.592	2.578	0.560	0.707
ID3061814	3061814	55	0.607	162.924	0.000	0	3840.160	16	3.950	1	None	-10921639	48.469	50	0	163	63640	44.330	4.842	0.566	0.790
ID3067487	3067487	55	0.413	163.934	0.000	0	4080.170	17	3.950	1	None	-10921639	34.872	32	0	142	45787	34.468	4.658	0.451	0.629
ID3070336	3070336	55	0.316	164.943	0.000	0	4320.180	18	3.950	1	None	-10921639	30.627	14	0	122	40213	34.196	2.491	0.419	0.529
ID3047626	3047626	56	1.241	576.464	5.642	0	0.000	0	3.950	1	None	-10921639	100.259	84	0	255	131640	87.857	4.698	0.871	1.063
ID3044809	3044809	56	1.088	573.605	5.335	0	240.010	1	3.950	1	None	-10921639	93.138	83	0	255	122290	81.340	4.794	0.781	1.004
ID3054764	3054764	56	1.242	571.382	4.796	0	480.020	2	3.950	1	None	-10921639	102.071	79	0	255	134019	98.632	4.566	0.892	0.976
ID3043382	3043382	56	1.172	568.641	5.361	0	720.030	3	3.950	1	None	-10921639	97.664	80	0	255	128233	95.095	4.697	0.709	0.852
ID3049047	3049047	56	1.044	568.380	6.361	0	960.040	4	3.950	1	None	-10921639	88.638	70	0	255	116382	85.161	4.654	0.666	0.832
ID3040546	3040546	56	1.016	565.529	7.247	0	1200.050	5	3.950	1	None	-10921639	87.300	64	0	255	114625	81.823	4.639	0.646	0.838
ID3051898	3051898	56	0.767	565.692	5.752	0	1440.060	6	3.950	1	None	-10921639	71.033	32	0	255	93266	83.713	3.288	0.324	0.415
ID3050478	3050478	56	0.720	563.420	5.520	0	1680.070	7	3.950	1	None	-10921639	66.841	26	0	255	87762	81.231	3.860	0.296	0.376
ID3046201	3046201	56	0.854	560.906	6.344	0	1920.080	8	3.950	1	None	-10921639	79.092	39	0	255	103848	87.439	4.403	0.352	0.471
ID3039122	3039122	56	0.805	556.845	5.376	0	2160.090	9	3.950	1	None	-10921639	75.615	40	0	255	99282	83.731	3.258	0.366	0.484
ID3053342	3053342	56	1.118	555.435	6.195	0	2400.100	10	3.950	1	None	-10921639	102.383	89	0	255	134429	95.678	4.694	0.511	0.723
ID3041935	3041935	56	1.078	553.225	5.688	0	2640.110	11	3.950	1	None	-10921639	102.372	92	0	255	134414	89.443	4.817	0.543	0.805
ID3060453	3060453	56	1.115	551.813	7.145	0	2880.120	12	3.950	1	None	-10921639	108.503	118	0	255	142464	86.299	4.844	0.582	0.925
ID3056165	3056165	56	1.210	550.583	6.843	0	3120.130	13	3.950	1	None	-10921639	123.148	134	0	255	161693	92.653	4.947	0.580	0.975
ID3057595	3057595	56	1.097	548.893	6.597	0	3360.140	14	3.950	1	None	-10921639	118.556	128	0	255	155664	88.278	4.788	0.577	0.982
ID3068958	3068958	56	1.218	546.611	7.246	0	3600.150	15	3.950	1	None	-10921639	125.358	147	0	255	164595	96.476	4.782	0.598	0.972
ID3061872	3061872	56	1.100	545.469	8.182	0	3840.160	16	3.950	1	None	-10921639	125.497	138	0	255	164777	79.664	4.893	0.537	1.101
ID3067534	3067534	56	0.946	541.436	8.127	0	4080.170	17	3.950	1	None	-10921639	97.788	101	0	249	128395	68.021	4.854	0.618	1.098
ID3070387	3070387	56	1.084	538.901	7.808	0	4320.180	18	3.950	1	None	-10921639	114.749	126	0	251	150665	73.656	5.074	0.606	1.175
ID3064733	3064733	56	1.056	538.298	9.507	0	4560.190	19	3.950	1	None	-10921639	105.526	109	0	255	138556	71.672	5.043	0.712	1.225
ID3066135	3066135	56	0.845	534.672	6.709	0	4800.200	20	3.950	1	None	-10921639	86.433	97	0	204	113487	63.926	5.168	0.645	1.061
ID3059035	3059035	56	0.636	529.561	6.853	0	5040.210	21	3.950	1	None	-10921639	63.443	60	0	228	83301	54.202	4.537	0.577	0.857
ID3063302	3063302	56	0.510	529.318	6.975	0	5280.220	22	3.950	1	None	-10921639	53.183	41	0	212	69829	53.185	4.527	0.332	0.498
ID3071788	3071788	56	0.773	527.581	6.249	0	5520.230	23	3.950	1	None	-10921639	77.472	63	0	233	101721	70.106	4.623	0.437	0.672
ID3076033	3076033	56	0.868	527.025	7.532	0	5760.240	24	3.950	1	None	-10921639	86.685	73	0	255	113817	81.904	4.658	0.416	0.622
ID3073204	3073204	56	1.113	523.632	6.218	0	6000.250	25	3.950	1	None	-10921639	104.149	106	0	255	136747	91.941	4.834	0.544	0.798
ID3074610	3074610	56	1.166	518.914	5.263	0	6240.260	26	3.950	1	None	-10921639	116.913	121	0	255	153507	88.503	4.836	0.598	0.989
ID3081618	3081618	56	1.075	517.189	5.292	0	6480.270	27	3.950	1	None	-10921639	107.106	116	0	255	140630	89.043	4.810	0.591	0.893
ID3077416	3077416	56	0.742	515.012	3.435	0	6720.280	28	3.950	1	None	-10921639	88.353	78	0	229	116008	74.721	4.727	0.548	0.838
ID3080181	3080181	56	0.402	513.356	3.558	0	6960.290	29	3.950	1	None	-10921639	56.138	51	0	178	73709	47.173	4.502	0.381	0.656
ID3085709	3085709	56	0.498	511.182	0.000	0	7200.300	30	3.950	1	None	-10921639	51.016	37	0	182	66984	50.901	5.386	0.446	0.618
ID3083005	3083005	56	0.618	508.961	0.000	0	7440.310	31	3.950	1	None	-10921639	37.171	4	0	202	48805	51.390	2.898	0.615	0.551
ID3078803	3078803	56	0.281	507.144	0.000	0	7680.320	32	3.950	1	None	-10921639	19.989	0	0	194	26246	41.628	2.469	0.395	0.272
ID3047586	3047586	57	0.544	30.889	0.000	0	0.000	0	3.950	1	None	-10921639	41.874	46	0	130	54981	35.889	7.310	0.802	1.039
ID3044773	3044773	57	0.413	29.072	0.000	0	240.010	1	3.950	1	None	-10921639	41.628	46	0	161	54657	35.185	7.489	0.629	0.914
ID3054726	3054726	57	0.364	27.861	0.000	0	480.020	2	3.950	1	None	-10921639	43.277	53	0	118	56823	35.069	6.988	0.525	0.850
ID3043363	3043363	57	0.357	27.697	3.088	0	720.030	3	3.950	1	None	-10921639	52.840	53	0	137	69379	31.604	4.810	0.571	1.215
ID3049032	3049032	57	0.386	30.382	4.302	0	960.040	4	3.950	1	None	-10921639	57.575	63	0	126	75596	28.847	6.036	0.609	1.510
ID3040529	3040529	57	0.441	31.333	4.804	0	1200.050	5	3.950	1	None	-10921639	64.193	66	0	122	84286	21.966	7.715	0.725	2.457
ID3051888	3051888	57	0.446	34.402	4.068	0	1440.060	6	3.950	1	None	-10921639	68.464	71	0	134	89893	23.113	7.044	0.728	2.495
ID3050471	3050471	57	0.533	34.167	4.753	0	1680.070	7	3.950	1	None	-10921639	74.433	79	0	123	97731	25.247	8.078	0.748	2.524
ID3046194	3046194	57	0.525	33.791	4.562	0	1920.080	8	3.950	1	None	-10921639	71.589	74	0	137	93997	32.586	8.455	0.708	1.821
ID3039118	3039118	57	0.438	33.996	5.054	0	2160.090	9	3.950	1	None	-10921639	63.307	67	0	118	83122	21.561	8.425	0.729	2.475
ID3053334	3053334	57	0.490	35.820	5.653	0	2400.100	10	3.950	1	None	-10921639	64.654	64	0	124	84891	19.868	7.806	0.762	2.815
ID3041932	3041932	57	0.478	36.677	5.246	0	2640.110	11	3.950	1	None	-10921639	60.672	63	0	148	79662	22.905	6.966	0.774	2.312
ID3060441	3060441	57	0.379	37.404	5.050	0	2880.120	12	3.950	1	None	-10921639	48.871	49	0	122	64168	25.293	5.641	0.653	1.527
ID3056159	3056159	57	0.434	40.504	6.095	0	3120.130	13	3.950	1	None	-10921639	53.308	54	0	116	69994	22.875	6.746	0.696	1.913
ID3057596	3057596	57	0.480	42.509	6.877	0	3360.140	14	3.950	1	None	-10921639	55.206	59	0	142	72486	29.399	6.026	0.721	1.573
ID3068952	3068952	57	0.462	41.551	6.747	0	3600.150	15	3.950	1	None	-10921639	56.004	60	0	139	73533	29.071	5.094	0.668	1.543
ID3061869	3061869	57	0.388	40.292	8.083	0	3840.160	16	3.950	1	None	-10921639	47.711	52	0	111	62645	25.089	5.946	0.580	1.396
ID3067540	3067540	57	0.374	40.689	9.290	0	4080.170	17	3.950	1	None	-10921639	43.819	45	0	104	57535	23.516	4.936	0.625	1.433
ID3070382	3070382	57	0.239	40.419	6.893	0	4320.180	18	3.950	1	None	-10921639	31.055	31	0	74	40775	15.492	6.228	0.598	1.500
ID3047609	3047609	58	0.310	134.603	3.275	0	0.000	0	3.950	1	None	-10921639	50.581	53	0	122	66413	29.335	4.809	0.553	1.228
ID3044797	3044797	58	0.442	134.616	3.979	0	240.010	1	3.950	1	None	-10921639	55.748	57	0	149	73197	33.705	4.763	0.666	1.322
ID3054757	3054757	58	0.417	136.910	4.429	0	480.020	2	3.950	1	None	-10921639	53.247	58	0	134	69913	31.929	4.914	0.609	1.263
ID3043383	3043383	58	0.309	137.107	5.755	0	720.030	3	3.950	1	None	-10921639	44.539	47	0	106	58480	22.919	7.128	0.516	1.323
ID3049045	3049045	58	0.469	139.518	6.192	0	960.040	4	3.950	1	None	-10921639	58.349	61	0	135	76612	30.135	5.323	0.530	1.341
ID3040531	3040531	58	0.523	138.243	5.021	0	1200.050	5	3.950	1	None	-10921639	64.484	66	0	156	84667	33.051	5.604	0.700	1.606
ID3051879	3051879	58	0.377	139.047	1.035	0	1440.060	6	3.950	1	None	-10921639	40.227	38	0	147	52818	39.107	3.679	0.535	0.717
ID3050463	3050463	58	0.395	140.279	3.617	0	1680.070	7	3.950	1	None	-10921639	62.406	63	0	150	81939	27.814	5.607	0.584	1.654
ID3046188	3046188	58	0.456	140.015	4.070	0	1920.080	8	3.950	1	None	-10921639	68.260	71	0	159	89626	30.726	5.033	0.667	1.777
ID3039106	3039106	58	0.515	138.610	2.919	0	2160.090	9	3.950	1	None	-10921639	70.097	71	0	155	92038	32.001	6.852	0.816	1.968
ID3053327	3053327	58	0.389	141.427	4.327	0	2400.100	10	3.950	1	None	-10921639	55.525	57	0	123	72904	23.891	4.976	0.671	1.866
ID3041933	3041933	58	0.446	144.889	5.196	0	2640.110	11	3.950	1	None	-10921639	63.191	66	0	129	82970	25.881	6.999	0.649	1.922
ID3060443	3060443	58	0.548	147.055	5.380	0	2880.120	12	3.950	1	None	-10921639	67.982	73	0	143	89261	30.998	6.699	0.752	1.883
ID3056153	3056153	58	0.578	147.653	5.024	0	3120.130	13	3.950	1	None	-10921639	66.759	68	0	172	87654	34.836	6.925	0.846	1.757
ID3057583	3057583	58	0.546	150.510	5.395	0	3360.140	14	3.950	1	None	-10921639	63.478	72	0	128	83346	31.958	6.690	0.814	1.782
ID3068933	3068933	58	0.510	148.102	3.557	0	3600.150	15	3.950	1	None	-10921639	65.762	69	0	165	86345	36.756	5.639	0.800	1.590
ID3061837	3061837	58	0.549	149.844	3.004	0	3840.160	16	3.950	1	None	-10921639	71.953	71	0	159	94474	32.801	6.220	0.833	1.994
ID3067486	3067486	58	0.592	151.215	0.000	0	4080.170	17	3.950	1	None	-10921639	50.388	60	0	132	66160	43.539	8.103	0.722	0.970
ID3070335	3070335	58	0.772	151.820	0.000	0	4320.180	18	3.950	1	None	-10921639	53.388	61	0	168	70098	47.108	6.991	0.913	1.082
ID3064676	3064676	58	0.709	154.243	0.000	0	4560.190	19	3.950	1	None	-10921639	41.736	24	0	172	54800	45.918	4.675	0.951	0.886
ID3066090	3066090	58	0.299	156.464	0.000	0	4800.200	20	3.950	1	None	-10921639	22.040	0	0	117	28939	32.004	2.619	0.653	0.544
ID3058993	3058993	58	0.451	156.262	0.000	0	5040.210	21	3.950	1	None	-10921639	30.583	11	0	160	40156	37.017	2.612	0.808	0.738
ID3063259	3063259	58	0.457	158.685	0.000	0	5280.220	22	3.950	1	None	-10921639	32.576	21	0	128	42772	35.036	4.557	0.724	0.781
ID3039111	3039111	59	0.476	455.052	4.170	0	2160.090	9	3.950	1	None	-10921639	82.066	77	0	239	107753	53.910	4.818	0.349	0.788
ID3053336	3053336	59	0.804	455.478	5.590	0	2400.100	10	3.950	1	None	-10921639	81.347	88	0	210	106808	63.210	4.821	0.626	0.991
ID3041930	3041930	59	0.722	453.907	5.072	0	2640.110	11	3.950	1	None	-10921639	78.254	72	0	204	102747	63.439	4.648	0.499	0.822
ID3060450	3060450	59	0.718	453.181	6.057	0	2880.120	12	3.950	1	None	-10921639	81.915	79	0	215	107554	57.923	4.692	0.461	0.892
ID3056158	3056158	59	0.686	451.743	5.761	0	3120.130	13	3.950	1	None	-10921639	94.997	106	0	208	124731	55.939	5.111	0.535	1.184
ID3039130	3039130	60	0.265	598.321	6.798	0	2160.090	9	3.950	1	None	-10921639	33.273	32	0	84	43687	18.089	5.980	0.632	1.425
ID3053352	3053352	60	0.277	599.680	7.418	0	2400.100	10	3.950	1	None	-10921639	34.203	30	0	90	44908	20.376	4.855	0.625	1.291
ID3041931	3041931	60	0.404	599.728	5.140	0	2640.110	11	3.950	1	None	-10921639	47.178	45	0	101	61945	21.357	6.877	0.786	1.945
ID3060437	3060437	60	0.393	599.909	4.656	0	2880.120	12	3.950	1	None	-10921639	51.788	51	5	120	67997	18.589	7.732	0.807	2.489
ID3056144	3056144	60	0.399	597.950	4.215	0	3120.130	13	3.950	1	None	-10921639	52.407	51	0	115	68810	20.397	7.626	0.781	2.253
ID3057581	3057581	60	0.418	597.031	4.690	0	3360.140	14	3.950	1	None	-10921639	54.705	56	0	128	71828	21.743	7.148	0.755	2.164
ID3068945	3068945	60	0.506	595.172	5.264	0	3600.150	15	3.950	1	None	-10921639	59.841	63	0	126	78571	23.407	6.842	0.805	2.280
ID3061854	3061854	60	0.572	591.008	5.845	0	3840.160	16	3.950	1	None	-10921639	61.173	60	0	128	80320	29.305	6.502	0.850	1.918
ID3067530	3067530	60	0.497	589.779	7.105	0	4080.170	17	3.950	1	None	-10921639	51.008	53	0	141	66974	37.804	4.841	0.596	1.008
ID3070388	3070388	60	0.574	587.431	8.254	0	4320.180	18	3.950	1	None	-10921639	52.258	42	0	187	68615	45.212	4.683	0.674	0.931
ID3064730	3064730	60	0.539	586.762	8.672	0	4560.190	19	3.950	1	None	-10921639	47.960	32	0	193	62971	47.410	4.958	0.757	0.872
ID3066127	3066127	60	0.318	583.823	5.578	0	4800.200	20	3.950	1	None	-10921639	28.322	20	0	119	37187	27.743	3.365	0.622	0.783
ID3059043	3059043	60	0.452	586.316	8.214	0	5040.210	21	3.950	1	None	-10921639	39.073	22	0	187	51303	45.336	2.841	0.599	0.646
ID3063315	3063315	60	0.529	587.556	11.391	0	5280.220	22	3.950	1	None	-10921639	47.222	31	0	172	62002	50.066	3.325	0.542	0.663
ID3071811	3071811	60	0.404	584.365	12.379	0	5520.230	23	3.950	1	None	-10921639	36.574	18	0	137	48022	39.749	4.440	0.426	0.550
ID3076068	3076068	60	0.407	584.249	14.080	0	5760.240	24	3.950	1	None	-10921639	35.312	15	0	131	46364	39.524	4.556	0.456	0.559
ID3073251	3073251	60	0.433	582.177	15.208	0	6000.250	25	3.950	1	None	-10921639	38.200	30	0	133	50157	36.434	4.758	0.604	0.790
ID3074653	3074653	60	0.442	578.390	13.955	0	6240.260	26	3.950	1	None	-10921639	44.136	45	0	118	57950	34.190	4.751	0.605	0.973
ID3081649	3081649	60	0.367	579.080	12.042	0	6480.270	27	3.950	1	None	-10921639	33.254	18	0	123	43663	34.796	4.673	0.509	0.645
ID3077452	3077452	60	0.431	578.166	11.129	0	6720.280	28	3.950	1	None	-10921639	35.608	23	0	127	46753	38.490	4.579	0.583	0.681
ID3080214	3080214	60	0.345	574.960	8.929	0	6960.290	29	3.950	1	None	-10921639	31.832	15	0	137	41796	35.722	4.610	0.374	0.485
ID3085735	3085735	60	0.324	572.011	6.741	0	7200.300	30	3.950	1	None	-10921639	31.120	21	0	107	40861	30.637	4.707	0.456	0.636
ID3083028	3083028	60	0.394	568.602	5.008	0	7440.310	31	3.950	1	None	-10921639	32.136	18	0	140	42195	35.406	4.571	0.637	0.706
ID3078815	3078815	60	0.312	566.920	3.533	0	7680.320	32	3.950	1	None	-10921639	30.986	28	0	107	40685	26.776	4.857	0.812	1.037
ID3087086	3087086	60	0.340	566.702	0.000	0	7920.330	33	3.950	1	None	-10921639	23.117	14	0	91	30353	25.653	5.068	0.864	0.835
ID3084369	3084369	60	0.315	565.086	0.000	0	8160.340	34	3.950	1	None	-10921639	16.120	0	0	95	21165	27.348	2.651	0.838	0.537
ID3088445	3088445	60	0.313	569.236	5.578	0	8400.350	35	3.950	1	None	-10921639	22.139	0	0	228	29069	50.207	2.395	0.252	0.178
ID3089775	3089775	60	0.250	565.894	0.000	0	8640.360	36	3.950	1	None	-10921639	15.457	0	0	161	20295	35.191	2.369	0.287	0.196
ID3092416	3092416	60	0.278	566.298	0.000	0	8880.370	37	3.950	1	None	-10921639	16.649	0	0	155	21860	32.323	2.504	0.418	0.304
ID3047612	3047612	61	0.819	586.246	4.011	0	0.000	0	3.950	1	None	-10921639	80.102	66	0	246	105174	74.617	4.573	0.802	0.956
ID3044801	3044801	61	0.912	583.445	4.155	0	240.010	1	3.950	1	None	-10921639	90.419	89	0	255	118720	77.758	4.678	0.817	1.046
ID3054752	3054752	61	0.825	583.595	3.853	0	480.020	2	3.950	1	None	-10921639	83.394	69	0	255	109496	77.270	4.697	0.828	0.978
ID3043364	3043364	61	0.986	578.369	3.273	0	720.030	3	3.950	1	None	-10921639	115.139	131	0	255	151178	81.673	4.939	0.842	1.289
ID3049029	3049029	61	0.971	577.583	3.671	0	960.040	4	3.950	1	None	-10921639	98.904	97	0	255	129861	77.290	4.809	0.822	1.155
ID3040524	3040524	61	0.903	574.855	4.328	0	1200.050	5	3.950	1	None	-10921639	84.086	65	0	255	110405	75.197	4.556	0.738	0.950
ID3051884	3051884	61	0.800	573.009	3.478	0	1440.060	6	3.950	1	None	-10921639	92.085	92	0	245	120907	76.968	4.704	0.635	0.929
ID3050467	3050467	61	1.030	570.841	4.035	0	1680.070	7	3.950	1	None	-10921639	109.871	113	0	255	144260	82.747	4.778	0.691	1.085
ID3046193	3046193	61	0.981	568.454	4.520	0	1920.080	8	3.950	1	None	-10921639	111.491	119	0	255	146388	79.151	4.894	0.653	1.113
ID3039119	3039119	61	0.893	563.980	4.994	0	2160.090	9	3.950	1	None	-10921639	105.509	117	0	255	138533	70.060	4.933	0.554	1.074
ID3053333	3053333	61	0.974	563.129	5.529	0	2400.100	10	3.950	1	None	-10921639	99.276	95	0	255	130350	84.720	4.686	0.512	0.794
ID3041928	3041928	61	0.942	560.826	4.598	0	2640.110	11	3.950	1	None	-10921639	100.784	94	0	255	132330	87.839	4.612	0.529	0.794
ID3060436	3060436	61	0.894	559.687	4.670	0	2880.120	12	3.950	1	None	-10921639	92.327	77	0	255	121225	86.237	4.487	0.540	0.751
ID3056143	3056143	61	0.803	558.526	4.012	0	3120.130	13	3.950	1	None	-10921639	96.460	99	0	255	126652	80.968	4.563	0.536	0.831
ID3057582	3057582	61	1.008	556.915	4.962	0	3360.140	14	3.950	1	None	-10921639	105.609	109	0	255	138664	85.707	4.643	0.555	0.880
ID3068944	3068944	61	1.049	554.088	5.181	0	3600.150	15	3.950	1	None	-10921639	112.852	118	0	255	148175	88.230	4.658	0.572	0.931
ID3061853	3061853	61	1.153	552.792	5.838	0	3840.160	16	3.950	1	None	-10921639	123.495	137	0	255	162149	96.646	4.696	0.559	0.917
ID3067529	3067529	61	1.248	551.118	6.404	0	4080.170	17	3.950	1	None	-10921639	125.117	139	0	255	164279	91.185	4.808	0.705	1.134
ID3070377	3070377	61	1.280	548.756	5.785	0	4320.180	18	3.950	1	None	-10921639	128.437	133	0	255	168638	83.994	4.864	0.751	1.311
ID3064715	3064715	61	1.313	547.483	5.627	0	4560.190	19	3.950	1	None	-10921639	129.602	143	0	255	170167	89.790	4.886	0.774	1.260
ID3066109	3066109	61	0.920	544.191	2.656	0	4800.200	20	3.950	1	None	-10921639	114.434	128	0	255	150252	74.785	4.814	0.749	1.310
ID3059014	3059014	61	1.025	539.327	1.969	0	5040.210	21	3.950	1	None	-10921639	124.579	141	0	255	163572	87.088	5.684	0.723	1.201
ID3063285	3063285	61	1.033	538.445	3.904	0	5280.220	22	3.950	1	None	-10921639	127.525	142	0	255	167440	84.061	4.880	0.744	1.295
ID3071768	3071768	61	0.937	533.996	0.000	0	5520.230	23	3.950	1	None	-10921639	88.915	75	0	255	116745	87.922	8.161	0.565	0.730
ID3076002	3076002	61	0.870	533.390	0.000	0	5760.240	24	3.950	1	None	-10921639	85.919	93	0	251	112811	75.535	8.312	0.538	0.796
ID3073184	3073184	61	1.048	531.573	0.000	0	6000.250	25	3.950	1	None	-10921639	92.228	113	0	227	121096	73.702	7.212	0.700	1.031
ID3074594	3074594	61	1.015	528.343	0.000	0	6240.260	26	3.950	1	None	-10921639	77.146	72	0	208	101293	69.268	6.529	0.798	0.988
ID3081603	3081603	61	1.014	526.122	0.000	0	6480.270	27	3.950	1	None	-10921639	75.458	76	0	235	99076	66.174	5.049	0.829	1.033
ID3077412	3077412	61	0.790	523.699	0.000	0	6720.280	28	3.950	1	None	-10921639	57.085	45	0	203	74952	56.921	5.988	0.736	0.850
ID3080175	3080175	61	0.608	521.479	0.000	0	6960.290	29	3.950	1	None	-10921639	51.646	46	0	166	67811	50.170	5.342	0.619	0.787
ID3085724	3085724	61	0.254	521.521	4.553	0	7200.300	30	3.950	1	None	-10921639	35.816	24	0	142	47026	38.356	3.637	0.187	0.294
ID3083006	3083006	61	0.293	518.046	0.000	0	7440.310	31	3.950	1	None	-10921639	26.768	2	0	116	35147	31.418	5.714	0.546	0.602
ID3078804	3078804	61	0.254	516.835	0.000	0	7680.320	32	3.950	1	None	-10921639	28.431	0	0	192	37330	38.144	2.409	0.253	0.301
ID3047638	3047638	62	0.940	453.204	8.199	0	0.000	0	3.950	1	None	-10921639	99.075	62	0	255	130085	103.089	4.527	0.229	0.358
ID3044823	3044823	62	0.822	451.097	7.863	0	240.010	1	3.950	1	None	-10921639	92.904	55	0	255	121983	97.808	4.531	0.159	0.261
ID3054779	3054779	62	0.725	450.550	7.891	0	480.020	2	3.950	1	None	-10921639	86.260	49	0	255	113260	91.386	15.010	0.144	0.238
ID3043390	3043390	62	0.586	448.147	6.931	0	720.030	3	3.950	1	None	-10921639	73.382	15	0	255	96351	86.208	15.010	0.050	0.081
ID3049054	3049054	62	0.644	448.245	7.220	0	960.040	4	3.950	1	None	-10921639	72.907	25	0	255	95727	84.154	15.010	0.116	0.180
ID3040543	3040543	62	0.867	447.726	7.151	0	1200.050	5	3.950	1	None	-10921639	86.329	31	0	255	113350	96.567	4.508	0.249	0.357
ID3051903	3051903	62	0.765	446.401	6.624	0	1440.060	6	3.950	1	None	-10921639	77.630	22	0	255	101928	90.831	4.476	0.195	0.279
ID3050481	3050481	62	0.768	444.498	6.233	0	1680.070	7	3.950	1	None	-10921639	84.941	47	0	255	111528	91.120	13.780	0.232	0.351
ID3046199	3046199	62	0.653	443.662	5.873	0	1920.080	8	3.950	1	None	-10921639	74.072	32	0	255	97256	82.845	3.913	0.195	0.291
ID3039116	3039116	62	0.672	440.017	4.930	0	2160.090	9	3.950	1	None	-10921639	75.657	36	0	255	99338	83.508	4.538	0.205	0.308
ID3053329	3053329	62	0.762	437.318	4.411	0	2400.100	10	3.950	1	None	-10921639	84.584	55	0	255	111059	88.151	4.452	0.296	0.438
ID3041929	3041929	62	0.497	437.353	4.785	0	2640.110	11	3.950	1	None	-10921639	67.429	39	0	255	88534	73.165	3.301	0.108	0.180
ID3060440	3060440	62	0.788	437.175	4.899	0	2880.120	12	3.950	1	None	-10921639	88.207	62	0	255	115816	90.888	4.187	0.247	0.385
ID3056142	3056142	62	0.573	435.333	3.649	0	3120.130	13	3.950	1	None	-10921639	82.412	61	0	255	108207	84.632	15.010	0.216	0.346
ID3057579	3057579	62	0.656	433.302	4.205	0	3360.140	14	3.950	1	None	-10921639	85.127	66	0	255	111772	85.437	4.630	0.305	0.466
ID3068935	3068935	62	0.745	438.041	3.651	0	3600.150	15	3.950	1	None	-10921639	103.903	118	0	252	136425	62.560	4.768	0.563	1.197
ID3061843	3061843	62	0.578	435.772	3.906	0	3840.160	16	3.950	1	None	-10921639	81.124	85	0	236	106516	61.999	4.583	0.425	0.780
ID3067515	3067515	62	0.571	433.614	4.434	0	4080.170	17	3.950	1	None	-10921639	77.980	75	0	204	102388	58.102	4.654	0.395	0.760
ID3070368	3070368	62	0.800	430.024	4.475	0	4320.180	18	3.950	1	None	-10921639	102.781	101	0	255	134951	78.293	4.803	0.396	0.745
ID3064712	3064712	62	0.874	429.749	4.794	0	4560.190	19	3.950	1	None	-10921639	108.621	119	0	254	142620	72.467	4.968	0.495	0.993
ID3066124	3066124	62	0.620	431.113	4.911	0	4800.200	20	3.950	1	None	-10921639	87.252	90	0	214	114562	67.875	4.434	0.403	0.738
ID3059020	3059020	62	0.974	426.783	3.619	0	5040.210	21	3.950	1	None	-10921639	109.742	122	0	255	144091	77.115	5.024	0.743	1.213
ID3063278	3063278	62	0.836	424.112	3.167	0	5280.220	22	3.950	1	None	-10921639	101.118	104	0	249	132768	69.386	5.028	0.670	1.169
ID3071763	3071763	62	0.946	420.130	0.000	0	5520.230	23	3.950	1	None	-10921639	73.899	42	0	255	97029	78.013	4.701	0.597	0.708
ID3075998	3075998	62	0.765	418.919	0.000	0	5760.240	24	3.950	1	None	-10921639	71.719	51	0	255	94167	76.142	4.732	0.466	0.599
ID3073180	3073180	62	1.028	418.112	0.000	0	6000.250	25	3.950	1	None	-10921639	75.053	64	0	238	98545	75.529	5.105	0.619	0.760
ID3074587	3074587	62	0.351	415.083	0.000	0	6240.260	26	3.950	1	None	-10921639	30.233	0	0	217	39696	54.433	2.825	0.244	0.218
ID3047632	3047632	63	0.646	353.234	6.643	0	0.000	0	3.950	1	None	-10921639	60.733	17	0	244	79742	73.795	4.377	0.278	0.358
ID3044813	3044813	63	0.582	351.216	5.881	0	240.010	1	3.950	1	None	-10921639	59.575	42	0	209	78222	59.138	3.975	0.350	0.523
ID3054755	3054755	63	0.545	351.871	4.243	0	480.020	2	3.950	1	None	-10921639	56.389	44	0	203	74039	53.098	4.642	0.465	0.674
ID3043375	3043375	63	0.375	351.098	4.555	0	720.030	3	3.950	1	None	-10921639	49.786	45	0	184	65369	44.317	4.660	0.363	0.599
ID3049041	3049041	63	0.490	351.269	5.403	0	960.040	4	3.950	1	None	-10921639	53.231	40	0	190	69892	53.217	4.345	0.335	0.502
ID3040541	3040541	63	0.343	351.553	6.978	0	1200.050	5	3.950	1	None	-10921639	47.912	23	0	204	62908	53.877	4.381	0.027	0.047
ID3051917	3051917	63	0.494	349.289	8.588	0	1440.060	6	3.950	1	None	-10921639	65.381	48	0	208	85845	65.301	4.383	0.144	0.252
ID3050492	3050492	63	0.404	350.759	7.709	0	1680.070	7	3.950	1	None	-10921639	62.375	54	0	197	81898	57.651	15.010	0.064	0.130
ID3046209	3046209	63	0.488	350.662	7.482	0	1920.080	8	3.950	1	None	-10921639	60.858	44	0	202	79906	58.744	4.441	0.154	0.276
ID3039132	3039132	63	0.514	347.357	7.060	0	2160.090	9	3.950	1	None	-10921639	51.203	15	0	193	67229	61.194	4.456	0.224	0.306
ID3053345	3053345	63	0.620	346.641	6.656	0	2400.100	10	3.950	1	None	-10921639	53.433	21	0	224	70157	63.104	4.387	0.397	0.481
ID3041926	3041926	63	0.555	346.551	4.265	0	2640.110	11	3.950	1	None	-10921639	54.627	42	0	219	71725	55.016	4.662	0.500	0.662
ID3060432	3060432	63	0.472	346.229	3.822	0	2880.120	12	3.950	1	None	-10921639	52.689	41	0	156	69181	53.528	4.701	0.396	0.559
ID3056140	3056140	63	0.525	346.254	2.533	0	3120.130	13	3.950	1	None	-10921639	54.764	47	0	185	71905	52.842	4.687	0.660	0.824
ID3057558	3057558	63	0.606	346.643	0.000	0	3360.140	14	3.950	1	None	-10921639	45.455	14	0	166	59683	50.195	6.857	0.803	0.807
ID3068919	3068919	63	0.850	343.816	0.000	0	3600.150	15	3.950	1	None	-10921639	51.693	22	0	228	67873	60.047	4.687	0.840	0.786
ID3047590	3047590	64	1.121	217.232	0.000	0	0.000	0	3.950	1	None	-10921639	68.575	30	0	255	90039	78.763	4.588	0.735	0.738
ID3044777	3044777	64	0.840	217.030	0.000	0	240.010	1	3.950	1	None	-10921639	54.299	9	0	255	71295	70.724	3.571	0.644	0.601
ID3054753	3054753	64	0.573	212.418	4.116	0	480.020	2	3.950	1	None	-10921639	64.903	44	0	238	85217	67.446	4.357	0.414	0.564
ID3043348	3043348	64	0.923	211.983	0.000	0	720.030	3	3.950	1	None	-10921639	65.635	2	0	255	86179	79.522	4.551	0.636	0.642
ID3049008	3049008	64	1.113	212.791	0.000	0	960.040	4	3.950	1	None	-10921639	73.225	30	0	253	96144	81.749	4.964	0.771	0.780
ID3040504	3040504	64	0.674	213.396	0.000	0	1200.050	5	3.950	1	None	-10921639	41.283	0	0	255	54204	69.201	2.610	0.514	0.405
ID3051864	3051864	64	0.633	215.415	0.000	0	1440.060	6	3.950	1	None	-10921639	44.773	0	0	228	58787	68.275	2.671	0.469	0.419
ID3050442	3050442	64	0.355	207.542	0.000	0	1680.070	7	3.950	1	None	-10921639	28.481	0	0	203	37395	45.643	2.368	0.596	0.466
ID3046187	3046187	64	0.285	220.566	3.593	0	1920.080	8	3.950	1	None	-10921639	47.264	46	0	166	62057	35.348	4.764	0.318	0.646
ID3039107	3039107	64	0.479	219.808	2.939	0	2160.090	9	3.950	1	None	-10921639	59.663	55	0	164	78337	39.948	4.837	0.657	1.184
ID3053330	3053330	64	0.623	222.182	4.740	0	2400.100	10	3.950	1	None	-10921639	54.244	34	0	236	71223	54.719	4.509	0.573	0.722
ID3041927	3041927	64	0.634	223.405	4.531	0	2640.110	11	3.950	1	None	-10921639	65.377	53	0	214	85840	55.664	4.614	0.513	0.797
ID3060428	3060428	64	0.467	226.535	3.293	0	2880.120	12	3.950	1	None	-10921639	56.162	49	0	230	73741	49.100	4.830	0.564	0.825
ID3056136	3056136	64	0.475	228.036	1.173	0	3120.130	13	3.950	1	None	-10921639	50.210	51	0	183	65926	46.246	4.692	0.601	0.815
ID3057554	3057554	64	0.564	230.355	0.000	0	3360.140	14	3.950	1	None	-10921639	46.126	31	0	195	60563	50.120	8.301	0.661	0.733
ID3068914	3068914	64	0.532	229.346	0.000	0	3600.150	15	3.950	1	None	-10921639	46.432	51	0	214	60965	41.950	6.733	0.682	0.897
ID3061818	3061818	64	0.660	231.768	0.000	0	3840.160	16	3.950	1	None	-10921639	48.621	46	0	158	63840	45.021	5.255	0.780	0.946
ID3067489	3067489	64	0.757	233.989	0.000	0	4080.170	17	3.950	1	None	-10921639	54.986	53	0	180	72196	51.619	5.468	0.810	0.954
ID3070338	3070338	64	0.508	233.383	0.000	0	4320.180	18	3.950	1	None	-10921639	35.550	0	0	194	46677	46.448	4.771	0.692	0.626
ID3064681	3064681	64	0.299	233.383	0.000	0	4560.190	19	3.950	1	None	-10921639	30.471	0	0	168	40008	42.159	2.516	0.300	0.334
ID3053332	3053332	65	0.280	307.547	5.381	0	2400.100	10	3.950	1	None	-10921639	39.748	20	0	177	52189	46.048	4.006	0.101	0.159
ID3041924	3041924	65	0.369	305.802	3.661	0	2640.110	11	3.950	1	None	-10921639	45.625	40	0	152	59906	41.690	4.548	0.508	0.737
ID3060426	3060426	65	0.438	304.510	2.905	0	2880.120	12	3.950	1	None	-10921639	47.437	40	0	146	62285	43.545	4.794	0.707	0.902
ID3056121	3056121	65	0.582	306.669	0.000	0	3120.130	13	3.950	1	None	-10921639	47.314	17	0	176	62123	55.466	6.641	0.550	0.606
ID3057556	3057556	65	0.428	308.688	0.000	0	3360.140	14	3.950	1	None	-10921639	37.821	9	0	180	49659	46.141	2.538	0.433	0.496
ID3068918	3068918	65	0.288	306.063	0.000	0	3600.150	15	3.950	1	None	-10921639	27.966	0	0	175	36720	43.882	2.297	0.175	0.190
ID3047616	3047616	66	0.781	485.285	4.500	0	0.000	0	3.950	1	None	-10921639	106.848	79	0	255	140291	99.296	3.452	0.327	0.531
ID3044796	3044796	66	0.851	483.654	3.847	0	240.010	1	3.950	1	None	-10921639	95.741	40	0	255	125708	105.125	4.474	0.310	0.431
ID3054763	3054763	66	0.932	483.800	4.793	0	480.020	2	3.950	1	None	-10921639	100.030	57	0	255	131339	102.371	4.422	0.317	0.470
ID3043376	3043376	66	0.958	480.879	4.612	0	720.030	3	3.950	1	None	-10921639	97.184	58	0	255	127603	98.312	4.581	0.398	0.563
ID3049042	3049042	66	1.028	479.209	5.590	0	960.040	4	3.950	1	None	-10921639	106.885	80	0	255	140340	98.238	4.564	0.406	0.628
ID3040536	3040536	66	0.828	477.945	5.598	0	1200.050	5	3.950	1	None	-10921639	94.108	84	0	255	123564	84.489	4.377	0.362	0.592
ID3051899	3051899	66	1.071	476.042	5.801	0	1440.060	6	3.950	1	None	-10921639	99.573	55	0	255	130739	101.394	4.507	0.457	0.616
ID3050472	3050472	66	1.038	474.427	4.811	0	1680.070	7	3.950	1	None	-10921639	101.930	82	0	255	133834	96.258	4.584	0.463	0.670
ID3046190	3046190	66	0.819	472.405	4.149	0	1920.080	8	3.950	1	None	-10921639	86.915	54	0	255	114119	90.029	4.445	0.366	0.517
ID3039105	3039105	66	0.740	469.667	2.504	0	2160.090	9	3.950	1	None	-10921639	95.185	76	0	255	124978	85.469	4.594	0.483	0.726
ID3053322	3053322	66	0.716	469.364	3.305	0	2400.100	10	3.950	1	None	-10921639	99.935	96	0	255	131215	84.934	4.613	0.399	0.672
ID3041925	3041925	66	0.678	468.260	3.817	0	2640.110	11	3.950	1	None	-10921639	94.278	88	0	255	123787	82.597	4.560	0.315	0.547
ID3060427	3060427	66	0.662	466.352	2.847	0	2880.120	12	3.950	1	None	-10921639	98.768	93	0	255	129683	82.622	4.666	0.385	0.664
ID3056127	3056127	66	0.956	463.940	0.000	0	3120.130	13	3.950	1	None	-10921639	93.654	96	0	255	122968	83.758	6.382	0.531	0.776
ID3057564	3057564	66	0.777	461.114	0.000	0	3360.140	14	3.950	1	None	-10921639	94.055	104	0	255	123494	81.788	6.718	0.424	0.685
ID3068922	3068922	66	0.793	455.461	0.000	0	3600.150	15	3.950	1	None	-10921639	86.206	53	0	255	113188	92.070	13.552	0.291	0.422
ID3061826	3061826	66	0.953	454.250	0.000	0	3840.160	16	3.950	1	None	-10921639	89.766	52	0	255	117863	96.237	15.010	0.354	0.487
ID3067498	3067498	66	1.049	452.836	0.000	0	4080.170	17	3.950	1	None	-10921639	97.026	66	0	255	127395	100.431	4.941	0.408	0.560
ID3070348	3070348	66	1.020	449.606	0.000	0	4320.180	18	3.950	1	None	-10921639	97.599	60	0	255	128147	102.936	4.898	0.379	0.522
ID3064692	3064692	66	0.910	449.404	0.000	0	4560.190	19	3.950	1	None	-10921639	90.055	24	0	255	118242	102.754	15.010	0.295	0.399
ID3066100	3066100	66	0.734	448.395	0.000	0	4800.200	20	3.950	1	None	-10921639	74.372	16	0	255	97651	88.553	14.454	0.231	0.316
ID3059005	3059005	66	0.865	445.972	0.000	0	5040.210	21	3.950	1	None	-10921639	77.724	19	0	255	102052	90.860	4.858	0.327	0.421
ID3049013	3049013	67	0.483	306.669	0.000	0	960.040	4	3.950	1	None	-10921639	29.800	0	0	186	39127	44.408	3.858	0.665	0.536
ID3040507	3040507	67	0.682	303.439	0.000	0	1200.050	5	3.950	1	None	-10921639	43.439	30	0	252	57035	49.051	4.760	0.815	0.795
ID3051867	3051867	67	0.729	304.246	0.000	0	1440.060	6	3.950	1	None	-10921639	49.223	31	0	197	64630	53.584	5.133	0.764	0.796
ID3050445	3050445	67	0.356	304.044	0.000	0	1680.070	7	3.950	1	None	-10921639	29.050	0	0	190	38143	46.444	2.602	0.402	0.359
ID3046170	3046170	67	0.819	302.227	0.000	0	1920.080	8	3.950	1	None	-10921639	55.730	43	0	231	73173	58.462	4.825	0.742	0.812
ID3039095	3039095	67	0.634	302.833	0.000	0	2160.090	9	3.950	1	None	-10921639	40.928	0	0	200	53738	54.229	4.536	0.689	0.616
ID3053323	3053323	67	0.373	297.222	4.071	0	2400.100	10	3.950	1	None	-10921639	31.998	6	0	159	42013	45.414	3.128	0.436	0.428
ID3041922	3041922	67	0.567	295.296	3.384	0	2640.110	11	3.950	1	None	-10921639	50.124	18	0	232	65813	60.618	4.376	0.619	0.632
ID3060429	3060429	67	0.332	294.886	3.198	0	2880.120	12	3.950	1	None	-10921639	35.661	15	0	205	46823	43.512	3.302	0.406	0.473
ID3056139	3056139	67	0.652	296.233	2.377	0	3120.130	13	3.950	1	None	-10921639	63.225	41	0	219	83014	68.380	3.749	0.644	0.724
ID3057555	3057555	67	0.902	297.786	0.000	0	3360.140	14	3.950	1	None	-10921639	63.321	0	0	246	83140	77.445	4.653	0.679	0.661
ID3068917	3068917	67	1.077	296.776	0.000	0	3600.150	15	3.950	1	None	-10921639	65.492	0	0	253	85991	83.558	4.774	0.734	0.663
ID3061822	3061822	67	0.992	297.382	0.000	0	3840.160	16	3.950	1	None	-10921639	53.543	0	0	255	70302	83.714	4.373	0.672	0.514
ID3067492	3067492	67	0.716	297.786	0.000	0	4080.170	17	3.950	1	None	-10921639	42.738	0	0	255	56115	71.229	2.789	0.557	0.429
ID3070342	3070342	67	0.763	295.363	0.000	0	4320.180	18	3.950	1	None	-10921639	58.943	38	0	213	77392	62.552	2.493	0.624	0.724
ID3064684	3064684	67	0.915	296.776	0.000	0	4560.190	19	3.950	1	None	-10921639	77.970	81	0	225	102375	67.834	6.421	0.678	0.929
ID3066092	3066092	67	0.939	295.363	0.000	0	4800.200	20	3.950	1	None	-10921639	62.119	0	0	255	81562	82.125	4.600	0.513	0.513
ID3058996	3058996	67	0.506	295.565	0.000	0	5040.210	21	3.950	1	None	-10921639	41.476	0	0	232	54458	60.390	2.943	0.367	0.369
ID3063264	3063264	67	0.609	295.969	0.000	0	5280.220	22	3.950	1	None	-10921639	45.547	0	0	249	59803	64.940	2.607	0.380	0.386
ID3071757	3071757	67	0.281	295.969	0.000	0	5520.230	23	3.950	1	None	-10921639	27.107	0	0	233	35592	51.497	2.420	0.206	0.180
ID3075993	3075993	67	1.057	298.997	0.000	0	5760.240	24	3.950	1	None	-10921639	83.986	81	0	255	110274	80.057	5.062	0.680	0.849
ID3073173	3073173	67	0.481	300.007	0.000	0	6000.250	25	3.950	1	None	-10921639	56.915	0	0	255	74729	72.355	6.149	0.572	0.573
ID3050441	3050441	68	0.268	185.334	0.000	0	1680.070	7	3.950	1	None	-10921639	18.944	0	0	121	24873	28.727	2.522	0.437	0.401
ID3046166	3046166	68	0.392	184.526	0.000	0	1920.080	8	3.950	1	None	-10921639	24.032	0	0	160	31554	39.391	2.644	0.482	0.397
ID3039093	3039093	68	0.360	182.507	0.000	0	2160.090	9	3.950	1	None	-10921639	25.024	0	0	138	32856	37.651	2.483	0.387	0.371
ID3053307	3053307	68	0.549	185.132	0.000	0	2400.100	10	3.950	1	None	-10921639	31.371	0	0	186	41190	48.013	2.502	0.596	0.488
ID3041923	3041923	68	0.241	172.852	3.675	0	2640.110	11	3.950	1	None	-10921639	29.444	20	0	121	38660	28.424	4.536	0.420	0.613
ID3060425	3060425	68	0.352	175.090	2.091	0	2880.120	12	3.950	1	None	-10921639	35.837	21	0	171	47054	37.995	4.750	0.678	0.762
ID3056137	3056137	68	0.312	176.003	1.952	0	3120.130	13	3.950	1	None	-10921639	30.139	17	0	132	39573	32.803	4.601	0.711	0.764
ID3057551	3057551	68	0.303	179.075	0.000	0	3360.140	14	3.950	1	None	-10921639	26.183	21	0	114	34378	27.960	6.131	0.574	0.683
ID3068911	3068911	68	0.667	178.066	0.000	0	3600.150	15	3.950	1	None	-10921639	37.330	3	0	193	49014	49.782	3.286	0.872	0.699
ID3061815	3061815	68	0.477	180.489	0.000	0	3840.160	16	3.950	1	None	-10921639	28.537	4	0	167	37469	40.879	2.507	0.676	0.563
ID3049044	3049044	69	0.361	617.578	6.057	0	960.040	4	3.950	1	None	-10921639	32.007	33	0	108	42025	28.867	5.357	0.614	0.844
ID3040554	3040554	69	0.301	617.578	8.479	0	1200.050	5	3.950	1	None	-10921639	33.117	31	0	98	43483	30.287	4.994	0.466	0.695
ID3051915	3051915	69	0.262	612.401	8.219	0	1440.060	6	3.950	1	None	-10921639	43.698	44	0	100	57375	23.411	6.125	0.478	1.208
ID3050459	3050459	69	0.312	609.806	2.302	0	1680.070	7	3.950	1	None	-10921639	41.385	34	0	183	54338	38.686	2.754	0.436	0.650
ID3046183	3046183	69	0.508	609.525	2.956	0	1920.080	8	3.950	1	None	-10921639	51.583	32	0	229	67728	56.883	3.166	0.551	0.645
ID3039117	3039117	69	0.359	607.981	4.863	0	2160.090	9	3.950	1	None	-10921639	38.229	21	0	209	50195	45.754	2.912	0.315	0.401
ID3053337	3053337	69	0.840	609.409	5.749	0	2400.100	10	3.950	1	None	-10921639	78.922	52	0	255	103624	80.938	3.360	0.513	0.661
ID3041920	3041920	69	0.944	610.342	2.946	0	2640.110	11	3.950	1	None	-10921639	97.042	86	0	255	127416	85.425	4.514	0.750	0.974
ID3060422	3060422	69	1.023	614.145	0.000	0	2880.120	12	3.950	1	None	-10921639	80.036	42	0	255	105087	87.392	4.664	0.799	0.813
ID3056135	3056135	69	1.030	612.934	0.000	0	3120.130	13	3.950	1	None	-10921639	76.750	75	0	218	100773	72.518	5.120	0.859	0.978
ID3057572	3057572	69	1.236	611.723	0.000	0	3360.140	14	3.950	1	None	-10921639	70.251	31	0	234	92239	78.678	4.858	0.943	0.867
ID3068928	3068928	69	1.048	611.117	0.000	0	3600.150	15	3.950	1	None	-10921639	64.072	52	0	203	84127	64.707	5.936	0.975	0.978
ID3061833	3061833	69	1.174	609.906	0.000	0	3840.160	16	3.950	1	None	-10921639	69.657	48	0	219	91459	73.206	5.003	0.931	0.917
ID3067503	3067503	69	0.957	608.493	0.000	0	4080.170	17	3.950	1	None	-10921639	62.099	29	0	216	81536	68.651	4.910	0.827	0.819
ID3070355	3070355	69	0.872	607.483	0.000	0	4320.180	18	3.950	1	None	-10921639	52.771	27	0	217	69288	59.241	5.081	0.862	0.825
ID3064698	3064698	69	0.972	607.887	0.000	0	4560.190	19	3.950	1	None	-10921639	53.429	0	0	226	70152	68.736	4.708	0.878	0.727
ID3066105	3066105	69	0.565	605.060	0.000	0	4800.200	20	3.950	1	None	-10921639	30.414	0	0	210	39934	57.396	2.557	0.692	0.433
ID3059011	3059011	69	1.272	603.647	0.000	0	5040.210	21	3.950	1	None	-10921639	74.154	39	0	255	97364	82.208	4.846	0.903	0.856
ID3063282	3063282	69	0.943	603.573	3.383	0	5280.220	22	3.950	1	None	-10921639	93.394	96	0	255	122626	75.979	4.823	0.845	1.126
ID3071781	3071781	69	0.626	601.348	4.803	0	5520.230	23	3.950	1	None	-10921639	65.660	64	0	218	86211	58.611	4.590	0.557	0.802
ID3076027	3076027	69	0.736	601.969	6.362	0	5760.240	24	3.950	1	None	-10921639	72.303	71	0	209	94934	60.895	15.010	0.545	0.838
ID3073202	3073202	69	1.002	601.426	5.863	0	6000.250	25	3.950	1	None	-10921639	94.567	97	0	255	124166	67.870	4.824	0.769	1.212
ID3074603	3074603	69	0.842	598.238	3.674	0	6240.260	26	3.950	1	None	-10921639	95.039	100	0	233	124786	66.401	4.899	0.754	1.231
ID3081612	3081612	69	0.804	596.762	3.848	0	6480.270	27	3.950	1	None	-10921639	102.205	107	0	240	134195	68.146	4.845	0.633	1.163
ID3047617	3047617	70	0.713	545.769	4.434	0	0.000	0	3.950	1	None	-10921639	89.024	72	0	255	116888	86.703	15.010	0.331	0.511
ID3044800	3044800	70	0.667	543.084	4.254	0	240.010	1	3.950	1	None	-10921639	81.329	64	0	255	106785	82.411	3.236	0.286	0.439
ID3054761	3054761	70	0.851	543.240	4.650	0	480.020	2	3.950	1	None	-10921639	85.992	33	0	255	112907	97.536	4.506	0.325	0.432
ID3043380	3043380	70	0.864	540.258	4.956	0	720.030	3	3.950	1	None	-10921639	97.957	69	0	255	128617	99.183	4.554	0.268	0.418
ID3049046	3049046	70	0.904	539.738	6.191	0	960.040	4	3.950	1	None	-10921639	90.887	52	0	255	119335	95.303	4.583	0.308	0.449
ID3040535	3040535	70	0.864	537.850	5.022	0	1200.050	5	3.950	1	None	-10921639	93.140	68	0	255	122293	93.638	4.480	0.284	0.441
ID3051889	3051889	70	0.809	537.825	4.435	0	1440.060	6	3.950	1	None	-10921639	91.091	35	0	255	119603	101.542	4.488	0.273	0.385
ID3050466	3050466	70	0.902	536.465	4.119	0	1680.070	7	3.950	1	None	-10921639	95.443	50	0	255	125317	102.014	4.562	0.440	0.572
ID3046191	3046191	70	0.836	533.843	4.227	0	1920.080	8	3.950	1	None	-10921639	96.645	63	0	255	126895	100.962	4.593	0.315	0.459
ID3039112	3039112	70	0.746	529.333	4.198	0	2160.090	9	3.950	1	None	-10921639	76.912	7	0	255	100986	94.899	4.243	0.252	0.326
ID3053325	3053325	70	0.674	527.919	4.115	0	2400.100	10	3.950	1	None	-10921639	76.014	11	0	255	99807	92.953	4.353	0.179	0.248
ID3041921	3041921	70	0.760	526.028	3.180	0	2640.110	11	3.950	1	None	-10921639	96.889	63	0	255	127215	99.865	4.502	0.332	0.483
ID3060430	3060430	70	0.750	523.997	3.608	0	2880.120	12	3.950	1	None	-10921639	93.982	73	0	255	123399	93.375	4.608	0.406	0.581
ID3056131	3056131	70	0.997	522.084	0.000	0	3120.130	13	3.950	1	None	-10921639	95.222	78	0	255	125026	93.101	8.284	0.563	0.737
ID3057568	3057568	70	1.117	520.469	0.000	0	3360.140	14	3.950	1	None	-10921639	99.871	99	0	255	131130	88.539	7.088	0.673	0.907
ID3068924	3068924	70	1.138	515.624	0.000	0	3600.150	15	3.950	1	None	-10921639	103.072	127	0	255	135334	81.170	6.973	0.679	1.027
ID3061828	3061828	70	0.744	512.999	0.000	0	3840.160	16	3.950	1	None	-10921639	80.114	73	0	255	105190	78.386	4.785	0.427	0.612
ID3067500	3067500	70	0.680	509.971	0.000	0	4080.170	17	3.950	1	None	-10921639	83.570	77	0	255	109728	82.157	4.669	0.296	0.465
ID3070351	3070351	70	0.649	504.520	0.000	0	4320.180	18	3.950	1	None	-10921639	68.015	12	0	255	89304	81.076	4.438	0.189	0.266
ID3064695	3064695	70	0.568	502.097	0.000	0	4560.190	19	3.950	1	None	-10921639	62.123	18	0	245	81568	73.654	4.388	0.218	0.302
ID3047643	3047643	71	0.251	294.480	9.414	0	0.000	0	3.950	1	None	-10921639	31.965	30	0	91	41970	20.755	4.625	0.417	0.906
ID3044844	3044844	71	0.337	293.747	11.109	0	240.010	1	3.950	1	None	-10921639	40.029	37	0	97	52558	23.436	5.402	0.674	1.375
ID3054796	3054796	71	0.299	294.744	11.116	0	480.020	2	3.950	1	None	-10921639	39.746	40	0	104	52186	21.811	6.736	0.599	1.366
ID3043401	3043401	71	0.254	291.855	9.756	0	720.030	3	3.950	1	None	-10921639	30.345	23	0	110	39843	26.036	13.550	0.291	0.526
ID3049072	3049072	71	0.322	292.931	10.966	0	960.040	4	3.950	1	None	-10921639	32.567	23	0	132	42761	31.032	3.520	0.392	0.591
ID3040566	3040566	71	0.260	289.896	11.627	0	1200.050	5	3.950	1	None	-10921639	25.523	16	0	113	33512	27.361	4.500	0.366	0.500
ID3051927	3051927	71	0.498	289.309	10.695	0	1440.060	6	3.950	1	None	-10921639	42.940	22	0	188	56380	46.933	4.402	0.511	0.618
ID3050506	3050506	71	0.238	291.142	10.404	0	1680.070	7	3.950	1	None	-10921639	25.539	22	0	106	33533	25.127	4.427	0.332	0.506
ID3046219	3046219	71	0.325	291.186	9.067	0	1920.080	8	3.950	1	None	-10921639	30.546	22	0	132	40107	30.780	2.883	0.425	0.592
ID3039138	3039138	71	0.307	289.506	7.858	0	2160.090	9	3.950	1	None	-10921639	28.912	19	0	120	37961	31.574	3.472	0.362	0.487
ID3053361	3053361	71	0.416	290.559	8.203	0	2400.100	10	3.950	1	None	-10921639	37.558	23	0	154	49314	38.781	3.323	0.455	0.606
ID3041950	3041950	71	0.435	288.856	7.350	0	2640.110	11	3.950	1	None	-10921639	40.659	25	0	138	53385	41.761	4.443	0.399	0.555
ID3060451	3060451	71	0.437	289.309	6.493	0	2880.120	12	3.950	1	None	-10921639	43.578	31	0	147	57218	41.478	4.685	0.400	0.601
ID3056161	3056161	71	0.474	290.571	6.342	0	3120.130	13	3.950	1	None	-10921639	50.022	45	0	176	65679	49.412	4.816	0.303	0.471
ID3057587	3057587	71	0.426	291.239	5.356	0	3360.140	14	3.950	1	None	-10921639	52.761	49	0	158	69275	47.017	4.641	0.239	0.433
ID3068942	3068942	71	0.522	289.659	4.807	0	3600.150	15	3.950	1	None	-10921639	61.269	60	0	174	80446	48.676	4.664	0.416	0.740
ID3061841	3061841	71	0.433	289.579	3.538	0	3840.160	16	3.950	1	None	-10921639	63.894	66	0	178	83893	44.604	4.851	0.497	0.951
ID3067504	3067504	71	0.496	289.696	1.524	0	4080.170	17	3.950	1	None	-10921639	64.208	63	0	183	84305	45.409	4.963	0.577	1.035
ID3070356	3070356	71	0.500	287.298	0.758	0	4320.180	18	3.950	1	None	-10921639	56.935	53	0	182	74755	50.949	4.500	0.502	0.747
ID3064707	3064707	71	0.555	288.083	4.005	0	4560.190	19	3.950	1	None	-10921639	71.462	69	0	204	93830	51.434	4.615	0.528	0.961
ID3066106	3066106	71	0.552	287.468	1.471	0	4800.200	20	3.950	1	None	-10921639	65.255	64	0	185	85680	54.675	4.761	0.547	0.844
ID3058995	3058995	71	0.804	286.884	0.000	0	5040.210	21	3.950	1	None	-10921639	49.163	14	0	197	64551	59.607	4.465	0.698	0.678
ID3063263	3063263	71	0.585	287.893	0.000	0	5280.220	22	3.950	1	None	-10921639	43.261	16	0	154	56802	48.800	4.492	0.484	0.578
ID3071756	3071756	71	0.608	287.893	0.000	0	5520.230	23	3.950	1	None	-10921639	45.992	17	0	153	60388	51.818	2.531	0.512	0.601
ID3076011	3076011	71	0.429	290.347	3.591	0	5760.240	24	3.950	1	None	-10921639	60.198	54	0	176	79040	53.322	4.877	0.339	0.572
ID3073187	3073187	71	0.473	290.561	2.002	0	6000.250	25	3.950	1	None	-10921639	61.168	68	0	183	80313	53.123	4.914	0.522	0.790
ID3074581	3074581	71	0.479	289.105	0.000	0	6240.260	26	3.950	1	None	-10921639	37.909	4	0	170	49774	47.222	4.820	0.472	0.515
ID3081588	3081588	71	0.312	290.316	0.000	0	6480.270	27	3.950	1	None	-10921639	36.448	17	0	147	47856	42.422	4.676	0.232	0.323
ID3051919	3051919	72	0.608	317.985	8.806	0	1440.060	6	3.950	1	None	-10921639	68.165	51	0	233	89500	66.926	4.481	0.281	0.447
ID3050497	3050497	72	0.634	317.286	8.424	0	1680.070	7	3.950	1	None	-10921639	89.257	95	0	214	117194	64.746	4.965	0.293	0.625
ID3046207	3046207	72	0.644	318.173	6.792	0	1920.080	8	3.950	1	None	-10921639	80.962	63	0	255	106303	78.193	4.395	0.183	0.320
ID3039135	3039135	72	0.464	316.822	7.210	0	2160.090	9	3.950	1	None	-10921639	69.075	46	0	229	90696	67.752	3.505	0.080	0.151
ID3053358	3053358	72	0.605	316.012	8.167	0	2400.100	10	3.950	1	None	-10921639	78.858	67	0	231	103540	75.215	4.674	0.180	0.320
ID3041951	3041951	72	0.680	316.435	7.354	0	2640.110	11	3.950	1	None	-10921639	88.538	78	0	255	116251	83.916	15.010	0.196	0.346
ID3060442	3060442	72	0.652	316.828	5.132	0	2880.120	12	3.950	1	None	-10921639	93.443	82	0	255	122691	84.409	15.010	0.238	0.426
ID3056148	3056148	72	0.778	317.939	4.653	0	3120.130	13	3.950	1	None	-10921639	86.207	54	0	255	113190	90.624	15.010	0.297	0.436
ID3057578	3057578	72	0.700	318.417	3.977	0	3360.140	14	3.950	1	None	-10921639	89.165	75	0	255	117073	84.439	15.010	0.343	0.540
ID3068934	3068934	72	0.884	315.144	3.580	0	3600.150	15	3.950	1	None	-10921639	97.576	83	0	255	128117	90.933	4.444	0.594	0.800
ID3061840	3061840	72	0.758	314.283	3.068	0	3840.160	16	3.950	1	None	-10921639	95.284	100	0	255	125108	73.869	4.802	0.654	1.020
ID3067493	3067493	72	0.980	315.754	0.000	0	4080.170	17	3.950	1	None	-10921639	84.300	94	0	237	110686	75.659	8.420	0.726	0.937
ID3070343	3070343	72	1.220	314.543	0.000	0	4320.180	18	3.950	1	None	-10921639	91.407	105	0	247	120018	79.004	7.014	0.811	1.036
ID3064685	3064685	72	1.172	314.341	0.000	0	4560.190	19	3.950	1	None	-10921639	85.246	85	0	243	111928	82.170	4.885	0.762	0.897
ID3066093	3066093	72	0.699	313.129	0.000	0	4800.200	20	3.950	1	None	-10921639	49.452	35	0	214	64930	53.477	4.617	0.687	0.753
ID3058998	3058998	72	1.031	312.322	0.000	0	5040.210	21	3.950	1	None	-10921639	75.173	63	0	248	98702	74.198	6.234	0.703	0.837
ID3063304	3063304	72	0.479	321.046	7.578	0	5280.220	22	3.950	1	None	-10921639	42.484	22	0	171	55782	46.222	4.455	0.486	0.601
ID3071796	3071796	72	0.642	319.176	8.660	0	5520.230	23	3.950	1	None	-10921639	54.051	30	0	191	70969	56.887	4.597	0.539	0.665
ID3076043	3076043	72	0.643	320.750	10.325	0	5760.240	24	3.950	1	None	-10921639	62.149	52	0	198	81601	55.622	4.620	0.472	0.717
ID3073211	3073211	72	0.662	320.457	7.620	0	6000.250	25	3.950	1	None	-10921639	57.243	37	0	224	75160	58.753	4.528	0.528	0.673
ID3074615	3074615	72	0.896	318.206	5.950	0	6240.260	26	3.950	1	None	-10921639	72.874	55	0	245	95683	63.958	4.744	0.880	1.067
ID3081620	3081620	72	0.839	318.102	5.853	0	6480.270	27	3.950	1	None	-10921639	69.370	49	0	209	91083	63.958	4.718	0.768	0.942
ID3077426	3077426	72	0.793	317.529	6.110	0	6720.280	28	3.950	1	None	-10921639	69.008	63	0	186	90608	56.866	4.857	0.788	1.070
ID3080184	3080184	72	0.746	316.064	4.468	0	6960.290	29	3.950	1	None	-10921639	61.136	31	0	241	80272	67.420	4.513	0.678	0.733
ID3085722	3085722	72	0.675	316.477	4.239	0	7200.300	30	3.950	1	None	-10921639	60.596	41	0	221	79563	62.054	4.574	0.588	0.724
ID3082998	3082998	72	0.669	317.369	0.000	0	7440.310	31	3.950	1	None	-10921639	49.895	38	0	195	65512	53.196	6.126	0.721	0.786
ID3078794	3078794	72	0.544	317.975	0.000	0	7680.320	32	3.950	1	None	-10921639	39.827	18	0	163	52293	48.656	4.038	0.468	0.522
ID3044834	3044834	73	0.292	260.463	10.049	0	240.010	1	3.950	1	None	-10921639	38.722	38	0	134	50842	31.166	4.584	0.317	0.598
ID3054786	3054786	73	0.500	263.005	9.798	0	480.020	2	3.950	1	None	-10921639	53.794	49	0	175	70631	42.245	5.058	0.558	0.912
ID3043397	3043397	73	0.592	260.587	9.089	0	720.030	3	3.950	1	None	-10921639	55.809	43	0	181	73277	49.709	4.787	0.580	0.824
ID3049070	3049070	73	0.523	263.138	10.681	0	960.040	4	3.950	1	None	-10921639	48.854	33	0	170	64145	48.463	4.526	0.478	0.652
ID3040556	3040556	73	0.418	261.621	8.877	0	1200.050	5	3.950	1	None	-10921639	46.891	38	0	165	61568	42.143	4.676	0.454	0.694
ID3051921	3051921	73	0.986	263.307	9.145	0	1440.060	6	3.950	1	None	-10921639	79.134	50	0	255	103903	82.472	4.552	0.660	0.763
ID3050500	3050500	73	0.500	264.977	9.321	0	1680.070	7	3.950	1	None	-10921639	45.526	26	0	186	59775	49.890	4.394	0.457	0.573
ID3046215	3046215	73	0.910	266.254	8.806	0	1920.080	8	3.950	1	None	-10921639	68.110	28	0	255	89428	79.586	4.522	0.700	0.705
ID3039134	3039134	73	0.592	264.444	7.257	0	2160.090	9	3.950	1	None	-10921639	47.487	25	0	208	62351	50.126	4.411	0.634	0.735
ID3053354	3053354	73	0.693	265.596	7.893	0	2400.100	10	3.950	1	None	-10921639	55.797	24	0	210	73261	60.993	4.448	0.569	0.664
ID3041948	3041948	73	0.514	264.447	6.761	0	2640.110	11	3.950	1	None	-10921639	46.490	22	0	181	61041	49.845	4.452	0.406	0.539
ID3060447	3060447	73	0.666	265.125	5.839	0	2880.120	12	3.950	1	None	-10921639	57.958	34	0	195	76099	58.345	4.492	0.547	0.703
ID3056151	3056151	73	0.890	266.478	4.852	0	3120.130	13	3.950	1	None	-10921639	81.561	70	0	254	107090	73.741	4.772	0.657	0.877
ID3057575	3057575	73	0.888	267.913	1.847	0	3360.140	14	3.950	1	None	-10921639	87.983	70	0	253	115522	82.285	4.644	0.706	0.885
ID3068916	3068916	73	0.861	267.906	0.000	0	3600.150	15	3.950	1	None	-10921639	61.675	26	0	255	80979	71.999	4.823	0.568	0.620
ID3061820	3061820	73	0.636	268.714	0.000	0	3840.160	16	3.950	1	None	-10921639	46.942	8	0	232	61635	63.811	2.519	0.408	0.427
ID3047649	3047649	74	0.870	378.744	9.881	0	0.000	0	3.950	1	None	-10921639	78.692	53	0	255	103322	76.706	4.659	0.475	0.661
ID3044835	3044835	74	0.669	377.984	10.064	0	240.010	1	3.950	1	None	-10921639	63.420	41	0	201	83271	64.466	4.478	0.343	0.503
ID3054785	3054785	74	0.677	379.201	9.397	0	480.020	2	3.950	1	None	-10921639	64.609	45	0	211	84832	61.972	4.482	0.403	0.599
ID3043399	3043399	74	0.665	377.608	9.351	0	720.030	3	3.950	1	None	-10921639	59.850	40	0	207	78583	62.153	4.491	0.472	0.617
ID3049061	3049061	74	0.698	377.321	8.088	0	960.040	4	3.950	1	None	-10921639	63.401	34	0	237	83245	67.707	4.580	0.456	0.586
ID3040550	3040550	74	0.915	378.502	7.853	0	1200.050	5	3.950	1	None	-10921639	82.202	61	0	255	107931	79.901	4.663	0.569	0.746
ID3051907	3051907	74	0.894	377.804	7.124	0	1440.060	6	3.950	1	None	-10921639	78.818	65	0	251	103488	74.163	4.697	0.657	0.843
ID3050482	3050482	74	0.879	376.378	6.562	0	1680.070	7	3.950	1	None	-10921639	75.855	51	0	255	99597	76.792	4.712	0.585	0.729
ID3046204	3046204	74	0.883	375.395	6.738	0	1920.080	8	3.950	1	None	-10921639	83.974	63	0	255	110258	77.871	4.663	0.470	0.689
ID3039133	3039133	74	0.857	372.317	7.009	0	2160.090	9	3.950	1	None	-10921639	79.319	55	0	255	104146	78.270	4.578	0.434	0.613
ID3053351	3053351	74	0.819	373.134	7.378	0	2400.100	10	3.950	1	None	-10921639	78.035	57	0	255	102460	76.895	4.375	0.410	0.590
ID3041949	3041949	74	0.914	373.717	7.086	0	2640.110	11	3.950	1	None	-10921639	85.978	65	0	255	112889	80.944	4.656	0.447	0.656
ID3060445	3060445	74	0.800	374.382	5.601	0	2880.120	12	3.950	1	None	-10921639	79.602	51	0	255	104518	79.887	4.418	0.387	0.556
ID3056152	3056152	74	0.534	372.977	4.933	0	3120.130	13	3.950	1	None	-10921639	56.684	23	0	239	74426	66.555	3.730	0.229	0.318
ID3057588	3057588	74	0.405	372.035	5.432	0	3360.140	14	3.950	1	None	-10921639	44.407	18	0	201	58307	55.213	3.089	0.157	0.219
ID3068920	3068920	74	0.457	373.898	0.000	0	3600.150	15	3.950	1	None	-10921639	36.283	0	0	254	47639	59.756	2.691	0.263	0.253
ID3054771	3054771	75	0.587	0.000	5.653	0	480.020	2	3.950	1	None	-10921639	38.950	11	0	193	51141	51.052	2.543	0.615	0.581
ID3043381	3043381	75	0.616	0.000	5.451	0	720.030	3	3.950	1	None	-10921639	40.602	22	0	179	53310	47.643	4.706	0.667	0.682
ID3049049	3049049	75	0.355	3.905	6.909	0	960.040	4	3.950	1	None	-10921639	47.892	40	0	181	62882	36.763	4.408	0.464	0.826
ID3040501	3040501	75	0.291	6.864	0.000	0	1200.050	5	3.950	1	None	-10921639	27.223	13	0	153	35744	30.910	4.852	0.446	0.543
ID3051895	3051895	75	0.390	10.053	5.696	0	1440.060	6	3.950	1	None	-10921639	44.973	42	0	139	59049	27.855	4.894	0.620	1.236
ID3050479	3050479	75	0.365	11.577	5.569	0	1680.070	7	3.950	1	None	-10921639	36.217	31	0	126	47553	26.865	4.679	0.662	1.074
ID3046192	3046192	75	0.390	11.646	4.437	0	1920.080	8	3.950	1	None	-10921639	44.909	43	0	135	58966	27.006	5.029	0.786	1.463
ID3039115	3039115	75	0.379	13.134	4.584	0	2160.090	9	3.950	1	None	-10921639	46.543	46	0	116	61111	24.706	6.175	0.763	1.631
ID3053339	3053339	75	0.514	19.289	5.978	0	2400.100	10	3.950	1	None	-10921639	58.804	61	0	129	77210	29.831	6.391	0.709	1.636
ID3041946	3041946	75	0.583	20.630	6.696	0	2640.110	11	3.950	1	None	-10921639	65.055	71	0	136	85417	31.830	5.326	0.740	1.739
ID3060472	3060472	75	0.583	23.609	10.006	0	2880.120	12	3.950	1	None	-10921639	63.462	70	0	128	83326	28.355	6.910	0.881	2.096
ID3056190	3056190	75	0.538	25.750	11.585	0	3120.130	13	3.950	1	None	-10921639	55.415	60	0	130	72760	31.190	6.064	0.821	1.602
ID3057629	3057629	75	0.567	27.719	13.158	0	3360.140	14	3.950	1	None	-10921639	58.888	60	0	149	77320	30.092	5.848	0.837	1.783
ID3068981	3068981	75	0.585	27.340	12.914	0	3600.150	15	3.950	1	None	-10921639	67.586	71	0	142	88740	25.651	6.756	0.869	2.450
ID3061894	3061894	75	0.579	25.672	13.444	0	3840.160	16	3.950	1	None	-10921639	62.792	66	0	137	82446	28.886	6.354	0.826	1.966
ID3067562	3067562	75	0.596	26.332	13.638	0	4080.170	17	3.950	1	None	-10921639	64.781	68	0	168	85058	29.336	6.864	0.834	2.009
ID3070406	3070406	75	0.466	25.699	12.570	0	4320.180	18	3.950	1	None	-10921639	50.930	50	0	120	66871	26.891	4.958	0.720	1.586
ID3064734	3064734	75	0.347	28.289	10.175	0	4560.190	19	3.950	1	None	-10921639	44.650	46	0	106	58626	20.911	7.096	0.604	1.609
ID3066146	3066146	75	0.297	32.531	9.730	0	4800.200	20	3.950	1	None	-10921639	38.912	39	0	88	51091	19.504	6.390	0.614	1.517
ID3059054	3059054	75	0.244	34.336	11.597	0	5040.210	21	3.950	1	None	-10921639	33.406	31	0	84	43862	18.345	6.778	0.633	1.412
ID3047630	3047630	76	0.759	208.971	6.416	0	0.000	0	3.950	1	None	-10921639	64.720	21	0	255	84977	79.468	3.420	0.422	0.483
ID3044810	3044810	76	0.768	208.542	5.589	0	240.010	1	3.950	1	None	-10921639	66.932	30	0	253	87882	75.606	4.363	0.435	0.537
ID3054800	3054800	76	0.279	208.313	11.840	0	480.020	2	3.950	1	None	-10921639	31.936	21	0	157	41932	31.076	4.519	0.348	0.530
ID3043395	3043395	76	0.775	207.986	8.525	0	720.030	3	3.950	1	None	-10921639	73.751	67	0	215	96835	62.288	4.886	0.561	0.851
ID3049056	3049056	76	0.480	207.917	7.741	0	960.040	4	3.950	1	None	-10921639	53.644	50	0	169	70434	43.473	4.585	0.433	0.745
ID3040545	3040545	76	0.683	208.461	7.245	0	1200.050	5	3.950	1	None	-10921639	60.921	49	0	210	79989	54.205	4.667	0.607	0.849
ID3051909	3051909	76	0.913	209.808	7.297	0	1440.060	6	3.950	1	None	-10921639	74.107	51	0	255	97302	74.652	4.614	0.678	0.802
ID3050501	3050501	76	0.881	212.230	9.691	0	1680.070	7	3.950	1	None	-10921639	78.571	79	0	213	103164	58.331	5.018	0.814	1.209
ID3046206	3046206	76	0.820	212.586	6.886	0	1920.080	8	3.950	1	None	-10921639	66.800	46	0	216	87709	64.036	4.639	0.769	0.907
ID3039121	3039121	76	0.659	210.840	5.445	0	2160.090	9	3.950	1	None	-10921639	52.177	36	0	253	68508	50.810	4.692	0.794	0.909
ID3053343	3053343	76	0.754	213.366	6.381	0	2400.100	10	3.950	1	None	-10921639	61.384	49	0	208	80597	57.607	4.560	0.771	0.928
ID3041947	3041947	76	0.544	215.033	6.601	0	2640.110	11	3.950	1	None	-10921639	47.193	33	0	165	61965	45.760	4.500	0.622	0.791
ID3060446	3060446	76	0.508	217.894	5.836	0	2880.120	12	3.950	1	None	-10921639	48.528	36	0	194	63717	43.487	3.329	0.512	0.755
ID3047622	3047622	77	0.584	422.316	4.779	0	0.000	0	3.950	1	None	-10921639	67.992	45	0	227	89273	69.834	4.629	0.322	0.474
ID3044803	3044803	77	0.471	419.963	4.617	0	240.010	1	3.950	1	None	-10921639	56.149	39	0	175	73724	56.180	4.419	0.325	0.490
ID3054751	3054751	77	0.412	420.459	3.850	0	480.020	2	3.950	1	None	-10921639	51.321	28	0	187	67384	57.301	3.258	0.287	0.399
ID3043362	3043362	77	0.407	418.439	2.799	0	720.030	3	3.950	1	None	-10921639	51.131	28	0	220	67135	55.711	3.442	0.383	0.508
ID3049021	3049021	77	0.666	418.100	1.567	0	960.040	4	3.950	1	None	-10921639	72.394	69	0	231	95053	62.480	4.864	0.697	0.952
ID3040510	3040510	77	0.656	418.112	0.000	0	1200.050	5	3.950	1	None	-10921639	54.138	17	0	229	71083	62.887	6.235	0.561	0.619
ID3051871	3051871	77	0.689	418.313	0.000	0	1440.060	6	3.950	1	None	-10921639	62.513	60	0	243	82079	59.913	4.835	0.522	0.716
ID3050450	3050450	77	0.622	415.689	0.000	0	1680.070	7	3.950	1	None	-10921639	51.974	37	0	174	68242	53.615	4.749	0.565	0.700
ID3046175	3046175	77	0.562	413.670	0.000	0	1920.080	8	3.950	1	None	-10921639	46.645	21	0	199	61245	53.376	4.874	0.435	0.530
ID3039098	3039098	77	0.287	409.632	0.000	0	2160.090	9	3.950	1	None	-10921639	28.396	0	0	133	37284	37.780	4.906	0.291	0.339
ID3053346	3053346	77	0.641	414.418	6.654	0	2400.100	10	3.950	1	None	-10921639	83.690	76	0	255	109885	78.755	15.010	0.145	0.270
ID3041944	3041944	77	0.948	412.851	6.528	0	2640.110	11	3.950	1	None	-10921639	95.589	76	0	255	125509	96.112	4.624	0.304	0.464
ID3060452	3060452	77	0.880	412.954	6.540	0	2880.120	12	3.950	1	None	-10921639	89.904	67	0	255	118044	92.001	4.526	0.276	0.423
ID3056157	3056157	77	0.983	411.707	5.645	0	3120.130	13	3.950	1	None	-10921639	99.180	83	0	255	130223	92.608	4.729	0.381	0.591
ID3057590	3057590	77	0.809	411.345	5.857	0	3360.140	14	3.950	1	None	-10921639	88.010	75	0	255	115557	86.146	4.533	0.267	0.431
ID3068943	3068943	77	0.953	408.522	5.255	0	3600.150	15	3.950	1	None	-10921639	105.450	96	0	255	138456	98.313	4.575	0.354	0.561
ID3061847	3061847	77	0.891	406.605	4.615	0	3840.160	16	3.950	1	None	-10921639	107.583	114	0	255	141256	89.091	4.582	0.413	0.705
ID3067519	3067519	77	0.928	407.187	5.180	0	4080.170	17	3.950	1	None	-10921639	103.433	103	0	255	135807	87.632	4.550	0.436	0.717
ID3070360	3070360	77	0.873	405.478	2.875	0	4320.180	18	3.950	1	None	-10921639	113.717	113	0	255	149310	89.143	4.707	0.513	0.865
ID3064689	3064689	77	1.026	403.979	0.000	0	4560.190	19	3.950	1	None	-10921639	84.350	42	0	255	110751	90.616	4.805	0.562	0.670
ID3066099	3066099	77	1.151	403.374	0.000	0	4800.200	20	3.950	1	None	-10921639	84.378	62	0	255	110788	86.607	4.787	0.605	0.734
ID3059002	3059002	77	0.425	402.162	0.000	0	5040.210	21	3.950	1	None	-10921639	47.269	14	0	220	62064	60.354	2.511	0.367	0.421
ID3053349	3053349	78	0.595	492.648	7.066	0	2400.100	10	3.950	1	None	-10921639	85.231	92	0	228	111908	64.633	5.006	0.451	0.819
ID3041945	3041945	78	0.601	492.713	6.435	0	2640.110	11	3.950	1	None	-10921639	68.321	46	0	253	89706	67.920	3.180	0.286	0.447
ID3060457	3060457	78	0.956	490.632	7.526	0	2880.120	12	3.950	1	None	-10921639	96.065	77	0	255	126133	86.175	4.457	0.477	0.720
ID3056170	3056170	78	0.997	488.667	8.051	0	3120.130	13	3.950	1	None	-10921639	99.544	89	0	255	130701	88.058	4.677	0.427	0.677
ID3057601	3057601	78	0.491	486.464	7.398	0	3360.140	14	3.950	1	None	-10921639	65.900	49	0	212	86527	62.261	4.439	0.188	0.335
ID3068953	3068953	78	0.477	484.455	6.612	0	3600.150	15	3.950	1	None	-10921639	64.782	61	0	237	85059	58.442	4.545	0.225	0.407
ID3061855	3061855	78	0.601	482.547	6.016	0	3840.160	16	3.950	1	None	-10921639	73.695	66	0	209	96761	58.314	4.646	0.340	0.641
ID3067526	3067526	78	0.354	481.192	6.099	0	4080.170	17	3.950	1	None	-10921639	50.842	36	0	176	66756	50.904	4.052	0.081	0.149
ID3070380	3070380	78	0.607	477.109	6.309	0	4320.180	18	3.950	1	None	-10921639	67.802	41	0	255	89024	74.193	3.295	0.184	0.285
ID3064721	3064721	78	0.435	475.702	6.751	0	4560.190	19	3.950	1	None	-10921639	55.368	37	0	244	72698	60.654	15.010	0.093	0.155
ID3066134	3066134	78	0.279	474.727	6.713	0	4800.200	20	3.950	1	None	-10921639	58.912	66	0	187	77351	47.623	4.455	0.186	0.388
ID3059040	3059040	78	0.535	473.528	8.166	0	5040.210	21	3.950	1	None	-10921639	81.161	79	0	255	106565	69.281	3.508	0.206	0.401
ID3063309	3063309	78	0.689	473.935	9.563	0	5280.220	22	3.950	1	None	-10921639	78.764	31	0	255	103417	89.541	15.010	0.106	0.169
ID3071800	3071800	78	0.669	470.572	9.877	0	5520.230	23	3.950	1	None	-10921639	78.951	31	0	255	103663	91.465	3.311	0.118	0.182
ID3076044	3076044	78	0.735	469.929	10.303	0	5760.240	24	3.950	1	None	-10921639	86.820	41	0	255	113995	95.588	4.364	0.136	0.217
ID3073222	3073222	78	0.508	467.835	9.955	0	6000.250	25	3.950	1	None	-10921639	75.772	41	0	255	99489	82.081	3.452	-0.006	-0.012
ID3074641	3074641	78	0.631	470.794	11.809	0	6240.260	26	3.950	1	None	-10921639	81.366	63	0	255	106834	83.357	15.010	0.115	0.202
ID3081648	3081648	78	0.805	469.106	11.866	0	6480.270	27	3.950	1	None	-10921639	99.294	104	0	255	130373	81.434	4.733	0.382	0.674
ID3077458	3077458	78	0.828	465.932	11.761	0	6720.280	28	3.950	1	None	-10921639	91.867	88	0	255	120621	76.588	4.667	0.434	0.727
ID3080231	3080231	78	0.542	468.646	12.391	0	6960.290	29	3.950	1	None	-10921639	73.992	71	0	201	97152	61.225	4.536	0.218	0.433
ID3085757	3085757	78	0.321	466.755	10.571	0	7200.300	30	3.950	1	None	-10921639	61.270	50	0	195	80447	58.010	3.434	0.081	0.158
ID3040542	3040542	79	0.376	368.528	7.135	0	1200.050	5	3.950	1	None	-10921639	55.491	49	0	255	72860	54.695	3.163	0.232	0.382
ID3051913	3051913	79	0.523	368.206	7.871	0	1440.060	6	3.950	1	None	-10921639	62.506	45	0	225	82070	63.720	4.376	0.186	0.308
ID3050489	3050489	79	0.377	368.172	7.534	0	1680.070	7	3.950	1	None	-10921639	54.160	35	0	196	71112	56.071	3.342	0.053	0.097
ID3046197	3046197	79	0.364	368.651	5.162	0	1920.080	8	3.950	1	None	-10921639	58.784	35	0	216	77183	61.160	15.010	0.101	0.176
ID3039120	3039120	79	0.599	365.883	5.232	0	2160.090	9	3.950	1	None	-10921639	70.132	71	0	199	92083	54.989	4.733	0.386	0.711
ID3053344	3053344	79	0.716	365.159	6.430	0	2400.100	10	3.950	1	None	-10921639	78.678	81	0	217	103304	56.386	4.886	0.538	0.977
ID3041942	3041942	79	0.559	366.328	6.184	0	2640.110	11	3.950	1	None	-10921639	57.073	31	0	246	74937	63.111	3.297	0.337	0.456
ID3060448	3060448	79	0.401	367.389	5.907	0	2880.120	12	3.950	1	None	-10921639	48.379	39	0	187	63522	43.270	4.518	0.274	0.481
ID3056155	3056155	79	0.239	365.730	4.971	0	3120.130	13	3.950	1	None	-10921639	44.669	39	0	154	58650	40.123	15.010	0.143	0.279
ID3057599	3057599	79	0.687	360.327	7.239	0	3360.140	14	3.950	1	None	-10921639	58.635	15	0	255	76988	81.573	2.965	0.318	0.347
ID3068954	3068954	79	0.837	355.438	7.324	0	3600.150	15	3.950	1	None	-10921639	67.368	13	0	255	88454	91.771	3.089	0.443	0.451
ID3061860	3061860	79	0.799	353.874	6.799	0	3840.160	16	3.950	1	None	-10921639	69.185	36	0	255	90840	82.589	3.202	0.401	0.480
ID3067533	3067533	79	0.521	353.450	7.661	0	4080.170	17	3.950	1	None	-10921639	54.047	29	0	230	70964	62.219	3.317	0.220	0.313
ID3070376	3070376	79	0.489	352.674	5.911	0	4320.180	18	3.950	1	None	-10921639	60.571	53	0	212	79530	52.151	3.029	0.377	0.636
ID3064758	3064758	79	0.316	358.229	15.466	0	4560.190	19	3.950	1	None	-10921639	53.831	56	0	125	70680	35.270	4.526	0.235	0.581
ID3066163	3066163	79	0.433	355.735	14.158	0	4800.200	20	3.950	1	None	-10921639	58.385	56	0	152	76660	36.452	4.729	0.393	0.903
ID3059059	3059059	79	0.634	351.872	12.621	0	5040.210	21	3.950	1	None	-10921639	74.374	73	0	196	97653	44.653	4.892	0.578	1.220
ID3063311	3063311	79	0.471	351.281	10.453	0	5280.220	22	3.950	1	None	-10921639	64.609	70	0	146	84831	36.902	5.397	0.491	1.153
ID3047637	3047637	80	0.570	491.716	8.098	0	0.000	0	3.950	1	None	-10921639	70.336	30	0	255	92351	82.314	3.327	0.053	0.085
ID3044819	3044819	80	0.665	489.235	7.208	0	240.010	1	3.950	1	None	-10921639	82.081	40	0	255	107773	90.948	15.010	0.102	0.167
ID3054775	3054775	80	0.681	488.927	7.225	0	480.020	2	3.950	1	None	-10921639	91.910	67	0	255	120678	93.011	15.010	0.155	0.266
ID3043391	3043391	80	0.519	486.952	7.942	0	720.030	3	3.950	1	None	-10921639	70.055	13	0	255	91982	85.047	3.487	0.010	0.016
ID3049062	3049062	80	0.591	485.974	8.495	0	960.040	4	3.950	1	None	-10921639	71.865	22	0	255	94359	86.260	3.536	0.075	0.116
ID3040559	3040559	80	0.568	484.988	9.390	0	1200.050	5	3.950	1	None	-10921639	68.669	15	0	255	90163	84.666	3.377	0.065	0.099
ID3051920	3051920	80	0.393	484.283	8.856	0	1440.060	6	3.950	1	None	-10921639	61.276	33	0	255	80456	70.983	3.670	8.738E-4	0.002
ID3050495	3050495	80	0.606	482.467	8.244	0	1680.070	7	3.950	1	None	-10921639	71.634	37	0	255	94056	80.360	3.898	0.157	0.242
ID3046208	3046208	80	0.868	480.689	7.281	0	1920.080	8	3.950	1	None	-10921639	85.054	18	0	255	111676	99.084	4.417	0.280	0.376
ID3039129	3039129	80	0.840	478.002	6.750	0	2160.090	9	3.950	1	None	-10921639	88.432	36	0	255	116111	96.916	4.451	0.300	0.421
ID3053341	3053341	80	0.740	478.116	6.324	0	2400.100	10	3.950	1	None	-10921639	75.876	19	0	255	99625	94.112	3.721	0.226	0.298
ID3041940	3041940	80	0.472	477.098	6.091	0	2640.110	11	3.950	1	None	-10921639	58.026	9	0	253	76188	76.111	3.292	0.073	0.104
ID3060449	3060449	80	0.803	475.911	5.867	0	2880.120	12	3.950	1	None	-10921639	84.110	41	0	255	110436	93.888	4.099	0.309	0.423
ID3056146	3056146	80	0.468	474.223	4.489	0	3120.130	13	3.950	1	None	-10921639	63.851	34	0	255	83836	73.967	3.117	0.303	0.401
ID3057577	3057577	80	0.411	473.307	3.481	0	3360.140	14	3.950	1	None	-10921639	56.075	24	0	255	73626	68.718	3.058	0.313	0.389
ID3068929	3068929	80	0.517	469.875	1.959	0	3600.150	15	3.950	1	None	-10921639	53.512	7	0	255	70261	76.200	2.725	0.429	0.422
ID3061834	3061834	80	0.429	469.162	2.064	0	3840.160	16	3.950	1	None	-10921639	55.283	17	0	228	72587	66.667	2.883	0.332	0.413
ID3047604	3047604	81	0.475	344.108	0.985	0	0.000	0	3.950	1	None	-10921639	51.948	22	0	205	68208	58.865	4.743	0.548	0.625
ID3044783	3044783	81	0.845	342.201	0.000	0	240.010	1	3.950	1	None	-10921639	55.923	31	0	190	73427	61.880	4.731	0.745	0.772
ID3054736	3054736	81	0.783	341.596	0.000	0	480.020	2	3.950	1	None	-10921639	50.762	27	0	183	66651	55.743	4.835	0.843	0.833
ID3043358	3043358	81	0.432	340.914	1.237	0	720.030	3	3.950	1	None	-10921639	49.267	31	0	173	64687	52.029	4.895	0.599	0.709
ID3049024	3049024	81	0.441	341.318	2.604	0	960.040	4	3.950	1	None	-10921639	50.868	30	0	186	66790	52.779	3.792	0.489	0.633
ID3040537	3040537	81	0.408	342.745	6.456	0	1200.050	5	3.950	1	None	-10921639	53.007	37	0	220	69598	55.792	3.159	0.122	0.206
ID3051904	3051904	81	0.449	341.211	6.776	0	1440.060	6	3.950	1	None	-10921639	47.399	12	0	217	62235	59.691	3.417	0.157	0.215
ID3050491	3050491	81	0.432	343.030	7.631	0	1680.070	7	3.950	1	None	-10921639	50.522	35	0	186	66335	52.235	4.270	0.205	0.329
ID3046203	3046203	81	0.422	341.435	6.488	0	1920.080	8	3.950	1	None	-10921639	41.569	20	0	180	54580	47.696	3.341	0.309	0.412
ID3039125	3039125	81	0.522	337.507	6.003	0	2160.090	9	3.950	1	None	-10921639	43.685	9	0	189	57359	54.457	4.381	0.440	0.491
ID3053340	3053340	81	0.635	337.091	6.314	0	2400.100	10	3.950	1	None	-10921639	51.276	26	0	203	67326	57.137	4.549	0.578	0.657
ID3041941	3041941	81	0.471	337.994	6.317	0	2640.110	11	3.950	1	None	-10921639	46.225	33	0	153	60693	46.338	4.506	0.459	0.628
ID3060431	3060431	81	0.547	338.207	3.891	0	2880.120	12	3.950	1	None	-10921639	56.236	41	0	179	73838	56.090	4.537	0.551	0.712
ID3056160	3056160	81	0.479	338.051	6.103	0	3120.130	13	3.950	1	None	-10921639	50.548	27	0	209	66370	55.594	4.396	0.223	0.332
ID3057592	3057592	81	0.586	339.461	6.315	0	3360.140	14	3.950	1	None	-10921639	57.981	40	0	191	76129	56.098	4.523	0.397	0.587
ID3068946	3068946	81	0.444	336.594	5.694	0	3600.150	15	3.950	1	None	-10921639	47.281	37	0	166	62080	44.708	4.709	0.331	0.526
ID3061849	3061849	81	0.649	335.517	4.784	0	3840.160	16	3.950	1	None	-10921639	68.398	66	0	179	89806	51.550	4.701	0.601	0.997
ID3067511	3067511	81	0.596	335.385	3.477	0	4080.170	17	3.950	1	None	-10921639	62.639	49	0	180	82245	57.708	4.712	0.614	0.826
ID3070364	3070364	81	0.436	334.251	3.608	0	4320.180	18	3.950	1	None	-10921639	47.744	43	0	157	62688	44.029	4.681	0.560	0.778
ID3046186	3046186	82	0.320	59.501	3.632	0	1920.080	8	3.950	1	None	-10921639	38.632	33	0	134	50724	31.217	4.665	0.570	0.898
ID3039109	3039109	82	0.374	59.673	3.503	0	2160.090	9	3.950	1	None	-10921639	44.195	41	0	143	58028	31.283	4.789	0.677	1.141
ID3053328	3053328	82	0.430	62.228	4.500	0	2400.100	10	3.950	1	None	-10921639	42.094	33	0	119	55269	32.379	4.637	0.767	1.129
ID3041939	3041939	82	0.505	63.789	5.994	0	2640.110	11	3.950	1	None	-10921639	48.835	45	0	126	64120	32.102	4.850	0.796	1.348
ID3060455	3060455	82	0.439	65.758	7.538	0	2880.120	12	3.950	1	None	-10921639	46.433	47	0	146	60966	31.947	4.668	0.658	1.154
ID3056185	3056185	82	0.320	64.531	11.412	0	3120.130	13	3.950	1	None	-10921639	39.743	41	0	116	52183	27.720	6.812	0.608	1.084
ID3057637	3057637	82	0.531	64.018	14.850	0	3360.140	14	3.950	1	None	-10921639	47.604	40	0	152	62504	36.653	4.631	0.846	1.190
ID3069005	3069005	82	0.422	65.573	16.846	0	3600.150	15	3.950	1	None	-10921639	51.733	56	0	124	67925	24.751	5.886	0.805	1.864
ID3061916	3061916	82	0.522	66.187	17.399	0	3840.160	16	3.950	1	None	-10921639	59.872	64	0	124	78612	27.259	5.967	0.800	1.953
ID3067585	3067585	82	0.426	66.765	17.802	0	4080.170	17	3.950	1	None	-10921639	49.691	54	0	114	65244	25.450	5.062	0.728	1.645
ID3070434	3070434	82	0.594	68.893	17.529	0	4320.180	18	3.950	1	None	-10921639	62.214	71	0	143	81687	34.893	5.427	0.787	1.570
ID3064764	3064764	82	0.499	71.810	16.230	0	4560.190	19	3.950	1	None	-10921639	56.989	67	0	131	74826	34.158	4.907	0.637	1.298
ID3066184	3066184	82	0.440	75.823	17.093	0	4800.200	20	3.950	1	None	-10921639	56.355	62	0	128	73994	32.305	5.417	0.599	1.307
ID3059083	3059083	82	0.541	77.641	16.562	0	5040.210	21	3.950	1	None	-10921639	60.597	67	0	139	79564	35.448	5.934	0.704	1.413
ID3063341	3063341	82	0.480	78.557	15.671	0	5280.220	22	3.950	1	None	-10921639	57.800	64	0	135	75891	32.252	5.127	0.649	1.411
ID3071823	3071823	82	0.650	75.526	13.932	0	5520.230	23	3.950	1	None	-10921639	68.041	71	0	164	89338	38.628	5.636	0.807	1.574
ID3076054	3076054	82	0.646	75.638	12.432	0	5760.240	24	3.950	1	None	-10921639	67.242	71	0	191	88289	35.960	5.127	0.873	1.743
ID3073231	3073231	82	0.670	76.315	12.343	0	6000.250	25	3.950	1	None	-10921639	70.936	77	0	143	93139	32.291	5.977	0.906	2.089
ID3074633	3074633	82	0.593	76.377	10.719	0	6240.260	26	3.950	1	None	-10921639	62.998	71	0	143	82717	33.017	6.099	0.892	1.799
ID3081640	3081640	82	0.659	77.087	9.872	0	6480.270	27	3.950	1	None	-10921639	67.585	71	0	148	88739	34.157	6.366	0.927	1.904
ID3077450	3077450	82	0.637	79.530	10.325	0	6720.280	28	3.950	1	None	-10921639	64.928	72	0	135	85251	31.173	5.083	0.934	2.011
ID3080211	3080211	82	0.637	82.861	8.552	0	6960.290	29	3.950	1	None	-10921639	65.425	70	0	151	85903	32.998	6.290	0.893	1.871
ID3085747	3085747	82	0.594	86.518	9.576	0	7200.300	30	3.950	1	None	-10921639	61.104	70	0	138	80230	33.339	6.087	0.866	1.701
ID3083034	3083034	82	0.635	91.325	6.856	0	7440.310	31	3.950	1	None	-10921639	73.773	71	0	165	96864	32.555	5.084	0.713	1.887
ID3078823	3078823	82	0.497	96.548	5.183	0	7680.320	32	3.950	1	None	-10921639	64.264	65	0	142	84378	29.222	6.156	0.647	1.728
ID3087098	3087098	82	0.547	101.007	5.022	0	7920.330	33	3.950	1	None	-10921639	70.710	72	0	150	92842	29.198	6.503	0.743	2.064
ID3084353	3084353	82	0.316	97.714	0.000	0	8160.340	34	3.950	1	None	-10921639	30.993	33	0	102	40694	26.630	6.814	0.612	0.884
ID3088409	3088409	82	0.286	101.954	0.000	0	8400.350	35	3.950	1	None	-10921639	28.390	30	0	96	37276	24.100	8.862	0.631	0.911
ID3053347	3053347	83	0.338	94.066	6.809	0	2400.100	10	3.950	1	None	-10921639	42.961	29	0	158	56408	43.747	15.010	0.224	0.359
ID3041936	3041936	83	0.274	96.198	5.877	0	2640.110	11	3.950	1	None	-10921639	40.089	24	0	140	52637	41.078	15.010	0.144	0.246
ID3060438	3060438	83	0.343	98.844	4.745	0	2880.120	12	3.950	1	None	-10921639	40.703	27	0	156	53443	42.460	4.399	0.334	0.480
ID3056147	3056147	83	0.329	100.085	4.657	0	3120.130	13	3.950	1	None	-10921639	37.617	24	0	163	49391	40.190	15.010	0.317	0.451
ID3057580	3057580	83	0.326	102.652	4.374	0	3360.140	14	3.950	1	None	-10921639	37.647	26	0	159	49430	37.232	3.295	0.394	0.572
ID3068932	3068932	83	0.236	103.614	2.994	0	3600.150	15	3.950	1	None	-10921639	31.046	23	0	132	40763	30.295	3.309	0.457	0.643
ID3061836	3061836	83	0.237	104.770	2.887	0	3840.160	16	3.950	1	None	-10921639	28.297	19	0	119	37154	28.168	2.677	0.535	0.700
ID3067485	3067485	83	0.432	105.588	0.000	0	4080.170	17	3.950	1	None	-10921639	28.749	13	0	138	37747	33.692	5.446	0.861	0.789
ID3070334	3070334	83	0.274	105.992	0.000	0	4320.180	18	3.950	1	None	-10921639	16.363	8	0	86	21485	20.265	2.589	0.793	0.714
ID3064724	3064724	83	0.256	99.779	6.975	0	4560.190	19	3.950	1	None	-10921639	31.332	19	0	164	41139	35.248	3.366	0.236	0.339
ID3066125	3066125	83	0.332	102.227	5.230	0	4800.200	20	3.950	1	None	-10921639	33.759	19	0	141	44325	36.456	3.133	0.430	0.557
ID3044778	3044778	84	0.451	223.289	0.000	0	240.010	1	3.950	1	None	-10921639	34.561	0	0	211	45378	52.464	2.685	0.206	0.225
ID3054730	3054730	84	0.473	221.674	0.000	0	480.020	2	3.950	1	None	-10921639	35.861	0	0	225	47086	58.937	2.333	0.625	0.468
ID3043349	3043349	84	0.298	221.876	0.000	0	720.030	3	3.950	1	None	-10921639	18.890	0	0	213	24803	39.530	2.200	0.615	0.364
ID3049009	3049009	84	0.469	223.087	0.000	0	960.040	4	3.950	1	None	-10921639	27.619	0	0	255	36264	54.495	2.471	0.593	0.378
ID3040532	3040532	84	0.432	222.603	5.012	0	1200.050	5	3.950	1	None	-10921639	36.743	16	0	162	48244	43.315	3.136	0.548	0.601
ID3051892	3051892	84	0.779	224.993	4.865	0	1440.060	6	3.950	1	None	-10921639	67.087	46	0	255	88085	68.106	4.482	0.621	0.754
ID3050480	3050480	84	0.827	226.512	5.592	0	1680.070	7	3.950	1	None	-10921639	70.468	54	0	240	92524	67.477	4.571	0.641	0.816
ID3046202	3046202	84	0.888	227.837	6.544	0	1920.080	8	3.950	1	None	-10921639	80.857	78	0	230	106165	71.767	4.715	0.763	0.975
ID3039114	3039114	84	0.270	227.197	4.349	0	2160.090	9	3.950	1	None	-10921639	29.357	15	0	154	38546	34.884	2.954	0.355	0.441
ID3053335	3053335	84	0.339	229.490	5.669	0	2400.100	10	3.950	1	None	-10921639	30.621	12	0	172	40206	38.520	3.406	0.340	0.403
ID3041937	3041937	84	0.603	229.756	5.941	0	2640.110	11	3.950	1	None	-10921639	55.141	39	0	243	72400	56.924	2.731	0.481	0.629
ID3060439	3060439	84	0.322	233.245	4.782	0	2880.120	12	3.950	1	None	-10921639	33.894	18	0	165	44503	40.419	2.975	0.325	0.411
ID3056145	3056145	84	0.373	234.892	4.436	0	3120.130	13	3.950	1	None	-10921639	34.350	11	0	215	45101	47.598	2.880	0.372	0.391
ID3057639	3057639	84	0.282	243.458	14.852	0	3360.140	14	3.950	1	None	-10921639	45.500	47	0	151	59741	34.179	4.461	0.231	0.500
ID3068987	3068987	84	0.426	243.342	13.915	0	3600.150	15	3.950	1	None	-10921639	54.835	57	0	146	71999	38.601	4.738	0.428	0.852
ID3061891	3061891	84	0.550	246.040	12.730	0	3840.160	16	3.950	1	None	-10921639	55.938	41	0	237	73446	53.636	3.119	0.420	0.617
ID3067555	3067555	84	0.512	248.135	11.619	0	4080.170	17	3.950	1	None	-10921639	51.797	37	0	202	68010	53.448	3.434	0.363	0.517
ID3047683	3047683	85	0.702	131.253	16.875	0	0.000	0	3.950	1	None	-10921639	79.000	77	0	211	103727	43.230	5.122	0.790	1.613
ID3044876	3044876	85	0.631	130.175	17.589	0	240.010	1	3.950	1	None	-10921639	73.377	75	0	171	96344	38.605	6.800	0.763	1.645
ID3054831	3054831	85	0.789	130.990	18.707	0	480.020	2	3.950	1	None	-10921639	80.263	77	0	203	105385	43.547	5.343	0.801	1.639
ID3043456	3043456	85	0.676	131.179	19.023	0	720.030	3	3.950	1	None	-10921639	75.508	77	0	176	99142	39.084	4.997	0.708	1.601
ID3049123	3049123	85	0.768	133.688	21.457	0	960.040	4	3.950	1	None	-10921639	78.325	78	0	203	102841	46.559	4.945	0.760	1.453
ID3040620	3040620	85	0.756	133.458	22.237	0	1200.050	5	3.950	1	None	-10921639	80.025	86	0	160	105073	40.528	5.327	0.813	1.771
ID3051985	3051985	85	0.732	135.383	20.574	0	1440.060	6	3.950	1	None	-10921639	83.364	88	0	230	109457	48.557	5.064	0.646	1.347
ID3050556	3050556	85	0.681	136.538	20.890	0	1680.070	7	3.950	1	None	-10921639	84.264	91	0	181	110639	40.299	6.704	0.677	1.688
ID3046279	3046279	85	0.754	138.741	21.806	0	1920.080	8	3.950	1	None	-10921639	89.682	98	0	183	117753	41.905	6.152	0.720	1.791
ID3039203	3039203	85	0.862	136.582	20.560	0	2160.090	9	3.950	1	None	-10921639	88.579	94	0	205	116304	48.684	5.061	0.768	1.580
ID3053426	3053426	85	0.797	138.700	21.878	0	2400.100	10	3.950	1	None	-10921639	84.982	93	0	184	111581	48.571	5.223	0.821	1.578
ID3042030	3042030	85	0.744	139.432	22.352	0	2640.110	11	3.950	1	None	-10921639	83.672	97	0	205	109861	48.145	5.062	0.693	1.423
ID3060536	3060536	85	0.776	141.293	22.169	0	2880.120	12	3.950	1	None	-10921639	87.823	93	0	205	115312	48.329	5.088	0.700	1.497
ID3056235	3056235	85	0.663	144.199	19.595	0	3120.130	13	3.950	1	None	-10921639	73.168	79	0	154	96070	43.791	5.134	0.616	1.274
ID3057653	3057653	85	0.595	145.835	17.174	0	3360.140	14	3.950	1	None	-10921639	64.123	65	0	148	84194	39.851	5.003	0.565	1.162
ID3069009	3069009	85	0.563	146.476	17.953	0	3600.150	15	3.950	1	None	-10921639	73.950	73	0	162	97096	32.862	5.512	0.553	1.603
ID3061921	3061921	85	0.593	148.690	18.180	0	3840.160	16	3.950	1	None	-10921639	86.359	90	0	162	113390	31.332	6.897	0.585	2.034
ID3067584	3067584	85	0.602	149.380	17.565	0	4080.170	17	3.950	1	None	-10921639	82.397	86	0	171	108187	36.798	6.802	0.547	1.583
ID3070428	3070428	85	0.602	148.084	16.675	0	4320.180	18	3.950	1	None	-10921639	84.096	88	0	171	110418	36.195	5.931	0.527	1.603
ID3064769	3064769	85	0.681	147.915	16.561	0	4560.190	19	3.950	1	None	-10921639	84.742	81	0	172	111266	40.274	4.784	0.549	1.491
ID3066176	3066176	85	0.849	147.864	15.662	0	4800.200	20	3.950	1	None	-10921639	89.775	88	0	210	117874	46.826	5.003	0.759	1.655
ID3059075	3059075	85	0.809	146.883	15.069	0	5040.210	21	3.950	1	None	-10921639	90.265	98	0	194	118518	39.051	6.367	0.782	2.028
ID3063342	3063342	85	0.853	148.465	15.707	0	5280.220	22	3.950	1	None	-10921639	91.465	95	0	212	120093	45.478	5.032	0.795	1.781
ID3071820	3071820	85	0.717	150.013	13.541	0	5520.230	23	3.950	1	None	-10921639	78.014	78	0	175	102433	43.145	5.280	0.696	1.484
ID3076049	3076049	85	0.620	154.129	11.321	0	5760.240	24	3.950	1	None	-10921639	77.796	84	0	175	102146	37.745	6.735	0.633	1.599
ID3073221	3073221	85	0.632	157.770	9.917	0	6000.250	25	3.950	1	None	-10921639	81.200	87	0	170	106615	32.962	6.496	0.634	1.911
ID3074617	3074617	85	0.611	158.378	6.806	0	6240.260	26	3.950	1	None	-10921639	79.187	85	0	155	103973	35.934	6.170	0.619	1.685
ID3081619	3081619	85	0.654	159.695	5.456	0	6480.270	27	3.950	1	None	-10921639	84.572	89	0	157	111043	37.391	5.963	0.651	1.784
ID3077423	3077423	85	0.701	163.970	5.193	0	6720.280	28	3.950	1	None	-10921639	84.905	90	0	211	111480	45.009	5.376	0.639	1.471
ID3080185	3080185	85	0.647	165.695	4.661	0	6960.290	29	3.950	1	None	-10921639	81.630	84	0	186	107180	47.805	4.896	0.620	1.307
ID3085723	3085723	85	0.802	168.957	4.509	0	7200.300	30	3.950	1	None	-10921639	95.030	98	0	232	124775	52.059	4.978	0.706	1.511
ID3083019	3083019	85	0.635	169.732	3.827	0	7440.310	31	3.950	1	None	-10921639	78.266	72	0	227	102763	46.182	4.749	0.690	1.384
ID3078814	3078814	85	0.488	170.227	3.457	0	7680.320	32	3.950	1	None	-10921639	75.261	82	0	169	98818	40.526	5.325	0.594	1.384
ID3087092	3087092	85	0.487	169.339	3.917	0	7920.330	33	3.950	1	None	-10921639	63.267	65	0	146	83069	35.946	5.656	0.674	1.418
ID3084379	3084379	85	0.574	171.060	4.412	0	8160.340	34	3.950	1	None	-10921639	67.576	69	0	178	88727	39.151	5.311	0.765	1.497
ID3088435	3088435	85	0.509	173.373	4.393	0	8400.350	35	3.950	1	None	-10921639	62.577	70	0	145	82164	38.417	5.096	0.746	1.392
ID3089781	3089781	85	0.546	171.471	3.774	0	8640.360	36	3.950	1	None	-10921639	64.503	70	0	135	84693	36.243	5.823	0.830	1.615
ID3092420	3092420	85	0.337	173.973	3.210	0	8880.370	37	3.950	1	None	-10921639	43.251	43	0	97	56788	23.217	4.931	0.761	1.610
ID3100270	3100270	85	0.250	178.129	4.168	0	9120.380	38	3.950	1	None	-10921639	35.455	33	0	99	46552	21.808	4.931	0.510	1.098
ID3047689	3047689	86	0.507	501.976	17.745	0	0.000	0	3.950	1	None	-10921639	67.832	56	0	215	89063	60.501	4.565	0.179	0.340
ID3044875	3044875	86	0.500	499.984	17.430	0	240.010	1	3.950	1	None	-10921639	70.593	67	0	186	92689	51.483	4.801	0.236	0.524
ID3054828	3054828	86	0.548	500.090	17.958	0	480.020	2	3.950	1	None	-10921639	75.260	75	0	185	98816	51.530	4.897	0.300	0.675
ID3043442	3043442	86	0.591	497.619	16.894	0	720.030	3	3.950	1	None	-10921639	77.393	79	0	197	101617	55.788	4.774	0.339	0.703
ID3049106	3049106	86	0.570	496.470	17.693	0	960.040	4	3.950	1	None	-10921639	71.218	61	0	215	93509	63.367	4.482	0.222	0.409
ID3040609	3040609	86	0.545	496.384	19.414	0	1200.050	5	3.950	1	None	-10921639	67.744	55	0	203	88948	65.884	4.494	0.203	0.347
ID3051982	3051982	86	0.568	495.916	19.623	0	1440.060	6	3.950	1	None	-10921639	70.547	52	0	217	92628	67.448	4.575	0.186	0.327
ID3050549	3050549	86	0.614	493.014	18.896	0	1680.070	7	3.950	1	None	-10921639	68.352	53	0	228	89746	68.390	4.530	0.271	0.427
ID3046273	3046273	86	0.574	490.680	20.162	0	1920.080	8	3.950	1	None	-10921639	72.104	59	0	214	94673	68.449	4.442	0.230	0.394
ID3039205	3039205	86	0.472	487.990	20.862	0	2160.090	9	3.950	1	None	-10921639	60.366	45	0	245	79261	61.724	3.630	0.162	0.272
ID3053422	3053422	86	0.488	487.445	20.933	0	2400.100	10	3.950	1	None	-10921639	61.375	47	0	253	80585	63.514	3.200	0.212	0.338
ID3042028	3042028	86	0.488	486.459	21.542	0	2640.110	11	3.950	1	None	-10921639	66.131	48	0	235	86830	67.017	3.267	0.232	0.372
ID3060538	3060538	86	0.595	485.815	22.410	0	2880.120	12	3.950	1	None	-10921639	78.402	66	0	246	102942	73.348	4.919	0.384	0.593
ID3056245	3056245	86	0.479	482.945	21.671	0	3120.130	13	3.950	1	None	-10921639	75.989	72	0	243	99773	67.250	4.753	0.247	0.448
ID3057675	3057675	86	0.373	482.381	20.359	0	3360.140	14	3.950	1	None	-10921639	63.708	61	0	205	83649	58.413	13.296	0.173	0.321
ID3069024	3069024	86	0.503	478.451	19.945	0	3600.150	15	3.950	1	None	-10921639	75.976	67	0	238	99757	67.916	12.586	0.306	0.524
ID3061907	3061907	86	0.648	479.617	15.292	0	3840.160	16	3.950	1	None	-10921639	75.813	63	0	255	99543	72.397	4.360	0.275	0.451
ID3067566	3067566	86	0.670	477.384	14.373	0	4080.170	17	3.950	1	None	-10921639	77.897	74	0	223	102279	70.361	4.528	0.296	0.506
ID3070417	3070417	86	0.736	476.748	15.040	0	4320.180	18	3.950	1	None	-10921639	83.280	83	0	227	109347	66.885	4.673	0.372	0.675
ID3064756	3064756	86	0.807	476.450	15.439	0	4560.190	19	3.950	1	None	-10921639	84.674	75	0	238	111177	71.218	4.700	0.437	0.724
ID3066173	3066173	86	0.709	475.432	15.472	0	4800.200	20	3.950	1	None	-10921639	92.848	92	0	236	121910	67.314	4.453	0.361	0.731
ID3059077	3059077	86	0.589	472.372	15.409	0	5040.210	21	3.950	1	None	-10921639	83.883	70	0	255	110139	79.199	3.402	0.179	0.321
ID3063331	3063331	86	0.289	468.920	13.607	0	5280.220	22	3.950	1	None	-10921639	63.469	43	0	255	83335	65.963	15.010	-0.104	-0.222
ID3071852	3071852	86	0.266	469.570	18.521	0	5520.230	23	3.950	1	None	-10921639	43.668	13	0	193	57336	53.773	3.431	-0.025	-0.042
ID3047715	3047715	87	0.706	27.221	22.813	0	0.000	0	3.950	1	None	-10921639	79.543	79	0	192	104440	50.509	4.759	0.518	1.075
ID3044906	3044906	87	0.693	27.287	22.934	0	240.010	1	3.950	1	None	-10921639	82.992	88	0	175	108969	45.370	5.044	0.571	1.330
ID3054861	3054861	87	0.588	29.452	24.587	0	480.020	2	3.950	1	None	-10921639	65.862	63	0	185	86477	44.889	4.677	0.537	1.025
ID3043491	3043491	87	0.584	29.667	25.811	0	720.030	3	3.950	1	None	-10921639	62.515	57	0	191	82082	45.101	4.699	0.486	0.906
ID3049138	3049138	87	0.256	27.892	23.571	0	960.040	4	3.950	1	None	-10921639	39.720	41	0	105	52152	25.701	15.010	0.261	0.639
ID3040635	3040635	87	0.420	25.240	24.797	0	1200.050	5	3.950	1	None	-10921639	55.417	59	0	125	72762	28.177	8.438	0.667	1.573
ID3051989	3051989	87	0.393	26.754	21.687	0	1440.060	6	3.950	1	None	-10921639	48.507	54	0	113	63690	27.018	5.867	0.593	1.337
ID3050557	3050557	87	0.362	28.697	21.140	0	1680.070	7	3.950	1	None	-10921639	45.291	48	0	98	59467	24.416	5.155	0.573	1.351
ID3046266	3046266	87	0.475	28.615	19.299	0	1920.080	8	3.950	1	None	-10921639	51.317	55	0	122	67379	28.506	5.694	0.721	1.508
ID3039199	3039199	87	0.510	28.165	19.984	0	2160.090	9	3.950	1	None	-10921639	54.651	56	0	148	71757	30.147	6.158	0.753	1.557
ID3053429	3053429	87	0.554	30.903	22.796	0	2400.100	10	3.950	1	None	-10921639	56.836	64	0	130	74626	33.104	5.401	0.762	1.485
ID3042029	3042029	87	0.522	31.830	22.440	0	2640.110	11	3.950	1	None	-10921639	57.102	61	0	126	74975	33.447	6.013	0.711	1.419
ID3060534	3060534	87	0.667	35.027	21.807	0	2880.120	12	3.950	1	None	-10921639	72.292	74	0	143	94920	34.161	5.145	0.738	1.798
ID3056250	3056250	87	0.584	36.476	23.690	0	3120.130	13	3.950	1	None	-10921639	64.716	70	0	164	84972	32.897	5.993	0.715	1.640
ID3057688	3057688	87	0.481	37.648	23.308	0	3360.140	14	3.950	1	None	-10921639	56.798	58	0	136	74576	25.242	6.460	0.716	1.877
ID3069036	3069036	87	0.618	38.211	23.624	0	3600.150	15	3.950	1	None	-10921639	65.836	70	0	137	86443	33.830	5.929	0.800	1.730
ID3061954	3061954	87	0.588	34.831	24.933	0	3840.160	16	3.950	1	None	-10921639	61.417	59	0	149	80641	37.218	5.109	0.680	1.335
ID3067618	3067618	87	0.475	35.844	24.317	0	4080.170	17	3.950	1	None	-10921639	54.990	58	0	144	72202	32.509	4.956	0.583	1.246
ID3047732	3047732	88	0.637	311.155	25.881	0	0.000	0	3.950	1	None	-10921639	82.120	93	0	163	107824	47.829	5.212	0.533	1.193
ID3044921	3044921	88	0.740	310.432	25.552	0	240.010	1	3.950	1	None	-10921639	82.247	88	0	182	107990	47.733	5.139	0.667	1.378
ID3054868	3054868	88	0.816	312.112	25.915	0	480.020	2	3.950	1	None	-10921639	88.633	97	0	203	116375	51.492	5.077	0.700	1.418
ID3043487	3043487	88	0.705	311.059	25.345	0	720.030	3	3.950	1	None	-10921639	79.298	88	0	180	104118	49.027	5.104	0.623	1.241
ID3049149	3049149	88	0.726	311.516	25.221	0	960.040	4	3.950	1	None	-10921639	83.670	94	0	187	109859	52.760	5.178	0.548	1.123
ID3040638	3040638	88	0.560	311.342	25.195	0	1200.050	5	3.950	1	None	-10921639	61.023	57	0	176	80123	47.191	4.625	0.441	0.791
ID3052006	3052006	88	0.589	311.180	24.377	0	1440.060	6	3.950	1	None	-10921639	69.181	70	0	185	90835	52.739	4.854	0.367	0.705
ID3050569	3050569	88	0.559	311.462	23.465	0	1680.070	7	3.950	1	None	-10921639	63.484	60	0	172	83355	51.281	4.762	0.364	0.660
ID3046280	3046280	88	0.645	313.858	21.752	0	1920.080	8	3.950	1	None	-10921639	74.184	79	0	168	97403	48.535	4.932	0.504	1.025
ID3039204	3039204	88	0.639	312.073	20.858	0	2160.090	9	3.950	1	None	-10921639	70.069	71	0	174	92000	51.053	4.761	0.482	0.892
ID3053424	3053424	88	0.720	312.453	21.317	0	2400.100	10	3.950	1	None	-10921639	75.905	73	0	190	99663	61.464	4.862	0.439	0.753
ID3042026	3042026	88	0.682	312.843	21.486	0	2640.110	11	3.950	1	None	-10921639	67.022	62	0	179	88000	50.608	4.807	0.639	1.032
ID3060522	3060522	88	0.690	312.427	18.720	0	2880.120	12	3.950	1	None	-10921639	68.441	76	0	191	89863	51.613	5.018	0.677	1.071
ID3056220	3056220	88	0.714	312.105	17.122	0	3120.130	13	3.950	1	None	-10921639	69.528	60	0	211	91290	63.159	4.718	0.487	0.721
ID3057652	3057652	88	0.616	312.473	16.700	0	3360.140	14	3.950	1	None	-10921639	65.337	53	0	228	85787	62.425	4.486	0.360	0.554
ID3069001	3069001	88	0.338	310.712	16.011	0	3600.150	15	3.950	1	None	-10921639	51.729	45	0	173	67920	46.970	4.532	0.125	0.245
ID3061897	3061897	88	0.367	310.561	13.793	0	3840.160	16	3.950	1	None	-10921639	50.624	45	0	160	66469	45.243	4.396	0.196	0.367
ID3067556	3067556	88	0.267	310.048	12.641	0	4080.170	17	3.950	1	None	-10921639	43.452	36	0	153	57053	43.359	3.553	0.106	0.192
ID3070405	3070405	88	0.246	307.174	12.309	0	4320.180	18	3.950	1	None	-10921639	51.156	50	0	151	67168	41.921	4.694	0.129	0.280
ID3064735	3064735	88	0.625	303.864	10.369	0	4560.190	19	3.950	1	None	-10921639	80.848	70	0	239	106154	68.895	4.556	0.315	0.562
ID3066143	3066143	88	0.413	302.509	9.007	0	4800.200	20	3.950	1	None	-10921639	66.607	60	0	205	87455	56.316	15.010	0.155	0.318
ID3059048	3059048	88	0.458	302.768	9.863	0	5040.210	21	3.950	1	None	-10921639	61.903	63	0	169	81279	50.032	4.662	0.342	0.630
ID3047687	3047687	89	0.564	529.737	17.484	0	0.000	0	3.950	1	None	-10921639	71.352	51	0	230	93685	74.341	4.486	0.103	0.179
ID3044866	3044866	89	0.507	527.314	16.616	0	240.010	1	3.950	1	None	-10921639	67.422	53	0	204	88525	66.161	4.548	0.100	0.184
ID3054821	3054821	89	0.548	527.674	16.340	0	480.020	2	3.950	1	None	-10921639	68.010	36	0	215	89297	73.421	4.513	0.074	0.128
ID3043438	3043438	89	0.578	524.004	16.327	0	720.030	3	3.950	1	None	-10921639	68.823	25	0	255	90365	79.524	4.397	0.078	0.125
ID3049099	3049099	89	0.544	522.353	16.368	0	960.040	4	3.950	1	None	-10921639	75.313	53	0	255	98886	77.006	3.113	0.083	0.150
ID3040594	3040594	89	0.829	522.051	16.100	0	1200.050	5	3.950	1	None	-10921639	89.037	85	0	255	116906	73.515	4.649	0.388	0.678
ID3051971	3051971	89	0.686	522.035	17.948	0	1440.060	6	3.950	1	None	-10921639	77.136	56	0	230	101280	76.234	4.443	0.223	0.369
ID3050547	3050547	89	0.630	520.968	18.711	0	1680.070	7	3.950	1	None	-10921639	74.194	48	0	223	97417	75.371	4.528	0.179	0.298
ID3046275	3046275	89	0.644	519.025	20.877	0	1920.080	8	3.950	1	None	-10921639	75.166	62	0	247	98693	70.667	4.536	0.236	0.406
ID3039207	3039207	89	0.567	515.692	20.985	0	2160.090	9	3.950	1	None	-10921639	68.850	59	0	233	90400	65.077	4.638	0.226	0.390
ID3053419	3053419	89	0.565	514.872	20.610	0	2400.100	10	3.950	1	None	-10921639	67.942	49	0	235	89208	66.000	4.628	0.246	0.406
ID3042027	3042027	89	0.596	513.525	21.357	0	2640.110	11	3.950	1	None	-10921639	71.720	69	0	215	94168	60.188	4.505	0.387	0.665
ID3060532	3060532	89	0.671	513.436	21.173	0	2880.120	12	3.950	1	None	-10921639	73.027	66	0	205	95884	58.184	4.722	0.512	0.850
ID3056242	3056242	89	0.657	510.507	20.345	0	3120.130	13	3.950	1	None	-10921639	66.286	52	0	218	87033	61.439	4.465	0.452	0.672
ID3057671	3057671	89	0.471	509.375	19.502	0	3360.140	14	3.950	1	None	-10921639	56.105	45	0	230	73666	54.961	3.193	0.261	0.423
ID3069020	3069020	89	0.563	506.824	19.206	0	3600.150	15	3.950	1	None	-10921639	65.582	40	0	218	86109	66.530	4.473	0.252	0.397
ID3061928	3061928	89	0.422	505.095	19.070	0	3840.160	16	3.950	1	None	-10921639	62.324	56	0	201	81831	55.784	4.563	0.179	0.338
ID3067586	3067586	89	0.335	502.916	17.719	0	4080.170	17	3.950	1	None	-10921639	51.319	39	0	179	67382	51.468	3.939	0.056	0.105
ID3070426	3070426	89	0.350	499.361	16.578	0	4320.180	18	3.950	1	None	-10921639	61.561	50	0	226	80829	57.667	15.010	0.048	0.098
ID3047726	3047726	90	0.430	285.556	24.928	0	0.000	0	3.950	1	None	-10921639	45.962	33	0	179	60348	45.668	3.079	0.320	0.488
ID3044895	3044895	90	0.331	286.640	21.032	0	240.010	1	3.950	1	None	-10921639	60.589	59	0	126	79554	24.285	7.575	0.505	1.675
ID3054849	3054849	90	0.535	286.616	22.333	0	480.020	2	3.950	1	None	-10921639	58.644	56	0	163	77000	38.489	4.743	0.579	1.117
ID3043476	3043476	90	0.645	285.181	23.476	0	720.030	3	3.950	1	None	-10921639	62.345	51	0	205	81859	47.658	4.622	0.619	1.001
ID3049136	3049136	90	0.619	287.879	23.502	0	960.040	4	3.950	1	None	-10921639	67.316	67	0	158	88386	36.715	6.198	0.729	1.546
ID3040631	3040631	90	0.702	286.027	24.066	0	1200.050	5	3.950	1	None	-10921639	70.306	63	0	193	92312	47.408	4.718	0.674	1.194
ID3052002	3052002	90	0.689	285.814	23.872	0	1440.060	6	3.950	1	None	-10921639	64.498	49	0	234	84686	55.123	4.645	0.622	0.897
ID3050571	3050571	90	0.605	286.949	23.713	0	1680.070	7	3.950	1	None	-10921639	62.078	59	0	177	81508	41.865	5.095	0.686	1.207
ID3046285	3046285	90	0.513	286.445	22.325	0	1920.080	8	3.950	1	None	-10921639	57.524	54	0	184	75529	48.551	4.685	0.475	0.764
ID3039213	3039213	90	0.350	285.315	22.687	0	2160.090	9	3.950	1	None	-10921639	48.058	52	0	128	63100	33.621	4.795	0.461	0.902
ID3053427	3053427	90	0.275	285.593	21.917	0	2400.100	10	3.950	1	None	-10921639	37.796	31	0	166	49626	36.207	4.351	0.166	0.298
ID3042025	3042025	90	0.457	284.183	21.323	0	2640.110	11	3.950	1	None	-10921639	47.501	21	0	193	62369	54.316	3.102	0.233	0.331
ID3060535	3060535	90	0.404	285.849	22.072	0	2880.120	12	3.950	1	None	-10921639	53.043	40	0	172	69646	51.337	4.497	0.149	0.268
ID3056244	3056244	90	0.355	286.958	21.099	0	3120.130	13	3.950	1	None	-10921639	48.804	33	0	174	64080	50.994	3.484	0.123	0.209
ID3057666	3057666	90	0.491	287.845	19.164	0	3360.140	14	3.950	1	None	-10921639	59.713	46	0	207	78403	57.567	4.376	0.240	0.401
ID3069015	3069015	90	0.508	286.538	19.023	0	3600.150	15	3.950	1	None	-10921639	63.855	59	0	181	83841	56.700	4.478	0.298	0.517
ID3061919	3061919	90	0.567	285.823	17.882	0	3840.160	16	3.950	1	None	-10921639	62.993	42	0	205	82710	65.556	4.493	0.242	0.375
ID3067581	3067581	90	0.619	286.294	17.344	0	4080.170	17	3.950	1	None	-10921639	63.837	35	0	237	83818	69.958	4.471	0.267	0.384
ID3070429	3070429	90	0.638	283.886	16.709	0	4320.180	18	3.950	1	None	-10921639	63.811	30	0	241	83784	71.318	4.363	0.306	0.419
ID3064770	3064770	90	0.604	285.004	16.484	0	4560.190	19	3.950	1	None	-10921639	67.774	47	0	234	88987	66.342	4.523	0.264	0.426
ID3066162	3066162	90	0.424	285.429	14.167	0	4800.200	20	3.950	1	None	-10921639	60.236	55	0	193	79090	52.015	4.556	0.216	0.411
ID3059056	3059056	90	0.388	285.333	11.839	0	5040.210	21	3.950	1	None	-10921639	58.809	47	0	230	77216	55.820	3.046	0.114	0.215
ID3063312	3063312	90	0.497	286.012	11.088	0	5280.220	22	3.950	1	None	-10921639	62.481	51	0	251	82038	59.389	3.089	0.269	0.446
ID3071807	3071807	90	0.606	285.054	11.492	0	5520.230	23	3.950	1	None	-10921639	61.391	44	0	237	80607	65.953	3.349	0.335	0.467
ID3076051	3076051	90	0.642	287.408	11.907	0	5760.240	24	3.950	1	None	-10921639	68.056	43	0	235	89358	67.541	4.547	0.325	0.495
ID3073227	3073227	90	0.485	287.615	11.751	0	6000.250	25	3.950	1	None	-10921639	61.037	49	0	177	80141	56.535	4.580	0.223	0.393
ID3074625	3074625	90	0.496	285.823	9.024	0	6240.260	26	3.950	1	None	-10921639	59.139	28	0	224	77650	67.542	3.489	0.151	0.229
ID3081628	3081628	90	0.459	285.344	7.968	0	6480.270	27	3.950	1	None	-10921639	51.510	19	0	199	67632	60.950	3.681	0.156	0.228
ID3077430	3077430	90	0.347	284.497	6.767	0	6720.280	28	3.950	1	None	-10921639	40.475	13	0	211	53144	51.737	3.027	0.095	0.136
ID3080194	3080194	90	0.563	285.052	5.600	0	6960.290	29	3.950	1	None	-10921639	61.302	36	0	222	80490	67.427	3.483	0.250	0.364
ID3085726	3085726	90	0.546	284.744	5.130	0	7200.300	30	3.950	1	None	-10921639	61.459	34	0	224	80696	65.577	3.436	0.276	0.406
ID3083010	3083010	90	0.466	285.988	2.509	0	7440.310	31	3.950	1	None	-10921639	64.017	46	0	220	84054	62.651	3.280	0.413	0.598
ID3078792	3078792	90	0.420	286.682	0.000	0	7680.320	32	3.950	1	None	-10921639	38.272	5	0	175	50251	47.916	2.370	0.294	0.363
ID3087075	3087075	90	0.412	287.086	0.000	0	7920.330	33	3.950	1	None	-10921639	34.156	7	0	145	44847	41.427	4.392	0.330	0.409
ID3084357	3084357	90	0.485	288.297	0.000	0	8160.340	34	3.950	1	None	-10921639	31.807	0	0	177	41763	48.772	3.149	0.364	0.348
ID3088449	3088449	90	0.260	284.327	6.605	0	8400.350	35	3.950	1	None	-10921639	27.411	8	0	151	35990	36.974	2.992	0.143	0.186
ID3089791	3089791	90	0.478	282.295	6.832	0	8640.360	36	3.950	1	None	-10921639	47.298	23	0	186	62102	52.609	3.312	0.279	0.392
ID3092430	3092430	90	0.336	283.615	5.474	0	8880.370	37	3.950	1	None	-10921639	40.898	16	0	201	53699	50.922	3.126	0.095	0.139
ID3100277	3100277	90	0.589	285.653	5.431	0	9120.380	38	3.950	1	None	-10921639	64.276	42	0	255	84394	65.423	4.476	0.263	0.410
ID3098934	3098934	90	0.542	285.589	4.274	0	9360.390	39	3.950	1	None	-10921639	72.517	56	0	255	95215	70.134	4.467	0.221	0.374
ID3091101	3091101	90	0.367	286.450	2.940	0	9600.400	40	3.950	1	None	-10921639	63.244	51	0	189	83039	56.163	4.596	0.230	0.420
ID3097595	3097595	90	0.318	287.691	0.000	0	9840.410	41	3.950	1	None	-10921639	48.092	16	0	197	63145	55.771	2.707	0.195	0.282
ID3047720	3047720	91	0.859	304.401	23.451	0	0.000	0	3.950	1	None	-10921639	87.311	80	0	255	114639	73.717	4.631	0.461	0.747
ID3044908	3044908	91	0.532	302.843	23.414	0	240.010	1	3.950	1	None	-10921639	55.900	40	0	224	73397	54.623	4.099	0.350	0.531
ID3054859	3054859	91	0.568	304.069	23.754	0	480.020	2	3.950	1	None	-10921639	61.372	55	0	186	80581	51.055	4.706	0.392	0.676
ID3043473	3043473	91	0.793	303.012	23.038	0	720.030	3	3.950	1	None	-10921639	78.944	73	0	218	103654	61.942	4.718	0.545	0.899
ID3049133	3049133	91	0.687	303.153	22.894	0	960.040	4	3.950	1	None	-10921639	69.657	60	0	223	91459	55.098	4.565	0.557	0.904
ID3040621	3040621	91	0.943	301.577	22.820	0	1200.050	5	3.950	1	None	-10921639	86.140	80	0	229	113102	63.073	4.876	0.767	1.186
ID3051997	3051997	91	0.922	301.427	23.106	0	1440.060	6	3.950	1	None	-10921639	90.264	92	0	219	118516	67.800	4.825	0.615	1.014
ID3050567	3050567	91	0.873	302.494	22.739	0	1680.070	7	3.950	1	None	-10921639	86.383	81	0	219	113421	60.234	4.806	0.612	1.089
ID3046281	3046281	91	0.787	304.269	21.931	0	1920.080	8	3.950	1	None	-10921639	76.091	72	0	215	99907	64.922	4.612	0.536	0.818
ID3039206	3039206	91	0.514	304.321	21.062	0	2160.090	9	3.950	1	None	-10921639	58.048	47	0	197	76217	55.293	4.435	0.282	0.461
ID3053430	3053430	91	0.750	305.221	23.131	0	2400.100	10	3.950	1	None	-10921639	69.590	46	0	253	91372	73.310	4.382	0.465	0.603
ID3042022	3042022	91	0.941	302.954	21.031	0	2640.110	11	3.950	1	None	-10921639	85.836	72	0	251	112703	77.107	4.723	0.630	0.861
ID3060531	3060531	91	1.024	303.423	20.666	0	2880.120	12	3.950	1	None	-10921639	92.999	87	0	247	122108	81.074	4.732	0.700	0.944
ID3056236	3056236	91	0.860	303.706	19.638	0	3120.130	13	3.950	1	None	-10921639	93.635	104	0	218	122943	63.465	4.952	0.589	1.094
ID3057667	3057667	91	0.930	304.638	19.448	0	3360.140	14	3.950	1	None	-10921639	95.554	105	0	247	125463	72.274	4.959	0.549	0.937
ID3069011	3069011	91	0.891	302.915	17.989	0	3600.150	15	3.950	1	None	-10921639	96.467	104	0	229	126661	58.967	4.980	0.613	1.244
ID3061912	3061912	91	0.980	301.645	16.318	0	3840.160	16	3.950	1	None	-10921639	99.369	106	0	236	130472	71.282	4.911	0.625	1.072
ID3067570	3067570	91	0.876	301.291	15.131	0	4080.170	17	3.950	1	None	-10921639	94.899	101	0	236	124603	66.420	4.939	0.564	1.030
ID3070425	3070425	91	0.643	299.968	16.266	0	4320.180	18	3.950	1	None	-10921639	81.884	96	0	235	107514	58.069	4.908	0.399	0.804
ID3053428	3053428	92	0.245	294.253	22.516	0	2400.100	10	3.950	1	None	-10921639	30.509	22	0	124	40058	28.442	4.652	0.299	0.494
ID3042023	3042023	92	0.329	293.169	21.224	0	2640.110	11	3.950	1	None	-10921639	35.812	26	0	137	47021	36.917	3.258	0.319	0.470
ID3060530	3060530	92	0.305	294.305	20.543	0	2880.120	12	3.950	1	None	-10921639	35.623	18	0	168	46773	38.660	4.487	0.203	0.311
ID3056234	3056234	92	0.314	295.215	19.112	0	3120.130	13	3.950	1	None	-10921639	38.490	21	0	190	50537	44.521	3.008	0.136	0.208
ID3042020	3042020	93	0.358	607.424	20.220	0	2640.110	11	3.950	1	None	-10921639	34.170	27	0	111	44865	27.322	4.548	0.614	0.951
ID3060526	3060526	93	0.434	605.767	19.672	0	2880.120	12	3.950	1	None	-10921639	38.558	26	0	131	50627	34.840	4.518	0.646	0.869
ID3056218	3056218	93	0.776	607.092	16.763	0	3120.130	13	3.950	1	None	-10921639	65.758	57	0	195	86340	53.747	4.661	0.790	1.080
ID3057634	3057634	93	1.050	607.167	14.131	0	3360.140	14	3.950	1	None	-10921639	88.587	72	0	255	116315	76.295	4.590	0.843	1.062
ID3068986	3068986	93	1.060	603.996	13.463	0	3600.150	15	3.950	1	None	-10921639	89.238	88	0	235	117170	73.202	4.787	0.872	1.135
ID3061889	3061889	93	0.516	600.496	12.493	0	3840.160	16	3.950	1	None	-10921639	50.058	44	0	159	65726	39.377	4.631	0.613	0.966
ID3067578	3067578	93	0.329	606.356	16.283	0	4080.170	17	3.950	1	None	-10921639	37.290	37	0	101	48962	22.470	5.550	0.738	1.410
ID3070423	3070423	93	0.330	604.081	15.671	0	4320.180	18	3.950	1	None	-10921639	34.444	33	0	102	45225	24.097	4.982	0.695	1.172
ID3064759	3064759	93	0.349	601.870	15.568	0	4560.190	19	3.950	1	None	-10921639	36.741	35	0	113	48241	25.780	5.427	0.712	1.186
ID3066175	3066175	93	0.255	598.827	15.593	0	4800.200	20	3.950	1	None	-10921639	31.375	29	0	84	41195	18.440	5.107	0.588	1.260
ID3059078	3059078	93	0.255	596.235	15.279	0	5040.210	21	3.950	1	None	-10921639	29.118	29	0	88	38232	19.701	5.499	0.686	1.203
ID3063363	3063363	93	0.272	595.564	19.331	0	5280.220	22	3.950	1	None	-10921639	32.062	32	0	111	42097	22.624	4.989	0.665	1.132
ID3047716	3047716	94	0.724	471.582	22.722	0	0.000	0	3.950	1	None	-10921639	77.505	83	0	206	101764	66.511	4.810	0.436	0.708
ID3044901	3044901	94	0.699	468.367	22.203	0	240.010	1	3.950	1	None	-10921639	72.870	48	0	240	95678	75.696	4.570	0.356	0.506
ID3054850	3054850	94	0.774	467.731	22.688	0	480.020	2	3.950	1	None	-10921639	80.723	68	0	255	105989	75.855	4.541	0.390	0.597
ID3043479	3043479	94	0.797	462.860	23.551	0	720.030	3	3.950	1	None	-10921639	87.724	90	0	236	115182	71.503	4.601	0.526	0.846
ID3049141	3049141	94	0.948	462.176	23.894	0	960.040	4	3.950	1	None	-10921639	92.692	75	0	255	121705	80.939	4.564	0.518	0.782
ID3040629	3040629	94	0.884	462.126	23.622	0	1200.050	5	3.950	1	None	-10921639	88.727	83	0	238	116498	73.014	4.711	0.521	0.833
ID3051994	3051994	94	0.604	462.014	22.639	0	1440.060	6	3.950	1	None	-10921639	74.300	68	0	207	97556	63.211	4.417	0.312	0.560
ID3050566	3050566	94	0.924	459.729	22.710	0	1680.070	7	3.950	1	None	-10921639	96.564	97	0	247	126788	73.796	4.749	0.528	0.905
ID3046283	3046283	94	0.722	457.457	22.018	0	1920.080	8	3.950	1	None	-10921639	88.056	86	0	254	115617	70.649	4.447	0.334	0.624
ID3039211	3039211	94	0.736	455.209	22.299	0	2160.090	9	3.950	1	None	-10921639	92.969	93	0	231	122068	69.250	4.692	0.322	0.653
ID3053425	3053425	94	0.662	455.187	21.633	0	2400.100	10	3.950	1	None	-10921639	105.865	110	0	255	139001	66.255	14.227	0.307	0.751
ID3042021	3042021	94	0.549	455.331	20.701	0	2640.110	11	3.950	1	None	-10921639	94.401	98	0	221	123948	64.700	15.010	0.173	0.431
ID3060533	3060533	94	0.694	455.004	21.663	0	2880.120	12	3.950	1	None	-10921639	94.593	91	0	233	124200	71.849	15.010	0.298	0.605
ID3056237	3056237	94	0.784	453.236	19.656	0	3120.130	13	3.950	1	None	-10921639	101.626	100	0	255	133435	78.599	4.742	0.446	0.797
ID3057673	3057673	94	0.545	443.020	19.745	0	3360.140	14	3.950	1	None	-10921639	88.228	91	0	220	115843	59.215	4.546	0.214	0.524
ID3069021	3069021	94	0.680	440.676	19.331	0	3600.150	15	3.950	1	None	-10921639	88.874	88	0	233	116691	70.596	4.643	0.253	0.508
ID3061927	3061927	94	0.598	439.030	19.201	0	3840.160	16	3.950	1	None	-10921639	88.478	90	0	255	116172	62.079	4.574	0.227	0.528
ID3067599	3067599	94	0.735	437.991	19.880	0	4080.170	17	3.950	1	None	-10921639	91.858	91	0	237	120610	69.518	4.798	0.288	0.592
ID3070446	3070446	94	0.711	434.915	19.804	0	4320.180	18	3.950	1	None	-10921639	85.468	82	0	255	112219	67.491	4.718	0.330	0.628
ID3064781	3064781	94	0.684	433.831	19.108	0	4560.190	19	3.950	1	None	-10921639	85.366	88	0	216	112085	62.464	4.655	0.349	0.707
ID3066190	3066190	94	0.714	434.293	18.192	0	4800.200	20	3.950	1	None	-10921639	87.029	93	0	244	114269	68.111	4.711	0.332	0.637
ID3059082	3059082	94	0.765	432.427	16.403	0	5040.210	21	3.950	1	None	-10921639	89.258	95	0	216	117196	73.914	4.835	0.344	0.619
ID3063336	3063336	94	0.913	432.196	14.912	0	5280.220	22	3.950	1	None	-10921639	100.793	115	0	243	132341	75.500	4.992	0.435	0.810
ID3071819	3071819	94	0.936	429.736	13.401	0	5520.230	23	3.950	1	None	-10921639	97.800	93	0	255	128411	81.245	4.771	0.405	0.694
ID3076052	3076052	94	0.945	430.491	11.848	0	5760.240	24	3.950	1	None	-10921639	104.536	108	0	245	137256	69.165	4.804	0.499	1.006
ID3073225	3073225	94	1.074	429.159	11.192	0	6000.250	25	3.950	1	None	-10921639	103.476	107	0	255	135864	81.787	4.847	0.601	0.950
ID3074627	3074627	94	1.081	425.203	9.478	0	6240.260	26	3.950	1	None	-10921639	106.013	111	0	255	139195	76.160	5.006	0.647	1.094
ID3081627	3081627	94	0.896	424.627	7.609	0	6480.270	27	3.950	1	None	-10921639	88.153	80	0	241	115745	70.182	4.666	0.543	0.884
ID3077427	3077427	94	0.896	422.868	6.000	0	6720.280	28	3.950	1	None	-10921639	89.609	100	0	216	117657	67.497	4.826	0.582	0.977
ID3080189	3080189	94	0.839	420.906	4.982	0	6960.290	29	3.950	1	None	-10921639	87.306	87	0	234	114633	66.440	4.818	0.585	0.970
ID3085705	3085705	94	0.668	420.130	0.000	0	7200.300	30	3.950	1	None	-10921639	49.620	31	0	224	65151	54.319	4.974	0.702	0.754
ID3083000	3083000	94	0.548	417.102	0.000	0	7440.310	31	3.950	1	None	-10921639	44.257	35	0	178	58110	45.199	4.898	0.595	0.731
ID3078799	3078799	94	0.526	418.717	0.000	0	7680.320	32	3.950	1	None	-10921639	43.159	15	0	240	56668	57.588	2.697	0.397	0.426
ID3050554	3050554	95	0.270	257.961	19.891	0	1680.070	7	3.950	1	None	-10921639	38.053	36	0	115	49963	27.335	4.541	0.287	0.621
ID3046272	3046272	95	0.426	258.873	20.154	0	1920.080	8	3.950	1	None	-10921639	47.906	46	0	142	62901	35.151	4.600	0.455	0.852
ID3039202	3039202	95	0.453	258.596	20.401	0	2160.090	9	3.950	1	None	-10921639	49.226	47	0	152	64634	34.559	4.745	0.535	0.993
ID3053423	3053423	95	0.437	259.932	21.419	0	2400.100	10	3.950	1	None	-10921639	44.321	36	0	141	58193	36.320	4.642	0.535	0.850
ID3042018	3042018	95	0.456	260.228	20.047	0	2640.110	11	3.950	1	None	-10921639	46.356	45	0	155	60865	39.310	4.714	0.480	0.765
ID3060517	3060517	95	0.336	262.329	18.339	0	2880.120	12	3.950	1	None	-10921639	39.784	39	0	119	52237	28.733	4.917	0.411	0.806
ID3056231	3056231	95	0.340	254.486	19.009	0	3120.130	13	3.950	1	None	-10921639	31.945	21	0	129	41944	31.790	4.110	0.540	0.705
ID3057651	3057651	95	0.457	255.775	16.681	0	3360.140	14	3.950	1	None	-10921639	36.947	18	0	163	48511	42.774	4.486	0.606	0.652
ID3068999	3068999	95	0.270	255.167	15.793	0	3600.150	15	3.950	1	None	-10921639	31.148	13	0	149	40897	38.024	4.224	0.190	0.261
ID3061898	3061898	95	0.243	256.398	13.905	0	3840.160	16	3.950	1	None	-10921639	29.083	18	0	117	38186	30.702	4.547	0.237	0.363
ID3067560	3067560	95	0.268	257.351	13.069	0	4080.170	17	3.950	1	None	-10921639	30.003	18	0	133	39394	33.147	3.249	0.265	0.379
ID3051995	3051995	96	0.525	51.542	22.841	0	1440.060	6	3.950	1	None	-10921639	65.215	65	0	158	85627	38.963	4.942	0.542	1.177
ID3050568	3050568	96	0.452	51.958	23.223	0	1680.070	7	3.950	1	None	-10921639	61.707	61	0	147	81021	31.368	6.818	0.555	1.405
ID3046276	3046276	96	0.352	52.634	21.288	0	1920.080	8	3.950	1	None	-10921639	53.235	55	0	122	69898	24.869	6.407	0.496	1.420
ID3039201	3039201	96	0.440	50.984	20.344	0	2160.090	9	3.950	1	None	-10921639	59.193	60	0	128	77721	24.865	6.611	0.603	1.790
ID3053416	3053416	96	0.426	51.916	20.030	0	2400.100	10	3.950	1	None	-10921639	59.998	64	3	105	78778	19.526	7.175	0.626	2.367
ID3042019	3042019	96	0.506	51.993	20.156	0	2640.110	11	3.950	1	None	-10921639	62.400	66	0	121	81931	23.829	7.043	0.685	2.128
ID3060527	3060527	96	0.504	53.842	19.937	0	2880.120	12	3.950	1	None	-10921639	58.589	58	0	139	76927	26.337	7.073	0.736	1.886
ID3056246	3056246	96	0.532	54.814	22.200	0	3120.130	13	3.950	1	None	-10921639	65.685	67	0	120	86244	23.491	7.111	0.779	2.449
ID3057689	3057689	96	0.503	55.849	23.420	0	3360.140	14	3.950	1	None	-10921639	64.420	66	0	117	84583	20.052	7.281	0.765	2.786
ID3069032	3069032	96	0.561	54.472	22.179	0	3600.150	15	3.950	1	None	-10921639	65.613	68	0	148	86150	28.168	7.015	0.804	2.076
ID3061942	3061942	96	0.573	53.538	22.564	0	3840.160	16	3.950	1	None	-10921639	63.151	65	0	138	82917	28.043	7.001	0.812	2.018
ID3067606	3067606	96	0.512	53.533	22.166	0	4080.170	17	3.950	1	None	-10921639	55.419	55	0	132	72765	27.472	6.013	0.775	1.762
ID3070450	3070450	96	0.265	53.397	20.939	0	4320.180	18	3.950	1	None	-10921639	32.136	31	0	104	42194	21.317	5.080	0.519	1.030
ID3047730	3047730	97	0.526	609.071	25.447	0	0.000	0	3.950	1	None	-10921639	36.161	4	0	255	47479	63.798	2.474	0.532	0.394
ID3044926	3044926	97	0.347	607.187	26.403	0	240.010	1	3.950	1	None	-10921639	28.423	12	0	135	37319	37.187	3.039	0.474	0.492
ID3054889	3054889	97	0.275	607.999	30.070	0	480.020	2	3.950	1	None	-10921639	30.278	24	0	132	39755	30.053	3.217	0.348	0.520
ID3043509	3043509	97	0.302	608.006	29.563	0	720.030	3	3.950	1	None	-10921639	28.758	9	0	157	37759	35.311	3.488	0.246	0.321
ID3049181	3049181	97	0.512	606.560	31.910	0	960.040	4	3.950	1	None	-10921639	44.988	35	0	148	59069	41.598	4.753	0.621	0.829
ID3040679	3040679	97	0.476	604.767	34.270	0	1200.050	5	3.950	1	None	-10921639	41.764	27	0	145	54836	41.515	4.640	0.569	0.730
ID3052052	3052052	97	0.440	601.133	33.490	0	1440.060	6	3.950	1	None	-10921639	45.987	46	0	147	60381	38.363	4.586	0.470	0.767
ID3050609	3050609	97	0.565	595.568	30.588	0	1680.070	7	3.950	1	None	-10921639	51.205	48	0	156	67232	40.099	4.883	0.743	1.089
ID3046322	3046322	97	0.498	592.774	29.590	0	1920.080	8	3.950	1	None	-10921639	53.823	60	0	129	70669	35.316	4.712	0.632	1.180
ID3039243	3039243	97	0.439	591.158	28.990	0	2160.090	9	3.950	1	None	-10921639	45.292	45	0	129	59468	36.558	15.010	0.452	0.771
ID3053461	3053461	97	0.622	591.999	28.854	0	2400.100	10	3.950	1	None	-10921639	63.405	68	0	183	83251	42.114	4.949	0.700	1.239
ID3042046	3042046	97	0.754	589.991	26.315	0	2640.110	11	3.950	1	None	-10921639	70.839	71	0	169	93011	44.171	5.119	0.861	1.484
ID3060556	3060556	97	0.445	590.421	26.830	0	2880.120	12	3.950	1	None	-10921639	50.756	54	0	117	66643	30.866	4.779	0.625	1.264
ID3056272	3056272	97	0.331	590.970	27.212	0	3120.130	13	3.950	1	None	-10921639	35.957	32	0	129	47211	30.723	4.767	0.402	0.671
ID3057716	3057716	97	0.402	588.033	28.442	0	3360.140	14	3.950	1	None	-10921639	39.589	34	0	128	51980	33.633	4.919	0.537	0.823
ID3069078	3069078	97	0.426	585.641	31.348	0	3600.150	15	3.950	1	None	-10921639	42.739	41	0	136	56116	34.542	4.867	0.574	0.902
ID3061998	3061998	97	0.346	583.680	32.404	0	3840.160	16	3.950	1	None	-10921639	37.654	34	0	107	49440	30.616	4.823	0.454	0.768
ID3067661	3067661	97	0.302	581.889	33.407	0	4080.170	17	3.950	1	None	-10921639	30.586	22	0	115	40160	30.833	4.691	0.363	0.529
ID3070507	3070507	97	0.444	580.115	33.361	0	4320.180	18	3.950	1	None	-10921639	41.951	41	0	157	55082	35.495	4.936	0.640	0.923
ID3064839	3064839	97	0.591	579.893	31.750	0	4560.190	19	3.950	1	None	-10921639	50.270	46	0	186	66004	45.650	4.741	0.792	0.974
ID3066266	3066266	97	0.355	578.496	33.864	0	4800.200	20	3.950	1	None	-10921639	38.816	39	0	122	50965	34.249	4.601	0.419	0.670
ID3059164	3059164	97	0.344	574.892	32.484	0	5040.210	21	3.950	1	None	-10921639	37.232	34	0	117	48885	30.969	4.887	0.535	0.838
ID3063416	3063416	97	0.372	572.615	31.555	0	5280.220	22	3.950	1	None	-10921639	38.110	36	0	121	50039	30.458	4.687	0.656	0.991
ID3071907	3071907	97	0.366	567.801	31.726	0	5520.230	23	3.950	1	None	-10921639	40.754	40	0	119	53510	31.412	4.826	0.571	0.943
ID3076155	3076155	97	0.319	567.084	32.134	0	5760.240	24	3.950	1	None	-10921639	36.760	28	0	167	48266	34.771	4.560	0.359	0.558
ID3073323	3073323	97	0.266	565.250	30.251	0	6000.250	25	3.950	1	None	-10921639	31.002	20	0	129	40705	32.095	3.201	0.275	0.417
ID3074720	3074720	97	0.613	561.238	28.594	0	6240.260	26	3.950	1	None	-10921639	50.426	28	0	202	66209	55.228	4.518	0.580	0.671
ID3081718	3081718	97	0.625	560.501	27.475	0	6480.270	27	3.950	1	None	-10921639	52.701	41	0	189	69197	52.872	4.585	0.620	0.763
ID3077510	3077510	97	0.392	558.750	25.656	0	6720.280	28	3.950	1	None	-10921639	38.999	36	0	143	51206	33.897	4.695	0.583	0.848
ID3080286	3080286	97	0.308	556.821	25.453	0	6960.290	29	3.950	1	None	-10921639	30.372	11	0	158	39878	38.162	3.622	0.195	0.260
ID3047721	3047721	98	0.720	51.286	23.726	0	0.000	0	3.950	1	None	-10921639	69.493	58	0	212	91244	58.400	4.586	0.587	0.881
ID3044907	3044907	98	0.736	52.795	23.142	0	240.010	1	3.950	1	None	-10921639	72.724	70	0	206	95486	51.462	4.730	0.714	1.177
ID3054860	3054860	98	0.795	54.813	24.068	0	480.020	2	3.950	1	None	-10921639	72.332	61	0	231	94972	57.956	4.698	0.657	0.990
ID3043481	3043481	98	0.878	54.671	24.144	0	720.030	3	3.950	1	None	-10921639	82.620	72	0	230	108480	61.148	4.735	0.680	1.094
ID3049148	3049148	98	0.802	57.211	25.313	0	960.040	4	3.950	1	None	-10921639	78.920	71	0	225	103622	59.082	4.724	0.628	1.031
ID3040636	3040636	98	0.792	58.911	24.928	0	1200.050	5	3.950	1	None	-10921639	79.172	74	0	204	103953	47.349	4.976	0.744	1.427
ID3052005	3052005	98	0.912	60.920	24.367	0	1440.060	6	3.950	1	None	-10921639	84.922	79	0	236	111503	57.855	4.839	0.775	1.282
ID3050583	3050583	98	0.729	61.830	25.365	0	1680.070	7	3.950	1	None	-10921639	73.181	71	0	184	96087	42.093	4.960	0.778	1.521
ID3046298	3046298	98	0.759	63.228	25.392	0	1920.080	8	3.950	1	None	-10921639	73.676	70	0	215	96737	49.258	4.789	0.745	1.277
ID3039223	3039223	98	0.667	62.485	24.946	0	2160.090	9	3.950	1	None	-10921639	66.815	64	0	177	87728	42.463	4.896	0.733	1.331
ID3053443	3053443	98	0.663	65.004	25.783	0	2400.100	10	3.950	1	None	-10921639	71.785	69	0	182	94254	39.647	5.026	0.714	1.508
ID3042047	3042047	98	0.763	65.943	26.736	0	2640.110	11	3.950	1	None	-10921639	76.857	72	0	181	100913	43.370	5.054	0.747	1.515
ID3060552	3060552	98	0.683	66.579	26.581	0	2880.120	12	3.950	1	None	-10921639	77.796	80	0	165	102146	32.702	6.264	0.777	2.081
ID3056264	3056264	98	0.664	68.766	26.740	0	3120.130	13	3.950	1	None	-10921639	73.279	77	0	169	96215	38.409	5.280	0.754	1.641
ID3057710	3057710	98	0.487	70.833	27.829	0	3360.140	14	3.950	1	None	-10921639	59.596	63	0	133	78250	33.146	5.027	0.538	1.257
ID3069042	3069042	98	0.315	73.770	25.012	0	3600.150	15	3.950	1	None	-10921639	32.685	24	0	153	42916	33.063	2.631	0.391	0.556
ID3047727	3047727	99	0.770	528.461	25.013	0	0.000	0	3.950	1	None	-10921639	87.844	62	0	255	115339	90.061	3.411	0.272	0.417
ID3044912	3044912	99	0.843	527.123	24.172	0	240.010	1	3.950	1	None	-10921639	95.925	87	0	255	125949	86.181	4.546	0.349	0.576
ID3054857	3054857	99	1.013	527.397	23.465	0	480.020	2	3.950	1	None	-10921639	95.572	64	0	255	125486	96.704	4.645	0.401	0.566
ID3043471	3043471	99	1.036	526.098	22.915	0	720.030	3	3.950	1	None	-10921639	96.286	61	0	255	126423	99.339	4.539	0.404	0.558
ID3049134	3049134	99	1.027	526.366	22.934	0	960.040	4	3.950	1	None	-10921639	93.797	65	0	255	123156	94.465	4.670	0.449	0.615
ID3040637	3040637	99	0.932	524.566	24.739	0	1200.050	5	3.950	1	None	-10921639	95.986	79	0	255	126029	90.545	4.467	0.334	0.530
ID3052012	3052012	99	0.775	522.968	25.555	0	1440.060	6	3.950	1	None	-10921639	91.091	82	0	255	119603	85.808	4.594	0.195	0.346
ID3050582	3050582	99	0.736	520.484	25.205	0	1680.070	7	3.950	1	None	-10921639	88.596	80	0	255	116326	84.060	4.487	0.167	0.301
ID3046306	3046306	99	0.581	517.158	26.212	0	1920.080	8	3.950	1	None	-10921639	79.286	54	0	255	104103	82.003	3.353	0.085	0.151
ID3039232	3039232	99	0.547	513.779	26.252	0	2160.090	9	3.950	1	None	-10921639	75.034	57	0	255	98519	75.534	3.205	0.121	0.215
ID3053448	3053448	99	0.650	512.772	26.869	0	2400.100	10	3.950	1	None	-10921639	79.369	46	0	255	104211	85.187	4.253	0.089	0.153
ID3042044	3042044	99	0.713	511.475	25.732	0	2640.110	11	3.950	1	None	-10921639	89.315	85	0	252	117270	76.627	4.538	0.299	0.536
ID3060558	3060558	99	0.773	508.954	27.015	0	2880.120	12	3.950	1	None	-10921639	84.711	63	0	255	111225	86.778	4.498	0.210	0.339
ID3056267	3056267	99	0.548	508.176	26.926	0	3120.130	13	3.950	1	None	-10921639	78.435	50	0	255	102985	82.647	15.010	0.026	0.048
ID3057699	3057699	99	0.692	506.513	26.257	0	3360.140	14	3.950	1	None	-10921639	83.714	47	0	255	109917	90.546	4.484	0.089	0.151
ID3069053	3069053	99	0.750	504.206	26.342	0	3600.150	15	3.950	1	None	-10921639	85.337	47	0	255	112048	92.269	4.460	0.152	0.244
ID3061961	3061961	99	0.762	503.087	26.108	0	3840.160	16	3.950	1	None	-10921639	90.043	81	0	255	118227	85.104	4.602	0.207	0.364
ID3067627	3067627	99	0.780	500.651	25.653	0	4080.170	17	3.950	1	None	-10921639	90.933	82	0	255	119395	84.585	4.596	0.244	0.422
ID3070471	3070471	99	0.805	497.958	24.766	0	4320.180	18	3.950	1	None	-10921639	95.799	85	0	255	125784	83.511	4.596	0.273	0.492
ID3064803	3064803	99	0.877	495.112	23.764	0	4560.190	19	3.950	1	None	-10921639	99.059	91	0	255	130065	89.947	4.608	0.322	0.536
ID3066210	3066210	99	0.809	495.203	21.772	0	4800.200	20	3.950	1	None	-10921639	95.305	105	0	255	125135	76.695	4.807	0.362	0.661
ID3059115	3059115	99	0.814	492.183	21.920	0	5040.210	21	3.950	1	None	-10921639	94.242	99	0	255	123740	73.996	4.758	0.421	0.755
ID3063373	3063373	99	0.754	490.941	21.803	0	5280.220	22	3.950	1	None	-10921639	90.954	91	0	238	119422	75.270	4.689	0.354	0.632
ID3071868	3071868	99	0.901	488.184	21.351	0	5520.230	23	3.950	1	None	-10921639	96.521	96	0	255	126732	83.186	4.704	0.452	0.722
ID3076108	3076108	99	0.823	488.006	22.992	0	5760.240	24	3.950	1	None	-10921639	95.705	94	0	255	125661	79.175	4.587	0.332	0.602
ID3073282	3073282	99	0.755	486.949	22.585	0	6000.250	25	3.950	1	None	-10921639	90.890	88	0	227	119339	74.389	4.741	0.315	0.585
ID3074690	3074690	99	0.839	483.220	21.963	0	6240.260	26	3.950	1	None	-10921639	89.468	85	0	255	117471	75.988	4.666	0.415	0.691
ID3081692	3081692	99	0.941	481.499	20.801	0	6480.270	27	3.950	1	None	-10921639	98.275	96	0	255	129035	81.642	4.786	0.448	0.745
ID3077490	3077490	99	0.924	479.495	20.833	0	6720.280	28	3.950	1	None	-10921639	99.724	100	0	255	130937	74.574	4.780	0.479	0.866
ID3080260	3080260	99	0.853	476.753	19.796	0	6960.290	29	3.950	1	None	-10921639	92.103	86	0	249	120931	71.142	4.686	0.490	0.852
ID3085783	3085783	99	0.805	475.360	17.740	0	7200.300	30	3.950	1	None	-10921639	99.266	94	0	255	130336	62.105	4.923	0.453	0.997
ID3083069	3083069	99	0.968	472.695	15.998	0	7440.310	31	3.950	1	None	-10921639	102.430	99	0	247	134490	73.769	4.842	0.539	0.973
ID3078872	3078872	99	0.857	472.509	16.170	0	7680.320	32	3.950	1	None	-10921639	102.198	102	0	250	134186	69.819	4.917	0.402	0.839
ID3087142	3087142	99	0.820	472.540	14.905	0	7920.330	33	3.950	1	None	-10921639	95.374	101	0	255	125226	73.634	4.844	0.357	0.682
ID3084426	3084426	99	0.727	472.514	14.399	0	8160.340	34	3.950	1	None	-10921639	95.593	93	0	251	125513	73.762	4.645	0.258	0.532
ID3088471	3088471	99	0.642	471.761	12.527	0	8400.350	35	3.950	1	None	-10921639	88.982	89	0	211	116833	56.209	4.623	0.333	0.791
ID3089811	3089811	99	0.807	468.807	11.011	0	8640.360	36	3.950	1	None	-10921639	91.778	103	0	233	120505	68.448	4.841	0.439	0.818
ID3092448	3092448	99	0.694	468.636	10.617	0	8880.370	37	3.950	1	None	-10921639	87.909	103	0	209	115425	56.317	4.936	0.437	0.950
ID3100292	3100292	99	0.784	468.705	9.574	0	9120.380	38	3.950	1	None	-10921639	87.086	83	0	249	114344	72.059	4.706	0.408	0.700
ID3098954	3098954	99	0.830	465.182	9.229	0	9360.390	39	3.950	1	None	-10921639	101.257	103	0	239	132951	72.199	4.731	0.396	0.796
ID3091134	3091134	99	0.578	464.688	9.623	0	9600.400	40	3.950	1	None	-10921639	86.093	87	0	214	113040	57.754	4.570	0.275	0.643
ID3097635	3097635	99	0.633	464.927	9.178	0	9840.410	41	3.950	1	None	-10921639	90.223	102	0	241	118463	59.058	4.971	0.307	0.718
ID3093761	3093761	99	0.751	464.162	8.083	0	10080.420	42	3.950	1	None	-10921639	102.939	112	0	253	135159	62.488	4.922	0.369	0.888
ID3095047	3095047	99	0.661	459.270	8.466	0	10320.430	43	3.950	1	None	-10921639	92.871	92	0	255	121939	69.469	15.010	0.205	0.454
ID3101634	3101634	99	0.794	457.244	7.558	0	10560.440	44	3.950	1	None	-10921639	105.599	114	0	255	138652	68.671	4.908	0.404	0.885
ID3096326	3096326	99	0.798	457.725	7.980	0	10800.450	45	3.950	1	None	-10921639	93.327	92	0	255	122539	73.709	4.832	0.344	0.648
ID3102946	3102946	99	0.833	456.038	8.020	0	11040.460	46	3.950	1	None	-10921639	120.063	134	0	250	157643	70.500	6.021	0.495	1.127
ID3104279	3104279	99	0.465	442.842	14.431	0	11280.470	47	3.950	1	None	-10921639	54.950	53	0	157	72149	40.991	4.572	0.437	0.815
ID3105562	3105562	99	0.500	441.067	14.546	0	11520.480	48	3.950	1	None	-10921639	60.564	59	0	188	79520	39.031	4.776	0.511	1.049
ID3106823	3106823	99	0.815	440.279	15.747	0	11760.490	49	3.950	1	None	-10921639	85.755	83	0	217	112596	52.038	4.809	0.702	1.359
ID3108085	3108085	99	0.377	439.860	16.618	0	12000.500	50	3.950	1	None	-10921639	59.091	61	0	139	77586	28.758	5.037	0.539	1.439
ID3109343	3109343	99	0.511	438.782	15.650	0	12240.510	51	3.950	1	None	-10921639	68.360	67	0	171	89757	32.529	7.006	0.676	1.695
ID3110604	3110604	99	0.663	438.103	15.895	0	12480.520	52	3.950	1	None	-10921639	84.138	89	0	181	110473	41.592	6.790	0.663	1.613
ID3111839	3111839	99	0.772	437.954	13.377	0	12720.530	53	3.950	1	None	-10921639	84.600	79	0	245	111080	61.178	4.762	0.487	0.906
ID3116732	3116732	99	0.865	437.753	12.647	0	12960.540	54	3.950	1	None	-10921639	99.823	102	0	240	131068	62.277	4.944	0.541	1.125
ID3114805	3114805	99	0.702	434.472	13.033	0	13200.550	55	3.950	1	None	-10921639	85.064	85	0	230	111689	57.001	4.634	0.475	0.961
ID3113070	3113070	99	0.503	431.810	14.026	0	13440.560	56	3.950	1	None	-10921639	68.198	63	0	197	89544	49.064	15.010	0.402	0.797
ID3114277	3114277	99	0.336	433.501	19.768	0	13680.570	57	3.950	1	None	-10921639	47.452	48	0	146	62305	41.414	4.449	0.300	0.528
ID3117999	3117999	99	0.683	432.584	19.259	0	13920.580	58	3.950	1	None	-10921639	66.794	54	0	210	87701	63.045	4.499	0.441	0.648
ID3119239	3119239	99	0.919	432.064	19.929	0	14160.590	59	3.950	1	None	-10921639	88.679	84	0	233	116436	67.359	4.772	0.679	1.065
ID3120447	3120447	99	0.685	431.741	22.887	0	14400.600	60	3.950	1	None	-10921639	73.328	71	0	205	96280	56.462	4.624	0.490	0.854
ID3121689	3121689	99	0.622	431.115	23.674	0	14640.610	61	3.950	1	None	-10921639	62.105	52	0	205	81544	57.363	4.537	0.435	0.656
ID3122925	3122925	99	0.598	429.664	25.109	0	14880.620	62	3.950	1	None	-10921639	56.581	41	0	231	74291	56.550	4.498	0.430	0.602
ID3124130	3124130	99	0.864	426.613	24.817	0	15120.630	63	3.950	1	None	-10921639	84.397	73	0	254	110813	69.556	4.718	0.534	0.845
ID3125339	3125339	99	0.545	424.316	25.889	0	15360.640	64	3.950	1	None	-10921639	55.233	47	0	177	72521	50.138	4.504	0.403	0.633
ID3126516	3126516	99	0.753	423.116	27.059	0	15600.650	65	3.950	1	None	-10921639	75.250	69	0	206	98803	66.350	4.655	0.463	0.718
ID3128808	3128808	99	0.862	421.192	27.730	0	15840.660	66	3.950	1	None	-10921639	85.075	80	0	240	111704	73.998	4.668	0.495	0.761
ID3127688	3127688	99	0.845	419.900	27.861	0	16080.670	67	3.950	1	None	-10921639	85.404	79	0	253	112136	72.013	4.592	0.526	0.818
ID3132175	3132175	99	0.640	417.178	29.140	0	16320.680	68	3.950	1	None	-10921639	79.725	77	0	255	104679	69.349	4.525	0.336	0.578
ID3129972	3129972	99	0.440	415.525	29.512	0	16560.690	69	3.950	1	None	-10921639	70.230	71	0	213	92212	59.129	3.187	0.171	0.347
ID3131090	3131090	99	0.541	414.527	31.677	0	16800.700	70	3.950	1	None	-10921639	80.575	85	0	233	105795	56.590	4.448	0.291	0.643
ID3047707	3047707	100	0.691	574.592	21.131	0	0.000	0	3.950	1	None	-10921639	50.173	23	0	202	65877	55.007	4.579	0.837	0.831
ID3044903	3044903	100	0.630	572.786	22.324	0	240.010	1	3.950	1	None	-10921639	48.714	29	0	176	63962	49.232	4.599	0.753	0.850
ID3054858	3054858	100	0.714	572.053	23.336	0	480.020	2	3.950	1	None	-10921639	57.353	45	0	195	75305	52.761	4.708	0.768	0.945
ID3043475	3043475	100	0.777	567.857	23.264	0	720.030	3	3.950	1	None	-10921639	62.830	43	0	220	82496	61.744	4.623	0.708	0.844
ID3049142	3049142	100	0.620	566.102	23.773	0	960.040	4	3.950	1	None	-10921639	53.225	32	0	180	69884	52.328	4.563	0.559	0.729
ID3040634	3040634	100	0.655	563.610	24.707	0	1200.050	5	3.950	1	None	-10921639	56.491	43	0	188	74173	51.571	4.593	0.679	0.886
ID3052011	3052011	100	0.870	563.728	24.816	0	1440.060	6	3.950	1	None	-10921639	67.820	49	0	230	89048	64.035	4.636	0.829	0.960
ID3050580	3050580	100	0.970	562.686	25.053	0	1680.070	7	3.950	1	None	-10921639	74.249	55	0	228	97489	70.436	4.672	0.893	0.994
ID3046297	3046297	100	0.848	560.180	24.998	0	1920.080	8	3.950	1	None	-10921639	65.014	41	0	216	85363	66.388	4.650	0.786	0.862
ID3039225	3039225	100	0.785	555.930	25.054	0	2160.090	9	3.950	1	None	-10921639	63.821	46	0	194	83797	61.933	4.608	0.725	0.866
ID3053445	3053445	100	0.848	555.882	25.814	0	2400.100	10	3.950	1	None	-10921639	66.174	35	0	230	86887	71.631	4.559	0.691	0.755
ID3042045	3042045	100	0.860	553.524	25.872	0	2640.110	11	3.950	1	None	-10921639	66.775	32	0	227	87675	73.972	4.518	0.699	0.742
ID3060555	3060555	100	0.866	551.234	26.814	0	2880.120	12	3.950	1	None	-10921639	68.252	46	0	255	89615	71.298	4.540	0.662	0.762
[truncated: 133,383 more rows]
