# Supplementary material for: A Yap-dependent mechanoregulatory program sustains cell migration for embryo axis assembly
Source: Nat Commun. 2023 May 16;14:2804. doi: 10.1038/s41467-023-38482-w (PMC10188487; doi:10.1038/s41467-023-38482-w)
Supplement: Supplementary file 13 — Source Data [file 41467_2023_38482_MOESM13_ESM.zip › Source Data/Fig2_S2/DM1 Track statistics.csv]

Label	TRACK_ID	DIVISION_TIME_MEAN	DIVISION_TIME_STD	NUMBER_SPOTS	NUMBER_GAPS	LONGEST_GAP	NUMBER_SPLITS	NUMBER_MERGES	NUMBER_COMPLEX	TRACK_DURATION	TRACK_START	TRACK_STOP	TRACK_DISPLACEMENT	TRACK_INDEX	TRACK_X_LOCATION	TRACK_Y_LOCATION	TRACK_Z_LOCATION	TRACK_MEAN_SPEED	TRACK_MAX_SPEED	TRACK_MIN_SPEED	TRACK_MEDIAN_SPEED	TRACK_STD_SPEED	TRACK_MEAN_QUALITY	TRACK_MAX_QUALITY	TRACK_MIN_QUALITY	TRACK_MEDIAN_QUALITY	TRACK_STD_QUALITY
Track_0	0	NaN	NaN	55	0	0	0	0	0	12960.540	0	12960.540	28.870	0	63.876	6.210	0	0.009	0.027	6.961E-4	0.008	0.005	0.973	1.360	0.268	1.031	0.243
Track_1	1	NaN	NaN	18	0	0	0	0	0	4080.170	0	4080.170	2.625	1	60.858	1.281	0	0.010	0.025	8.412E-4	0.007	0.008	0.576	1.261	0.237	0.525	0.276
Track_2	2	NaN	NaN	8	0	0	0	0	0	1680.070	0	1680.070	4.442	2	134.256	0.000	0	0.008	0.018	0.003	0.006	0.005	0.493	0.668	0.414	0.478	0.081
Track_3	3	NaN	NaN	38	0	0	0	0	0	8880.370	0	8880.370	5.047	3	156.534	2.063	0	0.007	0.024	0.000	0.005	0.006	0.579	0.854	0.304	0.588	0.118
Track_4	4	NaN	NaN	2	0	0	0	0	0	240.010	0	240.010	0.404	4	158.685	0.000	0	0.002	0.002	0.002	0.002	NaN	0.650	0.734	0.565	0.734	0.085
Track_5	5	NaN	NaN	6	0	0	0	0	0	1200.050	0	1200.050	10.498	5	241.358	0.000	0	0.015	0.056	8.412E-4	0.008	0.023	0.764	1.098	0.442	0.876	0.223
Track_6	6	NaN	NaN	4	0	0	0	0	0	720.030	0	720.030	2.683	6	285.066	0.669	0	0.007	0.012	8.412E-4	0.007	0.006	1.082	1.538	0.730	1.270	0.336
Track_7	7	NaN	NaN	7	0	0	0	0	0	1440.060	0	1440.060	2.625	7	305.313	0.000	0	0.004	0.005	0.000	0.004	0.002	0.850	1.054	0.619	0.829	0.143
Track_8	8	NaN	NaN	4	0	0	0	0	0	720.030	0	720.030	2.521	8	337.982	0.404	0	0.006	0.008	0.003	0.007	0.003	1.041	1.340	0.627	1.111	0.258
Track_9	9	NaN	NaN	95	0	0	0	0	0	22560.940	0	22560.940	4.845	9	370.010	6.056	0	0.007	0.031	0.000	0.007	0.005	0.852	1.590	0.332	0.850	0.290
Track_10	10	NaN	NaN	2	0	0	0	0	0	240.010	0	240.010	0.404	10	385.607	0.000	0	0.002	0.002	0.002	0.002	NaN	0.729	0.745	0.712	0.745	0.016
Track_11	11	NaN	NaN	4	0	0	0	0	0	720.030	0	720.030	6.965	11	403.039	2.624	0	0.012	0.018	0.009	0.010	0.005	0.797	1.052	0.400	1.022	0.265
Track_12	12	NaN	NaN	19	0	0	0	0	0	4320.180	0	4320.180	15.170	12	74.066	5.362	0	0.008	0.019	0.003	0.006	0.005	0.573	0.821	0.236	0.563	0.172
Track_13	13	NaN	NaN	6	0	0	0	0	0	1200.050	0	1200.050	8.274	13	208.154	5.163	0	0.012	0.023	4.487E-4	0.014	0.008	0.668	1.017	0.262	0.940	0.311
Track_14	14	NaN	NaN	7	0	0	0	0	0	1440.060	0	1440.060	10.852	14	358.630	4.070	0	0.008	0.012	0.003	0.010	0.004	0.956	1.228	0.439	0.953	0.246
Track_15	15	NaN	NaN	8	0	0	0	0	0	1680.070	0	1680.070	7.750	15	96.819	7.460	0	0.006	0.008	0.004	0.006	0.002	0.430	0.594	0.311	0.432	0.080
Track_16	16	NaN	NaN	2	0	0	0	0	0	240.010	0	240.010	0.855	16	227.208	4.077	0	0.004	0.004	0.004	0.004	NaN	0.599	0.682	0.517	0.682	0.083
Track_17	17	NaN	NaN	109	0	0	0	0	0	25921.080	0	25921.080	4.859	17	287.822	5.168	0	0.006	0.023	1.621E-4	0.004	0.005	0.992	1.504	0.262	1.086	0.355
Track_18	18	NaN	NaN	15	0	0	0	0	0	3360.140	0	3360.140	8.606	18	391.010	8.464	0	0.008	0.016	8.859E-4	0.009	0.004	1.040	1.391	0.640	1.040	0.185
Track_19	19	NaN	NaN	8	0	0	0	0	0	1680.070	0	1680.070	4.846	19	51.889	2.557	0	0.012	0.028	0.003	0.010	0.009	0.752	1.127	0.425	0.934	0.267
Track_20	20	NaN	NaN	60	0	0	0	0	0	14160.590	0	14160.590	17.881	20	323.102	10.999	0	0.007	0.045	0.001	0.005	0.006	1.196	1.723	0.313	1.262	0.276
Track_21	21	NaN	NaN	18	0	0	0	0	0	4080.170	0	4080.170	17.976	21	402.055	4.954	0	0.009	0.020	0.002	0.010	0.005	1.350	1.708	0.709	1.448	0.278
Track_22	22	NaN	NaN	25	0	0	0	0	0	5760.240	0	5760.240	6.106	22	197.411	3.120	0	0.006	0.016	0.001	0.005	0.004	0.811	1.141	0.423	0.871	0.214
Track_23	23	NaN	NaN	9	0	0	0	0	0	1920.080	0	1920.080	4.084	23	346.944	9.191	0	0.007	0.028	0.001	0.004	0.009	0.394	0.516	0.273	0.420	0.093
Track_24	24	NaN	NaN	7	0	0	0	0	0	1440.060	0	1440.060	2.557	24	257.999	5.695	0	0.005	0.007	6.783E-4	0.007	0.003	1.158	1.366	0.958	1.135	0.156
Track_25	25	NaN	NaN	97	0	0	0	0	0	23040.960	0	23040.960	14.434	25	112.865	13.668	0	0.006	0.033	6.795E-4	0.005	0.004	0.702	1.352	0.287	0.686	0.227
Track_26	26	NaN	NaN	6	0	0	0	0	0	1200.050	0	1200.050	8.439	26	371.651	7.149	0	0.008	0.013	0.003	0.009	0.004	0.785	0.836	0.633	0.819	0.069
Track_27	27	NaN	NaN	42	0	0	0	0	0	9840.410	0	9840.410	3.535	27	397.684	14.688	0	0.010	0.030	4.684E-4	0.008	0.006	1.135	1.614	0.359	1.190	0.256
Track_28	28	NaN	NaN	29	0	0	0	0	0	6720.280	0	6720.280	19.342	28	127.521	15.298	0	0.007	0.017	5.754E-4	0.007	0.004	1.368	1.674	0.468	1.444	0.273
Track_29	29	NaN	NaN	15	0	0	0	0	0	3360.140	0	3360.140	9.962	29	236.647	4.058	0	0.006	0.017	8.412E-4	0.006	0.005	0.898	1.324	0.432	0.897	0.254
Track_30	30	NaN	NaN	55	0	0	0	0	0	12960.540	0	12960.540	24.332	30	226.655	11.686	0	0.007	0.023	1.112E-4	0.006	0.005	1.146	1.606	0.241	1.213	0.293
Track_31	31	NaN	NaN	47	0	0	0	0	0	11040.460	0	11040.460	22.414	31	30.145	5.514	0	0.009	0.029	0.002	0.008	0.006	0.997	1.696	0.245	1.148	0.460
Track_32	32	NaN	NaN	5	0	0	0	0	0	960.040	0	960.040	3.718	32	179.866	12.572	0	0.009	0.021	0.004	0.008	0.008	0.586	0.999	0.366	0.516	0.216
Track_33	33	NaN	NaN	26	0	0	0	0	0	6000.250	0	6000.250	23.187	33	48.300	16.690	0	0.009	0.028	0.001	0.007	0.007	0.582	0.973	0.269	0.609	0.179
Track_34	34	NaN	NaN	14	0	0	0	0	0	3120.130	0	3120.130	18.403	34	78.980	16.159	0	0.012	0.023	0.003	0.012	0.006	0.817	1.076	0.597	0.832	0.149
Track_35	35	NaN	NaN	32	0	0	0	0	0	7440.310	0	7440.310	25.704	35	391.188	29.714	0	0.009	0.029	0.002	0.008	0.006	0.697	1.300	0.269	0.636	0.306
Track_36	36	NaN	NaN	11	0	0	0	0	0	2400.100	0	2400.100	10.244	36	250.717	4.618	0	0.006	0.020	9.113E-4	0.006	0.005	1.024	1.310	0.304	1.114	0.259
Track_37	37	NaN	NaN	41	0	0	0	0	0	9600.400	0	9600.400	13.734	37	282.268	10.187	0	0.009	0.060	0.002	0.006	0.009	0.874	1.442	0.234	0.846	0.297
Track_38	38	NaN	NaN	6	0	0	0	0	0	1200.050	0	1200.050	5.748	38	357.170	12.458	0	0.006	0.010	8.587E-4	0.008	0.004	0.762	1.044	0.342	0.821	0.243
Track_39	39	NaN	NaN	95	0	0	0	0	0	22560.940	0	22560.940	11.893	39	305.026	15.021	0	0.006	0.058	0.001	0.006	0.006	1.012	1.587	0.247	1.083	0.329
Track_40	40	NaN	NaN	9	0	0	0	0	0	1920.080	0	1920.080	10.888	40	57.851	12.850	0	0.008	0.017	0.002	0.007	0.005	0.657	1.085	0.280	0.664	0.287
Track_41	41	NaN	NaN	56	0	0	0	0	0	13200.550	0	13200.550	11.756	41	353.097	11.497	0	0.007	0.017	0.001	0.006	0.004	0.898	1.226	0.494	0.894	0.172
Track_42	42	NaN	NaN	14	0	0	0	0	0	3120.130	0	3120.130	0.379	42	331.462	10.899	0	0.007	0.013	0.001	0.008	0.004	0.769	1.042	0.382	0.807	0.204
Track_43	43	NaN	NaN	7	0	0	0	0	0	1440.060	0	1440.060	1.956	43	340.674	14.046	0	0.005	0.009	0.003	0.006	0.003	0.852	1.052	0.670	0.820	0.131
Track_44	44	NaN	NaN	70	0	0	0	0	0	16560.690	0	16560.690	29.982	44	368.880	20.450	0	0.007	0.019	0.001	0.006	0.004	0.908	1.257	0.462	0.896	0.214
Track_45	45	NaN	NaN	8	0	0	0	0	0	1680.070	0	1680.070	6.476	45	95.340	16.140	0	0.006	0.012	0.002	0.006	0.003	0.516	0.728	0.394	0.526	0.101
Track_46	46	NaN	NaN	8	0	0	0	0	0	1680.070	0	1680.070	4.933	46	186.398	17.406	0	0.006	0.013	0.003	0.007	0.003	1.315	1.526	0.826	1.427	0.224
Track_47	47	NaN	NaN	70	0	0	0	0	0	16560.690	0	16560.690	24.999	47	291.493	28.438	0	0.007	0.025	0.001	0.007	0.005	0.822	1.457	0.277	0.815	0.270
Track_48	48	NaN	NaN	6	0	0	0	0	0	1200.050	0	1200.050	1.618	48	145.789	15.173	0	0.006	0.011	0.001	0.007	0.004	0.802	0.943	0.646	0.797	0.102
Track_49	49	NaN	NaN	3	0	0	0	0	0	480.020	0	480.020	2.018	49	19.915	15.840	0	0.006	0.008	0.004	0.008	0.003	0.948	1.133	0.676	1.036	0.196
Track_50	50	NaN	NaN	83	0	0	0	0	0	19680.820	0	19680.820	16.815	50	236.249	7.881	0	0.006	0.020	1.299E-4	0.005	0.004	1.047	1.690	0.254	1.048	0.285
Track_51	51	NaN	NaN	59	0	0	0	0	0	13920.580	0	13920.580	3.116	51	177.554	14.281	0	0.007	0.033	5.460E-4	0.006	0.006	1.061	1.607	0.263	1.136	0.322
Track_52	52	NaN	NaN	2	0	0	0	0	0	240.010	0	240.010	1.628	52	353.885	16.024	0	0.007	0.007	0.007	0.007	NaN	0.657	0.738	0.577	0.738	0.080
Track_53	53	NaN	NaN	25	0	0	0	0	0	5760.240	0	5760.240	18.213	53	52.866	23.481	0	0.007	0.016	0.002	0.007	0.003	0.752	1.169	0.414	0.756	0.236
Track_54	54	NaN	NaN	61	0	0	0	0	0	14400.600	0	14400.600	6.450	54	166.336	17.088	0	0.006	0.022	1.852E-4	0.006	0.004	1.051	1.690	0.450	0.961	0.335
Track_55	55	NaN	NaN	8	0	0	0	0	0	1680.070	0	1680.070	5.318	55	213.383	20.280	0	0.009	0.030	0.003	0.006	0.010	0.815	1.189	0.380	0.846	0.255
Track_56	56	NaN	NaN	6	0	0	0	0	0	1200.050	0	1200.050	2.703	56	402.020	17.866	0	0.004	0.005	0.002	0.004	0.001	0.726	0.806	0.574	0.777	0.086
Track_57	57	NaN	NaN	8	0	0	0	0	0	1680.070	0	1680.070	4.374	57	202.420	16.411	0	0.005	0.009	0.002	0.004	0.003	0.867	1.024	0.578	0.880	0.144
Track_58	58	NaN	NaN	2	0	0	0	0	0	240.010	0	240.010	0.537	58	210.548	16.674	0	0.002	0.002	0.002	0.002	NaN	1.177	1.189	1.165	1.189	0.012
Track_59	59	NaN	NaN	25	0	0	0	0	0	5760.240	0	5760.240	13.052	59	248.297	9.533	0	0.006	0.014	0.001	0.005	0.003	0.926	1.599	0.322	0.857	0.360
Track_60	60	NaN	NaN	19	0	0	0	0	0	4320.180	0	4320.180	13.511	60	414.481	22.713	0	0.007	0.016	0.001	0.008	0.004	1.286	1.368	1.168	1.294	0.056
Track_61	61	NaN	NaN	112	0	0	0	0	0	26641.110	0	26641.110	51.878	61	89.941	39.832	0	0.006	0.027	1.377E-4	0.005	0.005	0.729	1.268	0.295	0.743	0.251
Track_62	62	NaN	NaN	2	0	0	0	0	0	240.010	0	240.010	5.462	62	72.197	21.005	0	0.023	0.023	0.023	0.023	NaN	0.833	0.996	0.671	0.996	0.162
Track_63	63	NaN	NaN	11	0	0	0	0	0	2400.100	0	2400.100	6.080	63	146.447	20.644	0	0.006	0.015	0.002	0.005	0.004	0.900	1.105	0.588	0.918	0.141
Track_64	64	NaN	NaN	6	0	0	0	0	0	1200.050	0	1200.050	5.649	64	34.582	21.398	0	0.010	0.021	0.002	0.009	0.007	0.454	0.702	0.349	0.383	0.132
Track_65	65	NaN	NaN	25	0	0	0	0	0	5760.240	0	5760.240	20.533	65	402.193	26.943	0	0.007	0.015	0.001	0.007	0.004	1.115	1.454	0.714	1.107	0.193
Track_66	66	NaN	NaN	7	0	0	0	0	0	1440.060	0	1440.060	2.373	66	297.403	20.733	0	0.008	0.014	0.005	0.008	0.003	0.614	0.919	0.290	0.785	0.278
Track_67	67	NaN	NaN	16	0	0	0	0	0	3600.150	0	3600.150	16.814	67	20.171	22.835	0	0.011	0.046	0.004	0.009	0.010	0.851	1.308	0.252	1.040	0.373
Track_68	68	NaN	NaN	19	0	0	0	0	0	4320.180	0	4320.180	6.714	68	156.051	19.553	0	0.007	0.015	7.693E-4	0.006	0.004	0.531	0.964	0.261	0.397	0.239
Track_69	69	NaN	NaN	126	0	0	0	0	0	30001.250	0	30001.250	27.349	69	334.411	29.607	0	0.006	0.056	8.097E-4	0.006	0.006	0.954	1.432	0.241	0.987	0.276
Track_70	70	NaN	NaN	79	0	0	0	0	0	18720.780	0	18720.780	14.439	70	230.316	21.912	0	0.006	0.018	5.480E-4	0.005	0.004	0.846	1.429	0.236	0.827	0.320
Track_71	71	NaN	NaN	20	0	0	0	0	0	4560.190	0	4560.190	12.220	71	128.681	29.285	0	0.008	0.018	0.003	0.008	0.004	1.322	1.585	0.640	1.401	0.277
Track_72	72	NaN	NaN	62	0	0	0	0	0	14640.610	0	14640.610	13.932	72	355.736	24.123	0	0.005	0.015	6.229E-4	0.005	0.003	1.001	1.516	0.525	0.967	0.228
Track_73	73	NaN	NaN	9	0	0	0	0	0	1920.080	0	1920.080	4.313	73	350.235	22.531	0	0.006	0.009	0.004	0.006	0.002	1.153	1.470	0.627	1.123	0.266
Track_74	74	NaN	NaN	22	0	0	0	0	0	5040.210	0	5040.210	5.037	74	262.015	21.060	0	0.007	0.014	0.001	0.007	0.003	0.950	1.442	0.375	1.106	0.342
Track_75	75	NaN	NaN	12	0	0	0	0	0	2640.110	0	2640.110	6.766	75	175.280	18.857	0	0.006	0.018	0.002	0.004	0.005	0.629	1.094	0.318	0.598	0.217
Track_76	76	NaN	NaN	9	0	0	0	0	0	1920.080	0	1920.080	4.079	76	311.113	22.026	0	0.005	0.011	9.387E-4	0.004	0.003	0.797	1.131	0.575	0.728	0.181
Track_77	77	NaN	NaN	84	0	0	0	0	0	19920.830	0	19920.830	29.559	77	391.410	39.674	0	0.008	0.057	0.001	0.008	0.007	0.901	1.475	0.249	0.877	0.296
Track_78	78	NaN	NaN	13	0	0	0	0	0	2880.120	0	2880.120	15.708	78	59.522	23.745	0	0.009	0.016	0.003	0.008	0.005	0.595	0.845	0.297	0.642	0.172
Track_79	79	NaN	NaN	8	0	0	0	0	0	1680.070	0	1680.070	2.952	79	222.956	21.501	0	0.003	0.005	0.001	0.003	0.001	0.429	0.526	0.260	0.432	0.081
Track_80	80	NaN	NaN	35	0	0	0	0	0	8160.340	0	8160.340	11.607	80	102.888	26.116	0	0.008	0.026	0.002	0.006	0.006	0.690	1.420	0.288	0.649	0.254
Track_81	81	NaN	NaN	2	0	0	0	0	0	240.010	0	240.010	6.521	81	212.007	20.526	0	0.027	0.027	0.027	0.027	NaN	0.961	1.189	0.733	1.189	0.228
Track_82	82	NaN	NaN	49	0	0	0	0	0	11520.480	0	11520.480	30.295	82	98.523	18.691	0	0.008	0.049	0.001	0.006	0.009	0.781	1.294	0.244	0.772	0.322
Track_83	83	NaN	NaN	112	0	0	0	0	0	26641.110	0	26641.110	24.946	83	117.209	26.554	0	0.006	0.018	4.151E-4	0.006	0.003	0.991	1.641	0.272	0.902	0.327
Track_84	84	NaN	NaN	22	0	0	0	0	0	5040.210	0	5040.210	16.296	84	400.114	31.828	0	0.008	0.018	0.003	0.008	0.004	0.786	1.156	0.255	0.899	0.254
Track_85	85	NaN	NaN	20	0	0	0	0	0	4560.190	0	4560.190	10.576	85	394.322	23.205	0	0.015	0.053	0.002	0.007	0.016	0.863	1.087	0.244	0.917	0.208
Track_86	86	NaN	NaN	2	0	0	0	0	0	240.010	0	240.010	2.608	86	182.337	26.717	0	0.011	0.011	0.011	0.011	NaN	0.307	0.376	0.237	0.376	0.069
Track_87	87	NaN	NaN	80	0	0	0	0	0	18960.790	0	18960.790	25.774	87	196.945	12.196	0	0.007	0.060	3.757E-4	0.005	0.007	0.860	1.465	0.342	0.853	0.217
Track_88	88	NaN	NaN	2	0	0	0	0	0	240.010	0	240.010	1.251	88	415.090	25.733	0	0.005	0.005	0.005	0.005	NaN	1.206	1.291	1.122	1.291	0.084
Track_89	89	NaN	NaN	2	0	0	0	0	0	240.010	0	240.010	1.034	89	45.058	26.463	0	0.004	0.004	0.004	0.004	NaN	0.663	0.692	0.635	0.692	0.028
Track_90	90	NaN	NaN	2	0	0	0	0	0	240.010	0	240.010	0.501	90	58.870	26.950	0	0.002	0.002	0.002	0.002	NaN	0.325	0.363	0.286	0.363	0.038
Track_91	91	NaN	NaN	102	0	0	0	0	0	24241.010	0	24241.010	56.767	91	144.340	35.049	0	0.007	0.024	6.804E-4	0.006	0.005	0.883	1.203	0.548	0.888	0.164
Track_92	92	NaN	NaN	31	0	0	0	0	0	7200.300	0	7200.300	5.761	92	278.150	26.926	0	0.006	0.014	4.189E-4	0.005	0.004	1.096	1.490	0.541	1.193	0.236
Track_93	93	NaN	NaN	31	0	0	0	0	0	7200.300	0	7200.300	16.975	93	376.643	36.335	0	0.008	0.016	0.001	0.007	0.004	1.073	1.481	0.399	1.088	0.206
Track_94	94	NaN	NaN	38	0	0	0	0	0	8880.370	0	8880.370	27.896	94	90.123	28.125	0	0.007	0.026	0.002	0.006	0.005	0.809	1.465	0.394	0.728	0.280
Track_95	95	NaN	NaN	18	0	0	0	0	0	4080.170	0	4080.170	18.127	95	239.938	21.489	0	0.009	0.059	0.002	0.005	0.013	0.922	1.317	0.659	0.942	0.185
Track_96	96	NaN	NaN	20	0	0	0	0	0	4560.190	0	4560.190	21.906	96	39.812	34.692	0	0.009	0.017	0.002	0.008	0.004	1.279	1.544	0.911	1.327	0.177
Track_97	97	NaN	NaN	13	0	0	0	0	0	2880.120	0	2880.120	11.332	97	83.628	34.178	0	0.011	0.042	0.003	0.009	0.010	0.468	0.899	0.283	0.415	0.171
Track_98	98	NaN	NaN	31	0	0	0	0	0	7200.300	0	7200.300	8.495	98	138.494	33.111	0	0.008	0.033	4.001E-4	0.007	0.006	1.280	1.762	0.237	1.504	0.466
Track_99	99	NaN	NaN	7	0	0	0	0	0	1440.060	0	1440.060	1.122	99	275.272	31.150	0	0.005	0.009	0.002	0.004	0.002	0.681	0.773	0.601	0.668	0.055
Track_100	100	NaN	NaN	126	0	0	0	0	0	30001.250	0	30001.250	27.415	100	288.179	43.010	0	0.006	0.021	9.261E-4	0.005	0.003	1.142	1.562	0.437	1.174	0.256
Track_101	101	NaN	NaN	24	0	0	0	0	0	5520.230	0	5520.230	3.075	101	384.520	29.461	0	0.009	0.061	0.004	0.007	0.012	0.978	1.587	0.456	0.833	0.341
Track_102	102	NaN	NaN	33	0	0	0	0	0	7680.320	0	7680.320	4.465	102	209.392	32.229	0	0.005	0.012	9.666E-4	0.005	0.003	1.147	1.358	0.472	1.230	0.204
Track_103	103	NaN	NaN	126	0	0	0	0	0	30001.250	0	30001.250	27.429	103	156.744	44.341	0	0.006	0.021	3.363E-4	0.005	0.004	1.183	1.820	0.317	1.190	0.373
Track_104	104	NaN	NaN	48	0	0	0	0	0	11280.470	0	11280.470	5.574	104	304.637	32.835	0	0.007	0.014	9.070E-4	0.005	0.003	0.691	1.323	0.254	0.639	0.268
Track_105	105	NaN	NaN	24	0	0	0	0	0	5520.230	0	5520.230	12.044	105	356.323	34.333	0	0.006	0.012	5.917E-4	0.006	0.003	0.717	1.195	0.292	0.738	0.274
Track_106	106	NaN	NaN	126	0	0	0	0	0	30001.250	0	30001.250	26.850	106	187.171	37.943	0	0.006	0.029	4.255E-4	0.005	0.005	0.978	1.533	0.350	0.985	0.226
Track_107	107	NaN	NaN	15	0	0	0	0	0	3360.140	0	3360.140	6.574	107	415.752	35.729	0	0.009	0.019	8.248E-4	0.008	0.005	0.692	1.096	0.236	0.793	0.313
Track_108	108	NaN	NaN	16	0	0	0	0	0	3600.150	0	3600.150	8.084	108	219.888	29.198	0	0.006	0.013	9.894E-4	0.005	0.003	1.117	1.443	0.412	1.242	0.328
Track_109	109	NaN	NaN	16	0	0	0	0	0	3600.150	0	3600.150	4.498	109	267.114	29.730	0	0.007	0.014	0.002	0.005	0.004	0.826	1.092	0.545	0.865	0.154
Track_110	110	NaN	NaN	62	0	0	0	0	0	14640.610	0	14640.610	16.120	110	334.020	38.919	0	0.005	0.010	6.960E-4	0.005	0.003	0.839	1.468	0.409	0.823	0.211
Track_111	111	NaN	NaN	19	0	0	0	0	0	4320.180	0	4320.180	8.615	111	238.875	32.702	0	0.005	0.013	8.054E-4	0.006	0.003	0.760	1.132	0.249	0.743	0.208
Track_112	112	NaN	NaN	2	0	0	0	0	0	240.010	0	240.010	0.404	112	0.000	34.725	0	0.002	0.002	0.002	0.002	NaN	0.471	0.504	0.439	0.504	0.033
Track_113	113	NaN	NaN	15	0	0	0	0	0	3360.140	0	3360.140	2.832	113	166.929	34.407	0	0.006	0.019	0.001	0.006	0.005	1.403	1.739	1.093	1.345	0.208
Track_114	114	NaN	NaN	28	0	0	0	0	0	6480.270	0	6480.270	29.230	114	63.919	43.096	0	0.009	0.022	0.001	0.008	0.005	0.444	0.583	0.244	0.486	0.105
Track_115	115	NaN	NaN	25	0	0	0	0	0	5760.240	0	5760.240	12.759	115	385.878	41.946	0	0.007	0.013	0.002	0.006	0.003	0.811	1.125	0.414	0.828	0.175
Track_116	116	NaN	NaN	3	0	0	0	0	0	480.020	0	480.020	6.090	116	224.827	33.159	0	0.013	0.024	0.002	0.024	0.015	0.522	0.855	0.308	0.403	0.239
Track_117	117	NaN	NaN	24	0	0	0	0	0	5520.230	0	5520.230	30.831	117	48.946	48.814	0	0.011	0.037	0.002	0.010	0.009	1.057	1.435	0.341	1.118	0.274
Track_118	118	NaN	NaN	2	0	0	0	0	0	240.010	0	240.010	0.569	118	84.411	35.184	0	0.002	0.002	0.002	0.002	NaN	0.274	0.280	0.268	0.280	0.006
Track_119	119	NaN	NaN	81	0	0	0	0	0	19200.800	0	19200.800	15.618	119	393.369	51.182	0	0.007	0.016	0.001	0.006	0.003	0.879	1.230	0.315	0.895	0.235
Track_120	120	NaN	NaN	9	0	0	0	0	0	1920.080	0	1920.080	2.872	120	255.144	36.352	0	0.008	0.021	0.001	0.009	0.006	0.695	1.280	0.321	0.555	0.323
Track_121	121	NaN	NaN	26	0	0	0	0	0	6000.250	0	6000.250	10.875	121	277.222	39.892	0	0.007	0.021	2.838E-4	0.006	0.004	0.823	1.127	0.347	0.871	0.198
Track_122	122	NaN	NaN	35	0	0	0	0	0	8160.340	0	8160.340	8.868	122	344.439	37.159	0	0.006	0.011	0.001	0.006	0.003	0.961	1.434	0.414	0.991	0.260
Track_123	123	NaN	NaN	58	0	0	0	0	0	13680.570	0	13680.570	2.973	123	401.365	43.751	0	0.008	0.055	7.960E-4	0.006	0.008	0.851	1.369	0.328	0.893	0.244
Track_124	124	NaN	NaN	11	0	0	0	0	0	2400.100	0	2400.100	9.074	124	321.195	37.281	0	0.009	0.028	7.782E-4	0.009	0.009	0.936	1.219	0.640	0.900	0.174
Track_125	125	NaN	NaN	61	0	0	0	0	0	14400.600	0	14400.600	19.689	125	111.157	40.731	0	0.006	0.024	0.001	0.005	0.004	1.427	1.771	0.387	1.454	0.286
Track_126	126	NaN	NaN	50	0	0	0	0	0	11760.490	0	11760.490	28.520	126	76.818	42.351	0	0.006	0.018	1.118E-4	0.005	0.004	0.859	1.172	0.264	0.884	0.197
Track_127	127	NaN	NaN	126	0	0	0	0	0	30001.250	0	30001.250	9.225	127	235.399	32.561	0	0.005	0.022	4.269E-4	0.004	0.003	1.091	1.610	0.395	1.072	0.277
Track_128	128	NaN	NaN	29	0	0	0	0	0	6720.280	0	6720.280	31.234	128	39.900	43.032	0	0.008	0.017	4.797E-4	0.010	0.004	1.447	1.758	0.756	1.494	0.205
Track_129	129	NaN	NaN	9	0	0	0	0	0	1920.080	0	1920.080	3.585	129	187.663	37.037	0	0.007	0.012	0.003	0.008	0.004	1.173	1.280	1.034	1.237	0.094
Track_130	130	NaN	NaN	10	0	0	0	0	0	2160.090	0	2160.090	1.105	130	374.629	42.061	0	0.005	0.011	0.002	0.003	0.004	0.683	1.086	0.392	0.738	0.210
Track_131	131	NaN	NaN	110	0	0	0	0	0	26161.090	0	26161.090	61.628	131	315.878	69.127	0	0.007	0.017	2.366E-4	0.007	0.004	1.102	1.526	0.531	1.091	0.162
Track_132	132	NaN	NaN	117	0	0	0	0	0	27841.160	0	27841.160	4.470	132	305.867	45.995	0	0.005	0.018	3.579E-4	0.005	0.003	1.230	1.753	0.377	1.234	0.322
Track_133	133	NaN	NaN	9	0	0	0	0	0	1920.080	0	1920.080	11.555	133	40.927	45.444	0	0.017	0.058	0.001	0.012	0.018	0.572	0.776	0.420	0.563	0.123
Track_134	134	NaN	NaN	9	0	0	0	0	0	1920.080	0	1920.080	10.356	134	99.056	39.561	0	0.008	0.016	0.002	0.008	0.005	0.594	0.788	0.464	0.548	0.118
Track_135	135	NaN	NaN	46	0	0	0	0	0	10800.450	0	10800.450	3.745	135	242.108	39.216	0	0.006	0.019	0.001	0.005	0.003	1.205	1.482	0.504	1.249	0.192
Track_136	136	NaN	NaN	82	0	0	0	0	0	19440.810	0	19440.810	22.311	136	349.303	55.617	0	0.006	0.017	4.885E-4	0.006	0.003	0.925	1.373	0.352	0.958	0.233
Track_137	137	NaN	NaN	14	0	0	0	0	0	3120.130	0	3120.130	10.206	137	6.596	44.400	0	0.006	0.017	4.193E-4	0.005	0.004	0.758	1.060	0.238	0.818	0.242
Track_138	138	NaN	NaN	20	0	0	0	0	0	4560.190	0	4560.190	16.386	138	389.706	48.220	0	0.006	0.016	0.002	0.006	0.004	1.058	1.293	0.599	1.117	0.186
Track_139	139	NaN	NaN	26	0	0	0	0	0	6000.250	0	6000.250	16.727	139	216.412	39.013	0	0.009	0.061	0.002	0.007	0.011	0.906	1.401	0.507	0.904	0.241
Track_140	140	NaN	NaN	29	0	0	0	0	0	6720.280	0	6720.280	11.920	140	418.056	49.238	0	0.007	0.014	0.001	0.007	0.003	1.014	1.697	0.306	0.989	0.406
Track_141	141	NaN	NaN	74	0	0	0	0	0	17520.730	0	17520.730	28.165	141	123.964	37.458	0	0.007	0.047	5.403E-4	0.005	0.009	0.740	1.431	0.276	0.650	0.364
Track_142	142	NaN	NaN	5	0	0	0	0	0	960.040	0	960.040	2.626	142	257.385	44.778	0	0.006	0.009	0.002	0.007	0.003	0.844	0.939	0.740	0.825	0.079
Track_143	143	NaN	NaN	43	0	0	0	0	0	10080.420	0	10080.420	26.734	143	87.527	45.697	0	0.006	0.014	7.997E-4	0.006	0.004	0.720	1.106	0.364	0.723	0.226
Track_144	144	NaN	NaN	4	0	0	0	0	0	720.030	0	720.030	1.302	144	13.338	45.968	0	0.016	0.021	0.011	0.016	0.005	0.405	0.517	0.287	0.490	0.100
Track_145	145	NaN	NaN	33	0	0	0	0	0	7680.320	0	7680.320	9.515	145	261.691	36.178	0	0.007	0.014	0.002	0.006	0.003	1.030	1.388	0.634	1.059	0.172
Track_146	146	NaN	NaN	3	0	0	0	0	0	480.020	0	480.020	2.829	146	319.564	44.475	0	0.008	0.013	0.004	0.013	0.006	0.344	0.528	0.249	0.255	0.130
Track_147	147	NaN	NaN	13	0	0	0	0	0	2880.120	0	2880.120	2.781	147	276.565	47.772	0	0.007	0.013	0.003	0.007	0.003	0.996	1.273	0.685	0.933	0.208
Track_148	148	NaN	NaN	90	0	0	0	0	0	21360.890	0	21360.890	14.149	148	163.787	48.766	0	0.005	0.014	5.941E-4	0.004	0.003	1.337	1.649	0.334	1.456	0.306
Track_149	149	NaN	NaN	26	0	0	0	0	0	6000.250	0	6000.250	1.983	149	191.542	44.728	0	0.006	0.014	0.001	0.006	0.003	0.634	0.840	0.342	0.652	0.122
Track_150	150	NaN	NaN	12	0	0	0	0	0	2640.110	0	2640.110	4.583	150	341.953	44.082	0	0.004	0.007	0.001	0.004	0.002	1.273	1.518	0.935	1.279	0.157
Track_151	151	NaN	NaN	17	0	0	0	0	0	3840.160	0	3840.160	20.436	151	379.249	39.812	0	0.011	0.054	8.851E-4	0.006	0.015	0.766	1.194	0.387	0.710	0.246
Track_152	152	NaN	NaN	12	0	0	0	0	0	2640.110	0	2640.110	6.185	152	414.218	50.029	0	0.006	0.009	0.002	0.006	0.003	0.721	1.011	0.314	0.849	0.241
Track_153	153	NaN	NaN	10	0	0	0	0	0	2160.090	0	2160.090	17.783	153	44.808	52.169	0	0.010	0.036	0.003	0.008	0.010	0.673	1.513	0.232	0.626	0.383
Track_154	154	NaN	NaN	126	0	0	0	0	0	30001.250	0	30001.250	24.121	154	177.327	47.011	0	0.005	0.036	5.716E-4	0.004	0.004	1.024	1.378	0.359	1.037	0.187
Track_155	155	NaN	NaN	15	0	0	0	0	0	3360.140	0	3360.140	4.110	155	177.076	48.085	0	0.008	0.014	0.002	0.008	0.004	0.671	1.008	0.384	0.664	0.171
Track_156	156	NaN	NaN	19	0	0	0	0	0	4320.180	0	4320.180	3.652	156	231.400	45.329	0	0.004	0.011	0.001	0.004	0.003	0.998	1.457	0.589	1.069	0.298
Track_157	157	NaN	NaN	32	0	0	0	0	0	7440.310	0	7440.310	3.629	157	377.969	53.876	0	0.008	0.048	8.345E-4	0.007	0.008	0.719	1.106	0.251	0.733	0.234
Track_158	158	NaN	NaN	105	0	0	0	0	0	24961.040	0	24961.040	16.308	158	386.382	71.158	0	0.007	0.051	5.994E-5	0.006	0.006	0.815	1.517	0.246	0.800	0.284
Track_159	159	NaN	NaN	95	0	0	0	0	0	22560.940	0	22560.940	14.241	159	245.888	45.676	0	0.007	0.050	5.396E-4	0.005	0.007	0.805	1.512	0.247	0.713	0.435
Track_160	160	NaN	NaN	80	0	0	0	0	0	18960.790	0	18960.790	23.597	160	100.944	56.096	0	0.006	0.037	7.971E-4	0.005	0.005	1.138	1.758	0.294	1.210	0.436
Track_161	161	NaN	NaN	9	0	0	0	0	0	1920.080	0	1920.080	6.778	161	204.789	52.324	0	0.007	0.013	0.003	0.007	0.003	0.644	0.792	0.440	0.643	0.116
Track_162	162	NaN	NaN	2	0	0	0	0	0	240.010	0	240.010	1.422	162	242.032	47.899	0	0.006	0.006	0.006	0.006	NaN	0.388	0.476	0.300	0.476	0.088
Track_163	163	NaN	NaN	6	0	0	0	0	0	1200.050	0	1200.050	7.694	163	368.149	50.144	0	0.011	0.029	0.004	0.006	0.011	0.744	1.341	0.383	0.677	0.377
Track_164	164	NaN	NaN	107	0	0	0	0	0	25441.060	0	25441.060	23.985	164	296.837	60.903	0	0.005	0.014	5.649E-4	0.005	0.003	1.269	1.742	0.469	1.298	0.265
Track_165	165	NaN	NaN	66	0	0	0	0	0	15600.650	0	15600.650	28.764	165	33.492	65.555	0	0.008	0.057	0.002	0.007	0.007	0.829	1.349	0.269	0.897	0.285
Track_166	166	NaN	NaN	126	0	0	0	0	0	30001.250	0	30001.250	21.181	166	316.760	50.225	0	0.006	0.042	4.775E-4	0.005	0.004	1.083	1.608	0.287	1.144	0.346
Track_167	167	NaN	NaN	10	0	0	0	0	0	2160.090	0	2160.090	8.488	167	217.867	54.313	0	0.011	0.026	0.002	0.011	0.008	0.702	1.027	0.307	0.700	0.200
Track_168	168	NaN	NaN	33	0	0	0	0	0	7680.320	0	7680.320	17.398	168	384.033	60.942	0	0.006	0.034	0.001	0.006	0.006	0.890	1.216	0.274	1.010	0.281
Track_169	169	NaN	NaN	44	0	0	0	0	0	10320.430	0	10320.430	6.941	169	347.623	54.113	0	0.007	0.057	2.584E-4	0.006	0.009	0.964	1.443	0.379	1.057	0.310
Track_170	170	NaN	NaN	11	0	0	0	0	0	2400.100	0	2400.100	15.332	170	60.392	51.580	0	0.007	0.011	0.004	0.007	0.002	0.733	1.121	0.395	0.718	0.213
Track_171	171	NaN	NaN	18	0	0	0	0	0	4080.170	0	4080.170	5.562	171	357.118	50.977	0	0.007	0.014	0.001	0.005	0.004	0.765	1.059	0.251	0.801	0.210
Track_172	172	NaN	NaN	21	0	0	0	0	0	4800.200	0	4800.200	17.956	172	29.101	61.885	0	0.006	0.013	0.002	0.005	0.003	0.957	1.226	0.355	0.980	0.187
Track_173	173	NaN	NaN	7	0	0	0	0	0	1440.060	0	1440.060	4.092	173	210.651	55.698	0	0.004	0.013	3.838E-4	0.004	0.005	0.942	1.251	0.483	0.959	0.242
Track_174	174	NaN	NaN	57	0	0	0	0	0	13440.560	0	13440.560	28.324	174	85.374	57.821	0	0.007	0.026	0.001	0.006	0.004	0.400	0.633	0.233	0.402	0.100
Track_175	175	NaN	NaN	22	0	0	0	0	0	5040.210	0	5040.210	10.062	175	117.558	59.287	0	0.005	0.008	0.002	0.005	0.002	0.828	1.211	0.347	0.813	0.219
Track_176	176	NaN	NaN	73	0	0	0	0	0	17280.720	0	17280.720	19.637	176	330.887	62.872	0	0.006	0.024	5.862E-4	0.005	0.005	1.088	1.708	0.293	1.113	0.365
Track_177	177	NaN	NaN	53	0	0	0	0	0	12480.520	0	12480.520	26.374	177	405.527	68.816	0	0.005	0.014	4.179E-4	0.005	0.003	0.787	1.255	0.277	0.770	0.248
Track_178	178	NaN	NaN	56	0	0	0	0	0	13200.550	0	13200.550	11.811	178	201.042	63.269	0	0.005	0.014	6.330E-5	0.005	0.003	1.070	1.575	0.309	1.153	0.379
Track_179	179	NaN	NaN	94	0	0	0	0	0	22320.930	0	22320.930	23.952	179	265.582	57.355	0	0.006	0.058	4.901E-4	0.005	0.006	1.187	1.653	0.266	1.260	0.267
Track_180	180	NaN	NaN	5	0	0	0	0	0	960.040	0	960.040	3.896	180	162.574	54.846	0	0.004	0.007	0.001	0.005	0.003	0.743	0.916	0.558	0.742	0.115
Track_181	181	NaN	NaN	88	0	0	0	0	0	20880.870	0	20880.870	10.270	181	174.902	68.295	0	0.006	0.060	9.309E-4	0.005	0.008	0.981	1.439	0.240	1.029	0.283
Track_182	182	NaN	NaN	14	0	0	0	0	0	3120.130	0	3120.130	3.194	182	243.969	54.995	0	0.004	0.009	5.307E-4	0.004	0.002	0.977	1.321	0.451	0.988	0.216
Track_183	183	NaN	NaN	103	0	0	0	0	0	24481.020	0	24481.020	22.563	183	155.000	63.303	0	0.005	0.018	1.987E-4	0.005	0.003	1.415	1.780	0.705	1.447	0.204
Track_184	184	NaN	NaN	13	0	0	0	0	0	2880.120	0	2880.120	8.963	184	396.286	61.140	0	0.007	0.011	0.002	0.007	0.003	0.921	1.125	0.742	0.907	0.106
Track_185	185	NaN	NaN	2	0	0	0	0	0	240.010	0	240.010	1.436	185	93.757	57.100	0	0.006	0.006	0.006	0.006	NaN	0.396	0.463	0.329	0.463	0.067
Track_186	186	NaN	NaN	35	0	0	0	0	0	8160.340	0	8160.340	8.106	186	109.371	59.255	0	0.008	0.040	9.114E-4	0.007	0.007	0.580	0.957	0.256	0.545	0.170
Track_187	187	NaN	NaN	60	0	0	0	0	0	14160.590	0	14160.590	28.920	187	91.982	67.739	0	0.007	0.030	0.001	0.006	0.006	0.569	1.493	0.233	0.449	0.289
Track_188	188	NaN	NaN	31	0	0	0	0	0	7200.300	0	7200.300	7.030	188	313.906	59.828	0	0.005	0.012	0.001	0.005	0.003	1.040	1.328	0.756	1.048	0.131
Track_189	189	NaN	NaN	49	0	0	0	0	0	11520.480	0	11520.480	27.395	189	415.672	70.999	0	0.006	0.014	7.390E-4	0.007	0.004	1.050	1.556	0.276	1.215	0.390
Track_190	190	NaN	NaN	35	0	0	0	0	0	8160.340	0	8160.340	4.928	190	253.537	59.020	0	0.005	0.013	3.618E-4	0.004	0.003	1.388	1.712	0.911	1.456	0.204
Track_191	191	NaN	NaN	6	0	0	0	0	0	1200.050	0	1200.050	4.746	191	33.259	60.130	0	0.005	0.012	0.002	0.003	0.004	0.683	0.846	0.490	0.759	0.143
Track_192	192	NaN	NaN	2	0	0	0	0	0	240.010	0	240.010	0.892	192	134.528	60.059	0	0.004	0.004	0.004	0.004	NaN	0.374	0.436	0.311	0.436	0.062
Track_193	193	NaN	NaN	13	0	0	0	0	0	2880.120	0	2880.120	15.164	193	18.375	68.920	0	0.011	0.019	0.001	0.014	0.006	0.885	1.174	0.596	0.896	0.165
Track_194	194	NaN	NaN	8	0	0	0	0	0	1680.070	0	1680.070	9.789	194	49.464	63.072	0	0.008	0.012	0.002	0.008	0.004	0.328	0.428	0.231	0.332	0.070
Track_195	195	NaN	NaN	2	0	0	0	0	0	240.010	0	240.010	2.766	195	249.779	59.412	0	0.012	0.012	0.012	0.012	NaN	1.021	1.102	0.939	1.102	0.082
Track_196	196	NaN	NaN	126	0	0	0	0	0	30001.250	0	30001.250	9.603	196	303.780	71.030	0	0.006	0.022	5.421E-4	0.006	0.003	1.114	1.639	0.497	1.106	0.287
Track_197	197	NaN	NaN	11	0	0	0	0	0	2400.100	0	2400.100	1.573	197	379.994	60.510	0	0.011	0.029	0.003	0.008	0.009	0.620	0.842	0.260	0.656	0.184
Track_198	198	NaN	NaN	42	0	0	0	0	0	9840.410	0	9840.410	16.366	198	188.122	48.787	0	0.008	0.053	9.956E-4	0.005	0.008	1.172	1.675	0.586	1.173	0.288
Track_199	199	NaN	NaN	30	0	0	0	0	0	6960.290	0	6960.290	8.084	199	326.571	65.452	0	0.007	0.025	2.477E-4	0.005	0.006	0.626	1.211	0.301	0.541	0.246
Track_200	200	NaN	NaN	75	0	0	0	0	0	17760.740	0	17760.740	11.740	200	266.912	70.709	0	0.005	0.021	5.749E-4	0.005	0.003	1.047	1.730	0.231	1.064	0.414
Track_201	201	NaN	NaN	23	0	0	0	0	0	5280.220	0	5280.220	14.620	201	405.210	66.915	0	0.006	0.021	0.002	0.005	0.004	0.991	1.290	0.355	1.031	0.251
Track_202	202	NaN	NaN	63	0	0	0	0	0	14880.620	0	14880.620	12.093	202	233.296	64.956	0	0.005	0.014	0.001	0.005	0.003	1.096	1.773	0.292	1.148	0.303
Track_203	203	NaN	NaN	25	0	0	0	0	0	5760.240	0	5760.240	9.996	203	339.952	60.675	0	0.006	0.020	0.002	0.005	0.004	0.807	1.133	0.572	0.807	0.157
Track_204	204	NaN	NaN	47	0	0	0	0	0	11040.460	0	11040.460	9.285	204	360.798	63.519	0	0.006	0.017	5.321E-4	0.006	0.003	0.905	1.518	0.422	0.925	0.279
Track_205	205	NaN	NaN	25	0	0	0	0	0	5760.240	0	5760.240	5.490	205	222.039	62.192	0	0.007	0.015	5.541E-4	0.007	0.004	1.185	1.599	0.314	1.245	0.297
Track_206	206	NaN	NaN	12	0	0	0	0	0	2640.110	0	2640.110	16.100	206	386.657	62.483	0	0.012	0.055	8.994E-4	0.008	0.015	0.769	0.966	0.290	0.864	0.220
Track_207	207	NaN	NaN	11	0	0	0	0	0	2400.100	0	2400.100	12.566	207	80.767	69.997	0	0.010	0.021	0.003	0.010	0.006	0.647	1.714	0.250	0.436	0.500
Track_208	208	NaN	NaN	12	0	0	0	0	0	2640.110	0	2640.110	9.882	208	303.165	68.274	0	0.007	0.012	0.002	0.007	0.003	0.676	0.889	0.334	0.780	0.163
Track_209	209	NaN	NaN	66	0	0	0	0	0	15600.650	0	15600.650	25.993	209	394.364	77.910	0	0.006	0.015	5.589E-4	0.006	0.003	0.948	1.398	0.464	0.955	0.180
Track_210	210	NaN	NaN	48	0	0	0	0	0	11280.470	0	11280.470	11.052	210	209.609	71.427	0	0.005	0.012	6.901E-4	0.005	0.002	1.256	1.594	0.415	1.337	0.243
Track_211	211	NaN	NaN	7	0	0	0	0	0	1440.060	0	1440.060	3.741	211	354.013	67.070	0	0.005	0.008	0.002	0.004	0.002	0.830	1.383	0.384	0.713	0.397
Track_212	212	NaN	NaN	89	0	0	0	0	0	21120.880	0	21120.880	58.105	212	78.499	87.458	0	0.007	0.052	9.791E-4	0.006	0.006	0.768	0.989	0.260	0.784	0.136
Track_213	213	NaN	NaN	109	0	0	0	0	0	25921.080	0	25921.080	21.143	213	170.694	80.242	0	0.006	0.017	5.963E-4	0.005	0.003	1.214	1.748	0.504	1.190	0.289
Track_214	214	NaN	NaN	8	0	0	0	0	0	1680.070	0	1680.070	7.704	214	288.316	71.967	0	0.006	0.014	0.001	0.005	0.005	1.122	1.494	0.379	1.271	0.366
Track_215	215	NaN	NaN	14	0	0	0	0	0	3120.130	0	3120.130	13.323	215	380.609	66.079	0	0.011	0.054	0.002	0.005	0.014	0.570	0.986	0.256	0.505	0.255
Track_216	216	NaN	NaN	41	0	0	0	0	0	9600.400	0	9600.400	31.983	216	98.210	68.880	0	0.007	0.037	2.379E-4	0.006	0.006	0.641	1.218	0.323	0.604	0.224
Track_217	217	NaN	NaN	126	0	0	0	0	0	30001.250	0	30001.250	10.683	217	272.056	78.902	0	0.005	0.014	1.901E-4	0.005	0.003	1.219	1.624	0.465	1.273	0.231
Track_218	218	NaN	NaN	116	0	0	0	0	0	27601.150	0	27601.150	57.143	218	92.810	84.825	0	0.006	0.019	5.370E-4	0.006	0.003	0.721	1.369	0.243	0.689	0.271
Track_219	219	NaN	NaN	24	0	0	0	0	0	5520.230	0	5520.230	9.692	219	106.139	70.869	0	0.009	0.031	0.003	0.009	0.006	0.447	0.676	0.276	0.444	0.103
Track_220	220	NaN	NaN	126	0	0	0	0	0	30001.250	0	30001.250	8.856	220	190.235	78.560	0	0.005	0.019	4.344E-4	0.005	0.003	0.837	1.483	0.232	0.931	0.297
Track_221	221	NaN	NaN	4	0	0	0	0	0	720.030	0	720.030	3.803	221	408.188	71.276	0	0.006	0.014	5.649E-5	0.004	0.007	0.282	0.319	0.269	0.270	0.021
Track_222	222	NaN	NaN	3	0	0	0	0	0	480.020	0	480.020	3.785	222	24.598	66.938	0	0.012	0.014	0.010	0.014	0.003	0.831	1.088	0.502	0.903	0.244
Track_223	223	NaN	NaN	62	0	0	0	0	0	14640.610	0	14640.610	20.611	223	115.781	74.874	0	0.006	0.015	7.329E-4	0.005	0.003	0.996	1.592	0.265	1.043	0.354
Track_224	224	NaN	NaN	35	0	0	0	0	0	8160.340	0	8160.340	18.854	224	251.867	74.848	0	0.006	0.027	7.990E-4	0.005	0.005	1.145	1.723	0.280	1.223	0.372
Track_225	225	NaN	NaN	126	0	0	0	0	0	30001.250	0	30001.250	32.719	225	135.185	66.417	0	0.007	0.023	5.189E-4	0.006	0.004	0.915	1.196	0.558	0.927	0.120
Track_226	226	NaN	NaN	118	0	0	0	0	0	28081.170	0	28081.170	31.342	226	142.354	83.115	0	0.005	0.024	1.843E-4	0.005	0.004	0.868	1.526	0.302	0.840	0.278
Track_227	227	NaN	NaN	60	0	0	0	0	0	14160.590	0	14160.590	32.369	227	244.139	81.291	0	0.006	0.017	4.818E-4	0.006	0.003	1.026	1.623	0.281	1.075	0.379
Track_228	228	NaN	NaN	57	0	0	0	0	0	13440.560	0	13440.560	35.844	228	25.605	90.214	0	0.008	0.030	5.063E-4	0.006	0.006	1.405	1.749	0.301	1.540	0.377
Track_229	229	NaN	NaN	6	0	0	0	0	0	1200.050	0	1200.050	3.678	229	272.920	71.590	0	0.005	0.010	0.002	0.005	0.003	0.639	1.036	0.287	0.678	0.268
Track_230	230	NaN	NaN	126	0	0	0	0	0	30001.250	0	30001.250	36.310	230	325.730	95.914	0	0.006	0.016	1.623E-4	0.005	0.003	1.138	1.758	0.903	1.160	0.151
Track_231	231	NaN	NaN	37	0	0	0	0	0	8640.360	0	8640.360	7.948	231	219.757	76.143	0	0.005	0.020	5.176E-4	0.004	0.004	1.303	1.826	0.495	1.474	0.398
Track_232	232	NaN	NaN	96	0	0	0	0	0	22800.950	0	22800.950	42.169	232	55.773	84.463	0	0.007	0.029	1.440E-4	0.006	0.004	0.635	1.488	0.253	0.640	0.190
Track_233	233	NaN	NaN	19	0	0	0	0	0	4320.180	0	4320.180	9.747	233	413.758	74.803	0	0.005	0.010	1.667E-4	0.007	0.003	1.365	1.556	0.944	1.432	0.177
Track_234	234	NaN	NaN	24	0	0	0	0	0	5520.230	0	5520.230	14.277	234	362.810	71.944	0	0.005	0.011	0.003	0.004	0.002	1.035	1.479	0.582	1.049	0.230
Track_235	235	NaN	NaN	126	0	0	0	0	0	30001.250	0	30001.250	24.995	235	154.307	75.244	0	0.006	0.021	8.524E-4	0.005	0.004	0.905	1.683	0.452	0.892	0.221
Track_236	236	NaN	NaN	71	0	0	0	0	0	16800.700	0	16800.700	50.653	236	386.402	96.139	0	0.006	0.036	9.392E-4	0.006	0.005	0.792	1.407	0.274	0.842	0.284
Track_237	237	NaN	NaN	7	0	0	0	0	0	1440.060	0	1440.060	5.071	237	297.483	73.661	0	0.005	0.008	0.001	0.006	0.002	0.775	1.285	0.447	0.635	0.315
Track_238	238	NaN	NaN	23	0	0	0	0	0	5280.220	0	5280.220	4.032	238	180.359	75.691	0	0.006	0.022	0.002	0.005	0.005	0.621	0.942	0.404	0.621	0.138
Track_239	239	NaN	NaN	10	0	0	0	0	0	2160.090	0	2160.090	14.503	239	324.657	80.091	0	0.015	0.034	0.003	0.014	0.009	0.886	1.148	0.441	0.945	0.185
Track_240	240	NaN	NaN	51	0	0	0	0	0	12000.500	0	12000.500	10.539	240	385.353	73.688	0	0.008	0.055	0.001	0.006	0.008	0.763	1.204	0.295	0.774	0.199
Track_241	241	NaN	NaN	16	0	0	0	0	0	3600.150	0	3600.150	6.281	241	395.845	74.084	0	0.005	0.008	0.002	0.005	0.002	0.963	1.174	0.819	0.956	0.077
Track_242	242	NaN	NaN	3	0	0	0	0	0	480.020	0	480.020	1.422	242	50.922	76.023	0	0.004	0.007	0.001	0.007	0.004	0.392	0.470	0.311	0.394	0.065
Track_243	243	NaN	NaN	2	0	0	0	0	0	240.010	0	240.010	1.727	243	80.294	76.069	0	0.007	0.007	0.007	0.007	NaN	0.319	0.360	0.277	0.360	0.041
Track_244	244	NaN	NaN	38	0	0	0	0	0	8880.370	0	8880.370	13.793	244	348.201	76.879	0	0.005	0.016	6.184E-4	0.005	0.003	0.876	1.265	0.391	0.937	0.223
Track_245	245	NaN	NaN	16	0	0	0	0	0	3600.150	0	3600.150	10.474	245	273.574	77.889	0	0.009	0.025	0.001	0.009	0.006	0.813	1.567	0.376	0.911	0.309
Track_246	246	NaN	NaN	79	0	0	0	0	0	18720.780	0	18720.780	36.213	246	148.448	97.247	0	0.005	0.018	3.975E-4	0.005	0.003	1.159	1.691	0.570	1.200	0.288
Track_247	247	NaN	NaN	32	0	0	0	0	0	7440.310	0	7440.310	15.463	247	200.870	80.757	0	0.008	0.037	0.002	0.006	0.007	1.105	1.506	0.246	1.222	0.366
Track_248	248	NaN	NaN	57	0	0	0	0	0	13440.560	0	13440.560	36.448	248	83.551	89.050	0	0.007	0.019	5.150E-4	0.006	0.004	0.487	0.729	0.282	0.485	0.107
Track_249	249	NaN	NaN	7	0	0	0	0	0	1440.060	0	1440.060	12.279	249	47.323	77.769	0	0.009	0.024	0.001	0.011	0.008	0.452	0.693	0.320	0.380	0.134
Track_250	250	NaN	NaN	16	0	0	0	0	0	3600.150	0	3600.150	5.202	250	250.469	81.248	0	0.006	0.014	8.875E-4	0.005	0.004	1.229	1.562	0.732	1.277	0.228
Track_251	251	NaN	NaN	6	0	0	0	0	0	1200.050	0	1200.050	2.333	251	412.296	79.753	0	0.005	0.008	0.002	0.004	0.003	0.859	1.033	0.551	0.865	0.160
Track_252	252	NaN	NaN	126	0	0	0	0	0	30001.250	0	30001.250	15.240	252	264.575	82.660	0	0.006	0.020	3.169E-4	0.005	0.004	1.084	1.792	0.284	1.019	0.351
Track_253	253	NaN	NaN	4	0	0	0	0	0	720.030	0	720.030	2.179	253	20.953	79.577	0	0.005	0.008	0.001	0.005	0.003	0.470	0.595	0.265	0.523	0.124
Track_254	254	NaN	NaN	5	0	0	0	0	0	960.040	0	960.040	1.192	254	304.669	78.604	0	0.002	0.003	0.001	0.003	9.696E-4	0.668	0.997	0.313	0.631	0.274
Track_255	255	NaN	NaN	5	0	0	0	0	0	960.040	0	960.040	2.679	255	190.220	79.105	0	0.009	0.015	0.003	0.009	0.005	1.088	1.355	0.576	1.187	0.270
Track_256	256	NaN	NaN	35	0	0	0	0	0	8160.340	0	8160.340	12.616	256	100.712	82.019	0	0.006	0.024	5.033E-4	0.006	0.004	1.233	1.685	0.617	1.376	0.317
Track_257	257	NaN	NaN	45	0	0	0	0	0	10560.440	0	10560.440	22.541	257	114.858	85.737	0	0.005	0.013	0.001	0.005	0.003	1.032	1.459	0.540	1.083	0.243
Track_258	258	NaN	NaN	53	0	0	0	0	0	12480.520	0	12480.520	9.232	258	220.960	86.799	0	0.006	0.016	7.677E-4	0.006	0.004	1.123	1.647	0.400	1.152	0.311
Track_259	259	NaN	NaN	126	0	0	0	0	0	30001.250	0	30001.250	29.146	259	133.429	99.007	0	0.006	0.025	6.465E-4	0.005	0.003	1.242	1.714	0.512	1.285	0.261
Track_260	260	NaN	NaN	42	0	0	0	0	0	9840.410	0	9840.410	43.621	260	11.653	92.158	0	0.009	0.051	8.412E-4	0.008	0.009	1.320	1.706	0.250	1.436	0.357
Track_261	261	NaN	NaN	9	0	0	0	0	0	1920.080	0	1920.080	5.141	261	349.285	81.246	0	0.008	0.018	0.004	0.007	0.005	0.531	0.772	0.234	0.552	0.178
Track_262	262	NaN	NaN	18	0	0	0	0	0	4080.170	0	4080.170	11.522	262	339.743	81.950	0	0.009	0.024	0.003	0.007	0.007	0.808	1.230	0.240	0.829	0.312
Track_263	263	NaN	NaN	27	0	0	0	0	0	6240.260	0	6240.260	9.674	263	229.196	88.234	0	0.008	0.023	5.382E-4	0.007	0.005	0.976	1.389	0.261	1.148	0.374
Track_264	264	NaN	NaN	126	0	0	0	0	0	30001.250	0	30001.250	32.757	264	362.883	92.549	0	0.007	0.056	2.206E-4	0.006	0.006	1.105	1.857	0.245	1.164	0.327
Track_265	265	NaN	NaN	2	0	0	0	0	0	240.010	0	240.010	0.558	265	390.233	81.446	0	0.002	0.002	0.002	0.002	NaN	0.547	0.669	0.425	0.669	0.122
Track_266	266	NaN	NaN	9	0	0	0	0	0	1920.080	0	1920.080	4.668	266	398.956	83.180	0	0.004	0.007	0.001	0.004	0.002	0.961	1.130	0.593	1.015	0.167
Track_267	267	NaN	NaN	5	0	0	0	0	0	960.040	0	960.040	4.579	267	315.865	86.350	0	0.006	0.012	0.001	0.009	0.005	0.811	1.223	0.290	1.018	0.356
Track_268	268	NaN	NaN	43	0	0	0	0	0	10080.420	0	10080.420	10.179	268	174.529	84.162	0	0.007	0.025	2.835E-4	0.006	0.005	1.348	1.766	0.866	1.353	0.298
Track_269	269	NaN	NaN	16	0	0	0	0	0	3600.150	0	3600.150	13.169	269	159.509	90.372	0	0.006	0.022	0.001	0.005	0.005	0.587	0.811	0.355	0.593	0.115
Track_270	270	NaN	NaN	27	0	0	0	0	0	6240.260	0	6240.260	16.522	270	73.794	87.639	0	0.005	0.011	6.647E-4	0.005	0.003	0.872	1.258	0.465	0.843	0.186
Track_271	271	NaN	NaN	126	0	0	0	0	0	30001.250	0	30001.250	48.311	271	209.897	110.525	0	0.005	0.021	2.482E-4	0.005	0.004	0.889	1.463	0.266	0.915	0.341
Track_272	272	NaN	NaN	98	0	0	0	0	0	23280.970	0	23280.970	24.149	272	353.306	98.856	0	0.008	0.025	6.571E-4	0.006	0.006	1.277	1.813	0.234	1.266	0.341
Track_273	273	NaN	NaN	23	0	0	0	0	0	5280.220	0	5280.220	13.329	273	137.204	92.226	0	0.005	0.011	0.001	0.005	0.003	0.925	1.155	0.323	0.968	0.190
Track_274	274	NaN	NaN	2	0	0	0	0	0	240.010	0	240.010	3.467	274	421.137	83.503	0	0.014	0.014	0.014	0.014	NaN	0.288	0.335	0.241	0.335	0.047
Track_275	275	NaN	NaN	27	0	0	0	0	0	6240.260	0	6240.260	14.978	275	95.056	89.590	0	0.006	0.013	5.857E-4	0.005	0.003	0.538	0.845	0.232	0.587	0.176
Track_276	276	NaN	NaN	69	0	0	0	0	0	16320.680	0	16320.680	36.892	276	282.952	92.107	0	0.008	0.028	0.001	0.007	0.005	0.807	1.278	0.233	0.830	0.238
Track_277	277	NaN	NaN	2	0	0	0	0	0	240.010	0	240.010	1.833	277	205.931	85.554	0	0.008	0.008	0.008	0.008	NaN	0.573	0.698	0.448	0.698	0.125
Track_278	278	NaN	NaN	104	0	0	0	0	0	24721.030	0	24721.030	29.732	278	298.304	102.526	0	0.005	0.014	4.682E-4	0.005	0.003	1.206	1.557	0.615	1.237	0.193
Track_279	279	NaN	NaN	14	0	0	0	0	0	3120.130	0	3120.130	5.325	279	333.290	87.761	0	0.013	0.031	0.001	0.013	0.011	0.761	1.199	0.284	0.834	0.265
Track_280	280	NaN	NaN	3	0	0	0	0	0	480.020	0	480.020	2.046	280	33.469	86.593	0	0.005	0.006	0.004	0.006	0.001	0.467	0.533	0.430	0.438	0.047
Track_281	281	NaN	NaN	45	0	0	0	0	0	10560.440	0	10560.440	18.106	281	89.706	87.691	0	0.007	0.022	0.002	0.006	0.005	0.721	0.941	0.285	0.765	0.167
Track_282	282	NaN	NaN	40	0	0	0	0	0	9360.390	0	9360.390	11.156	282	403.884	89.605	0	0.006	0.018	6.484E-4	0.006	0.003	1.119	1.555	0.297	1.323	0.386
Track_283	283	NaN	NaN	34	0	0	0	0	0	7920.330	0	7920.330	42.056	283	38.235	96.664	0	0.008	0.023	0.001	0.006	0.005	0.977	1.259	0.612	0.969	0.133
Track_284	284	NaN	NaN	95	0	0	0	0	0	22560.940	0	22560.940	39.490	284	73.477	102.672	0	0.006	0.026	1.044E-4	0.005	0.004	0.904	1.356	0.371	0.918	0.205
Track_285	285	NaN	NaN	5	0	0	0	0	0	960.040	0	960.040	0.873	285	301.223	88.279	0	0.006	0.010	0.002	0.006	0.003	0.398	0.486	0.267	0.401	0.077
Track_286	286	NaN	NaN	13	0	0	0	0	0	2880.120	0	2880.120	7.022	286	222.725	90.586	0	0.006	0.014	0.001	0.005	0.004	1.118	1.306	0.501	1.153	0.208
Track_287	287	NaN	NaN	5	0	0	0	0	0	960.040	0	960.040	1.417	287	263.466	88.013	0	0.005	0.007	0.002	0.006	0.002	1.247	1.617	0.657	1.369	0.328
Track_288	288	NaN	NaN	18	0	0	0	0	0	4080.170	0	4080.170	15.139	288	119.898	92.272	0	0.006	0.015	0.003	0.005	0.004	0.628	0.915	0.232	0.654	0.218
Track_289	289	NaN	NaN	2	0	0	0	0	0	240.010	0	240.010	2.053	289	185.447	88.433	0	0.009	0.009	0.009	0.009	NaN	0.822	0.836	0.808	0.836	0.014
Track_290	290	NaN	NaN	85	0	0	0	0	0	20160.840	0	20160.840	16.504	290	247.627	99.541	0	0.005	0.018	3.373E-4	0.005	0.003	0.862	1.314	0.427	0.916	0.251
Track_291	291	NaN	NaN	81	0	0	0	0	0	19200.800	0	19200.800	27.140	291	283.030	104.275	0	0.006	0.019	7.199E-4	0.005	0.003	1.200	1.759	0.503	1.318	0.359
Track_292	292	NaN	NaN	104	0	0	0	0	0	24721.030	0	24721.030	32.407	292	362.120	109.479	0	0.006	0.015	2.420E-4	0.005	0.003	0.776	1.347	0.275	0.745	0.236
Track_293	293	NaN	NaN	105	0	0	0	0	0	24961.040	0	24961.040	39.092	293	151.735	118.553	0	0.006	0.016	4.832E-4	0.006	0.003	1.328	1.759	0.565	1.384	0.274
Track_294	294	NaN	NaN	34	0	0	0	0	0	7920.330	0	7920.330	28.374	294	342.451	105.815	0	0.011	0.028	6.003E-4	0.008	0.007	1.104	1.713	0.248	1.012	0.414
Track_295	295	NaN	NaN	42	0	0	0	0	0	9840.410	0	9840.410	13.514	295	238.277	94.703	0	0.005	0.011	0.002	0.005	0.002	1.340	1.722	0.932	1.336	0.142
Track_296	296	NaN	NaN	32	0	0	0	0	0	7440.310	0	7440.310	19.326	296	387.988	95.996	0	0.006	0.029	4.506E-4	0.005	0.005	1.178	1.548	0.413	1.243	0.306
Track_297	297	NaN	NaN	8	0	0	0	0	0	1680.070	0	1680.070	10.974	297	421.285	92.198	0	0.013	0.040	0.003	0.008	0.014	0.297	0.421	0.235	0.292	0.056
Track_298	298	NaN	NaN	3	0	0	0	0	0	480.020	0	480.020	1.181	298	214.190	92.495	0	0.009	0.009	0.008	0.009	7.598E-4	0.316	0.369	0.286	0.295	0.037
Track_299	299	NaN	NaN	89	0	0	0	0	0	21120.880	0	21120.880	30.863	299	378.099	101.716	0	0.007	0.028	3.122E-4	0.006	0.005	1.002	1.460	0.243	1.097	0.323
Track_300	300	NaN	NaN	39	0	0	0	0	0	9120.380	0	9120.380	23.182	300	53.359	98.446	0	0.007	0.021	5.406E-4	0.006	0.004	1.162	1.582	0.300	1.280	0.386
Track_301	301	NaN	NaN	8	0	0	0	0	0	1680.070	0	1680.070	4.320	301	406.861	95.188	0	0.008	0.017	0.003	0.007	0.005	0.971	1.067	0.824	1.011	0.087
Track_302	302	NaN	NaN	46	0	0	0	0	0	10800.450	0	10800.450	21.260	302	235.542	106.479	0	0.006	0.014	7.476E-4	0.006	0.003	1.167	1.559	0.704	1.185	0.223
Track_303	303	NaN	NaN	47	0	0	0	0	0	11040.460	0	11040.460	13.668	303	211.220	91.614	0	0.006	0.013	8.995E-4	0.006	0.003	1.270	1.625	0.527	1.334	0.240
Track_304	304	NaN	NaN	108	0	0	0	0	0	25681.070	0	25681.070	33.065	304	324.934	115.311	0	0.009	0.061	0.001	0.008	0.008	0.766	1.284	0.236	0.819	0.217
Track_305	305	NaN	NaN	87	0	0	0	0	0	20640.860	0	20640.860	24.647	305	165.901	106.957	0	0.006	0.020	4.373E-4	0.005	0.004	1.353	1.760	0.735	1.442	0.302
Track_306	306	NaN	NaN	2	0	0	0	0	0	240.010	0	240.010	1.215	306	135.280	93.881	0	0.005	0.005	0.005	0.005	NaN	0.795	0.850	0.739	0.850	0.055
Track_307	307	NaN	NaN	18	0	0	0	0	0	4080.170	0	4080.170	24.054	307	35.925	100.790	0	0.008	0.023	0.002	0.007	0.005	0.424	0.632	0.258	0.424	0.115
Track_308	308	NaN	NaN	42	0	0	0	0	0	9840.410	0	9840.410	23.533	308	79.812	97.092	0	0.006	0.013	9.203E-4	0.005	0.003	0.827	1.155	0.304	0.872	0.197
Track_309	309	NaN	NaN	8	0	0	0	0	0	1680.070	0	1680.070	7.163	309	34.832	93.262	0	0.008	0.016	0.002	0.006	0.005	0.574	0.717	0.373	0.627	0.100
Track_310	310	NaN	NaN	2	0	0	0	0	0	240.010	0	240.010	2.939	310	148.558	96.509	0	0.012	0.012	0.012	0.012	NaN	0.706	0.713	0.699	0.713	0.007
Track_311	311	NaN	NaN	38	0	0	0	0	0	8880.370	0	8880.370	15.966	311	98.393	103.887	0	0.007	0.020	0.002	0.007	0.003	0.870	1.315	0.369	0.819	0.253
Track_312	312	NaN	NaN	114	0	0	0	0	0	27121.130	0	27121.130	26.748	312	295.714	116.082	0	0.006	0.026	6.526E-4	0.005	0.005	0.824	1.574	0.257	0.729	0.399
Track_313	313	NaN	NaN	5	0	0	0	0	0	960.040	0	960.040	6.526	313	357.295	96.548	0	0.007	0.011	0.004	0.009	0.003	0.826	1.045	0.637	0.892	0.158
Track_314	314	NaN	NaN	67	0	0	0	0	0	15840.660	0	15840.660	29.866	314	395.563	111.302	0	0.006	0.014	7.161E-4	0.006	0.003	1.013	1.405	0.481	1.029	0.219
Track_315	315	NaN	NaN	15	0	0	0	0	0	3360.140	0	3360.140	12.252	315	161.616	100.461	0	0.008	0.014	0.002	0.007	0.004	0.720	1.040	0.263	0.707	0.206
Track_316	316	NaN	NaN	8	0	0	0	0	0	1680.070	0	1680.070	19.330	316	264.665	102.022	0	0.015	0.058	0.001	0.011	0.020	0.711	1.118	0.296	0.786	0.229
Track_317	317	NaN	NaN	27	0	0	0	0	0	6240.260	0	6240.260	17.674	317	267.410	105.420	0	0.007	0.018	0.001	0.007	0.004	0.823	1.392	0.425	0.791	0.293
Track_318	318	NaN	NaN	19	0	0	0	0	0	4320.180	0	4320.180	7.989	318	324.251	94.943	0	0.009	0.018	0.001	0.009	0.005	0.890	1.145	0.455	0.935	0.178
Track_319	319	NaN	NaN	11	0	0	0	0	0	2400.100	0	2400.100	13.674	319	84.632	94.724	0	0.008	0.014	2.509E-4	0.010	0.005	0.775	1.023	0.510	0.752	0.172
Track_320	320	NaN	NaN	74	0	0	0	0	0	17520.730	0	17520.730	25.135	320	325.519	95.482	0	0.008	0.026	5.083E-4	0.007	0.005	0.799	1.087	0.461	0.840	0.156
Track_321	321	NaN	NaN	18	0	0	0	0	0	4080.170	0	4080.170	0.783	321	222.965	99.813	0	0.005	0.012	8.217E-4	0.004	0.003	1.250	1.489	0.865	1.319	0.149
Track_322	322	NaN	NaN	13	0	0	0	0	0	2880.120	0	2880.120	13.757	322	277.692	104.456	0	0.006	0.015	8.907E-4	0.007	0.004	1.018	1.427	0.597	1.001	0.269
Track_323	323	NaN	NaN	126	0	0	0	0	0	30001.250	0	30001.250	18.776	323	308.982	112.175	0	0.005	0.022	8.721E-4	0.004	0.003	1.283	1.620	0.812	1.329	0.177
Track_324	324	NaN	NaN	14	0	0	0	0	0	3120.130	0	3120.130	6.435	324	409.404	99.647	0	0.004	0.009	0.001	0.003	0.003	0.879	1.127	0.697	0.883	0.105
Track_325	325	NaN	NaN	3	0	0	0	0	0	480.020	0	480.020	1.972	325	217.743	100.046	0	0.005	0.007	0.003	0.007	0.002	0.844	0.883	0.787	0.862	0.041
Track_326	326	NaN	NaN	27	0	0	0	0	0	6240.260	0	6240.260	20.979	326	62.741	102.763	0	0.007	0.014	8.087E-4	0.006	0.004	1.005	1.462	0.265	1.216	0.392
Track_327	327	NaN	NaN	10	0	0	0	0	0	2160.090	0	2160.090	4.399	327	113.826	97.843	0	0.007	0.014	0.003	0.007	0.004	0.732	1.078	0.400	0.695	0.241
Track_328	328	NaN	NaN	126	0	0	0	0	0	30001.250	0	30001.250	30.132	328	194.503	100.213	0	0.006	0.019	4.269E-4	0.005	0.004	1.208	1.680	0.704	1.217	0.228
Track_329	329	NaN	NaN	7	0	0	0	0	0	1440.060	0	1440.060	6.518	329	125.210	98.561	0	0.008	0.020	0.002	0.008	0.007	0.627	1.354	0.285	0.412	0.378
Track_330	330	NaN	NaN	17	0	0	0	0	0	3840.160	0	3840.160	22.231	330	28.758	105.857	0	0.007	0.018	0.001	0.006	0.005	1.038	1.444	0.305	1.088	0.293
Track_331	331	NaN	NaN	29	0	0	0	0	0	6720.280	0	6720.280	5.558	331	243.267	100.900	0	0.005	0.013	7.098E-4	0.005	0.003	1.193	1.498	0.334	1.231	0.249
Track_332	332	NaN	NaN	54	0	0	0	0	0	12720.530	0	12720.530	26.932	332	335.372	111.196	0	0.010	0.029	2.707E-4	0.008	0.007	0.773	1.274	0.288	0.779	0.203
Track_333	333	NaN	NaN	56	0	0	0	0	0	13200.550	0	13200.550	17.074	333	201.598	105.699	0	0.006	0.044	4.984E-4	0.005	0.006	1.014	1.511	0.431	1.070	0.272
Track_334	334	NaN	NaN	35	0	0	0	0	0	8160.340	0	8160.340	11.718	334	413.997	107.372	0	0.006	0.013	7.936E-4	0.006	0.003	1.174	1.650	0.327	1.221	0.313
Track_335	335	NaN	NaN	86	0	0	0	0	0	20400.850	0	20400.850	41.003	335	114.743	120.782	0	0.006	0.012	9.023E-4	0.006	0.003	1.332	1.533	0.983	1.348	0.117
Track_336	336	NaN	NaN	3	0	0	0	0	0	480.020	0	480.020	0.939	336	263.227	102.568	0	0.003	0.003	0.002	0.003	9.828E-4	1.214	1.250	1.170	1.221	0.033
Track_337	337	NaN	NaN	7	0	0	0	0	0	1440.060	0	1440.060	1.774	337	385.188	102.831	0	0.006	0.009	0.002	0.008	0.003	0.535	0.833	0.328	0.457	0.203
Track_338	338	NaN	NaN	7	0	0	0	0	0	1440.060	0	1440.060	7.247	338	44.767	103.459	0	0.005	0.009	2.458E-4	0.005	0.003	0.431	0.627	0.333	0.420	0.100
Track_339	339	NaN	NaN	57	0	0	0	0	0	13440.560	0	13440.560	27.433	339	81.163	108.760	0	0.006	0.013	0.001	0.006	0.003	0.829	1.217	0.481	0.810	0.161
Track_340	340	NaN	NaN	27	0	0	0	0	0	6240.260	0	6240.260	12.914	340	244.655	110.491	0	0.006	0.018	5.958E-4	0.005	0.004	1.158	1.516	0.435	1.218	0.303
Track_341	341	NaN	NaN	6	0	0	0	0	0	1200.050	0	1200.050	3.634	341	197.058	105.368	0	0.008	0.013	0.005	0.007	0.003	1.348	1.522	1.190	1.322	0.113
Track_342	342	NaN	NaN	10	0	0	0	0	0	2160.090	0	2160.090	5.418	342	151.775	107.532	0	0.008	0.015	0.003	0.006	0.005	0.516	0.650	0.261	0.605	0.131
Track_343	343	NaN	NaN	39	0	0	0	0	0	9120.380	0	9120.380	16.678	343	212.425	112.811	0	0.006	0.026	0.001	0.005	0.004	0.957	1.364	0.422	0.958	0.227
Track_344	344	NaN	NaN	38	0	0	0	0	0	8880.370	0	8880.370	12.774	344	230.875	110.242	0	0.006	0.019	1.679E-4	0.005	0.004	1.208	1.660	0.736	1.178	0.248
Track_345	345	NaN	NaN	72	0	0	0	0	0	17040.710	0	17040.710	29.311	345	389.144	119.024	0	0.007	0.037	2.287E-4	0.006	0.005	0.924	1.327	0.412	0.934	0.184
Track_346	346	NaN	NaN	2	0	0	0	0	0	240.010	0	240.010	2.190	346	136.377	106.659	0	0.009	0.009	0.009	0.009	NaN	0.487	0.546	0.428	0.546	0.059
Track_347	347	NaN	NaN	52	0	0	0	0	0	12240.510	0	12240.510	16.062	347	324.425	106.530	0	0.007	0.018	0.001	0.006	0.004	0.804	1.150	0.317	0.795	0.154
Track_348	348	NaN	NaN	9	0	0	0	0	0	1920.080	0	1920.080	9.223	348	380.351	109.065	0	0.008	0.014	0.003	0.007	0.003	0.694	1.016	0.325	0.746	0.227
Track_349	349	NaN	NaN	11	0	0	0	0	0	2400.100	0	2400.100	6.923	349	36.255	110.248	0	0.006	0.017	0.002	0.005	0.005	0.625	0.868	0.324	0.582	0.157
Track_350	350	NaN	NaN	79	0	0	0	0	0	18720.780	0	18720.780	35.107	350	361.693	128.180	0	0.008	0.060	1.074E-4	0.006	0.008	0.941	1.507	0.266	0.972	0.281
Track_351	351	NaN	NaN	68	0	0	0	0	0	16080.670	0	16080.670	39.011	351	174.469	122.539	0	0.006	0.015	9.018E-4	0.006	0.003	1.288	1.716	0.374	1.336	0.238
Track_352	352	NaN	NaN	6	0	0	0	0	0	1200.050	0	1200.050	10.803	352	332.352	101.383	0	0.011	0.028	0.005	0.008	0.010	0.826	1.245	0.234	0.944	0.352
Track_353	353	NaN	NaN	98	0	0	0	0	0	23280.970	0	23280.970	10.706	353	101.711	113.029	0	0.006	0.057	6.425E-4	0.006	0.006	0.582	1.244	0.238	0.557	0.207
Track_354	354	NaN	NaN	56	0	0	0	0	0	13200.550	0	13200.550	13.415	354	125.406	108.347	0	0.006	0.015	0.001	0.005	0.003	0.669	1.117	0.322	0.674	0.190
Track_355	355	NaN	NaN	25	0	0	0	0	0	5760.240	0	5760.240	20.451	355	172.736	104.965	0	0.009	0.052	0.001	0.006	0.010	0.690	1.365	0.292	0.685	0.273
Track_356	356	NaN	NaN	47	0	0	0	0	0	11040.460	0	11040.460	21.670	356	399.538	116.864	0	0.008	0.028	0.001	0.007	0.005	0.891	1.351	0.358	0.907	0.237
Track_357	357	NaN	NaN	12	0	0	0	0	0	2640.110	0	2640.110	10.571	357	11.786	108.858	0	0.009	0.027	8.349E-4	0.008	0.008	0.367	0.538	0.239	0.377	0.095
Track_358	358	NaN	NaN	126	0	0	0	0	0	30001.250	0	30001.250	26.862	358	258.851	125.866	0	0.006	0.038	3.523E-4	0.005	0.005	1.024	1.660	0.306	1.003	0.389
Track_359	359	NaN	NaN	3	0	0	0	0	0	480.020	0	480.020	1.027	359	204.704	108.404	0	0.007	0.007	0.006	0.007	0.001	0.488	0.681	0.293	0.491	0.159
Track_360	360	NaN	NaN	50	0	0	0	0	0	11760.490	0	11760.490	3.838	360	334.532	110.363	0	0.007	0.023	0.002	0.007	0.004	0.767	1.573	0.315	0.760	0.204
Track_361	361	NaN	NaN	30	0	0	0	0	0	6960.290	0	6960.290	28.753	361	30.163	112.745	0	0.007	0.015	0.001	0.006	0.004	0.946	1.133	0.638	0.967	0.136
Track_362	362	NaN	NaN	2	0	0	0	0	0	240.010	0	240.010	1.277	362	215.601	110.924	0	0.005	0.005	0.005	0.005	NaN	0.394	0.425	0.363	0.425	0.031
Track_363	363	NaN	NaN	126	0	0	0	0	0	30001.250	0	30001.250	23.037	363	312.202	123.187	0	0.005	0.027	3.903E-4	0.004	0.004	1.231	1.566	0.270	1.327	0.273
Track_364	364	NaN	NaN	28	0	0	0	0	0	6480.270	0	6480.270	7.284	364	407.817	115.557	0	0.006	0.016	5.168E-4	0.005	0.003	1.030	1.301	0.615	1.068	0.185
Track_365	365	NaN	NaN	37	0	0	0	0	0	8640.360	0	8640.360	20.455	365	70.704	111.134	0	0.006	0.014	7.684E-4	0.005	0.004	0.419	0.536	0.277	0.410	0.076
Track_366	366	NaN	NaN	8	0	0	0	0	0	1680.070	0	1680.070	3.952	366	276.412	112.200	0	0.005	0.010	0.002	0.004	0.003	0.962	1.501	0.252	0.978	0.390
Track_367	367	NaN	NaN	5	0	0	0	0	0	960.040	0	960.040	1.089	367	13.519	113.944	0	0.008	0.011	0.005	0.011	0.003	1.025	1.605	0.345	0.982	0.412
Track_368	368	NaN	NaN	17	0	0	0	0	0	3840.160	0	3840.160	5.581	368	262.340	115.298	0	0.005	0.010	9.268E-4	0.006	0.003	1.101	1.539	0.612	1.166	0.281
Track_369	369	NaN	NaN	8	0	0	0	0	0	1680.070	0	1680.070	2.348	369	27.948	112.105	0	0.006	0.010	0.001	0.005	0.003	0.554	0.684	0.293	0.617	0.137
Track_370	370	NaN	NaN	35	0	0	0	0	0	8160.340	0	8160.340	14.496	370	81.038	114.119	0	0.006	0.015	8.244E-4	0.007	0.004	0.766	1.162	0.299	0.838	0.287
Track_371	371	NaN	NaN	8	0	0	0	0	0	1680.070	0	1680.070	9.116	371	87.749	113.937	0	0.006	0.010	0.001	0.008	0.003	0.552	0.631	0.434	0.587	0.062
Track_372	372	NaN	NaN	8	0	0	0	0	0	1680.070	0	1680.070	2.959	372	179.590	113.916	0	0.010	0.019	0.005	0.008	0.005	1.166	1.503	0.352	1.388	0.387
Track_373	373	NaN	NaN	35	0	0	0	0	0	8160.340	0	8160.340	21.181	373	386.364	119.084	0	0.008	0.061	1.680E-4	0.006	0.010	0.860	1.431	0.511	0.815	0.248
Track_374	374	NaN	NaN	19	0	0	0	0	0	4320.180	0	4320.180	8.390	374	287.422	116.759	0	0.009	0.020	0.001	0.008	0.005	0.795	1.169	0.341	0.894	0.287
Track_375	375	NaN	NaN	54	0	0	0	0	0	12720.530	0	12720.530	40.835	375	306.121	129.792	0	0.006	0.029	0.001	0.005	0.005	0.534	1.092	0.251	0.489	0.209
Track_376	376	NaN	NaN	21	0	0	0	0	0	4800.200	0	4800.200	7.604	376	131.683	114.194	0	0.008	0.037	9.203E-4	0.006	0.008	0.758	0.964	0.255	0.832	0.191
Track_377	377	NaN	NaN	20	0	0	0	0	0	4560.190	0	4560.190	4.715	377	198.691	117.190	0	0.006	0.013	0.002	0.005	0.003	0.946	1.520	0.308	0.970	0.297
Track_378	378	NaN	NaN	53	0	0	0	0	0	12480.520	0	12480.520	15.578	378	207.281	124.061	0	0.005	0.013	4.809E-4	0.005	0.003	1.153	1.496	0.552	1.179	0.216
Track_379	379	NaN	NaN	103	0	0	0	0	0	24481.020	0	24481.020	35.469	379	124.790	126.687	0	0.006	0.018	5.074E-4	0.006	0.004	1.438	1.797	0.412	1.489	0.224
Track_380	380	NaN	NaN	39	0	0	0	0	0	9120.380	0	9120.380	13.735	380	222.972	117.640	0	0.006	0.022	0.001	0.005	0.004	1.059	1.647	0.403	1.170	0.409
Track_381	381	NaN	NaN	30	0	0	0	0	0	6960.290	0	6960.290	14.715	381	312.744	124.333	0	0.005	0.009	6.304E-4	0.004	0.002	0.455	0.826	0.247	0.426	0.161
Track_382	382	NaN	NaN	4	0	0	0	0	0	720.030	0	720.030	5.082	382	361.392	119.412	0	0.010	0.013	0.008	0.010	0.003	1.154	1.234	1.063	1.192	0.065
Track_383	383	NaN	NaN	19	0	0	0	0	0	4320.180	0	4320.180	10.284	383	45.229	118.550	0	0.008	0.029	0.001	0.007	0.006	1.140	1.627	0.238	1.298	0.343
Track_384	384	NaN	NaN	126	0	0	0	0	0	30001.250	0	30001.250	54.441	384	335.130	152.518	0	0.006	0.026	3.726E-4	0.005	0.004	0.978	1.600	0.345	1.150	0.406
Track_385	385	NaN	NaN	70	0	0	0	0	0	16560.690	0	16560.690	38.040	385	397.670	132.801	0	0.007	0.034	6.127E-4	0.006	0.005	1.098	1.639	0.528	1.119	0.269
Track_386	386	NaN	NaN	7	0	0	0	0	0	1440.060	0	1440.060	0.142	386	141.417	117.497	0	0.005	0.008	0.002	0.007	0.002	0.478	0.691	0.264	0.437	0.150
Track_387	387	NaN	NaN	23	0	0	0	0	0	5280.220	0	5280.220	10.306	387	101.498	121.848	0	0.005	0.013	6.815E-5	0.005	0.003	0.389	0.576	0.236	0.378	0.094
Track_388	388	NaN	NaN	126	0	0	0	0	0	30001.250	0	30001.250	12.627	388	191.672	123.178	0	0.005	0.011	2.114E-4	0.004	0.003	1.107	1.605	0.643	1.092	0.227
Track_389	389	NaN	NaN	15	0	0	0	0	0	3360.140	0	3360.140	1.345	389	246.915	120.188	0	0.004	0.007	0.002	0.004	0.002	1.001	1.400	0.460	0.962	0.308
Track_390	390	NaN	NaN	57	0	0	0	0	0	13440.560	0	13440.560	38.780	390	352.065	139.442	0	0.005	0.018	7.841E-4	0.005	0.004	0.809	1.283	0.251	0.838	0.259
Track_391	391	NaN	NaN	72	0	0	0	0	0	17040.710	0	17040.710	44.931	391	70.319	128.202	0	0.006	0.016	0.001	0.006	0.004	0.893	1.201	0.239	0.958	0.201
Track_392	392	NaN	NaN	32	0	0	0	0	0	7440.310	0	7440.310	15.671	392	223.666	124.198	0	0.006	0.016	7.722E-4	0.005	0.004	1.074	1.632	0.387	1.148	0.368
Track_393	393	NaN	NaN	12	0	0	0	0	0	2640.110	0	2640.110	7.475	393	67.360	123.211	0	0.004	0.007	0.002	0.004	0.002	0.403	0.523	0.270	0.419	0.077
Track_394	394	NaN	NaN	22	0	0	0	0	0	5040.210	0	5040.210	19.393	394	33.212	120.728	0	0.006	0.014	0.002	0.005	0.003	0.533	0.686	0.363	0.564	0.105
Track_395	395	NaN	NaN	40	0	0	0	0	0	9360.390	0	9360.390	16.158	395	177.503	124.668	0	0.006	0.017	5.885E-4	0.006	0.003	0.728	1.043	0.356	0.760	0.213
Track_396	396	NaN	NaN	29	0	0	0	0	0	6720.280	0	6720.280	12.574	396	336.676	125.955	0	0.005	0.012	4.359E-4	0.005	0.003	0.840	1.138	0.623	0.838	0.118
Track_397	397	NaN	NaN	51	0	0	0	0	0	12000.500	0	12000.500	14.466	397	256.604	127.435	0	0.007	0.019	5.370E-4	0.006	0.004	1.114	1.698	0.391	1.148	0.351
Track_398	398	NaN	NaN	3	0	0	0	0	0	480.020	0	480.020	1.179	398	122.916	121.265	0	0.006	0.006	0.006	0.006	8.167E-5	0.308	0.389	0.253	0.282	0.059
Track_399	399	NaN	NaN	42	0	0	0	0	0	9840.410	0	9840.410	12.312	399	239.789	128.979	0	0.005	0.011	0.001	0.004	0.003	1.049	1.436	0.553	1.077	0.220
Track_400	400	NaN	NaN	126	0	0	0	0	0	30001.250	0	30001.250	50.158	400	394.634	148.999	0	0.007	0.040	5.220E-4	0.006	0.007	0.859	1.311	0.236	0.888	0.251
Track_401	401	NaN	NaN	45	0	0	0	0	0	10560.440	0	10560.440	2.108	401	77.316	119.753	0	0.006	0.019	1.925E-4	0.006	0.004	1.164	1.810	0.539	1.041	0.370
Track_402	402	NaN	NaN	14	0	0	0	0	0	3120.130	0	3120.130	10.995	402	391.235	127.776	0	0.007	0.013	0.002	0.007	0.003	0.957	1.157	0.765	0.954	0.107
Track_403	403	NaN	NaN	51	0	0	0	0	0	12000.500	0	12000.500	41.778	403	30.637	128.723	0	0.007	0.023	9.191E-4	0.006	0.004	0.516	0.707	0.274	0.524	0.114
Track_404	404	NaN	NaN	33	0	0	0	0	0	7680.320	0	7680.320	14.519	404	116.685	124.399	0	0.007	0.016	9.955E-4	0.006	0.004	0.466	1.006	0.237	0.443	0.173
Track_405	405	NaN	NaN	4	0	0	0	0	0	720.030	0	720.030	1.930	405	254.023	124.719	0	0.003	0.003	0.002	0.003	5.487E-4	1.192	1.344	1.036	1.338	0.149
Track_406	406	NaN	NaN	4	0	0	0	0	0	720.030	0	720.030	1.638	406	202.574	124.546	0	0.006	0.007	0.004	0.006	0.001	1.123	1.382	0.898	1.243	0.198
Track_407	407	NaN	NaN	31	0	0	0	0	0	7200.300	0	7200.300	3.948	407	270.547	126.745	0	0.007	0.024	7.634E-4	0.005	0.006	0.964	1.550	0.376	1.005	0.327
Track_408	408	NaN	NaN	126	0	0	0	0	0	30001.250	0	30001.250	21.303	408	296.073	130.816	0	0.006	0.056	7.531E-4	0.005	0.006	1.168	1.640	0.539	1.194	0.231
Track_409	409	NaN	NaN	47	0	0	0	0	0	11040.460	0	11040.460	21.316	409	329.444	136.358	0	0.005	0.013	0.001	0.005	0.003	0.540	0.759	0.243	0.571	0.120
Track_410	410	NaN	NaN	12	0	0	0	0	0	2640.110	0	2640.110	9.684	410	154.855	128.550	0	0.007	0.013	0.004	0.005	0.004	0.974	1.496	0.282	1.079	0.381
Track_411	411	NaN	NaN	91	0	0	0	0	0	21600.900	0	21600.900	43.667	411	103.680	143.586	0	0.006	0.020	3.237E-4	0.006	0.004	1.293	1.669	0.865	1.322	0.173
Track_412	412	NaN	NaN	107	0	0	0	0	0	25441.060	0	25441.060	26.614	412	133.466	140.374	0	0.007	0.043	5.493E-4	0.005	0.006	0.720	1.242	0.240	0.713	0.265
Track_413	413	NaN	NaN	35	0	0	0	0	0	8160.340	0	8160.340	18.496	413	307.632	136.208	0	0.006	0.019	5.126E-4	0.005	0.004	1.288	1.669	0.406	1.480	0.386
Track_414	414	NaN	NaN	126	0	0	0	0	0	30001.250	0	30001.250	33.240	414	198.667	139.887	0	0.005	0.015	5.441E-4	0.005	0.003	1.158	1.736	0.430	1.296	0.393
Track_415	415	NaN	NaN	20	0	0	0	0	0	4560.190	0	4560.190	17.372	415	28.204	127.311	0	0.006	0.011	8.825E-4	0.006	0.003	0.419	0.543	0.334	0.395	0.061
Track_416	416	NaN	NaN	53	0	0	0	0	0	12480.520	0	12480.520	30.872	416	398.533	139.515	0	0.007	0.014	6.150E-4	0.007	0.004	1.102	1.815	0.294	1.105	0.349
Track_417	417	NaN	NaN	27	0	0	0	0	0	6240.260	0	6240.260	7.976	417	364.806	131.873	0	0.006	0.019	6.402E-4	0.006	0.004	1.016	1.435	0.492	0.972	0.234
Track_418	418	NaN	NaN	65	0	0	0	0	0	15360.640	0	15360.640	25.241	418	43.108	133.607	0	0.009	0.059	4.856E-4	0.006	0.009	0.587	1.048	0.243	0.581	0.211
Track_419	419	NaN	NaN	45	0	0	0	0	0	10560.440	0	10560.440	26.085	419	342.877	143.247	0	0.006	0.027	0.001	0.005	0.004	0.676	1.066	0.243	0.676	0.210
Track_420	420	NaN	NaN	104	0	0	0	0	0	24721.030	0	24721.030	66.895	420	302.617	170.169	0	0.006	0.026	9.362E-4	0.006	0.004	1.234	1.612	0.278	1.261	0.228
Track_421	421	NaN	NaN	2	0	0	0	0	0	240.010	0	240.010	3.961	421	392.534	129.342	0	0.017	0.017	0.017	0.017	NaN	0.726	0.819	0.632	0.819	0.093
Track_422	422	NaN	NaN	51	0	0	0	0	0	12000.500	0	12000.500	26.916	422	70.393	131.205	0	0.006	0.019	6.050E-4	0.006	0.004	0.947	1.246	0.636	0.973	0.161
Track_423	423	NaN	NaN	53	0	0	0	0	0	12480.520	0	12480.520	18.930	423	238.847	138.598	0	0.006	0.013	9.054E-4	0.005	0.003	1.394	1.703	0.262	1.446	0.270
Track_424	424	NaN	NaN	6	0	0	0	0	0	1200.050	0	1200.050	3.283	424	37.018	130.049	0	0.007	0.010	0.002	0.008	0.003	0.828	1.059	0.609	0.903	0.163
Track_425	425	NaN	NaN	21	0	0	0	0	0	4800.200	0	4800.200	14.714	425	173.498	138.540	0	0.008	0.018	0.003	0.007	0.004	0.572	0.852	0.242	0.604	0.153
Track_426	426	NaN	NaN	41	0	0	0	0	0	9600.400	0	9600.400	8.509	426	108.338	133.192	0	0.006	0.015	4.309E-4	0.005	0.003	1.168	1.502	0.700	1.214	0.216
Track_427	427	NaN	NaN	6	0	0	0	0	0	1200.050	0	1200.050	7.338	427	250.054	134.196	0	0.008	0.013	0.002	0.009	0.004	0.723	1.169	0.253	0.744	0.319
Track_428	428	NaN	NaN	27	0	0	0	0	0	6240.260	0	6240.260	19.393	428	76.487	134.166	0	0.006	0.013	3.291E-4	0.005	0.003	0.431	0.625	0.288	0.415	0.084
Track_429	429	NaN	NaN	20	0	0	0	0	0	4560.190	0	4560.190	9.705	429	376.472	135.176	0	0.006	0.016	0.002	0.005	0.003	0.901	1.244	0.287	0.975	0.251
Track_430	430	NaN	NaN	21	0	0	0	0	0	4800.200	0	4800.200	6.703	430	123.931	134.164	0	0.006	0.012	0.002	0.005	0.003	1.103	1.591	0.343	1.042	0.374
Track_431	431	NaN	NaN	59	0	0	0	0	0	13920.580	0	13920.580	32.480	431	146.870	140.241	0	0.007	0.023	2.781E-4	0.006	0.004	0.805	1.281	0.255	0.776	0.218
Track_432	432	NaN	NaN	126	0	0	0	0	0	30001.250	0	30001.250	22.851	432	230.025	143.831	0	0.006	0.026	5.016E-4	0.005	0.004	1.124	1.724	0.356	1.026	0.299
Track_433	433	NaN	NaN	37	0	0	0	0	0	8640.360	0	8640.360	15.901	433	258.649	137.435	0	0.007	0.020	5.113E-4	0.006	0.005	1.172	1.615	0.547	1.180	0.201
Track_434	434	NaN	NaN	92	0	0	0	0	0	21840.910	0	21840.910	44.612	434	323.620	152.717	0	0.006	0.014	3.180E-4	0.005	0.003	0.996	1.555	0.255	1.028	0.260
Track_435	435	NaN	NaN	59	0	0	0	0	0	13920.580	0	13920.580	7.519	435	191.767	139.646	0	0.007	0.052	2.672E-4	0.006	0.007	1.147	1.558	0.424	1.143	0.236
Track_436	436	NaN	NaN	17	0	0	0	0	0	3840.160	0	3840.160	9.301	436	133.310	130.901	0	0.009	0.019	0.002	0.009	0.005	1.024	1.493	0.754	1.025	0.199
Track_437	437	NaN	NaN	8	0	0	0	0	0	1680.070	0	1680.070	6.744	437	386.564	137.115	0	0.006	0.014	3.199E-4	0.005	0.004	0.926	1.179	0.605	1.005	0.207
Track_438	438	NaN	NaN	6	0	0	0	0	0	1200.050	0	1200.050	3.966	438	414.985	135.598	0	0.006	0.013	0.003	0.005	0.004	0.369	0.461	0.314	0.348	0.054
Track_439	439	NaN	NaN	28	0	0	0	0	0	6480.270	0	6480.270	26.687	439	24.439	133.533	0	0.006	0.015	5.058E-4	0.005	0.004	1.007	1.275	0.414	1.047	0.215
Track_440	440	NaN	NaN	67	0	0	0	0	0	15840.660	0	15840.660	37.303	440	359.108	152.299	0	0.006	0.014	7.233E-4	0.005	0.003	0.966	1.376	0.341	1.067	0.273
Track_441	441	NaN	NaN	15	0	0	0	0	0	3360.140	0	3360.140	15.312	441	48.945	142.534	0	0.011	0.025	0.003	0.012	0.007	1.484	1.813	0.638	1.634	0.358
Track_442	442	NaN	NaN	31	0	0	0	0	0	7200.300	0	7200.300	13.574	442	245.693	141.105	0	0.007	0.016	0.001	0.008	0.004	1.230	1.567	0.793	1.292	0.218
Track_443	443	NaN	NaN	112	0	0	0	0	0	26641.110	0	26641.110	60.218	443	276.829	167.250	0	0.007	0.031	8.663E-4	0.006	0.004	1.236	1.773	0.358	1.385	0.370
Track_444	444	NaN	NaN	7	0	0	0	0	0	1440.060	0	1440.060	2.888	444	340.248	138.055	0	0.005	0.010	2.832E-4	0.005	0.004	0.432	0.497	0.329	0.456	0.058
Track_445	445	NaN	NaN	111	0	0	0	0	0	26401.100	0	26401.100	44.280	445	105.355	153.379	0	0.006	0.016	0.001	0.006	0.003	1.263	1.665	0.572	1.270	0.223
Track_446	446	NaN	NaN	27	0	0	0	0	0	6240.260	0	6240.260	14.408	446	206.447	137.278	0	0.007	0.045	5.152E-4	0.005	0.008	0.807	1.373	0.266	0.821	0.254
Track_447	447	NaN	NaN	34	0	0	0	0	0	7920.330	0	7920.330	4.511	447	231.298	141.921	0	0.006	0.023	0.001	0.005	0.004	1.106	1.488	0.566	1.127	0.231
Track_448	448	NaN	NaN	14	0	0	0	0	0	3120.130	0	3120.130	5.721	448	159.123	139.642	0	0.005	0.012	0.001	0.005	0.003	0.576	0.718	0.417	0.598	0.080
Track_449	449	NaN	NaN	17	0	0	0	0	0	3840.160	0	3840.160	11.167	449	183.399	141.401	0	0.006	0.009	0.002	0.007	0.002	1.493	1.768	1.166	1.472	0.135
Track_450	450	NaN	NaN	55	0	0	0	0	0	12960.540	0	12960.540	34.971	450	290.557	161.476	0	0.007	0.059	2.675E-4	0.006	0.008	1.058	1.775	0.262	1.128	0.362
Track_451	451	NaN	NaN	48	0	0	0	0	0	11280.470	0	11280.470	36.019	451	205.809	145.366	0	0.007	0.016	0.001	0.006	0.003	1.058	1.556	0.348	1.152	0.331
Track_452	452	NaN	NaN	34	0	0	0	0	0	7920.330	0	7920.330	31.911	452	83.286	143.674	0	0.007	0.017	0.001	0.005	0.004	0.424	0.546	0.247	0.438	0.084
Track_453	453	NaN	NaN	75	0	0	0	0	0	17760.740	0	17760.740	52.728	453	37.296	155.090	0	0.006	0.016	0.001	0.006	0.003	0.708	1.011	0.234	0.710	0.182
Track_454	454	NaN	NaN	47	0	0	0	0	0	11040.460	0	11040.460	26.189	454	312.041	153.528	0	0.007	0.016	6.184E-4	0.007	0.003	1.278	1.744	0.406	1.265	0.311
Track_455	455	NaN	NaN	94	0	0	0	0	0	22320.930	0	22320.930	48.011	455	380.317	163.970	0	0.006	0.023	2.200E-4	0.005	0.003	0.929	1.516	0.273	0.916	0.328
Track_456	456	NaN	NaN	31	0	0	0	0	0	7200.300	0	7200.300	29.090	456	70.210	143.045	0	0.006	0.013	9.516E-4	0.006	0.003	1.117	1.428	0.584	1.128	0.230
Track_457	457	NaN	NaN	54	0	0	0	0	0	12720.530	0	12720.530	19.578	457	330.540	147.416	0	0.006	0.025	5.656E-4	0.006	0.004	1.113	1.420	0.315	1.200	0.229
Track_458	458	NaN	NaN	59	0	0	0	0	0	13920.580	0	13920.580	20.925	458	399.219	147.448	0	0.008	0.058	5.082E-4	0.006	0.009	1.057	1.455	0.240	1.117	0.296
Track_459	459	NaN	NaN	52	0	0	0	0	0	12240.510	0	12240.510	28.355	459	386.092	151.835	0	0.006	0.013	6.052E-4	0.005	0.003	1.136	1.569	0.673	1.125	0.229
Track_460	460	NaN	NaN	39	0	0	0	0	0	9120.380	0	9120.380	11.056	460	145.642	143.354	0	0.007	0.023	0.002	0.006	0.004	0.910	1.567	0.244	0.905	0.334
Track_461	461	NaN	NaN	40	0	0	0	0	0	9360.390	0	9360.390	17.566	461	120.919	147.307	0	0.006	0.012	0.001	0.006	0.003	1.131	1.621	0.323	1.289	0.370
Track_462	462	NaN	NaN	120	0	0	0	0	0	28561.190	0	28561.190	61.478	462	237.097	167.940	0	0.007	0.017	1.672E-4	0.007	0.004	0.913	1.626	0.238	0.905	0.257
Track_463	463	NaN	NaN	73	0	0	0	0	0	17280.720	0	17280.720	29.542	463	263.945	155.360	0	0.006	0.018	8.973E-4	0.005	0.004	1.229	1.627	0.405	1.239	0.201
Track_464	464	NaN	NaN	28	0	0	0	0	0	6480.270	0	6480.270	26.656	464	42.147	154.217	0	0.010	0.058	0.001	0.007	0.013	0.516	0.900	0.234	0.440	0.213
Track_465	465	NaN	NaN	14	0	0	0	0	0	3120.130	0	3120.130	14.280	465	277.393	149.235	0	0.010	0.024	0.003	0.008	0.007	0.739	1.167	0.250	0.828	0.290
Track_466	466	NaN	NaN	19	0	0	0	0	0	4320.180	0	4320.180	2.805	466	209.160	145.855	0	0.006	0.012	1.497E-4	0.006	0.003	1.051	1.583	0.449	1.087	0.320
Track_467	467	NaN	NaN	3	0	0	0	0	0	480.020	0	480.020	1.190	467	159.730	145.192	0	0.007	0.010	0.005	0.010	0.003	0.307	0.362	0.270	0.288	0.040
Track_468	468	NaN	NaN	77	0	0	0	0	0	18240.760	0	18240.760	29.945	468	336.939	160.610	0	0.006	0.051	8.320E-4	0.005	0.007	0.759	1.102	0.363	0.769	0.162
Track_469	469	NaN	NaN	88	0	0	0	0	0	20880.870	0	20880.870	60.806	469	301.785	184.163	0	0.006	0.023	1.477E-4	0.006	0.004	0.955	1.548	0.468	0.938	0.222
Track_470	470	NaN	NaN	37	0	0	0	0	0	8640.360	0	8640.360	21.235	470	390.629	155.332	0	0.006	0.014	0.001	0.005	0.003	1.094	1.530	0.608	1.103	0.183
Track_471	471	NaN	NaN	19	0	0	0	0	0	4320.180	0	4320.180	4.167	471	253.762	149.078	0	0.007	0.019	0.003	0.006	0.005	1.086	1.326	0.716	1.059	0.172
Track_472	472	NaN	NaN	74	0	0	0	0	0	17520.730	0	17520.730	42.089	472	100.721	159.750	0	0.007	0.018	9.480E-4	0.006	0.004	0.733	1.166	0.389	0.763	0.184
Track_473	473	NaN	NaN	4	0	0	0	0	0	720.030	0	720.030	0.613	473	233.055	146.644	0	0.003	0.004	0.003	0.004	3.770E-4	0.738	0.793	0.691	0.763	0.042
Track_474	474	NaN	NaN	61	0	0	0	0	0	14400.600	0	14400.600	27.371	474	348.903	158.470	0	0.005	0.011	7.627E-4	0.005	0.003	0.887	1.366	0.331	0.903	0.202
Track_475	475	NaN	NaN	70	0	0	0	0	0	16560.690	0	16560.690	49.680	475	382.119	170.011	0	0.008	0.061	6.445E-4	0.006	0.009	0.843	1.381	0.276	0.874	0.269
Track_476	476	NaN	NaN	70	0	0	0	0	0	16560.690	0	16560.690	39.130	476	221.330	165.103	0	0.008	0.030	0.001	0.007	0.005	1.301	1.649	0.791	1.338	0.194
Track_477	477	NaN	NaN	16	0	0	0	0	0	3600.150	0	3600.150	22.302	477	134.736	156.548	0	0.011	0.017	0.002	0.012	0.004	0.987	1.206	0.277	1.041	0.207
Track_478	478	NaN	NaN	34	0	0	0	0	0	7920.330	0	7920.330	9.862	478	363.390	152.310	0	0.006	0.032	0.001	0.005	0.005	1.092	1.387	0.337	1.141	0.232
Track_479	479	NaN	NaN	61	0	0	0	0	0	14400.600	0	14400.600	29.016	479	205.992	156.793	0	0.006	0.020	2.578E-4	0.006	0.004	1.008	1.413	0.393	1.019	0.252
Track_480	480	NaN	NaN	31	0	0	0	0	0	7200.300	0	7200.300	19.810	480	110.038	151.470	0	0.007	0.026	9.677E-4	0.007	0.005	0.792	1.157	0.340	0.845	0.209
Track_481	481	NaN	NaN	12	0	0	0	0	0	2640.110	0	2640.110	15.907	481	47.177	151.726	0	0.008	0.012	0.002	0.008	0.003	0.741	1.013	0.450	0.806	0.190
Track_482	482	NaN	NaN	3	0	0	0	0	0	480.020	0	480.020	1.022	482	404.725	149.586	0	0.006	0.007	0.005	0.007	9.823E-4	1.109	1.149	1.070	1.109	0.032
Track_483	483	NaN	NaN	37	0	0	0	0	0	8640.360	0	8640.360	13.144	483	317.977	162.888	0	0.007	0.017	0.001	0.007	0.004	1.335	1.707	0.665	1.376	0.273
Track_484	484	NaN	NaN	20	0	0	0	0	0	4560.190	0	4560.190	8.471	484	244.463	152.524	0	0.006	0.010	0.003	0.005	0.002	0.952	1.184	0.554	0.978	0.144
Track_485	485	NaN	NaN	8	0	0	0	0	0	1680.070	0	1680.070	9.446	485	411.583	148.783	0	0.011	0.035	0.002	0.008	0.011	0.727	1.222	0.259	1.109	0.434
Track_486	486	NaN	NaN	36	0	0	0	0	0	8400.350	0	8400.350	21.562	486	186.982	151.117	0	0.009	0.060	3.323E-4	0.006	0.010	0.757	1.299	0.287	0.709	0.271
Track_487	487	NaN	NaN	14	0	0	0	0	0	3120.130	0	3120.130	8.855	487	191.865	153.261	0	0.006	0.012	9.166E-4	0.005	0.003	0.421	0.633	0.236	0.451	0.100
Track_488	488	NaN	NaN	41	0	0	0	0	0	9600.400	0	9600.400	7.885	488	270.495	155.553	0	0.005	0.013	8.597E-4	0.005	0.003	1.016	1.485	0.313	1.080	0.316
Track_489	489	NaN	NaN	16	0	0	0	0	0	3600.150	0	3600.150	12.748	489	70.038	153.208	0	0.006	0.018	0.001	0.004	0.004	0.652	0.951	0.499	0.625	0.113
Track_490	490	NaN	NaN	3	0	0	0	0	0	480.020	0	480.020	1.544	490	139.417	153.286	0	0.007	0.009	0.004	0.009	0.004	0.317	0.375	0.263	0.314	0.046
Track_491	491	NaN	NaN	15	0	0	0	0	0	3360.140	0	3360.140	2.556	491	227.120	152.011	0	0.009	0.019	0.003	0.008	0.005	0.994	1.316	0.587	0.978	0.213
Track_492	492	NaN	NaN	2	0	0	0	0	0	240.010	0	240.010	1.878	492	122.779	153.320	0	0.008	0.008	0.008	0.008	NaN	0.312	0.392	0.232	0.392	0.080
Track_493	493	NaN	NaN	74	0	0	0	0	0	17520.730	0	17520.730	32.899	493	268.795	169.587	0	0.005	0.012	7.670E-4	0.005	0.003	1.358	1.657	0.503	1.391	0.218
Track_494	494	NaN	NaN	10	0	0	0	0	0	2160.090	0	2160.090	11.690	494	286.336	155.764	0	0.010	0.023	9.445E-4	0.009	0.008	1.191	1.647	0.407	1.352	0.378
Track_495	495	NaN	NaN	81	0	0	0	0	0	19200.800	0	19200.800	38.501	495	230.607	173.837	0	0.009	0.041	6.013E-4	0.008	0.006	0.892	1.506	0.260	0.945	0.331
Track_496	496	NaN	NaN	86	0	0	0	0	0	20400.850	0	20400.850	51.547	496	296.248	182.073	0	0.007	0.024	9.468E-4	0.005	0.004	1.088	1.741	0.348	1.103	0.303
Track_497	497	NaN	NaN	6	0	0	0	0	0	1200.050	0	1200.050	1.690	497	222.462	156.077	0	0.006	0.010	0.003	0.007	0.002	0.853	0.943	0.762	0.854	0.057
Track_498	498	NaN	NaN	98	0	0	0	0	0	23280.970	0	23280.970	43.879	498	46.941	172.372	0	0.006	0.026	0.002	0.005	0.004	1.526	1.863	0.761	1.561	0.194
Track_499	499	NaN	NaN	15	0	0	0	0	0	3360.140	0	3360.140	23.456	499	55.109	158.457	0	0.008	0.018	0.002	0.007	0.005	0.440	0.699	0.331	0.431	0.092
Track_500	500	NaN	NaN	3	0	0	0	0	0	480.020	0	480.020	2.136	500	273.681	156.931	0	0.005	0.006	0.003	0.006	0.002	0.735	0.878	0.449	0.877	0.202
Track_501	501	NaN	NaN	34	0	0	0	0	0	7920.330	0	7920.330	7.887	501	343.940	160.747	0	0.005	0.012	4.306E-4	0.004	0.003	1.109	1.584	0.706	1.105	0.221
Track_502	502	NaN	NaN	24	0	0	0	0	0	5520.230	0	5520.230	26.829	502	394.024	167.833	0	0.007	0.018	0.002	0.007	0.004	1.388	1.767	0.796	1.472	0.276
Track_503	503	NaN	NaN	24	0	0	0	0	0	5520.230	0	5520.230	10.061	503	198.420	162.527	0	0.008	0.022	0.001	0.007	0.005	1.098	1.578	0.650	1.111	0.234
Track_504	504	NaN	NaN	73	0	0	0	0	0	17280.720	0	17280.720	53.285	504	380.686	185.234	0	0.007	0.057	0.001	0.006	0.007	1.211	1.662	0.342	1.315	0.320
Track_505	505	NaN	NaN	3	0	0	0	0	0	480.020	0	480.020	1.377	505	209.402	156.885	0	0.018	0.020	0.015	0.020	0.003	1.006	1.223	0.641	1.154	0.260
Track_506	506	NaN	NaN	58	0	0	0	0	0	13680.570	0	13680.570	17.287	506	355.530	164.911	0	0.006	0.027	7.001E-4	0.005	0.005	0.860	1.389	0.259	0.859	0.286
Track_507	507	NaN	NaN	39	0	0	0	0	0	9120.380	0	9120.380	14.143	507	396.908	160.292	0	0.008	0.051	0.001	0.006	0.009	0.976	1.333	0.339	0.971	0.226
Track_508	508	NaN	NaN	78	0	0	0	0	0	18480.770	0	18480.770	36.382	508	158.856	172.028	0	0.008	0.059	0.001	0.006	0.007	0.842	1.319	0.276	0.852	0.213
Track_509	509	NaN	NaN	65	0	0	0	0	0	15360.640	0	15360.640	54.781	509	239.932	187.981	0	0.008	0.051	0.001	0.007	0.007	1.183	1.730	0.649	1.172	0.235
Track_510	510	NaN	NaN	87	0	0	0	0	0	20640.860	0	20640.860	44.115	510	114.160	175.052	0	0.006	0.013	8.607E-4	0.006	0.003	0.964	1.690	0.245	0.903	0.412
Track_511	511	NaN	NaN	13	0	0	0	0	0	2880.120	0	2880.120	5.798	511	334.238	160.704	0	0.007	0.015	0.002	0.007	0.004	0.919	1.194	0.537	0.907	0.198
Track_512	512	NaN	NaN	7	0	0	0	0	0	1440.060	0	1440.060	4.911	512	76.040	160.298	0	0.007	0.011	8.364E-4	0.008	0.004	0.908	1.275	0.323	1.033	0.344
Track_513	513	NaN	NaN	8	0	0	0	0	0	1680.070	0	1680.070	1.550	513	251.798	159.976	0	0.006	0.010	0.002	0.006	0.003	0.888	1.251	0.467	0.999	0.249
Track_514	514	NaN	NaN	49	0	0	0	0	0	11520.480	0	11520.480	15.493	514	133.151	160.430	0	0.010	0.037	2.182E-5	0.009	0.007	0.910	1.909	0.313	0.558	0.631
Track_515	515	NaN	NaN	14	0	0	0	0	0	3120.130	0	3120.130	9.765	515	326.119	165.805	0	0.006	0.010	0.002	0.006	0.003	0.755	1.004	0.410	0.814	0.148
Track_516	516	NaN	NaN	28	0	0	0	0	0	6480.270	0	6480.270	14.665	516	90.343	164.961	0	0.006	0.024	6.605E-4	0.005	0.005	0.852	1.177	0.329	0.854	0.219
Track_517	517	NaN	NaN	10	0	0	0	0	0	2160.090	0	2160.090	10.615	517	282.871	165.738	0	0.013	0.027	0.002	0.012	0.007	1.116	1.545	0.551	1.218	0.256
Track_518	518	NaN	NaN	12	0	0	0	0	0	2640.110	0	2640.110	14.913	518	172.214	168.281	0	0.007	0.012	0.002	0.008	0.003	1.043	1.530	0.721	0.996	0.243
Track_519	519	NaN	NaN	8	0	0	0	0	0	1680.070	0	1680.070	19.953	519	262.731	171.791	0	0.015	0.054	3.733E-4	0.008	0.018	0.697	1.046	0.339	0.776	0.220
Track_520	520	NaN	NaN	10	0	0	0	0	0	2160.090	0	2160.090	1.822	520	159.235	162.974	0	0.007	0.016	0.003	0.006	0.004	0.662	0.993	0.358	0.565	0.231
Track_521	521	NaN	NaN	15	0	0	0	0	0	3360.140	0	3360.140	21.525	521	200.129	169.500	0	0.013	0.045	0.004	0.008	0.013	0.825	1.291	0.456	0.821	0.262
Track_522	522	NaN	NaN	17	0	0	0	0	0	3840.160	0	3840.160	7.460	522	209.352	162.395	0	0.005	0.010	5.039E-4	0.004	0.003	1.063	1.458	0.735	1.063	0.201
Track_523	523	NaN	NaN	49	0	0	0	0	0	11520.480	0	11520.480	17.281	523	406.923	170.134	0	0.007	0.017	0.001	0.006	0.004	0.880	1.263	0.283	0.972	0.270
Track_524	524	NaN	NaN	53	0	0	0	0	0	12480.520	0	12480.520	28.499	524	405.367	174.945	0	0.006	0.024	7.875E-4	0.006	0.004	0.853	1.333	0.242	0.846	0.233
Track_525	525	NaN	NaN	19	0	0	0	0	0	4320.180	0	4320.180	23.866	525	52.269	166.532	0	0.008	0.018	8.497E-4	0.008	0.004	0.855	1.384	0.313	0.842	0.327
Track_526	526	NaN	NaN	19	0	0	0	0	0	4320.180	0	4320.180	10.810	526	185.144	162.829	0	0.009	0.029	0.001	0.009	0.008	0.891	1.552	0.333	0.532	0.468
Track_527	527	NaN	NaN	15	0	0	0	0	0	3360.140	0	3360.140	13.499	527	387.479	171.474	0	0.005	0.012	4.006E-4	0.005	0.003	1.128	1.492	0.639	1.127	0.269
Track_528	528	NaN	NaN	70	0	0	0	0	0	16560.690	0	16560.690	41.180	528	231.745	179.343	0	0.006	0.021	2.148E-4	0.006	0.004	1.199	1.531	0.786	1.200	0.171
Track_529	529	NaN	NaN	36	0	0	0	0	0	8400.350	0	8400.350	7.021	529	268.803	168.403	0	0.007	0.020	0.001	0.006	0.005	0.960	1.423	0.447	0.973	0.252
Track_530	530	NaN	NaN	80	0	0	0	0	0	18960.790	0	18960.790	46.722	530	311.887	193.920	0	0.006	0.028	5.037E-4	0.006	0.004	1.364	1.840	0.273	1.379	0.313
Track_531	531	NaN	NaN	34	0	0	0	0	0	7920.330	0	7920.330	4.828	531	364.994	170.188	0	0.006	0.016	0.002	0.005	0.004	1.305	1.600	0.656	1.347	0.209
Track_532	532	NaN	NaN	32	0	0	0	0	0	7440.310	0	7440.310	30.254	532	33.971	165.859	0	0.009	0.051	0.001	0.007	0.009	0.512	0.919	0.275	0.499	0.124
Track_533	533	NaN	NaN	77	0	0	0	0	0	18240.760	0	18240.760	31.551	533	80.870	166.669	0	0.006	0.018	1.638E-4	0.006	0.003	0.836	1.201	0.417	0.834	0.141
Track_534	534	NaN	NaN	22	0	0	0	0	0	5040.210	0	5040.210	14.968	534	257.692	172.017	0	0.006	0.029	0.002	0.004	0.006	0.658	1.049	0.382	0.665	0.183
Track_535	535	NaN	NaN	126	0	0	0	0	0	30001.250	0	30001.250	20.384	535	348.946	178.751	0	0.006	0.018	9.569E-4	0.005	0.003	1.403	1.860	0.656	1.413	0.213
Track_536	536	NaN	NaN	78	0	0	0	0	0	18480.770	0	18480.770	33.855	536	216.383	184.049	0	0.007	0.038	8.361E-4	0.006	0.005	1.020	1.546	0.297	1.056	0.248
Track_537	537	NaN	NaN	14	0	0	0	0	0	3120.130	0	3120.130	15.796	537	326.723	174.474	0	0.009	0.023	0.002	0.007	0.006	0.893	1.272	0.523	0.893	0.251
Track_538	538	NaN	NaN	57	0	0	0	0	0	13440.560	0	13440.560	21.004	538	242.604	174.924	0	0.006	0.021	5.143E-4	0.005	0.004	1.146	1.424	0.475	1.190	0.203
Track_539	539	NaN	NaN	95	0	0	0	0	0	22560.940	0	22560.940	39.175	539	119.375	182.951	0	0.006	0.013	8.381E-4	0.006	0.003	1.073	1.735	0.292	1.046	0.386
Track_540	540	NaN	NaN	17	0	0	0	0	0	3840.160	0	3840.160	10.810	540	398.927	172.253	0	0.008	0.021	0.002	0.007	0.005	1.376	1.700	0.714	1.441	0.280
Track_541	541	NaN	NaN	11	0	0	0	0	0	2400.100	0	2400.100	7.282	541	200.751	167.873	0	0.008	0.020	0.001	0.007	0.006	1.049	1.449	0.370	1.075	0.316
Track_542	542	NaN	NaN	5	0	0	0	0	0	960.040	0	960.040	2.697	542	282.963	168.209	0	0.014	0.021	0.007	0.020	0.007	0.807	1.077	0.639	0.700	0.174
Track_543	543	NaN	NaN	59	0	0	0	0	0	13920.580	0	13920.580	31.067	543	50.575	177.448	0	0.007	0.025	0.002	0.006	0.004	0.626	1.117	0.344	0.587	0.185
Track_544	544	NaN	NaN	24	0	0	0	0	0	5520.230	0	5520.230	8.315	544	339.679	173.397	0	0.007	0.016	0.002	0.006	0.004	1.252	1.663	0.591	1.344	0.291
Track_545	545	NaN	NaN	112	0	0	0	0	0	26641.110	0	26641.110	70.152	545	167.422	206.145	0	0.006	0.014	3.847E-4	0.006	0.003	1.002	1.607	0.244	1.051	0.324
Track_546	546	NaN	NaN	12	0	0	0	0	0	2640.110	0	2640.110	2.810	546	133.619	174.424	0	0.007	0.014	0.003	0.005	0.004	0.661	0.819	0.360	0.702	0.138
Track_547	547	NaN	NaN	126	0	0	0	0	0	30001.250	0	30001.250	34.374	547	199.675	190.764	0	0.007	0.025	2.155E-4	0.006	0.005	1.168	1.770	0.271	1.304	0.360
Track_548	548	NaN	NaN	30	0	0	0	0	0	6960.290	0	6960.290	21.380	548	99.182	172.581	0	0.006	0.016	0.001	0.005	0.004	0.443	0.635	0.266	0.461	0.097
Track_549	549	NaN	NaN	12	0	0	0	0	0	2640.110	0	2640.110	7.535	549	263.021	177.195	0	0.007	0.015	0.002	0.007	0.004	1.134	1.313	0.786	1.173	0.135
Track_550	550	NaN	NaN	8	0	0	0	0	0	1680.070	0	1680.070	7.338	550	100.993	172.390	0	0.008	0.017	5.771E-4	0.009	0.007	0.435	0.558	0.328	0.444	0.061
Track_551	551	NaN	NaN	5	0	0	0	0	0	960.040	0	960.040	9.272	551	177.960	171.394	0	0.014	0.019	0.004	0.018	0.007	0.578	0.688	0.450	0.609	0.090
Track_552	552	NaN	NaN	4	0	0	0	0	0	720.030	0	720.030	1.206	552	228.005	174.250	0	0.004	0.005	0.004	0.004	8.213E-4	0.876	1.261	0.678	0.872	0.235
Track_553	553	NaN	NaN	125	0	0	0	0	0	29761.240	0	29761.240	53.395	553	392.288	206.976	0	0.005	0.027	7.261E-4	0.005	0.003	1.135	1.703	0.269	1.124	0.352
Track_554	554	NaN	NaN	24	0	0	0	0	0	5520.230	0	5520.230	11.535	554	146.659	178.564	0	0.009	0.016	0.002	0.009	0.004	0.592	0.921	0.305	0.599	0.167
Track_555	555	NaN	NaN	126	0	0	0	0	0	30001.250	0	30001.250	56.120	555	129.167	193.616	0	0.006	0.019	3.150E-4	0.005	0.003	1.068	1.536	0.578	1.059	0.191
Track_556	556	NaN	NaN	27	0	0	0	0	0	6240.260	0	6240.260	3.981	556	252.432	178.296	0	0.006	0.014	3.568E-4	0.005	0.004	0.883	1.323	0.600	0.844	0.186
Track_557	557	NaN	NaN	4	0	0	0	0	0	720.030	0	720.030	7.005	557	293.767	176.724	0	0.010	0.011	0.009	0.010	0.001	0.838	0.950	0.743	0.832	0.074
Track_558	558	NaN	NaN	6	0	0	0	0	0	1200.050	0	1200.050	10.368	558	360.255	179.360	0	0.012	0.040	0.001	0.005	0.016	1.234	1.482	1.073	1.229	0.166
Track_559	559	NaN	NaN	126	0	0	0	0	0	30001.250	0	30001.250	58.010	559	138.059	196.006	0	0.005	0.017	2.608E-4	0.005	0.003	1.211	1.541	0.537	1.235	0.171
Track_560	560	NaN	NaN	25	0	0	0	0	0	5760.240	0	5760.240	6.929	560	209.410	179.923	0	0.009	0.020	0.002	0.008	0.005	1.136	1.479	0.357	1.206	0.262
Track_561	561	NaN	NaN	13	0	0	0	0	0	2880.120	0	2880.120	11.763	561	276.053	172.826	0	0.012	0.020	0.002	0.012	0.005	1.227	1.701	0.866	1.112	0.267
Track_562	562	NaN	NaN	15	0	0	0	0	0	3360.140	0	3360.140	6.222	562	317.620	184.549	0	0.012	0.037	0.002	0.010	0.009	0.882	1.630	0.318	0.848	0.254
Track_563	563	NaN	NaN	5	0	0	0	0	0	960.040	0	960.040	6.217	563	290.162	181.216	0	0.021	0.052	0.005	0.017	0.021	0.699	0.931	0.283	0.797	0.239
Track_564	564	NaN	NaN	116	0	0	0	0	0	27601.150	0	27601.150	71.423	564	106.623	197.218	0	0.006	0.030	4.411E-4	0.005	0.004	0.975	1.471	0.441	0.971	0.298
Track_565	565	NaN	NaN	66	0	0	0	0	0	15600.650	0	15600.650	44.671	565	235.430	195.782	0	0.009	0.029	5.200E-4	0.006	0.006	1.203	1.673	0.260	1.201	0.329
Track_566	566	NaN	NaN	6	0	0	0	0	0	1200.050	0	1200.050	3.441	566	330.250	180.142	0	0.008	0.019	0.004	0.006	0.006	0.765	1.061	0.490	0.872	0.199
Track_567	567	NaN	NaN	35	0	0	0	0	0	8160.340	0	8160.340	22.615	567	41.046	180.114	0	0.007	0.022	9.994E-4	0.008	0.005	0.679	0.841	0.375	0.701	0.106
Track_568	568	NaN	NaN	23	0	0	0	0	0	5280.220	0	5280.220	9.202	568	408.832	185.096	0	0.007	0.037	9.831E-4	0.006	0.007	0.511	0.894	0.232	0.464	0.194
Track_569	569	NaN	NaN	15	0	0	0	0	0	3360.140	0	3360.140	9.956	569	380.485	187.025	0	0.006	0.011	0.001	0.006	0.003	1.183	1.565	0.537	1.370	0.358
Track_570	570	NaN	NaN	3	0	0	0	0	0	480.020	0	480.020	2.513	570	262.848	181.759	0	0.011	0.015	0.007	0.015	0.006	0.751	0.922	0.637	0.693	0.123
Track_571	571	NaN	NaN	119	0	0	0	0	0	28321.180	0	28321.180	20.163	571	346.238	202.201	0	0.005	0.047	6.768E-4	0.005	0.005	1.166	1.652	0.407	1.190	0.230
Track_572	572	NaN	NaN	21	0	0	0	0	0	4800.200	0	4800.200	14.982	572	214.476	191.885	0	0.008	0.045	0.001	0.007	0.009	1.111	1.399	0.790	1.091	0.147
Track_573	573	NaN	NaN	51	0	0	0	0	0	12000.500	0	12000.500	31.130	573	78.427	176.019	0	0.006	0.017	0.001	0.006	0.003	0.701	0.957	0.281	0.749	0.190
Track_574	574	NaN	NaN	90	0	0	0	0	0	21360.890	0	21360.890	41.121	574	296.938	199.717	0	0.007	0.035	2.706E-4	0.007	0.005	1.034	1.594	0.284	1.097	0.294
Track_575	575	NaN	NaN	58	0	0	0	0	0	13680.570	0	13680.570	34.302	575	401.825	196.378	0	0.005	0.016	0.001	0.005	0.003	1.063	1.456	0.367	1.083	0.219
Track_576	576	NaN	NaN	102	0	0	0	0	0	24241.010	0	24241.010	65.391	576	185.733	215.080	0	0.007	0.052	3.311E-4	0.006	0.006	0.932	1.468	0.239	0.958	0.291
Track_577	577	NaN	NaN	16	0	0	0	0	0	3600.150	0	3600.150	17.523	577	260.423	189.734	0	0.010	0.021	0.001	0.011	0.005	1.007	1.468	0.384	1.070	0.327
Track_578	578	NaN	NaN	41	0	0	0	0	0	9600.400	0	9600.400	18.256	578	389.960	193.763	0	0.005	0.012	7.295E-4	0.004	0.003	1.299	1.591	1.017	1.317	0.130
Track_579	579	NaN	NaN	3	0	0	0	0	0	480.020	0	480.020	5.265	579	14.009	185.694	0	0.014	0.015	0.013	0.015	0.002	0.467	0.636	0.329	0.435	0.127
Track_580	580	NaN	NaN	50	0	0	0	0	0	11760.490	0	11760.490	53.503	580	165.440	206.120	0	0.010	0.050	0.001	0.008	0.008	0.611	1.372	0.240	0.572	0.251
Track_581	581	NaN	NaN	6	0	0	0	0	0	1200.050	0	1200.050	5.345	581	317.592	187.934	0	0.009	0.013	0.004	0.009	0.003	0.736	0.859	0.641	0.750	0.083
Track_582	582	NaN	NaN	50	0	0	0	0	0	11760.490	0	11760.490	7.389	582	342.105	183.277	0	0.006	0.013	4.167E-4	0.006	0.004	1.056	1.453	0.561	1.060	0.197
Track_583	583	NaN	NaN	52	0	0	0	0	0	12240.510	0	12240.510	24.299	583	204.620	191.526	0	0.007	0.025	0.001	0.007	0.004	1.301	1.753	0.387	1.365	0.289
Track_584	584	NaN	NaN	126	0	0	0	0	0	30001.250	0	30001.250	58.766	584	107.675	206.200	0	0.005	0.018	4.133E-4	0.005	0.003	1.326	1.774	0.722	1.296	0.268
Track_585	585	NaN	NaN	5	0	0	0	0	0	960.040	0	960.040	5.138	585	50.653	189.570	0	0.009	0.012	0.005	0.011	0.003	0.648	0.834	0.482	0.590	0.154
Track_586	586	NaN	NaN	56	0	0	0	0	0	13200.550	0	13200.550	35.768	586	55.799	189.483	0	0.007	0.016	3.339E-4	0.007	0.004	0.847	1.307	0.255	0.860	0.196
Track_587	587	NaN	NaN	73	0	0	0	0	0	17280.720	0	17280.720	37.351	587	314.399	201.999	0	0.007	0.018	2.438E-4	0.007	0.004	1.443	1.783	0.492	1.540	0.296
Track_588	588	NaN	NaN	11	0	0	0	0	0	2400.100	0	2400.100	5.015	588	327.317	189.750	0	0.005	0.011	0.001	0.005	0.003	0.836	0.996	0.592	0.855	0.136
Track_589	589	NaN	NaN	57	0	0	0	0	0	13440.560	0	13440.560	23.142	589	259.068	192.795	0	0.007	0.027	1.402E-4	0.007	0.005	1.118	1.424	0.282	1.153	0.220
Track_590	590	NaN	NaN	30	0	0	0	0	0	6960.290	0	6960.290	4.837	590	292.609	193.409	0	0.006	0.015	7.379E-4	0.005	0.003	0.879	1.212	0.427	0.909	0.236
Track_591	591	NaN	NaN	25	0	0	0	0	0	5760.240	0	5760.240	6.810	591	411.044	193.587	0	0.005	0.008	0.001	0.005	0.002	0.594	0.947	0.271	0.573	0.184
Track_592	592	NaN	NaN	70	0	0	0	0	0	16560.690	0	16560.690	48.337	592	202.849	182.361	0	0.009	0.055	2.743E-5	0.008	0.010	1.091	1.688	0.372	1.136	0.310
Track_593	593	NaN	NaN	29	0	0	0	0	0	6720.280	0	6720.280	5.064	593	225.592	193.165	0	0.007	0.015	8.771E-4	0.006	0.003	1.230	1.642	0.468	1.246	0.263
Track_594	594	NaN	NaN	25	0	0	0	0	0	5760.240	0	5760.240	3.667	594	240.369	186.196	0	0.010	0.053	0.001	0.006	0.011	0.931	1.659	0.298	0.947	0.340
Track_595	595	NaN	NaN	63	0	0	0	0	0	14880.620	0	14880.620	34.420	595	398.948	207.161	0	0.005	0.020	9.763E-4	0.005	0.003	0.850	1.220	0.234	0.877	0.223
Track_596	596	NaN	NaN	126	0	0	0	0	0	30001.250	0	30001.250	38.353	596	391.288	213.859	0	0.006	0.042	4.487E-4	0.005	0.005	1.063	1.714	0.300	1.124	0.304
Track_597	597	NaN	NaN	34	0	0	0	0	0	7920.330	0	7920.330	7.197	597	358.153	194.369	0	0.005	0.011	6.327E-4	0.004	0.003	1.173	1.654	0.460	1.268	0.342
Track_598	598	NaN	NaN	3	0	0	0	0	0	480.020	0	480.020	2.318	598	109.971	190.906	0	0.007	0.009	0.005	0.009	0.003	0.384	0.421	0.321	0.410	0.045
Track_599	599	NaN	NaN	10	0	0	0	0	0	2160.090	0	2160.090	7.702	599	265.359	193.611	0	0.007	0.013	0.004	0.006	0.003	1.177	1.432	0.704	1.344	0.263
Track_600	600	NaN	NaN	34	0	0	0	0	0	7920.330	0	7920.330	17.591	600	281.178	199.166	0	0.006	0.013	5.121E-4	0.006	0.003	1.216	1.554	0.910	1.197	0.174
Track_601	601	NaN	NaN	14	0	0	0	0	0	3120.130	0	3120.130	11.530	601	218.025	185.750	0	0.009	0.039	0.003	0.006	0.010	0.859	1.564	0.406	0.929	0.372
Track_602	602	NaN	NaN	48	0	0	0	0	0	11280.470	0	11280.470	25.287	602	391.612	205.013	0	0.005	0.010	3.110E-4	0.005	0.003	1.147	1.472	0.713	1.147	0.186
Track_603	603	NaN	NaN	71	0	0	0	0	0	16800.700	0	16800.700	51.817	603	212.925	213.386	0	0.007	0.017	8.504E-4	0.008	0.004	1.154	1.658	0.535	1.142	0.274
Track_604	604	NaN	NaN	126	0	0	0	0	0	30001.250	0	30001.250	56.306	604	120.885	202.102	0	0.005	0.013	4.992E-4	0.005	0.003	1.085	1.637	0.318	1.131	0.290
Track_605	605	NaN	NaN	3	0	0	0	0	0	480.020	0	480.020	3.211	605	163.545	195.323	0	0.007	0.012	0.001	0.012	0.008	0.299	0.308	0.284	0.303	0.010
Track_606	606	NaN	NaN	27	0	0	0	0	0	6240.260	0	6240.260	5.354	606	179.310	196.212	0	0.006	0.020	7.440E-4	0.005	0.005	1.331	1.677	0.523	1.401	0.263
Track_607	607	NaN	NaN	37	0	0	0	0	0	8640.360	0	8640.360	29.950	607	77.288	185.799	0	0.007	0.019	3.400E-4	0.006	0.004	0.863	1.134	0.391	0.912	0.170
Track_608	608	NaN	NaN	12	0	0	0	0	0	2640.110	0	2640.110	5.985	608	79.161	196.638	0	0.007	0.014	0.003	0.007	0.004	0.509	0.851	0.277	0.522	0.187
Track_609	609	NaN	NaN	6	0	0	0	0	0	1200.050	0	1200.050	3.792	609	252.012	196.337	0	0.009	0.016	0.003	0.011	0.005	0.732	0.982	0.497	0.717	0.160
Track_610	610	NaN	NaN	7	0	0	0	0	0	1440.060	0	1440.060	20.053	610	345.461	205.046	0	0.017	0.044	0.004	0.007	0.018	0.750	1.120	0.362	0.906	0.312
Track_611	611	NaN	NaN	91	0	0	0	0	0	21600.900	0	21600.900	49.468	611	68.398	198.128	0	0.006	0.022	3.812E-4	0.005	0.004	0.791	1.512	0.340	0.736	0.279
Track_612	612	NaN	NaN	89	0	0	0	0	0	21120.880	0	21120.880	36.209	612	385.670	219.823	0	0.005	0.016	1.863E-4	0.004	0.003	1.156	1.543	0.678	1.148	0.212
Track_613	613	NaN	NaN	18	0	0	0	0	0	4080.170	0	4080.170	24.057	613	140.793	196.717	0	0.013	0.032	9.411E-4	0.014	0.008	0.566	1.220	0.255	0.404	0.324
Track_614	614	NaN	NaN	36	0	0	0	0	0	8400.350	0	8400.350	22.028	614	247.434	203.526	0	0.007	0.019	0.001	0.007	0.004	1.060	1.585	0.586	1.012	0.250
Track_615	615	NaN	NaN	30	0	0	0	0	0	6960.290	0	6960.290	23.180	615	399.001	206.479	0	0.005	0.014	5.311E-4	0.005	0.004	1.007	1.260	0.391	1.085	0.187
Track_616	616	NaN	NaN	17	0	0	0	0	0	3840.160	0	3840.160	9.788	616	186.743	199.931	0	0.005	0.010	4.149E-4	0.006	0.003	0.615	1.021	0.279	0.598	0.175
Track_617	617	NaN	NaN	22	0	0	0	0	0	5040.210	0	5040.210	10.448	617	299.046	204.251	0	0.006	0.015	0.002	0.005	0.003	1.195	1.573	0.656	1.203	0.178
Track_618	618	NaN	NaN	10	0	0	0	0	0	2160.090	0	2160.090	8.174	618	55.829	200.451	0	0.007	0.018	0.001	0.006	0.006	0.799	1.096	0.260	0.878	0.235
Track_619	619	NaN	NaN	126	0	0	0	0	0	30001.250	0	30001.250	62.458	619	293.881	223.394	0	0.007	0.025	1.696E-4	0.007	0.005	1.013	1.499	0.253	1.059	0.296
Track_620	620	NaN	NaN	33	0	0	0	0	0	7680.320	0	7680.320	20.948	620	289.178	206.029	0	0.006	0.011	0.002	0.006	0.002	1.446	1.779	1.155	1.416	0.166
Track_621	621	NaN	NaN	3	0	0	0	0	0	480.020	0	480.020	1.300	621	327.048	198.371	0	0.012	0.013	0.011	0.013	0.001	0.601	0.743	0.406	0.653	0.142
Track_622	622	NaN	NaN	4	0	0	0	0	0	720.030	0	720.030	3.561	622	370.172	200.887	0	0.007	0.007	0.006	0.007	4.491E-4	0.880	1.061	0.802	0.849	0.106
Track_623	623	NaN	NaN	104	0	0	0	0	0	24721.030	0	24721.030	39.638	623	250.986	214.091	0	0.006	0.017	2.849E-4	0.006	0.004	1.124	1.683	0.532	1.096	0.239
Track_624	624	NaN	NaN	26	0	0	0	0	0	6000.250	0	6000.250	11.308	624	332.655	198.520	0	0.005	0.021	6.864E-4	0.005	0.004	0.848	1.277	0.562	0.817	0.194
Track_625	625	NaN	NaN	82	0	0	0	0	0	19440.810	0	19440.810	44.298	625	202.980	221.567	0	0.006	0.015	0.001	0.006	0.003	1.317	1.722	0.336	1.392	0.295
Track_626	626	NaN	NaN	6	0	0	0	0	0	1200.050	0	1200.050	2.873	626	212.500	201.548	0	0.005	0.010	0.002	0.004	0.003	0.611	0.858	0.418	0.593	0.137
Track_627	627	NaN	NaN	126	0	0	0	0	0	30001.250	0	30001.250	29.393	627	150.225	207.637	0	0.005	0.014	1.238E-4	0.005	0.003	1.219	1.617	0.792	1.238	0.179
Track_628	628	NaN	NaN	7	0	0	0	0	0	1440.060	0	1440.060	3.471	628	355.869	201.995	0	0.010	0.015	0.002	0.013	0.005	1.146	1.375	0.914	1.164	0.128
Track_629	629	NaN	NaN	62	0	0	0	0	0	14640.610	0	14640.610	35.193	629	374.786	219.121	0	0.006	0.018	5.388E-4	0.005	0.003	1.105	1.638	0.398	1.111	0.255
Track_630	630	NaN	NaN	39	0	0	0	0	0	9120.380	0	9120.380	23.039	630	83.185	198.719	0	0.006	0.013	7.819E-4	0.006	0.003	0.935	1.370	0.287	1.014	0.299
Track_631	631	NaN	NaN	3	0	0	0	0	0	480.020	0	480.020	1.204	631	222.846	204.866	0	0.008	0.010	0.005	0.010	0.004	1.024	1.199	0.720	1.153	0.216
Track_632	632	NaN	NaN	62	0	0	0	0	0	14640.610	0	14640.610	36.203	632	265.491	219.262	0	0.008	0.027	0.002	0.008	0.005	1.156	1.576	0.613	1.156	0.207
Track_633	633	NaN	NaN	25	0	0	0	0	0	5760.240	0	5760.240	14.750	633	365.147	205.241	0	0.006	0.023	6.940E-4	0.005	0.004	1.302	1.732	0.544	1.406	0.326
Track_634	634	NaN	NaN	2	0	0	0	0	0	240.010	0	240.010	2.648	634	140.186	206.318	0	0.011	0.011	0.011	0.011	NaN	0.360	0.363	0.358	0.363	0.002
Track_635	635	NaN	NaN	69	0	0	0	0	0	16320.680	0	16320.680	29.933	635	61.900	205.698	0	0.006	0.015	7.128E-4	0.005	0.003	1.576	1.835	0.514	1.618	0.241
Track_636	636	NaN	NaN	126	0	0	0	0	0	30001.250	0	30001.250	58.995	636	119.842	210.902	0	0.006	0.015	3.323E-4	0.005	0.003	1.229	1.712	0.425	1.288	0.258
Track_637	637	NaN	NaN	8	0	0	0	0	0	1680.070	0	1680.070	6.392	637	276.494	208.381	0	0.007	0.015	0.002	0.005	0.004	0.976	1.424	0.646	0.902	0.260
Track_638	638	NaN	NaN	50	0	0	0	0	0	11760.490	0	11760.490	48.927	638	179.717	217.966	0	0.007	0.016	0.001	0.007	0.004	1.169	1.584	0.528	1.240	0.299
Track_639	639	NaN	NaN	93	0	0	0	0	0	22080.920	0	22080.920	56.194	639	394.408	234.248	0	0.006	0.049	3.017E-4	0.006	0.006	0.917	1.353	0.287	0.957	0.250
Track_640	640	NaN	NaN	3	0	0	0	0	0	480.020	0	480.020	5.280	640	33.430	207.793	0	0.011	0.016	0.007	0.016	0.006	1.087	1.291	0.686	1.285	0.284
Track_641	641	NaN	NaN	24	0	0	0	0	0	5520.230	0	5520.230	6.508	641	310.373	208.368	0	0.008	0.031	9.814E-4	0.007	0.006	0.984	1.403	0.335	1.130	0.341
Track_642	642	NaN	NaN	84	0	0	0	0	0	19920.830	0	19920.830	3.943	642	329.821	206.520	0	0.006	0.026	3.980E-4	0.005	0.005	0.876	1.466	0.231	0.886	0.249
Track_643	643	NaN	NaN	17	0	0	0	0	0	3840.160	0	3840.160	8.750	643	287.210	211.706	0	0.009	0.034	4.510E-4	0.006	0.009	0.852	1.120	0.639	0.871	0.131
Track_644	644	NaN	NaN	9	0	0	0	0	0	1920.080	0	1920.080	2.548	644	316.000	210.462	0	0.011	0.029	0.001	0.010	0.009	0.655	0.905	0.334	0.635	0.170
Track_645	645	NaN	NaN	4	0	0	0	0	0	720.030	0	720.030	8.252	645	192.720	204.582	0	0.017	0.036	0.005	0.010	0.017	0.647	1.039	0.330	0.797	0.285
Track_646	646	NaN	NaN	21	0	0	0	0	0	4800.200	0	4800.200	21.818	646	129.745	200.363	0	0.011	0.032	0.002	0.010	0.008	0.502	0.803	0.257	0.467	0.150
Track_647	647	NaN	NaN	9	0	0	0	0	0	1920.080	0	1920.080	10.328	647	338.741	206.667	0	0.010	0.023	0.002	0.010	0.006	0.780	1.036	0.494	0.799	0.163
Track_648	648	NaN	NaN	29	0	0	0	0	0	6720.280	0	6720.280	6.463	648	210.935	208.364	0	0.006	0.015	0.001	0.006	0.003	1.066	1.498	0.491	1.096	0.259
Track_649	649	NaN	NaN	16	0	0	0	0	0	3600.150	0	3600.150	11.237	649	371.815	214.218	0	0.006	0.013	0.002	0.005	0.003	1.044	1.443	0.533	1.040	0.243
Track_650	650	NaN	NaN	63	0	0	0	0	0	14880.620	0	14880.620	49.010	650	279.169	227.545	0	0.008	0.042	0.002	0.007	0.006	1.089	1.719	0.326	1.124	0.286
Track_651	651	NaN	NaN	86	0	0	0	0	0	20400.850	0	20400.850	33.693	651	78.057	205.912	0	0.006	0.019	3.103E-4	0.006	0.003	0.818	1.207	0.333	0.867	0.228
Track_652	652	NaN	NaN	56	0	0	0	0	0	13200.550	0	13200.550	39.430	652	306.367	228.540	0	0.005	0.014	4.107E-4	0.005	0.003	1.193	1.611	0.597	1.196	0.285
Track_653	653	NaN	NaN	2	0	0	0	0	0	240.010	0	240.010	1.833	653	200.159	211.479	0	0.008	0.008	0.008	0.008	NaN	0.605	0.634	0.575	0.634	0.030
Track_654	654	NaN	NaN	53	0	0	0	0	0	12480.520	0	12480.520	3.367	654	350.250	206.446	0	0.006	0.016	1.018E-4	0.005	0.004	1.267	1.614	0.450	1.265	0.226
Track_655	655	NaN	NaN	12	0	0	0	0	0	2640.110	0	2640.110	16.400	655	392.820	217.679	0	0.009	0.015	0.004	0.008	0.003	1.050	1.176	0.769	1.074	0.113
Track_656	656	NaN	NaN	6	0	0	0	0	0	1200.050	0	1200.050	5.222	656	241.522	211.588	0	0.010	0.020	0.002	0.011	0.007	0.942	0.990	0.828	0.966	0.056
Track_657	657	NaN	NaN	53	0	0	0	0	0	12480.520	0	12480.520	54.907	657	194.910	222.253	0	0.008	0.020	3.241E-4	0.007	0.005	1.372	1.617	0.566	1.401	0.184
Track_658	658	NaN	NaN	7	0	0	0	0	0	1440.060	0	1440.060	6.100	658	231.480	210.079	0	0.009	0.015	0.003	0.009	0.004	0.990	1.455	0.433	1.094	0.326
Track_659	659	NaN	NaN	11	0	0	0	0	0	2400.100	0	2400.100	9.276	659	97.622	210.842	0	0.011	0.025	0.003	0.011	0.008	0.902	1.144	0.634	0.888	0.155
Track_660	660	NaN	NaN	126	0	0	0	0	0	30001.250	0	30001.250	15.568	660	139.607	209.444	0	0.006	0.014	6.189E-4	0.006	0.003	1.173	1.692	0.395	1.220	0.310
Track_661	661	NaN	NaN	27	0	0	0	0	0	6240.260	0	6240.260	29.861	661	43.042	216.830	0	0.008	0.014	0.002	0.008	0.004	0.638	0.862	0.313	0.675	0.161
Track_662	662	NaN	NaN	38	0	0	0	0	0	8880.370	0	8880.370	6.013	662	156.065	210.629	0	0.007	0.020	0.001	0.007	0.004	0.607	1.137	0.235	0.556	0.213
Track_663	663	NaN	NaN	65	0	0	0	0	0	15360.640	0	15360.640	54.504	663	177.692	236.304	0	0.007	0.013	0.003	0.007	0.003	0.844	1.325	0.335	0.837	0.248
Track_664	664	NaN	NaN	24	0	0	0	0	0	5520.230	0	5520.230	15.234	664	380.654	223.265	0	0.006	0.017	0.001	0.005	0.004	0.953	1.676	0.499	0.873	0.318
Track_665	665	NaN	NaN	52	0	0	0	0	0	12240.510	0	12240.510	23.489	665	62.587	225.762	0	0.007	0.024	0.002	0.007	0.004	0.961	1.781	0.269	0.837	0.469
Track_666	666	NaN	NaN	19	0	0	0	0	0	4320.180	0	4320.180	14.175	666	268.446	224.741	0	0.007	0.023	4.780E-4	0.006	0.005	1.057	1.508	0.715	1.013	0.210
Track_667	667	NaN	NaN	52	0	0	0	0	0	12240.510	0	12240.510	1.904	667	336.977	214.046	0	0.005	0.014	0.001	0.004	0.003	1.156	1.427	0.578	1.206	0.196
Track_668	668	NaN	NaN	28	0	0	0	0	0	6480.270	0	6480.270	11.865	668	287.903	223.704	0	0.005	0.016	4.401E-4	0.005	0.003	1.121	1.637	0.524	1.197	0.291
Track_669	669	NaN	NaN	11	0	0	0	0	0	2400.100	0	2400.100	6.247	669	218.344	221.056	0	0.008	0.015	0.003	0.007	0.005	1.373	1.693	1.092	1.344	0.192
Track_670	670	NaN	NaN	8	0	0	0	0	0	1680.070	0	1680.070	3.016	670	80.936	219.835	0	0.006	0.006	0.004	0.006	8.744E-4	1.611	1.765	1.200	1.661	0.165
Track_671	671	NaN	NaN	26	0	0	0	0	0	6000.250	0	6000.250	10.126	671	164.811	229.752	0	0.008	0.031	0.002	0.006	0.006	0.433	0.878	0.237	0.411	0.143
Track_672	672	NaN	NaN	78	0	0	0	0	0	18480.770	0	18480.770	29.556	672	119.597	220.463	0	0.007	0.021	3.597E-4	0.007	0.004	1.051	1.251	0.475	1.065	0.110
Track_673	673	NaN	NaN	2	0	0	0	0	0	240.010	0	240.010	2.352	673	120.897	219.772	0	0.010	0.010	0.010	0.010	NaN	0.263	0.295	0.232	0.295	0.032
Track_674	674	NaN	NaN	42	0	0	0	0	0	9840.410	0	9840.410	13.892	674	216.078	218.708	0	0.007	0.023	7.261E-4	0.005	0.005	1.370	1.625	0.697	1.389	0.199
Track_675	675	NaN	NaN	47	0	0	0	0	0	11040.460	0	11040.460	21.942	675	31.484	216.501	0	0.007	0.030	3.965E-4	0.006	0.005	0.992	1.697	0.393	1.023	0.328
Track_676	676	NaN	NaN	33	0	0	0	0	0	7680.320	0	7680.320	14.706	676	357.495	215.571	0	0.007	0.029	7.569E-4	0.007	0.005	1.288	1.599	0.539	1.337	0.216
Track_677	677	NaN	NaN	77	0	0	0	0	0	18240.760	0	18240.760	39.056	677	264.245	230.162	0	0.008	0.025	5.040E-4	0.007	0.005	1.077	1.504	0.425	1.128	0.250
Track_678	678	NaN	NaN	126	0	0	0	0	0	30001.250	0	30001.250	30.616	678	102.305	217.013	0	0.006	0.016	4.003E-4	0.005	0.003	1.392	1.878	0.629	1.401	0.280
Track_679	679	NaN	NaN	16	0	0	0	0	0	3600.150	0	3600.150	15.065	679	302.097	227.885	0	0.006	0.014	0.002	0.006	0.004	0.937	1.310	0.729	0.903	0.155
Track_680	680	NaN	NaN	126	0	0	0	0	0	30001.250	0	30001.250	47.963	680	84.940	218.277	0	0.005	0.014	6.386E-4	0.004	0.003	1.109	1.766	0.291	1.126	0.269
Track_681	681	NaN	NaN	56	0	0	0	0	0	13200.550	0	13200.550	22.237	681	251.784	228.957	0	0.007	0.054	0.001	0.005	0.008	1.068	1.688	0.251	1.093	0.314
Track_682	682	NaN	NaN	62	0	0	0	0	0	14640.610	0	14640.610	43.818	682	196.166	233.841	0	0.008	0.020	0.001	0.007	0.004	1.244	1.603	0.616	1.295	0.235
Track_683	683	NaN	NaN	4	0	0	0	0	0	720.030	0	720.030	1.734	683	374.109	221.765	0	0.005	0.007	0.003	0.005	0.002	0.685	0.827	0.381	0.800	0.179
Track_684	684	NaN	NaN	20	0	0	0	0	0	4560.190	0	4560.190	16.101	684	402.243	223.260	0	0.008	0.016	0.003	0.007	0.004	0.764	1.105	0.292	0.843	0.233
Track_685	685	NaN	NaN	96	0	0	0	0	0	22800.950	0	22800.950	9.950	685	320.709	219.878	0	0.007	0.021	4.806E-4	0.006	0.004	1.114	1.706	0.246	1.125	0.322
Track_686	686	NaN	NaN	36	0	0	0	0	0	8400.350	0	8400.350	25.316	686	48.830	229.392	0	0.008	0.057	0.002	0.006	0.010	0.878	1.554	0.272	0.761	0.456
Track_687	687	NaN	NaN	79	0	0	0	0	0	18720.780	0	18720.780	41.448	687	47.468	227.674	0	0.007	0.019	5.847E-4	0.007	0.004	0.663	1.061	0.322	0.669	0.195
Track_688	688	NaN	NaN	63	0	0	0	0	0	14880.620	0	14880.620	37.035	688	388.431	239.074	0	0.007	0.061	9.214E-4	0.006	0.010	1.012	1.565	0.451	1.062	0.351
Track_689	689	NaN	NaN	69	0	0	0	0	0	16320.680	0	16320.680	48.541	689	294.853	227.958	0	0.008	0.056	9.956E-4	0.006	0.009	1.116	1.738	0.479	1.065	0.303
Track_690	690	NaN	NaN	20	0	0	0	0	0	4560.190	0	4560.190	16.443	690	339.019	220.801	0	0.008	0.017	0.002	0.008	0.004	0.810	1.374	0.376	0.809	0.247
Track_691	691	NaN	NaN	18	0	0	0	0	0	4080.170	0	4080.170	3.404	691	225.290	229.870	0	0.006	0.020	3.550E-4	0.005	0.005	1.292	1.763	0.478	1.336	0.350
Track_692	692	NaN	NaN	40	0	0	0	0	0	9360.390	0	9360.390	30.856	692	294.033	244.453	0	0.006	0.018	7.950E-4	0.006	0.004	1.215	1.484	0.908	1.252	0.157
Track_693	693	NaN	NaN	2	0	0	0	0	0	240.010	0	240.010	1.346	693	376.117	225.666	0	0.006	0.006	0.006	0.006	NaN	0.402	0.444	0.360	0.444	0.042
Track_694	694	NaN	NaN	24	0	0	0	0	0	5520.230	0	5520.230	18.611	694	281.161	232.766	0	0.008	0.019	0.001	0.007	0.005	0.926	1.293	0.370	0.919	0.246
Track_695	695	NaN	NaN	7	0	0	0	0	0	1440.060	0	1440.060	7.155	695	330.756	222.488	0	0.009	0.015	0.002	0.012	0.005	0.537	0.904	0.249	0.503	0.197
Track_696	696	NaN	NaN	32	0	0	0	0	0	7440.310	0	7440.310	12.019	696	153.407	227.702	0	0.009	0.025	0.001	0.007	0.006	1.148	1.402	0.505	1.167	0.182
Track_697	697	NaN	NaN	59	0	0	0	0	0	13920.580	0	13920.580	43.878	697	216.903	240.860	0	0.008	0.021	8.658E-4	0.008	0.005	1.450	1.850	0.414	1.519	0.338
Track_698	698	NaN	NaN	25	0	0	0	0	0	5760.240	0	5760.240	19.389	698	382.968	233.466	0	0.005	0.013	0.002	0.004	0.003	1.407	1.651	0.927	1.428	0.178
Track_699	699	NaN	NaN	2	0	0	0	0	0	240.010	0	240.010	1.845	699	181.669	228.079	0	0.008	0.008	0.008	0.008	NaN	0.302	0.361	0.243	0.361	0.059
Track_700	700	NaN	NaN	6	0	0	0	0	0	1200.050	0	1200.050	4.940	700	164.492	229.482	0	0.005	0.007	0.002	0.006	0.002	0.738	0.948	0.601	0.768	0.116
Track_701	701	NaN	NaN	51	0	0	0	0	0	12000.500	0	12000.500	43.577	701	75.687	247.255	0	0.009	0.023	0.001	0.009	0.005	1.193	1.551	0.410	1.281	0.257
Track_702	702	NaN	NaN	20	0	0	0	0	0	4560.190	0	4560.190	11.746	702	107.224	225.020	0	0.009	0.016	0.003	0.009	0.004	0.646	0.898	0.398	0.657	0.134
Track_703	703	NaN	NaN	4	0	0	0	0	0	720.030	0	720.030	2.246	703	217.114	228.521	0	0.014	0.023	0.002	0.017	0.011	0.797	1.014	0.548	0.911	0.180
Track_704	704	NaN	NaN	11	0	0	0	0	0	2400.100	0	2400.100	9.899	704	266.427	233.060	0	0.007	0.013	0.003	0.007	0.003	1.475	1.763	1.076	1.478	0.205
Track_705	705	NaN	NaN	85	0	0	0	0	0	20160.840	0	20160.840	43.895	705	265.790	243.350	0	0.007	0.023	6.020E-4	0.006	0.004	1.304	1.673	0.563	1.300	0.203
Track_706	706	NaN	NaN	72	0	0	0	0	0	17040.710	0	17040.710	36.575	706	64.682	242.178	0	0.008	0.051	7.689E-4	0.007	0.007	0.836	1.850	0.254	0.607	0.498
Track_707	707	NaN	NaN	28	0	0	0	0	0	6480.270	0	6480.270	0.922	707	370.526	232.628	0	0.007	0.031	0.001	0.005	0.007	1.061	1.402	0.232	1.134	0.241
Track_708	708	NaN	NaN	48	0	0	0	0	0	11280.470	0	11280.470	12.349	708	351.712	220.669	0	0.006	0.016	5.380E-4	0.005	0.004	0.715	1.156	0.409	0.695	0.165
Track_709	709	NaN	NaN	85	0	0	0	0	0	20160.840	0	20160.840	46.390	709	261.426	260.834	0	0.009	0.032	0.001	0.008	0.005	1.344	1.851	0.284	1.429	0.353
Track_710	710	NaN	NaN	22	0	0	0	0	0	5040.210	0	5040.210	13.220	710	204.707	241.973	0	0.008	0.017	0.001	0.007	0.004	0.903	1.369	0.389	0.901	0.224
Track_711	711	NaN	NaN	125	0	0	0	0	0	29761.240	0	29761.240	56.067	711	310.163	260.958	0	0.006	0.022	3.015E-4	0.005	0.004	1.129	1.514	0.595	1.161	0.214
Track_712	712	NaN	NaN	6	0	0	0	0	0	1200.050	0	1200.050	4.589	712	326.913	231.395	0	0.005	0.010	0.003	0.004	0.003	0.668	0.941	0.344	0.746	0.199
Track_713	713	NaN	NaN	60	0	0	0	0	0	14160.590	0	14160.590	18.059	713	83.212	227.373	0	0.008	0.038	8.875E-5	0.006	0.006	1.090	1.648	0.238	1.188	0.487
Track_714	714	NaN	NaN	6	0	0	0	0	0	1200.050	0	1200.050	7.709	714	117.233	232.582	0	0.009	0.012	0.006	0.008	0.003	0.305	0.453	0.237	0.253	0.086
Track_715	715	NaN	NaN	8	0	0	0	0	0	1680.070	0	1680.070	11.763	715	277.252	236.602	0	0.019	0.046	0.004	0.010	0.017	0.750	1.055	0.564	0.774	0.171
Track_716	716	NaN	NaN	2	0	0	0	0	0	240.010	0	240.010	1.313	716	23.828	235.396	0	0.005	0.005	0.005	0.005	NaN	0.888	0.934	0.843	0.934	0.046
Track_717	717	NaN	NaN	36	0	0	0	0	0	8400.350	0	8400.350	10.444	717	200.865	233.535	0	0.006	0.018	9.233E-4	0.005	0.003	1.641	1.848	1.470	1.657	0.096
Track_718	718	NaN	NaN	9	0	0	0	0	0	1920.080	0	1920.080	6.830	718	376.829	237.883	0	0.008	0.027	4.652E-4	0.007	0.008	0.887	1.447	0.502	0.874	0.280
Track_719	719	NaN	NaN	6	0	0	0	0	0	1200.050	0	1200.050	5.665	719	35.601	237.389	0	0.005	0.007	0.003	0.005	0.002	0.454	0.598	0.296	0.491	0.116
Track_720	720	NaN	NaN	117	0	0	0	0	0	27841.160	0	27841.160	35.495	720	338.645	219.569	0	0.005	0.015	4.685E-4	0.005	0.003	1.211	1.764	0.492	1.254	0.257
Track_721	721	NaN	NaN	126	0	0	0	0	0	30001.250	0	30001.250	45.504	721	217.602	262.045	0	0.006	0.021	7.492E-4	0.005	0.004	1.363	1.734	0.564	1.380	0.241
Track_722	722	NaN	NaN	21	0	0	0	0	0	4800.200	0	4800.200	14.320	722	112.133	243.999	0	0.012	0.059	9.172E-4	0.011	0.012	0.476	0.657	0.243	0.512	0.123
Track_723	723	NaN	NaN	65	0	0	0	0	0	15360.640	0	15360.640	47.706	723	263.360	247.971	0	0.007	0.032	8.630E-4	0.006	0.006	1.075	1.666	0.322	1.127	0.359
Track_724	724	NaN	NaN	11	0	0	0	0	0	2400.100	0	2400.100	11.586	724	164.461	242.112	0	0.007	0.014	0.002	0.007	0.004	0.958	1.597	0.333	0.864	0.423
Track_725	725	NaN	NaN	31	0	0	0	0	0	7200.300	0	7200.300	18.435	725	213.738	242.911	0	0.007	0.023	7.058E-4	0.006	0.006	1.390	1.692	0.780	1.441	0.210
Track_726	726	NaN	NaN	9	0	0	0	0	0	1920.080	0	1920.080	8.217	726	97.548	236.315	0	0.009	0.014	0.002	0.009	0.004	0.437	1.344	0.242	0.289	0.329
Track_727	727	NaN	NaN	23	0	0	0	0	0	5280.220	0	5280.220	6.537	727	385.593	243.282	0	0.005	0.010	8.879E-4	0.005	0.003	1.311	1.756	0.421	1.472	0.431
Track_728	728	NaN	NaN	81	0	0	0	0	0	19200.800	0	19200.800	39.712	728	188.235	258.544	0	0.007	0.018	0.001	0.006	0.004	1.211	1.713	0.239	1.319	0.376
Track_729	729	NaN	NaN	4	0	0	0	0	0	720.030	0	720.030	4.673	729	120.976	240.615	0	0.010	0.014	0.007	0.008	0.004	0.407	0.517	0.332	0.403	0.068
Track_730	730	NaN	NaN	31	0	0	0	0	0	7200.300	0	7200.300	21.643	730	55.300	245.517	0	0.008	0.018	0.002	0.009	0.004	1.222	1.690	0.520	1.222	0.344
Track_731	731	NaN	NaN	89	0	0	0	0	0	21120.880	0	21120.880	29.395	731	401.053	254.717	0	0.005	0.026	7.822E-4	0.004	0.003	1.095	1.440	0.517	1.125	0.185
Track_732	732	NaN	NaN	55	0	0	0	0	0	12960.540	0	12960.540	59.859	732	288.340	263.182	0	0.008	0.058	8.488E-4	0.006	0.008	1.040	1.690	0.499	1.046	0.316
Track_733	733	NaN	NaN	6	0	0	0	0	0	1200.050	0	1200.050	2.007	733	292.608	241.391	0	0.008	0.010	0.004	0.007	0.002	0.900	1.360	0.400	0.945	0.372
Track_734	734	NaN	NaN	4	0	0	0	0	0	720.030	0	720.030	6.557	734	255.803	243.730	0	0.012	0.015	0.006	0.013	0.005	1.224	1.528	0.880	1.336	0.239
Track_735	735	NaN	NaN	82	0	0	0	0	0	19440.810	0	19440.810	13.334	735	336.446	230.990	0	0.005	0.015	7.014E-4	0.005	0.003	1.004	1.587	0.250	1.111	0.368
Track_736	736	NaN	NaN	8	0	0	0	0	0	1680.070	0	1680.070	8.390	736	23.920	241.874	0	0.008	0.012	0.003	0.006	0.004	1.014	1.115	0.922	1.048	0.069
Track_737	737	NaN	NaN	3	0	0	0	0	0	480.020	0	480.020	5.122	737	146.766	245.416	0	0.014	0.020	0.008	0.020	0.009	0.847	0.971	0.626	0.944	0.156
Track_738	738	NaN	NaN	45	0	0	0	0	0	10560.440	0	10560.440	23.889	738	314.308	239.071	0	0.010	0.052	0.002	0.009	0.008	1.718	1.895	1.419	1.696	0.119
Track_739	739	NaN	NaN	22	0	0	0	0	0	5040.210	0	5040.210	7.870	739	351.192	243.743	0	0.006	0.015	0.002	0.006	0.004	1.496	1.747	0.957	1.614	0.242
Track_740	740	NaN	NaN	5	0	0	0	0	0	960.040	0	960.040	0.008	740	199.083	242.998	0	0.006	0.012	3.622E-4	0.009	0.005	1.046	1.333	0.822	1.008	0.187
Track_741	741	NaN	NaN	3	0	0	0	0	0	480.020	0	480.020	7.452	741	110.666	245.855	0	0.016	0.021	0.010	0.021	0.008	0.432	0.499	0.300	0.497	0.093
Track_742	742	NaN	NaN	3	0	0	0	0	0	480.020	0	480.020	5.428	742	66.549	244.719	0	0.016	0.016	0.015	0.016	9.621E-4	1.154	1.459	0.666	1.336	0.348
Track_743	743	NaN	NaN	43	0	0	0	0	0	10080.420	0	10080.420	5.519	743	33.866	249.119	0	0.006	0.027	9.622E-4	0.005	0.005	1.408	1.813	0.319	1.541	0.393
Track_744	744	NaN	NaN	92	0	0	0	0	0	21840.910	0	21840.910	35.366	744	95.122	248.601	0	0.007	0.018	0.002	0.006	0.004	0.730	1.088	0.404	0.734	0.120
Track_745	745	NaN	NaN	24	0	0	0	0	0	5520.230	0	5520.230	22.742	745	400.940	253.707	0	0.007	0.022	8.951E-4	0.007	0.004	0.836	1.258	0.332	1.017	0.327
Track_746	746	NaN	NaN	2	0	0	0	0	0	240.010	0	240.010	1.469	746	172.611	246.862	0	0.006	0.006	0.006	0.006	NaN	0.555	0.567	0.543	0.567	0.012
Track_747	747	NaN	NaN	44	0	0	0	0	0	10320.430	0	10320.430	8.646	747	85.450	243.568	0	0.008	0.018	0.001	0.007	0.004	0.631	0.950	0.337	0.622	0.172
Track_748	748	NaN	NaN	15	0	0	0	0	0	3360.140	0	3360.140	12.166	748	220.537	253.015	0	0.007	0.013	0.001	0.008	0.004	0.741	1.202	0.395	0.723	0.230
Track_749	749	NaN	NaN	35	0	0	0	0	0	8160.340	0	8160.340	11.430	749	371.611	249.815	0	0.007	0.033	4.726E-4	0.006	0.006	0.688	1.140	0.327	0.662	0.228
Track_750	750	NaN	NaN	12	0	0	0	0	0	2640.110	0	2640.110	14.436	750	280.893	251.746	0	0.008	0.016	0.003	0.008	0.004	1.203	1.514	0.562	1.374	0.295
Track_751	751	NaN	NaN	8	0	0	0	0	0	1680.070	0	1680.070	23.783	751	130.224	256.571	0	0.016	0.032	0.009	0.013	0.009	0.715	0.850	0.235	0.787	0.186
Track_752	752	NaN	NaN	69	0	0	0	0	0	16320.680	0	16320.680	38.115	752	295.386	264.935	0	0.006	0.019	3.533E-4	0.005	0.004	0.888	1.467	0.419	0.868	0.215
Track_753	753	NaN	NaN	4	0	0	0	0	0	720.030	0	720.030	5.756	753	53.325	249.101	0	0.011	0.013	0.009	0.011	0.002	0.389	0.520	0.239	0.441	0.104
Track_754	754	NaN	NaN	49	0	0	0	0	0	11520.480	0	11520.480	11.532	754	94.655	248.427	0	0.008	0.023	0.001	0.007	0.005	1.088	1.328	0.377	1.116	0.145
Track_755	755	NaN	NaN	60	0	0	0	0	0	14160.590	0	14160.590	47.349	755	214.605	268.018	0	0.008	0.017	0.001	0.008	0.004	1.135	1.577	0.266	1.230	0.336
Track_756	756	NaN	NaN	30	0	0	0	0	0	6960.290	0	6960.290	8.167	756	43.547	246.008	0	0.009	0.022	0.001	0.008	0.005	0.667	1.191	0.255	0.664	0.209
Track_757	757	NaN	NaN	35	0	0	0	0	0	8160.340	0	8160.340	2.645	757	233.461	252.067	0	0.005	0.014	4.794E-4	0.004	0.003	1.200	1.538	0.748	1.222	0.204
Track_758	758	NaN	NaN	84	0	0	0	0	0	19920.830	0	19920.830	32.756	758	260.762	264.020	0	0.011	0.057	7.193E-4	0.009	0.008	1.461	1.801	0.479	1.542	0.280
Track_759	759	NaN	NaN	56	0	0	0	0	0	13200.550	0	13200.550	12.100	759	360.264	243.287	0	0.006	0.058	4.203E-4	0.004	0.008	0.926	1.556	0.259	0.957	0.299
Track_760	760	NaN	NaN	110	0	0	0	0	0	26161.090	0	26161.090	35.826	760	238.116	263.845	0	0.006	0.020	8.419E-4	0.006	0.004	1.199	1.823	0.287	1.230	0.286
Track_761	761	NaN	NaN	22	0	0	0	0	0	5040.210	0	5040.210	14.244	761	160.469	252.571	0	0.009	0.018	7.394E-4	0.009	0.005	0.941	1.063	0.711	0.966	0.099
Track_762	762	NaN	NaN	68	0	0	0	0	0	16080.670	0	16080.670	62.842	762	301.700	264.087	0	0.007	0.020	0.001	0.006	0.004	1.089	1.524	0.406	1.134	0.218
Track_763	763	NaN	NaN	56	0	0	0	0	0	13200.550	0	13200.550	39.231	763	308.385	268.598	0	0.007	0.017	2.449E-4	0.006	0.004	0.885	1.601	0.371	0.761	0.412
Track_764	764	NaN	NaN	49	0	0	0	0	0	11520.480	0	11520.480	23.050	764	182.627	263.831	0	0.010	0.023	0.003	0.010	0.005	1.358	1.757	0.328	1.378	0.306
Track_765	765	NaN	NaN	32	0	0	0	0	0	7440.310	0	7440.310	15.035	765	327.332	241.320	0	0.007	0.017	0.001	0.006	0.004	0.859	1.383	0.352	0.812	0.273
Track_766	766	NaN	NaN	4	0	0	0	0	0	720.030	0	720.030	2.086	766	404.554	252.647	0	0.005	0.006	0.003	0.005	0.001	0.325	0.378	0.296	0.327	0.033
Track_767	767	NaN	NaN	59	0	0	0	0	0	13920.580	0	13920.580	24.413	767	393.182	266.766	0	0.005	0.025	4.928E-4	0.004	0.003	0.905	1.289	0.563	0.911	0.152
Track_768	768	NaN	NaN	126	0	0	0	0	0	30001.250	0	30001.250	45.249	768	330.129	250.666	0	0.006	0.027	3.071E-4	0.005	0.004	0.995	1.608	0.430	0.995	0.228
Track_769	769	NaN	NaN	14	0	0	0	0	0	3120.130	0	3120.130	11.187	769	383.414	255.694	0	0.009	0.052	0.002	0.005	0.013	1.261	1.648	0.299	1.465	0.412
Track_770	770	NaN	NaN	40	0	0	0	0	0	9360.390	0	9360.390	12.637	770	171.529	251.990	0	0.011	0.042	0.004	0.010	0.007	0.682	1.222	0.234	0.629	0.226
Track_771	771	NaN	NaN	16	0	0	0	0	0	3600.150	0	3600.150	15.558	771	38.781	258.393	0	0.009	0.023	0.002	0.007	0.006	1.173	1.581	0.485	1.188	0.299
Track_772	772	NaN	NaN	99	0	0	0	0	0	23520.980	0	23520.980	22.239	772	344.652	237.112	0	0.006	0.033	6.830E-4	0.004	0.005	0.984	1.543	0.243	1.006	0.301
Track_773	773	NaN	NaN	2	0	0	0	0	0	240.010	0	240.010	3.504	773	377.263	255.339	0	0.015	0.015	0.015	0.015	NaN	0.402	0.493	0.311	0.493	0.091
Track_774	774	NaN	NaN	5	0	0	0	0	0	960.040	0	960.040	1.929	774	186.816	257.340	0	0.005	0.009	0.003	0.005	0.002	0.420	0.495	0.305	0.470	0.081
Track_775	775	NaN	NaN	29	0	0	0	0	0	6720.280	0	6720.280	16.074	775	78.751	256.371	0	0.009	0.023	0.002	0.007	0.006	0.753	1.033	0.430	0.744	0.140
Track_776	776	NaN	NaN	26	0	0	0	0	0	6000.250	0	6000.250	3.416	776	43.346	261.558	0	0.007	0.017	0.001	0.006	0.004	0.479	0.673	0.267	0.477	0.112
Track_777	777	NaN	NaN	16	0	0	0	0	0	3600.150	0	3600.150	7.279	777	406.381	260.923	0	0.006	0.013	6.202E-5	0.007	0.003	0.537	1.120	0.249	0.492	0.254
Track_778	778	NaN	NaN	21	0	0	0	0	0	4800.200	0	4800.200	10.776	778	276.501	265.707	0	0.008	0.024	4.196E-4	0.006	0.005	0.997	1.552	0.298	1.100	0.389
Track_779	779	NaN	NaN	12	0	0	0	0	0	2640.110	0	2640.110	10.067	779	64.197	257.214	0	0.007	0.012	3.161E-4	0.008	0.004	0.545	1.019	0.262	0.544	0.273
Track_780	780	NaN	NaN	2	0	0	0	0	0	240.010	0	240.010	1.236	780	167.064	258.884	0	0.005	0.005	0.005	0.005	NaN	0.391	0.427	0.354	0.427	0.037
Track_781	781	NaN	NaN	7	0	0	0	0	0	1440.060	0	1440.060	5.852	781	263.561	260.447	0	0.007	0.013	0.003	0.007	0.003	1.067	1.238	0.841	1.114	0.131
Track_782	782	NaN	NaN	107	0	0	0	0	0	25441.060	0	25441.060	38.948	782	37.559	271.752	0	0.006	0.019	7.833E-4	0.005	0.003	0.873	1.554	0.261	0.817	0.310
Track_783	783	NaN	NaN	5	0	0	0	0	0	960.040	0	960.040	5.185	783	295.169	261.695	0	0.007	0.009	0.003	0.009	0.003	0.662	0.824	0.453	0.678	0.124
Track_784	784	NaN	NaN	19	0	0	0	0	0	4320.180	0	4320.180	18.557	784	357.148	255.689	0	0.008	0.021	8.951E-4	0.006	0.005	1.474	1.792	1.045	1.447	0.193
Track_785	785	NaN	NaN	18	0	0	0	0	0	4080.170	0	4080.170	11.663	785	286.294	266.934	0	0.007	0.015	0.001	0.006	0.004	1.051	1.623	0.346	1.208	0.371
Track_786	786	NaN	NaN	39	0	0	0	0	0	9120.380	0	9120.380	9.237	786	86.969	256.716	0	0.007	0.022	0.001	0.005	0.004	0.721	0.942	0.488	0.724	0.111
Track_787	787	NaN	NaN	51	0	0	0	0	0	12000.500	0	12000.500	17.202	787	260.015	261.721	0	0.011	0.031	9.909E-4	0.010	0.007	1.318	1.808	0.371	1.418	0.412
Track_788	788	NaN	NaN	9	0	0	0	0	0	1920.080	0	1920.080	6.123	788	390.117	262.074	0	0.005	0.007	0.002	0.005	0.002	0.676	0.799	0.590	0.655	0.071
Track_789	789	NaN	NaN	27	0	0	0	0	0	6240.260	0	6240.260	12.551	789	344.728	259.211	0	0.008	0.026	0.002	0.005	0.005	1.234	1.653	0.722	1.219	0.232
Track_790	790	NaN	NaN	44	0	0	0	0	0	10320.430	0	10320.430	22.471	790	327.681	274.398	0	0.006	0.013	0.001	0.006	0.003	1.581	1.868	0.726	1.650	0.240
Track_791	791	NaN	NaN	12	0	0	0	0	0	2640.110	0	2640.110	6.841	791	306.564	268.517	0	0.011	0.054	0.002	0.008	0.015	0.337	0.429	0.243	0.338	0.061
Track_792	792	NaN	NaN	88	0	0	0	0	0	20880.870	0	20880.870	17.328	792	236.489	273.283	0	0.006	0.019	4.235E-4	0.005	0.003	1.134	1.641	0.504	1.139	0.271
Track_793	793	NaN	NaN	5	0	0	0	0	0	960.040	0	960.040	6.061	793	266.193	267.801	0	0.012	0.021	0.005	0.011	0.007	1.039	1.380	0.692	1.028	0.298
Track_794	794	NaN	NaN	38	0	0	0	0	0	8880.370	0	8880.370	24.421	794	41.877	270.004	0	0.008	0.049	5.375E-4	0.006	0.008	0.856	1.201	0.233	0.885	0.231
Track_795	795	NaN	NaN	14	0	0	0	0	0	3120.130	0	3120.130	10.901	795	186.928	270.516	0	0.006	0.012	0.002	0.005	0.003	0.510	0.765	0.250	0.525	0.190
Track_796	796	NaN	NaN	4	0	0	0	0	0	720.030	0	720.030	5.468	796	143.168	263.582	0	0.012	0.020	0.006	0.009	0.007	0.315	0.377	0.271	0.340	0.046
Track_797	797	NaN	NaN	97	0	0	0	0	0	23040.960	0	23040.960	9.316	797	345.547	272.802	0	0.007	0.052	1.017E-4	0.006	0.006	1.019	1.679	0.241	1.037	0.271
Track_798	798	NaN	NaN	13	0	0	0	0	0	2880.120	0	2880.120	15.484	798	378.803	273.903	0	0.009	0.020	0.004	0.009	0.005	0.914	1.396	0.346	0.910	0.297
Track_799	799	NaN	NaN	9	0	0	0	0	0	1920.080	0	1920.080	2.757	799	400.568	266.419	0	0.004	0.009	6.103E-4	0.003	0.003	1.090	1.155	1.011	1.106	0.051
Track_800	800	NaN	NaN	12	0	0	0	0	0	2640.110	0	2640.110	19.957	800	123.051	263.420	0	0.013	0.040	0.004	0.011	0.010	0.327	0.395	0.231	0.342	0.049
Track_801	801	NaN	NaN	108	0	0	0	0	0	25681.070	0	25681.070	32.940	801	318.145	270.239	0	0.007	0.055	7.901E-4	0.005	0.006	0.868	1.305	0.272	0.925	0.255
Track_802	802	NaN	NaN	4	0	0	0	0	0	720.030	0	720.030	4.848	802	220.771	270.752	0	0.010	0.013	0.006	0.011	0.004	0.453	0.692	0.250	0.514	0.167
Track_803	803	NaN	NaN	13	0	0	0	0	0	2880.120	0	2880.120	8.312	803	102.782	264.530	0	0.010	0.016	0.003	0.010	0.004	1.121	1.307	0.977	1.101	0.106
Track_804	804	NaN	NaN	114	0	0	0	0	0	27121.130	0	27121.130	39.805	804	95.676	276.157	0	0.008	0.025	3.467E-4	0.007	0.004	1.100	1.566	0.369	1.138	0.189
Track_805	805	NaN	NaN	9	0	0	0	0	0	1920.080	0	1920.080	9.653	805	369.636	268.362	0	0.014	0.052	0.001	0.011	0.016	0.697	1.090	0.354	0.692	0.243
Track_806	806	NaN	NaN	2	0	0	0	0	0	240.010	0	240.010	0.898	806	257.770	270.326	0	0.004	0.004	0.004	0.004	NaN	1.178	1.216	1.140	1.216	0.038
Track_807	807	NaN	NaN	15	0	0	0	0	0	3360.140	0	3360.140	23.451	807	213.637	280.574	0	0.009	0.020	0.003	0.009	0.005	0.407	0.525	0.270	0.403	0.083
Track_808	808	NaN	NaN	27	0	0	0	0	0	6240.260	0	6240.260	15.107	808	283.856	279.460	0	0.007	0.015	2.532E-4	0.006	0.004	0.401	0.630	0.236	0.386	0.105
Track_809	809	NaN	NaN	74	0	0	0	0	0	17520.730	0	17520.730	5.845	809	364.296	261.763	0	0.006	0.018	7.066E-4	0.005	0.003	1.150	1.566	0.541	1.191	0.274
Track_810	810	NaN	NaN	73	0	0	0	0	0	17280.720	0	17280.720	35.671	810	321.289	292.470	0	0.006	0.014	9.591E-4	0.006	0.003	0.801	1.482	0.243	0.676	0.358
Track_811	811	NaN	NaN	18	0	0	0	0	0	4080.170	0	4080.170	6.833	811	135.357	275.999	0	0.007	0.021	0.001	0.006	0.005	0.604	0.958	0.325	0.611	0.193
Track_812	812	NaN	NaN	14	0	0	0	0	0	3120.130	0	3120.130	18.441	812	332.560	268.463	0	0.010	0.030	8.662E-4	0.009	0.007	0.597	0.949	0.271	0.597	0.189
Track_813	813	NaN	NaN	8	0	0	0	0	0	1680.070	0	1680.070	7.515	813	23.165	276.290	0	0.005	0.015	0.002	0.004	0.005	0.305	0.352	0.250	0.327	0.039
Track_814	814	NaN	NaN	18	0	0	0	0	0	4080.170	0	4080.170	7.667	814	378.970	277.341	0	0.010	0.057	0.003	0.008	0.012	0.542	1.048	0.235	0.550	0.196
Track_815	815	NaN	NaN	3	0	0	0	0	0	480.020	0	480.020	1.891	815	199.670	275.331	0	0.008	0.010	0.006	0.010	0.003	0.365	0.412	0.336	0.347	0.034
Track_816	816	NaN	NaN	45	0	0	0	0	0	10560.440	0	10560.440	28.436	816	162.101	266.628	0	0.009	0.029	0.002	0.008	0.006	1.038	1.439	0.389	1.070	0.201
Track_817	817	NaN	NaN	51	0	0	0	0	0	12000.500	0	12000.500	23.851	817	347.710	286.518	0	0.009	0.023	0.001	0.007	0.005	1.384	1.740	0.865	1.449	0.255
Track_818	818	NaN	NaN	15	0	0	0	0	0	3360.140	0	3360.140	13.688	818	395.380	274.134	0	0.007	0.022	0.002	0.006	0.005	0.948	1.172	0.702	0.959	0.152
Track_819	819	NaN	NaN	6	0	0	0	0	0	1200.050	0	1200.050	1.429	819	36.781	277.112	0	0.005	0.009	6.824E-4	0.005	0.003	0.981	1.185	0.532	1.104	0.217
Track_820	820	NaN	NaN	27	0	0	0	0	0	6240.260	0	6240.260	9.865	820	394.693	282.679	0	0.007	0.018	5.755E-4	0.007	0.004	1.196	1.604	0.743	1.228	0.232
Track_821	821	NaN	NaN	62	0	0	0	0	0	14640.610	0	14640.610	37.081	821	47.368	297.663	0	0.007	0.035	6.644E-4	0.006	0.006	0.604	1.067	0.293	0.590	0.203
Track_822	822	NaN	NaN	46	0	0	0	0	0	10800.450	0	10800.450	34.282	822	83.487	273.459	0	0.007	0.023	0.001	0.007	0.004	0.737	1.139	0.250	0.887	0.276
Track_823	823	NaN	NaN	3	0	0	0	0	0	480.020	0	480.020	2.675	823	349.955	279.657	0	0.006	0.009	0.002	0.009	0.005	0.385	0.446	0.302	0.407	0.061
Track_824	824	NaN	NaN	23	0	0	0	0	0	5280.220	0	5280.220	11.255	824	378.756	288.484	0	0.009	0.027	1.825E-4	0.009	0.007	0.741	1.306	0.258	0.767	0.324
Track_825	825	NaN	NaN	62	0	0	0	0	0	14640.610	0	14640.610	19.932	825	233.480	290.967	0	0.007	0.023	6.226E-4	0.006	0.004	0.357	0.464	0.247	0.360	0.061
Track_826	826	NaN	NaN	5	0	0	0	0	0	960.040	0	960.040	10.718	826	285.094	284.364	0	0.014	0.033	0.004	0.013	0.013	0.275	0.288	0.244	0.283	0.016
Track_827	827	NaN	NaN	36	0	0	0	0	0	8400.350	0	8400.350	51.536	827	354.635	302.576	0	0.011	0.027	0.001	0.010	0.006	1.114	1.729	0.297	1.129	0.419
Track_828	828	NaN	NaN	8	0	0	0	0	0	1680.070	0	1680.070	4.771	828	208.922	281.277	0	0.012	0.040	0.004	0.006	0.013	0.301	0.347	0.245	0.306	0.031
Track_829	829	NaN	NaN	73	0	0	0	0	0	17280.720	0	17280.720	9.821	829	312.923	292.371	0	0.006	0.017	5.129E-4	0.005	0.003	0.973	1.579	0.347	0.978	0.288
Track_830	830	NaN	NaN	2	0	0	0	0	0	240.010	0	240.010	2.896	830	114.051	283.792	0	0.012	0.012	0.012	0.012	NaN	0.274	0.292	0.256	0.292	0.018
Track_831	831	NaN	NaN	16	0	0	0	0	0	3600.150	0	3600.150	9.164	831	48.687	285.383	0	0.007	0.013	0.001	0.008	0.003	0.966	1.269	0.470	0.984	0.225
Track_832	832	NaN	NaN	2	0	0	0	0	0	240.010	0	240.010	0.872	832	273.861	283.583	0	0.004	0.004	0.004	0.004	NaN	0.276	0.277	0.276	0.277	3.708E-4
Track_833	833	NaN	NaN	6	0	0	0	0	0	1200.050	0	1200.050	5.948	833	160.046	288.003	0	0.008	0.015	0.003	0.005	0.006	0.285	0.344	0.251	0.277	0.036
Track_834	834	NaN	NaN	15	0	0	0	0	0	3360.140	0	3360.140	7.204	834	393.726	288.189	0	0.008	0.016	0.001	0.006	0.005	1.121	1.493	0.804	1.046	0.238
Track_835	835	NaN	NaN	9	0	0	0	0	0	1920.080	0	1920.080	21.380	835	42.682	292.892	0	0.012	0.021	0.005	0.014	0.006	0.652	0.889	0.255	0.671	0.201
Track_836	836	NaN	NaN	2	0	0	0	0	0	240.010	0	240.010	3.560	836	169.831	289.171	0	0.015	0.015	0.015	0.015	NaN	0.245	0.247	0.243	0.247	0.002
Track_837	837	NaN	NaN	103	0	0	0	0	0	24481.020	0	24481.020	47.402	837	348.000	269.942	0	0.007	0.058	6.415E-4	0.006	0.007	1.009	1.869	0.250	0.947	0.390
Track_838	838	NaN	NaN	2	0	0	0	0	0	240.010	0	240.010	3.194	838	65.461	288.321	0	0.013	0.013	0.013	0.013	NaN	0.811	1.328	0.294	1.328	0.517
Track_839	839	NaN	NaN	5	0	0	0	0	0	960.040	0	960.040	10.241	839	378.623	293.155	0	0.013	0.028	0.003	0.011	0.011	0.938	1.234	0.554	1.098	0.267
Track_840	840	NaN	NaN	47	0	0	0	0	0	11040.460	0	11040.460	49.698	840	318.237	306.979	0	0.009	0.023	0.000	0.009	0.005	0.954	1.205	0.308	1.042	0.234
Track_841	841	NaN	NaN	13	0	0	0	0	0	2880.120	0	2880.120	9.711	841	230.621	293.468	0	0.007	0.014	0.004	0.007	0.003	0.356	0.426	0.271	0.365	0.050
Track_842	842	NaN	NaN	8	0	0	0	0	0	1680.070	0	1680.070	5.078	842	296.058	295.205	0	0.007	0.010	0.003	0.007	0.002	0.306	0.360	0.257	0.299	0.031
Track_843	843	NaN	NaN	8	0	0	0	0	0	1680.070	0	1680.070	8.241	843	339.937	296.980	0	0.010	0.024	0.002	0.007	0.008	1.014	1.163	0.925	0.998	0.078
Track_844	844	NaN	NaN	21	0	0	0	0	0	4800.200	0	4800.200	12.312	844	348.490	292.822	0	0.009	0.022	8.488E-4	0.010	0.006	0.982	1.254	0.653	1.020	0.149
Track_845	845	NaN	NaN	95	0	0	0	0	0	22560.940	0	22560.940	37.200	845	386.616	306.475	0	0.007	0.015	0.001	0.006	0.003	1.123	1.688	0.231	1.163	0.242
Track_846	846	NaN	NaN	92	0	0	0	0	0	21840.910	0	21840.910	32.187	846	52.772	303.813	0	0.007	0.020	5.686E-4	0.007	0.004	0.832	1.587	0.289	0.844	0.281
Track_847	847	NaN	NaN	7	0	0	0	0	0	1440.060	0	1440.060	5.692	847	200.910	299.136	0	0.006	0.011	0.002	0.006	0.003	0.324	0.386	0.280	0.323	0.037
Track_848	848	NaN	NaN	114	0	0	0	0	0	27121.130	0	27121.130	35.992	848	321.991	321.559	0	0.006	0.016	5.649E-4	0.005	0.003	1.141	1.827	0.261	1.178	0.447
Track_849	849	NaN	NaN	6	0	0	0	0	0	1200.050	0	1200.050	3.546	849	82.898	299.902	0	0.010	0.019	0.003	0.010	0.006	0.503	0.838	0.280	0.578	0.207
Track_850	850	NaN	NaN	95	0	0	0	0	0	22560.940	0	22560.940	42.886	850	178.377	315.242	0	0.007	0.020	7.885E-4	0.007	0.004	1.086	1.616	0.343	1.133	0.335
Track_851	851	NaN	NaN	2	0	0	0	0	0	240.010	0	240.010	2.120	851	313.123	299.998	0	0.009	0.009	0.009	0.009	NaN	0.294	0.314	0.274	0.314	0.020
Track_852	852	NaN	NaN	3	0	0	0	0	0	480.020	0	480.020	0.368	852	280.023	300.194	0	0.009	0.010	0.008	0.010	0.001	0.285	0.318	0.231	0.306	0.039
Track_853	853	NaN	NaN	13	0	0	0	0	0	2880.120	0	2880.120	10.498	853	101.620	296.067	0	0.009	0.016	0.005	0.009	0.004	0.360	0.436	0.288	0.353	0.045
Track_854	854	NaN	NaN	16	0	0	0	0	0	3600.150	0	3600.150	13.346	854	374.279	304.996	0	0.008	0.019	0.003	0.007	0.005	1.248	1.695	0.291	1.340	0.330
Track_855	855	NaN	NaN	26	0	0	0	0	0	6000.250	0	6000.250	29.797	855	67.704	282.131	0	0.009	0.020	0.002	0.008	0.005	0.585	1.423	0.242	0.459	0.346
Track_856	856	NaN	NaN	28	0	0	0	0	0	6480.270	0	6480.270	16.421	856	398.105	312.577	0	0.008	0.027	8.973E-4	0.007	0.006	0.876	1.606	0.279	0.739	0.496
Track_857	857	NaN	NaN	11	0	0	0	0	0	2400.100	0	2400.100	12.553	857	306.111	305.639	0	0.008	0.013	0.003	0.009	0.004	0.399	0.507	0.311	0.394	0.057
Track_858	858	NaN	NaN	4	0	0	0	0	0	720.030	0	720.030	1.416	858	124.329	301.981	0	0.003	0.003	0.002	0.003	7.494E-4	0.544	0.639	0.472	0.573	0.067
Track_859	859	NaN	NaN	43	0	0	0	0	0	10080.420	0	10080.420	57.008	859	53.567	286.304	0	0.011	0.024	9.462E-4	0.011	0.005	1.507	1.882	0.551	1.590	0.312
Track_860	860	NaN	NaN	21	0	0	0	0	0	4800.200	0	4800.200	23.538	860	238.309	307.665	0	0.008	0.056	9.060E-4	0.005	0.012	0.291	0.332	0.233	0.286	0.030
Track_861	861	NaN	NaN	76	0	0	0	0	0	18000.750	0	18000.750	36.023	861	344.797	310.133	0	0.009	0.021	9.229E-4	0.008	0.005	1.001	1.812	0.259	0.983	0.455
Track_862	862	NaN	NaN	2	0	0	0	0	0	240.010	0	240.010	3.716	862	289.527	303.109	0	0.015	0.015	0.015	0.015	NaN	0.295	0.310	0.279	0.310	0.015
Track_863	863	NaN	NaN	19	0	0	0	0	0	4320.180	0	4320.180	30.302	863	376.088	312.808	0	0.012	0.028	0.004	0.013	0.007	0.972	1.231	0.392	0.965	0.204
Track_864	864	NaN	NaN	8	0	0	0	0	0	1680.070	0	1680.070	8.499	864	337.183	307.655	0	0.010	0.027	0.002	0.009	0.008	0.638	1.049	0.286	0.577	0.255
Track_865	865	NaN	NaN	17	0	0	0	0	0	3840.160	0	3840.160	14.251	865	241.716	310.765	0	0.013	0.028	0.002	0.011	0.008	0.259	0.306	0.230	0.250	0.023
Track_866	866	NaN	NaN	2	0	0	0	0	0	240.010	0	240.010	0.668	866	121.264	306.362	0	0.003	0.003	0.003	0.003	NaN	0.415	0.434	0.395	0.434	0.020
Track_867	867	NaN	NaN	22	0	0	0	0	0	5040.210	0	5040.210	6.413	867	132.046	304.582	0	0.008	0.022	7.750E-4	0.006	0.006	0.528	0.904	0.392	0.506	0.106
Track_868	868	NaN	NaN	11	0	0	0	0	0	2400.100	0	2400.100	8.876	868	331.923	313.670	0	0.008	0.016	0.004	0.008	0.004	0.809	1.181	0.244	0.890	0.224
Track_869	869	NaN	NaN	7	0	0	0	0	0	1440.060	0	1440.060	5.366	869	177.276	309.488	0	0.006	0.010	0.004	0.006	0.002	0.328	0.380	0.272	0.321	0.033
Track_870	870	NaN	NaN	4	0	0	0	0	0	720.030	0	720.030	11.336	870	369.538	313.525	0	0.022	0.044	0.009	0.012	0.019	0.620	0.992	0.285	0.882	0.319
Track_871	871	NaN	NaN	22	0	0	0	0	0	5040.210	0	5040.210	21.962	871	384.570	312.511	0	0.011	0.028	0.002	0.011	0.006	1.032	1.653	0.274	1.156	0.405
Track_872	872	NaN	NaN	14	0	0	0	0	0	3120.130	0	3120.130	22.665	872	170.636	316.567	0	0.010	0.048	0.002	0.008	0.012	0.284	0.325	0.247	0.291	0.025
Track_873	873	NaN	NaN	11	0	0	0	0	0	2400.100	0	2400.100	10.121	873	359.404	311.182	0	0.014	0.032	0.003	0.013	0.008	0.894	1.198	0.560	0.873	0.184
Track_874	874	NaN	NaN	3	0	0	0	0	0	480.020	0	480.020	1.918	874	377.035	312.671	0	0.006	0.010	0.003	0.010	0.005	0.635	0.835	0.246	0.824	0.275
Track_875	875	NaN	NaN	119	0	0	0	0	0	28321.180	0	28321.180	25.398	875	279.445	323.825	0	0.007	0.026	5.381E-4	0.007	0.004	0.912	1.277	0.496	0.935	0.141
Track_876	876	NaN	NaN	22	0	0	0	0	0	5040.210	0	5040.210	12.009	876	324.068	321.052	0	0.008	0.024	0.001	0.007	0.005	0.758	1.188	0.337	0.797	0.251
Track_877	877	NaN	NaN	22	0	0	0	0	0	5040.210	0	5040.210	8.593	877	122.367	308.109	0	0.007	0.018	0.002	0.006	0.004	0.538	0.744	0.370	0.500	0.099
Track_878	878	NaN	NaN	41	0	0	0	0	0	9600.400	0	9600.400	22.802	878	365.844	291.262	0	0.010	0.033	8.733E-4	0.009	0.007	1.145	1.497	0.588	1.184	0.227
Track_879	879	NaN	NaN	5	0	0	0	0	0	960.040	0	960.040	3.495	879	234.978	316.109	0	0.007	0.010	0.005	0.006	0.002	0.261	0.281	0.242	0.266	0.015
Track_880	880	NaN	NaN	8	0	0	0	0	0	1680.070	0	1680.070	8.850	880	381.806	319.503	0	0.009	0.015	0.004	0.007	0.004	1.080	1.225	0.943	1.078	0.076
Track_881	881	NaN	NaN	2	0	0	0	0	0	240.010	0	240.010	3.270	881	107.482	316.237	0	0.014	0.014	0.014	0.014	NaN	0.261	0.267	0.255	0.267	0.006
Track_882	882	NaN	NaN	19	0	0	0	0	0	4320.180	0	4320.180	8.226	882	183.377	317.492	0	0.009	0.024	0.002	0.006	0.006	0.303	0.342	0.241	0.310	0.027
Track_883	883	NaN	NaN	48	0	0	0	0	0	11280.470	0	11280.470	25.131	883	30.348	325.225	0	0.005	0.018	8.412E-4	0.005	0.004	0.514	0.838	0.294	0.492	0.116
Track_884	884	NaN	NaN	10	0	0	0	0	0	2160.090	0	2160.090	18.419	884	232.106	317.856	0	0.011	0.043	0.003	0.007	0.012	0.270	0.315	0.232	0.266	0.025
Track_885	885	NaN	NaN	8	0	0	0	0	0	1680.070	0	1680.070	3.247	885	212.748	318.014	0	0.007	0.014	0.003	0.006	0.004	0.294	0.354	0.250	0.305	0.033
Track_886	886	NaN	NaN	16	0	0	0	0	0	3600.150	0	3600.150	6.696	886	388.738	322.531	0	0.009	0.017	0.003	0.009	0.004	1.182	1.762	0.577	1.247	0.266
Track_887	887	NaN	NaN	3	0	0	0	0	0	480.020	0	480.020	2.428	887	79.597	319.874	0	0.007	0.008	0.005	0.008	0.002	0.326	0.345	0.314	0.318	0.013
Track_888	888	NaN	NaN	8	0	0	0	0	0	1680.070	0	1680.070	16.728	888	341.683	326.254	0	0.010	0.018	0.006	0.009	0.004	0.525	0.905	0.356	0.473	0.173
Track_889	889	NaN	NaN	2	0	0	0	0	0	240.010	0	240.010	1.424	889	300.646	320.950	0	0.006	0.006	0.006	0.006	NaN	0.266	0.275	0.257	0.275	0.009
Track_890	890	NaN	NaN	21	0	0	0	0	0	4800.200	0	4800.200	12.345	890	310.381	327.477	0	0.006	0.013	8.115E-4	0.004	0.003	0.323	0.412	0.240	0.326	0.050
Track_891	891	NaN	NaN	33	0	0	0	0	0	7680.320	0	7680.320	12.337	891	130.900	315.375	0	0.009	0.028	6.785E-4	0.007	0.007	0.501	0.764	0.292	0.486	0.115
Track_892	892	NaN	NaN	16	0	0	0	0	0	3600.150	0	3600.150	6.588	892	373.844	324.110	0	0.010	0.019	0.003	0.008	0.005	1.468	1.712	0.949	1.563	0.191
Track_893	893	NaN	NaN	36	0	0	0	0	0	8400.350	0	8400.350	17.769	893	184.265	319.738	0	0.009	0.027	5.357E-4	0.006	0.007	0.306	0.404	0.264	0.304	0.029
Track_894	894	NaN	NaN	13	0	0	0	0	0	2880.120	0	2880.120	4.331	894	86.782	324.276	0	0.007	0.014	0.002	0.008	0.004	0.329	0.392	0.257	0.337	0.035
Track_895	895	NaN	NaN	5	0	0	0	0	0	960.040	0	960.040	2.286	895	117.991	325.544	0	0.006	0.008	0.003	0.007	0.002	0.285	0.304	0.272	0.287	0.011
Track_896	896	NaN	NaN	36	0	0	0	0	0	8400.350	0	8400.350	2.624	896	294.670	330.293	0	0.006	0.014	0.002	0.005	0.004	0.318	0.440	0.251	0.318	0.053
Track_897	897	NaN	NaN	16	0	0	0	0	0	3600.150	0	3600.150	13.332	897	362.601	329.790	0	0.010	0.022	0.001	0.007	0.006	0.984	1.480	0.278	1.058	0.380
Track_898	898	NaN	NaN	11	0	0	0	0	0	2400.100	0	2400.100	5.568	898	152.688	331.473	0	0.007	0.015	8.916E-4	0.006	0.004	0.404	0.477	0.303	0.413	0.051
Track_899	899	NaN	NaN	25	0	0	0	0	0	5760.240	0	5760.240	10.146	899	109.647	327.543	0	0.006	0.016	0.002	0.005	0.004	0.322	0.388	0.251	0.329	0.031
Track_900	900	NaN	NaN	10	0	0	0	0	0	2160.090	0	2160.090	8.298	900	312.891	334.609	0	0.006	0.019	0.002	0.004	0.005	0.297	0.365	0.238	0.303	0.048
Track_901	901	NaN	NaN	17	0	0	0	0	0	3840.160	0	3840.160	9.141	901	166.879	335.291	0	0.005	0.015	1.466E-4	0.006	0.005	0.322	0.392	0.231	0.322	0.044
Track_902	902	NaN	NaN	7	0	0	0	0	0	1440.060	0	1440.060	5.845	902	337.970	335.092	0	0.008	0.015	0.002	0.010	0.005	0.299	0.359	0.237	0.294	0.041
Track_903	903	NaN	NaN	5	0	0	0	0	0	960.040	0	960.040	1.009	903	364.328	338.971	0	0.006	0.007	0.003	0.007	0.002	1.405	1.498	1.304	1.427	0.067
Track_904	904	NaN	NaN	5	0	0	0	0	0	960.040	0	960.040	7.874	904	385.890	338.971	0	0.008	0.011	0.003	0.009	0.003	0.564	0.809	0.348	0.548	0.195
Track_905	905	NaN	NaN	9	0	0	0	0	0	1920.080	1440.060	3360.140	4.932	905	205.483	306.207	0	0.006	0.011	0.002	0.006	0.003	0.302	0.350	0.265	0.308	0.027
Track_906	906	NaN	NaN	17	0	0	0	0	0	3840.160	240.010	4080.170	19.928	906	296.363	309.755	0	0.010	0.051	0.002	0.007	0.011	0.331	0.495	0.257	0.318	0.064
Track_907	907	NaN	NaN	11	0	0	0	0	0	2400.100	480.020	2880.120	5.278	907	137.658	312.380	0	0.013	0.040	9.617E-4	0.010	0.014	0.431	0.679	0.276	0.443	0.112
Track_908	908	NaN	NaN	18	0	0	0	0	0	4080.170	240.010	4320.180	25.462	908	351.035	307.166	0	0.012	0.058	0.003	0.009	0.013	0.664	1.002	0.295	0.699	0.225
Track_909	909	NaN	NaN	18	0	0	0	0	0	4080.170	240.010	4320.180	15.092	909	219.332	315.390	0	0.009	0.014	0.003	0.009	0.003	0.287	0.338	0.242	0.288	0.031
Track_910	910	NaN	NaN	5	0	0	0	0	0	960.040	1200.050	2160.090	3.808	910	136.895	318.226	0	0.007	0.010	0.003	0.008	0.003	0.544	0.915	0.298	0.541	0.230
Track_911	911	NaN	NaN	19	0	0	0	0	0	4320.180	960.040	5280.220	2.040	911	82.993	320.114	0	0.008	0.027	0.001	0.006	0.006	0.287	0.356	0.234	0.288	0.028
Track_912	912	NaN	NaN	10	0	0	0	0	0	2160.090	1200.050	3360.140	25.761	912	350.014	319.023	0	0.015	0.026	0.006	0.015	0.007	0.609	1.125	0.315	0.549	0.270
Track_913	913	NaN	NaN	12	0	0	0	0	0	2640.110	720.030	3360.140	10.547	913	351.094	324.132	0	0.014	0.041	0.002	0.013	0.010	0.756	1.493	0.240	0.745	0.438
Track_914	914	NaN	NaN	21	0	0	0	0	0	4800.200	240.010	5040.210	14.332	914	301.917	323.306	0	0.010	0.050	0.002	0.007	0.012	0.291	0.394	0.242	0.287	0.037
Track_915	915	NaN	NaN	14	0	0	0	0	0	3120.130	1200.050	4320.180	11.620	915	219.888	326.545	0	0.007	0.011	0.003	0.007	0.003	0.260	0.293	0.232	0.269	0.018
Track_916	916	NaN	NaN	4	0	0	0	0	0	720.030	1440.060	2160.090	4.795	916	352.941	333.489	0	0.007	0.008	0.006	0.007	7.558E-4	0.433	0.491	0.310	0.472	0.072
Track_917	917	NaN	NaN	12	0	0	0	0	0	2640.110	1440.060	4080.170	10.425	917	150.140	337.241	0	0.005	0.021	8.412E-4	0.004	0.006	0.344	0.424	0.259	0.351	0.043
Track_918	918	NaN	NaN	25	0	0	0	0	0	5760.240	1680.070	7440.310	27.812	918	360.073	326.437	0	0.012	0.051	0.002	0.008	0.010	1.085	1.615	0.365	1.210	0.319
Track_919	919	NaN	NaN	14	0	0	0	0	0	3120.130	240.010	3360.140	9.536	919	121.098	1.399	0	0.005	0.010	0.000	0.004	0.003	0.845	0.997	0.769	0.827	0.068
Track_920	920	NaN	NaN	2	0	0	0	0	0	240.010	1680.070	1920.080	1.211	920	163.328	0.000	0	0.005	0.005	0.005	0.005	NaN	0.265	0.292	0.239	0.292	0.027
Track_921	921	NaN	NaN	6	0	0	0	0	0	1200.050	1440.060	2640.110	1.413	921	171.706	0.000	0	0.002	0.004	0.000	0.003	0.002	0.613	0.959	0.293	0.604	0.259
Track_922	922	NaN	NaN	9	0	0	0	0	0	1920.080	240.010	2160.090	7.874	922	215.303	0.000	0	0.011	0.039	0.003	0.008	0.012	0.658	1.032	0.271	0.596	0.238
Track_923	923	NaN	NaN	6	0	0	0	0	0	1200.050	720.030	1920.080	2.625	923	347.686	0.000	0	0.004	0.008	0.000	0.004	0.003	0.845	1.340	0.478	0.810	0.337
Track_924	924	NaN	NaN	15	0	0	0	0	0	3360.140	480.020	3840.160	12.118	924	360.689	2.044	0	0.006	0.016	8.412E-4	0.006	0.004	1.004	1.219	0.529	1.014	0.178
Track_925	925	NaN	NaN	4	0	0	0	0	0	720.030	1200.050	1920.080	0.606	925	388.939	0.000	0	0.003	0.005	8.412E-4	0.002	0.002	0.692	0.890	0.620	0.634	0.115
Track_926	926	NaN	NaN	35	0	0	0	0	0	8160.340	720.030	8880.370	34.622	926	100.143	3.988	0	0.009	0.056	5.327E-4	0.006	0.010	0.629	0.999	0.236	0.731	0.261
Track_927	927	NaN	NaN	6	0	0	0	0	0	1200.050	1440.060	2640.110	4.061	927	40.968	1.033	0	0.008	0.015	0.000	0.011	0.007	1.324	1.454	1.169	1.359	0.092
Track_928	928	NaN	NaN	33	0	0	0	0	0	7680.320	1680.070	9360.390	6.195	928	136.302	2.875	0	0.005	0.015	8.412E-4	0.004	0.004	0.559	0.749	0.262	0.583	0.105
Track_929	929	NaN	NaN	27	0	0	0	0	0	6240.260	960.040	7200.300	4.773	929	263.781	7.600	0	0.006	0.013	0.001	0.006	0.003	0.838	1.330	0.242	0.925	0.329
Track_930	930	NaN	NaN	7	0	0	0	0	0	1440.060	1200.050	2640.110	5.971	930	277.727	6.917	0	0.007	0.017	0.002	0.007	0.005	0.986	1.266	0.822	0.910	0.153
Track_931	931	NaN	NaN	5	0	0	0	0	0	960.040	1680.070	2640.110	4.471	931	205.369	7.436	0	0.012	0.024	0.003	0.014	0.009	0.443	0.650	0.261	0.501	0.152
Track_932	932	NaN	NaN	7	0	0	0	0	0	1440.060	1200.050	2640.110	12.517	932	32.271	8.373	0	0.010	0.017	0.007	0.009	0.004	0.450	0.616	0.243	0.408	0.138
Track_933	933	NaN	NaN	7	0	0	0	0	0	1440.060	960.040	2400.100	6.896	933	301.810	14.176	0	0.011	0.020	0.005	0.012	0.005	0.391	0.604	0.287	0.335	0.114
Track_934	934	NaN	NaN	9	0	0	0	0	0	1920.080	720.030	2640.110	10.834	934	390.357	12.834	0	0.008	0.019	0.003	0.007	0.005	0.965	1.330	0.379	1.077	0.275
Track_935	935	NaN	NaN	4	0	0	0	0	0	720.030	1200.050	1920.080	2.559	935	194.387	12.138	0	0.007	0.009	0.003	0.009	0.003	0.441	0.609	0.252	0.461	0.127
Track_936	936	NaN	NaN	24	0	0	0	0	0	5520.230	480.020	6000.250	20.582	936	32.866	7.340	0	0.009	0.058	0.000	0.006	0.012	0.657	1.310	0.283	0.632	0.235
Track_937	937	NaN	NaN	82	0	0	0	0	0	19440.810	720.030	20160.840	21.743	937	409.201	24.825	0	0.008	0.060	3.664E-4	0.006	0.009	1.412	1.913	0.300	1.491	0.380
Track_938	938	NaN	NaN	8	0	0	0	0	0	1680.070	960.040	2640.110	8.164	938	133.943	15.676	0	0.006	0.013	0.002	0.005	0.004	0.691	0.778	0.586	0.710	0.063
Track_939	939	NaN	NaN	29	0	0	0	0	0	6720.280	480.020	7200.300	26.426	939	39.336	18.766	0	0.011	0.042	0.002	0.008	0.008	0.617	0.896	0.292	0.624	0.158
Track_940	940	NaN	NaN	40	0	0	0	0	0	9360.390	1200.050	10560.440	23.766	940	25.420	25.362	0	0.007	0.017	8.720E-4	0.007	0.004	0.639	0.995	0.296	0.604	0.163
Track_941	941	NaN	NaN	2	0	0	0	0	0	240.010	1680.070	1920.080	1.623	941	371.504	18.937	0	0.007	0.007	0.007	0.007	NaN	0.479	0.577	0.381	0.577	0.098
Track_942	942	NaN	NaN	10	0	0	0	0	0	2160.090	1440.060	3600.150	4.283	942	294.527	19.434	0	0.007	0.014	0.002	0.006	0.004	0.462	0.724	0.264	0.440	0.155
Track_943	943	NaN	NaN	5	0	0	0	0	0	960.040	960.040	1920.080	4.176	943	70.107	19.127	0	0.013	0.031	3.146E-4	0.013	0.013	0.543	0.718	0.442	0.508	0.099
Track_944	944	NaN	NaN	62	0	0	0	0	0	14640.610	960.040	15600.650	26.648	944	45.851	29.246	0	0.010	0.033	0.001	0.008	0.007	0.952	1.194	0.493	0.992	0.138
Track_945	945	NaN	NaN	8	0	0	0	0	0	1680.070	1200.050	2880.120	5.216	945	343.101	24.664	0	0.012	0.022	0.003	0.011	0.008	0.473	0.754	0.293	0.500	0.142
Track_946	946	NaN	NaN	24	0	0	0	0	0	5520.230	1200.050	6720.280	2.584	946	321.988	28.896	0	0.010	0.021	0.002	0.008	0.006	0.486	0.927	0.246	0.453	0.183
Track_947	947	NaN	NaN	56	0	0	0	0	0	13200.550	240.010	13440.560	25.678	947	206.220	15.392	0	0.008	0.050	0.001	0.006	0.008	1.164	1.791	0.262	1.293	0.416
Track_948	948	NaN	NaN	17	0	0	0	0	0	3840.160	1680.070	5520.230	2.749	948	184.505	22.584	0	0.008	0.028	0.002	0.006	0.007	0.517	0.774	0.266	0.503	0.150
Track_949	949	NaN	NaN	39	0	0	0	0	0	9120.380	1680.070	10800.450	5.259	949	250.485	28.326	0	0.006	0.012	7.558E-4	0.005	0.003	0.755	1.283	0.268	0.739	0.243
Track_950	950	NaN	NaN	18	0	0	0	0	0	4080.170	720.030	4800.200	10.282	950	243.321	26.469	0	0.006	0.013	0.001	0.006	0.003	0.935	1.250	0.588	0.977	0.185
Track_951	951	NaN	NaN	8	0	0	0	0	0	1680.070	480.020	2160.090	8.810	951	252.985	28.609	0	0.010	0.024	0.003	0.005	0.008	0.548	0.754	0.288	0.545	0.167
Track_952	952	NaN	NaN	5	0	0	0	0	0	960.040	1680.070	2640.110	10.408	952	30.835	36.098	0	0.014	0.035	0.006	0.008	0.014	0.304	0.406	0.233	0.245	0.080
Track_953	953	NaN	NaN	38	0	0	0	0	0	8880.370	480.020	9360.390	10.813	953	223.458	34.632	0	0.006	0.016	5.077E-4	0.005	0.004	0.757	1.321	0.303	0.729	0.282
Track_954	954	NaN	NaN	10	0	0	0	0	0	2160.090	720.030	2880.120	3.939	954	367.606	34.136	0	0.006	0.009	0.004	0.005	0.002	0.735	1.073	0.443	0.789	0.180
Track_955	955	NaN	NaN	15	0	0	0	0	0	3360.140	1200.050	4560.190	11.398	955	11.864	34.542	0	0.006	0.013	0.001	0.006	0.003	0.811	1.025	0.496	0.859	0.166
Track_956	956	NaN	NaN	111	0	0	0	0	0	26401.100	720.030	27121.130	11.376	956	185.838	29.228	0	0.007	0.061	3.174E-4	0.006	0.007	1.106	1.539	0.356	1.182	0.301
Track_957	957	NaN	NaN	7	0	0	0	0	0	1440.060	480.020	1920.080	6.507	957	398.920	32.871	0	0.007	0.009	0.004	0.007	0.002	0.463	0.645	0.291	0.479	0.103
Track_958	958	NaN	NaN	22	0	0	0	0	0	5040.210	480.020	5520.230	9.364	958	25.499	33.136	0	0.009	0.029	0.002	0.009	0.006	0.633	1.110	0.278	0.595	0.242
Track_959	959	NaN	NaN	13	0	0	0	0	0	2880.120	480.020	3360.140	5.114	959	176.412	39.517	0	0.005	0.014	7.005E-4	0.003	0.004	0.784	0.937	0.494	0.810	0.115
Track_960	960	NaN	NaN	11	0	0	0	0	0	2400.100	480.020	2880.120	11.136	960	201.709	41.367	0	0.010	0.021	0.003	0.010	0.005	0.624	0.921	0.300	0.620	0.174
Track_961	961	NaN	NaN	7	0	0	0	0	0	1440.060	480.020	1920.080	1.769	961	221.073	43.964	0	0.007	0.009	0.003	0.008	0.003	0.706	1.084	0.413	0.677	0.238
Track_962	962	NaN	NaN	51	0	0	0	0	0	12000.500	960.040	12960.540	6.620	962	256.994	48.784	0	0.006	0.016	6.114E-4	0.005	0.003	1.021	1.503	0.337	1.025	0.234
Track_963	963	NaN	NaN	6	0	0	0	0	0	1200.050	1200.050	2400.100	13.795	963	29.891	49.003	0	0.013	0.016	0.008	0.013	0.003	0.385	0.508	0.250	0.467	0.100
Track_964	964	NaN	NaN	6	0	0	0	0	0	1200.050	1200.050	2400.100	3.689	964	426.488	50.922	0	0.007	0.009	0.004	0.007	0.002	0.330	0.421	0.272	0.351	0.052
Track_965	965	NaN	NaN	8	0	0	0	0	0	1680.070	960.040	2640.110	7.720	965	373.447	52.740	0	0.007	0.012	0.003	0.006	0.004	0.713	1.056	0.397	0.732	0.255
Track_966	966	NaN	NaN	8	0	0	0	0	0	1680.070	1440.060	3120.130	5.011	966	110.252	49.772	0	0.007	0.014	0.002	0.005	0.004	0.717	1.034	0.248	0.828	0.276
Track_967	967	NaN	NaN	17	0	0	0	0	0	3840.160	720.030	4560.190	17.481	967	60.548	59.867	0	0.008	0.022	0.001	0.008	0.005	0.625	1.036	0.237	0.544	0.241
Track_968	968	NaN	NaN	24	0	0	0	0	0	5520.230	1440.060	6960.290	9.016	968	25.279	56.739	0	0.010	0.029	0.002	0.008	0.007	0.828	1.224	0.251	0.973	0.309
Track_969	969	NaN	NaN	42	0	0	0	0	0	9840.410	960.040	10800.450	10.542	969	170.615	55.797	0	0.006	0.025	0.002	0.004	0.005	0.860	1.320	0.362	0.813	0.240
Track_970	970	NaN	NaN	7	0	0	0	0	0	1440.060	1680.070	3120.130	8.190	970	94.962	57.175	0	0.009	0.014	0.002	0.012	0.005	0.509	0.567	0.404	0.520	0.051
Track_971	971	NaN	NaN	2	0	0	0	0	0	240.010	1680.070	1920.080	5.297	971	61.220	60.439	0	0.022	0.022	0.022	0.022	NaN	0.347	0.393	0.300	0.393	0.046
Track_972	972	NaN	NaN	88	0	0	0	0	0	20880.870	720.030	21600.900	45.700	972	23.431	74.548	0	0.009	0.060	2.222E-4	0.007	0.008	0.717	1.442	0.235	0.767	0.261
Track_973	973	NaN	NaN	3	0	0	0	0	0	480.020	1680.070	2160.090	2.826	973	0.612	62.899	0	0.010	0.012	0.008	0.012	0.003	0.702	0.781	0.635	0.691	0.060
Track_974	974	NaN	NaN	9	0	0	0	0	0	1920.080	240.010	2160.090	13.669	974	137.017	58.554	0	0.009	0.018	0.004	0.009	0.005	0.371	0.533	0.265	0.324	0.093
Track_975	975	NaN	NaN	59	0	0	0	0	0	13920.580	720.030	14640.610	15.435	975	190.336	65.840	0	0.007	0.020	4.792E-4	0.006	0.004	0.867	1.214	0.431	0.897	0.183
Track_976	976	NaN	NaN	4	0	0	0	0	0	720.030	1440.060	2160.090	2.058	976	96.779	66.598	0	0.008	0.010	0.004	0.010	0.003	0.318	0.451	0.251	0.317	0.082
Track_977	977	NaN	NaN	58	0	0	0	0	0	13680.570	960.040	14640.610	34.239	977	311.024	79.150	0	0.006	0.022	6.765E-4	0.006	0.004	0.726	1.217	0.352	0.688	0.181
Track_978	978	NaN	NaN	13	0	0	0	0	0	2880.120	1200.050	4080.170	4.189	978	345.613	65.744	0	0.005	0.008	0.001	0.006	0.002	0.629	0.857	0.352	0.619	0.145
Track_979	979	NaN	NaN	25	0	0	0	0	0	5760.240	480.020	6240.260	29.167	979	418.873	77.325	0	0.009	0.046	0.002	0.006	0.011	0.631	1.281	0.256	0.479	0.345
Track_980	980	NaN	NaN	56	0	0	0	0	0	13200.550	1200.050	14400.600	35.618	980	64.658	78.300	0	0.006	0.014	5.700E-4	0.006	0.003	0.871	1.324	0.266	0.994	0.291
Track_981	981	NaN	NaN	53	0	0	0	0	0	12480.520	480.020	12960.540	6.889	981	281.441	69.442	0	0.008	0.049	0.001	0.006	0.008	0.967	1.650	0.329	0.873	0.355
Track_982	982	NaN	NaN	61	0	0	0	0	0	14400.600	1200.050	15600.650	23.072	982	400.864	82.817	0	0.006	0.017	0.001	0.006	0.003	0.827	1.333	0.375	0.834	0.171
Track_983	983	NaN	NaN	4	0	0	0	0	0	720.030	1440.060	2160.090	5.288	983	108.148	71.137	0	0.013	0.023	0.008	0.009	0.008	0.371	0.403	0.327	0.384	0.028
Track_984	984	NaN	NaN	76	0	0	0	0	0	18000.750	480.020	18480.770	25.248	984	332.886	84.290	0	0.007	0.024	4.183E-4	0.006	0.004	0.825	1.206	0.337	0.844	0.129
Track_985	985	NaN	NaN	12	0	0	0	0	0	2640.110	720.030	3360.140	7.669	985	399.683	78.620	0	0.007	0.013	0.002	0.006	0.003	0.544	0.858	0.338	0.576	0.149
Track_986	986	NaN	NaN	5	0	0	0	0	0	960.040	1200.050	2160.090	7.439	986	48.690	80.400	0	0.009	0.011	0.007	0.010	0.002	0.450	0.588	0.286	0.488	0.118
Track_987	987	NaN	NaN	48	0	0	0	0	0	11280.470	720.030	12000.500	12.759	987	238.466	86.396	0	0.005	0.011	0.001	0.005	0.003	1.225	1.555	0.570	1.248	0.218
Track_988	988	NaN	NaN	11	0	0	0	0	0	2400.100	240.010	2640.110	0.560	988	385.918	81.363	0	0.007	0.027	6.663E-4	0.005	0.008	0.645	1.166	0.310	0.548	0.267
Track_989	989	NaN	NaN	87	0	0	0	0	0	20640.860	240.010	20880.870	33.019	989	36.549	87.500	0	0.007	0.022	9.542E-5	0.007	0.005	1.301	1.897	0.338	1.313	0.310
Track_990	990	NaN	NaN	24	0	0	0	0	0	5520.230	720.030	6240.260	8.071	990	185.833	87.740	0	0.007	0.016	7.917E-4	0.007	0.004	0.502	0.930	0.263	0.488	0.193
Track_991	991	NaN	NaN	10	0	0	0	0	0	2160.090	960.040	3120.130	6.700	991	420.408	84.610	0	0.005	0.009	0.001	0.005	0.003	0.388	0.554	0.266	0.396	0.098
Track_992	992	NaN	NaN	19	0	0	0	0	0	4320.180	1200.050	5520.230	13.379	992	27.546	87.628	0	0.006	0.015	0.002	0.006	0.004	0.515	0.773	0.275	0.471	0.170
Track_993	993	NaN	NaN	16	0	0	0	0	0	3600.150	960.040	4560.190	11.481	993	384.628	89.010	0	0.006	0.009	4.011E-4	0.006	0.003	0.703	0.919	0.528	0.696	0.100
Track_994	994	NaN	NaN	14	0	0	0	0	0	3120.130	240.010	3360.140	3.330	994	104.182	91.894	0	0.006	0.016	5.762E-4	0.005	0.004	0.408	0.665	0.255	0.396	0.110
Track_995	995	NaN	NaN	3	0	0	0	0	0	480.020	1680.070	2160.090	2.379	995	5.635	93.978	0	0.009	0.010	0.008	0.010	0.002	0.542	0.717	0.356	0.555	0.148
Track_996	996	NaN	NaN	119	0	0	0	0	0	28321.180	1680.070	30001.250	30.134	996	337.555	128.571	0	0.008	0.049	6.429E-4	0.007	0.006	0.639	1.004	0.245	0.644	0.160
Track_997	997	NaN	NaN	19	0	0	0	0	0	4320.180	1680.070	6000.250	12.094	997	402.862	99.081	0	0.008	0.018	0.001	0.008	0.004	0.956	1.377	0.479	0.948	0.284
Track_998	998	NaN	NaN	121	0	0	0	0	0	28801.200	960.040	29761.240	12.967	998	258.855	105.877	0	0.006	0.014	4.964E-5	0.006	0.003	1.178	1.618	0.563	1.205	0.235
Track_999	999	NaN	NaN	14	0	0	0	0	0	3120.130	240.010	3360.140	9.568	999	199.059	96.910	0	0.006	0.010	0.001	0.006	0.003	0.950	1.291	0.569	0.944	0.214
Track_1000	1000	NaN	NaN	17	0	0	0	0	0	3840.160	720.030	4560.190	6.648	1000	18.980	98.654	0	0.007	0.016	0.003	0.007	0.003	0.973	1.541	0.414	0.972	0.423
Track_1001	1001	NaN	NaN	43	0	0	0	0	0	10080.420	1680.070	11760.490	9.547	1001	400.959	100.263	0	0.008	0.056	6.455E-4	0.005	0.011	0.905	1.195	0.335	0.935	0.194
Track_1002	1002	NaN	NaN	17	0	0	0	0	0	3840.160	1440.060	5280.220	10.719	1002	182.092	105.247	0	0.006	0.013	2.279E-4	0.007	0.004	0.640	0.901	0.288	0.683	0.167
Track_1003	1003	NaN	NaN	120	0	0	0	0	0	28561.190	1440.060	30001.250	33.677	1003	271.263	120.538	0	0.007	0.042	5.880E-4	0.006	0.005	1.109	1.674	0.345	1.128	0.317
Track_1004	1004	NaN	NaN	27	0	0	0	0	0	6240.260	480.020	6720.280	12.517	1004	372.362	107.711	0	0.009	0.042	9.274E-4	0.007	0.009	0.973	1.430	0.256	1.089	0.345
Track_1005	1005	NaN	NaN	27	0	0	0	0	0	6240.260	1200.050	7440.310	10.050	1005	217.769	106.163	0	0.005	0.017	1.521E-4	0.005	0.003	0.899	1.178	0.393	0.945	0.205
Track_1006	1006	NaN	NaN	92	0	0	0	0	0	21840.910	480.020	22320.930	14.243	1006	188.450	114.074	0	0.006	0.040	5.748E-4	0.006	0.005	0.802	1.755	0.322	0.647	0.403
Track_1007	1007	NaN	NaN	51	0	0	0	0	0	12000.500	720.030	12720.530	19.174	1007	400.401	112.329	0	0.008	0.040	6.695E-4	0.006	0.008	0.668	1.228	0.268	0.636	0.224
Track_1008	1008	NaN	NaN	13	0	0	0	0	0	2880.120	720.030	3600.150	9.581	1008	312.370	102.844	0	0.011	0.026	6.641E-4	0.009	0.008	0.787	1.044	0.230	0.852	0.245
Track_1009	1009	NaN	NaN	10	0	0	0	0	0	2160.090	480.020	2640.110	11.142	1009	327.788	107.513	0	0.009	0.018	0.004	0.007	0.005	0.734	0.885	0.568	0.773	0.100
Track_1010	1010	NaN	NaN	88	0	0	0	0	0	20880.870	1680.070	22560.940	42.841	1010	164.615	133.864	0	0.008	0.027	3.986E-4	0.007	0.005	1.057	1.367	0.313	1.144	0.231
Track_1011	1011	NaN	NaN	52	0	0	0	0	0	12240.510	480.020	12720.530	24.659	1011	345.659	120.047	0	0.009	0.025	0.001	0.008	0.006	1.012	1.738	0.405	0.896	0.350
Track_1012	1012	NaN	NaN	8	0	0	0	0	0	1680.070	960.040	2640.110	7.741	1012	48.041	114.240	0	0.005	0.009	0.003	0.005	0.002	0.586	0.745	0.341	0.661	0.150
Track_1013	1013	NaN	NaN	34	0	0	0	0	0	7920.330	960.040	8880.370	33.936	1013	20.540	118.435	0	0.007	0.015	0.001	0.007	0.004	0.968	1.406	0.320	1.064	0.298
Track_1014	1014	NaN	NaN	46	0	0	0	0	0	10800.450	960.040	11760.490	27.260	1014	340.711	127.212	0	0.005	0.034	2.785E-4	0.005	0.005	0.606	1.018	0.347	0.576	0.163
Track_1015	1015	NaN	NaN	66	0	0	0	0	0	15600.650	1200.050	16800.700	38.068	1015	145.744	130.123	0	0.007	0.039	5.728E-4	0.006	0.005	1.212	1.778	0.240	1.261	0.348
Track_1016	1016	NaN	NaN	85	0	0	0	0	0	20160.840	720.030	20880.870	22.271	1016	242.651	124.328	0	0.007	0.062	0.001	0.006	0.007	0.866	1.493	0.279	0.867	0.307
Track_1017	1017	NaN	NaN	119	0	0	0	0	0	28321.180	1680.070	30001.250	32.081	1017	99.908	126.363	0	0.006	0.016	2.962E-4	0.006	0.003	1.321	1.665	0.683	1.359	0.223
Track_1018	1018	NaN	NaN	8	0	0	0	0	0	1680.070	1200.050	2880.120	4.117	1018	126.010	121.132	0	0.008	0.017	0.001	0.006	0.005	0.507	0.909	0.281	0.443	0.222
Track_1019	1019	NaN	NaN	7	0	0	0	0	0	1440.060	480.020	1920.080	14.434	1019	208.130	129.577	0	0.015	0.053	0.001	0.011	0.019	0.674	1.025	0.240	0.622	0.253
Track_1020	1020	NaN	NaN	57	0	0	0	0	0	13440.560	720.030	14160.590	30.968	1020	352.817	133.634	0	0.006	0.022	6.611E-4	0.006	0.004	1.068	1.478	0.373	1.082	0.222
Track_1021	1021	NaN	NaN	12	0	0	0	0	0	2640.110	1200.050	3840.160	4.263	1021	303.455	117.995	0	0.011	0.054	0.003	0.006	0.015	0.334	0.520	0.262	0.319	0.078
Track_1022	1022	NaN	NaN	21	0	0	0	0	0	4800.200	1200.050	6000.250	10.315	1022	376.013	126.732	0	0.006	0.017	0.001	0.005	0.004	0.908	1.237	0.411	0.989	0.233
Track_1023	1023	NaN	NaN	15	0	0	0	0	0	3360.140	1200.050	4560.190	10.989	1023	44.531	129.493	0	0.008	0.023	0.002	0.007	0.005	0.444	0.609	0.289	0.481	0.104
Track_1024	1024	NaN	NaN	116	0	0	0	0	0	27601.150	1680.070	29281.220	34.753	1024	154.722	148.165	0	0.007	0.031	4.251E-4	0.006	0.004	0.767	1.486	0.234	0.720	0.297
Track_1025	1025	NaN	NaN	85	0	0	0	0	0	20160.840	480.020	20640.860	32.615	1025	345.749	145.614	0	0.006	0.014	8.201E-4	0.005	0.003	1.162	1.502	0.705	1.194	0.207
Track_1026	1026	NaN	NaN	11	0	0	0	0	0	2400.100	960.040	3360.140	17.219	1026	288.106	136.309	0	0.012	0.044	0.003	0.008	0.013	0.415	0.829	0.262	0.407	0.144
Track_1027	1027	NaN	NaN	4	0	0	0	0	0	720.030	1200.050	1920.080	2.459	1027	389.601	133.574	0	0.007	0.007	0.007	0.007	1.122E-4	0.627	0.710	0.466	0.681	0.095
Track_1028	1028	NaN	NaN	48	0	0	0	0	0	11280.470	720.030	12000.500	39.570	1028	66.400	143.306	0	0.008	0.024	7.521E-4	0.008	0.005	0.703	1.119	0.232	0.741	0.192
Track_1029	1029	NaN	NaN	13	0	0	0	0	0	2880.120	480.020	3360.140	8.568	1029	36.619	136.546	0	0.005	0.009	5.739E-4	0.006	0.003	0.782	1.112	0.420	0.768	0.223
Track_1030	1030	NaN	NaN	5	0	0	0	0	0	960.040	1680.070	2640.110	4.724	1030	411.245	136.854	0	0.005	0.008	0.003	0.006	0.003	0.493	0.625	0.412	0.466	0.076
Track_1031	1031	NaN	NaN	51	0	0	0	0	0	12000.500	720.030	12720.530	33.869	1031	28.043	145.896	0	0.007	0.016	0.001	0.006	0.004	1.014	1.538	0.260	1.052	0.287
Track_1032	1032	NaN	NaN	8	0	0	0	0	0	1680.070	1680.070	3360.140	4.668	1032	7.475	139.469	0	0.007	0.010	0.004	0.005	0.003	0.407	0.562	0.250	0.404	0.101
Track_1033	1033	NaN	NaN	19	0	0	0	0	0	4320.180	480.020	4800.200	7.854	1033	91.496	139.555	0	0.007	0.016	3.494E-4	0.009	0.005	0.727	1.099	0.314	0.747	0.168
Track_1034	1034	NaN	NaN	31	0	0	0	0	0	7200.300	1440.060	8640.360	10.440	1034	418.418	134.128	0	0.006	0.022	5.755E-4	0.005	0.005	0.990	1.434	0.256	1.045	0.280
Track_1035	1035	NaN	NaN	23	0	0	0	0	0	5280.220	1440.060	6720.280	5.203	1035	394.817	147.557	0	0.006	0.030	6.765E-4	0.005	0.006	0.925	1.178	0.296	0.947	0.187
Track_1036	1036	NaN	NaN	12	0	0	0	0	0	2640.110	1200.050	3840.160	15.868	1036	289.097	149.719	0	0.009	0.019	0.003	0.007	0.006	1.170	1.470	0.751	1.178	0.228
Track_1037	1037	NaN	NaN	6	0	0	0	0	0	1200.050	1440.060	2640.110	3.018	1037	164.331	146.816	0	0.006	0.011	0.003	0.004	0.004	0.287	0.329	0.238	0.295	0.032
Track_1038	1038	NaN	NaN	94	0	0	0	0	0	22320.930	240.010	22560.940	38.979	1038	30.644	157.949	0	0.006	0.021	5.369E-4	0.006	0.004	0.843	1.272	0.278	0.840	0.235
Track_1039	1039	NaN	NaN	41	0	0	0	0	0	9600.400	1200.050	10800.450	12.712	1039	234.824	151.297	0	0.007	0.019	4.700E-4	0.006	0.004	0.753	1.218	0.243	0.741	0.219
Track_1040	1040	NaN	NaN	8	0	0	0	0	0	1680.070	240.010	1920.080	6.428	1040	325.082	149.977	0	0.007	0.018	0.001	0.007	0.005	0.691	1.091	0.289	0.738	0.263
Track_1041	1041	NaN	NaN	23	0	0	0	0	0	5280.220	1440.060	6720.280	10.184	1041	408.889	152.908	0	0.007	0.018	6.876E-4	0.007	0.004	0.793	1.302	0.286	0.703	0.305
Track_1042	1042	NaN	NaN	23	0	0	0	0	0	5280.220	1440.060	6720.280	11.515	1042	399.929	155.546	0	0.006	0.014	0.002	0.006	0.003	1.013	1.391	0.489	1.071	0.247
Track_1043	1043	NaN	NaN	26	0	0	0	0	0	6000.250	480.020	6480.270	19.390	1043	80.770	155.149	0	0.007	0.016	1.283E-4	0.006	0.004	0.895	1.199	0.348	0.914	0.196
Track_1044	1044	NaN	NaN	19	0	0	0	0	0	4320.180	480.020	4800.200	14.626	1044	173.372	160.293	0	0.006	0.013	0.002	0.006	0.003	1.295	1.733	0.400	1.400	0.327
Track_1045	1045	NaN	NaN	4	0	0	0	0	0	720.030	1440.060	2160.090	2.720	1045	179.906	159.496	0	0.010	0.016	0.007	0.007	0.005	0.637	0.959	0.360	0.620	0.213
Track_1046	1046	NaN	NaN	21	0	0	0	0	0	4800.200	1680.070	6480.270	9.600	1046	418.987	163.244	0	0.007	0.016	0.002	0.006	0.004	0.579	1.116	0.241	0.574	0.256
Track_1047	1047	NaN	NaN	13	0	0	0	0	0	2880.120	1680.070	4560.190	14.738	1047	53.417	159.169	0	0.008	0.015	0.002	0.009	0.004	1.129	1.462	0.721	1.124	0.223
Track_1048	1048	NaN	NaN	52	0	0	0	0	0	12240.510	1680.070	13920.580	9.585	1048	253.461	161.338	0	0.006	0.015	0.001	0.006	0.003	0.933	1.508	0.327	0.920	0.287
Track_1049	1049	NaN	NaN	17	0	0	0	0	0	3840.160	480.020	4320.180	3.235	1049	147.857	160.514	0	0.009	0.027	0.003	0.008	0.006	0.624	0.958	0.260	0.692	0.214
Track_1050	1050	NaN	NaN	14	0	0	0	0	0	3120.130	480.020	3600.150	20.080	1050	31.664	162.811	0	0.009	0.023	7.251E-4	0.007	0.006	0.449	0.693	0.316	0.422	0.098
Track_1051	1051	NaN	NaN	119	0	0	0	0	0	28321.180	1680.070	30001.250	23.020	1051	142.826	163.296	0	0.008	0.031	3.415E-4	0.006	0.006	0.877	1.750	0.254	0.775	0.386
Track_1052	1052	NaN	NaN	55	0	0	0	0	0	12960.540	1680.070	14640.610	21.344	1052	254.902	175.563	0	0.008	0.045	8.317E-4	0.006	0.008	0.988	1.461	0.230	1.036	0.265
Track_1053	1053	NaN	NaN	5	0	0	0	0	0	960.040	1680.070	2640.110	3.350	1053	165.603	166.004	0	0.007	0.012	0.003	0.007	0.004	0.343	0.483	0.238	0.328	0.080
Track_1054	1054	NaN	NaN	49	0	0	0	0	0	11520.480	960.040	12480.520	26.882	1054	141.620	169.971	0	0.008	0.019	0.002	0.007	0.004	0.723	1.050	0.251	0.760	0.183
Track_1055	1055	NaN	NaN	23	0	0	0	0	0	5280.220	720.030	6000.250	3.342	1055	66.563	166.629	0	0.008	0.022	0.001	0.006	0.006	0.622	1.060	0.242	0.554	0.244
Track_1056	1056	NaN	NaN	49	0	0	0	0	0	11520.480	1440.060	12960.540	18.596	1056	330.499	168.346	0	0.008	0.062	4.671E-4	0.006	0.009	1.073	1.714	0.236	1.141	0.349
Track_1057	1057	NaN	NaN	29	0	0	0	0	0	6720.280	960.040	7680.320	9.070	1057	249.056	165.670	0	0.006	0.041	5.178E-4	0.005	0.007	0.936	1.357	0.433	0.983	0.261
Track_1058	1058	NaN	NaN	53	0	0	0	0	0	12480.520	480.020	12960.540	55.242	1058	304.437	189.305	0	0.007	0.017	6.639E-4	0.007	0.004	1.005	1.282	0.717	0.995	0.122
Track_1059	1059	NaN	NaN	50	0	0	0	0	0	11760.490	1200.050	12960.540	41.495	1059	387.697	182.496	0	0.006	0.017	7.734E-4	0.006	0.003	0.932	1.408	0.455	1.013	0.254
Track_1060	1060	NaN	NaN	11	0	0	0	0	0	2400.100	720.030	3120.130	15.312	1060	180.805	170.990	0	0.014	0.029	0.004	0.013	0.009	0.606	0.900	0.258	0.608	0.191
Track_1061	1061	NaN	NaN	23	0	0	0	0	0	5280.220	1680.070	6960.290	5.236	1061	144.877	174.231	0	0.008	0.020	0.001	0.007	0.005	0.769	0.934	0.395	0.805	0.152
Track_1062	1062	NaN	NaN	17	0	0	0	0	0	3840.160	1440.060	5280.220	17.295	1062	35.846	176.454	0	0.007	0.012	6.731E-4	0.007	0.003	0.393	0.651	0.280	0.372	0.102
Track_1063	1063	NaN	NaN	66	0	0	0	0	0	15600.650	1680.070	17280.720	34.444	1063	280.477	192.116	0	0.007	0.023	5.720E-4	0.007	0.004	1.245	1.706	0.360	1.333	0.300
Track_1064	1064	NaN	NaN	13	0	0	0	0	0	2880.120	480.020	3360.140	13.340	1064	176.832	182.425	0	0.007	0.012	0.002	0.007	0.003	0.526	0.698	0.359	0.511	0.096
Track_1065	1065	NaN	NaN	34	0	0	0	0	0	7920.330	1200.050	9120.380	9.658	1065	359.185	179.323	0	0.006	0.016	2.498E-4	0.005	0.004	1.350	1.623	0.257	1.443	0.305
Track_1066	1066	NaN	NaN	45	0	0	0	0	0	10560.440	1680.070	12240.510	10.344	1066	351.579	186.996	0	0.006	0.019	7.059E-4	0.005	0.004	1.120	1.430	0.680	1.152	0.188
Track_1067	1067	NaN	NaN	39	0	0	0	0	0	9120.380	240.010	9360.390	26.698	1067	33.786	176.294	0	0.007	0.020	0.003	0.007	0.004	0.566	0.897	0.264	0.625	0.198
Track_1068	1068	NaN	NaN	27	0	0	0	0	0	6240.260	1680.070	7920.330	5.209	1068	216.003	184.685	0	0.007	0.016	2.455E-4	0.006	0.004	0.871	1.375	0.436	0.861	0.200
Track_1069	1069	NaN	NaN	18	0	0	0	0	0	4080.170	480.020	4560.190	4.646	1069	418.546	184.175	0	0.007	0.038	0.002	0.005	0.008	0.332	0.469	0.233	0.348	0.072
Track_1070	1070	NaN	NaN	44	0	0	0	0	0	10320.430	960.040	11280.470	21.202	1070	69.066	182.042	0	0.007	0.021	3.105E-4	0.006	0.004	0.490	0.741	0.273	0.464	0.123
Track_1071	1071	NaN	NaN	35	0	0	0	0	0	8160.340	240.010	8400.350	14.122	1071	281.047	191.758	0	0.006	0.014	0.001	0.005	0.003	1.226	1.558	0.477	1.248	0.235
Track_1072	1072	NaN	NaN	17	0	0	0	0	0	3840.160	480.020	4320.180	14.421	1072	337.418	189.232	0	0.012	0.025	0.004	0.009	0.007	1.140	1.670	0.543	1.308	0.418
Track_1073	1073	NaN	NaN	8	0	0	0	0	0	1680.070	1200.050	2880.120	8.358	1073	29.653	194.577	0	0.008	0.014	0.005	0.007	0.004	0.493	0.655	0.408	0.509	0.077
Track_1074	1074	NaN	NaN	2	0	0	0	0	0	240.010	1680.070	1920.080	3.673	1074	192.365	197.582	0	0.015	0.015	0.015	0.015	NaN	0.392	0.477	0.307	0.477	0.085
Track_1075	1075	NaN	NaN	45	0	0	0	0	0	10560.440	480.020	11040.460	25.866	1075	301.946	201.033	0	0.007	0.018	0.002	0.007	0.004	0.949	1.538	0.430	0.919	0.231
Track_1076	1076	NaN	NaN	8	0	0	0	0	0	1680.070	960.040	2640.110	9.723	1076	119.583	196.666	0	0.016	0.029	0.004	0.015	0.009	0.267	0.297	0.240	0.264	0.016
Track_1077	1077	NaN	NaN	16	0	0	0	0	0	3600.150	480.020	4080.170	9.404	1077	319.615	199.567	0	0.010	0.025	9.250E-4	0.007	0.008	0.834	1.279	0.301	0.909	0.298
Track_1078	1078	NaN	NaN	17	0	0	0	0	0	3840.160	1440.060	5280.220	10.847	1078	170.828	203.004	0	0.007	0.018	0.001	0.007	0.004	0.360	0.503	0.276	0.369	0.065
Track_1079	1079	NaN	NaN	30	0	0	0	0	0	6960.290	240.010	7200.300	33.118	1079	35.619	201.479	0	0.008	0.013	0.001	0.007	0.003	1.016	1.523	0.278	1.039	0.401
Track_1080	1080	NaN	NaN	9	0	0	0	0	0	1920.080	480.020	2400.100	3.430	1080	261.825	204.243	0	0.008	0.016	0.002	0.008	0.004	1.161	1.466	0.722	1.214	0.216
Track_1081	1081	NaN	NaN	10	0	0	0	0	0	2160.090	1200.050	3360.140	6.051	1081	227.752	208.341	0	0.006	0.008	0.003	0.007	0.002	0.613	0.703	0.445	0.643	0.081
Track_1082	1082	NaN	NaN	34	0	0	0	0	0	7920.330	1680.070	9600.400	23.251	1082	398.326	216.039	0	0.006	0.014	0.002	0.006	0.003	1.070	1.365	0.380	1.142	0.225
Track_1083	1083	NaN	NaN	26	0	0	0	0	0	6000.250	240.010	6240.260	20.948	1083	42.097	207.272	0	0.010	0.042	0.001	0.008	0.008	0.592	1.306	0.260	0.456	0.311
Track_1084	1084	NaN	NaN	27	0	0	0	0	0	6240.260	1680.070	7920.330	5.256	1084	205.670	216.656	0	0.005	0.013	0.001	0.005	0.003	1.094	1.683	0.374	1.081	0.394
Track_1085	1085	NaN	NaN	58	0	0	0	0	0	13680.570	960.040	14640.610	51.596	1085	233.667	235.955	0	0.009	0.061	0.001	0.006	0.009	1.127	1.615	0.241	1.160	0.327
Track_1086	1086	NaN	NaN	31	0	0	0	0	0	7200.300	720.030	7920.330	7.350	1086	239.732	213.301	0	0.006	0.015	0.001	0.005	0.003	0.962	1.415	0.540	0.959	0.197
Track_1087	1087	NaN	NaN	26	0	0	0	0	0	6000.250	1200.050	7200.300	30.141	1087	401.391	222.174	0	0.008	0.053	5.373E-4	0.005	0.011	0.749	1.128	0.255	0.809	0.256
Track_1088	1088	NaN	NaN	95	0	0	0	0	0	22560.940	1200.050	23760.990	37.337	1088	130.301	231.552	0	0.008	0.048	5.419E-4	0.007	0.006	0.900	1.257	0.234	0.936	0.208
Track_1089	1089	NaN	NaN	59	0	0	0	0	0	13920.580	240.010	14160.590	21.576	1089	229.226	221.973	0	0.006	0.019	5.319E-4	0.006	0.004	1.206	1.493	0.750	1.203	0.211
Track_1090	1090	NaN	NaN	6	0	0	0	0	0	1200.050	1440.060	2640.110	8.857	1090	348.543	217.269	0	0.009	0.014	0.004	0.009	0.003	0.411	0.490	0.310	0.436	0.059
Track_1091	1091	NaN	NaN	18	0	0	0	0	0	4080.170	240.010	4320.180	12.882	1091	396.137	222.084	0	0.007	0.011	5.514E-4	0.007	0.003	0.691	0.976	0.423	0.664	0.141
Track_1092	1092	NaN	NaN	15	0	0	0	0	0	3360.140	1680.070	5040.210	7.442	1092	262.119	225.061	0	0.008	0.031	2.466E-5	0.006	0.009	0.597	1.024	0.244	0.621	0.209
Track_1093	1093	NaN	NaN	49	0	0	0	0	0	11520.480	720.030	12240.510	13.251	1093	368.074	226.604	0	0.006	0.036	8.892E-4	0.005	0.006	0.704	1.190	0.286	0.709	0.199
Track_1094	1094	NaN	NaN	2	0	0	0	0	0	240.010	1680.070	1920.080	3.036	1094	174.812	229.096	0	0.013	0.013	0.013	0.013	NaN	0.319	0.343	0.295	0.343	0.024
Track_1095	1095	NaN	NaN	52	0	0	0	0	0	12240.510	720.030	12960.540	44.049	1095	250.917	242.371	0	0.007	0.015	0.001	0.006	0.004	1.211	1.543	0.699	1.250	0.191
Track_1096	1096	NaN	NaN	19	0	0	0	0	0	4320.180	240.010	4560.190	14.728	1096	22.909	227.959	0	0.007	0.013	0.002	0.007	0.003	0.906	1.283	0.560	0.889	0.193
Track_1097	1097	NaN	NaN	13	0	0	0	0	0	2880.120	960.040	3840.160	7.150	1097	186.230	232.520	0	0.006	0.012	0.003	0.006	0.003	0.358	0.474	0.237	0.375	0.079
Track_1098	1098	NaN	NaN	49	0	0	0	0	0	11520.480	720.030	12240.510	7.947	1098	35.334	230.697	0	0.006	0.011	5.245E-4	0.006	0.003	0.838	1.286	0.266	0.771	0.283
Track_1099	1099	NaN	NaN	96	0	0	0	0	0	22800.950	1440.060	24241.010	21.425	1099	354.728	232.063	0	0.006	0.025	2.428E-4	0.005	0.004	1.272	1.687	0.391	1.356	0.294
Track_1100	1100	NaN	NaN	17	0	0	0	0	0	3840.160	240.010	4080.170	3.317	1100	394.294	237.847	0	0.006	0.010	0.001	0.007	0.003	0.784	0.970	0.540	0.798	0.113
Track_1101	1101	NaN	NaN	2	0	0	0	0	0	240.010	1680.070	1920.080	2.764	1101	125.716	238.674	0	0.012	0.012	0.012	0.012	NaN	0.337	0.350	0.323	0.350	0.014
Track_1102	1102	NaN	NaN	122	0	0	0	0	0	29041.210	960.040	30001.250	50.570	1102	27.262	244.586	0	0.007	0.025	2.326E-4	0.005	0.004	0.788	1.342	0.272	0.812	0.303
Track_1103	1103	NaN	NaN	15	0	0	0	0	0	3360.140	1680.070	5040.210	5.883	1103	35.195	240.873	0	0.006	0.012	4.063E-4	0.006	0.003	0.551	0.766	0.356	0.576	0.120
Track_1104	1104	NaN	NaN	80	0	0	0	0	0	18960.790	960.040	19920.830	42.392	1104	32.472	249.178	0	0.006	0.020	8.068E-4	0.005	0.003	0.777	1.211	0.231	0.809	0.210
Track_1105	1105	NaN	NaN	44	0	0	0	0	0	10320.430	1680.070	12000.500	12.851	1105	48.680	241.206	0	0.006	0.016	7.111E-4	0.006	0.004	1.123	1.592	0.591	1.190	0.307
Track_1106	1106	NaN	NaN	45	0	0	0	0	0	10560.440	480.020	11040.460	21.752	1106	156.170	244.353	0	0.010	0.025	0.002	0.009	0.006	0.948	1.272	0.274	1.019	0.239
Track_1107	1107	NaN	NaN	14	0	0	0	0	0	3120.130	240.010	3360.140	14.272	1107	411.835	245.380	0	0.007	0.014	0.002	0.006	0.004	0.393	0.726	0.238	0.392	0.127
Track_1108	1108	NaN	NaN	6	0	0	0	0	0	1200.050	1200.050	2400.100	12.532	1108	295.546	241.531	0	0.016	0.061	0.002	0.006	0.025	0.564	0.701	0.346	0.638	0.118
Track_1109	1109	NaN	NaN	43	0	0	0	0	0	10080.420	480.020	10560.440	5.766	1109	392.519	248.216	0	0.005	0.009	0.001	0.005	0.002	0.787	1.007	0.516	0.780	0.109
Track_1110	1110	NaN	NaN	111	0	0	0	0	0	26401.100	1680.070	28081.170	32.473	1110	32.581	262.397	0	0.006	0.047	3.313E-4	0.005	0.005	0.637	1.225	0.238	0.620	0.262
Track_1111	1111	NaN	NaN	4	0	0	0	0	0	720.030	1680.070	2400.100	4.889	1111	303.790	253.261	0	0.007	0.011	0.003	0.008	0.004	0.799	0.908	0.648	0.856	0.098
Track_1112	1112	NaN	NaN	15	0	0	0	0	0	3360.140	1680.070	5040.210	10.975	1112	323.248	253.727	0	0.010	0.021	0.001	0.011	0.006	0.520	0.820	0.270	0.526	0.184
Track_1113	1113	NaN	NaN	10	0	0	0	0	0	2160.090	720.030	2880.120	6.654	1113	18.064	256.774	0	0.006	0.009	0.003	0.006	0.002	0.459	0.757	0.271	0.440	0.166
Track_1114	1114	NaN	NaN	8	0	0	0	0	0	1680.070	240.010	1920.080	6.912	1114	320.399	253.521	0	0.010	0.018	0.002	0.008	0.006	0.444	0.522	0.348	0.474	0.059
Track_1115	1115	NaN	NaN	21	0	0	0	0	0	4800.200	240.010	5040.210	9.475	1115	376.143	254.999	0	0.009	0.057	0.002	0.008	0.012	0.610	1.082	0.248	0.572	0.232
Track_1116	1116	NaN	NaN	11	0	0	0	0	0	2400.100	960.040	3360.140	5.110	1116	289.545	259.923	0	0.009	0.022	0.003	0.008	0.006	0.829	1.092	0.539	0.850	0.148
Track_1117	1117	NaN	NaN	27	0	0	0	0	0	6240.260	1200.050	7440.310	9.612	1117	172.986	262.140	0	0.008	0.023	2.938E-4	0.007	0.006	0.885	1.227	0.494	0.903	0.185
Track_1118	1118	NaN	NaN	13	0	0	0	0	0	2880.120	1680.070	4560.190	7.458	1118	149.420	260.127	0	0.010	0.025	0.002	0.009	0.007	0.427	0.720	0.245	0.407	0.105
Track_1119	1119	NaN	NaN	5	0	0	0	0	0	960.040	1200.050	2160.090	3.611	1119	223.896	261.391	0	0.006	0.012	0.002	0.007	0.004	0.417	0.665	0.239	0.409	0.156
Track_1120	1120	NaN	NaN	15	0	0	0	0	0	3360.140	1440.060	4800.200	2.450	1120	267.958	266.048	0	0.008	0.019	0.002	0.006	0.005	1.236	1.814	0.515	1.152	0.373
Track_1121	1121	NaN	NaN	6	0	0	0	0	0	1200.050	1440.060	2640.110	3.321	1121	377.876	268.432	0	0.006	0.014	0.001	0.003	0.005	0.640	1.074	0.244	0.650	0.280
Track_1122	1122	NaN	NaN	11	0	0	0	0	0	2400.100	1200.050	3600.150	1.174	1122	103.778	269.810	0	0.011	0.019	0.002	0.012	0.007	0.449	0.645	0.233	0.461	0.147
Track_1123	1123	NaN	NaN	92	0	0	0	0	0	21840.910	1200.050	23040.960	44.135	1123	391.193	286.206	0	0.005	0.037	1.979E-4	0.004	0.005	1.044	1.546	0.308	0.986	0.331
Track_1124	1124	NaN	NaN	17	0	0	0	0	0	3840.160	1440.060	5280.220	6.241	1124	370.467	270.597	0	0.007	0.015	0.002	0.007	0.004	0.854	1.411	0.410	0.713	0.299
Track_1125	1125	NaN	NaN	30	0	0	0	0	0	6960.290	1680.070	8640.360	21.020	1125	214.701	286.112	0	0.007	0.017	5.315E-4	0.007	0.004	0.440	0.570	0.293	0.459	0.073
Track_1126	1126	NaN	NaN	4	0	0	0	0	0	720.030	1200.050	1920.080	15.075	1126	42.390	278.782	0	0.021	0.027	0.011	0.025	0.009	0.560	0.720	0.367	0.606	0.128
Track_1127	1127	NaN	NaN	18	0	0	0	0	0	4080.170	240.010	4320.180	25.149	1127	63.209	275.447	0	0.009	0.017	0.001	0.010	0.005	0.799	1.299	0.423	0.837	0.297
Track_1128	1128	NaN	NaN	15	0	0	0	0	0	3360.140	960.040	4320.180	3.269	1128	406.576	281.747	0	0.005	0.008	0.002	0.005	0.002	0.485	0.786	0.254	0.488	0.158
Track_1129	1129	NaN	NaN	2	0	0	0	0	0	240.010	1680.070	1920.080	1.658	1129	111.443	283.658	0	0.007	0.007	0.007	0.007	NaN	0.335	0.359	0.311	0.359	0.024
Track_1130	1130	NaN	NaN	65	0	0	0	0	0	15360.640	1680.070	17040.710	24.606	1130	340.352	265.435	0	0.007	0.026	2.851E-4	0.006	0.005	0.720	1.100	0.243	0.714	0.174
Track_1131	1131	NaN	NaN	11	0	0	0	0	0	2400.100	480.020	2880.120	11.028	1131	177.573	288.794	0	0.013	0.050	0.002	0.007	0.015	0.297	0.358	0.231	0.293	0.039
Track_1132	1132	NaN	NaN	29	0	0	0	0	0	6720.280	720.030	7440.310	30.422	1132	344.656	288.934	0	0.010	0.033	4.100E-4	0.008	0.007	1.088	1.752	0.243	1.183	0.510
Track_1133	1133	NaN	NaN	90	0	0	0	0	0	21360.890	240.010	21600.900	39.066	1133	397.603	298.532	0	0.006	0.016	6.776E-4	0.005	0.004	1.150	1.558	0.254	1.223	0.298
Track_1134	1134	NaN	NaN	6	0	0	0	0	0	1200.050	1440.060	2640.110	3.698	1134	375.237	289.342	0	0.014	0.021	0.004	0.018	0.007	0.547	0.856	0.305	0.541	0.205
Track_1135	1135	NaN	NaN	14	0	0	0	0	0	3120.130	720.030	3840.160	4.900	1135	163.853	292.637	0	0.010	0.038	0.003	0.007	0.010	0.292	0.371	0.233	0.295	0.032
Track_1136	1136	NaN	NaN	5	0	0	0	0	0	960.040	960.040	1920.080	6.365	1136	202.063	295.213	0	0.009	0.015	0.003	0.013	0.005	0.289	0.336	0.240	0.303	0.036
Track_1137	1137	NaN	NaN	16	0	0	0	0	0	3600.150	1680.070	5280.220	10.339	1137	81.389	296.577	0	0.012	0.051	0.002	0.009	0.012	0.535	1.269	0.245	0.407	0.294
Track_1138	1138	NaN	NaN	12	0	0	0	0	0	2640.110	1440.060	4080.170	5.529	1138	388.940	293.509	0	0.007	0.011	0.003	0.008	0.003	1.111	1.318	0.900	1.153	0.119
Track_1139	1139	NaN	NaN	10	0	0	0	0	0	2160.090	1680.070	3840.160	16.127	1139	228.059	300.405	0	0.011	0.056	0.002	0.007	0.017	0.297	0.338	0.257	0.303	0.025
Track_1140	1140	NaN	NaN	14	0	0	0	0	0	3120.130	480.020	3600.150	19.205	1140	352.622	297.645	0	0.010	0.021	0.003	0.011	0.005	0.863	1.259	0.472	0.854	0.219
Track_1141	1141	NaN	NaN	25	0	0	0	0	0	5760.240	720.030	6480.270	31.909	1141	399.544	301.976	0	0.010	0.057	9.207E-4	0.008	0.011	0.893	1.637	0.241	0.886	0.354
Track_1142	1142	NaN	NaN	26	0	0	0	0	0	6000.250	1440.060	7440.310	17.286	1142	309.583	309.710	0	0.010	0.051	8.578E-4	0.005	0.013	0.301	0.378	0.241	0.301	0.034
Track_1143	1143	NaN	NaN	44	0	0	0	0	0	10320.430	480.020	10800.450	35.363	1143	214.688	312.547	0	0.007	0.017	0.001	0.006	0.004	0.310	0.383	0.234	0.319	0.042
Track_1144	1144	NaN	NaN	14	0	0	0	0	0	3120.130	1680.070	4800.200	23.815	1144	376.912	299.253	0	0.011	0.024	0.004	0.010	0.007	0.720	1.296	0.300	0.677	0.309
Track_1145	1145	NaN	NaN	25	0	0	0	0	0	5760.240	480.020	6240.260	11.496	1145	401.776	306.253	0	0.006	0.014	9.559E-4	0.006	0.003	0.643	0.930	0.252	0.680	0.184
Track_1146	1146	NaN	NaN	3	0	0	0	0	0	480.020	480.020	960.040	1.821	1146	86.739	230.735	0	0.008	0.012	0.005	0.012	0.005	0.308	0.421	0.245	0.258	0.080
Track_1147	1147	NaN	NaN	3	0	0	0	0	0	480.020	240.010	720.030	3.034	1147	358.285	237.308	0	0.022	0.027	0.016	0.027	0.008	0.327	0.505	0.230	0.245	0.126
Track_1148	1148	NaN	NaN	4	0	0	0	0	0	720.030	240.010	960.040	6.382	1148	14.917	243.177	0	0.010	0.014	0.006	0.009	0.004	0.843	0.880	0.781	0.865	0.038
Track_1149	1149	NaN	NaN	25	0	0	0	0	0	5760.240	240.010	6000.250	3.669	1149	221.092	282.106	0	0.014	0.058	8.696E-4	0.009	0.013	0.358	0.560	0.247	0.327	0.086
Track_1150	1150	NaN	NaN	3	0	0	0	0	0	480.020	480.020	960.040	4.414	1150	370.695	291.232	0	0.009	0.012	0.006	0.012	0.005	0.592	0.804	0.309	0.663	0.208
Track_1151	1151	NaN	NaN	3	0	0	0	0	0	480.020	240.010	720.030	3.840	1151	105.056	294.364	0	0.013	0.013	0.012	0.013	8.990E-4	0.295	0.324	0.280	0.280	0.021
Track_1152	1152	NaN	NaN	6	0	0	0	0	0	1200.050	240.010	1440.060	21.158	1152	397.742	321.901	0	0.018	0.029	0.012	0.017	0.007	0.366	0.406	0.327	0.382	0.027
Track_1153	1153	NaN	NaN	3	0	0	0	0	0	480.020	480.020	960.040	6.780	1153	349.225	326.079	0	0.014	0.016	0.013	0.016	0.002	0.399	0.558	0.251	0.389	0.126
Track_1154	1154	NaN	NaN	4	0	0	0	0	0	720.030	480.020	1200.050	20.041	1154	396.276	332.901	0	0.030	0.057	0.017	0.018	0.023	0.287	0.307	0.275	0.288	0.012
Track_1155	1155	NaN	NaN	2	0	0	0	0	0	240.010	480.020	720.030	4.643	1155	18.675	0.000	0	0.019	0.019	0.019	0.019	NaN	0.374	0.464	0.284	0.464	0.090
Track_1156	1156	NaN	NaN	2	0	0	0	0	0	240.010	480.020	720.030	2.207	1156	190.788	9.933	0	0.009	0.009	0.009	0.009	NaN	0.285	0.291	0.279	0.291	0.006
Track_1157	1157	NaN	NaN	4	0	0	0	0	0	720.030	480.020	1200.050	5.825	1157	233.206	24.122	0	0.009	0.020	0.003	0.005	0.009	0.598	0.843	0.414	0.669	0.171
Track_1158	1158	NaN	NaN	4	0	0	0	0	0	720.030	480.020	1200.050	7.885	1158	24.904	24.457	0	0.012	0.018	0.008	0.010	0.005	0.475	0.637	0.259	0.524	0.138
Track_1159	1159	NaN	NaN	2	0	0	0	0	0	240.010	480.020	720.030	3.718	1159	340.792	29.386	0	0.015	0.015	0.015	0.015	NaN	0.453	0.488	0.419	0.488	0.034
Track_1160	1160	NaN	NaN	6	0	0	0	0	0	1200.050	480.020	1680.070	13.866	1160	19.037	59.958	0	0.013	0.018	0.008	0.012	0.004	0.661	1.001	0.411	0.700	0.237
Track_1161	1161	NaN	NaN	3	0	0	0	0	0	480.020	240.010	720.030	0.489	1161	258.088	81.826	0	0.006	0.006	0.005	0.006	9.824E-4	0.779	0.860	0.687	0.789	0.071
Track_1162	1162	NaN	NaN	3	0	0	0	0	0	480.020	240.010	720.030	1.428	1162	99.326	140.661	0	0.003	0.005	0.001	0.005	0.002	0.255	0.267	0.233	0.266	0.016
Track_1163	1163	NaN	NaN	5	0	0	0	0	0	960.040	480.020	1440.060	2.734	1163	151.117	153.825	0	0.005	0.009	9.002E-4	0.006	0.003	0.305	0.358	0.251	0.303	0.038
Track_1164	1164	NaN	NaN	5	0	0	0	0	0	960.040	480.020	1440.060	3.004	1164	372.781	180.509	0	0.005	0.011	0.002	0.007	0.004	1.291	1.364	1.178	1.296	0.065
Track_1165	1165	NaN	NaN	7	0	0	0	0	0	1440.060	240.010	1680.070	10.097	1165	104.168	184.531	0	0.017	0.045	0.002	0.015	0.016	0.451	0.758	0.331	0.364	0.156
Track_1166	1166	NaN	NaN	7	0	0	0	0	0	1440.060	240.010	1680.070	11.022	1166	319.102	207.383	0	0.011	0.028	0.001	0.010	0.009	0.380	0.560	0.230	0.352	0.126
Track_1167	1167	NaN	NaN	2	0	0	0	0	0	240.010	240.010	480.020	5.333	1167	157.907	267.549	0	0.022	0.022	0.022	0.022	NaN	0.261	0.283	0.240	0.283	0.021
Track_1168	1168	NaN	NaN	2	0	0	0	0	0	240.010	240.010	480.020	1.005	1168	197.235	294.668	0	0.004	0.004	0.004	0.004	NaN	0.335	0.342	0.328	0.342	0.007
Track_1169	1169	NaN	NaN	2	0	0	0	0	0	240.010	240.010	480.020	2.469	1169	167.700	319.792	0	0.010	0.010	0.010	0.010	NaN	0.346	0.351	0.340	0.351	0.005
Track_1170	1170	NaN	NaN	6	0	0	0	0	0	1200.050	240.010	1440.060	13.147	1170	186.580	324.904	0	0.015	0.046	0.003	0.007	0.018	0.252	0.288	0.231	0.255	0.018
Track_1171	1171	NaN	NaN	2	0	0	0	0	0	240.010	240.010	480.020	2.661	1171	346.577	83.022	0	0.011	0.011	0.011	0.011	NaN	0.800	0.979	0.621	0.979	0.179
Track_1172	1172	NaN	NaN	2	0	0	0	0	0	240.010	240.010	480.020	0.884	1172	243.271	179.135	0	0.004	0.004	0.004	0.004	NaN	0.514	0.770	0.259	0.770	0.256
Track_1173	1173	NaN	NaN	2	0	0	0	0	0	240.010	240.010	480.020	0.638	1173	157.399	207.843	0	0.003	0.003	0.003	0.003	NaN	0.348	0.393	0.303	0.393	0.045
Track_1174	1174	NaN	NaN	2	0	0	0	0	0	240.010	240.010	480.020	0.928	1174	115.567	209.858	0	0.004	0.004	0.004	0.004	NaN	0.264	0.271	0.257	0.271	0.007
Track_1175	1175	NaN	NaN	10	0	0	0	0	0	2160.090	1920.080	4080.170	3.874	1175	188.180	178.997	0	0.007	0.017	0.004	0.006	0.004	0.844	1.170	0.371	0.986	0.269
Track_1176	1176	NaN	NaN	118	0	0	0	0	0	28081.170	1920.080	30001.250	23.324	1176	329.938	191.677	0	0.005	0.015	6.906E-4	0.005	0.003	1.035	1.487	0.238	1.109	0.242
Track_1177	1177	NaN	NaN	3	0	0	0	0	0	480.020	1920.080	2400.100	5.694	1177	245.256	193.906	0	0.023	0.031	0.015	0.031	0.012	0.547	0.740	0.379	0.523	0.148
Track_1178	1178	NaN	NaN	2	0	0	0	0	0	240.010	1920.080	2160.090	7.624	1178	57.852	197.013	0	0.032	0.032	0.032	0.032	NaN	0.329	0.397	0.260	0.397	0.069
Track_1179	1179	NaN	NaN	51	0	0	0	0	0	12000.500	1920.080	13920.580	25.497	1179	266.128	202.850	0	0.008	0.058	5.009E-4	0.006	0.008	1.010	1.448	0.468	1.003	0.229
Track_1180	1180	NaN	NaN	6	0	0	0	0	0	1200.050	1920.080	3120.130	1.414	1180	258.812	229.702	0	0.004	0.005	0.002	0.004	0.001	0.971	1.330	0.628	0.924	0.249
Track_1181	1181	NaN	NaN	5	0	0	0	0	0	960.040	1920.080	2880.120	4.355	1181	325.084	228.128	0	0.007	0.013	0.004	0.006	0.005	0.510	0.669	0.352	0.533	0.112
Track_1182	1182	NaN	NaN	9	0	0	0	0	0	1920.080	1920.080	3840.160	3.819	1182	406.505	232.851	0	0.006	0.010	0.002	0.009	0.003	0.656	1.170	0.347	0.651	0.263
Track_1183	1183	NaN	NaN	6	0	0	0	0	0	1200.050	1920.080	3120.130	3.355	1183	104.160	245.086	0	0.004	0.007	3.956E-4	0.005	0.003	0.432	0.494	0.319	0.479	0.069
Track_1184	1184	NaN	NaN	2	0	0	0	0	0	240.010	1920.080	2160.090	0.778	1184	249.434	250.168	0	0.003	0.003	0.003	0.003	NaN	0.487	0.517	0.457	0.517	0.030
Track_1185	1185	NaN	NaN	12	0	0	0	0	0	2640.110	1920.080	4560.190	19.217	1185	307.764	269.661	0	0.015	0.042	0.003	0.010	0.012	0.344	0.566	0.237	0.347	0.093
Track_1186	1186	NaN	NaN	7	0	0	0	0	0	1440.060	1920.080	3360.140	2.321	1186	60.408	287.122	0	0.005	0.011	0.002	0.005	0.003	0.357	0.447	0.233	0.366	0.068
Track_1187	1187	NaN	NaN	8	0	0	0	0	0	1680.070	1920.080	3600.150	6.484	1187	74.382	296.166	0	0.009	0.029	0.002	0.007	0.009	0.336	0.508	0.269	0.298	0.074
Track_1188	1188	NaN	NaN	4	0	0	0	0	0	720.030	1440.060	2160.090	12.738	1188	182.010	317.921	0	0.025	0.050	0.007	0.019	0.022	0.267	0.333	0.236	0.250	0.039
Track_1189	1189	NaN	NaN	17	0	0	0	0	0	3840.160	1920.080	5760.240	13.214	1189	162.416	326.650	0	0.007	0.014	0.003	0.005	0.004	0.356	0.430	0.283	0.349	0.038
Track_1190	1190	NaN	NaN	2	0	0	0	0	0	240.010	1920.080	2160.090	1.413	1190	225.207	0.000	0	0.006	0.006	0.006	0.006	NaN	0.299	0.326	0.272	0.326	0.027
Track_1191	1191	NaN	NaN	43	0	0	0	0	0	10080.420	1920.080	12000.500	21.236	1191	27.285	15.914	0	0.008	0.020	3.065E-4	0.009	0.004	0.927	1.381	0.252	1.009	0.279
Track_1192	1192	NaN	NaN	105	0	0	0	0	0	24961.040	720.030	25681.070	41.574	1192	343.867	37.098	0	0.006	0.046	1.514E-4	0.005	0.006	0.861	1.555	0.250	0.853	0.262
Track_1193	1193	NaN	NaN	32	0	0	0	0	0	7440.310	1920.080	9360.390	26.280	1193	83.248	19.913	0	0.007	0.017	8.264E-4	0.007	0.004	0.679	1.145	0.235	0.758	0.288
Track_1194	1194	NaN	NaN	24	0	0	0	0	0	5520.230	1920.080	7440.310	6.798	1194	349.131	20.655	0	0.006	0.013	6.760E-4	0.006	0.004	1.046	1.392	0.569	1.057	0.250
Track_1195	1195	NaN	NaN	18	0	0	0	0	0	4080.170	1920.080	6000.250	15.869	1195	366.004	31.895	0	0.008	0.015	0.002	0.007	0.004	0.962	1.411	0.491	0.960	0.295
Track_1196	1196	NaN	NaN	3	0	0	0	0	0	480.020	1920.080	2400.100	6.386	1196	54.125	31.292	0	0.013	0.018	0.008	0.018	0.007	0.350	0.420	0.299	0.332	0.051
Track_1197	1197	NaN	NaN	69	0	0	0	0	0	16320.680	1920.080	18240.760	10.957	1197	272.464	46.111	0	0.006	0.023	6.603E-4	0.006	0.004	0.854	1.165	0.347	0.871	0.166
Track_1198	1198	NaN	NaN	3	0	0	0	0	0	480.020	1920.080	2400.100	1.108	1198	325.827	34.735	0	0.008	0.008	0.007	0.008	5.380E-4	0.451	0.566	0.364	0.422	0.085
Track_1199	1199	NaN	NaN	8	0	0	0	0	0	1680.070	1920.080	3600.150	10.547	1199	205.338	49.794	0	0.011	0.023	0.004	0.008	0.007	0.956	1.253	0.687	1.036	0.185
Track_1200	1200	NaN	NaN	2	0	0	0	0	0	240.010	1920.080	2160.090	0.675	1200	197.658	48.237	0	0.003	0.003	0.003	0.003	NaN	0.430	0.494	0.366	0.494	0.064
Track_1201	1201	NaN	NaN	5	0	0	0	0	0	960.040	1920.080	2880.120	2.117	1201	408.966	53.119	0	0.006	0.010	0.003	0.006	0.003	0.406	0.513	0.259	0.389	0.092
Track_1202	1202	NaN	NaN	8	0	0	0	0	0	1680.070	720.030	2400.100	16.862	1202	243.091	56.793	0	0.019	0.056	0.001	0.006	0.023	0.459	0.800	0.276	0.434	0.161
Track_1203	1203	NaN	NaN	41	0	0	0	0	0	9600.400	1920.080	11520.480	3.628	1203	142.079	53.886	0	0.006	0.017	4.386E-4	0.005	0.004	0.538	0.830	0.242	0.559	0.158
Track_1204	1204	NaN	NaN	13	0	0	0	0	0	2880.120	1920.080	4800.200	9.299	1204	208.181	55.919	0	0.009	0.023	0.002	0.008	0.006	0.709	1.092	0.340	0.682	0.215
Track_1205	1205	NaN	NaN	19	0	0	0	0	0	4320.180	1920.080	6240.260	14.630	1205	425.040	84.232	0	0.006	0.010	0.002	0.006	0.003	0.445	0.732	0.237	0.367	0.154
Track_1206	1206	NaN	NaN	4	0	0	0	0	0	720.030	1920.080	2640.110	7.423	1206	53.722	84.090	0	0.013	0.021	0.006	0.011	0.008	0.351	0.408	0.323	0.338	0.033
Track_1207	1207	NaN	NaN	8	0	0	0	0	0	1680.070	1920.080	3600.150	4.966	1207	306.063	83.676	0	0.016	0.034	0.003	0.015	0.011	0.470	0.621	0.258	0.517	0.128
Track_1208	1208	NaN	NaN	27	0	0	0	0	0	6240.260	720.030	6960.290	28.691	1208	416.007	124.048	0	0.008	0.043	0.002	0.006	0.008	0.530	1.062	0.252	0.455	0.221
Track_1209	1209	NaN	NaN	53	0	0	0	0	0	12480.520	1920.080	14400.600	20.713	1209	206.825	133.917	0	0.006	0.011	0.001	0.005	0.002	1.196	1.640	0.708	1.146	0.263
Track_1210	1210	NaN	NaN	4	0	0	0	0	0	720.030	1920.080	2640.110	2.607	1210	321.199	145.699	0	0.025	0.039	0.005	0.032	0.018	0.277	0.342	0.231	0.272	0.041
Track_1211	1211	NaN	NaN	24	0	0	0	0	0	5520.230	1920.080	7440.310	8.486	1211	9.178	147.091	0	0.005	0.011	6.390E-4	0.005	0.003	0.543	0.875	0.263	0.550	0.202
Track_1212	1212	NaN	NaN	29	0	0	0	0	0	6720.280	1920.080	8640.360	4.885	1212	162.137	157.529	0	0.009	0.035	5.934E-4	0.008	0.007	0.952	1.542	0.287	0.989	0.335
Track_1213	1213	NaN	NaN	17	0	0	0	0	0	3840.160	1920.080	5760.240	5.697	1213	224.136	159.626	0	0.005	0.013	5.781E-4	0.004	0.003	0.761	1.234	0.289	0.634	0.302
Track_1214	1214	NaN	NaN	3	0	0	0	0	0	480.020	1200.050	1680.070	6.652	1214	202.704	3.844	0	0.015	0.022	0.008	0.022	0.010	0.308	0.312	0.303	0.311	0.004
Track_1215	1215	NaN	NaN	3	0	0	0	0	0	480.020	1200.050	1680.070	1.657	1215	94.218	36.187	0	0.004	0.004	0.003	0.004	0.001	0.315	0.326	0.303	0.316	0.009
Track_1216	1216	NaN	NaN	3	0	0	0	0	0	480.020	1200.050	1680.070	1.730	1216	88.171	197.045	0	0.005	0.007	0.003	0.007	0.003	0.284	0.298	0.265	0.290	0.014
Track_1217	1217	NaN	NaN	2	0	0	0	0	0	240.010	1440.060	1680.070	0.838	1217	118.919	210.948	0	0.003	0.003	0.003	0.003	NaN	0.244	0.246	0.241	0.246	0.002
Track_1218	1218	NaN	NaN	2	0	0	0	0	0	240.010	1440.060	1680.070	3.745	1218	156.293	218.417	0	0.016	0.016	0.016	0.016	NaN	0.421	0.429	0.413	0.429	0.008
Track_1219	1219	NaN	NaN	2	0	0	0	0	0	240.010	1440.060	1680.070	0.778	1219	69.463	230.782	0	0.003	0.003	0.003	0.003	NaN	0.249	0.266	0.233	0.266	0.016
Track_1220	1220	NaN	NaN	2	0	0	0	0	0	240.010	1440.060	1680.070	2.179	1220	53.907	257.638	0	0.009	0.009	0.009	0.009	NaN	0.295	0.322	0.268	0.322	0.027
Track_1221	1221	NaN	NaN	3	0	0	0	0	0	480.020	1200.050	1680.070	1.481	1221	174.808	292.331	0	0.005	0.005	0.005	0.005	1.669E-4	0.297	0.327	0.278	0.285	0.022
Track_1222	1222	NaN	NaN	3	0	0	0	0	0	480.020	1200.050	1680.070	3.321	1222	105.023	296.105	0	0.012	0.019	0.005	0.019	0.010	0.337	0.355	0.319	0.338	0.015
Track_1223	1223	NaN	NaN	2	0	0	0	0	0	240.010	1440.060	1680.070	0.223	1223	108.621	312.838	0	9.303E-4	9.303E-4	9.303E-4	9.303E-4	NaN	0.275	0.279	0.271	0.279	0.004
Track_1224	1224	NaN	NaN	3	0	0	0	0	0	480.020	720.030	1200.050	0.202	1224	273.290	0.000	0	4.206E-4	8.412E-4	0.000	8.412E-4	5.948E-4	0.526	0.690	0.291	0.597	0.170
Track_1225	1225	NaN	NaN	2	0	0	0	0	0	240.010	960.040	1200.050	2.019	1225	372.687	0.000	0	0.008	0.008	0.008	0.008	NaN	0.697	0.709	0.686	0.709	0.011
Track_1226	1226	NaN	NaN	3	0	0	0	0	0	480.020	720.030	1200.050	8.577	1226	50.855	48.931	0	0.018	0.029	0.006	0.029	0.016	0.652	0.753	0.574	0.629	0.075
Track_1227	1227	NaN	NaN	3	0	0	0	0	0	480.020	720.030	1200.050	1.788	1227	281.420	60.087	0	0.004	0.005	0.003	0.005	0.001	0.315	0.381	0.234	0.330	0.061
Track_1228	1228	NaN	NaN	3	0	0	0	0	0	480.020	720.030	1200.050	3.063	1228	416.281	119.990	0	0.006	0.007	0.006	0.007	0.001	0.323	0.338	0.308	0.324	0.012
Track_1229	1229	NaN	NaN	2	0	0	0	0	0	240.010	960.040	1200.050	3.813	1229	39.214	131.871	0	0.016	0.016	0.016	0.016	NaN	0.582	0.608	0.556	0.608	0.026
Track_1230	1230	NaN	NaN	2	0	0	0	0	0	240.010	960.040	1200.050	0.915	1230	134.775	159.721	0	0.004	0.004	0.004	0.004	NaN	0.363	0.366	0.360	0.366	0.003
Track_1231	1231	NaN	NaN	2	0	0	0	0	0	240.010	960.040	1200.050	1.004	1231	142.512	206.791	0	0.004	0.004	0.004	0.004	NaN	0.254	0.268	0.240	0.268	0.014
Track_1232	1232	NaN	NaN	3	0	0	0	0	0	480.020	960.040	1440.060	3.931	1232	195.899	226.358	0	0.009	0.010	0.008	0.010	0.002	0.731	0.939	0.451	0.802	0.205
Track_1233	1233	NaN	NaN	2	0	0	0	0	0	240.010	960.040	1200.050	2.327	1233	176.370	244.642	0	0.010	0.010	0.010	0.010	NaN	0.280	0.327	0.232	0.327	0.048
Track_1234	1234	NaN	NaN	2	0	0	0	0	0	240.010	960.040	1200.050	1.044	1234	201.738	251.216	0	0.004	0.004	0.004	0.004	NaN	0.262	0.263	0.260	0.263	0.001
Track_1235	1235	NaN	NaN	4	0	0	0	0	0	720.030	720.030	1440.060	0.863	1235	236.161	261.439	0	0.007	0.010	0.003	0.009	0.004	0.368	0.437	0.233	0.434	0.083
Track_1236	1236	NaN	NaN	2	0	0	0	0	0	240.010	960.040	1200.050	0.503	1236	352.630	280.066	0	0.002	0.002	0.002	0.002	NaN	0.270	0.303	0.237	0.303	0.033
Track_1237	1237	NaN	NaN	2	0	0	0	0	0	240.010	960.040	1200.050	0.293	1237	303.249	312.747	0	0.001	0.001	0.001	0.001	NaN	0.250	0.262	0.239	0.262	0.012
Track_1238	1238	NaN	NaN	13	0	0	0	0	0	2880.120	2400.100	5280.220	0.404	1238	294.385	0.000	0	0.003	0.006	8.412E-4	0.003	0.002	0.581	1.004	0.309	0.544	0.230
Track_1239	1239	NaN	NaN	64	0	0	0	0	0	15120.630	2400.100	17520.730	6.561	1239	335.951	3.228	0	0.006	0.018	0.000	0.005	0.005	0.926	1.485	0.236	0.950	0.317
Track_1240	1240	NaN	NaN	2	0	0	0	0	0	240.010	2400.100	2640.110	1.817	1240	384.699	0.000	0	0.008	0.008	0.008	0.008	NaN	0.453	0.543	0.364	0.543	0.089
Track_1241	1241	NaN	NaN	5	0	0	0	0	0	960.040	2160.090	3120.130	7.113	1241	402.550	2.567	0	0.008	0.015	0.005	0.007	0.004	0.739	1.130	0.496	0.706	0.218
Track_1242	1242	NaN	NaN	19	0	0	0	0	0	4320.180	2400.100	6720.280	7.131	1242	49.149	5.150	0	0.008	0.027	0.002	0.008	0.006	1.275	1.674	0.333	1.357	0.360
Track_1243	1243	NaN	NaN	2	0	0	0	0	0	240.010	2400.100	2640.110	0.506	1243	162.234	4.439	0	0.002	0.002	0.002	0.002	NaN	0.328	0.371	0.285	0.371	0.043
Track_1244	1244	NaN	NaN	32	0	0	0	0	0	7440.310	2400.100	9840.410	32.149	1244	360.403	26.716	0	0.007	0.058	0.002	0.004	0.010	0.919	1.640	0.344	0.863	0.377
Track_1245	1245	NaN	NaN	15	0	0	0	0	0	3360.140	2160.090	5520.230	6.978	1245	103.126	13.963	0	0.005	0.009	0.002	0.005	0.002	0.480	0.656	0.270	0.478	0.111
Track_1246	1246	NaN	NaN	19	0	0	0	0	0	4320.180	2160.090	6480.270	10.767	1246	254.358	17.524	0	0.008	0.015	0.002	0.008	0.004	0.423	0.628	0.232	0.414	0.119
Track_1247	1247	NaN	NaN	4	0	0	0	0	0	720.030	2400.100	3120.130	2.317	1247	298.120	13.506	0	0.010	0.015	0.003	0.010	0.006	0.469	0.679	0.347	0.472	0.130
Track_1248	1248	NaN	NaN	91	0	0	0	0	0	21600.900	2400.100	24001.000	18.035	1248	202.995	23.131	0	0.007	0.017	2.073E-4	0.007	0.003	1.040	1.753	0.369	0.964	0.393
Track_1249	1249	NaN	NaN	75	0	0	0	0	0	17760.740	2400.100	20160.840	24.676	1249	319.102	8.795	0	0.006	0.050	2.658E-4	0.004	0.007	0.785	1.099	0.254	0.801	0.158
Track_1250	1250	NaN	NaN	12	0	0	0	0	0	2640.110	2400.100	5040.210	3.864	1250	147.704	20.334	0	0.006	0.011	0.003	0.006	0.003	0.602	0.760	0.518	0.597	0.066
Track_1251	1251	NaN	NaN	35	0	0	0	0	0	8160.340	2160.090	10320.430	19.654	1251	51.815	37.253	0	0.009	0.031	0.001	0.009	0.006	0.675	1.025	0.299	0.677	0.198
Track_1252	1252	NaN	NaN	7	0	0	0	0	0	1440.060	2400.100	3840.160	4.292	1252	318.144	35.634	0	0.008	0.017	0.004	0.007	0.005	0.758	1.102	0.577	0.681	0.179
Track_1253	1253	NaN	NaN	4	0	0	0	0	0	720.030	2400.100	3120.130	3.307	1253	48.829	43.804	0	0.007	0.013	0.004	0.004	0.005	0.411	0.589	0.243	0.492	0.137
Track_1254	1254	NaN	NaN	23	0	0	0	0	0	5280.220	2160.090	7440.310	5.869	1254	365.450	53.348	0	0.005	0.011	0.002	0.004	0.002	0.789	1.234	0.330	0.814	0.264
Track_1255	1255	NaN	NaN	12	0	0	0	0	0	2640.110	2160.090	4800.200	8.357	1255	233.531	56.080	0	0.005	0.011	9.626E-4	0.005	0.003	0.351	0.497	0.233	0.349	0.087
Track_1256	1256	NaN	NaN	4	0	0	0	0	0	720.030	2400.100	3120.130	18.561	1256	21.435	46.066	0	0.026	0.033	0.021	0.024	0.006	0.269	0.348	0.235	0.258	0.046
Track_1257	1257	NaN	NaN	16	0	0	0	0	0	3600.150	2400.100	6000.250	18.898	1257	20.245	70.032	0	0.008	0.016	0.003	0.008	0.004	0.823	1.164	0.253	0.873	0.231
Track_1258	1258	NaN	NaN	9	0	0	0	0	0	1920.080	2400.100	4320.180	9.020	1258	246.330	66.558	0	0.008	0.018	9.014E-4	0.007	0.006	0.825	1.053	0.463	0.824	0.195
Track_1259	1259	NaN	NaN	43	0	0	0	0	0	10080.420	2160.090	12240.510	23.467	1259	52.700	71.431	0	0.006	0.017	0.001	0.006	0.003	0.787	1.116	0.408	0.782	0.174
Track_1260	1260	NaN	NaN	117	0	0	0	0	0	27841.160	2160.090	30001.250	30.701	1260	311.834	93.632	0	0.006	0.021	7.553E-4	0.005	0.004	0.967	1.553	0.254	1.026	0.316
Track_1261	1261	NaN	NaN	42	0	0	0	0	0	9840.410	2160.090	12000.500	18.393	1261	366.770	78.790	0	0.007	0.014	7.490E-4	0.006	0.003	0.914	1.157	0.365	0.963	0.183
Track_1262	1262	NaN	NaN	10	0	0	0	0	0	2160.090	2160.090	4320.180	12.853	1262	13.815	78.326	0	0.009	0.017	0.003	0.007	0.005	0.532	0.859	0.304	0.555	0.188
Track_1263	1263	NaN	NaN	8	0	0	0	0	0	1680.070	2400.100	4080.170	7.754	1263	391.533	84.999	0	0.005	0.012	2.787E-4	0.005	0.004	0.462	0.653	0.250	0.516	0.156
Track_1264	1264	NaN	NaN	84	0	0	0	0	0	19920.830	2400.100	22320.930	33.454	1264	404.202	108.067	0	0.007	0.046	6.534E-4	0.006	0.006	0.835	1.408	0.322	0.906	0.288
Track_1265	1265	NaN	NaN	3	0	0	0	0	0	480.020	2160.090	2640.110	1.474	1265	36.633	96.533	0	0.007	0.009	0.004	0.009	0.004	0.372	0.519	0.247	0.350	0.112
Track_1266	1266	NaN	NaN	2	0	0	0	0	0	240.010	2400.100	2640.110	0.353	1266	382.877	98.635	0	0.001	0.001	0.001	0.001	NaN	0.354	0.431	0.277	0.431	0.077
Track_1267	1267	NaN	NaN	46	0	0	0	0	0	10800.450	2160.090	12960.540	28.423	1267	95.277	105.421	0	0.006	0.015	6.486E-4	0.006	0.004	0.845	1.209	0.348	0.900	0.223
Track_1268	1268	NaN	NaN	2	0	0	0	0	0	240.010	2400.100	2640.110	7.405	1268	283.926	108.641	0	0.031	0.031	0.031	0.031	NaN	0.600	0.766	0.433	0.766	0.167
Track_1269	1269	NaN	NaN	16	0	0	0	0	0	3600.150	2160.090	5760.240	11.373	1269	413.976	116.319	0	0.007	0.013	7.270E-4	0.007	0.003	0.557	0.980	0.255	0.484	0.265
Track_1270	1270	NaN	NaN	29	0	0	0	0	0	6720.280	2400.100	9120.380	14.076	1270	31.897	105.321	0	0.013	0.058	0.001	0.006	0.016	0.433	0.921	0.248	0.411	0.146
Track_1271	1271	NaN	NaN	41	0	0	0	0	0	9600.400	2400.100	12000.500	2.531	1271	28.375	111.545	0	0.009	0.050	0.001	0.007	0.009	0.452	0.802	0.247	0.417	0.138
Track_1272	1272	NaN	NaN	73	0	0	0	0	0	17280.720	2160.090	19440.810	46.841	1272	418.094	139.218	0	0.006	0.034	7.520E-4	0.005	0.005	0.903	1.469	0.293	0.963	0.279
Track_1273	1273	NaN	NaN	6	0	0	0	0	0	1200.050	2400.100	3600.150	1.684	1273	369.049	120.291	0	0.006	0.008	0.004	0.006	0.002	0.401	0.525	0.264	0.410	0.083
Track_1274	1274	NaN	NaN	42	0	0	0	0	0	9840.410	2400.100	12240.510	18.161	1274	288.814	132.256	0	0.009	0.059	4.489E-4	0.007	0.009	0.689	1.010	0.301	0.709	0.162
Track_1275	1275	NaN	NaN	9	0	0	0	0	0	1920.080	2400.100	4320.180	11.447	1275	277.921	130.702	0	0.007	0.017	0.003	0.006	0.005	0.798	0.969	0.583	0.768	0.110
Track_1276	1276	NaN	NaN	7	0	0	0	0	0	1440.060	2400.100	3840.160	2.694	1276	403.236	124.874	0	0.006	0.014	0.003	0.006	0.004	1.058	1.324	0.611	1.148	0.254
Track_1277	1277	NaN	NaN	8	0	0	0	0	0	1680.070	2160.090	3840.160	3.224	1277	254.981	129.666	0	0.007	0.014	0.002	0.006	0.004	0.568	0.703	0.324	0.634	0.128
Track_1278	1278	NaN	NaN	3	0	0	0	0	0	480.020	2160.090	2640.110	1.973	1278	254.394	138.794	0	0.004	0.005	0.003	0.005	0.001	0.466	0.532	0.376	0.489	0.066
Track_1279	1279	NaN	NaN	2	0	0	0	0	0	240.010	2400.100	2640.110	2.685	1279	169.577	142.129	0	0.011	0.011	0.011	0.011	NaN	0.350	0.376	0.324	0.376	0.026
Track_1280	1280	NaN	NaN	5	0	0	0	0	0	960.040	2160.090	3120.130	8.736	1280	107.865	173.757	0	0.009	0.012	0.006	0.010	0.003	0.395	0.540	0.295	0.411	0.087
Track_1281	1281	NaN	NaN	2	0	0	0	0	0	240.010	2400.100	2640.110	1.314	1281	220.300	175.933	0	0.005	0.005	0.005	0.005	NaN	0.488	0.554	0.423	0.554	0.065
Track_1282	1282	NaN	NaN	11	0	0	0	0	0	2400.100	2160.090	4560.190	10.600	1282	410.413	178.044	0	0.008	0.036	0.003	0.006	0.010	0.386	0.518	0.236	0.379	0.092
Track_1283	1283	NaN	NaN	5	0	0	0	0	0	960.040	2160.090	3120.130	9.380	1283	279.297	175.354	0	0.011	0.015	0.009	0.010	0.002	0.831	1.118	0.649	0.739	0.170
Track_1284	1284	NaN	NaN	117	0	0	0	0	0	27841.160	2160.090	30001.250	25.988	1284	374.115	201.675	0	0.005	0.038	3.011E-4	0.004	0.005	1.114	1.545	0.331	1.150	0.248
Track_1285	1285	NaN	NaN	18	0	0	0	0	0	4080.170	2160.090	6240.260	4.769	1285	262.259	188.342	0	0.007	0.024	0.001	0.006	0.005	1.143	1.541	0.636	1.153	0.220
Track_1286	1286	NaN	NaN	2	0	0	0	0	0	240.010	2400.100	2640.110	0.973	1286	216.910	190.893	0	0.004	0.004	0.004	0.004	NaN	0.601	0.635	0.568	0.635	0.033
Track_1287	1287	NaN	NaN	12	0	0	0	0	0	2640.110	2160.090	4800.200	13.993	1287	368.770	192.446	0	0.007	0.017	0.001	0.007	0.004	0.712	1.025	0.385	0.803	0.188
Track_1288	1288	NaN	NaN	11	0	0	0	0	0	2400.100	2400.100	4800.200	3.591	1288	43.901	198.627	0	0.004	0.008	5.921E-4	0.004	0.003	0.973	1.254	0.665	0.939	0.215
Track_1289	1289	NaN	NaN	112	0	0	0	0	0	26641.110	2160.090	28801.200	53.380	1289	160.987	199.839	0	0.007	0.026	7.358E-4	0.006	0.004	0.846	1.245	0.364	0.875	0.177
Track_1290	1290	NaN	NaN	3	0	0	0	0	0	480.020	2400.100	2880.120	3.743	1290	412.308	206.922	0	0.008	0.009	0.007	0.009	0.001	0.306	0.364	0.234	0.320	0.054
Track_1291	1291	NaN	NaN	8	0	0	0	0	0	1680.070	2160.090	3840.160	1.329	1291	276.860	213.112	0	0.006	0.010	0.002	0.006	0.003	0.868	0.969	0.757	0.871	0.066
Track_1292	1292	NaN	NaN	37	0	0	0	0	0	8640.360	2400.100	11040.460	13.576	1292	407.556	218.354	0	0.005	0.013	5.014E-4	0.004	0.003	0.565	0.995	0.259	0.521	0.197
Track_1293	1293	NaN	NaN	3	0	0	0	0	0	480.020	2160.090	2640.110	0.886	1293	266.510	218.083	0	0.004	0.004	0.004	0.004	3.129E-4	0.329	0.368	0.278	0.339	0.037
Track_1294	1294	NaN	NaN	10	0	0	0	0	0	2160.090	2400.100	4560.190	21.445	1294	80.175	227.690	0	0.014	0.028	0.002	0.013	0.008	1.789	1.843	1.698	1.814	0.050
Track_1295	1295	NaN	NaN	47	0	0	0	0	0	11040.460	2400.100	13440.560	22.287	1295	407.767	237.679	0	0.005	0.010	1.962E-4	0.005	0.003	1.083	1.619	0.241	1.303	0.435
Track_1296	1296	NaN	NaN	3	0	0	0	0	0	480.020	2400.100	2880.120	1.729	1296	26.139	235.227	0	0.008	0.011	0.006	0.011	0.003	0.953	1.047	0.894	0.919	0.067
Track_1297	1297	NaN	NaN	25	0	0	0	0	0	5760.240	2400.100	8160.340	13.957	1297	268.284	236.624	0	0.009	0.055	0.002	0.006	0.011	1.112	1.539	0.353	1.114	0.241
Track_1298	1298	NaN	NaN	12	0	0	0	0	0	2640.110	2160.090	4800.200	19.658	1298	191.160	241.797	0	0.011	0.025	0.002	0.010	0.007	0.343	0.483	0.257	0.336	0.073
Track_1299	1299	NaN	NaN	13	0	0	0	0	0	2880.120	2400.100	5280.220	15.551	1299	371.036	241.591	0	0.010	0.022	0.003	0.011	0.005	0.490	0.841	0.236	0.433	0.182
Track_1300	1300	NaN	NaN	2	0	0	0	0	0	240.010	2400.100	2640.110	1.701	1300	50.753	262.307	0	0.007	0.007	0.007	0.007	NaN	0.339	0.358	0.320	0.358	0.019
Track_1301	1301	NaN	NaN	36	0	0	0	0	0	8400.350	2400.100	10800.450	5.208	1301	380.994	265.714	0	0.006	0.010	0.001	0.005	0.002	0.936	1.227	0.555	1.005	0.184
Track_1302	1302	NaN	NaN	61	0	0	0	0	0	14400.600	2160.090	16560.690	22.945	1302	107.623	260.651	0	0.008	0.032	0.001	0.008	0.005	0.899	1.097	0.330	0.938	0.168
Track_1303	1303	NaN	NaN	13	0	0	0	0	0	2880.120	2400.100	5280.220	10.583	1303	294.741	262.426	0	0.009	0.037	0.001	0.007	0.009	0.595	0.818	0.345	0.559	0.138
Track_1304	1304	NaN	NaN	5	0	0	0	0	0	960.040	2400.100	3360.140	4.788	1304	95.433	290.793	0	0.006	0.008	5.556E-4	0.007	0.003	0.363	0.495	0.297	0.343	0.072
Track_1305	1305	NaN	NaN	77	0	0	0	0	0	18240.760	2400.100	20640.860	30.946	1305	361.880	275.858	0	0.007	0.025	0.001	0.006	0.005	0.941	1.483	0.276	0.945	0.201
Track_1306	1306	NaN	NaN	29	0	0	0	0	0	6720.280	2160.090	8880.370	33.377	1306	399.613	303.673	0	0.008	0.021	7.931E-4	0.007	0.005	0.753	1.100	0.268	0.759	0.185
Track_1307	1307	NaN	NaN	14	0	0	0	0	0	3120.130	2400.100	5520.230	1.914	1307	167.007	298.382	0	0.009	0.017	0.003	0.008	0.004	0.288	0.350	0.239	0.285	0.032
Track_1308	1308	NaN	NaN	2	0	0	0	0	0	240.010	2400.100	2640.110	0.846	1308	56.805	297.824	0	0.004	0.004	0.004	0.004	NaN	0.260	0.275	0.245	0.275	0.015
Track_1309	1309	NaN	NaN	8	0	0	0	0	0	1680.070	2160.090	3840.160	1.258	1309	297.872	297.163	0	0.005	0.011	0.001	0.006	0.004	0.303	0.351	0.245	0.315	0.036
Track_1310	1310	NaN	NaN	42	0	0	0	0	0	9840.410	2400.100	12240.510	8.883	1310	123.147	302.201	0	0.009	0.023	0.001	0.007	0.006	0.453	0.578	0.313	0.458	0.073
Track_1311	1311	NaN	NaN	8	0	0	0	0	0	1680.070	2160.090	3840.160	2.827	1311	283.449	303.044	0	0.004	0.010	0.002	0.003	0.003	0.281	0.329	0.233	0.295	0.035
Track_1312	1312	NaN	NaN	3	0	0	0	0	0	480.020	2160.090	2640.110	2.409	1312	90.417	308.480	0	0.005	0.006	0.004	0.006	0.001	0.240	0.249	0.234	0.237	0.006
Track_1313	1313	NaN	NaN	8	0	0	0	0	0	1680.070	2160.090	3840.160	2.205	1313	292.095	307.048	0	0.008	0.022	0.002	0.007	0.007	0.256	0.271	0.239	0.258	0.010
Track_1314	1314	NaN	NaN	4	0	0	0	0	0	720.030	2160.090	2880.120	5.188	1314	108.842	314.099	0	0.008	0.014	9.858E-4	0.009	0.006	0.251	0.263	0.231	0.260	0.013
Track_1315	1315	NaN	NaN	22	0	0	0	0	0	5040.210	2400.100	7440.310	17.723	1315	318.107	331.747	0	0.009	0.019	0.002	0.007	0.005	0.966	1.409	0.772	0.996	0.145
Track_1316	1316	NaN	NaN	5	0	0	0	0	0	960.040	2160.090	3120.130	3.011	1316	102.845	325.850	0	0.005	0.006	0.002	0.006	0.002	0.267	0.280	0.258	0.263	0.008
Track_1317	1317	NaN	NaN	32	0	0	0	0	0	7440.310	2400.100	9840.410	20.282	1317	388.906	324.233	0	0.009	0.024	2.889E-4	0.007	0.006	1.142	1.761	0.364	1.205	0.424
Track_1318	1318	NaN	NaN	3	0	0	0	0	0	480.020	2400.100	2880.120	6.685	1318	335.348	334.992	0	0.015	0.029	0.001	0.029	0.020	0.251	0.262	0.233	0.260	0.013
Track_1319	1319	NaN	NaN	19	0	0	0	0	0	4320.180	2640.110	6960.290	10.804	1319	88.300	2.346	0	0.007	0.022	0.000	0.006	0.007	0.480	0.812	0.276	0.441	0.157
Track_1320	1320	NaN	NaN	6	0	0	0	0	0	1200.050	2640.110	3840.160	2.019	1320	224.433	0.000	0	0.004	0.010	8.412E-4	0.003	0.004	0.413	0.569	0.281	0.493	0.119
Track_1321	1321	NaN	NaN	17	0	0	0	0	0	3840.160	2640.110	6480.270	4.636	1321	308.148	5.012	0	0.014	0.045	0.001	0.012	0.012	0.970	1.675	0.231	1.062	0.380
Track_1322	1322	NaN	NaN	17	0	0	0	0	0	3840.160	2640.110	6480.270	21.048	1322	402.004	2.869	0	0.011	0.019	0.003	0.011	0.005	1.146	1.436	0.633	1.164	0.197
Track_1323	1323	NaN	NaN	10	0	0	0	0	0	2160.090	2640.110	4800.200	23.764	1323	411.472	5.273	0	0.014	0.057	0.003	0.011	0.017	0.591	1.298	0.283	0.415	0.344
Track_1324	1324	NaN	NaN	26	0	0	0	0	0	6000.250	2640.110	8640.360	4.321	1324	341.326	12.696	0	0.006	0.017	9.304E-4	0.005	0.003	0.961	1.393	0.278	1.066	0.300
Track_1325	1325	NaN	NaN	11	0	0	0	0	0	2400.100	2640.110	5040.210	9.902	1325	282.303	37.724	0	0.007	0.012	0.003	0.008	0.002	0.446	0.714	0.260	0.439	0.119
Track_1326	1326	NaN	NaN	17	0	0	0	0	0	3840.160	2640.110	6480.270	8.606	1326	88.487	36.707	0	0.008	0.015	0.001	0.009	0.005	0.554	0.847	0.297	0.524	0.141
Track_1327	1327	NaN	NaN	3	0	0	0	0	0	480.020	2640.110	3120.130	4.748	1327	407.345	38.686	0	0.011	0.018	0.003	0.018	0.011	0.585	0.735	0.442	0.578	0.120
Track_1328	1328	NaN	NaN	51	0	0	0	0	0	12000.500	2640.110	14640.610	18.306	1328	16.547	43.380	0	0.007	0.027	9.545E-4	0.005	0.006	0.724	1.032	0.245	0.731	0.173
Track_1329	1329	NaN	NaN	24	0	0	0	0	0	5520.230	2640.110	8160.340	10.726	1329	364.221	46.848	0	0.006	0.016	0.001	0.007	0.004	0.908	1.247	0.325	1.012	0.234
Track_1330	1330	NaN	NaN	8	0	0	0	0	0	1680.070	2640.110	4320.180	5.108	1330	338.840	45.930	0	0.006	0.011	0.002	0.006	0.003	0.950	1.153	0.793	0.987	0.106
Track_1331	1331	NaN	NaN	8	0	0	0	0	0	1680.070	2640.110	4320.180	4.555	1331	217.845	57.498	0	0.010	0.028	0.001	0.008	0.009	0.374	0.454	0.317	0.372	0.043
Track_1332	1332	NaN	NaN	4	0	0	0	0	0	720.030	2640.110	3360.140	0.844	1332	55.325	61.528	0	0.022	0.032	0.008	0.027	0.013	0.326	0.527	0.254	0.268	0.116
Track_1333	1333	NaN	NaN	4	0	0	0	0	0	720.030	2640.110	3360.140	2.942	1333	417.646	71.038	0	0.005	0.009	0.001	0.004	0.004	0.508	0.630	0.395	0.587	0.102
Track_1334	1334	NaN	NaN	27	0	0	0	0	0	6240.260	2640.110	8880.370	7.833	1334	350.314	72.778	0	0.007	0.026	0.001	0.006	0.005	0.758	0.996	0.473	0.753	0.137
Track_1335	1335	NaN	NaN	30	0	0	0	0	0	6960.290	2640.110	9600.400	18.304	1335	267.233	88.561	0	0.008	0.026	0.001	0.006	0.005	0.612	0.835	0.254	0.654	0.173
Track_1336	1336	NaN	NaN	2	0	0	0	0	0	240.010	2640.110	2880.120	3.418	1336	209.812	79.129	0	0.014	0.014	0.014	0.014	NaN	0.369	0.432	0.307	0.432	0.062
Track_1337	1337	NaN	NaN	33	0	0	0	0	0	7680.320	2640.110	10320.430	15.547	1337	330.739	89.207	0	0.009	0.023	7.579E-4	0.008	0.005	1.018	1.252	0.756	1.038	0.118
Track_1338	1338	NaN	NaN	9	0	0	0	0	0	1920.080	2640.110	4560.190	5.681	1338	205.261	88.041	0	0.005	0.017	0.002	0.004	0.005	0.705	0.902	0.368	0.756	0.172
Track_1339	1339	NaN	NaN	95	0	0	0	0	0	22560.940	2640.110	25201.050	57.069	1339	373.098	116.125	0	0.007	0.061	0.001	0.005	0.008	0.970	1.537	0.331	0.958	0.302
Track_1340	1340	NaN	NaN	4	0	0	0	0	0	720.030	2640.110	3360.140	6.468	1340	112.557	100.000	0	0.019	0.038	0.005	0.013	0.017	0.482	0.636	0.334	0.569	0.124
Track_1341	1341	NaN	NaN	64	0	0	0	0	0	15120.630	2640.110	17760.740	32.457	1341	284.083	118.005	0	0.006	0.018	7.262E-4	0.005	0.003	1.002	1.647	0.254	1.034	0.389
Track_1342	1342	NaN	NaN	3	0	0	0	0	0	480.020	2640.110	3120.130	1.757	1342	363.137	103.050	0	0.006	0.009	0.003	0.009	0.005	0.417	0.526	0.288	0.438	0.098
Track_1343	1343	NaN	NaN	3	0	0	0	0	0	480.020	2640.110	3120.130	3.235	1343	50.737	104.068	0	0.007	0.010	0.003	0.010	0.005	0.304	0.384	0.247	0.282	0.058
Track_1344	1344	NaN	NaN	15	0	0	0	0	0	3360.140	2640.110	6000.250	8.795	1344	155.194	108.751	0	0.006	0.015	5.975E-4	0.006	0.004	0.474	0.612	0.372	0.458	0.079
Track_1345	1345	NaN	NaN	5	0	0	0	0	0	960.040	2640.110	3600.150	7.854	1345	96.430	116.506	0	0.010	0.018	0.002	0.015	0.008	0.442	0.559	0.344	0.443	0.070
Track_1346	1346	NaN	NaN	115	0	0	0	0	0	27361.140	2640.110	30001.250	53.394	1346	75.037	145.607	0	0.006	0.021	4.775E-4	0.006	0.003	0.731	1.050	0.316	0.745	0.162
Track_1347	1347	NaN	NaN	32	0	0	0	0	0	7440.310	2640.110	10080.420	6.182	1347	123.476	134.956	0	0.013	0.045	9.739E-4	0.009	0.011	0.674	0.983	0.257	0.703	0.181
Track_1348	1348	NaN	NaN	20	0	0	0	0	0	4560.190	2640.110	7200.300	5.465	1348	283.488	182.078	0	0.008	0.029	0.001	0.007	0.007	0.964	1.301	0.445	1.003	0.271
Track_1349	1349	NaN	NaN	2	0	0	0	0	0	240.010	2640.110	2880.120	4.331	1349	155.396	186.485	0	0.018	0.018	0.018	0.018	NaN	0.317	0.359	0.274	0.359	0.042
Track_1350	1350	NaN	NaN	7	0	0	0	0	0	1440.060	2640.110	4080.170	4.507	1350	83.346	189.115	0	0.010	0.023	0.003	0.009	0.007	0.341	0.423	0.244	0.369	0.065
Track_1351	1351	NaN	NaN	3	0	0	0	0	0	480.020	2640.110	3120.130	7.013	1351	341.002	191.863	0	0.015	0.021	0.008	0.021	0.009	0.738	0.753	0.722	0.739	0.013
Track_1352	1352	NaN	NaN	7	0	0	0	0	0	1440.060	2640.110	4080.170	4.776	1352	331.905	205.039	0	0.006	0.013	0.001	0.006	0.004	0.487	0.753	0.361	0.438	0.128
Track_1353	1353	NaN	NaN	14	0	0	0	0	0	3120.130	2640.110	5760.240	13.156	1353	244.880	218.516	0	0.013	0.036	0.002	0.010	0.012	0.834	1.082	0.256	0.845	0.207
Track_1354	1354	NaN	NaN	10	0	0	0	0	0	2160.090	2640.110	4800.200	3.148	1354	416.436	220.045	0	0.005	0.009	6.034E-4	0.005	0.002	0.277	0.320	0.230	0.295	0.030
Track_1355	1355	NaN	NaN	5	0	0	0	0	0	960.040	2640.110	3600.150	6.926	1355	106.076	231.807	0	0.008	0.011	4.050E-4	0.011	0.005	0.257	0.298	0.230	0.255	0.023
Track_1356	1356	NaN	NaN	32	0	0	0	0	0	7440.310	2640.110	10080.420	16.866	1356	240.752	228.981	0	0.007	0.022	0.001	0.006	0.005	1.114	1.307	0.893	1.115	0.111
Track_1357	1357	NaN	NaN	38	0	0	0	0	0	8880.370	2640.110	11520.480	20.178	1357	413.037	253.789	0	0.008	0.050	7.034E-4	0.004	0.013	0.427	0.771	0.231	0.395	0.162
Track_1358	1358	NaN	NaN	2	0	0	0	0	0	240.010	2640.110	2880.120	1.403	1358	210.596	249.636	0	0.006	0.006	0.006	0.006	NaN	0.364	0.418	0.309	0.418	0.055
Track_1359	1359	NaN	NaN	4	0	0	0	0	0	720.030	2640.110	3360.140	4.959	1359	197.323	256.663	0	0.010	0.015	0.006	0.009	0.005	0.381	0.501	0.282	0.440	0.092
Track_1360	1360	NaN	NaN	4	0	0	0	0	0	720.030	2160.090	2880.120	12.388	1360	113.460	259.390	0	0.020	0.051	0.004	0.005	0.027	0.417	0.636	0.261	0.495	0.157
Track_1361	1361	NaN	NaN	2	0	0	0	0	0	240.010	2640.110	2880.120	2.224	1361	77.812	257.840	0	0.009	0.009	0.009	0.009	NaN	0.251	0.271	0.230	0.271	0.021
Track_1362	1362	NaN	NaN	4	0	0	0	0	0	720.030	2640.110	3360.140	13.031	1362	216.872	289.225	0	0.028	0.033	0.023	0.029	0.005	0.280	0.345	0.236	0.298	0.044
Track_1363	1363	NaN	NaN	4	0	0	0	0	0	720.030	2640.110	3360.140	2.152	1363	202.985	301.059	0	0.004	0.005	0.003	0.003	0.001	0.297	0.320	0.283	0.298	0.014
Track_1364	1364	NaN	NaN	33	0	0	0	0	0	7680.320	2640.110	10320.430	15.869	1364	391.925	308.185	0	0.007	0.023	5.134E-4	0.007	0.005	1.140	1.690	0.559	1.172	0.295
Track_1365	1365	NaN	NaN	13	0	0	0	0	0	2880.120	2640.110	5520.230	12.281	1365	174.203	312.811	0	0.010	0.049	0.004	0.007	0.012	0.281	0.334	0.231	0.276	0.031
Track_1366	1366	NaN	NaN	3	0	0	0	0	0	480.020	2640.110	3120.130	1.165	1366	181.052	311.534	0	0.002	0.004	7.152E-4	0.004	0.002	0.278	0.302	0.235	0.299	0.031
Track_1367	1367	NaN	NaN	3	0	0	0	0	0	480.020	2640.110	3120.130	2.109	1367	389.290	327.342	0	0.005	0.007	0.003	0.007	0.003	0.852	0.969	0.741	0.845	0.093
Track_1368	1368	NaN	NaN	2	0	0	0	0	0	240.010	720.030	960.040	2.300	1368	84.019	54.730	0	0.010	0.010	0.010	0.010	NaN	0.279	0.288	0.269	0.288	0.010
Track_1369	1369	NaN	NaN	2	0	0	0	0	0	240.010	720.030	960.040	1.230	1369	164.751	129.482	0	0.005	0.005	0.005	0.005	NaN	0.305	0.305	0.305	0.305	2.690E-4
Track_1370	1370	NaN	NaN	2	0	0	0	0	0	240.010	720.030	960.040	1.686	1370	358.610	251.547	0	0.007	0.007	0.007	0.007	NaN	0.415	0.497	0.333	0.497	0.082
Track_1371	1371	NaN	NaN	2	0	0	0	0	0	240.010	720.030	960.040	1.045	1371	92.269	308.786	0	0.004	0.004	0.004	0.004	NaN	0.258	0.267	0.250	0.267	0.008
Track_1372	1372	NaN	NaN	2	0	0	0	0	0	240.010	720.030	960.040	3.038	1372	238.820	311.289	0	0.013	0.013	0.013	0.013	NaN	0.254	0.266	0.243	0.266	0.011
Track_1373	1373	NaN	NaN	2	0	0	0	0	0	240.010	720.030	960.040	0.802	1373	106.080	314.428	0	0.003	0.003	0.003	0.003	NaN	0.248	0.250	0.246	0.250	0.002
Track_1374	1374	NaN	NaN	2	0	0	0	0	0	240.010	2160.090	2400.100	2.152	1374	275.049	247.802	0	0.009	0.009	0.009	0.009	NaN	0.697	0.724	0.670	0.724	0.027
Track_1375	1375	NaN	NaN	2	0	0	0	0	0	240.010	2160.090	2400.100	4.868	1375	214.617	319.453	0	0.020	0.020	0.020	0.020	NaN	0.264	0.296	0.231	0.296	0.032
Track_1376	1376	NaN	NaN	2	0	0	0	0	0	240.010	2160.090	2400.100	1.077	1376	214.125	20.815	0	0.004	0.004	0.004	0.004	NaN	0.596	0.706	0.486	0.706	0.110
Track_1377	1377	NaN	NaN	2	0	0	0	0	0	240.010	2160.090	2400.100	1.392	1377	85.968	74.490	0	0.006	0.006	0.006	0.006	NaN	0.280	0.283	0.276	0.283	0.003
Track_1378	1378	NaN	NaN	2	0	0	0	0	0	240.010	1200.050	1440.060	1.725	1378	36.744	0.303	0	0.007	0.007	0.007	0.007	NaN	1.289	1.368	1.210	1.368	0.079
Track_1379	1379	NaN	NaN	2	0	0	0	0	0	240.010	1200.050	1440.060	0.193	1379	361.994	123.741	0	8.057E-4	8.057E-4	8.057E-4	8.057E-4	NaN	0.968	1.007	0.929	1.007	0.039
Track_1380	1380	NaN	NaN	10	0	0	0	0	0	2160.090	2880.120	5040.210	4.988	1380	223.207	19.380	0	0.005	0.010	0.001	0.004	0.003	0.444	0.550	0.340	0.458	0.071
Track_1381	1381	NaN	NaN	34	0	0	0	0	0	7920.330	2880.120	10800.450	4.084	1381	234.045	25.351	0	0.006	0.013	0.002	0.005	0.003	0.994	1.414	0.239	1.021	0.229
Track_1382	1382	NaN	NaN	24	0	0	0	0	0	5520.230	3600.150	9120.380	2.196	1382	201.034	26.263	0	0.006	0.015	0.002	0.006	0.003	0.695	0.969	0.353	0.745	0.165
Track_1383	1383	NaN	NaN	7	0	0	0	0	0	1440.060	3360.140	4800.200	6.825	1383	155.536	26.325	0	0.017	0.046	0.005	0.011	0.016	0.445	0.674	0.236	0.490	0.182
Track_1384	1384	NaN	NaN	16	0	0	0	0	0	3600.150	3120.130	6720.280	8.008	1384	218.300	27.511	0	0.007	0.016	0.003	0.006	0.004	0.760	1.314	0.232	0.755	0.266
Track_1385	1385	NaN	NaN	13	0	0	0	0	0	2880.120	2880.120	5760.240	9.702	1385	59.927	32.105	0	0.006	0.012	0.002	0.007	0.003	0.593	0.839	0.354	0.587	0.147
Track_1386	1386	NaN	NaN	2	0	0	0	0	0	240.010	3600.150	3840.160	0.241	1386	423.726	29.553	0	0.001	0.001	0.001	0.001	NaN	0.369	0.469	0.269	0.469	0.100
Track_1387	1387	NaN	NaN	6	0	0	0	0	0	1200.050	2880.120	4080.170	1.262	1387	244.772	32.663	0	0.004	0.006	0.003	0.003	0.002	0.567	0.687	0.390	0.662	0.114
Track_1388	1388	NaN	NaN	27	0	0	0	0	0	6240.260	3120.130	9360.390	19.419	1388	161.614	33.664	0	0.008	0.026	0.001	0.007	0.006	0.938	1.305	0.289	1.030	0.263
Track_1389	1389	NaN	NaN	10	0	0	0	0	0	2160.090	2880.120	5040.210	4.217	1389	96.659	34.715	0	0.006	0.008	0.002	0.006	0.002	0.474	0.604	0.245	0.546	0.116
Track_1390	1390	NaN	NaN	13	0	0	0	0	0	2880.120	3600.150	6480.270	12.174	1390	387.129	43.132	0	0.007	0.015	9.385E-4	0.004	0.005	0.693	1.043	0.510	0.676	0.145
Track_1391	1391	NaN	NaN	14	0	0	0	0	0	3120.130	3600.150	6720.280	17.137	1391	37.378	33.596	0	0.011	0.049	0.002	0.004	0.013	0.501	0.829	0.353	0.460	0.158
Track_1392	1392	NaN	NaN	6	0	0	0	0	0	1200.050	2880.120	4080.170	3.834	1392	206.293	44.605	0	0.010	0.018	0.002	0.008	0.007	0.697	0.948	0.401	0.768	0.186
Track_1393	1393	NaN	NaN	114	0	0	0	0	0	27121.130	2880.120	30001.250	27.133	1393	319.069	26.758	0	0.007	0.054	3.030E-4	0.006	0.007	0.878	1.297	0.394	0.903	0.163
Track_1394	1394	NaN	NaN	30	0	0	0	0	0	6960.290	3120.130	10080.420	2.721	1394	34.317	47.030	0	0.007	0.027	0.001	0.006	0.005	0.670	0.951	0.274	0.762	0.197
Track_1395	1395	NaN	NaN	2	0	0	0	0	0	240.010	3600.150	3840.160	1.968	1395	132.977	41.893	0	0.008	0.008	0.008	0.008	NaN	0.460	0.484	0.436	0.484	0.024
Track_1396	1396	NaN	NaN	22	0	0	0	0	0	5040.210	3600.150	8640.360	5.363	1396	200.274	44.429	0	0.008	0.028	0.002	0.006	0.005	0.553	0.983	0.277	0.512	0.189
Track_1397	1397	NaN	NaN	9	0	0	0	0	0	1920.080	3360.140	5280.220	6.341	1397	275.660	51.821	0	0.007	0.011	0.002	0.007	0.003	0.569	1.138	0.394	0.461	0.235
Track_1398	1398	NaN	NaN	111	0	0	0	0	0	26401.100	3600.150	30001.250	9.198	1398	278.155	55.965	0	0.005	0.026	1.000E-4	0.004	0.004	0.954	1.535	0.398	0.963	0.224
Track_1399	1399	NaN	NaN	19	0	0	0	0	0	4320.180	2880.120	7200.300	7.232	1399	60.489	54.185	0	0.007	0.017	0.001	0.007	0.005	0.867	1.315	0.448	0.866	0.199
Track_1400	1400	NaN	NaN	57	0	0	0	0	0	13440.560	3360.140	16800.700	31.715	1400	396.704	69.241	0	0.007	0.022	7.002E-4	0.007	0.005	0.771	1.318	0.233	0.768	0.221
Track_1401	1401	NaN	NaN	4	0	0	0	0	0	720.030	3600.150	4320.180	4.017	1401	225.829	54.421	0	0.007	0.013	0.003	0.005	0.005	0.348	0.437	0.276	0.350	0.058
Track_1402	1402	NaN	NaN	5	0	0	0	0	0	960.040	3120.130	4080.170	2.573	1402	89.046	53.859	0	0.005	0.007	0.004	0.004	0.002	0.346	0.503	0.262	0.296	0.089
Track_1403	1403	NaN	NaN	16	0	0	0	0	0	3600.150	3600.150	7200.300	5.322	1403	243.696	54.902	0	0.007	0.016	0.002	0.006	0.003	0.981	1.334	0.636	1.074	0.210
Track_1404	1404	NaN	NaN	5	0	0	0	0	0	960.040	3600.150	4560.190	5.921	1404	424.890	55.400	0	0.007	0.012	0.005	0.006	0.003	0.364	0.585	0.281	0.293	0.115
Track_1405	1405	NaN	NaN	111	0	0	0	0	0	26401.100	3600.150	30001.250	41.079	1405	400.161	71.568	0	0.007	0.030	4.781E-4	0.005	0.005	0.950	1.655	0.350	0.938	0.297
Track_1406	1406	NaN	NaN	5	0	0	0	0	0	960.040	2880.120	3840.160	2.165	1406	68.377	56.784	0	0.004	0.007	0.003	0.004	0.002	0.289	0.402	0.230	0.263	0.060
Track_1407	1407	NaN	NaN	3	0	0	0	0	0	480.020	3360.140	3840.160	4.697	1407	193.568	57.113	0	0.010	0.012	0.007	0.012	0.004	0.382	0.467	0.289	0.389	0.073
Track_1408	1408	NaN	NaN	73	0	0	0	0	0	17280.720	2880.120	20160.840	28.844	1408	34.984	75.964	0	0.008	0.056	3.270E-4	0.006	0.009	0.771	1.565	0.237	0.802	0.314
Track_1409	1409	NaN	NaN	69	0	0	0	0	0	16320.680	3120.130	19440.810	12.569	1409	242.540	72.662	0	0.007	0.032	0.001	0.006	0.005	0.783	1.657	0.314	0.701	0.347
Track_1410	1410	NaN	NaN	6	0	0	0	0	0	1200.050	2880.120	4080.170	12.523	1410	12.734	59.381	0	0.014	0.045	0.003	0.006	0.018	0.459	0.548	0.412	0.452	0.046
Track_1411	1411	NaN	NaN	4	0	0	0	0	0	720.030	3360.140	4080.170	3.804	1411	143.017	68.768	0	0.009	0.020	0.003	0.005	0.009	0.297	0.335	0.241	0.317	0.035
Track_1412	1412	NaN	NaN	17	0	0	0	0	0	3840.160	3600.150	7440.310	6.812	1412	272.023	72.471	0	0.004	0.010	0.001	0.003	0.003	0.891	1.196	0.563	0.891	0.158
Track_1413	1413	NaN	NaN	5	0	0	0	0	0	960.040	3120.130	4080.170	14.594	1413	78.412	65.246	0	0.021	0.055	0.007	0.011	0.023	0.396	0.564	0.320	0.368	0.089
Track_1414	1414	NaN	NaN	106	0	0	0	0	0	25201.050	3600.150	28801.200	21.365	1414	210.823	75.401	0	0.007	0.025	6.820E-4	0.006	0.005	0.894	1.251	0.355	0.966	0.197
Track_1415	1415	NaN	NaN	18	0	0	0	0	0	4080.170	3360.140	7440.310	23.059	1415	5.050	83.087	0	0.012	0.042	0.000	0.009	0.011	0.535	0.974	0.316	0.506	0.195
Track_1416	1416	NaN	NaN	44	0	0	0	0	0	10320.430	3120.130	13440.560	21.534	1416	416.465	87.139	0	0.006	0.020	7.893E-4	0.005	0.004	1.209	1.689	0.241	1.384	0.402
Track_1417	1417	NaN	NaN	3	0	0	0	0	0	480.020	3600.150	4080.170	2.671	1417	302.491	80.193	0	0.017	0.022	0.011	0.022	0.008	0.333	0.426	0.239	0.336	0.076
Track_1418	1418	NaN	NaN	42	0	0	0	0	0	9840.410	3120.130	12960.540	22.835	1418	61.050	88.671	0	0.008	0.023	0.001	0.007	0.005	0.451	0.612	0.261	0.464	0.089
Track_1419	1419	NaN	NaN	9	0	0	0	0	0	1920.080	3360.140	5280.220	4.884	1419	39.382	88.216	0	0.004	0.007	8.442E-4	0.005	0.002	0.907	1.395	0.242	1.004	0.317
Track_1420	1420	NaN	NaN	66	0	0	0	0	0	15600.650	3120.130	18720.780	36.062	1420	419.799	111.598	0	0.007	0.062	9.408E-4	0.005	0.009	0.767	1.373	0.232	0.750	0.304
Track_1421	1421	NaN	NaN	92	0	0	0	0	0	21840.910	3600.150	25441.060	68.323	1421	348.952	107.745	0	0.007	0.038	2.364E-4	0.006	0.007	0.671	1.266	0.245	0.653	0.216
Track_1422	1422	NaN	NaN	22	0	0	0	0	0	5040.210	3120.130	8160.340	3.728	1422	182.495	99.623	0	0.006	0.013	0.002	0.006	0.003	1.098	1.436	0.336	1.079	0.266
Track_1423	1423	NaN	NaN	14	0	0	0	0	0	3120.130	3120.130	6240.260	11.351	1423	106.024	99.852	0	0.006	0.012	7.663E-4	0.006	0.004	0.607	1.027	0.296	0.572	0.201
Track_1424	1424	NaN	NaN	112	0	0	0	0	0	26641.110	3360.140	30001.250	23.779	1424	121.430	113.617	0	0.005	0.010	2.300E-4	0.004	0.003	1.289	1.513	0.718	1.330	0.172
Track_1425	1425	NaN	NaN	6	0	0	0	0	0	1200.050	3360.140	4560.190	4.466	1425	379.871	103.310	0	0.007	0.014	0.002	0.007	0.005	0.586	0.751	0.481	0.563	0.097
Track_1426	1426	NaN	NaN	2	0	0	0	0	0	240.010	3600.150	3840.160	1.453	1426	405.943	103.596	0	0.006	0.006	0.006	0.006	NaN	0.732	0.785	0.680	0.785	0.052
Track_1427	1427	NaN	NaN	4	0	0	0	0	0	720.030	3120.130	3840.160	5.374	1427	26.153	103.957	0	0.009	0.012	0.004	0.010	0.004	0.497	0.721	0.257	0.716	0.222
Track_1428	1428	NaN	NaN	112	0	0	0	0	0	26641.110	3120.130	29761.240	42.812	1428	325.197	131.950	0	0.006	0.022	7.722E-4	0.005	0.004	0.754	1.193	0.299	0.778	0.184
Track_1429	1429	NaN	NaN	14	0	0	0	0	0	3120.130	3600.150	6720.280	15.014	1429	59.997	112.985	0	0.011	0.028	0.001	0.011	0.007	0.502	0.864	0.306	0.467	0.162
Track_1430	1430	NaN	NaN	4	0	0	0	0	0	720.030	3360.140	4080.170	2.347	1430	312.843	117.319	0	0.004	0.011	3.642E-4	0.002	0.006	0.297	0.340	0.233	0.322	0.041
Track_1431	1431	NaN	NaN	5	0	0	0	0	0	960.040	3360.140	4320.180	9.772	1431	373.405	118.088	0	0.014	0.026	0.001	0.017	0.011	0.337	0.389	0.266	0.340	0.040
Track_1432	1432	NaN	NaN	8	0	0	0	0	0	1680.070	3360.140	5040.210	10.920	1432	24.633	116.364	0	0.008	0.016	0.002	0.008	0.005	0.440	0.537	0.275	0.472	0.082
Track_1433	1433	NaN	NaN	10	0	0	0	0	0	2160.090	3360.140	5520.230	5.986	1433	294.374	130.759	0	0.008	0.018	0.001	0.007	0.005	0.515	0.824	0.290	0.534	0.154
Track_1434	1434	NaN	NaN	21	0	0	0	0	0	4800.200	3120.130	7920.330	15.545	1434	20.884	126.194	0	0.006	0.012	0.001	0.005	0.003	0.371	0.491	0.236	0.385	0.069
Track_1435	1435	NaN	NaN	4	0	0	0	0	0	720.030	3600.150	4320.180	2.433	1435	387.311	130.590	0	0.005	0.007	0.003	0.004	0.002	0.834	1.151	0.477	0.919	0.243
Track_1436	1436	NaN	NaN	15	0	0	0	0	0	3360.140	2880.120	6240.260	11.875	1436	135.174	127.222	0	0.012	0.023	0.002	0.013	0.007	1.068	1.910	0.730	0.859	0.419
Track_1437	1437	NaN	NaN	9	0	0	0	0	0	1920.080	2880.120	4800.200	2.712	1437	15.605	132.466	0	0.006	0.011	0.004	0.006	0.002	0.368	0.558	0.246	0.363	0.083
Track_1438	1438	NaN	NaN	12	0	0	0	0	0	2640.110	3600.150	6240.260	5.501	1438	178.360	135.198	0	0.004	0.008	3.958E-4	0.005	0.003	0.537	0.665	0.346	0.523	0.084
Track_1439	1439	NaN	NaN	15	0	0	0	0	0	3360.140	2880.120	6240.260	4.120	1439	283.292	137.907	0	0.007	0.011	0.002	0.007	0.003	0.353	0.472	0.242	0.328	0.080
Track_1440	1440	NaN	NaN	4	0	0	0	0	0	720.030	3600.150	4320.180	4.045	1440	253.679	137.816	0	0.009	0.011	0.007	0.009	0.002	0.834	1.278	0.504	0.848	0.284
Track_1441	1441	NaN	NaN	9	0	0	0	0	0	1920.080	3360.140	5280.220	8.841	1441	136.243	139.079	0	0.009	0.021	7.486E-4	0.010	0.006	0.751	1.807	0.303	0.404	0.570
Track_1442	1442	NaN	NaN	97	0	0	0	0	0	23040.960	3120.130	26161.090	29.146	1442	154.035	163.576	0	0.006	0.020	9.701E-4	0.006	0.004	0.905	1.504	0.326	0.903	0.285
Track_1443	1443	NaN	NaN	4	0	0	0	0	0	720.030	3600.150	4320.180	3.778	1443	371.735	153.298	0	0.005	0.009	3.095E-4	0.007	0.005	0.512	0.580	0.461	0.518	0.044
Track_1444	1444	NaN	NaN	32	0	0	0	0	0	7440.310	3120.130	10560.440	9.999	1444	181.520	151.692	0	0.006	0.012	0.002	0.006	0.002	0.642	0.951	0.319	0.621	0.187
Track_1445	1445	NaN	NaN	23	0	0	0	0	0	5280.220	3360.140	8640.360	5.379	1445	260.430	157.709	0	0.006	0.012	0.002	0.005	0.002	0.761	1.052	0.455	0.787	0.166
Track_1446	1446	NaN	NaN	4	0	0	0	0	0	720.030	3600.150	4320.180	13.675	1446	140.020	152.737	0	0.019	0.027	0.014	0.017	0.007	1.105	1.280	0.816	1.182	0.174
Track_1447	1447	NaN	NaN	16	0	0	0	0	0	3600.150	3120.130	6720.280	19.407	1447	198.342	160.510	0	0.009	0.028	5.150E-4	0.006	0.009	0.537	0.855	0.234	0.543	0.198
Track_1448	1448	NaN	NaN	34	0	0	0	0	0	7920.330	3120.130	11040.460	27.530	1448	370.075	175.483	0	0.006	0.046	0.001	0.005	0.008	0.799	1.240	0.255	0.840	0.229
Track_1449	1449	NaN	NaN	96	0	0	0	0	0	22800.950	3600.150	26401.100	19.585	1449	371.645	176.345	0	0.005	0.022	7.851E-4	0.004	0.004	0.925	1.401	0.315	1.003	0.280
Track_1450	1450	NaN	NaN	10	0	0	0	0	0	2160.090	3120.130	5280.220	1.275	1450	258.680	168.025	0	0.004	0.007	0.001	0.004	0.002	0.746	0.993	0.417	0.842	0.219
Track_1451	1451	NaN	NaN	12	0	0	0	0	0	2640.110	2880.120	5520.230	4.095	1451	276.571	170.569	0	0.006	0.019	5.579E-5	0.005	0.006	1.196	1.591	0.392	1.532	0.454
Track_1452	1452	NaN	NaN	5	0	0	0	0	0	960.040	2880.120	3840.160	2.082	1452	195.038	172.565	0	0.011	0.017	0.005	0.016	0.007	0.898	1.223	0.785	0.827	0.164
Track_1453	1453	NaN	NaN	60	0	0	0	0	0	14160.590	3120.130	17280.720	41.436	1453	181.754	188.888	0	0.007	0.019	0.001	0.007	0.004	1.286	1.668	0.503	1.331	0.221
Track_1454	1454	NaN	NaN	111	0	0	0	0	0	26401.100	3600.150	30001.250	59.317	1454	270.767	199.800	0	0.007	0.028	4.383E-4	0.006	0.004	0.872	1.566	0.265	0.839	0.259
Track_1455	1455	NaN	NaN	6	0	0	0	0	0	1200.050	3120.130	4320.180	6.875	1455	260.107	180.609	0	0.006	0.008	0.003	0.007	0.002	0.655	0.822	0.482	0.679	0.104
Track_1456	1456	NaN	NaN	33	0	0	0	0	0	7680.320	2880.120	10560.440	26.607	1456	32.505	180.685	0	0.009	0.027	0.001	0.008	0.005	0.757	1.149	0.261	0.740	0.265
Track_1457	1457	NaN	NaN	2	0	0	0	0	0	240.010	3600.150	3840.160	2.531	1457	224.403	183.006	0	0.011	0.011	0.011	0.011	NaN	0.457	0.576	0.338	0.576	0.119
Track_1458	1458	NaN	NaN	39	0	0	0	0	0	9120.380	3360.140	12480.520	16.825	1458	158.362	186.047	0	0.008	0.022	7.164E-4	0.006	0.005	0.714	1.041	0.291	0.703	0.170
Track_1459	1459	NaN	NaN	5	0	0	0	0	0	960.040	3600.150	4560.190	0.635	1459	195.947	185.016	0	0.006	0.011	0.002	0.008	0.004	0.431	0.539	0.323	0.423	0.087
Track_1460	1460	NaN	NaN	17	0	0	0	0	0	3840.160	2880.120	6720.280	10.230	1460	325.521	190.723	0	0.009	0.025	6.716E-4	0.012	0.007	0.827	1.224	0.406	0.872	0.222
Track_1461	1461	NaN	NaN	17	0	0	0	0	0	3840.160	3360.140	7200.300	17.029	1461	41.446	187.737	0	0.007	0.012	0.003	0.008	0.002	0.561	0.799	0.252	0.600	0.172
Track_1462	1462	NaN	NaN	6	0	0	0	0	0	1200.050	3360.140	4560.190	5.519	1462	117.647	193.929	0	0.006	0.013	6.636E-4	0.007	0.005	0.274	0.303	0.245	0.283	0.019
Track_1463	1463	NaN	NaN	29	0	0	0	0	0	6720.280	3120.130	9840.410	9.473	1463	373.111	200.690	0	0.005	0.011	0.002	0.005	0.003	1.036	1.301	0.624	1.088	0.193
Track_1464	1464	NaN	NaN	31	0	0	0	0	0	7200.300	3120.130	10320.430	12.576	1464	129.103	195.283	0	0.009	0.019	0.002	0.009	0.005	0.511	0.789	0.319	0.498	0.101
Track_1465	1465	NaN	NaN	17	0	0	0	0	0	3840.160	3600.150	7440.310	5.811	1465	271.624	200.736	0	0.009	0.019	0.002	0.011	0.005	0.948	1.214	0.293	1.088	0.252
Track_1466	1466	NaN	NaN	22	0	0	0	0	0	5040.210	2880.120	7920.330	6.221	1466	200.711	197.165	0	0.007	0.014	0.003	0.006	0.004	0.812	1.174	0.276	0.834	0.252
Track_1467	1467	NaN	NaN	67	0	0	0	0	0	15840.660	2880.120	18720.780	15.046	1467	406.704	210.447	0	0.005	0.030	3.813E-4	0.004	0.004	0.891	1.390	0.247	0.922	0.266
Track_1468	1468	NaN	NaN	2	0	0	0	0	0	240.010	3600.150	3840.160	2.165	1468	126.498	202.675	0	0.009	0.009	0.009	0.009	NaN	0.264	0.281	0.248	0.281	0.016
Track_1469	1469	NaN	NaN	71	0	0	0	0	0	16800.700	2880.120	19680.820	31.338	1469	39.085	208.864	0	0.006	0.018	8.668E-4	0.005	0.004	0.634	1.114	0.244	0.643	0.200
Track_1470	1470	NaN	NaN	4	0	0	0	0	0	720.030	3120.130	3840.160	1.785	1470	304.737	208.066	0	0.005	0.008	0.003	0.004	0.003	0.994	1.026	0.943	1.018	0.033
Track_1471	1471	NaN	NaN	11	0	0	0	0	0	2400.100	3120.130	5520.230	11.825	1471	86.624	206.026	0	0.008	0.013	0.004	0.008	0.003	0.885	1.030	0.733	0.890	0.074
Track_1472	1472	NaN	NaN	109	0	0	0	0	0	25921.080	3360.140	29281.220	58.884	1472	35.756	217.784	0	0.005	0.016	4.126E-4	0.005	0.003	1.151	1.738	0.323	1.208	0.395
Track_1473	1473	NaN	NaN	54	0	0	0	0	0	12720.530	2880.120	15600.650	22.407	1473	250.837	219.016	0	0.008	0.022	7.378E-4	0.007	0.005	1.051	1.482	0.606	1.040	0.170
Track_1474	1474	NaN	NaN	19	0	0	0	0	0	4320.180	3600.150	7920.330	7.925	1474	323.074	214.933	0	0.006	0.014	2.774E-4	0.004	0.004	0.811	1.267	0.467	0.764	0.252
Track_1475	1475	NaN	NaN	2	0	0	0	0	0	240.010	3600.150	3840.160	4.603	1475	91.414	219.631	0	0.019	0.019	0.019	0.019	NaN	0.366	0.497	0.234	0.497	0.131
Track_1476	1476	NaN	NaN	11	0	0	0	0	0	2400.100	2880.120	5280.220	1.619	1476	197.905	215.844	0	0.009	0.021	0.002	0.011	0.006	0.523	0.778	0.313	0.504	0.169
Track_1477	1477	NaN	NaN	45	0	0	0	0	0	10560.440	3360.140	13920.580	28.868	1477	227.242	231.317	0	0.007	0.015	0.001	0.007	0.003	1.168	1.594	0.233	1.220	0.294
Track_1478	1478	NaN	NaN	91	0	0	0	0	0	21600.900	3600.150	25201.050	42.113	1478	38.014	245.420	0	0.006	0.016	6.984E-4	0.005	0.003	0.722	1.484	0.317	0.713	0.188
Track_1479	1479	NaN	NaN	11	0	0	0	0	0	2400.100	3360.140	5760.240	3.517	1479	226.478	227.825	0	0.008	0.022	7.118E-4	0.009	0.007	0.959	1.444	0.511	0.929	0.255
Track_1480	1480	NaN	NaN	5	0	0	0	0	0	960.040	2880.120	3840.160	4.883	1480	28.779	231.169	0	0.010	0.017	0.003	0.010	0.006	0.832	0.958	0.617	0.907	0.128
Track_1481	1481	NaN	NaN	7	0	0	0	0	0	1440.060	2880.120	4320.180	1.814	1481	288.502	233.714	0	0.006	0.007	0.003	0.006	0.001	0.487	0.677	0.378	0.464	0.097
Track_1482	1482	NaN	NaN	54	0	0	0	0	0	12720.530	2880.120	15600.650	26.033	1482	314.968	242.698	0	0.006	0.016	5.060E-4	0.005	0.003	1.207	1.606	0.578	1.229	0.240
Track_1483	1483	NaN	NaN	4	0	0	0	0	0	720.030	3600.150	4320.180	3.579	1483	107.339	237.757	0	0.014	0.021	0.005	0.015	0.008	0.576	0.716	0.429	0.703	0.134
Track_1484	1484	NaN	NaN	3	0	0	0	0	0	480.020	3360.140	3840.160	2.096	1484	414.308	238.926	0	0.005	0.006	0.004	0.006	0.002	0.281	0.303	0.266	0.276	0.016
Track_1485	1485	NaN	NaN	15	0	0	0	0	0	3360.140	2880.120	6240.260	4.021	1485	404.316	242.074	0	0.005	0.010	0.001	0.006	0.003	0.744	1.047	0.426	0.741	0.192
Track_1486	1486	NaN	NaN	75	0	0	0	0	0	17760.740	3600.150	21360.890	18.623	1486	195.532	251.112	0	0.006	0.015	6.560E-4	0.006	0.003	0.911	1.437	0.366	0.922	0.249
Track_1487	1487	NaN	NaN	6	0	0	0	0	0	1200.050	2880.120	4080.170	2.724	1487	420.716	247.676	0	0.006	0.011	0.002	0.003	0.004	0.267	0.332	0.235	0.251	0.035
Track_1488	1488	NaN	NaN	47	0	0	0	0	0	11040.460	3600.150	14640.610	31.943	1488	387.282	257.930	0	0.005	0.012	0.001	0.005	0.003	0.954	1.515	0.531	0.939	0.276
Track_1489	1489	NaN	NaN	41	0	0	0	0	0	9600.400	3600.150	13200.550	45.872	1489	65.439	265.186	0	0.009	0.037	0.002	0.008	0.006	0.579	0.827	0.243	0.619	0.154
Track_1490	1490	NaN	NaN	7	0	0	0	0	0	1440.060	3120.130	4560.190	14.751	1490	50.428	249.373	0	0.012	0.024	0.006	0.011	0.007	0.670	0.845	0.290	0.715	0.163
Track_1491	1491	NaN	NaN	4	0	0	0	0	0	720.030	3120.130	3840.160	2.850	1491	302.094	250.863	0	0.004	0.006	0.002	0.005	0.002	0.520	0.629	0.431	0.553	0.078
Track_1492	1492	NaN	NaN	16	0	0	0	0	0	3600.150	3120.130	6720.280	10.223	1492	40.182	250.491	0	0.005	0.010	8.076E-4	0.005	0.003	0.655	1.035	0.319	0.684	0.181
Track_1493	1493	NaN	NaN	4	0	0	0	0	0	720.030	3360.140	4080.170	4.852	1493	229.679	253.828	0	0.011	0.020	0.005	0.007	0.008	0.510	0.638	0.434	0.485	0.077
Track_1494	1494	NaN	NaN	5	0	0	0	0	0	960.040	3120.130	4080.170	7.030	1494	405.598	254.760	0	0.008	0.011	0.006	0.009	0.002	0.650	0.815	0.396	0.670	0.143
Track_1495	1495	NaN	NaN	22	0	0	0	0	0	5040.210	3120.130	8160.340	2.337	1495	383.187	260.710	0	0.006	0.016	8.531E-4	0.005	0.004	1.039	1.360	0.765	1.012	0.172
Track_1496	1496	NaN	NaN	25	0	0	0	0	0	5760.240	2880.120	8640.360	11.731	1496	245.658	265.788	0	0.007	0.016	0.001	0.008	0.004	0.531	1.071	0.284	0.450	0.228
Track_1497	1497	NaN	NaN	12	0	0	0	0	0	2640.110	2880.120	5520.230	9.188	1497	231.000	260.926	0	0.006	0.013	0.002	0.005	0.003	0.770	1.263	0.230	0.780	0.243
Track_1498	1498	NaN	NaN	40	0	0	0	0	0	9360.390	3600.150	12960.540	25.516	1498	123.467	266.117	0	0.010	0.029	0.001	0.008	0.007	0.648	1.356	0.283	0.612	0.247
Track_1499	1499	NaN	NaN	11	0	0	0	0	0	2400.100	3360.140	5760.240	17.719	1499	110.226	272.052	0	0.012	0.031	0.005	0.009	0.009	0.462	0.645	0.236	0.467	0.113
Track_1500	1500	NaN	NaN	22	0	0	0	0	0	5040.210	3360.140	8400.350	15.352	1500	268.236	269.912	0	0.008	0.017	0.001	0.008	0.004	1.309	1.758	0.869	1.313	0.239
Track_1501	1501	NaN	NaN	47	0	0	0	0	0	11040.460	2880.120	13920.580	17.021	1501	33.181	280.320	0	0.006	0.023	0.001	0.006	0.004	0.504	0.727	0.237	0.525	0.106
Track_1502	1502	NaN	NaN	50	0	0	0	0	0	11760.490	2880.120	14640.610	20.306	1502	39.830	292.035	0	0.006	0.017	3.235E-4	0.005	0.003	0.509	0.690	0.357	0.509	0.089
Track_1503	1503	NaN	NaN	4	0	0	0	0	0	720.030	3360.140	4080.170	5.997	1503	332.683	287.879	0	0.015	0.026	0.010	0.010	0.009	0.545	0.724	0.348	0.661	0.154
Track_1504	1504	NaN	NaN	8	0	0	0	0	0	1680.070	3360.140	5040.210	4.307	1504	282.254	291.519	0	0.008	0.016	0.003	0.008	0.005	0.365	0.517	0.254	0.336	0.100
Track_1505	1505	NaN	NaN	14	0	0	0	0	0	3120.130	3360.140	6480.270	9.864	1505	100.227	288.424	0	0.008	0.013	0.002	0.008	0.003	0.307	0.384	0.234	0.308	0.049
Track_1506	1506	NaN	NaN	72	0	0	0	0	0	17040.710	3120.130	20160.840	30.941	1506	399.581	310.844	0	0.006	0.028	8.637E-4	0.006	0.004	0.818	1.297	0.252	0.858	0.252
Track_1507	1507	NaN	NaN	5	0	0	0	0	0	960.040	3600.150	4560.190	5.372	1507	29.545	299.242	0	0.007	0.009	0.005	0.008	0.002	0.289	0.354	0.249	0.268	0.038
Track_1508	1508	NaN	NaN	4	0	0	0	0	0	720.030	3120.130	3840.160	3.691	1508	207.127	311.630	0	0.012	0.021	0.005	0.011	0.008	0.286	0.322	0.258	0.283	0.023
Track_1509	1509	NaN	NaN	7	0	0	0	0	0	1440.060	2880.120	4320.180	8.922	1509	353.022	321.224	0	0.014	0.025	0.008	0.015	0.006	1.013	1.168	0.959	1.000	0.068
Track_1510	1510	NaN	NaN	16	0	0	0	0	0	3600.150	3600.150	7200.300	14.621	1510	366.817	330.244	0	0.012	0.053	8.412E-4	0.010	0.013	0.999	1.445	0.611	1.019	0.237
Track_1511	1511	NaN	NaN	3	0	0	0	0	0	480.020	3360.140	3840.160	0.838	1511	240.910	324.837	0	0.004	0.005	0.003	0.005	0.001	0.242	0.243	0.240	0.243	0.001
Track_1512	1512	NaN	NaN	9	0	0	0	0	0	1920.080	2880.120	4800.200	7.607	1512	176.973	323.546	0	0.008	0.021	9.689E-4	0.006	0.006	0.319	0.413	0.233	0.295	0.065
Track_1513	1513	NaN	NaN	13	0	0	0	0	0	2880.120	2880.120	5760.240	15.123	1513	340.820	326.439	0	0.014	0.061	0.004	0.010	0.015	0.729	1.089	0.268	0.697	0.216
Track_1514	1514	NaN	NaN	31	0	0	0	0	0	7200.300	3120.130	10320.430	15.288	1514	381.438	334.483	0	0.008	0.020	0.000	0.008	0.004	1.031	1.541	0.372	1.072	0.336
Track_1515	1515	NaN	NaN	5	0	0	0	0	0	960.040	3120.130	4080.170	7.557	1515	133.950	338.215	0	0.018	0.043	0.005	0.016	0.017	0.310	0.381	0.244	0.320	0.056
Track_1516	1516	NaN	NaN	10	0	0	0	0	0	2160.090	2880.120	5040.210	12.315	1516	335.943	338.971	0	0.007	0.017	0.000	0.005	0.006	0.425	0.616	0.231	0.429	0.100
Track_1517	1517	NaN	NaN	12	0	0	0	0	0	2640.110	3360.140	6000.250	0.606	1517	126.810	0.340	0	0.005	0.015	0.002	0.003	0.005	0.825	1.371	0.526	0.743	0.266
Track_1518	1518	NaN	NaN	12	0	0	0	0	0	2640.110	3120.130	5760.240	5.788	1518	172.376	2.042	0	0.011	0.021	0.000	0.011	0.007	1.166	1.588	0.476	1.218	0.316
Track_1519	1519	NaN	NaN	13	0	0	0	0	0	2880.120	3120.130	6000.250	3.028	1519	208.463	1.061	0	0.006	0.017	8.412E-4	0.005	0.005	0.692	1.026	0.338	0.670	0.194
Track_1520	1520	NaN	NaN	30	0	0	0	0	0	6960.290	2880.120	9840.410	19.489	1520	354.352	5.531	0	0.008	0.018	5.361E-4	0.008	0.005	1.181	1.522	0.269	1.223	0.235
Track_1521	1521	NaN	NaN	7	0	0	0	0	0	1440.060	3600.150	5040.210	2.221	1521	359.679	0.000	0	0.007	0.012	0.003	0.007	0.004	0.839	1.314	0.418	0.998	0.342
Track_1522	1522	NaN	NaN	11	0	0	0	0	0	2400.100	3360.140	5760.240	4.340	1522	69.053	1.852	0	0.010	0.023	0.003	0.011	0.007	0.550	0.904	0.252	0.532	0.225
Track_1523	1523	NaN	NaN	16	0	0	0	0	0	3600.150	2880.120	6480.270	9.148	1523	255.423	5.023	0	0.006	0.015	0.001	0.005	0.004	0.878	1.300	0.293	0.979	0.337
Track_1524	1524	NaN	NaN	3	0	0	0	0	0	480.020	3600.150	4080.170	1.162	1524	411.425	6.348	0	0.014	0.014	0.013	0.014	6.952E-4	0.548	0.658	0.366	0.619	0.129
Track_1525	1525	NaN	NaN	5	0	0	0	0	0	960.040	3360.140	4320.180	3.037	1525	147.022	8.324	0	0.008	0.020	7.747E-4	0.008	0.008	0.273	0.301	0.248	0.273	0.021
Track_1526	1526	NaN	NaN	34	0	0	0	0	0	7920.330	3600.150	11520.480	3.203	1526	330.666	12.803	0	0.005	0.013	0.002	0.005	0.003	0.853	1.480	0.297	0.870	0.329
Track_1527	1527	NaN	NaN	111	0	0	0	0	0	26401.100	3600.150	30001.250	27.768	1527	280.285	33.035	0	0.006	0.044	9.073E-4	0.005	0.005	1.223	1.642	0.460	1.246	0.227
Track_1528	1528	NaN	NaN	2	0	0	0	0	0	240.010	3600.150	3840.160	0.616	1528	34.020	14.563	0	0.003	0.003	0.003	0.003	NaN	0.299	0.350	0.248	0.350	0.051
Track_1529	1529	NaN	NaN	10	0	0	0	0	0	2160.090	3600.150	5760.240	3.679	1529	176.823	19.480	0	0.004	0.010	7.105E-4	0.004	0.003	0.496	0.849	0.259	0.519	0.171
Track_1530	1530	NaN	NaN	18	0	0	0	0	0	4080.170	3600.150	7680.320	9.761	1530	4.447	23.464	0	0.008	0.016	0.000	0.008	0.005	0.501	0.819	0.274	0.455	0.196
Track_1531	1531	NaN	NaN	4	0	0	0	0	0	720.030	3600.150	4320.180	1.470	1531	64.353	19.042	0	0.008	0.012	0.003	0.009	0.005	0.348	0.452	0.244	0.364	0.075
Track_1532	1532	NaN	NaN	4	0	0	0	0	0	720.030	2880.120	3600.150	3.063	1532	175.723	70.186	0	0.009	0.012	0.007	0.007	0.003	0.416	0.546	0.301	0.415	0.087
Track_1533	1533	NaN	NaN	3	0	0	0	0	0	480.020	2880.120	3360.140	3.449	1533	25.766	75.587	0	0.008	0.008	0.008	0.008	4.536E-4	0.410	0.518	0.313	0.398	0.084
Track_1534	1534	NaN	NaN	4	0	0	0	0	0	720.030	2880.120	3600.150	4.631	1534	323.559	73.269	0	0.008	0.015	0.003	0.007	0.006	0.592	0.837	0.403	0.577	0.156
Track_1535	1535	NaN	NaN	72	0	0	0	0	0	17040.710	2880.120	19920.830	31.074	1535	406.085	96.938	0	0.008	0.056	0.001	0.006	0.009	0.908	1.184	0.245	0.943	0.189
Track_1536	1536	NaN	NaN	3	0	0	0	0	0	480.020	2880.120	3360.140	2.245	1536	321.277	118.196	0	0.013	0.016	0.009	0.016	0.005	0.305	0.371	0.249	0.295	0.050
Track_1537	1537	NaN	NaN	4	0	0	0	0	0	720.030	2880.120	3600.150	1.696	1537	384.507	134.375	0	0.007	0.008	0.005	0.007	0.002	0.647	0.679	0.609	0.665	0.027
Track_1538	1538	NaN	NaN	3	0	0	0	0	0	480.020	2880.120	3360.140	1.959	1538	339.442	139.503	0	0.006	0.010	0.002	0.010	0.006	0.280	0.298	0.250	0.292	0.022
Track_1539	1539	NaN	NaN	2	0	0	0	0	0	240.010	2880.120	3120.130	1.658	1539	278.335	178.559	0	0.007	0.007	0.007	0.007	NaN	0.410	0.569	0.252	0.569	0.158
Track_1540	1540	NaN	NaN	3	0	0	0	0	0	480.020	2880.120	3360.140	1.696	1540	215.562	206.459	0	0.006	0.009	0.003	0.009	0.004	0.428	0.528	0.367	0.389	0.071
Track_1541	1541	NaN	NaN	2	0	0	0	0	0	240.010	2880.120	3120.130	0.747	1541	281.329	240.475	0	0.003	0.003	0.003	0.003	NaN	0.578	0.619	0.538	0.619	0.041
Track_1542	1542	NaN	NaN	2	0	0	0	0	0	240.010	2880.120	3120.130	1.804	1542	104.977	249.553	0	0.008	0.008	0.008	0.008	NaN	0.257	0.266	0.248	0.266	0.009
Track_1543	1543	NaN	NaN	3	0	0	0	0	0	480.020	2880.120	3360.140	1.780	1543	174.524	291.540	0	0.004	0.005	0.003	0.005	0.001	0.255	0.270	0.244	0.251	0.011
Track_1544	1544	NaN	NaN	2	0	0	0	0	0	240.010	2880.120	3120.130	3.963	1544	151.471	335.286	0	0.017	0.017	0.017	0.017	NaN	0.350	0.367	0.334	0.367	0.017
Track_1545	1545	NaN	NaN	88	0	0	0	0	0	20880.870	4080.170	24961.040	7.931	1545	368.107	33.237	0	0.007	0.054	0.001	0.006	0.007	0.903	1.172	0.237	0.946	0.179
Track_1546	1546	NaN	NaN	109	0	0	0	0	0	25921.080	4080.170	30001.250	7.179	1546	247.357	23.013	0	0.006	0.018	6.267E-4	0.005	0.003	0.984	1.454	0.373	1.024	0.257
Track_1547	1547	NaN	NaN	9	0	0	0	0	0	1920.080	4080.170	6000.250	4.585	1547	66.922	22.780	0	0.009	0.019	5.661E-4	0.008	0.006	0.356	0.602	0.251	0.360	0.101
Track_1548	1548	NaN	NaN	7	0	0	0	0	0	1440.060	4320.180	5760.240	3.273	1548	191.819	23.259	0	0.013	0.039	0.004	0.013	0.013	0.606	0.718	0.491	0.635	0.078
Track_1549	1549	NaN	NaN	6	0	0	0	0	0	1200.050	3840.160	5040.210	5.349	1549	79.596	28.149	0	0.007	0.013	0.003	0.006	0.004	0.677	0.737	0.563	0.695	0.054
Track_1550	1550	NaN	NaN	37	0	0	0	0	0	8640.360	4320.180	12960.540	10.577	1550	20.394	34.543	0	0.008	0.034	0.002	0.006	0.007	0.493	0.796	0.234	0.509	0.174
Track_1551	1551	NaN	NaN	11	0	0	0	0	0	2400.100	4080.170	6480.270	6.485	1551	202.863	37.539	0	0.008	0.016	0.003	0.008	0.004	0.413	0.685	0.260	0.350	0.133
Track_1552	1552	NaN	NaN	36	0	0	0	0	0	8400.350	4320.180	12720.530	16.141	1552	131.606	41.917	0	0.006	0.018	0.001	0.005	0.004	0.988	1.419	0.248	1.037	0.243
Track_1553	1553	NaN	NaN	3	0	0	0	0	0	480.020	4320.180	4800.200	1.859	1553	56.453	41.888	0	0.004	0.005	0.004	0.005	5.755E-4	0.352	0.365	0.333	0.359	0.014
Track_1554	1554	NaN	NaN	4	0	0	0	0	0	720.030	3840.160	4560.190	7.586	1554	409.181	42.257	0	0.011	0.012	0.009	0.011	0.002	0.614	0.787	0.394	0.757	0.164
Track_1555	1555	NaN	NaN	12	0	0	0	0	0	2640.110	4080.170	6720.280	19.977	1555	201.962	49.427	0	0.009	0.019	8.048E-4	0.008	0.006	0.851	1.191	0.434	0.763	0.219
Track_1556	1556	NaN	NaN	21	0	0	0	0	0	4800.200	3840.160	8640.360	11.317	1556	337.367	46.466	0	0.006	0.017	2.079E-4	0.006	0.004	0.792	1.132	0.291	0.794	0.183
Track_1557	1557	NaN	NaN	2	0	0	0	0	0	240.010	4320.180	4560.190	0.729	1557	396.152	44.349	0	0.003	0.003	0.003	0.003	NaN	0.399	0.487	0.311	0.487	0.088
Track_1558	1558	NaN	NaN	2	0	0	0	0	0	240.010	4320.180	4560.190	2.007	1558	115.964	47.592	0	0.008	0.008	0.008	0.008	NaN	0.310	0.311	0.309	0.311	0.001
Track_1559	1559	NaN	NaN	84	0	0	0	0	0	19920.830	4080.170	24001.000	12.302	1559	226.311	58.333	0	0.006	0.023	8.218E-4	0.005	0.004	0.992	1.513	0.526	1.007	0.215
Track_1560	1560	NaN	NaN	17	0	0	0	0	0	3840.160	3840.160	7680.320	2.204	1560	234.828	53.155	0	0.006	0.019	9.963E-4	0.005	0.004	0.541	0.855	0.238	0.487	0.183
Track_1561	1561	NaN	NaN	4	0	0	0	0	0	720.030	4080.170	4800.200	5.602	1561	210.987	55.473	0	0.011	0.015	0.007	0.012	0.004	0.651	0.921	0.517	0.643	0.164
Track_1562	1562	NaN	NaN	24	0	0	0	0	0	5520.230	4320.180	9840.410	6.483	1562	69.589	63.122	0	0.007	0.015	0.002	0.006	0.004	0.611	0.831	0.280	0.619	0.158
Track_1563	1563	NaN	NaN	13	0	0	0	0	0	2880.120	4080.170	6960.290	16.472	1563	114.915	53.556	0	0.014	0.055	0.005	0.011	0.013	0.493	0.747	0.250	0.460	0.162
Track_1564	1564	NaN	NaN	4	0	0	0	0	0	720.030	3840.160	4560.190	6.697	1564	246.293	61.406	0	0.009	0.012	0.006	0.009	0.003	0.503	0.525	0.473	0.508	0.019
Track_1565	1565	NaN	NaN	12	0	0	0	0	0	2640.110	4080.170	6720.280	5.380	1565	310.346	68.735	0	0.006	0.011	0.002	0.005	0.003	0.625	0.831	0.508	0.595	0.088
Track_1566	1566	NaN	NaN	107	0	0	0	0	0	25441.060	4080.170	29521.230	27.205	1566	425.591	68.077	0	0.005	0.021	1.249E-4	0.005	0.004	1.260	1.650	0.355	1.337	0.274
Track_1567	1567	NaN	NaN	15	0	0	0	0	0	3360.140	4080.170	7440.310	11.355	1567	185.107	67.669	0	0.009	0.021	0.002	0.008	0.005	0.464	0.653	0.256	0.451	0.111
Track_1568	1568	NaN	NaN	26	0	0	0	0	0	6000.250	4080.170	10080.420	7.192	1568	13.503	76.710	0	0.007	0.033	7.425E-4	0.005	0.007	0.450	0.772	0.271	0.395	0.141
Track_1569	1569	NaN	NaN	9	0	0	0	0	0	1920.080	4080.170	6000.250	4.200	1569	320.478	75.450	0	0.006	0.009	0.002	0.007	0.002	0.506	0.669	0.258	0.551	0.112
Track_1570	1570	NaN	NaN	6	0	0	0	0	0	1200.050	4080.170	5280.220	6.024	1570	380.959	75.360	0	0.010	0.012	0.007	0.010	0.002	0.791	1.063	0.358	0.829	0.217
Track_1571	1571	NaN	NaN	13	0	0	0	0	0	2880.120	4320.180	7200.300	9.972	1571	110.129	76.262	0	0.006	0.012	0.001	0.006	0.003	0.379	0.595	0.253	0.366	0.097
Track_1572	1572	NaN	NaN	20	0	0	0	0	0	4560.190	4320.180	8880.370	13.579	1572	251.801	89.723	0	0.007	0.020	0.002	0.005	0.004	1.215	1.452	0.684	1.354	0.252
Track_1573	1573	NaN	NaN	39	0	0	0	0	0	9120.380	4320.180	13440.560	13.426	1573	17.005	90.578	0	0.008	0.040	0.002	0.006	0.007	0.873	1.525	0.294	0.910	0.284
Track_1574	1574	NaN	NaN	3	0	0	0	0	0	480.020	4320.180	4800.200	1.978	1574	161.626	94.272	0	0.004	0.005	0.003	0.005	0.001	0.332	0.360	0.302	0.335	0.024
Track_1575	1575	NaN	NaN	42	0	0	0	0	0	9840.410	4320.180	14160.590	36.919	1575	349.063	116.346	0	0.006	0.011	0.001	0.006	0.003	0.994	1.442	0.306	1.050	0.284
Track_1576	1576	NaN	NaN	6	0	0	0	0	0	1200.050	4080.170	5280.220	4.559	1576	313.795	100.397	0	0.014	0.023	0.010	0.011	0.006	0.392	0.482	0.294	0.416	0.059
Track_1577	1577	NaN	NaN	4	0	0	0	0	0	720.030	3840.160	4560.190	2.522	1577	225.649	102.892	0	0.009	0.011	0.004	0.011	0.004	1.058	1.183	0.792	1.139	0.155
Track_1578	1578	NaN	NaN	23	0	0	0	0	0	5280.220	3840.160	9120.380	9.719	1578	291.635	115.660	0	0.007	0.020	0.003	0.006	0.005	0.565	0.995	0.254	0.540	0.194
Track_1579	1579	NaN	NaN	6	0	0	0	0	0	1200.050	4080.170	5280.220	4.796	1579	202.666	112.829	0	0.005	0.009	0.002	0.005	0.003	0.561	0.987	0.270	0.574	0.227
Track_1580	1580	NaN	NaN	40	0	0	0	0	0	9360.390	4080.170	13440.560	16.126	1580	103.392	124.340	0	0.008	0.025	7.309E-4	0.007	0.005	0.772	1.323	0.369	0.702	0.230
Track_1581	1581	NaN	NaN	6	0	0	0	0	0	1200.050	3840.160	5040.210	7.424	1581	159.433	121.851	0	0.007	0.013	0.002	0.007	0.004	0.427	0.498	0.296	0.429	0.066
Track_1582	1582	NaN	NaN	19	0	0	0	0	0	4320.180	4320.180	8640.360	11.353	1582	14.576	123.159	0	0.007	0.014	0.001	0.006	0.004	0.564	0.966	0.233	0.488	0.244
Track_1583	1583	NaN	NaN	43	0	0	0	0	0	10080.420	3840.160	13920.580	10.329	1583	86.219	127.635	0	0.006	0.028	2.664E-4	0.005	0.005	1.104	1.512	0.321	1.262	0.387
Track_1584	1584	NaN	NaN	42	0	0	0	0	0	9840.410	4080.170	13920.580	30.965	1584	176.567	145.116	0	0.009	0.019	0.003	0.007	0.004	0.920	1.325	0.511	0.927	0.153
Track_1585	1585	NaN	NaN	35	0	0	0	0	0	8160.340	4320.180	12480.520	18.359	1585	365.613	141.082	0	0.006	0.015	8.977E-4	0.005	0.003	0.900	1.192	0.265	0.951	0.217
Track_1586	1586	NaN	NaN	4	0	0	0	0	0	720.030	4320.180	5040.210	5.758	1586	377.727	137.614	0	0.008	0.018	0.001	0.006	0.008	0.427	0.530	0.346	0.425	0.066
Track_1587	1587	NaN	NaN	23	0	0	0	0	0	5280.220	4320.180	9600.400	11.904	1587	402.753	143.441	0	0.006	0.012	8.342E-4	0.006	0.003	1.024	1.379	0.363	1.160	0.298
Track_1588	1588	NaN	NaN	109	0	0	0	0	0	25921.080	4080.170	30001.250	39.173	1588	165.311	155.893	0	0.005	0.015	2.586E-4	0.005	0.003	1.033	1.591	0.420	1.048	0.237
Track_1589	1589	NaN	NaN	32	0	0	0	0	0	7440.310	4320.180	11760.490	24.823	1589	171.901	150.564	0	0.008	0.057	0.001	0.006	0.010	0.765	1.233	0.251	0.811	0.239
Track_1590	1590	NaN	NaN	5	0	0	0	0	0	960.040	3840.160	4800.200	8.229	1590	101.872	143.979	0	0.009	0.012	0.006	0.009	0.002	0.370	0.486	0.290	0.340	0.069
Track_1591	1591	NaN	NaN	19	0	0	0	0	0	4320.180	4320.180	8640.360	3.933	1591	284.969	143.704	0	0.008	0.023	0.002	0.006	0.006	0.447	0.703	0.286	0.386	0.138
Track_1592	1592	NaN	NaN	14	0	0	0	0	0	3120.130	4320.180	7440.310	3.101	1592	310.053	148.237	0	0.010	0.038	0.002	0.008	0.009	0.691	0.887	0.329	0.810	0.202
Track_1593	1593	NaN	NaN	3	0	0	0	0	0	480.020	4320.180	4800.200	1.026	1593	131.329	150.120	0	0.024	0.024	0.024	0.024	4.610E-4	1.197	1.808	0.272	1.510	0.665
Track_1594	1594	NaN	NaN	15	0	0	0	0	0	3360.140	4080.170	7440.310	10.254	1594	21.723	147.855	0	0.005	0.015	0.001	0.005	0.003	0.431	0.530	0.275	0.422	0.071
Track_1595	1595	NaN	NaN	67	0	0	0	0	0	15840.660	4320.180	20160.840	36.682	1595	62.785	166.065	0	0.006	0.012	7.471E-4	0.006	0.003	0.680	1.178	0.276	0.690	0.226
Track_1596	1596	NaN	NaN	6	0	0	0	0	0	1200.050	3840.160	5040.210	1.188	1596	59.301	151.182	0	0.005	0.011	0.002	0.003	0.004	0.493	0.680	0.321	0.522	0.137
Track_1597	1597	NaN	NaN	3	0	0	0	0	0	480.020	4080.170	4560.190	2.764	1597	69.753	152.913	0	0.009	0.013	0.004	0.013	0.006	0.386	0.444	0.315	0.400	0.054
Track_1598	1598	NaN	NaN	10	0	0	0	0	0	2160.090	4320.180	6480.270	3.246	1598	319.502	154.298	0	0.005	0.013	0.001	0.004	0.004	0.546	0.739	0.309	0.569	0.150
Track_1599	1599	NaN	NaN	9	0	0	0	0	0	1920.080	4080.170	6000.250	5.015	1599	9.634	152.618	0	0.006	0.013	0.003	0.005	0.003	0.480	0.686	0.366	0.442	0.101
Track_1600	1600	NaN	NaN	21	0	0	0	0	0	4800.200	4080.170	8880.370	4.105	1600	223.065	153.799	0	0.007	0.018	7.071E-4	0.006	0.005	1.247	1.536	0.673	1.269	0.189
Track_1601	1601	NaN	NaN	34	0	0	0	0	0	7920.330	3840.160	11760.490	10.322	1601	285.876	156.283	0	0.007	0.013	9.924E-4	0.007	0.003	1.144	1.601	0.356	1.304	0.368
Track_1602	1602	NaN	NaN	3	0	0	0	0	0	480.020	4320.180	4800.200	6.579	1602	186.219	159.552	0	0.014	0.016	0.012	0.016	0.003	0.583	0.836	0.373	0.540	0.192
Track_1603	1603	NaN	NaN	43	0	0	0	0	0	10080.420	3840.160	13920.580	20.079	1603	306.742	173.279	0	0.006	0.014	6.386E-4	0.005	0.004	0.983	1.429	0.307	1.030	0.239
Track_1604	1604	NaN	NaN	26	0	0	0	0	0	6000.250	4320.180	10320.430	13.506	1604	139.647	172.164	0	0.006	0.013	6.410E-4	0.006	0.003	0.476	0.843	0.231	0.493	0.143
Track_1605	1605	NaN	NaN	46	0	0	0	0	0	10800.450	4080.170	14880.620	26.424	1605	338.624	180.561	0	0.005	0.013	5.346E-4	0.004	0.003	1.082	1.334	0.713	1.075	0.155
Track_1606	1606	NaN	NaN	19	0	0	0	0	0	4320.180	3840.160	8160.340	4.908	1606	391.320	176.334	0	0.006	0.009	6.120E-4	0.007	0.003	0.920	1.192	0.667	0.958	0.135
Track_1607	1607	NaN	NaN	78	0	0	0	0	0	18480.770	4080.170	22560.940	54.008	1607	289.027	204.638	0	0.007	0.024	0.001	0.007	0.004	0.967	1.608	0.312	0.963	0.288
Track_1608	1608	NaN	NaN	78	0	0	0	0	0	18480.770	3840.160	22320.930	41.260	1608	195.128	213.310	0	0.009	0.052	6.267E-4	0.007	0.007	0.743	1.551	0.244	0.727	0.339
Track_1609	1609	NaN	NaN	10	0	0	0	0	0	2160.090	4080.170	6240.260	4.170	1609	374.322	191.985	0	0.006	0.009	0.001	0.006	0.002	0.505	0.607	0.398	0.542	0.078
Track_1610	1610	NaN	NaN	4	0	0	0	0	0	720.030	3840.160	4560.190	3.130	1610	332.994	191.153	0	0.005	0.007	0.001	0.007	0.003	0.564	0.765	0.343	0.684	0.169
Track_1611	1611	NaN	NaN	28	0	0	0	0	0	6480.270	4080.170	10560.440	13.384	1611	252.118	195.913	0	0.007	0.014	0.001	0.007	0.004	1.095	1.509	0.423	1.156	0.295
Track_1612	1612	NaN	NaN	9	0	0	0	0	0	1920.080	3840.160	5760.240	2.899	1612	241.902	195.268	0	0.009	0.015	0.003	0.009	0.004	0.730	1.027	0.469	0.756	0.155
Track_1613	1613	NaN	NaN	3	0	0	0	0	0	480.020	4080.170	4560.190	6.868	1613	250.068	195.293	0	0.016	0.029	0.003	0.029	0.018	0.475	0.535	0.438	0.452	0.043
Track_1614	1614	NaN	NaN	7	0	0	0	0	0	1440.060	4320.180	5760.240	1.266	1614	219.454	206.681	0	0.007	0.010	0.002	0.008	0.003	0.419	0.563	0.345	0.408	0.069
Track_1615	1615	NaN	NaN	14	0	0	0	0	0	3120.130	3840.160	6960.290	17.322	1615	130.412	205.126	0	0.014	0.058	0.001	0.008	0.017	0.317	0.425	0.238	0.319	0.050
Track_1616	1616	NaN	NaN	27	0	0	0	0	0	6240.260	3840.160	10080.420	12.028	1616	404.154	211.458	0	0.005	0.009	0.002	0.005	0.002	0.775	1.210	0.260	0.748	0.266
Track_1617	1617	NaN	NaN	23	0	0	0	0	0	5280.220	3840.160	9120.380	5.470	1617	230.985	209.443	0	0.007	0.028	0.002	0.005	0.006	0.659	0.945	0.429	0.602	0.175
Track_1618	1618	NaN	NaN	5	0	0	0	0	0	960.040	3840.160	4800.200	3.487	1618	33.093	211.115	0	0.010	0.016	0.002	0.014	0.006	0.677	1.018	0.457	0.601	0.198
Track_1619	1619	NaN	NaN	3	0	0	0	0	0	480.020	4320.180	4800.200	4.604	1619	87.381	212.549	0	0.011	0.017	0.005	0.017	0.008	0.267	0.271	0.262	0.270	0.004
Track_1620	1620	NaN	NaN	16	0	0	0	0	0	3600.150	4080.170	7680.320	13.615	1620	109.466	215.716	0	0.010	0.019	0.001	0.010	0.005	0.535	0.897	0.236	0.571	0.204
Track_1621	1621	NaN	NaN	4	0	0	0	0	0	720.030	4320.180	5040.210	4.523	1621	158.684	217.715	0	0.009	0.015	0.005	0.008	0.005	0.411	0.511	0.356	0.390	0.059
Track_1622	1622	NaN	NaN	5	0	0	0	0	0	960.040	3840.160	4800.200	2.935	1622	8.015	218.564	0	0.006	0.008	0.004	0.007	0.002	0.287	0.356	0.240	0.283	0.041
Track_1623	1623	NaN	NaN	53	0	0	0	0	0	12480.520	3840.160	16320.680	32.843	1623	390.663	240.871	0	0.006	0.014	4.279E-4	0.006	0.003	0.846	1.301	0.435	0.839	0.191
Track_1624	1624	NaN	NaN	19	0	0	0	0	0	4320.180	4080.170	8400.350	9.270	1624	321.565	222.191	0	0.005	0.009	0.001	0.004	0.002	0.569	0.963	0.353	0.543	0.164
Track_1625	1625	NaN	NaN	81	0	0	0	0	0	19200.800	3840.160	23040.960	34.155	1625	139.517	249.330	0	0.008	0.024	7.253E-4	0.007	0.005	0.741	0.948	0.392	0.762	0.109
Track_1626	1626	NaN	NaN	2	0	0	0	0	0	240.010	4320.180	4560.190	4.472	1626	117.413	233.807	0	0.019	0.019	0.019	0.019	NaN	0.256	0.268	0.243	0.268	0.013
Track_1627	1627	NaN	NaN	3	0	0	0	0	0	480.020	4320.180	4800.200	1.809	1627	295.777	236.220	0	0.005	0.007	0.003	0.007	0.003	0.830	0.843	0.811	0.837	0.014
Track_1628	1628	NaN	NaN	35	0	0	0	0	0	8160.340	4320.180	12480.520	7.092	1628	80.312	233.122	0	0.006	0.013	0.001	0.006	0.003	1.282	1.718	0.428	1.340	0.412
Track_1629	1629	NaN	NaN	6	0	0	0	0	0	1200.050	3840.160	5040.210	13.844	1629	62.792	240.223	0	0.014	0.022	0.009	0.012	0.006	0.393	0.843	0.259	0.325	0.203
Track_1630	1630	NaN	NaN	36	0	0	0	0	0	8400.350	4080.170	12480.520	31.212	1630	284.858	252.009	0	0.008	0.023	0.002	0.007	0.004	0.923	1.528	0.483	0.903	0.275
Track_1631	1631	NaN	NaN	15	0	0	0	0	0	3360.140	4320.180	7680.320	16.047	1631	113.575	241.102	0	0.012	0.053	0.002	0.007	0.013	0.357	0.594	0.232	0.331	0.093
Track_1632	1632	NaN	NaN	2	0	0	0	0	0	240.010	4320.180	4560.190	0.640	1632	373.350	244.476	0	0.003	0.003	0.003	0.003	NaN	0.527	0.677	0.377	0.677	0.150
Track_1633	1633	NaN	NaN	22	0	0	0	0	0	5040.210	4320.180	9360.390	9.063	1633	253.809	251.721	0	0.006	0.012	0.002	0.007	0.003	0.980	1.342	0.321	1.018	0.221
Track_1634	1634	NaN	NaN	44	0	0	0	0	0	10320.430	4320.180	14640.610	4.882	1634	347.010	246.608	0	0.006	0.016	6.755E-4	0.005	0.004	1.439	1.828	0.442	1.502	0.277
Track_1635	1635	NaN	NaN	81	0	0	0	0	0	19200.800	3840.160	23040.960	35.773	1635	397.207	268.170	0	0.005	0.025	3.447E-4	0.005	0.003	1.006	1.513	0.488	1.006	0.197
Track_1636	1636	NaN	NaN	4	0	0	0	0	0	720.030	4080.170	4800.200	3.807	1636	45.330	252.442	0	0.008	0.012	0.004	0.008	0.004	0.498	0.712	0.335	0.515	0.139
Track_1637	1637	NaN	NaN	3	0	0	0	0	0	480.020	4320.180	4800.200	0.513	1637	301.127	252.524	0	0.004	0.005	0.004	0.005	0.001	0.373	0.536	0.232	0.351	0.125
Track_1638	1638	NaN	NaN	7	0	0	0	0	0	1440.060	3840.160	5280.220	11.777	1638	247.369	251.130	0	0.011	0.042	1.994E-4	0.006	0.016	0.561	0.816	0.420	0.489	0.141
Track_1639	1639	NaN	NaN	63	0	0	0	0	0	14880.620	4080.170	18960.790	17.432	1639	98.678	246.295	0	0.011	0.051	7.842E-4	0.008	0.009	0.534	1.290	0.238	0.445	0.249
Track_1640	1640	NaN	NaN	29	0	0	0	0	0	6720.280	3840.160	10560.440	14.998	1640	96.816	260.888	0	0.005	0.013	4.728E-4	0.006	0.003	0.910	0.997	0.776	0.918	0.048
Track_1641	1641	NaN	NaN	30	0	0	0	0	0	6960.290	4320.180	11280.470	15.412	1641	25.639	261.017	0	0.006	0.019	0.001	0.006	0.004	0.600	0.899	0.293	0.604	0.157
Track_1642	1642	NaN	NaN	63	0	0	0	0	0	14880.620	4320.180	19200.800	13.555	1642	349.099	259.186	0	0.006	0.031	7.247E-4	0.005	0.005	1.088	1.391	0.512	1.150	0.195
Track_1643	1643	NaN	NaN	11	0	0	0	0	0	2400.100	3840.160	6240.260	6.282	1643	328.334	261.211	0	0.008	0.018	8.990E-4	0.008	0.005	0.472	0.780	0.295	0.464	0.137
Track_1644	1644	NaN	NaN	50	0	0	0	0	0	11760.490	4080.170	15840.660	28.175	1644	402.988	273.430	0	0.005	0.013	3.688E-4	0.004	0.003	1.081	1.438	0.301	1.162	0.248
Track_1645	1645	NaN	NaN	3	0	0	0	0	0	480.020	4080.170	4560.190	6.982	1645	287.527	263.825	0	0.015	0.018	0.011	0.018	0.004	0.886	0.904	0.865	0.890	0.016
Track_1646	1646	NaN	NaN	4	0	0	0	0	0	720.030	4320.180	5040.210	10.482	1646	198.240	258.644	0	0.017	0.032	0.007	0.011	0.013	0.245	0.253	0.239	0.244	0.005
Track_1647	1647	NaN	NaN	14	0	0	0	0	0	3120.130	3840.160	6960.290	2.437	1647	18.105	267.667	0	0.007	0.015	0.002	0.007	0.004	0.385	0.627	0.242	0.407	0.105
Track_1648	1648	NaN	NaN	35	0	0	0	0	0	8160.340	3840.160	12000.500	7.537	1648	387.377	274.442	0	0.006	0.030	0.001	0.004	0.005	0.809	1.086	0.338	0.815	0.191
Track_1649	1649	NaN	NaN	3	0	0	0	0	0	480.020	4320.180	4800.200	3.120	1649	190.407	273.686	0	0.007	0.008	0.005	0.008	0.002	0.305	0.311	0.299	0.306	0.005
Track_1650	1650	NaN	NaN	93	0	0	0	0	0	22080.920	3840.160	25921.080	30.587	1650	90.682	291.491	0	0.008	0.022	0.001	0.007	0.005	0.848	1.335	0.418	0.824	0.187
Track_1651	1651	NaN	NaN	3	0	0	0	0	0	480.020	4080.170	4560.190	1.748	1651	303.191	278.796	0	0.004	0.007	0.002	0.007	0.003	0.319	0.367	0.250	0.340	0.050
Track_1652	1652	NaN	NaN	34	0	0	0	0	0	7920.330	4320.180	12240.510	29.161	1652	69.354	290.372	0	0.008	0.024	8.076E-4	0.007	0.005	0.409	0.613	0.253	0.409	0.095
Track_1653	1653	NaN	NaN	2	0	0	0	0	0	240.010	4320.180	4560.190	0.868	1653	66.652	286.259	0	0.004	0.004	0.004	0.004	NaN	0.255	0.279	0.231	0.279	0.024
Track_1654	1654	NaN	NaN	8	0	0	0	0	0	1680.070	3840.160	5520.230	7.364	1654	172.636	290.063	0	0.008	0.018	0.003	0.008	0.005	0.324	0.399	0.258	0.326	0.037
Track_1655	1655	NaN	NaN	14	0	0	0	0	0	3120.130	3840.160	6960.290	11.745	1655	158.970	293.504	0	0.007	0.013	0.002	0.007	0.004	0.345	0.407	0.272	0.352	0.038
Track_1656	1656	NaN	NaN	5	0	0	0	0	0	960.040	4080.170	5040.210	6.642	1656	222.525	291.000	0	0.011	0.016	0.008	0.010	0.003	0.317	0.357	0.242	0.336	0.041
Track_1657	1657	NaN	NaN	5	0	0	0	0	0	960.040	4080.170	5040.210	1.507	1657	332.150	295.983	0	0.007	0.015	0.001	0.005	0.006	0.366	0.518	0.289	0.337	0.083
Track_1658	1658	NaN	NaN	8	0	0	0	0	0	1680.070	4320.180	6000.250	1.001	1658	237.599	298.014	0	0.008	0.012	0.006	0.007	0.002	0.265	0.286	0.234	0.280	0.019
Track_1659	1659	NaN	NaN	12	0	0	0	0	0	2640.110	4320.180	6960.290	7.114	1659	207.592	299.287	0	0.007	0.038	0.002	0.003	0.010	0.314	0.385	0.276	0.308	0.029
Track_1660	1660	NaN	NaN	46	0	0	0	0	0	10800.450	3840.160	14640.610	11.926	1660	345.173	298.824	0	0.011	0.060	0.002	0.008	0.010	1.093	1.728	0.387	1.156	0.360
Track_1661	1661	NaN	NaN	20	0	0	0	0	0	4560.190	3840.160	8400.350	2.165	1661	228.734	304.913	0	0.006	0.014	0.001	0.005	0.003	0.311	0.394	0.244	0.301	0.047
Track_1662	1662	NaN	NaN	15	0	0	0	0	0	3360.140	4320.180	7680.320	3.642	1662	282.330	305.578	0	0.006	0.019	0.003	0.005	0.005	0.298	0.355	0.253	0.294	0.032
Track_1663	1663	NaN	NaN	13	0	0	0	0	0	2880.120	4080.170	6960.290	10.198	1663	371.642	301.477	0	0.008	0.017	8.251E-4	0.009	0.005	1.272	1.689	0.872	1.253	0.267
Track_1664	1664	NaN	NaN	7	0	0	0	0	0	1440.060	3840.160	5280.220	8.711	1664	22.316	313.382	0	0.007	0.020	0.001	0.006	0.006	0.366	0.403	0.264	0.379	0.044
Track_1665	1665	NaN	NaN	3	0	0	0	0	0	480.020	4320.180	4800.200	1.080	1665	32.259	313.313	0	0.005	0.006	0.004	0.006	0.001	0.313	0.353	0.240	0.345	0.051
Track_1666	1666	NaN	NaN	3	0	0	0	0	0	480.020	4320.180	4800.200	7.125	1666	206.980	310.278	0	0.015	0.028	0.002	0.028	0.018	0.301	0.322	0.290	0.291	0.015
Track_1667	1667	NaN	NaN	22	0	0	0	0	0	5040.210	3840.160	8880.370	23.089	1667	348.707	323.550	0	0.012	0.024	0.003	0.010	0.006	0.901	1.324	0.242	1.034	0.310
Track_1668	1668	NaN	NaN	3	0	0	0	0	0	480.020	4080.170	4560.190	1.129	1668	105.161	313.079	0	0.003	0.004	0.002	0.004	0.002	0.241	0.249	0.234	0.241	0.006
Track_1669	1669	NaN	NaN	5	0	0	0	0	0	960.040	3840.160	4800.200	7.019	1669	245.495	314.432	0	0.008	0.010	0.004	0.009	0.003	0.330	0.361	0.310	0.328	0.018
Track_1670	1670	NaN	NaN	6	0	0	0	0	0	1200.050	4080.170	5280.220	7.293	1670	78.991	315.630	0	0.008	0.015	0.001	0.009	0.006	0.278	0.303	0.242	0.281	0.020
Track_1671	1671	NaN	NaN	6	0	0	0	0	0	1200.050	4320.180	5520.230	1.077	1671	367.602	319.831	0	0.006	0.011	5.883E-4	0.006	0.004	0.824	1.021	0.635	0.875	0.137
Track_1672	1672	NaN	NaN	3	0	0	0	0	0	480.020	4080.170	4560.190	2.145	1672	188.081	322.425	0	0.007	0.010	0.004	0.010	0.004	0.315	0.320	0.311	0.313	0.004
Track_1673	1673	NaN	NaN	10	0	0	0	0	0	2160.090	4080.170	6240.260	4.456	1673	151.594	324.542	0	0.006	0.010	0.001	0.007	0.003	0.285	0.324	0.252	0.287	0.023
Track_1674	1674	NaN	NaN	2	0	0	0	0	0	240.010	4320.180	4560.190	2.006	1674	328.913	328.091	0	0.008	0.008	0.008	0.008	NaN	0.253	0.272	0.233	0.272	0.020
Track_1675	1675	NaN	NaN	24	0	0	0	0	0	5520.230	3840.160	9360.390	27.154	1675	372.358	324.991	0	0.010	0.031	0.003	0.009	0.006	1.017	1.552	0.449	0.972	0.332
Track_1676	1676	NaN	NaN	3	0	0	0	0	0	480.020	4080.170	4560.190	3.777	1676	344.368	332.446	0	0.010	0.010	0.010	0.010	2.393E-4	0.277	0.310	0.239	0.282	0.029
Track_1677	1677	NaN	NaN	8	0	0	0	0	0	1680.070	4080.170	5760.240	8.091	1677	354.172	337.171	0	0.010	0.019	0.003	0.010	0.006	0.470	0.906	0.248	0.447	0.179
Track_1678	1678	NaN	NaN	2	0	0	0	0	0	240.010	4320.180	4560.190	0.202	1678	365.721	338.971	0	8.412E-4	8.412E-4	8.412E-4	8.412E-4	NaN	0.564	0.628	0.499	0.628	0.064
Track_1679	1679	NaN	NaN	8	0	0	0	0	0	1680.070	4320.180	6000.250	2.019	1679	77.081	1.334	0	0.011	0.019	0.002	0.007	0.008	0.457	0.602	0.315	0.507	0.094
Track_1680	1680	NaN	NaN	15	0	0	0	0	0	3360.140	4320.180	7680.320	2.221	1680	188.736	0.553	0	0.005	0.015	0.000	0.003	0.004	1.157	1.651	0.318	1.288	0.402
Track_1681	1681	NaN	NaN	9	0	0	0	0	0	1920.080	3840.160	5760.240	3.104	1681	234.423	0.770	0	0.005	0.016	8.412E-4	0.004	0.005	1.069	1.444	0.453	1.164	0.312
Track_1682	1682	NaN	NaN	31	0	0	0	0	0	7200.300	4320.180	11520.480	3.432	1682	344.665	0.371	0	0.005	0.017	0.000	0.003	0.005	1.001	1.655	0.233	1.047	0.428
Track_1683	1683	NaN	NaN	7	0	0	0	0	0	1440.060	4080.170	5520.230	6.057	1683	379.003	0.000	0	0.009	0.027	0.002	0.011	0.010	0.806	1.208	0.267	0.919	0.320
Track_1684	1684	NaN	NaN	4	0	0	0	0	0	720.030	3840.160	4560.190	2.594	1684	54.134	6.840	0	0.004	0.006	0.002	0.005	0.002	0.668	0.725	0.539	0.711	0.075
Track_1685	1685	NaN	NaN	8	0	0	0	0	0	1680.070	4080.170	5760.240	9.700	1685	128.628	8.676	0	0.008	0.022	0.003	0.006	0.007	0.624	0.835	0.387	0.660	0.153
Track_1686	1686	NaN	NaN	109	0	0	0	0	0	25921.080	4080.170	30001.250	9.689	1686	279.336	7.375	0	0.005	0.021	0.000	0.004	0.004	0.750	1.439	0.274	0.670	0.289
Track_1687	1687	NaN	NaN	10	0	0	0	0	0	2160.090	4080.170	6240.260	10.221	1687	76.197	10.334	0	0.009	0.018	0.004	0.010	0.005	0.367	0.495	0.286	0.380	0.072
Track_1688	1688	NaN	NaN	33	0	0	0	0	0	7680.320	3840.160	11520.480	15.505	1688	43.222	16.106	0	0.011	0.031	0.003	0.009	0.007	0.814	1.505	0.253	0.906	0.333
Track_1689	1689	NaN	NaN	3	0	0	0	0	0	480.020	4080.170	4560.190	2.481	1689	83.138	15.764	0	0.005	0.006	0.005	0.006	4.474E-4	0.272	0.308	0.236	0.271	0.029
Track_1690	1690	NaN	NaN	33	0	0	0	0	0	7680.320	4080.170	11760.490	19.696	1690	295.473	23.964	0	0.010	0.053	0.002	0.008	0.010	0.680	1.281	0.255	0.636	0.302
Track_1691	1691	NaN	NaN	2	0	0	0	0	0	240.010	4080.170	4320.180	1.139	1691	27.717	41.600	0	0.005	0.005	0.005	0.005	NaN	0.524	0.526	0.522	0.526	0.002
Track_1692	1692	NaN	NaN	2	0	0	0	0	0	240.010	4080.170	4320.180	1.413	1692	0.000	46.333	0	0.006	0.006	0.006	0.006	NaN	0.385	0.440	0.331	0.440	0.054
Track_1693	1693	NaN	NaN	5	0	0	0	0	0	960.040	3360.140	4320.180	15.315	1693	379.467	41.902	0	0.017	0.045	0.003	0.015	0.019	0.581	0.975	0.254	0.579	0.238
Track_1694	1694	NaN	NaN	3	0	0	0	0	0	480.020	3840.160	4320.180	3.571	1694	376.549	65.539	0	0.007	0.011	0.004	0.011	0.005	0.570	0.680	0.413	0.617	0.114
Track_1695	1695	NaN	NaN	2	0	0	0	0	0	240.010	4080.170	4320.180	1.553	1695	191.252	85.605	0	0.006	0.006	0.006	0.006	NaN	0.393	0.482	0.305	0.482	0.089
Track_1696	1696	NaN	NaN	3	0	0	0	0	0	480.020	3840.160	4320.180	1.936	1696	59.376	109.152	0	0.006	0.006	0.005	0.006	5.299E-4	0.389	0.498	0.301	0.368	0.082
Track_1697	1697	NaN	NaN	16	0	0	0	0	0	3600.150	3840.160	7440.310	10.674	1697	18.531	103.832	0	0.010	0.055	0.002	0.006	0.013	0.781	1.564	0.236	0.717	0.424
Track_1698	1698	NaN	NaN	2	0	0	0	0	0	240.010	4080.170	4320.180	0.829	1698	243.891	180.240	0	0.003	0.003	0.003	0.003	NaN	0.725	0.852	0.599	0.852	0.126
Track_1699	1699	NaN	NaN	2	0	0	0	0	0	240.010	4080.170	4320.180	3.550	1699	348.713	257.946	0	0.015	0.015	0.015	0.015	NaN	0.441	0.549	0.333	0.549	0.108
Track_1700	1700	NaN	NaN	2	0	0	0	0	0	240.010	4080.170	4320.180	1.435	1700	95.156	283.357	0	0.006	0.006	0.006	0.006	NaN	0.257	0.264	0.250	0.264	0.007
Track_1701	1701	NaN	NaN	3	0	0	0	0	0	480.020	3840.160	4320.180	1.846	1701	221.563	285.150	0	0.005	0.006	0.004	0.006	0.002	0.355	0.396	0.278	0.391	0.055
Track_1702	1702	NaN	NaN	3	0	0	0	0	0	480.020	3840.160	4320.180	2.774	1702	207.167	305.830	0	0.011	0.013	0.009	0.013	0.002	0.297	0.311	0.285	0.296	0.011
Track_1703	1703	NaN	NaN	3	0	0	0	0	0	480.020	3840.160	4320.180	4.418	1703	337.881	321.468	0	0.010	0.012	0.008	0.012	0.003	0.572	0.673	0.459	0.584	0.088
Track_1704	1704	NaN	NaN	2	0	0	0	0	0	240.010	5040.210	5280.220	1.541	1704	292.684	306.551	0	0.006	0.006	0.006	0.006	NaN	0.259	0.270	0.247	0.270	0.012
Track_1705	1705	NaN	NaN	3	0	0	0	0	0	480.020	5040.210	5520.230	8.699	1705	185.578	310.440	0	0.018	0.021	0.016	0.021	0.003	0.277	0.298	0.261	0.273	0.015
Track_1706	1706	NaN	NaN	27	0	0	0	0	0	6240.260	4560.190	10800.450	11.405	1706	244.267	317.542	0	0.006	0.018	0.002	0.006	0.003	0.295	0.336	0.259	0.293	0.020
Track_1707	1707	NaN	NaN	47	0	0	0	0	0	11040.460	5040.210	16080.670	12.060	1707	361.848	315.322	0	0.011	0.056	0.001	0.010	0.009	0.930	1.519	0.259	0.927	0.296
Track_1708	1708	NaN	NaN	35	0	0	0	0	0	8160.340	5040.210	13200.550	27.487	1708	377.537	320.110	0	0.009	0.023	0.001	0.008	0.005	1.105	1.316	0.722	1.164	0.164
Track_1709	1709	NaN	NaN	10	0	0	0	0	0	2160.090	5040.210	7200.300	16.615	1709	105.332	312.306	0	0.010	0.017	0.003	0.009	0.004	0.273	0.316	0.246	0.273	0.021
Track_1710	1710	NaN	NaN	9	0	0	0	0	0	1920.080	4560.190	6480.270	11.352	1710	86.236	317.556	0	0.013	0.034	0.002	0.009	0.013	0.255	0.281	0.233	0.251	0.015
Track_1711	1711	NaN	NaN	56	0	0	0	0	0	13200.550	4560.190	17760.740	11.265	1711	165.034	332.093	0	0.006	0.016	4.153E-4	0.006	0.003	0.364	0.553	0.235	0.368	0.073
Track_1712	1712	NaN	NaN	19	0	0	0	0	0	4320.180	4560.190	8880.370	6.016	1712	154.349	331.461	0	0.008	0.013	0.004	0.008	0.003	0.270	0.331	0.232	0.268	0.026
Track_1713	1713	NaN	NaN	21	0	0	0	0	0	4800.200	5040.210	9840.410	12.687	1713	372.893	331.758	0	0.011	0.024	0.003	0.009	0.006	0.996	1.284	0.563	0.937	0.164
Track_1714	1714	NaN	NaN	6	0	0	0	0	0	1200.050	4560.190	5760.240	1.211	1714	328.434	338.594	0	0.014	0.031	8.412E-4	0.011	0.014	0.371	0.443	0.292	0.391	0.059
Track_1715	1715	NaN	NaN	33	0	0	0	0	0	7680.320	5040.210	12720.530	12.135	1715	58.542	6.031	0	0.010	0.044	0.002	0.009	0.008	0.557	1.003	0.253	0.504	0.191
Track_1716	1716	NaN	NaN	7	0	0	0	0	0	1440.060	5040.210	6480.270	2.019	1716	62.441	0.000	0	0.006	0.010	0.002	0.008	0.004	0.562	0.913	0.293	0.375	0.259
Track_1717	1717	NaN	NaN	5	0	0	0	0	0	960.040	5040.210	6000.250	2.019	1717	320.640	0.000	0	0.005	0.008	0.002	0.006	0.003	0.776	1.314	0.238	0.855	0.372
Track_1718	1718	NaN	NaN	7	0	0	0	0	0	1440.060	4800.200	6240.260	2.019	1718	374.179	1.226	0	0.006	0.012	0.002	0.006	0.004	1.017	1.464	0.784	0.928	0.242
Track_1719	1719	NaN	NaN	33	0	0	0	0	0	7680.320	5040.210	12720.530	12.259	1719	415.603	7.215	0	0.009	0.022	0.000	0.009	0.005	1.301	1.653	0.487	1.463	0.366
Track_1720	1720	NaN	NaN	5	0	0	0	0	0	960.040	4560.190	5520.230	11.193	1720	414.203	5.717	0	0.013	0.017	0.004	0.015	0.006	0.559	0.722	0.441	0.516	0.107
Track_1721	1721	NaN	NaN	6	0	0	0	0	0	1200.050	4800.200	6000.250	2.795	1721	403.811	7.114	0	0.009	0.013	0.004	0.009	0.003	0.972	1.135	0.376	1.122	0.274
Track_1722	1722	NaN	NaN	29	0	0	0	0	0	6720.280	4560.190	11280.470	8.410	1722	384.252	10.423	0	0.008	0.024	6.092E-4	0.007	0.006	0.946	1.318	0.411	0.956	0.236
Track_1723	1723	NaN	NaN	23	0	0	0	0	0	5280.220	4800.200	10080.420	10.982	1723	147.904	15.044	0	0.007	0.051	0.001	0.005	0.010	0.368	0.501	0.236	0.364	0.069
Track_1724	1724	NaN	NaN	2	0	0	0	0	0	240.010	5040.210	5280.220	3.080	1724	9.665	11.754	0	0.013	0.013	0.013	0.013	NaN	0.296	0.302	0.290	0.302	0.006
Track_1725	1725	NaN	NaN	11	0	0	0	0	0	2400.100	4800.200	7200.300	3.663	1725	427.180	13.424	0	0.006	0.013	0.003	0.006	0.003	0.392	0.509	0.249	0.408	0.085
Track_1726	1726	NaN	NaN	15	0	0	0	0	0	3360.140	4800.200	8160.340	4.417	1726	59.835	17.598	0	0.009	0.017	0.003	0.009	0.004	0.519	0.786	0.235	0.512	0.213
Track_1727	1727	NaN	NaN	89	0	0	0	0	0	21120.880	4800.200	25921.080	31.060	1727	157.811	17.005	0	0.006	0.013	4.175E-4	0.006	0.003	1.063	1.702	0.294	1.085	0.260
Track_1728	1728	NaN	NaN	20	0	0	0	0	0	4560.190	4560.190	9120.380	2.530	1728	386.820	26.143	0	0.010	0.025	0.002	0.007	0.007	1.113	1.458	0.444	1.139	0.257
Track_1729	1729	NaN	NaN	9	0	0	0	0	0	1920.080	5040.210	6960.290	6.056	1729	186.712	24.563	0	0.008	0.011	0.003	0.009	0.003	0.536	0.856	0.258	0.524	0.189
Track_1730	1730	NaN	NaN	31	0	0	0	0	0	7200.300	4560.190	11760.490	5.259	1730	171.221	33.923	0	0.005	0.017	4.970E-4	0.004	0.003	1.063	1.473	0.455	1.107	0.247
Track_1731	1731	NaN	NaN	5	0	0	0	0	0	960.040	4800.200	5760.240	1.020	1731	232.473	32.080	0	0.004	0.005	0.003	0.004	8.120E-4	0.660	0.735	0.592	0.625	0.059
Track_1732	1732	NaN	NaN	38	0	0	0	0	0	8880.370	5040.210	13920.580	11.072	1732	9.158	41.803	0	0.006	0.016	0.000	0.006	0.004	0.759	1.157	0.256	0.906	0.294
Track_1733	1733	NaN	NaN	13	0	0	0	0	0	2880.120	4560.190	7440.310	11.516	1733	355.778	40.224	0	0.010	0.029	0.002	0.008	0.008	0.905	1.591	0.331	0.837	0.348
Track_1734	1734	NaN	NaN	5	0	0	0	0	0	960.040	5040.210	6000.250	15.886	1734	99.066	49.480	0	0.022	0.056	5.773E-4	0.028	0.026	0.445	0.712	0.358	0.385	0.134
Track_1735	1735	NaN	NaN	7	0	0	0	0	0	1440.060	5040.210	6480.270	1.131	1735	317.914	44.871	0	0.004	0.005	0.002	0.005	0.001	0.630	0.783	0.282	0.660	0.154
Track_1736	1736	NaN	NaN	9	0	0	0	0	0	1920.080	5040.210	6960.290	6.339	1736	28.710	50.161	0	0.009	0.016	0.005	0.008	0.004	0.701	0.877	0.498	0.717	0.132
Track_1737	1737	NaN	NaN	34	0	0	0	0	0	7920.330	5040.210	12960.540	12.801	1737	371.323	57.108	0	0.008	0.021	6.154E-4	0.007	0.006	0.757	1.194	0.238	0.798	0.256
Track_1738	1738	NaN	NaN	30	0	0	0	0	0	6960.290	4800.200	11760.490	9.676	1738	35.560	57.879	0	0.007	0.017	0.001	0.006	0.004	0.458	0.748	0.256	0.462	0.145
Track_1739	1739	NaN	NaN	8	0	0	0	0	0	1680.070	4560.190	6240.260	2.973	1739	351.948	55.138	0	0.005	0.009	0.002	0.005	0.003	0.623	0.776	0.384	0.710	0.141
Track_1740	1740	NaN	NaN	7	0	0	0	0	0	1440.060	4800.200	6240.260	14.066	1740	213.830	58.893	0	0.011	0.027	0.002	0.008	0.010	0.627	0.832	0.380	0.691	0.157
Track_1741	1741	NaN	NaN	5	0	0	0	0	0	960.040	4560.190	5520.230	5.135	1741	418.450	62.751	0	0.015	0.034	0.004	0.012	0.013	0.283	0.304	0.268	0.285	0.012
Track_1742	1742	NaN	NaN	4	0	0	0	0	0	720.030	5040.210	5760.240	2.757	1742	394.393	66.476	0	0.008	0.012	0.005	0.007	0.003	0.412	0.585	0.295	0.415	0.108
Track_1743	1743	NaN	NaN	9	0	0	0	0	0	1920.080	4560.190	6480.270	8.437	1743	173.085	67.053	0	0.009	0.029	0.002	0.008	0.008	0.358	0.486	0.235	0.340	0.075
Track_1744	1744	NaN	NaN	94	0	0	0	0	0	22320.930	5040.210	27361.140	27.168	1744	249.565	58.753	0	0.007	0.054	3.562E-4	0.006	0.007	1.141	1.748	0.236	1.157	0.365
Track_1745	1745	NaN	NaN	15	0	0	0	0	0	3360.140	4800.200	8160.340	10.236	1745	233.801	71.783	0	0.009	0.027	0.002	0.007	0.007	1.021	1.517	0.233	1.060	0.337
Track_1746	1746	NaN	NaN	2	0	0	0	0	0	240.010	5040.210	5280.220	1.773	1746	121.691	79.105	0	0.007	0.007	0.007	0.007	NaN	0.482	0.569	0.396	0.569	0.087
Track_1747	1747	NaN	NaN	10	0	0	0	0	0	2160.090	4560.190	6720.280	7.392	1747	257.675	88.741	0	0.016	0.058	0.001	0.007	0.020	0.397	0.682	0.262	0.391	0.116
Track_1748	1748	NaN	NaN	10	0	0	0	0	0	2160.090	4560.190	6720.280	4.803	1748	126.491	80.893	0	0.009	0.012	0.005	0.010	0.003	0.652	1.133	0.270	0.778	0.241
Track_1749	1749	NaN	NaN	4	0	0	0	0	0	720.030	4560.190	5280.220	3.071	1749	368.338	82.849	0	0.008	0.011	0.006	0.009	0.003	0.358	0.393	0.312	0.372	0.030
Track_1750	1750	NaN	NaN	7	0	0	0	0	0	1440.060	4560.190	6000.250	5.423	1750	210.453	82.115	0	0.007	0.011	0.004	0.007	0.003	0.451	0.662	0.245	0.405	0.132
Track_1751	1751	NaN	NaN	18	0	0	0	0	0	4080.170	4800.200	8880.370	3.745	1751	169.700	85.316	0	0.010	0.026	0.003	0.010	0.006	0.835	1.382	0.369	0.793	0.272
Track_1752	1752	NaN	NaN	11	0	0	0	0	0	2400.100	5040.210	7440.310	1.266	1752	203.669	85.447	0	0.006	0.011	5.342E-4	0.005	0.003	0.931	1.197	0.718	0.924	0.146
Track_1753	1753	NaN	NaN	29	0	0	0	0	0	6720.280	4560.190	11280.470	11.210	1753	376.959	91.220	0	0.007	0.024	0.002	0.006	0.005	0.703	1.035	0.248	0.737	0.172
Track_1754	1754	NaN	NaN	20	0	0	0	0	0	4560.190	4560.190	9120.380	4.526	1754	426.096	98.246	0	0.005	0.011	4.514E-4	0.004	0.003	0.411	0.597	0.235	0.408	0.098
Track_1755	1755	NaN	NaN	8	0	0	0	0	0	1680.070	4800.200	6480.270	4.377	1755	332.431	99.381	0	0.016	0.030	0.006	0.012	0.009	0.673	1.536	0.294	0.648	0.349
Track_1756	1756	NaN	NaN	34	0	0	0	0	0	7920.330	4560.190	12480.520	3.734	1756	222.052	97.711	0	0.007	0.039	7.965E-4	0.005	0.008	0.960	1.560	0.333	1.071	0.374
Track_1757	1757	NaN	NaN	10	0	0	0	0	0	2160.090	4560.190	6720.280	8.209	1757	139.169	105.179	0	0.009	0.029	0.002	0.006	0.008	0.288	0.387	0.233	0.280	0.046
Track_1758	1758	NaN	NaN	84	0	0	0	0	0	19920.830	4560.190	24481.020	15.569	1758	175.607	116.528	0	0.006	0.032	6.685E-4	0.006	0.005	0.995	1.461	0.260	1.001	0.253
Track_1759	1759	NaN	NaN	21	0	0	0	0	0	4800.200	4560.190	9360.390	3.932	1759	161.297	109.569	0	0.007	0.029	0.002	0.006	0.006	0.536	0.751	0.329	0.562	0.106
Track_1760	1760	NaN	NaN	2	0	0	0	0	0	240.010	5040.210	5280.220	1.468	1760	208.879	116.464	0	0.006	0.006	0.006	0.006	NaN	0.612	0.640	0.584	0.640	0.028
Track_1761	1761	NaN	NaN	3	0	0	0	0	0	480.020	4800.200	5280.220	8.101	1761	366.222	119.953	0	0.017	0.028	0.006	0.028	0.015	0.597	0.699	0.479	0.613	0.091
Track_1762	1762	NaN	NaN	8	0	0	0	0	0	1680.070	4560.190	6240.260	5.384	1762	311.882	122.968	0	0.005	0.007	0.003	0.005	0.001	0.289	0.348	0.245	0.300	0.038
Track_1763	1763	NaN	NaN	12	0	0	0	0	0	2640.110	4800.200	7440.310	4.640	1763	378.506	124.413	0	0.007	0.015	0.002	0.006	0.004	0.689	0.902	0.240	0.713	0.167
Track_1764	1764	NaN	NaN	14	0	0	0	0	0	3120.130	4560.190	7680.320	5.678	1764	305.669	121.258	0	0.005	0.010	0.002	0.005	0.002	0.307	0.429	0.231	0.289	0.058
Track_1765	1765	NaN	NaN	6	0	0	0	0	0	1200.050	5040.210	6240.260	4.845	1765	0.000	124.431	0	0.009	0.027	0.000	0.005	0.011	0.774	0.977	0.480	0.905	0.208
Track_1766	1766	NaN	NaN	3	0	0	0	0	0	480.020	5040.210	5520.230	1.600	1766	37.743	126.549	0	0.009	0.011	0.007	0.011	0.003	0.549	0.664	0.476	0.507	0.082
Track_1767	1767	NaN	NaN	4	0	0	0	0	0	720.030	5040.210	5760.240	6.704	1767	49.509	130.152	0	0.010	0.015	0.001	0.012	0.007	0.353	0.472	0.275	0.336	0.073
Track_1768	1768	NaN	NaN	3	0	0	0	0	0	480.020	4800.200	5280.220	1.871	1768	123.883	129.603	0	0.008	0.011	0.005	0.011	0.004	0.561	0.621	0.470	0.592	0.066
Track_1769	1769	NaN	NaN	13	0	0	0	0	0	2880.120	4560.190	7440.310	15.463	1769	19.432	139.484	0	0.008	0.015	0.002	0.006	0.005	0.650	0.945	0.268	0.682	0.230
Track_1770	1770	NaN	NaN	21	0	0	0	0	0	4800.200	4560.190	9360.390	8.921	1770	411.290	149.788	0	0.008	0.015	0.002	0.009	0.004	0.735	0.954	0.355	0.766	0.164
Track_1771	1771	NaN	NaN	4	0	0	0	0	0	720.030	4560.190	5280.220	2.924	1771	164.785	149.768	0	0.005	0.008	0.002	0.006	0.003	0.348	0.413	0.232	0.377	0.069
Track_1772	1772	NaN	NaN	45	0	0	0	0	0	10560.440	4800.200	15360.640	25.374	1772	135.470	160.817	0	0.009	0.017	0.002	0.008	0.004	0.979	1.544	0.381	0.984	0.306
Track_1773	1773	NaN	NaN	4	0	0	0	0	0	720.030	5040.210	5760.240	6.027	1773	61.163	153.100	0	0.014	0.019	0.011	0.011	0.005	0.300	0.357	0.253	0.317	0.040
Track_1774	1774	NaN	NaN	8	0	0	0	0	0	1680.070	4800.200	6480.270	4.267	1774	368.178	157.559	0	0.004	0.008	6.878E-4	0.005	0.003	0.480	0.647	0.258	0.527	0.138
Track_1775	1775	NaN	NaN	4	0	0	0	0	0	720.030	4560.190	5280.220	3.623	1775	91.397	157.425	0	0.005	0.009	0.002	0.003	0.004	0.357	0.533	0.288	0.310	0.102
Track_1776	1776	NaN	NaN	12	0	0	0	0	0	2640.110	4800.200	7440.310	9.430	1776	187.820	156.867	0	0.005	0.010	0.001	0.004	0.003	0.682	0.959	0.286	0.783	0.198
Track_1777	1777	NaN	NaN	6	0	0	0	0	0	1200.050	4800.200	6000.250	4.277	1777	13.288	161.373	0	0.006	0.009	0.003	0.005	0.002	0.354	0.467	0.261	0.373	0.070
Track_1778	1778	NaN	NaN	71	0	0	0	0	0	16800.700	4800.200	21600.900	24.842	1778	168.378	181.170	0	0.010	0.059	5.730E-4	0.006	0.011	0.579	0.940	0.237	0.568	0.198
Track_1779	1779	NaN	NaN	58	0	0	0	0	0	13680.570	4560.190	18240.760	28.050	1779	206.417	190.145	0	0.007	0.017	8.133E-4	0.006	0.004	1.042	1.551	0.515	1.087	0.264
Track_1780	1780	NaN	NaN	11	0	0	0	0	0	2400.100	4560.190	6960.290	2.802	1780	216.801	174.733	0	0.007	0.011	0.004	0.007	0.002	0.607	0.909	0.328	0.629	0.158
Track_1781	1781	NaN	NaN	88	0	0	0	0	0	20880.870	4560.190	25441.060	58.544	1781	181.696	212.765	0	0.006	0.023	4.264E-4	0.006	0.004	1.066	1.612	0.280	1.143	0.326
Track_1782	1782	NaN	NaN	22	0	0	0	0	0	5040.210	4560.190	9600.400	24.628	1782	411.488	191.755	0	0.008	0.056	0.001	0.006	0.011	0.477	0.899	0.285	0.389	0.200
Track_1783	1783	NaN	NaN	22	0	0	0	0	0	5040.210	4560.190	9600.400	13.721	1783	322.584	182.240	0	0.009	0.060	0.002	0.005	0.013	0.581	1.096	0.238	0.576	0.208
Track_1784	1784	NaN	NaN	19	0	0	0	0	0	4320.180	4800.200	9120.380	13.516	1784	274.667	189.648	0	0.006	0.013	0.002	0.006	0.003	0.952	1.192	0.540	0.957	0.167
Track_1785	1785	NaN	NaN	7	0	0	0	0	0	1440.060	4560.190	6000.250	2.543	1785	155.586	190.834	0	0.004	0.007	0.003	0.005	0.002	0.329	0.457	0.250	0.285	0.073
Track_1786	1786	NaN	NaN	4	0	0	0	0	0	720.030	4560.190	5280.220	3.450	1786	319.280	191.834	0	0.006	0.008	0.005	0.006	0.002	0.634	0.822	0.527	0.606	0.113
Track_1787	1787	NaN	NaN	59	0	0	0	0	0	13920.580	4800.200	18720.780	38.649	1787	48.181	201.931	0	0.006	0.013	0.001	0.005	0.003	0.936	1.281	0.390	0.951	0.219
Track_1788	1788	NaN	NaN	33	0	0	0	0	0	7680.320	5040.210	12720.530	26.712	1788	325.683	196.476	0	0.006	0.016	0.002	0.006	0.004	0.675	1.056	0.290	0.670	0.186
Track_1789	1789	NaN	NaN	4	0	0	0	0	0	720.030	4800.200	5520.230	2.299	1789	208.465	193.926	0	0.007	0.013	0.002	0.006	0.005	0.959	1.300	0.703	0.919	0.215
Track_1790	1790	NaN	NaN	4	0	0	0	0	0	720.030	4800.200	5520.230	1.798	1790	318.096	197.273	0	0.008	0.008	0.007	0.007	6.659E-4	0.596	0.631	0.539	0.612	0.034
Track_1791	1791	NaN	NaN	4	0	0	0	0	0	720.030	4560.190	5280.220	2.536	1791	229.129	199.569	0	0.007	0.011	0.001	0.008	0.005	0.574	0.887	0.270	0.636	0.223
Track_1792	1792	NaN	NaN	4	0	0	0	0	0	720.030	4560.190	5280.220	3.285	1792	265.798	201.248	0	0.006	0.008	0.004	0.006	0.002	0.650	0.864	0.480	0.751	0.162
Track_1793	1793	NaN	NaN	16	0	0	0	0	0	3600.150	4560.190	8160.340	6.503	1793	334.809	205.020	0	0.007	0.018	3.057E-4	0.007	0.005	0.591	0.902	0.337	0.609	0.141
Track_1794	1794	NaN	NaN	47	0	0	0	0	0	11040.460	5040.210	16080.670	25.440	1794	310.339	222.303	0	0.008	0.017	0.002	0.007	0.004	1.087	1.562	0.635	1.126	0.213
Track_1795	1795	NaN	NaN	8	0	0	0	0	0	1680.070	5040.210	6720.280	7.712	1795	243.374	218.030	0	0.007	0.012	0.002	0.007	0.004	0.762	1.045	0.415	0.811	0.203
Track_1796	1796	NaN	NaN	6	0	0	0	0	0	1200.050	4560.190	5760.240	6.151	1796	97.901	218.782	0	0.007	0.010	0.005	0.007	0.002	0.582	0.658	0.447	0.639	0.076
Track_1797	1797	NaN	NaN	34	0	0	0	0	0	7920.330	4800.200	12720.530	16.060	1797	166.053	221.851	0	0.009	0.025	0.002	0.008	0.006	0.422	0.884	0.232	0.385	0.158
Track_1798	1798	NaN	NaN	3	0	0	0	0	0	480.020	5040.210	5520.230	0.693	1798	290.002	219.759	0	0.002	0.002	0.001	0.002	9.634E-4	0.410	0.614	0.284	0.333	0.145
Track_1799	1799	NaN	NaN	2	0	0	0	0	0	240.010	5040.210	5280.220	4.327	1799	251.871	223.582	0	0.018	0.018	0.018	0.018	NaN	0.698	0.784	0.611	0.784	0.087
Track_1800	1800	NaN	NaN	3	0	0	0	0	0	480.020	5040.210	5520.230	1.044	1800	75.900	225.554	0	0.002	0.002	0.002	0.002	3.837E-5	0.412	0.437	0.374	0.424	0.027
Track_1801	1801	NaN	NaN	15	0	0	0	0	0	3360.140	5040.210	8400.350	5.660	1801	282.132	229.964	0	0.006	0.011	0.002	0.007	0.003	1.135	1.306	0.803	1.166	0.163
Track_1802	1802	NaN	NaN	4	0	0	0	0	0	720.030	4800.200	5520.230	2.923	1802	294.011	232.529	0	0.007	0.011	0.003	0.008	0.004	0.538	0.665	0.433	0.558	0.086
Track_1803	1803	NaN	NaN	7	0	0	0	0	0	1440.060	4800.200	6240.260	5.969	1803	292.019	239.432	0	0.012	0.026	0.003	0.012	0.008	0.692	1.149	0.470	0.572	0.217
Track_1804	1804	NaN	NaN	4	0	0	0	0	0	720.030	4560.190	5280.220	3.139	1804	62.424	248.187	0	0.012	0.015	0.009	0.012	0.003	0.376	0.515	0.264	0.384	0.091
Track_1805	1805	NaN	NaN	5	0	0	0	0	0	960.040	5040.210	6000.250	2.228	1805	180.759	250.991	0	0.009	0.010	0.007	0.010	0.001	0.760	0.948	0.451	0.844	0.176
Track_1806	1806	NaN	NaN	4	0	0	0	0	0	720.030	5040.210	5760.240	1.713	1806	245.699	254.757	0	0.005	0.010	0.002	0.005	0.004	0.399	0.578	0.232	0.485	0.138
Track_1807	1807	NaN	NaN	13	0	0	0	0	0	2880.120	5040.210	7920.330	3.002	1807	151.875	256.489	0	0.009	0.023	0.003	0.007	0.006	0.331	0.492	0.238	0.305	0.078
Track_1808	1808	NaN	NaN	5	0	0	0	0	0	960.040	4560.190	5520.230	2.606	1808	81.082	257.679	0	0.005	0.009	0.001	0.005	0.003	0.395	0.471	0.362	0.370	0.040
Track_1809	1809	NaN	NaN	107	0	0	0	0	0	25441.060	4560.190	30001.250	32.566	1809	326.509	279.974	0	0.005	0.015	4.377E-4	0.005	0.003	1.261	1.740	0.784	1.258	0.262
Track_1810	1810	NaN	NaN	72	0	0	0	0	0	17040.710	4560.190	21600.900	32.790	1810	106.591	277.914	0	0.009	0.025	3.963E-4	0.007	0.005	0.774	1.273	0.297	0.814	0.254
Track_1811	1811	NaN	NaN	2	0	0	0	0	0	240.010	5040.210	5280.220	1.491	1811	315.974	270.600	0	0.006	0.006	0.006	0.006	NaN	0.305	0.310	0.300	0.310	0.005
Track_1812	1812	NaN	NaN	14	0	0	0	0	0	3120.130	4560.190	7680.320	5.804	1812	135.636	274.671	0	0.006	0.017	0.002	0.005	0.004	0.734	1.551	0.250	0.427	0.512
Track_1813	1813	NaN	NaN	15	0	0	0	0	0	3360.140	4800.200	8160.340	7.394	1813	220.277	275.115	0	0.007	0.028	3.625E-4	0.007	0.007	0.396	0.506	0.256	0.405	0.063
Track_1814	1814	NaN	NaN	63	0	0	0	0	0	14880.620	4800.200	19680.820	56.691	1814	382.224	301.703	0	0.007	0.037	4.921E-4	0.006	0.006	0.989	1.579	0.294	1.024	0.294
Track_1815	1815	NaN	NaN	14	0	0	0	0	0	3120.130	4560.190	7680.320	11.640	1815	393.936	299.543	0	0.009	0.025	0.002	0.008	0.007	0.840	1.224	0.351	0.879	0.258
Track_1816	1816	NaN	NaN	70	0	0	0	0	0	16560.690	4800.200	21360.890	10.957	1816	292.769	295.644	0	0.008	0.046	0.001	0.006	0.007	0.691	1.314	0.255	0.612	0.300
Track_1817	1817	NaN	NaN	3	0	0	0	0	0	480.020	5040.210	5520.230	4.274	1817	125.768	298.204	0	0.009	0.013	0.004	0.013	0.006	0.368	0.378	0.348	0.377	0.014
Track_1818	1818	NaN	NaN	8	0	0	0	0	0	1680.070	4800.200	6480.270	8.311	1818	377.621	304.072	0	0.006	0.014	6.458E-4	0.005	0.005	0.773	0.974	0.435	0.767	0.165
Track_1819	1819	NaN	NaN	6	0	0	0	0	0	1200.050	4800.200	6000.250	3.330	1819	305.977	306.377	0	0.010	0.020	0.005	0.008	0.006	0.274	0.314	0.238	0.277	0.023
Track_1820	1820	NaN	NaN	3	0	0	0	0	0	480.020	5040.210	5520.230	4.228	1820	338.987	305.086	0	0.010	0.011	0.009	0.011	0.001	0.389	0.429	0.315	0.422	0.052
Track_1821	1821	NaN	NaN	3	0	0	0	0	0	480.020	3120.130	3600.150	3.733	1821	421.690	179.598	0	0.012	0.015	0.009	0.015	0.004	0.275	0.311	0.236	0.276	0.031
Track_1822	1822	NaN	NaN	2	0	0	0	0	0	240.010	3360.140	3600.150	2.181	1822	420.340	254.295	0	0.009	0.009	0.009	0.009	NaN	0.242	0.246	0.238	0.246	0.004
Track_1823	1823	NaN	NaN	3	0	0	0	0	0	480.020	4560.190	5040.210	2.047	1823	255.366	15.672	0	0.010	0.012	0.008	0.012	0.003	0.342	0.454	0.259	0.312	0.082
Track_1824	1824	NaN	NaN	3	0	0	0	0	0	480.020	4560.190	5040.210	5.934	1824	264.293	31.525	0	0.012	0.019	0.006	0.019	0.009	0.419	0.692	0.234	0.332	0.197
Track_1825	1825	NaN	NaN	2	0	0	0	0	0	240.010	4800.200	5040.210	1.850	1825	312.634	43.924	0	0.008	0.008	0.008	0.008	NaN	0.321	0.404	0.238	0.404	0.083
Track_1826	1826	NaN	NaN	2	0	0	0	0	0	240.010	4800.200	5040.210	2.227	1826	334.602	50.327	0	0.009	0.009	0.009	0.009	NaN	0.690	0.762	0.618	0.762	0.072
Track_1827	1827	NaN	NaN	3	0	0	0	0	0	480.020	4560.190	5040.210	1.574	1827	104.193	92.321	0	0.003	0.006	3.084E-4	0.006	0.004	0.358	0.424	0.319	0.332	0.047
Track_1828	1828	NaN	NaN	2	0	0	0	0	0	240.010	4800.200	5040.210	1.007	1828	115.528	99.393	0	0.004	0.004	0.004	0.004	NaN	0.496	0.559	0.432	0.559	0.063
Track_1829	1829	NaN	NaN	2	0	0	0	0	0	240.010	4800.200	5040.210	0.903	1829	205.834	146.556	0	0.004	0.004	0.004	0.004	NaN	0.534	0.552	0.516	0.552	0.018
Track_1830	1830	NaN	NaN	3	0	0	0	0	0	480.020	4560.190	5040.210	5.899	1830	375.255	254.701	0	0.015	0.028	0.003	0.028	0.017	0.436	0.585	0.344	0.380	0.106
Track_1831	1831	NaN	NaN	2	0	0	0	0	0	240.010	4800.200	5040.210	2.277	1831	120.401	265.531	0	0.009	0.009	0.009	0.009	NaN	0.305	0.335	0.274	0.335	0.030
Track_1832	1832	NaN	NaN	2	0	0	0	0	0	240.010	4800.200	5040.210	4.368	1832	116.900	323.003	0	0.018	0.018	0.018	0.018	NaN	0.279	0.290	0.269	0.290	0.011
Track_1833	1833	NaN	NaN	2	0	0	0	0	0	240.010	3840.160	4080.170	3.286	1833	105.053	21.664	0	0.014	0.014	0.014	0.014	NaN	0.301	0.345	0.257	0.345	0.044
Track_1834	1834	NaN	NaN	2	0	0	0	0	0	240.010	3840.160	4080.170	2.727	1834	420.809	41.065	0	0.011	0.011	0.011	0.011	NaN	0.305	0.317	0.292	0.317	0.012
Track_1835	1835	NaN	NaN	2	0	0	0	0	0	240.010	3840.160	4080.170	1.697	1835	13.860	140.047	0	0.007	0.007	0.007	0.007	NaN	0.584	0.621	0.546	0.621	0.037
Track_1836	1836	NaN	NaN	2	0	0	0	0	0	240.010	3840.160	4080.170	0.452	1836	250.126	168.441	0	0.002	0.002	0.002	0.002	NaN	0.584	0.620	0.548	0.620	0.036
Track_1837	1837	NaN	NaN	2	0	0	0	0	0	240.010	4560.190	4800.200	2.326	1837	299.947	19.278	0	0.010	0.010	0.010	0.010	NaN	0.481	0.518	0.444	0.518	0.037
Track_1838	1838	NaN	NaN	2	0	0	0	0	0	240.010	4560.190	4800.200	2.202	1838	414.616	42.558	0	0.009	0.009	0.009	0.009	NaN	0.305	0.341	0.269	0.341	0.036
Track_1839	1839	NaN	NaN	2	0	0	0	0	0	240.010	4560.190	4800.200	2.379	1839	402.211	42.889	0	0.010	0.010	0.010	0.010	NaN	0.599	0.663	0.535	0.663	0.064
Track_1840	1840	NaN	NaN	2	0	0	0	0	0	240.010	4560.190	4800.200	1.996	1840	100.684	62.423	0	0.008	0.008	0.008	0.008	NaN	0.260	0.270	0.250	0.270	0.010
Track_1841	1841	NaN	NaN	2	0	0	0	0	0	240.010	4560.190	4800.200	1.219	1841	144.649	67.150	0	0.005	0.005	0.005	0.005	NaN	0.340	0.359	0.321	0.359	0.019
Track_1842	1842	NaN	NaN	2	0	0	0	0	0	240.010	4560.190	4800.200	4.438	1842	300.724	80.111	0	0.018	0.018	0.018	0.018	NaN	0.399	0.459	0.340	0.459	0.059
Track_1843	1843	NaN	NaN	2	0	0	0	0	0	240.010	4560.190	4800.200	0.896	1843	128.023	202.528	0	0.004	0.004	0.004	0.004	NaN	0.269	0.271	0.267	0.271	0.002
Track_1844	1844	NaN	NaN	2	0	0	0	0	0	240.010	4560.190	4800.200	1.614	1844	210.579	257.363	0	0.007	0.007	0.007	0.007	NaN	0.317	0.355	0.279	0.355	0.038
Track_1845	1845	NaN	NaN	20	0	0	0	0	0	4560.190	5280.220	9840.410	10.970	1845	382.594	332.797	0	0.007	0.013	0.001	0.008	0.004	0.928	1.177	0.423	0.943	0.192
Track_1846	1846	NaN	NaN	2	0	0	0	0	0	240.010	5280.220	5520.230	1.211	1846	111.846	0.000	0	0.005	0.005	0.005	0.005	NaN	0.289	0.347	0.230	0.347	0.059
Track_1847	1847	NaN	NaN	20	0	0	0	0	0	4560.190	5280.220	9840.410	14.615	1847	410.076	11.121	0	0.010	0.021	0.001	0.008	0.006	0.887	1.304	0.303	0.913	0.256
Track_1848	1848	NaN	NaN	2	0	0	0	0	0	240.010	5280.220	5520.230	2.589	1848	302.977	19.703	0	0.011	0.011	0.011	0.011	NaN	0.512	0.548	0.475	0.548	0.036
Track_1849	1849	NaN	NaN	4	0	0	0	0	0	720.030	5280.220	6000.250	2.405	1849	409.861	29.583	0	0.009	0.011	0.006	0.009	0.002	0.851	0.993	0.543	0.956	0.180
Track_1850	1850	NaN	NaN	14	0	0	0	0	0	3120.130	5280.220	8400.350	6.971	1850	151.319	46.767	0	0.006	0.016	0.003	0.004	0.004	0.688	0.949	0.556	0.684	0.110
Track_1851	1851	NaN	NaN	4	0	0	0	0	0	720.030	5280.220	6000.250	12.488	1851	2.739	49.391	0	0.021	0.031	0.016	0.018	0.008	0.549	0.764	0.288	0.639	0.177
Track_1852	1852	NaN	NaN	13	0	0	0	0	0	2880.120	5280.220	8160.340	4.325	1852	211.568	48.716	0	0.005	0.012	9.442E-4	0.006	0.003	0.463	0.587	0.240	0.480	0.092
Track_1853	1853	NaN	NaN	54	0	0	0	0	0	12720.530	5280.220	18000.750	25.781	1853	19.653	66.830	0	0.007	0.017	9.288E-4	0.006	0.004	0.831	1.154	0.362	0.886	0.158
Track_1854	1854	NaN	NaN	45	0	0	0	0	0	10560.440	5280.220	15840.660	38.374	1854	218.991	69.621	0	0.010	0.058	0.001	0.008	0.011	0.746	1.272	0.276	0.731	0.255
Track_1855	1855	NaN	NaN	2	0	0	0	0	0	240.010	5280.220	5520.230	2.426	1855	410.735	63.376	0	0.010	0.010	0.010	0.010	NaN	0.367	0.473	0.260	0.473	0.107
Track_1856	1856	NaN	NaN	5	0	0	0	0	0	960.040	5280.220	6240.260	0.537	1856	149.503	67.531	0	0.009	0.012	0.007	0.011	0.003	0.275	0.338	0.231	0.265	0.035
Track_1857	1857	NaN	NaN	54	0	0	0	0	0	12720.530	5280.220	18000.750	15.007	1857	74.682	67.299	0	0.007	0.056	8.293E-4	0.005	0.008	0.832	1.143	0.250	0.893	0.209
Track_1858	1858	NaN	NaN	4	0	0	0	0	0	720.030	5280.220	6000.250	3.645	1858	279.276	74.918	0	0.008	0.011	0.005	0.006	0.003	0.305	0.365	0.275	0.297	0.036
Track_1859	1859	NaN	NaN	54	0	0	0	0	0	12720.530	5280.220	18000.750	32.061	1859	379.394	91.432	0	0.008	0.025	0.001	0.007	0.005	0.623	1.087	0.249	0.649	0.190
Track_1860	1860	NaN	NaN	3	0	0	0	0	0	480.020	5280.220	5760.240	4.199	1860	300.128	84.231	0	0.012	0.016	0.008	0.016	0.005	0.401	0.536	0.263	0.404	0.111
Track_1861	1861	NaN	NaN	24	0	0	0	0	0	5520.230	5280.220	10800.450	9.089	1861	318.914	101.364	0	0.007	0.016	0.002	0.007	0.004	0.673	0.970	0.312	0.683	0.159
Track_1862	1862	NaN	NaN	19	0	0	0	0	0	4320.180	5280.220	9600.400	3.937	1862	388.496	127.791	0	0.007	0.012	0.003	0.006	0.003	0.942	1.244	0.472	0.982	0.221
Track_1863	1863	NaN	NaN	35	0	0	0	0	0	8160.340	5280.220	13440.560	23.114	1863	28.262	138.727	0	0.009	0.028	9.549E-4	0.008	0.006	0.576	1.030	0.260	0.558	0.206
Track_1864	1864	NaN	NaN	30	0	0	0	0	0	6960.290	5280.220	12240.510	22.269	1864	117.524	145.046	0	0.012	0.042	4.501E-4	0.010	0.010	0.528	0.773	0.253	0.548	0.162
Track_1865	1865	NaN	NaN	27	0	0	0	0	0	6240.260	5280.220	11520.480	14.403	1865	236.525	160.262	0	0.006	0.013	0.001	0.005	0.003	0.896	1.235	0.551	0.898	0.197
Track_1866	1866	NaN	NaN	8	0	0	0	0	0	1680.070	5280.220	6960.290	11.650	1866	138.393	156.247	0	0.009	0.013	0.003	0.010	0.003	0.508	0.578	0.394	0.533	0.057
Track_1867	1867	NaN	NaN	25	0	0	0	0	0	5760.240	5280.220	11040.460	10.515	1867	403.485	191.183	0	0.005	0.010	7.436E-4	0.006	0.003	0.843	1.217	0.249	0.855	0.223
Track_1868	1868	NaN	NaN	20	0	0	0	0	0	4560.190	5280.220	9840.410	16.967	1868	362.789	192.030	0	0.010	0.058	0.002	0.006	0.012	0.803	1.235	0.369	0.789	0.246
Track_1869	1869	NaN	NaN	28	0	0	0	0	0	6480.270	5280.220	11760.490	15.857	1869	216.492	194.612	0	0.009	0.045	0.001	0.007	0.008	1.117	1.441	0.264	1.201	0.269
Track_1870	1870	NaN	NaN	4	0	0	0	0	0	720.030	5280.220	6000.250	3.108	1870	169.989	189.242	0	0.008	0.014	0.004	0.005	0.005	0.544	0.637	0.424	0.613	0.086
Track_1871	1871	NaN	NaN	4	0	0	0	0	0	720.030	5280.220	6000.250	1.605	1871	118.712	196.732	0	0.005	0.007	0.003	0.006	0.002	0.278	0.353	0.238	0.277	0.046
Track_1872	1872	NaN	NaN	10	0	0	0	0	0	2160.090	5280.220	7440.310	4.204	1872	261.746	209.894	0	0.009	0.017	0.002	0.009	0.005	0.829	1.123	0.231	0.901	0.246
Track_1873	1873	NaN	NaN	52	0	0	0	0	0	12240.510	5280.220	17520.730	24.523	1873	13.325	227.201	0	0.005	0.011	3.619E-4	0.005	0.003	0.566	1.514	0.254	0.466	0.248
Track_1874	1874	NaN	NaN	43	0	0	0	0	0	10080.420	5280.220	15360.640	41.478	1874	226.288	243.127	0	0.006	0.018	6.349E-4	0.006	0.004	1.342	1.691	0.709	1.328	0.210
Track_1875	1875	NaN	NaN	12	0	0	0	0	0	2640.110	5280.220	7920.330	7.886	1875	182.498	235.663	0	0.005	0.013	4.709E-4	0.004	0.004	0.484	0.824	0.244	0.464	0.170
Track_1876	1876	NaN	NaN	22	0	0	0	0	0	5040.210	5280.220	10320.430	10.962	1876	393.982	243.209	0	0.004	0.008	6.050E-4	0.004	0.002	0.685	1.068	0.291	0.727	0.211
Track_1877	1877	NaN	NaN	43	0	0	0	0	0	10080.420	5280.220	15360.640	15.894	1877	412.020	252.758	0	0.004	0.014	4.456E-4	0.004	0.003	0.736	1.117	0.354	0.712	0.184
Track_1878	1878	NaN	NaN	95	0	0	0	0	0	22560.940	5280.220	27841.160	38.733	1878	62.327	254.190	0	0.006	0.020	5.714E-4	0.005	0.004	0.755	1.522	0.240	0.723	0.284
Track_1879	1879	NaN	NaN	16	0	0	0	0	0	3600.150	5280.220	8880.370	4.479	1879	420.397	255.027	0	0.004	0.008	7.570E-4	0.004	0.002	0.379	0.489	0.263	0.387	0.061
Track_1880	1880	NaN	NaN	12	0	0	0	0	0	2640.110	5280.220	7920.330	14.425	1880	282.238	268.275	0	0.008	0.016	0.002	0.008	0.004	0.790	1.204	0.495	0.810	0.199
Track_1881	1881	NaN	NaN	3	0	0	0	0	0	480.020	5280.220	5760.240	1.647	1881	22.774	282.987	0	0.005	0.006	0.003	0.006	0.002	0.256	0.282	0.238	0.250	0.019
Track_1882	1882	NaN	NaN	17	0	0	0	0	0	3840.160	5280.220	9120.380	2.672	1882	402.535	285.032	0	0.006	0.020	6.778E-4	0.005	0.004	0.564	1.059	0.338	0.526	0.169
Track_1883	1883	NaN	NaN	3	0	0	0	0	0	480.020	5280.220	5760.240	2.837	1883	374.762	294.513	0	0.011	0.017	0.005	0.017	0.008	0.663	0.911	0.301	0.777	0.262
Track_1884	1884	NaN	NaN	14	0	0	0	0	0	3120.130	5280.220	8400.350	14.849	1884	369.937	287.654	0	0.008	0.016	0.003	0.008	0.004	1.228	1.731	0.380	1.367	0.435
Track_1885	1885	NaN	NaN	2	0	0	0	0	0	240.010	5280.220	5520.230	1.575	1885	25.236	300.548	0	0.007	0.007	0.007	0.007	NaN	0.241	0.252	0.230	0.252	0.011
Track_1886	1886	NaN	NaN	4	0	0	0	0	0	720.030	5280.220	6000.250	1.085	1886	409.194	309.103	0	0.005	0.008	0.003	0.004	0.003	0.275	0.301	0.248	0.279	0.019
Track_1887	1887	NaN	NaN	7	0	0	0	0	0	1440.060	5280.220	6720.280	3.269	1887	173.080	309.875	0	0.007	0.018	0.003	0.006	0.006	0.256	0.270	0.239	0.257	0.011
Track_1888	1888	NaN	NaN	2	0	0	0	0	0	240.010	5760.240	6000.250	0.808	1888	168.779	0.000	0	0.003	0.003	0.003	0.003	NaN	0.577	0.902	0.252	0.902	0.325
Track_1889	1889	NaN	NaN	60	0	0	0	0	0	14160.590	5760.240	19920.830	15.545	1889	246.969	11.583	0	0.007	0.044	0.000	0.005	0.006	1.120	1.513	0.492	1.175	0.240
Track_1890	1890	NaN	NaN	40	0	0	0	0	0	9360.390	5760.240	15120.630	2.019	1890	270.170	1.275	0	0.006	0.037	0.000	0.004	0.007	0.584	1.055	0.268	0.560	0.190
Track_1891	1891	NaN	NaN	7	0	0	0	0	0	1440.060	5520.230	6960.290	5.490	1891	205.343	7.130	0	0.005	0.012	0.002	0.004	0.004	0.670	0.949	0.430	0.664	0.170
Track_1892	1892	NaN	NaN	8	0	0	0	0	0	1680.070	5760.240	7440.310	8.509	1892	90.297	14.733	0	0.008	0.025	5.801E-4	0.007	0.008	0.542	0.649	0.374	0.558	0.079
Track_1893	1893	NaN	NaN	3	0	0	0	0	0	480.020	5520.230	6000.250	0.806	1893	262.704	13.372	0	0.002	0.003	8.792E-4	0.003	0.002	0.563	0.623	0.494	0.571	0.053
Track_1894	1894	NaN	NaN	92	0	0	0	0	0	21840.910	5760.240	27601.150	26.690	1894	167.383	8.220	0	0.006	0.025	0.000	0.005	0.004	0.770	1.602	0.247	0.750	0.284
Track_1895	1895	NaN	NaN	12	0	0	0	0	0	2640.110	5520.230	8160.340	6.033	1895	253.659	17.928	0	0.008	0.014	0.004	0.007	0.003	0.488	0.660	0.351	0.471	0.089
Track_1896	1896	NaN	NaN	3	0	0	0	0	0	480.020	5520.230	6000.250	0.288	1896	264.189	23.456	0	0.007	0.008	0.007	0.008	6.599E-4	0.758	0.814	0.663	0.797	0.067
Track_1897	1897	NaN	NaN	9	0	0	0	0	0	1920.080	5760.240	7680.320	12.450	1897	71.067	30.564	0	0.010	0.032	0.001	0.009	0.010	0.369	0.472	0.230	0.350	0.088
Track_1898	1898	NaN	NaN	46	0	0	0	0	0	10800.450	5520.230	16320.680	8.616	1898	312.947	45.098	0	0.008	0.023	0.001	0.006	0.005	0.711	1.078	0.401	0.721	0.159
Track_1899	1899	NaN	NaN	16	0	0	0	0	0	3600.150	5520.230	9120.380	3.806	1899	63.812	40.607	0	0.008	0.020	0.002	0.006	0.006	0.822	1.358	0.247	1.018	0.397
Track_1900	1900	NaN	NaN	17	0	0	0	0	0	3840.160	5520.230	9360.390	12.784	1900	234.647	35.201	0	0.007	0.053	9.359E-4	0.004	0.012	0.853	1.162	0.401	0.876	0.223
Track_1901	1901	NaN	NaN	6	0	0	0	0	0	1200.050	5520.230	6720.280	2.206	1901	426.902	46.745	0	0.006	0.011	0.002	0.005	0.004	0.364	0.443	0.251	0.380	0.058
Track_1902	1902	NaN	NaN	43	0	0	0	0	0	10080.420	5520.230	15600.650	11.982	1902	180.710	58.377	0	0.006	0.014	0.002	0.005	0.003	0.706	0.986	0.335	0.720	0.127
Track_1903	1903	NaN	NaN	14	0	0	0	0	0	3120.130	5520.230	8640.360	12.895	1903	48.630	51.564	0	0.009	0.018	0.001	0.008	0.005	1.465	1.792	0.639	1.579	0.322
Track_1904	1904	NaN	NaN	3	0	0	0	0	0	480.020	5520.230	6000.250	2.182	1904	368.685	61.224	0	0.005	0.006	0.003	0.006	0.002	0.608	0.720	0.545	0.558	0.079
Track_1905	1905	NaN	NaN	23	0	0	0	0	0	5280.220	5760.240	11040.460	7.877	1905	338.739	67.550	0	0.005	0.014	5.363E-4	0.005	0.003	0.906	1.176	0.643	0.896	0.156
Track_1906	1906	NaN	NaN	20	0	0	0	0	0	4560.190	5760.240	10320.430	21.184	1906	176.951	72.722	0	0.010	0.050	0.002	0.007	0.011	0.653	0.966	0.254	0.771	0.221
Track_1907	1907	NaN	NaN	22	0	0	0	0	0	5040.210	5520.230	10560.440	10.914	1907	421.592	77.609	0	0.006	0.012	8.975E-4	0.006	0.003	1.037	1.537	0.355	1.163	0.310
Track_1908	1908	NaN	NaN	103	0	0	0	0	0	24481.020	5520.230	30001.250	27.289	1908	155.764	83.423	0	0.005	0.012	6.742E-4	0.005	0.003	0.985	1.575	0.292	1.016	0.311
Track_1909	1909	NaN	NaN	3	0	0	0	0	0	480.020	5520.230	6000.250	0.202	1909	437.493	90.110	0	4.206E-4	8.412E-4	0.000	8.412E-4	5.948E-4	0.293	0.329	0.271	0.279	0.026
Track_1910	1910	NaN	NaN	7	0	0	0	0	0	1440.060	5760.240	7200.300	3.852	1910	410.867	92.603	0	0.006	0.010	0.002	0.006	0.003	0.536	0.706	0.381	0.578	0.108
Track_1911	1911	NaN	NaN	78	0	0	0	0	0	18480.770	5760.240	24241.010	47.165	1911	121.482	140.987	0	0.007	0.059	6.148E-4	0.006	0.007	0.763	1.294	0.242	0.804	0.277
Track_1912	1912	NaN	NaN	76	0	0	0	0	0	18000.750	5760.240	23760.990	38.349	1912	379.594	141.882	0	0.005	0.013	0.001	0.005	0.002	0.931	1.490	0.257	0.957	0.311
Track_1913	1913	NaN	NaN	9	0	0	0	0	0	1920.080	5760.240	7680.320	6.248	1913	271.553	136.959	0	0.005	0.010	7.359E-4	0.005	0.003	1.168	1.546	0.980	1.103	0.158
Track_1914	1914	NaN	NaN	4	0	0	0	0	0	720.030	5760.240	6480.270	5.025	1914	138.185	136.357	0	0.008	0.011	0.003	0.010	0.004	0.312	0.378	0.239	0.331	0.050
Track_1915	1915	NaN	NaN	29	0	0	0	0	0	6720.280	5520.230	12240.510	19.572	1915	384.910	148.074	0	0.006	0.012	0.001	0.006	0.003	0.883	1.257	0.265	0.905	0.237
Track_1916	1916	NaN	NaN	6	0	0	0	0	0	1200.050	5760.240	6960.290	4.048	1916	320.528	147.266	0	0.004	0.010	8.774E-4	0.003	0.003	0.484	0.577	0.319	0.526	0.084
Track_1917	1917	NaN	NaN	30	0	0	0	0	0	6960.290	5520.230	12480.520	17.964	1917	75.079	156.988	0	0.006	0.012	6.672E-4	0.006	0.003	0.848	1.025	0.475	0.875	0.133
Track_1918	1918	NaN	NaN	8	0	0	0	0	0	1680.070	5760.240	7440.310	15.176	1918	419.031	158.512	0	0.015	0.033	0.002	0.012	0.014	0.416	1.078	0.278	0.318	0.254
Track_1919	1919	NaN	NaN	60	0	0	0	0	0	14160.590	5760.240	19920.830	49.056	1919	182.008	188.539	0	0.008	0.033	0.001	0.007	0.005	1.340	1.724	0.252	1.474	0.379
Track_1920	1920	NaN	NaN	7	0	0	0	0	0	1440.060	5520.230	6960.290	5.589	1920	155.613	163.946	0	0.009	0.022	0.004	0.008	0.007	0.420	0.484	0.319	0.425	0.053
Track_1921	1921	NaN	NaN	61	0	0	0	0	0	14400.600	5520.230	19920.830	32.417	1921	287.984	176.632	0	0.009	0.059	8.521E-4	0.006	0.011	0.928	1.433	0.476	0.923	0.254
Track_1922	1922	NaN	NaN	5	0	0	0	0	0	960.040	5760.240	6720.280	1.750	1922	376.822	172.637	0	0.003	0.005	0.002	0.004	0.001	0.535	0.652	0.363	0.530	0.100
Track_1923	1923	NaN	NaN	42	0	0	0	0	0	9840.410	5520.230	15360.640	22.201	1923	91.057	191.919	0	0.006	0.016	6.849E-4	0.006	0.003	0.657	0.767	0.448	0.678	0.089
Track_1924	1924	NaN	NaN	27	0	0	0	0	0	6240.260	5760.240	12000.500	19.148	1924	242.328	200.640	0	0.007	0.035	0.001	0.006	0.007	0.950	1.237	0.326	0.978	0.193
Track_1925	1925	NaN	NaN	2	0	0	0	0	0	240.010	5760.240	6000.250	1.356	1925	230.262	198.888	0	0.006	0.006	0.006	0.006	NaN	1.316	1.336	1.297	1.336	0.020
Track_1926	1926	NaN	NaN	16	0	0	0	0	0	3600.150	5520.230	9120.380	3.317	1926	15.897	201.105	0	0.006	0.014	0.003	0.006	0.003	0.457	0.754	0.321	0.408	0.132
Track_1927	1927	NaN	NaN	8	0	0	0	0	0	1680.070	5760.240	7440.310	8.933	1927	266.549	194.533	0	0.017	0.053	0.003	0.012	0.018	0.757	1.144	0.366	0.715	0.233
Track_1928	1928	NaN	NaN	89	0	0	0	0	0	21120.880	5520.230	26641.110	19.382	1928	373.642	224.804	0	0.006	0.048	6.454E-4	0.005	0.007	0.837	1.203	0.241	0.887	0.239
Track_1929	1929	NaN	NaN	37	0	0	0	0	0	8640.360	5520.230	14160.590	19.263	1929	96.508	224.089	0	0.009	0.032	5.205E-5	0.008	0.007	0.756	1.134	0.248	0.827	0.215
Track_1930	1930	NaN	NaN	58	0	0	0	0	0	13680.570	5520.230	19200.800	41.145	1930	26.788	249.376	0	0.006	0.012	0.001	0.005	0.002	0.631	0.922	0.231	0.659	0.156
Track_1931	1931	NaN	NaN	56	0	0	0	0	0	13200.550	5760.240	18960.790	27.969	1931	377.797	253.214	0	0.008	0.059	9.663E-4	0.005	0.010	0.864	1.408	0.419	0.862	0.227
Track_1932	1932	NaN	NaN	14	0	0	0	0	0	3120.130	5760.240	8880.370	5.150	1932	165.588	239.090	0	0.005	0.010	0.002	0.005	0.003	0.492	0.617	0.309	0.531	0.100
Track_1933	1933	NaN	NaN	2	0	0	0	0	0	240.010	5760.240	6000.250	1.771	1933	63.970	245.063	0	0.007	0.007	0.007	0.007	NaN	0.480	0.584	0.376	0.584	0.104
Track_1934	1934	NaN	NaN	6	0	0	0	0	0	1200.050	5520.230	6720.280	2.782	1934	199.667	246.991	0	0.004	0.007	0.002	0.003	0.002	0.512	0.641	0.356	0.561	0.102
Track_1935	1935	NaN	NaN	8	0	0	0	0	0	1680.070	5520.230	7200.300	4.624	1935	170.779	255.348	0	0.006	0.011	0.004	0.006	0.003	0.742	0.897	0.554	0.773	0.111
Track_1936	1936	NaN	NaN	9	0	0	0	0	0	1920.080	5760.240	7680.320	6.276	1936	253.666	263.501	0	0.006	0.010	0.003	0.007	0.003	0.397	0.798	0.255	0.317	0.169
Track_1937	1937	NaN	NaN	3	0	0	0	0	0	480.020	5520.230	6000.250	0.409	1937	117.774	263.064	0	0.006	0.007	0.005	0.007	0.001	0.364	0.460	0.271	0.361	0.077
Track_1938	1938	NaN	NaN	5	0	0	0	0	0	960.040	5760.240	6720.280	2.865	1938	270.628	264.300	0	0.007	0.008	0.003	0.008	0.002	0.816	1.249	0.336	0.858	0.313
Track_1939	1939	NaN	NaN	3	0	0	0	0	0	480.020	5760.240	6240.260	0.728	1939	373.401	269.140	0	0.002	0.002	0.002	0.002	2.620E-4	0.582	0.716	0.426	0.603	0.120
Track_1940	1940	NaN	NaN	2	0	0	0	0	0	240.010	5760.240	6000.250	2.738	1940	287.148	269.441	0	0.011	0.011	0.011	0.011	NaN	0.518	0.590	0.447	0.590	0.072
Track_1941	1941	NaN	NaN	15	0	0	0	0	0	3360.140	5760.240	9120.380	7.314	1941	192.941	269.018	0	0.011	0.045	0.001	0.009	0.010	0.463	0.913	0.230	0.340	0.239
Track_1942	1942	NaN	NaN	65	0	0	0	0	0	15360.640	5760.240	21120.880	27.207	1942	321.786	285.850	0	0.006	0.018	3.928E-4	0.005	0.004	0.792	1.385	0.254	0.834	0.257
Track_1943	1943	NaN	NaN	3	0	0	0	0	0	480.020	5760.240	6240.260	1.252	1943	315.583	281.624	0	0.004	0.005	0.004	0.005	6.122E-4	0.274	0.297	0.243	0.283	0.023
Track_1944	1944	NaN	NaN	11	0	0	0	0	0	2400.100	5520.230	7920.330	9.279	1944	161.475	287.441	0	0.009	0.018	0.001	0.009	0.005	0.332	0.440	0.257	0.310	0.052
Track_1945	1945	NaN	NaN	22	0	0	0	0	0	5040.210	5760.240	10800.450	46.618	1945	377.037	304.983	0	0.011	0.031	0.002	0.011	0.008	0.963	1.303	0.340	1.059	0.301
Track_1946	1946	NaN	NaN	2	0	0	0	0	0	240.010	5760.240	6000.250	0.936	1946	104.981	285.415	0	0.004	0.004	0.004	0.004	NaN	0.252	0.265	0.240	0.265	0.013
Track_1947	1947	NaN	NaN	4	0	0	0	0	0	720.030	5520.230	6240.260	0.620	1947	305.919	288.370	0	0.005	0.009	0.001	0.005	0.004	0.257	0.291	0.241	0.250	0.020
Track_1948	1948	NaN	NaN	4	0	0	0	0	0	720.030	5520.230	6240.260	9.804	1948	289.297	290.904	0	0.014	0.028	0.006	0.008	0.012	0.265	0.309	0.239	0.263	0.027
Track_1949	1949	NaN	NaN	15	0	0	0	0	0	3360.140	5760.240	9120.380	5.424	1949	79.124	295.832	0	0.005	0.010	8.609E-4	0.005	0.003	0.322	0.435	0.240	0.324	0.058
Track_1950	1950	NaN	NaN	23	0	0	0	0	0	5280.220	5520.230	10800.450	16.910	1950	217.806	306.923	0	0.007	0.022	0.002	0.006	0.005	0.352	0.455	0.265	0.342	0.043
Track_1951	1951	NaN	NaN	15	0	0	0	0	0	3360.140	5520.230	8880.370	5.793	1951	132.461	298.155	0	0.008	0.018	0.003	0.006	0.005	0.381	0.497	0.233	0.383	0.070
Track_1952	1952	NaN	NaN	4	0	0	0	0	0	720.030	5520.230	6240.260	3.587	1952	345.844	304.608	0	0.005	0.008	0.003	0.004	0.002	0.711	1.082	0.404	0.751	0.247
Track_1953	1953	NaN	NaN	4	0	0	0	0	0	720.030	5760.240	6480.270	3.899	1953	204.471	307.823	0	0.012	0.022	0.004	0.008	0.010	0.258	0.286	0.245	0.255	0.017
Track_1954	1954	NaN	NaN	6	0	0	0	0	0	1200.050	5520.230	6720.280	8.237	1954	122.243	307.716	0	0.011	0.015	0.008	0.011	0.003	0.371	0.446	0.299	0.403	0.055
Track_1955	1955	NaN	NaN	41	0	0	0	0	0	9600.400	5760.240	15360.640	16.234	1955	154.773	324.520	0	0.006	0.039	0.002	0.004	0.006	0.328	0.417	0.237	0.318	0.045
Track_1956	1956	NaN	NaN	12	0	0	0	0	0	2640.110	5520.230	8160.340	3.574	1956	122.522	319.374	0	0.008	0.019	0.001	0.007	0.006	0.264	0.300	0.237	0.262	0.020
Track_1957	1957	NaN	NaN	8	0	0	0	0	0	1680.070	5760.240	7440.310	5.143	1957	112.815	321.987	0	0.017	0.044	0.002	0.010	0.016	0.244	0.272	0.230	0.240	0.012
Track_1958	1958	NaN	NaN	9	0	0	0	0	0	1920.080	5520.230	7440.310	13.835	1958	320.720	328.484	0	0.014	0.047	0.003	0.008	0.015	0.383	0.683	0.235	0.324	0.140
Track_1959	1959	NaN	NaN	4	0	0	0	0	0	720.030	5760.240	6480.270	3.574	1959	162.107	332.592	0	0.006	0.006	0.005	0.006	3.761E-4	0.262	0.276	0.245	0.269	0.012
Track_1960	1960	NaN	NaN	14	0	0	0	0	0	3120.130	5760.240	8880.370	5.928	1960	356.998	332.501	0	0.013	0.023	0.002	0.012	0.005	0.825	1.287	0.399	0.797	0.228
Track_1961	1961	NaN	NaN	4	0	0	0	0	0	720.030	5520.230	6240.260	2.019	1961	388.888	338.971	0	0.004	0.011	8.412E-4	0.002	0.006	0.564	0.791	0.278	0.718	0.204
Track_1962	1962	NaN	NaN	22	0	0	0	0	0	5040.210	6240.260	11280.470	16.425	1962	301.657	241.474	0	0.007	0.012	8.878E-4	0.008	0.004	0.737	1.281	0.246	0.758	0.251
Track_1963	1963	NaN	NaN	16	0	0	0	0	0	3600.150	6000.250	9600.400	7.626	1963	272.395	237.167	0	0.006	0.014	0.002	0.006	0.004	1.062	1.294	0.462	1.171	0.231
Track_1964	1964	NaN	NaN	100	0	0	0	0	0	23760.990	6240.260	30001.250	55.722	1964	253.429	260.225	0	0.007	0.060	4.313E-4	0.006	0.007	1.089	1.649	0.234	1.132	0.260
Track_1965	1965	NaN	NaN	3	0	0	0	0	0	480.020	6240.260	6720.280	4.390	1965	24.934	240.475	0	0.010	0.010	0.009	0.010	7.787E-4	0.399	0.435	0.379	0.383	0.025
Track_1966	1966	NaN	NaN	10	0	0	0	0	0	2160.090	6240.260	8400.350	3.281	1966	381.492	242.020	0	0.004	0.008	3.814E-4	0.004	0.003	0.584	0.795	0.341	0.650	0.164
Track_1967	1967	NaN	NaN	23	0	0	0	0	0	5280.220	6000.250	11280.470	15.126	1967	304.080	248.029	0	0.006	0.019	5.300E-4	0.007	0.004	1.106	1.531	0.573	1.117	0.247
Track_1968	1968	NaN	NaN	2	0	0	0	0	0	240.010	6240.260	6480.270	1.260	1968	330.343	243.865	0	0.005	0.005	0.005	0.005	NaN	0.340	0.359	0.320	0.359	0.020
Track_1969	1969	NaN	NaN	14	0	0	0	0	0	3120.130	6000.250	9120.380	5.260	1969	16.645	248.243	0	0.006	0.010	0.001	0.006	0.003	0.458	0.584	0.253	0.513	0.117
Track_1970	1970	NaN	NaN	51	0	0	0	0	0	12000.500	6000.250	18000.750	33.464	1970	395.513	272.681	0	0.008	0.060	0.002	0.005	0.011	0.732	0.983	0.410	0.742	0.141
Track_1971	1971	NaN	NaN	28	0	0	0	0	0	6480.270	6240.260	12720.530	21.658	1971	201.903	261.595	0	0.009	0.028	0.001	0.007	0.006	0.509	0.893	0.232	0.491	0.145
Track_1972	1972	NaN	NaN	7	0	0	0	0	0	1440.060	6240.260	7680.320	2.896	1972	378.008	277.210	0	0.006	0.010	0.004	0.006	0.002	0.576	0.780	0.284	0.616	0.185
Track_1973	1973	NaN	NaN	41	0	0	0	0	0	9600.400	6000.250	15600.650	14.331	1973	360.016	283.342	0	0.006	0.031	0.001	0.005	0.005	1.118	1.667	0.469	1.121	0.274
Track_1974	1974	NaN	NaN	3	0	0	0	0	0	480.020	6240.260	6720.280	4.608	1974	136.531	301.189	0	0.010	0.012	0.009	0.012	0.002	0.352	0.386	0.323	0.348	0.026
Track_1975	1975	NaN	NaN	4	0	0	0	0	0	720.030	6240.260	6960.290	6.262	1975	349.087	311.814	0	0.012	0.024	0.005	0.006	0.011	0.599	0.788	0.433	0.667	0.138
Track_1976	1976	NaN	NaN	20	0	0	0	0	0	4560.190	6240.260	10800.450	18.167	1976	147.912	326.381	0	0.007	0.026	0.001	0.006	0.005	0.311	0.372	0.239	0.316	0.045
Track_1977	1977	NaN	NaN	16	0	0	0	0	0	3600.150	6240.260	9840.410	13.607	1977	368.481	334.522	0	0.008	0.018	0.000	0.008	0.005	1.159	1.722	0.447	1.141	0.310
Track_1978	1978	NaN	NaN	12	0	0	0	0	0	2640.110	6000.250	8640.360	1.615	1978	150.172	0.000	0	0.005	0.013	8.412E-4	0.004	0.003	0.596	1.157	0.243	0.546	0.290
Track_1979	1979	NaN	NaN	4	0	0	0	0	0	720.030	6240.260	6960.290	4.644	1979	426.981	6.232	0	0.009	0.012	0.005	0.009	0.004	0.320	0.463	0.243	0.295	0.085
Track_1980	1980	NaN	NaN	11	0	0	0	0	0	2400.100	6000.250	8400.350	4.734	1980	14.337	7.960	0	0.012	0.022	0.003	0.012	0.007	0.528	0.694	0.252	0.533	0.128
Track_1981	1981	NaN	NaN	49	0	0	0	0	0	11520.480	6240.260	17760.740	32.666	1981	75.748	20.033	0	0.010	0.052	8.412E-4	0.007	0.009	0.624	1.121	0.239	0.612	0.251
Track_1982	1982	NaN	NaN	9	0	0	0	0	0	1920.080	6000.250	7920.330	13.235	1982	22.977	15.666	0	0.011	0.024	0.005	0.013	0.007	0.435	0.635	0.269	0.438	0.117
Track_1983	1983	NaN	NaN	3	0	0	0	0	0	480.020	6240.260	6720.280	0.341	1983	153.793	17.876	0	0.002	0.002	0.001	0.002	6.454E-4	0.440	0.470	0.415	0.434	0.023
Track_1984	1984	NaN	NaN	8	0	0	0	0	0	1680.070	6000.250	7680.320	7.406	1984	69.788	15.691	0	0.009	0.028	0.002	0.006	0.009	0.473	0.733	0.288	0.456	0.169
Track_1985	1985	NaN	NaN	4	0	0	0	0	0	720.030	6240.260	6960.290	12.048	1985	336.422	24.467	0	0.021	0.055	0.002	0.007	0.029	0.618	0.849	0.409	0.635	0.157
Track_1986	1986	NaN	NaN	101	0	0	0	0	0	24001.000	6000.250	30001.250	14.673	1986	277.387	22.404	0	0.005	0.016	0.001	0.004	0.003	1.048	1.466	0.619	1.097	0.212
Track_1987	1987	NaN	NaN	3	0	0	0	0	0	480.020	6000.250	6480.270	1.034	1987	283.563	23.985	0	0.004	0.006	0.002	0.006	0.003	0.519	0.720	0.362	0.475	0.149
Track_1988	1988	NaN	NaN	12	0	0	0	0	0	2640.110	6000.250	8640.360	2.523	1988	345.337	31.016	0	0.007	0.022	0.002	0.006	0.006	0.878	1.073	0.507	0.956	0.176
Track_1989	1989	NaN	NaN	5	0	0	0	0	0	960.040	6240.260	7200.300	2.304	1989	47.827	33.161	0	0.010	0.015	0.004	0.011	0.004	0.542	0.895	0.300	0.431	0.212
Track_1990	1990	NaN	NaN	61	0	0	0	0	0	14400.600	6240.260	20640.860	36.133	1990	16.094	33.392	0	0.011	0.055	7.525E-4	0.008	0.011	0.537	0.814	0.264	0.542	0.139
Track_1991	1991	NaN	NaN	9	0	0	0	0	0	1920.080	6000.250	7920.330	10.324	1991	41.635	40.650	0	0.009	0.015	0.004	0.007	0.004	0.490	0.818	0.315	0.497	0.142
Track_1992	1992	NaN	NaN	68	0	0	0	0	0	16080.670	6240.260	22320.930	16.942	1992	405.949	51.244	0	0.007	0.030	6.534E-4	0.006	0.005	1.139	1.668	0.304	1.118	0.251
Track_1993	1993	NaN	NaN	12	0	0	0	0	0	2640.110	6000.250	8640.360	9.775	1993	283.100	46.490	0	0.006	0.016	0.002	0.004	0.004	0.998	1.207	0.436	1.075	0.191
Track_1994	1994	NaN	NaN	9	0	0	0	0	0	1920.080	5520.230	7440.310	7.533	1994	14.733	50.165	0	0.015	0.039	0.002	0.016	0.011	0.453	0.672	0.280	0.403	0.128
Track_1995	1995	NaN	NaN	2	0	0	0	0	0	240.010	6240.260	6480.270	2.205	1995	25.383	46.443	0	0.009	0.009	0.009	0.009	NaN	0.269	0.274	0.264	0.274	0.005
Track_1996	1996	NaN	NaN	10	0	0	0	0	0	2160.090	6000.250	8160.340	6.067	1996	205.906	53.441	0	0.006	0.009	0.001	0.006	0.003	0.504	0.783	0.374	0.453	0.115
Track_1997	1997	NaN	NaN	57	0	0	0	0	0	13440.560	6000.250	19440.810	6.910	1997	75.371	60.253	0	0.010	0.049	0.001	0.007	0.011	0.588	1.087	0.231	0.572	0.229
Track_1998	1998	NaN	NaN	24	0	0	0	0	0	5520.230	6240.260	11760.490	15.240	1998	393.880	57.356	0	0.009	0.029	0.001	0.007	0.006	0.643	1.093	0.277	0.649	0.221
[truncated: 4,908 more rows]
