# Supplementary material for: A Yap-dependent mechanoregulatory program sustains cell migration for embryo axis assembly
Source: Nat Commun. 2023 May 16;14:2804. doi: 10.1038/s41467-023-38482-w (PMC10188487; doi:10.1038/s41467-023-38482-w)
Supplement: Supplementary file 13 — Source Data [file 41467_2023_38482_MOESM13_ESM.zip › Source Data/Fig2_S2/DM3 Links in tracks statistics.csv]

Label	TRACK_ID	SPOT_SOURCE_ID	SPOT_TARGET_ID	LINK_COST	EDGE_TIME	EDGE_X_LOCATION	EDGE_Y_LOCATION	EDGE_Z_LOCATION	VELOCITY	DISPLACEMENT	MANUAL_COLOR
(ID2255186 : ID2248738)	0	2255186	2248738	3.454	120.005	432.562	36.446	0	0.008	1.858	None
(ID2248738 : ID2252780)	0	2248738	2252780	4.523	360.015	433.881	36.606	0	0.009	2.127	None
(ID2252780 : ID2251169)	0	2252780	2251169	0.877	600.025	434.305	36.163	0	0.004	0.937	None
(ID2251169 : ID2254393)	0	2251169	2254393	0.177	840.035	434.018	36.203	0	0.002	0.421	None
(ID2254393 : ID2256798)	0	2254393	2256798	3.120	1080.045	433.279	35.944	0	0.007	1.766	None
(ID2256798 : ID2251975)	0	2256798	2251975	3.669	1320.055	431.457	36.000	0	0.008	1.915	None
(ID2251975 : ID2247916)	0	2251975	2247916	0.046	1560.065	430.612	36.194	0	8.897E-4	0.214	None
(ID2247916 : ID2253577)	0	2247916	2253577	3.994	1800.075	430.370	37.169	0	0.008	1.998	None
(ID2253577 : ID2250364)	0	2253577	2250364	1.192	2040.085	429.944	38.647	0	0.005	1.092	None
(ID2250364 : ID2255983)	0	2250364	2255983	2.801	2280.095	430.621	39.533	0	0.007	1.674	None
(ID2255983 : ID2249536)	0	2255983	2249536	12.074	2520.105	429.789	39.189	0	0.014	3.475	None
(ID2249536 : ID2257612)	0	2249536	2257612	10.796	2760.115	426.564	38.698	0	0.014	3.286	None
(ID2257612 : ID2259324)	0	2257612	2259324	4.916	3000.125	423.865	39.194	0	0.009	2.217	None
(ID2259324 : ID2258453)	0	2259324	2258453	7.093	3240.135	421.701	38.732	0	0.011	2.663	None
(ID2258453 : ID2262771)	0	2258453	2262771	3.172	3480.145	419.733	37.796	0	0.007	1.781	None
(ID2262771 : ID2265367)	0	2262771	2265367	1.482	3720.155	419.345	37.248	0	0.005	1.217	None
(ID2265367 : ID2264482)	0	2265367	2264482	9.893	3960.165	419.095	35.490	0	0.013	3.145	None
(ID2264482 : ID2266224)	0	2264482	2266224	6.950	4200.175	417.332	33.274	0	0.011	2.636	None
(ID2266224 : ID2261034)	0	2266224	2261034	13.841	4440.185	415.418	30.813	0	0.016	3.720	None
(ID2261034 : ID2261877)	0	2261034	2261877	3.393	4680.195	414.898	28.332	0	0.008	1.842	None
(ID2261877 : ID2260152)	0	2261877	2260152	8.486	4920.205	413.910	26.948	0	0.012	2.913	None
(ID2260152 : ID2263607)	0	2260152	2263607	2.632	5160.215	411.747	26.470	0	0.007	1.622	None
(ID2263607 : ID2267067)	0	2263607	2267067	6.866	5400.225	409.699	26.104	0	0.011	2.620	None
(ID2267067 : ID2267947)	0	2267067	2267947	1.344	5640.235	408.807	25.214	0	0.005	1.159	None
(ID2267947 : ID2268813)	0	2267947	2268813	5.309	5880.245	410.047	24.021	0	0.010	2.304	None
(ID2268813 : ID2269668)	0	2268813	2269668	4.438	6120.255	409.897	23.135	0	0.009	2.107	None
(ID2269668 : ID2271504)	0	2269668	2271504	5.971	6360.265	407.752	23.503	0	0.010	2.444	None
(ID2271504 : ID2272444)	0	2271504	2272444	5.944	6600.275	406.947	25.210	0	0.010	2.438	None
(ID2272444 : ID2270591)	0	2272444	2270591	3.602	6840.285	407.843	27.129	0	0.008	1.898	None
(ID2270591 : ID2277123)	0	2270591	2277123	3.970	7080.295	407.656	27.253	0	0.008	1.993	None
(ID2277123 : ID2273368)	0	2277123	2273368	2.821	7320.305	406.054	26.837	0	0.007	1.680	None
(ID2273368 : ID2276194)	0	2273368	2276194	1.316	7560.315	405.039	26.495	0	0.005	1.147	None
(ID2276194 : ID2274299)	0	2276194	2274299	2.215	7800.325	405.582	25.888	0	0.006	1.488	None
(ID2255189 : ID2248739)	1	2255189	2248739	16.435	120.005	244.959	37.199	0	0.017	4.054	None
(ID2248739 : ID2252793)	1	2248739	2252793	17.048	360.015	241.059	38.425	0	0.017	4.129	None
(ID2252793 : ID2251209)	1	2252793	2251209	117.602	600.025	235.212	42.884	0	0.045	10.844	None
(ID2251209 : ID2254442)	1	2251209	2254442	8.416	840.035	230.171	47.546	0	0.012	2.901	None
(ID2254442 : ID2256854)	1	2254442	2256854	18.226	1080.045	227.110	49.373	0	0.018	4.269	None
(ID2256854 : ID2252033)	1	2256854	2252033	0.260	1320.055	225.430	50.220	0	0.002	0.510	None
(ID2252033 : ID2247977)	1	2252033	2247977	6.342	1560.065	226.801	50.697	0	0.010	2.518	None
(ID2247977 : ID2253631)	1	2247977	2253631	0.019	1800.075	227.924	51.323	0	5.766E-4	0.138	None
(ID2253631 : ID2250402)	1	2253631	2250402	13.632	2040.085	226.194	50.734	0	0.015	3.692	None
(ID2250402 : ID2256019)	1	2250402	2256019	5.281	2280.095	225.449	49.477	0	0.010	2.298	None
(ID2255191 : ID2248736)	2	2255191	2248736	6.030	120.005	98.135	37.073	0	0.010	2.456	None
(ID2248736 : ID2252774)	2	2248736	2252774	9.040	360.015	99.727	35.653	0	0.013	3.007	None
(ID2252774 : ID2251157)	2	2252774	2251157	5.927	600.025	99.040	33.582	0	0.010	2.435	None
(ID2251157 : ID2254390)	2	2251157	2254390	8.019	840.035	98.793	34.134	0	0.012	2.832	None
(ID2254390 : ID2256790)	2	2254390	2256790	1.620	1080.045	99.902	34.740	0	0.005	1.273	None
(ID2255192 : ID2248737)	3	2255192	2248737	0.043	120.005	118.951	37.095	0	8.646E-4	0.208	None
(ID2248737 : ID2252781)	3	2248737	2252781	3.317	360.015	119.801	36.573	0	0.008	1.821	None
(ID2252781 : ID2251165)	3	2252781	2251165	2.291	600.025	120.557	35.294	0	0.006	1.513	None
(ID2251165 : ID2254385)	3	2251165	2254385	3.453	840.035	121.493	34.469	0	0.008	1.858	None
(ID2254385 : ID2256792)	3	2254385	2256792	0.051	1080.045	122.532	34.415	0	9.410E-4	0.226	None
(ID2256792 : ID2251968)	3	2256792	2251968	1.827	1320.055	122.027	34.707	0	0.006	1.352	None
(ID2251968 : ID2247907)	3	2251968	2247907	0.584	1560.065	121.162	34.693	0	0.003	0.764	None
(ID2247907 : ID2253561)	3	2247907	2253561	0.423	1800.075	121.103	34.137	0	0.003	0.650	None
(ID2253561 : ID2250341)	3	2253561	2250341	0.006	2040.085	121.266	33.845	0	3.166E-4	0.076	None
(ID2250341 : ID2255961)	3	2250341	2255961	1.882	2280.095	121.916	33.696	0	0.006	1.372	None
(ID2255961 : ID2249523)	3	2255961	2249523	1.564	2520.105	122.729	34.185	0	0.005	1.251	None
(ID2249523 : ID2257597)	3	2249523	2257597	1.199	2760.115	123.416	34.786	0	0.005	1.095	None
(ID2257597 : ID2259308)	3	2257597	2259308	0.081	3000.125	124.070	34.872	0	0.001	0.284	None
(ID2259308 : ID2258441)	3	2259308	2258441	1.796	3240.135	123.519	34.838	0	0.006	1.340	None
(ID2258441 : ID2262760)	3	2258441	2262760	1.727	3480.145	123.047	34.080	0	0.005	1.314	None
(ID2262760 : ID2265354)	3	2262760	2265354	1.286	3720.155	122.709	33.664	0	0.005	1.134	None
(ID2265354 : ID2264475)	3	2265354	2264475	1.515	3960.165	122.243	33.265	0	0.005	1.231	None
(ID2264475 : ID2266225)	3	2264475	2266225	2.126	4200.175	121.574	32.645	0	0.006	1.458	None
(ID2266225 : ID2261048)	3	2266225	2261048	1.634	4440.185	120.213	32.735	0	0.005	1.278	None
(ID2261048 : ID2261894)	3	2261048	2261894	16.570	4680.195	121.551	32.318	0	0.017	4.071	None
(ID2261894 : ID2260175)	3	2261894	2260175	0.329	4920.205	123.806	31.818	0	0.002	0.573	None
(ID2260175 : ID2263626)	3	2260175	2263626	10.237	5160.215	125.687	31.700	0	0.013	3.200	None
(ID2263626 : ID2267079)	3	2263626	2267079	10.334	5400.225	128.503	30.523	0	0.013	3.215	None
(ID2267079 : ID2267963)	3	2267079	2267963	6.201	5640.235	130.959	29.313	0	0.010	2.490	None
(ID2267963 : ID2268844)	3	2267963	2268844	3.647	5880.245	132.583	30.019	0	0.008	1.910	None
(ID2268844 : ID2269707)	3	2268844	2269707	11.562	6120.255	131.770	32.091	0	0.014	3.400	None
(ID2269707 : ID2271546)	3	2269707	2271546	7.723	6360.265	131.940	33.495	0	0.012	2.779	None
(ID2271546 : ID2272488)	3	2271546	2272488	12.265	6600.275	132.500	35.248	0	0.015	3.502	None
(ID2272488 : ID2270630)	3	2272488	2270630	6.839	6840.285	132.940	37.166	0	0.011	2.615	None
(ID2270630 : ID2277178)	3	2270630	2277178	11.650	7080.295	132.934	38.682	0	0.014	3.413	None
(ID2277178 : ID2273436)	3	2277178	2273436	13.045	7320.305	132.881	41.174	0	0.015	3.612	None
(ID2273436 : ID2276264)	3	2273436	2276264	2.841	7560.315	134.341	43.320	0	0.007	1.686	None
(ID2276264 : ID2274383)	3	2276264	2274383	0.799	7800.325	134.953	44.389	0	0.004	0.894	None
(ID2274383 : ID2275334)	3	2274383	2275334	0.035	8040.335	135.351	44.568	0	7.771E-4	0.187	None
(ID2275334 : ID2278120)	3	2275334	2278120	0.231	8280.345	135.309	44.256	0	0.002	0.481	None
(ID2278120 : ID2279070)	3	2278120	2279070	1.761	8520.355	135.888	43.940	0	0.006	1.327	None
(ID2279070 : ID2280024)	3	2279070	2280024	2.815	8760.365	135.714	43.738	0	0.007	1.678	None
(ID2280024 : ID2281963)	3	2280024	2281963	0.518	9000.375	135.183	43.426	0	0.003	0.720	None
(ID2281963 : ID2280981)	3	2281963	2280981	2.453	9240.385	136.231	43.459	0	0.007	1.566	None
(ID2280981 : ID2282904)	3	2280981	2282904	6.013	9480.395	135.753	43.730	0	0.010	2.452	None
(ID2282904 : ID2285875)	3	2282904	2285875	2.264	9720.405	135.190	44.127	0	0.006	1.505	None
(ID2285875 : ID2284904)	3	2285875	2284904	1.158	9960.415	136.193	44.900	0	0.004	1.076	None
(ID2284904 : ID2286849)	3	2284904	2286849	2.230	10200.425	137.272	45.429	0	0.006	1.493	None
(ID2286849 : ID2287838)	3	2286849	2287838	0.813	10440.435	138.432	45.701	0	0.004	0.902	None
(ID2287838 : ID2283912)	3	2287838	2283912	0.838	10680.445	138.990	46.296	0	0.004	0.916	None
(ID2283912 : ID2289867)	3	2283912	2289867	0.430	10920.455	138.798	46.730	0	0.003	0.656	None
(ID2289867 : ID2288843)	3	2289867	2288843	9.043	11160.465	136.976	46.560	0	0.013	3.007	None
(ID2288843 : ID2290885)	3	2288843	2290885	21.155	11400.475	133.546	47.636	0	0.019	4.599	None
(ID2290885 : ID2291882)	3	2290885	2291882	3.922	11640.485	132.193	49.680	0	0.008	1.980	None
(ID2291882 : ID2292900)	3	2291882	2292900	3.565	11880.495	131.919	50.082	0	0.008	1.888	None
(ID2292900 : ID2293912)	3	2292900	2293912	1.431	12120.505	131.582	49.981	0	0.005	1.196	None
(ID2255194 : ID2248742)	4	2255194	2248742	11.926	120.005	307.326	37.679	0	0.014	3.453	None
(ID2248742 : ID2252788)	4	2248742	2252788	0.659	360.015	309.252	38.298	0	0.003	0.812	None
(ID2252788 : ID2251177)	4	2252788	2251177	0.527	600.025	309.824	38.736	0	0.003	0.726	None
(ID2248743 : ID2252784)	5	2248743	2252784	1.048	360.015	326.785	38.107	0	0.004	1.024	None
(ID2252784 : ID2251173)	5	2252784	2251173	0.581	600.025	326.938	37.927	0	0.003	0.762	None
(ID2251173 : ID2254399)	5	2251173	2254399	1.832	840.035	327.691	37.879	0	0.006	1.354	None
(ID2254399 : ID2256799)	5	2254399	2256799	3.362	1080.045	327.619	36.838	0	0.008	1.834	None
(ID2256799 : ID2251969)	5	2256799	2251969	3.450	1320.055	326.172	35.728	0	0.008	1.857	None
(ID2251969 : ID2247920)	5	2251969	2247920	3.838	1560.065	325.782	36.164	0	0.008	1.959	None
(ID2247920 : ID2253570)	5	2247920	2253570	0.779	1800.075	326.549	36.771	0	0.004	0.883	None
(ID2253570 : ID2250348)	5	2253570	2250348	0.302	2040.085	327.010	36.246	0	0.002	0.549	None
(ID2250348 : ID2255966)	5	2250348	2255966	1.149	2280.095	327.641	35.842	0	0.004	1.072	None
(ID2255966 : ID2249526)	5	2255966	2249526	0.383	2520.105	328.460	35.643	0	0.003	0.619	None
(ID2249526 : ID2257602)	5	2249526	2257602	0.025	2760.115	328.828	35.549	0	6.586E-4	0.158	None
(ID2257602 : ID2259311)	5	2257602	2259311	2.870	3000.125	329.712	35.299	0	0.007	1.694	None
(ID2259311 : ID2258445)	5	2259311	2258445	1.711	3240.135	329.884	35.161	0	0.005	1.308	None
(ID2258445 : ID2262764)	5	2258445	2262764	1.177	3480.145	329.202	34.681	0	0.005	1.085	None
(ID2262764 : ID2265358)	5	2262764	2265358	0.141	3720.155	329.223	34.320	0	0.002	0.375	None
(ID2265358 : ID2264488)	5	2265358	2264488	5.105	3960.165	328.261	34.997	0	0.009	2.259	None
(ID2264488 : ID2266239)	5	2264488	2266239	0.753	4200.175	327.454	35.876	0	0.004	0.868	None
(ID2266239 : ID2261063)	5	2266239	2261063	1.189	4440.185	327.263	36.628	0	0.005	1.090	None
(ID2261063 : ID2261923)	5	2261063	2261923	11.439	4680.195	328.364	37.778	0	0.014	3.382	None
(ID2261923 : ID2260199)	5	2261923	2260199	5.101	4920.205	328.769	38.285	0	0.009	2.258	None
(ID2260199 : ID2263651)	5	2260199	2263651	0.281	5160.215	327.416	37.948	0	0.002	0.531	None
(ID2263651 : ID2267115)	5	2263651	2267115	3.532	5400.225	326.241	38.086	0	0.008	1.879	None
(ID2267115 : ID2268010)	5	2267115	2268010	3.630	5640.235	325.384	39.239	0	0.008	1.905	None
(ID2268010 : ID2268890)	5	2268010	2268890	12.273	5880.245	326.545	41.553	0	0.015	3.503	None
(ID2268890 : ID2269751)	5	2268890	2269751	0.866	6120.255	327.751	43.368	0	0.004	0.930	None
(ID2269751 : ID2271589)	5	2269751	2271589	0.170	6360.265	327.819	43.619	0	0.002	0.412	None
(ID2255185 : ID2248740)	6	2255185	2248740	7.348	120.005	297.383	36.521	0	0.011	2.711	None
(ID2248740 : ID2252791)	6	2248740	2252791	1.278	360.015	297.876	38.368	0	0.005	1.130	None
(ID2252791 : ID2251179)	6	2252791	2251179	0.501	600.025	297.757	38.952	0	0.003	0.708	None
(ID2251179 : ID2254404)	6	2251179	2254404	0.064	840.035	297.294	39.070	0	0.001	0.253	None
(ID2255201 : ID2248741)	7	2255201	2248741	3.188	120.005	457.215	38.666	0	0.007	1.785	None
(ID2248741 : ID2252786)	7	2248741	2252786	0.567	360.015	456.900	38.013	0	0.003	0.753	None
(ID2252786 : ID2251170)	7	2252786	2251170	9.685	600.025	455.171	37.663	0	0.013	3.112	None
(ID2251170 : ID2254391)	7	2251170	2254391	6.976	840.035	454.719	36.196	0	0.011	2.641	None
(ID2254391 : ID2256796)	7	2254391	2256796	0.174	1080.045	455.658	35.523	0	0.002	0.418	None
(ID2256796 : ID2251976)	7	2256796	2251976	2.229	1320.055	454.891	35.931	0	0.006	1.493	None
(ID2251976 : ID2247923)	7	2251976	2247923	2.473	1560.065	454.355	36.902	0	0.007	1.572	None
(ID2247923 : ID2253587)	7	2247923	2253587	1.732	1800.075	454.654	38.314	0	0.005	1.316	None
(ID2255198 : ID2248746)	8	2255198	2248746	0.255	120.005	466.471	38.729	0	0.002	0.505	None
(ID2248746 : ID2252801)	8	2248746	2252801	3.785	360.015	466.481	39.546	0	0.008	1.945	None
(ID2255193 : ID2248747)	9	2255193	2248747	4.109	120.005	230.963	38.066	0	0.008	2.027	None
(ID2248747 : ID2252789)	9	2248747	2252789	4.384	360.015	230.354	38.908	0	0.009	2.094	None
(ID2252789 : ID2251176)	9	2252789	2251176	0.029	600.025	229.253	38.770	0	7.145E-4	0.171	None
(ID2251176 : ID2254396)	9	2251176	2254396	5.031	840.035	230.105	38.048	0	0.009	2.243	None
(ID2254396 : ID2256804)	9	2254396	2256804	2.030	1080.045	230.335	37.607	0	0.006	1.425	None
(ID2256804 : ID2251977)	9	2256804	2251977	5.808	1320.055	230.770	37.364	0	0.010	2.410	None
(ID2251977 : ID2247915)	9	2251977	2247915	1.258	1560.065	231.520	36.475	0	0.005	1.122	None
(ID2247915 : ID2253559)	9	2247915	2253559	19.401	1800.075	229.341	34.802	0	0.018	4.405	None
(ID2253559 : ID2250339)	9	2253559	2250339	3.558	2040.085	226.583	33.594	0	0.008	1.886	None
(ID2250339 : ID2255996)	9	2250339	2255996	106.752	2280.095	223.507	38.338	0	0.043	10.332	None
(ID2255996 : ID2249558)	9	2255996	2249558	1.315	2520.105	220.845	43.264	0	0.005	1.147	None
(ID2249558 : ID2257628)	9	2249558	2257628	9.697	2760.115	218.833	43.013	0	0.013	3.114	None
(ID2257628 : ID2259337)	9	2257628	2259337	0.623	3000.125	217.152	42.198	0	0.003	0.790	None
(ID2259337 : ID2258470)	9	2259337	2258470	7.140	3240.135	215.628	41.692	0	0.011	2.672	None
(ID2258470 : ID2262781)	9	2258470	2262781	4.811	3480.145	213.747	40.583	0	0.009	2.193	None
(ID2262781 : ID2265380)	9	2262781	2265380	6.808	3720.155	211.906	39.859	0	0.011	2.609	None
(ID2255195 : ID2248744)	10	2255195	2248744	12.000	120.005	382.988	38.251	0	0.014	3.464	None
(ID2248744 : ID2252785)	10	2248744	2252785	0.370	360.015	381.087	38.341	0	0.003	0.608	None
(ID2252785 : ID2251174)	10	2252785	2251174	0.066	600.025	380.779	38.180	0	0.001	0.258	None
(ID2251174 : ID2254395)	10	2251174	2254395	4.447	840.035	381.445	37.534	0	0.009	2.109	None
(ID2254395 : ID2256794)	10	2254395	2256794	16.107	1080.045	380.362	36.064	0	0.017	4.013	None
(ID2256794 : ID2251974)	10	2256794	2251974	3.266	1320.055	377.717	35.754	0	0.008	1.807	None
(ID2251974 : ID2247927)	10	2251974	2247927	5.590	1560.065	377.069	37.374	0	0.010	2.364	None
(ID2247927 : ID2253580)	10	2247927	2253580	0.162	1800.075	377.400	38.490	0	0.002	0.402	None
(ID2253580 : ID2250354)	10	2253580	2250354	2.967	2040.085	377.533	37.573	0	0.007	1.722	None
(ID2250354 : ID2255964)	10	2250354	2255964	5.215	2280.095	378.041	35.723	0	0.010	2.284	None
(ID2255964 : ID2249524)	10	2255964	2249524	16.547	2520.105	376.602	35.066	0	0.017	4.068	None
(ID2249524 : ID2257594)	10	2249524	2257594	1.191	2760.115	374.723	34.868	0	0.005	1.091	None
(ID2257594 : ID2259302)	10	2257594	2259302	2.017	3000.125	375.344	33.827	0	0.006	1.420	None
(ID2259302 : ID2258437)	10	2259302	2258437	0.464	3240.135	375.532	33.467	0	0.003	0.681	None
(ID2258437 : ID2262763)	10	2258437	2262763	0.852	3480.145	375.675	33.723	0	0.004	0.923	None
(ID2262763 : ID2265353)	10	2262763	2265353	0.162	3720.155	376.325	33.808	0	0.002	0.402	None
(ID2265353 : ID2264483)	10	2265353	2264483	0.272	3960.165	376.666	34.007	0	0.002	0.522	None
(ID2264483 : ID2266231)	10	2264483	2266231	1.597	4200.175	376.182	34.312	0	0.005	1.264	None
(ID2266231 : ID2261052)	10	2266231	2261052	2.219	4440.185	374.843	34.184	0	0.006	1.490	None
(ID2261052 : ID2261908)	10	2261052	2261908	3.454	4680.195	374.987	34.327	0	0.008	1.858	None
(ID2261908 : ID2260188)	10	2261908	2260188	0.903	4920.205	375.907	35.155	0	0.004	0.950	None
(ID2260188 : ID2263649)	10	2260188	2263649	3.487	5160.215	375.989	36.560	0	0.008	1.867	None
(ID2263649 : ID2267110)	10	2263649	2267110	0.497	5400.225	375.680	37.615	0	0.003	0.705	None
(ID2267110 : ID2268005)	10	2267110	2268005	7.279	5640.235	376.541	38.367	0	0.011	2.698	None
(ID2268005 : ID2268883)	10	2268005	2268883	7.365	5880.245	378.473	40.135	0	0.011	2.714	None
(ID2268883 : ID2269745)	10	2268883	2269745	3.606	6120.255	378.506	41.907	0	0.008	1.899	None
(ID2269745 : ID2271595)	10	2269745	2271595	7.458	6360.265	377.289	43.808	0	0.011	2.731	None
(ID2271595 : ID2272513)	10	2271595	2272513	5.255	6600.275	375.883	44.356	0	0.010	2.292	None
(ID2272513 : ID2270656)	10	2272513	2270656	0.328	6840.285	375.198	43.835	0	0.002	0.572	None
(ID2270656 : ID2277192)	10	2270656	2277192	1.167	7080.295	375.179	43.541	0	0.005	1.080	None
(ID2277192 : ID2273440)	10	2277192	2273440	13.028	7320.305	376.720	43.413	0	0.015	3.609	None
(ID2273440 : ID2276266)	10	2273440	2276266	2.139	7560.315	377.881	44.183	0	0.006	1.463	None
(ID2276266 : ID2274381)	10	2276266	2274381	2.103	7800.325	377.998	44.550	0	0.006	1.450	None
(ID2274381 : ID2275343)	10	2274381	2275343	2.741	8040.335	378.690	45.337	0	0.007	1.656	None
(ID2275343 : ID2278126)	10	2275343	2278126	0.974	8280.345	378.384	45.753	0	0.004	0.987	None
(ID2278126 : ID2279074)	10	2278126	2279074	1.741	8520.355	377.461	45.459	0	0.005	1.319	None
(ID2279074 : ID2280039)	10	2279074	2280039	2.001	8760.365	377.060	46.238	0	0.006	1.415	None
(ID2280039 : ID2281984)	10	2280039	2281984	4.160	9000.375	376.667	47.694	0	0.008	2.040	None
(ID2281984 : ID2281006)	10	2281984	2281006	6.601	9240.385	376.996	49.328	0	0.011	2.569	None
(ID2281006 : ID2282932)	10	2281006	2282932	2.585	9480.395	377.212	50.447	0	0.007	1.608	None
(ID2282932 : ID2285897)	10	2282932	2285897	2.709	9720.405	375.683	50.445	0	0.007	1.646	None
(ID2285897 : ID2284918)	10	2285897	2284918	9.465	9960.415	373.371	50.220	0	0.013	3.076	None
(ID2284918 : ID2286865)	10	2284918	2286865	3.188	10200.425	370.941	50.254	0	0.007	1.785	None
(ID2286865 : ID2287846)	10	2286865	2287846	1.035	10440.435	369.795	49.793	0	0.004	1.017	None
(ID2287846 : ID2283922)	10	2287846	2283922	0.148	10680.445	369.660	49.504	0	0.002	0.385	None
(ID2283922 : ID2289878)	10	2283922	2289878	0.247	10920.455	369.532	49.693	0	0.002	0.497	None
(ID2289878 : ID2288862)	10	2289878	2288862	2.808	11160.465	368.465	49.892	0	0.007	1.676	None
(ID2288862 : ID2290887)	10	2288862	2290887	20.690	11400.475	365.411	49.616	0	0.019	4.549	None
(ID2290887 : ID2291877)	10	2290887	2291877	0.975	11640.485	362.837	48.823	0	0.004	0.987	None
(ID2291877 : ID2292888)	10	2291877	2292888	0.739	11880.495	362.405	48.047	0	0.004	0.860	None
(ID2292888 : ID2293914)	10	2292888	2293914	7.799	12120.505	361.950	48.974	0	0.012	2.793	None
(ID2293914 : ID2294862)	10	2293914	2294862	1.755	12360.515	361.045	49.938	0	0.006	1.325	None
(ID2294862 : ID2295600)	10	2294862	2295600	0.092	12600.525	360.354	49.558	0	0.001	0.304	None
(ID2295600 : ID2296659)	10	2295600	2296659	3.725	12840.535	359.290	49.877	0	0.008	1.930	None
(ID2296659 : ID2297709)	10	2296659	2297709	14.797	13080.545	356.928	48.930	0	0.016	3.847	None
(ID2297709 : ID2298776)	10	2297709	2298776	18.807	13320.555	355.660	49.827	0	0.018	4.337	None
(ID2298776 : ID2299857)	10	2298776	2299857	8.806	13560.565	354.548	52.713	0	0.012	2.967	None
(ID2299857 : ID2302085)	10	2299857	2302085	2.722	13800.575	353.103	54.249	0	0.007	1.650	None
(ID2302085 : ID2303195)	10	2302085	2303195	5.271	14040.585	352.295	56.002	0	0.010	2.296	None
(ID2303195 : ID2300971)	10	2303195	2300971	3.030	14280.595	351.417	57.785	0	0.007	1.741	None
(ID2300971 : ID2304294)	10	2300971	2304294	5.409	14520.605	350.059	58.874	0	0.010	2.326	None
(ID2304294 : ID2306591)	10	2304294	2306591	2.921	14760.615	348.068	59.135	0	0.007	1.709	None
(ID2306591 : ID2307738)	10	2306591	2307738	7.336	15000.625	346.563	60.335	0	0.011	2.709	None
(ID2307738 : ID2305449)	10	2307738	2305449	2.034	15240.635	345.578	62.153	0	0.006	1.426	None
(ID2305449 : ID2308884)	10	2305449	2308884	4.767	15480.645	344.161	62.915	0	0.009	2.183	None
(ID2308884 : ID2315992)	10	2308884	2315992	0.869	15720.655	343.298	63.458	0	0.004	0.932	None
(ID2315992 : ID2312459)	10	2315992	2312459	195.081	15960.665	336.721	65.470	0	0.058	13.967	None
(ID2312459 : ID2311287)	10	2312459	2311287	13.662	16200.675	328.204	67.750	0	0.015	3.696	None
(ID2311287 : ID2313651)	10	2311287	2313651	7.206	16440.685	327.548	69.249	0	0.011	2.684	None
(ID2313651 : ID2314851)	10	2313651	2314851	2.566	16680.695	329.239	70.565	0	0.007	1.602	None
(ID2314851 : ID2310122)	10	2314851	2310122	6.302	16920.705	329.609	72.289	0	0.010	2.510	None
(ID2310122 : ID2317251)	10	2310122	2317251	10.723	17160.715	329.891	75.063	0	0.014	3.275	None
(ID2317251 : ID2318456)	10	2317251	2318456	3.956	17400.725	329.730	77.314	0	0.008	1.989	None
(ID2318456 : ID2319661)	10	2318456	2319661	9.191	17640.735	329.683	79.387	0	0.013	3.032	None
(ID2319661 : ID2320874)	10	2319661	2320874	14.032	17880.745	328.723	81.705	0	0.016	3.746	None
(ID2320874 : ID2322106)	10	2320874	2322106	11.549	18120.755	328.502	83.629	0	0.014	3.398	None
(ID2322106 : ID2323340)	10	2322106	2323340	12.585	18360.765	328.123	84.675	0	0.015	3.548	None
(ID2323340 : ID2324549)	10	2323340	2324549	1.606	18600.775	325.813	85.082	0	0.005	1.267	None
(ID2324549 : ID2328280)	10	2324549	2328280	3.215	18840.785	324.397	85.603	0	0.007	1.793	None
(ID2328280 : ID2330771)	10	2328280	2330771	4.563	19080.795	324.402	86.392	0	0.009	2.136	None
(ID2330771 : ID2327042)	10	2330771	2327042	2.668	19320.805	324.631	87.485	0	0.007	1.633	None
(ID2327042 : ID2329537)	10	2327042	2329537	3.734	19560.815	323.695	87.052	0	0.008	1.932	None
(ID2329537 : ID2325789)	10	2329537	2325789	3.598	19800.825	324.349	86.276	0	0.008	1.897	None
(ID2325789 : ID2332012)	10	2325789	2332012	7.582	20040.835	326.501	87.071	0	0.011	2.754	None
(ID2248750 : ID2252802)	11	2248750	2252802	3.812	360.015	368.447	40.684	0	0.008	1.952	None
(ID2255203 : ID2248749)	12	2255203	2248749	0.637	120.005	483.787	40.023	0	0.003	0.798	None
(ID2248749 : ID2252799)	12	2248749	2252799	0.245	360.015	483.853	39.887	0	0.002	0.495	None
(ID2252799 : ID2251189)	12	2252799	2251189	6.846	600.025	482.566	40.672	0	0.011	2.617	None
(ID2251189 : ID2254413)	12	2251189	2254413	1.841	840.035	481.389	41.911	0	0.006	1.357	None
(ID2254413 : ID2256823)	12	2254413	2256823	1.614	1080.045	480.810	42.837	0	0.005	1.270	None
(ID2256823 : ID2252009)	12	2256823	2252009	5.867	1320.055	479.188	43.710	0	0.010	2.422	None
(ID2252009 : ID2247955)	12	2252009	2247955	1.422	1560.065	478.415	44.869	0	0.005	1.192	None
(ID2247955 : ID2253605)	12	2247955	2253605	0.484	1800.075	478.595	45.065	0	0.003	0.696	None
(ID2253605 : ID2250383)	12	2253605	2250383	4.582	2040.085	477.517	45.128	0	0.009	2.141	None
(ID2250383 : ID2256009)	12	2250383	2256009	0.471	2280.095	476.524	45.871	0	0.003	0.686	None
(ID2256009 : ID2249562)	12	2256009	2249562	1.650	2520.105	476.031	45.803	0	0.005	1.285	None
(ID2249562 : ID2257635)	12	2249562	2257635	1.511	2760.115	475.632	44.783	0	0.005	1.229	None
(ID2257635 : ID2259347)	12	2257635	2259347	0.433	3000.125	475.516	44.429	0	0.003	0.658	None
(ID2259347 : ID2258479)	12	2259347	2258479	2.443	3240.135	474.678	44.216	0	0.007	1.563	None
(ID2258479 : ID2262798)	12	2258479	2262798	1.533	3480.145	474.478	43.302	0	0.005	1.238	None
(ID2262798 : ID2265386)	12	2262798	2265386	2.561	3720.155	475.190	42.106	0	0.007	1.600	None
(ID2265386 : ID2264513)	12	2265386	2264513	0.126	3960.165	475.503	41.534	0	0.001	0.356	None
(ID2264513 : ID2266259)	12	2264513	2266259	1.021	4200.175	475.064	41.518	0	0.004	1.011	None
(ID2266259 : ID2261076)	12	2266259	2261076	2.782	4440.185	474.123	40.639	0	0.007	1.668	None
(ID2261076 : ID2261929)	12	2261076	2261929	3.207	4680.195	474.543	39.876	0	0.007	1.791	None
(ID2261929 : ID2260207)	12	2261929	2260207	2.322	4920.205	474.676	39.864	0	0.006	1.524	None
(ID2260207 : ID2263663)	12	2260207	2263663	0.835	5160.215	473.809	40.372	0	0.004	0.914	None
(ID2263663 : ID2267129)	12	2263663	2267129	10.398	5400.225	472.181	41.353	0	0.013	3.225	None
(ID2267129 : ID2268022)	12	2267129	2268022	2.672	5640.235	470.617	42.706	0	0.007	1.635	None
(ID2268022 : ID2268897)	12	2268022	2268897	3.243	5880.245	470.305	44.382	0	0.008	1.801	None
(ID2268897 : ID2269760)	12	2268897	2269760	8.653	6120.255	468.682	45.814	0	0.012	2.942	None
(ID2269760 : ID2271603)	12	2269760	2271603	1.642	6360.265	466.686	46.385	0	0.005	1.281	None
(ID2271603 : ID2272536)	12	2271603	2272536	12.745	6600.275	464.767	47.629	0	0.015	3.570	None
(ID2272536 : ID2270678)	12	2272536	2270678	4.297	6840.285	464.446	49.271	0	0.009	2.073	None
(ID2270678 : ID2277219)	12	2270678	2277219	16.713	7080.295	463.403	50.087	0	0.017	4.088	None
(ID2277219 : ID2273464)	12	2277219	2273464	7.069	7320.305	462.668	50.913	0	0.011	2.659	None
(ID2273464 : ID2276285)	12	2273464	2276285	4.645	7560.315	463.015	50.756	0	0.009	2.155	None
(ID2276285 : ID2274401)	12	2276285	2274401	0.341	7800.325	462.245	50.445	0	0.002	0.584	None
(ID2274401 : ID2275354)	12	2274401	2275354	1.001	8040.335	462.042	50.340	0	0.004	1.001	None
(ID2275354 : ID2278145)	12	2275354	2278145	0.924	8280.345	462.124	50.191	0	0.004	0.961	None
(ID2278145 : ID2279087)	12	2278145	2279087	2.290	8520.355	461.999	49.888	0	0.006	1.513	None
(ID2279087 : ID2280047)	12	2279087	2280047	1.061	8760.365	460.946	49.234	0	0.004	1.030	None
(ID2280047 : ID2281987)	12	2280047	2281987	3.150	9000.375	459.566	49.141	0	0.007	1.775	None
(ID2281987 : ID2281001)	12	2281987	2281001	0.260	9240.385	458.451	49.077	0	0.002	0.510	None
(ID2281001 : ID2282927)	12	2281001	2282927	6.594	9480.395	456.953	48.772	0	0.011	2.568	None
(ID2282927 : ID2285889)	12	2282927	2285889	1.930	9720.405	455.089	48.222	0	0.006	1.389	None
(ID2255199 : ID2248754)	13	2255199	2248754	2.318	120.005	334.742	39.969	0	0.006	1.523	None
(ID2248754 : ID2252796)	13	2248754	2252796	0.422	360.015	335.265	40.104	0	0.003	0.650	None
(ID2252796 : ID2251182)	13	2252796	2251182	0.343	600.025	335.306	39.533	0	0.002	0.586	None
(ID2251182 : ID2254398)	13	2251182	2254398	9.963	840.035	336.687	38.304	0	0.013	3.156	None
(ID2254398 : ID2256800)	13	2254398	2256800	1.261	1080.045	338.200	36.842	0	0.005	1.123	None
(ID2256800 : ID2251970)	13	2256800	2251970	2.871	1320.055	337.706	35.974	0	0.007	1.694	None
(ID2251970 : ID2247918)	13	2251970	2247918	1.930	1560.065	337.165	36.260	0	0.006	1.389	None
(ID2247918 : ID2253583)	13	2247918	2253583	2.558	1800.075	337.471	37.714	0	0.007	1.599	None
(ID2253583 : ID2250362)	13	2253583	2250362	0.570	2040.085	337.194	38.612	0	0.003	0.755	None
(ID2250362 : ID2255978)	13	2250362	2255978	0.099	2280.095	336.712	38.819	0	0.001	0.314	None
(ID2255978 : ID2249542)	13	2255978	2249542	0.645	2520.105	336.393	39.270	0	0.003	0.803	None
(ID2249542 : ID2257617)	13	2249542	2257617	2.148	2760.115	335.553	39.976	0	0.006	1.465	None
(ID2257617 : ID2259331)	13	2257617	2259331	1.851	3000.125	334.305	40.638	0	0.006	1.360	None
(ID2259331 : ID2258462)	13	2259331	2258462	2.214	3240.135	333.017	40.638	0	0.006	1.488	None
(ID2258462 : ID2262786)	13	2258462	2262786	0.150	3480.145	332.452	40.491	0	0.002	0.387	None
(ID2262786 : ID2265391)	13	2262786	2265391	1.634	3720.155	332.594	41.285	0	0.005	1.278	None
(ID2265391 : ID2264511)	13	2265391	2264511	1.932	3960.165	331.932	41.836	0	0.006	1.390	None
(ID2264511 : ID2266265)	13	2264511	2266265	1.175	4200.175	331.594	42.161	0	0.005	1.084	None
(ID2266265 : ID2261074)	13	2266265	2261074	10.809	4440.185	332.866	41.211	0	0.014	3.288	None
(ID2261074 : ID2261933)	13	2261074	2261933	7.678	4680.195	335.121	40.220	0	0.012	2.771	None
(ID2261933 : ID2260212)	13	2261933	2260212	1.352	4920.205	335.892	40.734	0	0.005	1.163	None
(ID2260212 : ID2263660)	13	2260212	2263660	2.959	5160.215	335.849	40.192	0	0.007	1.720	None
(ID2263660 : ID2267125)	13	2263660	2267125	2.801	5400.225	335.615	39.872	0	0.007	1.673	None
(ID2267125 : ID2268016)	13	2267125	2268016	4.950	5640.235	335.625	41.048	0	0.009	2.225	None
(ID2268016 : ID2268891)	13	2268016	2268891	3.873	5880.245	337.187	42.431	0	0.008	1.968	None
(ID2268891 : ID2269757)	13	2268891	2269757	2.302	6120.255	337.780	43.734	0	0.006	1.517	None
(ID2269757 : ID2271602)	13	2269757	2271602	4.367	6360.265	337.171	45.428	0	0.009	2.090	None
(ID2271602 : ID2272528)	13	2271602	2272528	0.988	6600.275	336.274	46.345	0	0.004	0.994	None
(ID2272528 : ID2270666)	13	2272528	2270666	0.216	6840.285	336.006	46.245	0	0.002	0.465	None
(ID2270666 : ID2277206)	13	2270666	2277206	0.868	7080.295	335.869	46.484	0	0.004	0.932	None
(ID2277206 : ID2273452)	13	2277206	2273452	24.644	7320.305	337.977	47.001	0	0.021	4.964	None
(ID2273452 : ID2276275)	13	2273452	2276275	0.362	7560.315	340.655	47.005	0	0.003	0.602	None
(ID2276275 : ID2274395)	13	2276275	2274395	6.246	7800.325	341.836	47.565	0	0.010	2.499	None
(ID2274395 : ID2275350)	13	2274395	2275350	3.695	8040.335	341.860	48.471	0	0.008	1.922	None
(ID2275350 : ID2278144)	13	2275350	2278144	3.351	8280.345	340.748	49.498	0	0.008	1.831	None
(ID2278144 : ID2279084)	13	2278144	2279084	1.695	8520.355	340.621	49.749	0	0.005	1.302	None
(ID2279084 : ID2280044)	13	2279084	2280044	1.235	8760.365	340.535	48.556	0	0.005	1.111	None
(ID2280044 : ID2281981)	13	2280044	2281981	0.686	9000.375	340.448	47.601	0	0.003	0.828	None
(ID2281981 : ID2280997)	13	2281981	2280997	3.716	9240.385	341.401	47.477	0	0.008	1.928	None
(ID2280997 : ID2282926)	13	2280997	2282926	7.124	9480.395	343.573	48.228	0	0.011	2.669	None
(ID2282926 : ID2285887)	13	2282926	2285887	7.298	9720.405	343.883	47.722	0	0.011	2.701	None
(ID2285887 : ID2284907)	13	2285887	2284907	1.822	9960.415	342.286	46.917	0	0.006	1.350	None
(ID2284907 : ID2286854)	13	2284907	2286854	0.679	10200.425	342.030	46.978	0	0.003	0.824	None
(ID2286854 : ID2287841)	13	2286854	2287841	1.965	10440.435	341.731	46.811	0	0.006	1.402	None
(ID2287841 : ID2283911)	13	2287841	2283911	1.617	10680.445	341.622	46.508	0	0.005	1.272	None
(ID2283911 : ID2289865)	13	2283911	2289865	1.293	10920.455	341.646	46.338	0	0.005	1.137	None
(ID2289865 : ID2288839)	13	2289865	2288839	0.132	11160.465	341.094	46.225	0	0.002	0.363	None
(ID2288839 : ID2290870)	13	2288839	2290870	0.384	11400.475	341.394	46.159	0	0.003	0.620	None
(ID2290870 : ID2291870)	13	2290870	2291870	0.966	11640.485	341.730	46.763	0	0.004	0.983	None
(ID2291870 : ID2292892)	13	2291870	2292892	0.643	11880.495	341.947	47.616	0	0.003	0.802	None
(ID2292892 : ID2293894)	13	2292892	2293894	2.833	12120.505	341.275	47.955	0	0.007	1.683	None
(ID2293894 : ID2294857)	13	2293894	2294857	2.034	12360.515	339.770	48.192	0	0.006	1.426	None
(ID2294857 : ID2295599)	13	2294857	2295599	6.603	12600.525	337.955	49.022	0	0.011	2.570	None
(ID2295599 : ID2296666)	13	2295599	2296666	5.427	12840.535	336.071	50.497	0	0.010	2.329	None
(ID2296666 : ID2297730)	13	2296666	2297730	3.797	13080.545	335.013	52.321	0	0.008	1.949	None
(ID2297730 : ID2298787)	13	2297730	2298787	0.967	13320.555	334.771	53.723	0	0.004	0.983	None
(ID2298787 : ID2299870)	13	2298787	2299870	3.906	13560.565	334.181	54.930	0	0.008	1.976	None
(ID2299870 : ID2302101)	13	2299870	2302101	13.389	13800.575	335.058	56.623	0	0.015	3.659	None
(ID2302101 : ID2303216)	13	2302101	2303216	8.826	14040.585	336.040	58.966	0	0.012	2.971	None
(ID2303216 : ID2300994)	13	2303216	2300994	12.973	14280.595	334.761	61.993	0	0.015	3.602	None
(ID2300994 : ID2304324)	13	2300994	2304324	3.312	14520.605	334.433	64.472	0	0.008	1.820	None
(ID2304324 : ID2306635)	13	2304324	2306635	6.295	14760.615	335.399	66.408	0	0.010	2.509	None
(ID2306635 : ID2307777)	13	2306635	2307777	6.993	15000.625	334.883	68.258	0	0.011	2.644	None
(ID2307777 : ID2305490)	13	2307777	2305490	3.598	15240.635	333.304	69.813	0	0.008	1.897	None
(ID2305490 : ID2308927)	13	2305490	2308927	1.980	15480.645	332.143	70.816	0	0.006	1.407	None
(ID2308927 : ID2316045)	13	2308927	2316045	9.418	15720.655	331.532	72.535	0	0.013	3.069	None
(ID2316045 : ID2312509)	13	2316045	2312509	5.179	15960.665	332.407	74.870	0	0.009	2.276	None
(ID2312509 : ID2311327)	13	2312509	2311327	2.500	16200.675	332.481	75.970	0	0.007	1.581	None
(ID2311327 : ID2313696)	13	2311327	2313696	4.394	16440.685	332.344	77.129	0	0.009	2.096	None
(ID2313696 : ID2314890)	13	2313696	2314890	9.199	16680.695	334.407	78.379	0	0.013	3.033	None
(ID2314890 : ID2310157)	13	2314890	2310157	6.061	16920.705	335.818	79.997	0	0.010	2.462	None
(ID2310157 : ID2317276)	13	2310157	2317276	6.769	17160.715	336.608	82.216	0	0.011	2.602	None
(ID2317276 : ID2318487)	13	2317276	2318487	9.576	17400.725	336.301	84.239	0	0.013	3.095	None
(ID2318487 : ID2319688)	13	2318487	2319688	13.495	17640.735	336.786	86.108	0	0.015	3.674	None
(ID2319688 : ID2320895)	13	2319688	2320895	4.566	17880.745	337.368	87.119	0	0.009	2.137	None
(ID2320895 : ID2322128)	13	2320895	2322128	15.027	18120.755	337.913	88.390	0	0.016	3.876	None
(ID2322128 : ID2323357)	13	2322128	2323357	7.026	18360.765	338.198	89.660	0	0.011	2.651	None
(ID2323357 : ID2324569)	13	2323357	2324569	0.121	18600.775	336.922	89.665	0	0.001	0.348	None
(ID2324569 : ID2328297)	13	2324569	2328297	0.125	18840.785	336.937	89.321	0	0.001	0.353	None
(ID2328297 : ID2330789)	13	2328297	2330789	1.312	19080.795	337.328	89.541	0	0.005	1.145	None
(ID2330789 : ID2327065)	13	2330789	2327065	5.992	19320.805	338.320	91.015	0	0.010	2.448	None
(ID2327065 : ID2329563)	13	2327065	2329563	1.014	19560.815	339.324	91.827	0	0.004	1.007	None
(ID2329563 : ID2325821)	13	2329563	2325821	3.404	19800.825	339.064	92.175	0	0.008	1.845	None
(ID2325821 : ID2332036)	13	2325821	2332036	0.094	20040.835	338.435	92.933	0	0.001	0.307	None
(ID2332036 : ID2333284)	13	2332036	2333284	3.298	20280.845	337.680	93.482	0	0.008	1.816	None
(ID2333284 : ID2334522)	13	2333284	2334522	0.391	20520.855	336.584	93.759	0	0.003	0.625	None
(ID2334522 : ID2335788)	13	2334522	2335788	2.487	20760.865	336.688	92.943	0	0.007	1.577	None
(ID2335788 : ID2337070)	13	2335788	2337070	2.840	21000.875	337.030	93.099	0	0.007	1.685	None
(ID2337070 : ID2338351)	13	2337070	2338351	1.632	21240.885	337.519	93.593	0	0.005	1.277	None
(ID2338351 : ID2339624)	13	2338351	2339624	1.424	21480.895	337.524	93.516	0	0.005	1.193	None
(ID2339624 : ID2340907)	13	2339624	2340907	0.787	21720.905	336.931	94.225	0	0.004	0.887	None
(ID2340907 : ID2342183)	13	2340907	2342183	1.599	21960.915	336.479	95.161	0	0.005	1.265	None
(ID2342183 : ID2343471)	13	2342183	2343471	3.391	22200.925	335.190	95.445	0	0.008	1.841	None
(ID2343471 : ID2346024)	13	2343471	2346024	0.592	22440.935	333.944	95.073	0	0.003	0.770	None
(ID2346024 : ID2344757)	13	2346024	2344757	6.283	22680.945	332.346	95.024	0	0.010	2.507	None
(ID2344757 : ID2347326)	13	2344757	2347326	3.626	22920.955	330.307	94.606	0	0.008	1.904	None
(ID2347326 : ID2348587)	13	2347326	2348587	11.862	23160.965	327.886	93.523	0	0.014	3.444	None
(ID2348587 : ID2351198)	13	2348587	2351198	3.371	23400.975	327.120	92.662	0	0.008	1.836	None
(ID2351198 : ID2349886)	13	2351198	2349886	8.074	23640.985	326.646	91.881	0	0.012	2.841	None
(ID2349886 : ID2352487)	13	2349886	2352487	10.843	23880.995	323.881	90.583	0	0.014	3.293	None
(ID2352487 : ID2353698)	13	2352487	2353698	4.246	24121.005	321.516	89.336	0	0.009	2.061	None
(ID2353698 : ID2354988)	13	2353698	2354988	0.349	24361.015	320.621	88.620	0	0.002	0.590	None
(ID2354988 : ID2358927)	13	2354988	2358927	0.116	24601.025	320.707	88.163	0	0.001	0.341	None
(ID2358927 : ID2362860)	13	2358927	2362860	4.256	24841.035	319.890	87.427	0	0.009	2.063	None
(ID2362860 : ID2356291)	13	2362860	2356291	1.107	25081.045	318.882	87.361	0	0.004	1.052	None
(ID2356291 : ID2357611)	13	2356291	2357611	0.765	25321.055	318.377	88.118	0	0.004	0.875	None
(ID2357611 : ID2361566)	13	2357611	2361566	0.140	25561.065	318.081	88.194	0	0.002	0.374	None
(ID2255204 : ID2248755)	14	2255204	2248755	3.972	120.005	107.482	40.508	0	0.008	1.993	None
(ID2248755 : ID2252792)	14	2248755	2252792	4.318	360.015	109.262	39.801	0	0.009	2.078	None
(ID2252792 : ID2251181)	14	2252792	2251181	1.289	600.025	109.488	39.225	0	0.005	1.135	None
(ID2251181 : ID2254401)	14	2251181	2254401	4.066	840.035	109.800	38.822	0	0.008	2.016	None
(ID2254401 : ID2256805)	14	2254401	2256805	1.667	1080.045	110.041	38.166	0	0.005	1.291	None
(ID2256805 : ID2251979)	14	2256805	2251979	0.150	1320.055	109.399	37.826	0	0.002	0.387	None
(ID2251979 : ID2247914)	14	2251979	2247914	2.543	1560.065	109.494	36.843	0	0.007	1.595	None
(ID2247914 : ID2253567)	14	2247914	2253567	1.542	1800.075	110.147	35.752	0	0.005	1.242	None
(ID2253567 : ID2250342)	14	2253567	2250342	1.986	2040.085	110.248	34.902	0	0.006	1.409	None
(ID2250342 : ID2255960)	14	2250342	2255960	4.067	2280.095	110.722	33.931	0	0.008	2.017	None
(ID2255960 : ID2249518)	14	2255960	2249518	0.771	2520.105	112.052	33.363	0	0.004	0.878	None
(ID2249518 : ID2257591)	14	2249518	2257591	2.282	2760.115	113.218	33.294	0	0.006	1.511	None
(ID2257591 : ID2259301)	14	2257591	2259301	0.287	3000.125	113.732	33.245	0	0.002	0.536	None
(ID2259301 : ID2258438)	14	2259301	2258438	3.892	3240.135	112.581	33.492	0	0.008	1.973	None
(ID2258438 : ID2262767)	14	2258438	2262767	2.381	3480.145	111.535	34.623	0	0.006	1.543	None
(ID2262767 : ID2265364)	14	2262767	2265364	6.150	3720.155	110.390	36.099	0	0.010	2.480	None
(ID2265364 : ID2264491)	14	2265364	2264491	0.448	3960.165	109.118	36.604	0	0.003	0.669	None
(ID2264491 : ID2266242)	14	2264491	2266242	4.630	4200.175	107.884	36.851	0	0.009	2.152	None
(ID2266242 : ID2261066)	14	2266242	2261066	0.471	4440.185	106.724	37.596	0	0.003	0.686	None
(ID2261066 : ID2261924)	14	2261066	2261924	15.776	4680.195	108.469	38.344	0	0.017	3.972	None
(ID2261924 : ID2260202)	14	2261924	2260202	0.135	4920.205	110.232	38.875	0	0.002	0.367	None
(ID2260202 : ID2263656)	14	2260202	2263656	0.700	5160.215	110.479	38.981	0	0.003	0.837	None
(ID2263656 : ID2267119)	14	2263656	2267119	1.314	5400.225	111.454	38.883	0	0.005	1.147	None
(ID2267119 : ID2268003)	14	2267119	2268003	16.578	5640.235	114.046	38.807	0	0.017	4.072	None
(ID2268003 : ID2268882)	14	2268003	2268882	5.870	5880.245	116.791	39.847	0	0.010	2.423	None
(ID2268882 : ID2269741)	14	2268882	2269741	1.308	6120.255	117.154	41.284	0	0.005	1.144	None
(ID2269741 : ID2271586)	14	2269741	2271586	2.368	6360.265	116.492	42.441	0	0.006	1.539	None
(ID2271586 : ID2272514)	14	2271586	2272514	3.901	6600.275	117.085	43.531	0	0.008	1.975	None
(ID2272514 : ID2270659)	14	2272514	2270659	5.224	6840.285	119.077	44.281	0	0.010	2.286	None
(ID2255205 : ID2248753)	15	2255205	2248753	0.413	120.005	319.808	40.734	0	0.003	0.643	None
(ID2248753 : ID2252794)	15	2248753	2252794	2.686	360.015	319.084	39.929	0	0.007	1.639	None
(ID2252794 : ID2251187)	15	2252794	2251187	0.474	600.025	318.526	39.767	0	0.003	0.689	None
(ID2251187 : ID2254402)	15	2251187	2254402	5.505	840.035	319.589	39.430	0	0.010	2.346	None
(ID2254402 : ID2256809)	15	2254402	2256809	1.554	1080.045	319.967	38.973	0	0.005	1.247	None
(ID2256809 : ID2251987)	15	2256809	2251987	2.465	1320.055	318.632	38.946	0	0.007	1.570	None
(ID2255208 : ID2248758)	16	2255208	2248758	0.718	120.005	474.637	41.430	0	0.004	0.848	None
(ID2248758 : ID2252798)	16	2248758	2252798	0.861	360.015	474.829	40.563	0	0.004	0.928	None
(ID2252798 : ID2251186)	16	2252798	2251186	4.972	600.025	473.823	40.033	0	0.009	2.230	None
(ID2251186 : ID2254406)	16	2251186	2254406	0.723	840.035	473.075	39.736	0	0.004	0.850	None
(ID2254406 : ID2256813)	16	2254406	2256813	7.050	1080.045	472.112	39.515	0	0.011	2.655	None
(ID2256813 : ID2251991)	16	2256813	2251991	2.473	1320.055	470.068	39.838	0	0.007	1.573	None
(ID2251991 : ID2247937)	16	2251991	2247937	1.979	1560.065	469.960	40.516	0	0.006	1.407	None
(ID2247937 : ID2253593)	16	2247937	2253593	3.981	1800.075	469.605	41.132	0	0.008	1.995	None
(ID2253593 : ID2250373)	16	2253593	2250373	1.147	2040.085	468.219	41.722	0	0.004	1.071	None
(ID2250373 : ID2255991)	16	2250373	2255991	1.277	2280.095	467.273	41.831	0	0.005	1.130	None
(ID2255991 : ID2249549)	16	2255991	2249549	0.204	2520.105	466.572	41.476	0	0.002	0.452	None
(ID2249549 : ID2257615)	16	2249549	2257615	2.808	2760.115	465.844	40.706	0	0.007	1.676	None
(ID2257615 : ID2259382)	16	2257615	2259382	164.405	3000.125	465.395	46.483	0	0.053	12.822	None
(ID2259382 : ID2258514)	16	2259382	2258514	0.875	3240.135	465.705	52.475	0	0.004	0.935	None
(ID2258514 : ID2262830)	16	2258514	2262830	8.115	3480.145	467.258	51.582	0	0.012	2.849	None
(ID2262830 : ID2265423)	16	2262830	2265423	3.641	3720.155	469.421	50.620	0	0.008	1.908	None
(ID2265423 : ID2264549)	16	2265423	2264549	2.403	3960.165	470.963	49.850	0	0.006	1.550	None
(ID2264549 : ID2266299)	16	2264549	2266299	2.653	4200.175	470.912	49.311	0	0.007	1.629	None
(ID2266299 : ID2261112)	16	2266299	2261112	1.218	4440.185	469.784	48.632	0	0.005	1.104	None
(ID2261112 : ID2261960)	16	2261112	2261960	2.234	4680.195	470.098	47.874	0	0.006	1.495	None
(ID2261960 : ID2260236)	16	2261960	2260236	3.028	4920.205	470.224	46.859	0	0.007	1.740	None
(ID2260236 : ID2263688)	16	2260236	2263688	1.087	5160.215	470.016	46.579	0	0.004	1.042	None
(ID2263688 : ID2267156)	16	2263688	2267156	2.602	5400.225	469.591	47.249	0	0.007	1.613	None
(ID2267156 : ID2268047)	16	2267156	2268047	4.029	5640.235	468.740	48.520	0	0.008	2.007	None
(ID2255202 : ID2248759)	17	2255202	2248759	11.820	120.005	349.258	40.716	0	0.014	3.438	None
(ID2248759 : ID2252800)	17	2248759	2252800	5.398	360.015	346.623	40.879	0	0.010	2.323	None
(ID2252800 : ID2251190)	17	2252800	2251190	2.860	600.025	345.233	41.154	0	0.007	1.691	None
(ID2251190 : ID2254410)	17	2251190	2254410	0.226	840.035	345.115	41.846	0	0.002	0.475	None
(ID2254410 : ID2256818)	17	2254410	2256818	0.372	1080.045	345.055	41.877	0	0.003	0.610	None
(ID2256818 : ID2252000)	17	2256818	2252000	2.512	1320.055	343.981	41.955	0	0.007	1.585	None
(ID2252000 : ID2247945)	17	2252000	2247945	1.456	1560.065	343.733	42.180	0	0.005	1.207	None
(ID2247945 : ID2253595)	17	2247945	2253595	1.240	1800.075	344.759	42.159	0	0.005	1.113	None
(ID2253595 : ID2250367)	17	2253595	2250367	2.262	2040.085	345.490	41.169	0	0.006	1.504	None
(ID2250367 : ID2255980)	17	2250367	2255980	3.207	2280.095	346.420	39.877	0	0.007	1.791	None
(ID2255980 : ID2249535)	17	2255980	2249535	10.565	2520.105	345.553	38.793	0	0.014	3.250	None
(ID2249535 : ID2257607)	17	2249535	2257607	1.084	2760.115	343.689	37.881	0	0.004	1.041	None
(ID2257607 : ID2259314)	17	2257607	2259314	1.672	3000.125	343.272	36.830	0	0.005	1.293	None
(ID2259314 : ID2258456)	17	2259314	2258456	13.758	3240.135	341.858	37.498	0	0.015	3.709	None
(ID2258456 : ID2262776)	17	2258456	2262776	0.780	3480.145	340.119	38.678	0	0.004	0.883	None
(ID2262776 : ID2265379)	17	2262776	2265379	3.480	3720.155	340.277	39.281	0	0.008	1.865	None
(ID2255206 : ID2248756)	18	2255206	2248756	3.358	120.005	164.284	41.150	0	0.008	1.832	None
(ID2248756 : ID2252797)	18	2248756	2252797	1.007	360.015	165.520	40.597	0	0.004	1.003	None
(ID2252797 : ID2251188)	18	2252797	2251188	0.738	600.025	165.478	40.426	0	0.004	0.859	None
(ID2251188 : ID2254407)	18	2251188	2254407	5.911	840.035	166.271	40.310	0	0.010	2.431	None
(ID2254407 : ID2256815)	18	2254407	2256815	0.781	1080.045	167.882	39.925	0	0.004	0.884	None
(ID2256815 : ID2251989)	18	2256815	2251989	0.091	1320.055	168.167	39.856	0	0.001	0.302	None
(ID2251989 : ID2247933)	18	2251989	2247933	1.037	1560.065	168.524	39.893	0	0.004	1.018	None
(ID2247933 : ID2253581)	18	2247933	2253581	2.185	1800.075	169.170	39.203	0	0.006	1.478	None
(ID2253581 : ID2250359)	18	2253581	2250359	1.948	2040.085	168.680	38.174	0	0.006	1.396	None
(ID2250359 : ID2255973)	18	2250359	2255973	1.439	2280.095	168.501	37.474	0	0.005	1.200	None
(ID2255973 : ID2249530)	18	2255973	2249530	0.021	2520.105	168.947	37.150	0	6.097E-4	0.146	None
(ID2249530 : ID2257606)	18	2249530	2257606	0.589	2760.115	169.320	37.291	0	0.003	0.768	None
(ID2257606 : ID2259323)	18	2257606	2259323	35.214	3000.125	166.792	37.955	0	0.025	5.934	None
(ID2259323 : ID2258455)	18	2259323	2258455	8.510	3240.135	162.429	38.629	0	0.012	2.917	None
(ID2258455 : ID2262774)	18	2258455	2262774	0.277	3480.145	161.228	38.642	0	0.002	0.527	None
(ID2262774 : ID2265376)	18	2262774	2265376	0.996	3720.155	161.051	38.828	0	0.004	0.998	None
(ID2265376 : ID2264497)	18	2265376	2264497	3.758	3960.165	159.706	38.752	0	0.008	1.938	None
(ID2264497 : ID2266244)	18	2264497	2266244	5.069	4200.175	157.747	38.011	0	0.009	2.251	None
(ID2266244 : ID2261064)	18	2266244	2261064	0.588	4440.185	157.033	37.404	0	0.003	0.767	None
(ID2261064 : ID2261915)	18	2261064	2261915	0.091	4680.195	157.250	37.113	0	0.001	0.302	None
(ID2261915 : ID2260194)	18	2261915	2260194	2.243	4920.205	156.425	37.250	0	0.006	1.498	None
(ID2260194 : ID2263654)	18	2260194	2263654	5.049	5160.215	156.666	38.081	0	0.009	2.247	None
(ID2263654 : ID2267121)	18	2263654	2267121	1.081	5400.225	158.117	38.825	0	0.004	1.040	None
(ID2267121 : ID2268011)	18	2267121	2268011	9.282	5640.235	159.841	39.878	0	0.013	3.047	None
(ID2248762 : ID2252795)	19	2248762	2252795	14.321	360.015	423.122	41.150	0	0.016	3.784	None
(ID2255210 : ID2248763)	20	2255210	2248763	4.447	120.005	363.370	42.679	0	0.009	2.109	None
(ID2248763 : ID2252804)	20	2248763	2252804	0.760	360.015	362.682	42.670	0	0.004	0.872	None
(ID2252804 : ID2251191)	20	2252804	2251191	3.493	600.025	362.082	42.288	0	0.008	1.869	None
(ID2251191 : ID2254408)	20	2251191	2254408	3.186	840.035	361.586	41.410	0	0.007	1.785	None
(ID2254408 : ID2256807)	20	2254408	2256807	3.425	1080.045	361.835	39.723	0	0.008	1.851	None
(ID2256807 : ID2251984)	20	2256807	2251984	4.003	1320.055	360.701	38.506	0	0.008	2.001	None
(ID2251984 : ID2247931)	20	2251984	2247931	3.168	1560.065	360.402	38.801	0	0.007	1.780	None
(ID2247931 : ID2253590)	20	2247931	2253590	0.141	1800.075	361.092	39.589	0	0.002	0.375	None
(ID2253590 : ID2250368)	20	2253590	2250368	1.047	2040.085	360.684	40.026	0	0.004	1.023	None
(ID2250368 : ID2255987)	20	2250368	2255987	0.741	2280.095	360.070	40.675	0	0.004	0.861	None
(ID2255987 : ID2249544)	20	2255987	2249544	0.813	2520.105	359.891	40.620	0	0.004	0.902	None
(ID2249544 : ID2257620)	20	2249544	2257620	0.507	2760.115	359.579	40.358	0	0.003	0.712	None
(ID2257620 : ID2259332)	20	2257620	2259332	1.558	3000.125	359.853	40.788	0	0.005	1.248	None
(ID2259332 : ID2258469)	20	2259332	2258469	0.286	3240.135	360.207	41.178	0	0.002	0.534	None
(ID2258469 : ID2262792)	20	2258469	2262792	3.482	3480.145	359.094	41.603	0	0.008	1.866	None
(ID2262792 : ID2265385)	20	2262792	2265385	0.585	3720.155	358.473	41.609	0	0.003	0.765	None
(ID2265385 : ID2264512)	20	2265385	2264512	0.855	3960.165	358.363	41.601	0	0.004	0.925	None
(ID2264512 : ID2266261)	20	2264512	2266261	0.137	4200.175	358.119	41.740	0	0.002	0.370	None
(ID2266261 : ID2261084)	20	2266261	2261084	0.642	4440.185	357.908	41.814	0	0.003	0.801	None
(ID2261084 : ID2261949)	20	2261084	2261949	14.948	4680.195	358.985	43.318	0	0.016	3.866	None
(ID2261949 : ID2260229)	20	2261949	2260229	3.082	4920.205	359.554	44.814	0	0.007	1.755	None
(ID2260229 : ID2263682)	20	2260229	2263682	1.233	5160.215	358.197	45.245	0	0.005	1.111	None
(ID2263682 : ID2267144)	20	2263682	2267144	0.907	5400.225	357.239	45.619	0	0.004	0.952	None
(ID2267144 : ID2268040)	20	2267144	2268040	9.899	5640.235	358.087	46.632	0	0.013	3.146	None
(ID2268040 : ID2268919)	20	2268040	2268919	4.996	5880.245	359.974	48.465	0	0.009	2.235	None
(ID2268919 : ID2269776)	20	2268919	2269776	1.491	6120.255	360.157	49.879	0	0.005	1.221	None
(ID2269776 : ID2271627)	20	2269776	2271627	7.376	6360.265	359.120	51.540	0	0.011	2.716	None
(ID2271627 : ID2272555)	20	2271627	2272555	1.868	6600.275	357.864	52.448	0	0.006	1.367	None
(ID2272555 : ID2270694)	20	2272555	2270694	1.502	6840.285	357.853	52.237	0	0.005	1.225	None
(ID2270694 : ID2277223)	20	2270694	2277223	5.669	7080.295	357.555	51.544	0	0.010	2.381	None
(ID2277223 : ID2273463)	20	2277223	2273463	12.226	7320.305	358.395	50.691	0	0.015	3.497	None
(ID2273463 : ID2276284)	20	2273463	2276284	2.248	7560.315	359.423	50.394	0	0.006	1.499	None
(ID2276284 : ID2274403)	20	2276284	2274403	0.915	7800.325	358.893	50.619	0	0.004	0.956	None
(ID2274403 : ID2275366)	20	2274403	2275366	2.249	8040.335	358.709	51.711	0	0.006	1.500	None
(ID2275366 : ID2278164)	20	2275366	2278164	2.864	8280.345	358.274	53.206	0	0.007	1.692	None
(ID2278164 : ID2279104)	20	2278164	2279104	3.079	8520.355	357.341	53.922	0	0.007	1.755	None
(ID2279104 : ID2280069)	20	2279104	2280069	1.517	8760.365	355.953	54.124	0	0.005	1.232	None
(ID2280069 : ID2282003)	20	2280069	2282003	0.718	9000.375	355.078	54.220	0	0.004	0.847	None
(ID2282003 : ID2281022)	20	2282003	2281022	2.373	9240.385	355.469	53.793	0	0.006	1.540	None
(ID2281022 : ID2282944)	20	2281022	2282944	0.040	9480.395	356.114	53.603	0	8.385E-4	0.201	None
(ID2282944 : ID2285912)	20	2282944	2285912	5.434	9720.405	354.861	53.435	0	0.010	2.331	None
(ID2285912 : ID2284934)	20	2285912	2284934	0.277	9960.415	353.582	53.031	0	0.002	0.526	None
(ID2284934 : ID2286874)	20	2284934	2286874	0.312	10200.425	353.424	52.523	0	0.002	0.558	None
(ID2286874 : ID2287855)	20	2286874	2287855	4.050	10440.435	352.689	51.525	0	0.008	2.012	None
(ID2287855 : ID2283925)	20	2287855	2283925	1.674	10680.445	352.630	50.734	0	0.005	1.294	None
(ID2283925 : ID2289883)	20	2283925	2289883	0.572	10920.455	353.571	50.897	0	0.003	0.756	None
(ID2289883 : ID2288869)	20	2289883	2288869	0.898	11160.465	353.724	51.581	0	0.004	0.948	None
(ID2288869 : ID2290892)	20	2288869	2290892	1.143	11400.475	353.144	51.722	0	0.004	1.069	None
(ID2290892 : ID2291886)	20	2290892	2291886	0.140	11640.485	352.893	51.380	0	0.002	0.375	None
(ID2291886 : ID2292908)	20	2291886	2292908	0.488	11880.495	353.382	51.518	0	0.003	0.698	None
(ID2292908 : ID2293921)	20	2292908	2293921	0.714	12120.505	353.351	51.944	0	0.004	0.845	None
(ID2293921 : ID2294871)	20	2293921	2294871	5.797	12360.515	352.122	53.006	0	0.010	2.408	None
(ID2294871 : ID2295622)	20	2294871	2295622	4.571	12600.525	350.203	54.114	0	0.009	2.138	None
(ID2255212 : ID2248760)	21	2255212	2248760	10.086	120.005	256.075	42.624	0	0.013	3.176	None
(ID2248760 : ID2252816)	21	2248760	2252816	15.536	360.015	256.393	43.617	0	0.016	3.942	None
(ID2252816 : ID2251193)	21	2252816	2251193	6.202	600.025	255.545	44.010	0	0.010	2.490	None
(ID2251193 : ID2254411)	21	2251193	2254411	0.866	840.035	255.603	42.405	0	0.004	0.931	None
(ID2254411 : ID2256821)	21	2254411	2256821	1.490	1080.045	254.941	42.452	0	0.005	1.221	None
(ID2256821 : ID2251997)	21	2256821	2251997	2.601	1320.055	254.610	42.095	0	0.007	1.613	None
(ID2251997 : ID2247935)	21	2251997	2247935	1.223	1560.065	255.001	40.831	0	0.005	1.106	None
(ID2247935 : ID2253585)	21	2247935	2253585	6.265	1800.075	256.273	39.576	0	0.010	2.503	None
(ID2253585 : ID2250358)	21	2253585	2250358	2.197	2040.085	257.690	38.193	0	0.006	1.482	None
(ID2250358 : ID2255985)	21	2250358	2255985	13.846	2280.095	259.506	38.864	0	0.016	3.721	None
(ID2255985 : ID2249548)	21	2255985	2249548	2.118	2520.105	260.374	40.654	0	0.006	1.455	None
(ID2249548 : ID2257629)	21	2249548	2257629	2.215	2760.115	260.118	41.887	0	0.006	1.488	None
(ID2257629 : ID2259341)	21	2257629	2259341	4.040	3000.125	259.423	42.949	0	0.008	2.010	None
(ID2259341 : ID2258472)	21	2259341	2258472	2.014	3240.135	258.130	42.694	0	0.006	1.419	None
(ID2258472 : ID2262787)	21	2258472	2262787	3.868	3480.145	258.587	41.526	0	0.008	1.967	None
(ID2262787 : ID2265398)	21	2262787	2265398	8.141	3720.155	259.616	42.382	0	0.012	2.853	None
(ID2265398 : ID2264515)	21	2265398	2264515	3.637	3960.165	260.302	42.961	0	0.008	1.907	None
(ID2264515 : ID2266263)	21	2264515	2266263	6.698E-4	4200.175	260.782	42.136	0	1.078E-4	0.026	None
(ID2266263 : ID2261083)	21	2266263	2261083	0.037	4440.185	260.797	42.045	0	8.023E-4	0.193	None
(ID2261083 : ID2261941)	21	2261083	2261941	1.593	4680.195	261.037	42.534	0	0.005	1.262	None
(ID2261941 : ID2260226)	21	2261941	2260226	2.711	4920.205	260.784	43.783	0	0.007	1.646	None
(ID2260226 : ID2263686)	21	2260226	2263686	11.412	5160.215	261.608	45.509	0	0.014	3.378	None
(ID2263686 : ID2267155)	21	2263686	2267155	1.619	5400.225	262.300	46.714	0	0.005	1.272	None
(ID2267155 : ID2268046)	21	2267155	2268046	3.173	5640.235	261.814	47.737	0	0.007	1.781	None
(ID2268046 : ID2268918)	21	2268046	2268918	2.138	5880.245	262.545	49.040	0	0.006	1.462	None
(ID2268918 : ID2269788)	21	2268918	2269788	5.643	6120.255	263.297	50.641	0	0.010	2.375	None
(ID2269788 : ID2271630)	21	2269788	2271630	4.248	6360.265	262.765	52.586	0	0.009	2.061	None
(ID2271630 : ID2272561)	21	2271630	2272561	5.660	6600.275	260.889	53.412	0	0.010	2.379	None
(ID2272561 : ID2270698)	21	2272561	2270698	2.000	6840.285	260.401	53.371	0	0.006	1.414	None
(ID2270698 : ID2277243)	21	2270698	2277243	14.582	7080.295	259.325	53.972	0	0.016	3.819	None
(ID2277243 : ID2273485)	21	2277243	2273485	0.648	7320.305	257.904	54.859	0	0.003	0.805	None
(ID2273485 : ID2276307)	21	2273485	2276307	3.368	7560.315	257.352	54.911	0	0.008	1.835	None
(ID2276307 : ID2274416)	21	2276307	2274416	3.896	7800.325	256.109	53.848	0	0.008	1.974	None
(ID2274416 : ID2275390)	21	2274416	2275390	20.322	8040.335	256.126	55.146	0	0.019	4.508	None
(ID2275390 : ID2278177)	21	2275390	2278177	1.189	8280.345	256.945	57.091	0	0.005	1.090	None
(ID2278177 : ID2279118)	21	2278177	2279118	0.623	8520.355	257.573	56.449	0	0.003	0.789	None
(ID2279118 : ID2280074)	21	2279118	2280074	1.893	8760.365	257.444	55.466	0	0.006	1.376	None
(ID2280074 : ID2282008)	21	2280074	2282008	0.277	9000.375	256.889	54.825	0	0.002	0.526	None
(ID2282008 : ID2281031)	21	2282008	2281031	6.085	9240.385	257.703	55.408	0	0.010	2.467	None
(ID2281031 : ID2282959)	21	2281031	2282959	1.428	9480.395	258.373	56.448	0	0.005	1.195	None
(ID2282959 : ID2285937)	21	2282959	2285937	6.285	9720.405	257.403	58.005	0	0.010	2.507	None
(ID2285937 : ID2284969)	21	2285937	2284969	5.168	9960.415	256.358	60.154	0	0.009	2.273	None
(ID2284969 : ID2286918)	21	2284969	2286918	0.514	10200.425	255.799	61.534	0	0.003	0.717	None
(ID2286918 : ID2287902)	21	2286918	2287902	0.552	10440.435	255.352	61.882	0	0.003	0.743	None
(ID2287902 : ID2283979)	21	2287902	2283979	1.171	10680.445	254.968	62.420	0	0.005	1.082	None
(ID2283979 : ID2289934)	21	2283979	2289934	0.135	10920.455	254.894	63.134	0	0.002	0.368	None
(ID2289934 : ID2288915)	21	2289934	2288915	2.527	11160.465	254.046	63.190	0	0.007	1.590	None
(ID2288915 : ID2290943)	21	2288915	2290943	3.996	11400.475	252.284	63.290	0	0.008	1.999	None
(ID2290943 : ID2291942)	21	2290943	2291942	0.181	11640.485	251.428	63.331	0	0.002	0.425	None
(ID2291942 : ID2292960)	21	2291942	2292960	0.592	11880.495	251.855	62.923	0	0.003	0.769	None
(ID2292960 : ID2293965)	21	2292960	2293965	3.159	12120.505	253.031	62.507	0	0.007	1.777	None
(ID2293965 : ID2294893)	21	2293965	2294893	2.463	12360.515	254.384	62.943	0	0.007	1.569	None
(ID2294893 : ID2295666)	21	2294893	2295666	1.454	12600.525	255.091	64.121	0	0.005	1.206	None
(ID2295666 : ID2296739)	21	2295666	2296739	3.738	12840.535	255.366	65.646	0	0.008	1.933	None
(ID2296739 : ID2297796)	21	2296739	2297796	2.082	13080.545	255.975	67.070	0	0.006	1.443	None
(ID2297796 : ID2298852)	21	2297796	2298852	1.198	13320.555	256.967	67.861	0	0.005	1.094	None
(ID2298852 : ID2299935)	21	2298852	2299935	3.876	13560.565	257.367	69.176	0	0.008	1.969	None
(ID2299935 : ID2302161)	21	2299935	2302161	2.694	13800.575	256.714	70.700	0	0.007	1.641	None
(ID2302161 : ID2303273)	21	2302161	2303273	3.773	14040.585	256.137	72.211	0	0.008	1.943	None
(ID2303273 : ID2301042)	21	2303273	2301042	4.439	14280.595	257.028	73.801	0	0.009	2.107	None
(ID2301042 : ID2304378)	21	2301042	2304378	7.364	14520.605	257.581	75.744	0	0.011	2.714	None
(ID2304378 : ID2306683)	21	2304378	2306683	0.495	14760.615	257.496	77.346	0	0.003	0.703	None
(ID2306683 : ID2307826)	21	2306683	2307826	3.281	15000.625	257.075	78.270	0	0.008	1.811	None
(ID2307826 : ID2305537)	21	2307826	2305537	1.974	15240.635	256.549	79.610	0	0.006	1.405	None
(ID2305537 : ID2308975)	21	2305537	2308975	0.851	15480.645	256.929	80.677	0	0.004	0.923	None
(ID2308975 : ID2316085)	21	2308975	2316085	6.767	15720.655	257.950	82.114	0	0.011	2.601	None
(ID2316085 : ID2312541)	21	2316085	2312541	0.951	15960.665	259.076	83.486	0	0.004	0.975	None
(ID2312541 : ID2311361)	21	2312541	2311361	8.164	16200.675	258.047	84.046	0	0.012	2.857	None
(ID2311361 : ID2313728)	21	2311361	2313728	8.198	16440.685	257.694	85.266	0	0.012	2.863	None
(ID2313728 : ID2314931)	21	2313728	2314931	2.593	16680.695	258.914	87.023	0	0.007	1.610	None
(ID2314931 : ID2310191)	21	2314931	2310191	2.632	16920.705	258.767	88.559	0	0.007	1.622	None
(ID2310191 : ID2317307)	21	2310191	2317307	17.273	17160.715	256.400	89.631	0	0.017	4.156	None
(ID2317307 : ID2318505)	21	2317307	2318505	6.860	17400.725	253.044	90.082	0	0.011	2.619	None
(ID2318505 : ID2319709)	21	2318505	2319709	5.541	17640.735	251.322	91.308	0	0.010	2.354	None
(ID2319709 : ID2320907)	21	2319709	2320907	20.790	17880.745	253.093	91.778	0	0.019	4.560	None
(ID2255207 : ID2248761)	22	2255207	2248761	2.667	120.005	407.674	42.079	0	0.007	1.633	None
(ID2248761 : ID2252803)	22	2248761	2252803	1.001	360.015	406.709	42.109	0	0.004	1.000	None
(ID2252803 : ID2251194)	22	2252803	2251194	14.508	600.025	404.600	42.228	0	0.016	3.809	None
(ID2251194 : ID2254412)	22	2251194	2254412	4.848	840.035	403.872	42.719	0	0.009	2.202	None
(ID2254412 : ID2256832)	22	2254412	2256832	5.535	1080.045	405.225	43.826	0	0.010	2.353	None
(ID2256832 : ID2252008)	22	2256832	2252008	2.449	1320.055	404.757	44.670	0	0.007	1.565	None
(ID2252008 : ID2247947)	22	2252008	2247947	3.115	1560.065	404.277	43.516	0	0.007	1.765	None
(ID2247947 : ID2253602)	22	2247947	2253602	1.255	1800.075	404.297	43.182	0	0.005	1.120	None
(ID2253602 : ID2250374)	22	2253602	2250374	7.088	2040.085	402.909	43.059	0	0.011	2.662	None
(ID2250374 : ID2255994)	22	2250374	2255994	1.544	2280.095	402.348	42.549	0	0.005	1.243	None
(ID2255994 : ID2249553)	22	2255994	2249553	1.923	2520.105	402.296	42.465	0	0.006	1.387	None
(ID2249553 : ID2257631)	22	2249553	2257631	1.578	2760.115	401.078	42.540	0	0.005	1.256	None
(ID2257631 : ID2259342)	22	2257631	2259342	0.536	3000.125	400.242	43.066	0	0.003	0.732	None
(ID2259342 : ID2258476)	22	2259342	2258476	1.003	3240.135	399.520	43.071	0	0.004	1.002	None
(ID2258476 : ID2262797)	22	2258476	2262797	0.033	3480.145	399.168	42.848	0	7.614E-4	0.183	None
(ID2262797 : ID2265394)	22	2262797	2265394	1.563	3720.155	399.861	43.026	0	0.005	1.250	None
(ID2265394 : ID2264522)	22	2265394	2264522	0.087	3960.165	400.401	43.326	0	0.001	0.294	None
(ID2264522 : ID2266271)	22	2264522	2266271	6.277	4200.175	399.111	43.711	0	0.010	2.505	None
(ID2266271 : ID2261096)	22	2266271	2261096	1.119	4440.185	397.678	44.449	0	0.004	1.058	None
(ID2261096 : ID2261956)	22	2261096	2261956	1.778	4680.195	397.951	45.400	0	0.006	1.333	None
(ID2261956 : ID2260233)	22	2261956	2260233	4.838	4920.205	397.336	45.745	0	0.009	2.200	None
(ID2260233 : ID2263679)	22	2260233	2263679	2.106	5160.215	395.578	45.336	0	0.006	1.451	None
(ID2263679 : ID2267139)	22	2263679	2267139	1.224	5400.225	394.383	44.887	0	0.005	1.106	None
(ID2267139 : ID2268028)	22	2267139	2268028	0.504	5640.235	393.931	45.075	0	0.003	0.710	None
(ID2268028 : ID2268910)	22	2268028	2268910	10.128	5880.245	394.214	46.999	0	0.013	3.182	None
(ID2268910 : ID2269790)	22	2268910	2269790	12.295	6120.255	393.960	50.268	0	0.015	3.506	None
(ID2269790 : ID2271633)	22	2269790	2271633	4.728	6360.265	393.360	53.038	0	0.009	2.174	None
(ID2271633 : ID2272562)	22	2271633	2272562	0.784	6600.275	392.861	53.858	0	0.004	0.885	None
(ID2272562 : ID2270707)	22	2272562	2270707	5.192	6840.285	393.494	54.158	0	0.009	2.279	None
(ID2270707 : ID2277239)	22	2270707	2277239	6.452	7080.295	393.262	54.380	0	0.011	2.540	None
(ID2277239 : ID2273475)	22	2277239	2273475	21.054	7320.305	394.310	53.727	0	0.019	4.588	None
(ID2273475 : ID2276296)	22	2273475	2276296	0.336	7560.315	396.800	53.219	0	0.002	0.580	None
(ID2276296 : ID2274419)	22	2276296	2274419	1.879	7800.325	397.679	53.203	0	0.006	1.371	None
(ID2274419 : ID2275379)	22	2274419	2275379	9.069	8040.335	396.950	53.957	0	0.013	3.012	None
(ID2275379 : ID2278171)	22	2275379	2278171	0.289	8280.345	395.467	54.786	0	0.002	0.537	None
(ID2278171 : ID2279117)	22	2278171	2279117	2.042	8520.355	394.795	55.456	0	0.006	1.429	None
(ID2279117 : ID2280077)	22	2279117	2280077	0.233	8760.365	394.448	55.807	0	0.002	0.483	None
(ID2280077 : ID2282016)	22	2280077	2282016	0.441	9000.375	394.585	56.059	0	0.003	0.664	None
(ID2282016 : ID2281039)	22	2282016	2281039	2.155	9240.385	395.009	56.896	0	0.006	1.468	None
(ID2281039 : ID2282966)	22	2281039	2282966	4.067	9480.395	394.544	57.638	0	0.008	2.017	None
(ID2282966 : ID2285930)	22	2282966	2285930	5.694	9720.405	392.383	57.667	0	0.010	2.386	None
(ID2285930 : ID2284949)	22	2285930	2284949	4.634	9960.415	390.131	57.532	0	0.009	2.153	None
(ID2284949 : ID2286895)	22	2284949	2286895	3.398	10200.425	388.138	57.510	0	0.008	1.843	None
(ID2286895 : ID2287883)	22	2286895	2287883	0.132	10440.435	387.040	57.452	0	0.002	0.363	None
(ID2287883 : ID2283957)	22	2287883	2283957	0.785	10680.445	386.431	57.585	0	0.004	0.886	None
(ID2283957 : ID2289912)	22	2283957	2289912	0.166	10920.455	385.800	57.671	0	0.002	0.407	None
(ID2289912 : ID2288877)	22	2289912	2288877	9.352	11160.465	385.945	56.158	0	0.013	3.058	None
(ID2288877 : ID2290909)	22	2288877	2290909	47.066	11400.475	382.867	54.868	0	0.029	6.860	None
(ID2290909 : ID2291904)	22	2290909	2291904	7.692	11640.485	378.069	55.253	0	0.012	2.773	None
(ID2291904 : ID2292935)	22	2291904	2292935	5.498	11880.495	376.560	56.604	0	0.010	2.345	None
(ID2292935 : ID2293948)	22	2292935	2293948	0.814	12120.505	376.274	58.193	0	0.004	0.902	None
(ID2293948 : ID2294886)	22	2293948	2294886	0.917	12360.515	376.463	58.954	0	0.004	0.957	None
(ID2294886 : ID2295653)	22	2294886	2295653	8.527	12600.525	377.836	60.322	0	0.012	2.920	None
(ID2295653 : ID2296720)	22	2295653	2296720	15.013	12840.535	380.577	62.270	0	0.016	3.875	None
(ID2296720 : ID2297776)	22	2296720	2297776	4.345	13080.545	383.326	63.194	0	0.009	2.084	None
(ID2297776 : ID2298831)	22	2297776	2298831	23.971	13320.555	386.785	63.588	0	0.020	4.896	None
(ID2298831 : ID2299916)	22	2298831	2299916	13.800	13560.565	390.779	64.957	0	0.015	3.715	None
(ID2299916 : ID2302147)	22	2299916	2302147	5.371	13800.575	392.880	66.971	0	0.010	2.317	None
(ID2302147 : ID2303255)	22	2302147	2303255	4.897	14040.585	394.372	68.541	0	0.009	2.213	None
(ID2303255 : ID2301031)	22	2303255	2301031	8.320	14280.595	395.305	70.520	0	0.012	2.884	None
(ID2301031 : ID2304367)	22	2301031	2304367	21.749	14520.605	397.260	73.178	0	0.019	4.664	None
(ID2255213 : ID2248766)	23	2255213	2248766	3.331	120.005	120.299	44.140	0	0.008	1.825	None
(ID2248766 : ID2252808)	23	2248766	2252808	2.847	360.015	122.012	43.922	0	0.007	1.687	None
(ID2252808 : ID2251192)	23	2252808	2251192	4.074	600.025	121.912	43.206	0	0.008	2.018	None
(ID2251192 : ID2254414)	23	2251192	2254414	5.527	840.035	122.160	42.996	0	0.010	2.351	None
(ID2254414 : ID2256826)	23	2254414	2256826	0.704	1080.045	123.063	43.577	0	0.003	0.839	None
(ID2256826 : ID2252001)	23	2256826	2252001	9.653	1320.055	121.519	43.059	0	0.013	3.107	None
(ID2252001 : ID2247943)	23	2252001	2247943	5.436	1560.065	119.065	42.330	0	0.010	2.331	None
(ID2247943 : ID2253609)	23	2247943	2253609	18.312	1800.075	118.890	44.358	0	0.018	4.279	None
(ID2253609 : ID2250381)	23	2253609	2250381	1.484	2040.085	120.284	45.808	0	0.005	1.218	None
(ID2250381 : ID2256000)	23	2250381	2256000	1.932	2280.095	121.175	44.856	0	0.006	1.390	None
(ID2256000 : ID2249560)	23	2256000	2249560	2.447	2520.105	122.436	44.353	0	0.007	1.564	None
(ID2249560 : ID2257634)	23	2249560	2257634	2.929	2760.115	124.055	44.177	0	0.007	1.711	None
(ID2257634 : ID2259345)	23	2257634	2259345	1.655	3000.125	125.435	44.344	0	0.005	1.287	None
(ID2259345 : ID2258486)	23	2259345	2258486	4.331	3240.135	125.281	45.463	0	0.009	2.081	None
(ID2258486 : ID2262808)	23	2258486	2262808	0.083	3480.145	124.726	46.264	0	0.001	0.288	None
(ID2262808 : ID2265405)	23	2262808	2265405	3.221	3720.155	123.970	46.318	0	0.007	1.795	None
(ID2265405 : ID2264538)	23	2265405	2264538	180.006	3960.165	116.423	47.224	0	0.056	13.417	None
(ID2264538 : ID2266284)	23	2264538	2266284	1.161	4200.175	110.043	47.639	0	0.004	1.078	None
(ID2266284 : ID2261098)	23	2266284	2261098	2.172	4440.185	110.455	46.450	0	0.006	1.474	None
(ID2261098 : ID2261955)	23	2261098	2261955	10.907	4680.195	112.248	45.793	0	0.014	3.303	None
(ID2248767 : ID2252811)	24	2248767	2252811	0.089	360.015	175.543	44.243	0	0.001	0.298	None
(ID2252811 : ID2251212)	24	2252811	2251212	7.263	600.025	175.424	45.651	0	0.011	2.695	None
(ID2251212 : ID2254432)	24	2251212	2254432	15.041	840.035	177.052	46.469	0	0.016	3.878	None
(ID2254432 : ID2256847)	24	2254432	2256847	5.479	1080.045	179.536	46.959	0	0.010	2.341	None
(ID2256847 : ID2252025)	24	2256847	2252025	0.459	1320.055	180.381	47.712	0	0.003	0.678	None
(ID2252025 : ID2247969)	24	2252025	2247969	0.597	1560.065	180.992	47.549	0	0.003	0.772	None
(ID2247969 : ID2253613)	24	2247969	2253613	1.579	1800.075	181.823	47.197	0	0.005	1.257	None
(ID2253613 : ID2250384)	24	2253613	2250384	3.412	2040.085	181.481	46.296	0	0.008	1.847	None
(ID2250384 : ID2256010)	24	2250384	2256010	0.457	2280.095	180.834	46.131	0	0.003	0.676	None
(ID2256010 : ID2249573)	24	2256010	2249573	2.412	2520.105	180.938	47.210	0	0.006	1.553	None
(ID2249573 : ID2257651)	24	2249573	2257651	1.590	2760.115	181.345	48.423	0	0.005	1.261	None
(ID2257651 : ID2259362)	24	2257651	2259362	0.777	3000.125	181.385	49.011	0	0.004	0.881	None
(ID2259362 : ID2258550)	24	2259362	2258550	123.093	3240.135	180.010	54.625	0	0.046	11.095	None
(ID2258550 : ID2262859)	24	2258550	2262859	5.460	3480.145	179.135	58.924	0	0.010	2.337	None
(ID2262859 : ID2265452)	24	2262859	2265452	4.133	3720.155	178.313	57.302	0	0.008	2.033	None
(ID2265452 : ID2264577)	24	2265452	2264577	1.058	3960.165	176.891	56.874	0	0.004	1.029	None
(ID2264577 : ID2266315)	24	2264577	2266315	1.771	4200.175	176.091	56.303	0	0.006	1.331	None
(ID2266315 : ID2261132)	24	2266315	2261132	2.194	4440.185	175.831	54.962	0	0.006	1.481	None
(ID2261132 : ID2261989)	24	2261132	2261989	9.845	4680.195	177.341	54.730	0	0.013	3.138	None
(ID2261989 : ID2260267)	24	2261989	2260267	1.253	4920.205	179.363	55.082	0	0.005	1.119	None
(ID2255215 : ID2248764)	25	2255215	2248764	0.942	120.005	453.332	43.684	0	0.004	0.971	None
(ID2248764 : ID2252805)	25	2248764	2252805	1.712	360.015	453.312	42.953	0	0.005	1.309	None
(ID2248765 : ID2252807)	26	2248765	2252807	1.642	360.015	444.205	43.419	0	0.005	1.281	None
(ID2255158 : ID2248706)	27	2255158	2248706	0.124	120.005	205.494	28.224	0	0.001	0.352	None
(ID2248706 : ID2252756)	27	2248706	2252756	0.748	360.015	205.408	28.667	0	0.004	0.865	None
(ID2252756 : ID2251146)	27	2252756	2251146	1.409	600.025	204.769	29.467	0	0.005	1.187	None
(ID2251146 : ID2254366)	27	2251146	2254366	0.051	840.035	204.266	29.949	0	9.429E-4	0.226	None
(ID2254366 : ID2256773)	27	2254366	2256773	1.630	1080.045	203.627	30.340	0	0.005	1.277	None
(ID2255156 : ID2248707)	28	2255156	2248707	1.163	120.005	264.107	27.923	0	0.004	1.079	None
(ID2248707 : ID2252746)	28	2248707	2252746	8.261	360.015	263.949	27.038	0	0.012	2.874	None
(ID2252746 : ID2251126)	28	2252746	2251126	3.286	600.025	264.059	24.774	0	0.008	1.813	None
(ID2255152 : ID2248704)	29	2255152	2248704	0.665	120.005	124.602	26.908	0	0.003	0.816	None
(ID2248704 : ID2252747)	29	2248704	2252747	1.729	360.015	125.371	26.758	0	0.005	1.315	None
(ID2252747 : ID2251129)	29	2252747	2251129	5.852	600.025	126.608	25.366	0	0.010	2.419	None
(ID2251129 : ID2254353)	29	2251129	2254353	0.035	840.035	127.285	24.476	0	7.793E-4	0.187	None
(ID2254353 : ID2256753)	29	2254353	2256753	1.507	1080.045	127.376	23.942	0	0.005	1.228	None
(ID2256753 : ID2251893)	29	2256753	2251893	84.228	1320.055	125.902	19.065	0	0.038	9.178	None
(ID2251893 : ID2247828)	29	2251893	2247828	2.729	1560.065	124.835	14.183	0	0.007	1.652	None
(ID2247828 : ID2253484)	29	2247828	2253484	8.852	1800.075	126.834	13.167	0	0.012	2.975	None
(ID2253484 : ID2250258)	29	2253484	2250258	8.065	2040.085	127.379	11.635	0	0.012	2.840	None
(ID2250258 : ID2255872)	29	2250258	2255872	16.556	2280.095	128.519	10.301	0	0.017	4.069	None
(ID2255872 : ID2249431)	29	2255872	2249431	1.115	2520.105	130.027	9.960	0	0.004	1.056	None
(ID2249431 : ID2257502)	29	2249431	2257502	4.833	2760.115	130.364	10.535	0	0.009	2.198	None
(ID2257502 : ID2259216)	29	2257502	2259216	0.236	3000.125	130.992	11.326	0	0.002	0.486	None
(ID2259216 : ID2258343)	29	2259216	2258343	19.928	3240.135	132.732	10.360	0	0.019	4.464	None
(ID2258343 : ID2262659)	29	2258343	2262659	2.449	3480.145	135.247	8.744	0	0.007	1.565	None
(ID2262659 : ID2265246)	29	2262659	2265246	1.758	3720.155	136.460	8.135	0	0.006	1.326	None
(ID2265246 : ID2264377)	29	2265246	2264377	0.373	3960.165	137.196	7.785	0	0.003	0.610	None
(ID2255155 : ID2248705)	30	2255155	2248705	6.009	120.005	470.245	27.009	0	0.010	2.451	None
(ID2248705 : ID2252749)	30	2248705	2252749	0.887	360.015	468.746	26.804	0	0.004	0.942	None
(ID2252749 : ID2251138)	30	2252749	2251138	1.283	600.025	468.460	26.995	0	0.005	1.132	None
(ID2251138 : ID2254362)	30	2251138	2254362	5.473	840.035	467.359	27.961	0	0.010	2.340	None
(ID2254362 : ID2256767)	30	2254362	2256767	3.102	1080.045	467.046	28.755	0	0.007	1.761	None
(ID2256767 : ID2251958)	30	2256767	2251958	8.695	1320.055	467.678	30.617	0	0.012	2.949	None
(ID2251958 : ID2247896)	30	2251958	2247896	2.777	1560.065	468.305	31.797	0	0.007	1.666	None
(ID2247896 : ID2253551)	30	2247896	2253551	0.054	1800.075	469.013	31.420	0	9.723E-4	0.233	None
(ID2253551 : ID2250332)	30	2253551	2250332	0.079	2040.085	468.802	31.296	0	0.001	0.281	None
(ID2250332 : ID2255946)	30	2250332	2255946	2.081	2280.095	469.168	30.743	0	0.006	1.443	None
(ID2255946 : ID2249502)	30	2255946	2249502	3.333	2520.105	468.765	30.108	0	0.008	1.826	None
(ID2249502 : ID2257571)	30	2249502	2257571	3.220	2760.115	467.453	29.190	0	0.007	1.794	None
(ID2257571 : ID2259284)	30	2257571	2259284	2.731	3000.125	466.247	28.598	0	0.007	1.653	None
(ID2259284 : ID2258416)	30	2259284	2258416	9.812	3240.135	463.881	28.765	0	0.013	3.132	None
(ID2258416 : ID2262740)	30	2258416	2262740	5.432	3480.145	461.171	28.942	0	0.010	2.331	None
(ID2262740 : ID2265338)	30	2262740	2265338	1.755	3720.155	459.410	29.403	0	0.006	1.325	None
(ID2265338 : ID2264463)	30	2265338	2264463	0.497	3960.165	458.561	29.381	0	0.003	0.705	None
(ID2264463 : ID2266210)	30	2264463	2266210	1.301	4200.175	457.869	28.778	0	0.005	1.141	None
(ID2266210 : ID2261027)	30	2266210	2261027	3.530	4440.185	456.981	27.605	0	0.008	1.879	None
(ID2261027 : ID2261875)	30	2261027	2261875	0.269	4680.195	456.806	26.710	0	0.002	0.519	None
(ID2261875 : ID2260154)	30	2261875	2260154	4.543	4920.205	455.998	26.756	0	0.009	2.131	None
(ID2260154 : ID2263612)	30	2260154	2263612	1.613	5160.215	455.258	27.409	0	0.005	1.270	None
(ID2263612 : ID2267077)	30	2263612	2267077	3.011	5400.225	454.776	28.289	0	0.007	1.735	None
(ID2267077 : ID2267964)	30	2267077	2267964	1.459	5640.235	454.493	28.928	0	0.005	1.208	None
(ID2267964 : ID2268847)	30	2267964	2268847	7.154	5880.245	455.865	30.267	0	0.011	2.675	None
(ID2268847 : ID2269703)	30	2268847	2269703	2.808	6120.255	455.953	31.642	0	0.007	1.676	None
(ID2269703 : ID2271542)	30	2269703	2271542	5.216	6360.265	454.069	32.208	0	0.010	2.284	None
(ID2271542 : ID2272471)	30	2271542	2272471	2.110	6600.275	452.239	32.584	0	0.006	1.453	None
(ID2272471 : ID2270615)	30	2272471	2270615	1.383	6840.285	451.310	33.283	0	0.005	1.176	None
(ID2270615 : ID2277153)	30	2270615	2277153	9.667	7080.295	449.545	33.664	0	0.013	3.109	None
(ID2277153 : ID2273396)	30	2277153	2273396	6.053	7320.305	449.201	33.764	0	0.010	2.460	None
(ID2273396 : ID2276220)	30	2273396	2276220	1.700	7560.315	450.552	33.395	0	0.005	1.304	None
(ID2276220 : ID2274326)	30	2276220	2274326	0.987	7800.325	450.933	32.321	0	0.004	0.993	None
(ID2274326 : ID2275275)	30	2274326	2275275	7.202	8040.335	450.404	30.776	0	0.011	2.684	None
(ID2275275 : ID2278075)	30	2275275	2278075	35.123	8280.345	447.800	31.989	0	0.025	5.926	None
(ID2255161 : ID2248710)	31	2255161	2248710	0.367	120.005	423.841	28.894	0	0.003	0.606	None
(ID2248710 : ID2252754)	31	2248710	2252754	2.699	360.015	423.173	28.891	0	0.007	1.643	None
(ID2252754 : ID2251147)	31	2252754	2251147	4.512	600.025	421.609	29.308	0	0.009	2.124	None
(ID2251147 : ID2254374)	31	2251147	2254374	3.175	840.035	421.558	30.506	0	0.007	1.782	None
(ID2254374 : ID2256775)	31	2254374	2256775	0.064	1080.045	422.341	30.878	0	0.001	0.254	None
(ID2256775 : ID2251950)	31	2256775	2251950	1.541	1320.055	421.987	30.281	0	0.005	1.241	None
(ID2251950 : ID2247889)	31	2251950	2247889	0.037	1560.065	421.652	29.877	0	7.983E-4	0.192	None
(ID2247889 : ID2253544)	31	2247889	2253544	0.406	1800.075	421.616	29.647	0	0.003	0.637	None
(ID2253544 : ID2250322)	31	2253544	2250322	5.029	2040.085	420.411	29.171	0	0.009	2.243	None
(ID2250322 : ID2255940)	31	2250322	2255940	0.322	2280.095	419.054	28.862	0	0.002	0.567	None
(ID2255940 : ID2249493)	31	2255940	2249493	6.552	2520.105	419.570	27.701	0	0.011	2.560	None
(ID2249493 : ID2257563)	31	2249493	2257563	2.499	2760.115	419.684	26.228	0	0.007	1.581	None
(ID2257563 : ID2259268)	31	2257563	2259268	5.391	3000.125	419.342	24.663	0	0.010	2.322	None
(ID2259268 : ID2258406)	31	2259268	2258406	29.880	3240.135	417.064	24.424	0	0.023	5.466	None
(ID2258406 : ID2262731)	31	2258406	2262731	0.829	3480.145	414.785	25.638	0	0.004	0.910	None
(ID2262731 : ID2265326)	31	2262731	2265326	17.484	3720.155	417.139	26.408	0	0.017	4.181	None
(ID2255160 : ID2248708)	32	2255160	2248708	0.065	120.005	158.224	28.496	0	0.001	0.254	None
(ID2248708 : ID2252752)	32	2248708	2252752	1.632	360.015	158.952	28.599	0	0.005	1.278	None
(ID2252752 : ID2251141)	32	2252752	2251141	0.636	600.025	159.234	28.789	0	0.003	0.797	None
(ID2251141 : ID2254365)	32	2251141	2254365	44.570	840.035	162.214	28.872	0	0.028	6.676	None
(ID2255164 : ID2248709)	33	2255164	2248709	0.852	120.005	242.091	29.238	0	0.004	0.923	None
(ID2248709 : ID2252757)	33	2248709	2252757	2.258	360.015	243.300	29.235	0	0.006	1.503	None
(ID2252757 : ID2251143)	33	2252757	2251143	0.122	600.025	244.117	29.348	0	0.001	0.349	None
(ID2251143 : ID2254360)	33	2251143	2254360	6.328	840.035	245.277	28.887	0	0.010	2.516	None
(ID2254360 : ID2256764)	33	2254360	2256764	0.056	1080.045	246.477	28.316	0	9.855E-4	0.237	None
(ID2256764 : ID2251942)	33	2256764	2251942	0.337	1320.055	246.409	28.135	0	0.002	0.581	None
(ID2251942 : ID2247879)	33	2251942	2247879	0.869	1560.065	246.124	27.450	0	0.004	0.932	None
(ID2247879 : ID2253536)	33	2247879	2253536	6.933	1800.075	247.310	26.778	0	0.011	2.633	None
(ID2253536 : ID2250313)	33	2253536	2250313	0.679	2040.085	248.500	26.159	0	0.003	0.824	None
(ID2250313 : ID2255933)	33	2250313	2255933	3.331	2280.095	249.306	25.775	0	0.008	1.825	None
(ID2255933 : ID2249491)	33	2255933	2249491	1.021	2520.105	250.684	25.983	0	0.004	1.010	None
(ID2249491 : ID2257560)	33	2249491	2257560	24.304	2760.115	248.709	25.838	0	0.021	4.930	None
(ID2257560 : ID2259264)	33	2257560	2259264	6.551	3000.125	246.495	24.239	0	0.011	2.560	None
(ID2259264 : ID2258400)	33	2259264	2258400	8.199	3240.135	245.314	23.231	0	0.012	2.863	None
(ID2258400 : ID2262720)	33	2258400	2262720	1.417	3480.145	243.402	23.164	0	0.005	1.191	None
(ID2262720 : ID2265316)	33	2262720	2265316	2.465	3720.155	243.208	23.567	0	0.007	1.570	None
(ID2265316 : ID2264442)	33	2265316	2264442	3.567	3960.165	242.671	23.867	0	0.008	1.889	None
(ID2264442 : ID2266186)	33	2264442	2266186	9.567	4200.175	240.313	23.125	0	0.013	3.093	None
(ID2266186 : ID2261003)	33	2266186	2261003	0.793	4440.185	238.641	22.390	0	0.004	0.891	None
(ID2261003 : ID2261909)	33	2261003	2261909	192.392	4680.195	240.403	28.638	0	0.058	13.871	None
(ID2261909 : ID2260187)	33	2261909	2260187	4.764	4920.205	241.236	35.388	0	0.009	2.183	None
(ID2260187 : ID2263645)	33	2260187	2263645	2.476	5160.215	239.980	36.244	0	0.007	1.574	None
(ID2263645 : ID2267114)	33	2263645	2267114	6.184	5400.225	238.767	37.687	0	0.010	2.487	None
(ID2267114 : ID2268012)	33	2267114	2268012	5.637	5640.235	237.489	39.524	0	0.010	2.374	None
(ID2268012 : ID2268888)	33	2268012	2268888	1.195	5880.245	237.533	41.159	0	0.005	1.093	None
(ID2268888 : ID2269748)	33	2268888	2269748	2.715	6120.255	237.744	42.451	0	0.007	1.648	None
(ID2269748 : ID2271581)	33	2269748	2271581	7.815	6360.265	236.328	42.907	0	0.012	2.796	None
(ID2271581 : ID2272511)	33	2271581	2272511	0.530	6600.275	234.628	42.638	0	0.003	0.728	None
(ID2272511 : ID2270652)	33	2272511	2270652	0.899	6840.285	234.706	42.937	0	0.004	0.948	None
(ID2270652 : ID2277190)	33	2270652	2277190	5.537	7080.295	234.004	42.814	0	0.010	2.353	None
(ID2277190 : ID2273432)	33	2277190	2273432	1.586	7320.305	233.397	42.138	0	0.005	1.259	None
(ID2273432 : ID2276250)	33	2273432	2276250	7.239	7560.315	232.745	41.132	0	0.011	2.691	None
(ID2276250 : ID2274363)	33	2276250	2274363	10.274	7800.325	229.969	40.529	0	0.013	3.205	None
(ID2274363 : ID2275312)	33	2274363	2275312	1.086	8040.335	228.786	40.272	0	0.004	1.042	None
(ID2275312 : ID2278098)	33	2275312	2278098	0.949	8280.345	228.767	40.175	0	0.004	0.974	None
(ID2278098 : ID2279053)	33	2278098	2279053	4.303	8520.355	229.326	40.674	0	0.009	2.074	None
(ID2279053 : ID2280034)	33	2279053	2280034	39.856	8760.365	227.937	43.025	0	0.026	6.313	None
(ID2280034 : ID2281978)	33	2280034	2281978	1.271	9000.375	225.882	45.547	0	0.005	1.127	None
(ID2281978 : ID2280995)	33	2281978	2280995	1.114	9240.385	226.419	46.489	0	0.004	1.056	None
(ID2280995 : ID2282919)	33	2280995	2282919	19.603	9480.395	224.419	46.766	0	0.018	4.428	None
(ID2282919 : ID2285883)	33	2282919	2285883	0.142	9720.405	222.039	46.491	0	0.002	0.376	None
(ID2285883 : ID2284906)	33	2285883	2284906	2.716	9960.415	221.043	46.339	0	0.007	1.648	None
(ID2255163 : ID2248714)	34	2255163	2248714	3.338	120.005	194.871	29.848	0	0.008	1.827	None
(ID2248714 : ID2252753)	34	2248714	2252753	5.563	360.015	194.646	29.677	0	0.010	2.359	None
(ID2252753 : ID2251142)	34	2252753	2251142	0.285	600.025	193.826	28.951	0	0.002	0.534	None
(ID2251142 : ID2254367)	34	2251142	2254367	4.908	840.035	194.675	29.696	0	0.009	2.215	None
(ID2254367 : ID2256768)	34	2254367	2256768	1.971	1080.045	195.072	29.821	0	0.006	1.404	None
(ID2255167 : ID2248715)	35	2255167	2248715	6.017	120.005	291.169	30.131	0	0.010	2.453	None
(ID2248715 : ID2252760)	35	2248715	2252760	1.956	360.015	292.986	30.594	0	0.006	1.399	None
(ID2252760 : ID2251153)	35	2252760	2251153	3.453	600.025	293.120	31.293	0	0.008	1.858	None
(ID2251153 : ID2254381)	35	2251153	2254381	2.666	840.035	293.350	32.217	0	0.007	1.633	None
(ID2254381 : ID2256781)	35	2254381	2256781	0.299	1080.045	293.976	32.188	0	0.002	0.547	None
(ID2256781 : ID2251956)	35	2256781	2251956	4.792	1320.055	292.725	31.804	0	0.009	2.189	None
(ID2251956 : ID2247892)	35	2251956	2247892	4.572	1560.065	292.627	31.214	0	0.009	2.138	None
(ID2247892 : ID2253545)	35	2247892	2253545	1.917	1800.075	293.800	30.128	0	0.006	1.385	None
(ID2253545 : ID2250319)	35	2253545	2250319	5.757	2040.085	293.012	28.768	0	0.010	2.399	None
(ID2250319 : ID2255935)	35	2250319	2255935	1.925	2280.095	291.526	27.601	0	0.006	1.387	None
(ID2255935 : ID2249492)	35	2255935	2249492	3.529	2520.105	290.165	26.733	0	0.008	1.878	None
(ID2249492 : ID2257568)	35	2249492	2257568	4.111	2760.115	288.391	26.758	0	0.008	2.028	None
(ID2257568 : ID2259282)	35	2257568	2259282	0.789	3000.125	287.234	27.555	0	0.004	0.888	None
(ID2259282 : ID2258411)	35	2259282	2258411	1.350	3240.135	286.600	27.510	0	0.005	1.162	None
(ID2258411 : ID2262726)	35	2258411	2262726	5.762	3480.145	286.615	25.961	0	0.010	2.400	None
(ID2262726 : ID2265318)	35	2262726	2265318	0.370	3720.155	287.235	24.610	0	0.003	0.608	None
(ID2265318 : ID2264443)	35	2265318	2264443	1.653	3960.165	287.075	23.858	0	0.005	1.286	None
(ID2264443 : ID2266192)	35	2264443	2266192	6.521	4200.175	285.454	23.569	0	0.011	2.554	None
(ID2266192 : ID2261019)	35	2266192	2261019	13.922	4440.185	282.449	24.451	0	0.016	3.731	None
(ID2261019 : ID2261865)	35	2261019	2261865	0.366	4680.195	280.407	25.012	0	0.003	0.605	None
(ID2261865 : ID2260143)	35	2261865	2260143	15.057	4920.205	278.300	24.247	0	0.016	3.880	None
(ID2260143 : ID2263599)	35	2260143	2263599	0.782	5160.215	276.467	24.006	0	0.004	0.884	None
(ID2263599 : ID2267064)	35	2263599	2267064	2.478	5400.225	275.762	24.830	0	0.007	1.574	None
(ID2267064 : ID2267953)	35	2267064	2267953	1.226	5640.235	274.927	25.746	0	0.005	1.107	None
(ID2267953 : ID2268835)	35	2267953	2268835	5.336	5880.245	274.841	27.433	0	0.010	2.310	None
(ID2268835 : ID2269693)	35	2268835	2269693	2.809	6120.255	274.078	28.735	0	0.007	1.676	None
(ID2269693 : ID2271515)	35	2269693	2271515	19.071	6360.265	271.475	27.617	0	0.018	4.367	None
(ID2271515 : ID2272440)	35	2271515	2272440	2.314	6600.275	270.291	25.876	0	0.006	1.521	None
(ID2272440 : ID2270576)	35	2272440	2270576	0.704	6840.285	271.118	25.053	0	0.003	0.839	None
(ID2270576 : ID2277109)	35	2270576	2277109	7.016	7080.295	270.294	23.904	0	0.011	2.649	None
(ID2277109 : ID2273347)	35	2277109	2273347	48.229	7320.305	272.680	22.642	0	0.029	6.945	None
(ID2273347 : ID2276175)	35	2273347	2276175	0.941	7560.315	276.603	22.123	0	0.004	0.970	None
(ID2276175 : ID2274285)	35	2276175	2274285	4.819	7800.325	278.182	22.021	0	0.009	2.195	None
(ID2274285 : ID2275237)	35	2274285	2275237	3.234	8040.335	278.625	21.356	0	0.007	1.798	None
(ID2275237 : ID2278021)	35	2275237	2278021	0.265	8280.345	278.048	20.493	0	0.002	0.515	None
(ID2278021 : ID2278974)	35	2278021	2278974	2.450	8520.355	277.350	20.134	0	0.007	1.565	None
(ID2278974 : ID2279931)	35	2278974	2279931	0.034	8760.365	276.521	19.948	0	7.639E-4	0.183	None
(ID2279931 : ID2281890)	35	2279931	2281890	89.378	9000.375	272.506	22.455	0	0.039	9.454	None
(ID2281890 : ID2280911)	35	2281890	2280911	26.874	9240.385	271.123	25.315	0	0.022	5.184	None
(ID2280911 : ID2282839)	35	2280911	2282839	10.278	9480.395	275.232	26.067	0	0.013	3.206	None
(ID2282839 : ID2285792)	35	2282839	2285792	2.504	9720.405	277.327	25.982	0	0.007	1.582	None
(ID2285792 : ID2284808)	35	2285792	2284808	7.044	9960.415	277.843	24.100	0	0.011	2.654	None
(ID2284808 : ID2286748)	35	2284808	2286748	1.239	10200.425	277.543	22.278	0	0.005	1.113	None
(ID2286748 : ID2287736)	35	2286748	2287736	5.297	10440.435	276.416	21.033	0	0.010	2.301	None
(ID2287736 : ID2283792)	35	2287736	2283792	1.754	10680.445	275.029	19.865	0	0.006	1.324	None
(ID2283792 : ID2289769)	35	2283792	2289769	22.582	10920.455	275.192	21.726	0	0.020	4.752	None
(ID2289769 : ID2288754)	35	2289769	2288754	0.421	11160.465	275.571	23.872	0	0.003	0.649	None
(ID2288754 : ID2290773)	35	2288754	2290773	0.618	11400.475	275.600	23.519	0	0.003	0.786	None
(ID2290773 : ID2291775)	35	2290773	2291775	0.447	11640.485	276.045	23.610	0	0.003	0.668	None
(ID2291775 : ID2292789)	35	2291775	2292789	4.037	11880.495	277.153	24.100	0	0.008	2.009	None
(ID2292789 : ID2293794)	35	2292789	2293794	0.064	12120.505	278.265	24.248	0	0.001	0.252	None
(ID2293794 : ID2294796)	35	2293794	2294796	1.022	12360.515	278.117	24.645	0	0.004	1.011	None
(ID2294796 : ID2295494)	35	2294796	2295494	1.526	12600.525	277.390	25.488	0	0.005	1.235	None
(ID2295494 : ID2296564)	35	2295494	2296564	3.049	12840.535	277.685	26.347	0	0.007	1.746	None
(ID2296564 : ID2297616)	35	2296564	2297616	18.473	13080.545	280.164	25.512	0	0.018	4.298	None
(ID2297616 : ID2298671)	35	2297616	2298671	6.168	13320.555	283.118	24.041	0	0.010	2.484	None
(ID2298671 : ID2299744)	35	2298671	2299744	1.201	13560.565	284.798	24.156	0	0.005	1.096	None
(ID2299744 : ID2301966)	35	2299744	2301966	135.001	13800.575	291.057	24.280	0	0.048	11.619	None
(ID2301966 : ID2303074)	35	2301966	2303074	3.007	14040.585	297.520	24.664	0	0.007	1.734	None
(ID2303074 : ID2300852)	35	2303074	2300852	132.702	14280.595	292.501	26.222	0	0.048	11.520	None
(ID2300852 : ID2304172)	35	2300852	2304172	5.301	14520.605	286.718	28.360	0	0.010	2.302	None
(ID2304172 : ID2306472)	35	2304172	2306472	3.917	14760.615	285.783	30.050	0	0.008	1.979	None
(ID2306472 : ID2307617)	35	2306472	2307617	6.978	15000.625	285.517	31.791	0	0.011	2.642	None
(ID2307617 : ID2305326)	35	2307617	2305326	5.075	15240.635	285.387	33.876	0	0.009	2.253	None
(ID2305326 : ID2308766)	35	2305326	2308766	6.660	15480.645	283.405	34.778	0	0.011	2.581	None
(ID2308766 : ID2315863)	35	2308766	2315863	2.382	15720.655	282.743	35.239	0	0.006	1.543	None
(ID2315863 : ID2312311)	35	2315863	2312311	0.896	15960.665	283.172	35.258	0	0.004	0.947	None
(ID2312311 : ID2311129)	35	2312311	2311129	5.671	16200.675	281.810	34.567	0	0.010	2.381	None
(ID2311129 : ID2313488)	35	2311129	2313488	3.321	16440.685	281.519	34.574	0	0.008	1.822	None
(ID2313488 : ID2314693)	35	2313488	2314693	2.801	16680.695	282.876	35.524	0	0.007	1.674	None
(ID2314693 : ID2309963)	35	2314693	2309963	7.566	16920.705	282.681	37.400	0	0.011	2.751	None
(ID2309963 : ID2317081)	35	2309963	2317081	11.087	17160.715	280.339	38.713	0	0.014	3.330	None
(ID2317081 : ID2318288)	35	2317081	2318288	6.040	17400.725	277.610	39.438	0	0.010	2.458	None
(ID2318288 : ID2319490)	35	2318288	2319490	7.223	17640.735	275.395	40.745	0	0.011	2.688	None
(ID2319490 : ID2320693)	35	2319490	2320693	1.843	17880.745	273.764	40.968	0	0.006	1.358	None
(ID2320693 : ID2321894)	35	2320693	2321894	16.355	18120.755	273.453	38.477	0	0.017	4.044	None
(ID2321894 : ID2323128)	35	2321894	2323128	10.330	18360.765	272.019	36.408	0	0.013	3.214	None
(ID2323128 : ID2324328)	35	2323128	2324328	3.260	18600.775	270.361	35.453	0	0.008	1.806	None
(ID2324328 : ID2328076)	35	2324328	2328076	21.693	18840.785	270.879	36.810	0	0.019	4.658	None
(ID2328076 : ID2330568)	35	2328076	2330568	6.641	19080.795	272.294	40.040	0	0.011	2.577	None
(ID2330568 : ID2326837)	35	2330568	2326837	2.710	19320.805	272.319	40.971	0	0.007	1.646	None
(ID2326837 : ID2329336)	35	2326837	2329336	9.644	19560.815	269.995	40.536	0	0.013	3.106	None
(ID2329336 : ID2325583)	35	2329336	2325583	15.478	19800.825	266.526	40.191	0	0.016	3.934	None
(ID2325583 : ID2331798)	35	2325583	2331798	0.456	20040.835	264.489	40.571	0	0.003	0.675	None
(ID2331798 : ID2333052)	35	2331798	2333052	0.731	20280.845	264.594	41.291	0	0.004	0.855	None
(ID2333052 : ID2334278)	35	2333052	2334278	2.741	20520.855	264.130	41.155	0	0.007	1.655	None
(ID2255166 : ID2248712)	36	2255166	2248712	0.958	120.005	306.915	29.816	0	0.004	0.979	None
(ID2248712 : ID2252763)	36	2248712	2252763	1.332	360.015	307.105	30.531	0	0.005	1.154	None
(ID2252763 : ID2251152)	36	2252763	2251152	2.351	600.025	306.882	31.157	0	0.006	1.533	None
(ID2251152 : ID2254375)	36	2251152	2254375	6.174	840.035	307.421	31.476	0	0.010	2.485	None
(ID2254375 : ID2256782)	36	2254375	2256782	0.371	1080.045	308.751	31.780	0	0.003	0.609	None
(ID2256782 : ID2251964)	36	2256782	2251964	0.677	1320.055	308.661	32.443	0	0.003	0.823	None
(ID2251964 : ID2247906)	36	2251964	2247906	5.206	1560.065	309.546	33.233	0	0.010	2.282	None
(ID2247906 : ID2253558)	36	2247906	2253558	1.122	1800.075	311.097	33.448	0	0.004	1.059	None
(ID2253558 : ID2250336)	36	2253558	2250336	2.246	2040.085	311.052	32.719	0	0.006	1.499	None
(ID2250336 : ID2255953)	36	2250336	2255953	0.419	2280.095	310.222	32.064	0	0.003	0.647	None
(ID2255953 : ID2249511)	36	2255953	2249511	2.560	2520.105	309.124	31.934	0	0.007	1.600	None
(ID2249511 : ID2257583)	36	2249511	2257583	0.319	2760.115	308.112	31.746	0	0.002	0.565	None
(ID2257583 : ID2259292)	36	2257583	2259292	2.546	3000.125	307.146	31.296	0	0.007	1.596	None
(ID2259292 : ID2258423)	36	2259292	2258423	17.736	3240.135	304.293	31.187	0	0.018	4.211	None
(ID2258423 : ID2262716)	36	2258423	2262716	79.412	3480.145	302.327	26.890	0	0.037	8.911	None
(ID2262716 : ID2265303)	36	2262716	2265303	2.922	3720.155	301.875	21.813	0	0.007	1.709	None
(ID2255170 : ID2248713)	37	2255170	2248713	1.518	120.005	111.321	31.135	0	0.005	1.232	None
(ID2248713 : ID2252755)	37	2248713	2252755	3.701	360.015	111.629	29.688	0	0.008	1.924	None
(ID2252755 : ID2251139)	37	2252755	2251139	0.193	600.025	112.005	28.635	0	0.002	0.439	None
(ID2251139 : ID2254364)	37	2251139	2254364	6.608	840.035	113.209	28.513	0	0.011	2.571	None
(ID2254364 : ID2256766)	37	2254364	2256766	0.838	1080.045	114.949	28.621	0	0.004	0.915	None
(ID2256766 : ID2251947)	37	2256766	2251947	0.002	1320.055	115.383	28.646	0	1.903E-4	0.046	None
(ID2251947 : ID2247882)	37	2251947	2247882	4.292	1560.065	116.289	28.189	0	0.009	2.072	None
(ID2247882 : ID2253531)	37	2247882	2253531	11.971	1800.075	118.410	26.478	0	0.014	3.460	None
(ID2253531 : ID2250311)	37	2253531	2250311	1.161	2040.085	119.080	25.091	0	0.004	1.077	None
(ID2250311 : ID2255927)	37	2250311	2255927	1.335	2280.095	119.063	24.677	0	0.005	1.155	None
(ID2255927 : ID2249487)	37	2255927	2249487	0.671	2520.105	119.948	24.550	0	0.003	0.819	None
(ID2249487 : ID2257559)	37	2249487	2257559	1.785	2760.115	120.913	25.024	0	0.006	1.336	None
(ID2257559 : ID2259277)	37	2257559	2259277	1.252	3000.125	121.781	25.828	0	0.005	1.119	None
(ID2259277 : ID2258409)	37	2259277	2258409	1.251	3240.135	121.535	26.124	0	0.005	1.118	None
(ID2258409 : ID2262727)	37	2258409	2262727	0.703	3480.145	120.950	25.521	0	0.003	0.838	None
(ID2262727 : ID2265320)	37	2262727	2265320	1.356	3720.155	121.472	25.072	0	0.005	1.164	None
(ID2265320 : ID2264450)	37	2265320	2264450	1.292	3960.165	122.202	25.587	0	0.005	1.137	None
(ID2264450 : ID2266203)	37	2264450	2266203	0.750	4200.175	122.071	26.466	0	0.004	0.866	None
(ID2266203 : ID2261023)	37	2266203	2261023	13.415	4440.185	119.961	26.751	0	0.015	3.663	None
(ID2261023 : ID2261868)	37	2261023	2261868	6.747	4680.195	119.353	26.271	0	0.011	2.598	None
(ID2261868 : ID2260148)	37	2261868	2260148	6.387E-4	4920.205	120.587	25.828	0	1.053E-4	0.025	None
(ID2260148 : ID2263601)	37	2260148	2263601	3.754	5160.215	121.430	25.325	0	0.008	1.938	None
(ID2263601 : ID2267058)	37	2263601	2267058	1.547	5400.225	122.682	24.370	0	0.005	1.244	None
(ID2267058 : ID2267946)	37	2267058	2267946	3.439	5640.235	123.891	24.398	0	0.008	1.855	None
(ID2267946 : ID2268823)	37	2267946	2268823	1.404	5880.245	125.224	25.120	0	0.005	1.185	None
(ID2268823 : ID2269669)	37	2268823	2269669	5.354	6120.255	126.523	24.480	0	0.010	2.314	None
(ID2269669 : ID2271509)	37	2269669	2271509	2.963	6360.265	127.333	24.462	0	0.007	1.721	None
(ID2271509 : ID2272438)	37	2271509	2272438	5.267	6600.275	128.532	25.245	0	0.010	2.295	None
(ID2272438 : ID2270573)	37	2272438	2270573	23.224	6840.285	131.977	24.450	0	0.020	4.819	None
(ID2270573 : ID2277113)	37	2270573	2277113	2.509	7080.295	133.628	24.186	0	0.007	1.584	None
(ID2277113 : ID2273356)	37	2277113	2273356	10.155	7320.305	134.522	24.244	0	0.013	3.187	None
(ID2273356 : ID2276186)	37	2273356	2276186	1.177	7560.315	135.551	24.019	0	0.005	1.085	None
(ID2276186 : ID2274289)	37	2276186	2274289	178.426	7800.325	141.693	23.646	0	0.056	13.358	None
(ID2274289 : ID2275248)	37	2274289	2275248	11.526	8040.335	146.659	23.254	0	0.014	3.395	None
(ID2275248 : ID2278029)	37	2275248	2278029	3.312	8280.345	145.738	22.920	0	0.008	1.820	None
(ID2278029 : ID2278977)	37	2278029	2278977	3.925	8520.355	147.415	22.039	0	0.008	1.981	None
(ID2278977 : ID2279930)	37	2278977	2279930	3.595	8760.365	148.184	20.706	0	0.008	1.896	None
(ID2279930 : ID2281875)	37	2279930	2281875	6.985	9000.375	149.006	20.675	0	0.011	2.643	None
(ID2281875 : ID2280895)	37	2281875	2280895	6.737	9240.385	151.082	22.245	0	0.011	2.596	None
(ID2280895 : ID2282822)	37	2280895	2282822	1.512	9480.395	152.390	23.493	0	0.005	1.230	None
(ID2282822 : ID2285782)	37	2282822	2285782	0.410	9720.405	152.864	23.923	0	0.003	0.640	None
(ID2255171 : ID2248718)	38	2255171	2248718	0.586	120.005	168.903	31.857	0	0.003	0.765	None
(ID2248718 : ID2252762)	38	2248718	2252762	8.137	360.015	170.634	31.343	0	0.012	2.853	None
(ID2252762 : ID2251154)	38	2252762	2251154	2.299	600.025	172.365	31.554	0	0.006	1.516	None
(ID2251154 : ID2254372)	38	2251154	2254372	4.623	840.035	173.573	31.530	0	0.009	2.150	None
(ID2254372 : ID2256772)	38	2254372	2256772	0.718	1080.045	174.016	30.676	0	0.004	0.847	None
(ID2256772 : ID2251948)	38	2256772	2251948	1.816	1320.055	173.679	29.832	0	0.006	1.348	None
(ID2251948 : ID2247890)	38	2251948	2247890	2.920	1560.065	173.731	30.015	0	0.007	1.709	None
(ID2247890 : ID2253547)	38	2247890	2253547	1.245	1800.075	174.197	30.559	0	0.005	1.116	None
(ID2253547 : ID2250330)	38	2253547	2250330	0.624	2040.085	174.883	30.576	0	0.003	0.790	None
(ID2250330 : ID2255950)	38	2250330	2255950	8.594	2280.095	176.550	31.150	0	0.012	2.932	None
(ID2255950 : ID2249513)	38	2255950	2249513	0.490	2520.105	178.008	31.746	0	0.003	0.700	None
(ID2249513 : ID2257587)	38	2249513	2257587	0.712	2760.115	178.379	32.319	0	0.004	0.844	None
(ID2257587 : ID2259299)	38	2257587	2259299	0.560	3000.125	178.373	32.624	0	0.003	0.748	None
(ID2259299 : ID2258429)	38	2259299	2258429	3.520	3240.135	177.070	32.677	0	0.008	1.876	None
(ID2258429 : ID2262751)	38	2258429	2262751	1.140	3480.145	176.594	32.379	0	0.004	1.068	None
(ID2262751 : ID2265351)	38	2262751	2265351	2.629	3720.155	177.395	32.846	0	0.007	1.621	None
(ID2265351 : ID2264476)	38	2265351	2264476	5.317	3960.165	176.608	33.332	0	0.010	2.306	None
(ID2264476 : ID2266237)	38	2264476	2266237	61.898	4200.175	179.168	34.457	0	0.033	7.868	None
(ID2255174 : ID2248719)	39	2255174	2248719	0.533	120.005	452.066	32.002	0	0.003	0.730	None
(ID2248719 : ID2252767)	39	2248719	2252767	1.883	360.015	451.629	32.058	0	0.006	1.372	None
(ID2252767 : ID2251164)	39	2252767	2251164	2.990	600.025	450.555	33.153	0	0.007	1.729	None
(ID2251164 : ID2254384)	39	2251164	2254384	0.183	840.035	450.141	34.032	0	0.002	0.428	None
(ID2254384 : ID2256791)	39	2254384	2256791	0.413	1080.045	449.930	34.284	0	0.003	0.643	None
(ID2256791 : ID2251972)	39	2256791	2251972	3.554	1320.055	448.957	35.023	0	0.008	1.885	None
(ID2251972 : ID2247917)	39	2251972	2247917	0.537	1560.065	448.404	36.048	0	0.003	0.732	None
(ID2247917 : ID2253578)	39	2247917	2253578	3.383	1800.075	448.642	37.309	0	0.008	1.839	None
(ID2253578 : ID2250356)	39	2253578	2250356	0.725	2040.085	448.718	37.797	0	0.004	0.851	None
(ID2250356 : ID2255976)	39	2250356	2255976	4.842	2280.095	449.489	38.101	0	0.009	2.200	None
(ID2255976 : ID2249540)	39	2255976	2249540	1.002	2520.105	449.912	39.123	0	0.004	1.001	None
(ID2249540 : ID2257611)	39	2249540	2257611	1.106	2760.115	449.070	39.129	0	0.004	1.052	None
(ID2257611 : ID2259322)	39	2257611	2259322	1.673	3000.125	449.246	38.639	0	0.005	1.293	None
(ID2259322 : ID2258448)	39	2259322	2258448	2.064	3240.135	449.546	37.794	0	0.006	1.437	None
(ID2258448 : ID2262778)	39	2258448	2262778	1.742	3480.145	449.207	37.808	0	0.005	1.320	None
(ID2262778 : ID2265368)	39	2262778	2265368	1.386	3720.155	449.063	37.891	0	0.005	1.177	None
(ID2265368 : ID2264489)	39	2265368	2264489	3.675	3960.165	448.564	36.434	0	0.008	1.917	None
(ID2264489 : ID2266235)	39	2264489	2266235	1.513	4200.175	447.582	35.676	0	0.005	1.230	None
(ID2266235 : ID2261055)	39	2266235	2261055	3.025	4440.185	446.566	35.033	0	0.007	1.739	None
(ID2261055 : ID2261910)	39	2261055	2261910	10.074	4680.195	447.614	34.885	0	0.013	3.174	None
(ID2261910 : ID2260193)	39	2261910	2260193	3.661	4920.205	448.539	36.294	0	0.008	1.913	None
(ID2260193 : ID2263671)	39	2260193	2263671	29.500	5160.215	448.468	39.761	0	0.023	5.431	None
(ID2263671 : ID2267120)	39	2263671	2267120	12.845	5400.225	448.934	40.645	0	0.015	3.584	None
(ID2267120 : ID2267987)	39	2267120	2267987	31.339	5640.235	447.558	36.416	0	0.023	5.598	None
(ID2267987 : ID2268863)	39	2267987	2268863	3.261	5880.245	447.056	34.201	0	0.008	1.806	None
(ID2255168 : ID2248716)	40	2255168	2248716	1.349	120.005	335.436	30.813	0	0.005	1.161	None
(ID2248716 : ID2252764)	40	2248716	2252764	2.838	360.015	335.152	31.337	0	0.007	1.685	None
(ID2252764 : ID2251150)	40	2252764	2251150	0.116	600.025	334.229	31.477	0	0.001	0.341	None
(ID2251150 : ID2254370)	40	2251150	2254370	1.350	840.035	334.603	31.054	0	0.005	1.162	None
(ID2254370 : ID2256778)	40	2254370	2256778	3.173	1080.045	334.220	30.892	0	0.007	1.781	None
(ID2256778 : ID2251951)	40	2256778	2251951	14.010	1320.055	331.484	30.796	0	0.016	3.743	None
(ID2251951 : ID2247893)	40	2251951	2247893	9.205	1560.065	331.104	30.905	0	0.013	3.034	None
(ID2247893 : ID2253549)	40	2247893	2253549	3.304	1800.075	333.483	31.140	0	0.008	1.818	None
(ID2253549 : ID2250331)	40	2253549	2250331	1.088	2040.085	334.906	31.049	0	0.004	1.043	None
(ID2250331 : ID2255947)	40	2250331	2255947	0.647	2280.095	335.680	30.759	0	0.003	0.804	None
(ID2255947 : ID2249503)	40	2255947	2249503	0.456	2520.105	336.262	30.369	0	0.003	0.675	None
(ID2249503 : ID2257579)	40	2249503	2257579	8.941	2760.115	338.061	30.563	0	0.012	2.990	None
(ID2257579 : ID2259288)	40	2257579	2259288	3.139	3000.125	340.335	30.461	0	0.007	1.772	None
(ID2259288 : ID2258420)	40	2259288	2258420	2.280	3240.135	340.385	30.133	0	0.006	1.510	None
(ID2258420 : ID2262742)	40	2258420	2262742	0.271	3480.145	339.508	29.950	0	0.002	0.521	None
(ID2262742 : ID2265337)	40	2262742	2265337	0.032	3720.155	339.298	29.695	0	7.511E-4	0.180	None
(ID2265337 : ID2264465)	40	2265337	2264465	0.066	3960.165	339.088	29.706	0	0.001	0.257	None
(ID2264465 : ID2266218)	40	2264465	2266218	0.966	4200.175	339.442	29.857	0	0.004	0.983	None
(ID2266218 : ID2261026)	40	2266218	2261026	10.533	4440.185	339.882	28.351	0	0.014	3.245	None
(ID2261026 : ID2261876)	40	2261026	2261876	2.354	4680.195	340.523	27.086	0	0.006	1.534	None
(ID2261876 : ID2260166)	40	2261876	2260166	6.481	4920.205	340.645	28.588	0	0.011	2.546	None
(ID2260166 : ID2263622)	40	2260166	2263622	0.827	5160.215	340.242	30.160	0	0.004	0.909	None
(ID2263622 : ID2267090)	40	2263622	2267090	4.949	5400.225	339.440	31.156	0	0.009	2.225	None
(ID2267090 : ID2267981)	40	2267090	2267981	5.096	5640.235	339.236	32.565	0	0.009	2.257	None
(ID2267981 : ID2268852)	40	2267981	2268852	0.002	5880.245	339.994	33.384	0	2.001E-4	0.048	None
(ID2268852 : ID2269708)	40	2268852	2269708	0.027	6120.255	340.001	33.443	0	6.904E-4	0.166	None
(ID2269708 : ID2271558)	40	2269708	2271558	8.992	6360.265	339.146	34.757	0	0.012	2.999	None
(ID2271558 : ID2272486)	40	2271558	2272486	0.332	6600.275	338.064	36.168	0	0.002	0.577	None
(ID2272486 : ID2270628)	40	2272486	2270628	1.600	6840.285	338.289	36.792	0	0.005	1.265	None
(ID2270628 : ID2277162)	40	2270628	2277162	5.491	7080.295	337.620	36.888	0	0.010	2.343	None
(ID2277162 : ID2273405)	40	2277162	2273405	10.478	7320.305	338.099	36.799	0	0.013	3.237	None
(ID2273405 : ID2276235)	40	2273405	2276235	0.623	7560.315	339.395	37.313	0	0.003	0.789	None
(ID2276235 : ID2274345)	40	2276235	2274345	4.541	7800.325	340.156	37.495	0	0.009	2.131	None
(ID2274345 : ID2275304)	40	2274345	2275304	2.249	8040.335	340.850	38.076	0	0.006	1.500	None
(ID2255169 : ID2248717)	41	2255169	2248717	0.420	120.005	482.596	31.239	0	0.003	0.648	None
(ID2248717 : ID2252761)	41	2248717	2252761	0.140	360.015	482.739	30.858	0	0.002	0.374	None
(ID2252761 : ID2251156)	41	2252761	2251156	4.445	600.025	482.177	31.642	0	0.009	2.108	None
(ID2251156 : ID2254383)	41	2251156	2254383	0.728	840.035	481.552	32.984	0	0.004	0.853	None
(ID2254383 : ID2256788)	41	2254383	2256788	0.390	1080.045	481.090	33.450	0	0.003	0.625	None
(ID2256788 : ID2251966)	41	2256788	2251966	2.873	1320.055	480.023	33.890	0	0.007	1.695	None
(ID2251966 : ID2247913)	41	2251966	2247913	1.366	1560.065	479.502	34.793	0	0.005	1.169	None
(ID2247913 : ID2253566)	41	2247913	2253566	0.699	1800.075	480.160	35.340	0	0.003	0.836	None
(ID2253566 : ID2250353)	41	2253566	2250353	8.528	2040.085	479.259	35.981	0	0.012	2.920	None
(ID2250353 : ID2255974)	41	2250353	2255974	1.803	2280.095	477.631	37.204	0	0.006	1.343	None
(ID2255974 : ID2249528)	41	2255974	2249528	3.226	2520.105	476.886	37.015	0	0.007	1.796	None
(ID2249528 : ID2257603)	41	2249528	2257603	5.953	2760.115	475.231	36.300	0	0.010	2.440	None
(ID2257603 : ID2259313)	41	2257603	2259313	1.983	3000.125	473.357	36.116	0	0.006	1.408	None
(ID2259313 : ID2258439)	41	2259313	2258439	4.846	3240.135	471.970	35.039	0	0.009	2.201	None
(ID2258439 : ID2262758)	41	2258439	2262758	1.317	3480.145	471.268	33.642	0	0.005	1.148	None
(ID2262758 : ID2265348)	41	2262758	2265348	1.547	3720.155	471.807	32.712	0	0.005	1.244	None
(ID2265348 : ID2264473)	41	2265348	2264473	0.966	3960.165	472.130	31.901	0	0.004	0.983	None
(ID2264473 : ID2266227)	41	2264473	2266227	2.582	4200.175	471.863	32.246	0	0.007	1.607	None
(ID2266227 : ID2261045)	41	2266227	2261045	0.620	4440.185	471.633	32.680	0	0.003	0.788	None
(ID2261045 : ID2261900)	41	2261045	2261900	0.754	4680.195	471.916	32.364	0	0.004	0.868	None
(ID2261900 : ID2260180)	41	2261900	2260180	0.566	4920.205	472.021	32.599	0	0.003	0.752	None
(ID2260180 : ID2263636)	41	2260180	2263636	1.584	5160.215	471.261	33.243	0	0.005	1.259	None
(ID2263636 : ID2267100)	41	2263636	2267100	1.047	5400.225	470.321	33.767	0	0.004	1.023	None
(ID2267100 : ID2267991)	41	2267100	2267991	1.966	5640.235	470.169	34.439	0	0.006	1.402	None
(ID2267991 : ID2268872)	41	2267991	2268872	5.777	5880.245	470.583	36.244	0	0.010	2.404	None
(ID2268872 : ID2269731)	41	2268872	2269731	16.816	6120.255	468.673	38.012	0	0.017	4.101	None
(ID2269731 : ID2271571)	41	2269731	2271571	16.322	6360.265	464.747	39.085	0	0.017	4.040	None
(ID2271571 : ID2272500)	41	2271571	2272500	2.945	6600.275	462.003	39.929	0	0.007	1.716	None
(ID2272500 : ID2270642)	41	2272500	2270642	0.317	6840.285	461.322	40.529	0	0.002	0.563	None
(ID2270642 : ID2277186)	41	2270642	2277186	5.203	7080.295	460.413	41.304	0	0.010	2.281	None
(ID2277186 : ID2273435)	41	2277186	2273435	2.977	7320.305	460.210	42.105	0	0.007	1.725	None
(ID2273435 : ID2276256)	41	2273435	2276256	4.027	7560.315	460.462	41.558	0	0.008	2.007	None
(ID2276256 : ID2274361)	41	2276256	2274361	4.047	7800.325	460.893	40.567	0	0.008	2.012	None
(ID2274361 : ID2275314)	41	2274361	2275314	8.250	8040.335	463.322	40.434	0	0.012	2.872	None
(ID2275314 : ID2278102)	41	2275314	2278102	1.512	8280.345	465.350	40.629	0	0.005	1.230	None
(ID2278102 : ID2279041)	41	2278102	2279041	17.084	8520.355	464.263	39.590	0	0.017	4.133	None
(ID2279041 : ID2280002)	41	2279041	2280002	5.356	8760.365	461.438	38.540	0	0.010	2.314	None
(ID2280002 : ID2281949)	41	2280002	2281949	5.679	9000.375	461.351	39.241	0	0.010	2.383	None
(ID2281949 : ID2280961)	41	2281949	2280961	2.987	9240.385	461.972	39.042	0	0.007	1.728	None
(ID2280961 : ID2282882)	41	2280961	2282882	9.475	9480.395	459.994	38.320	0	0.013	3.078	None
(ID2282882 : ID2285837)	41	2282882	2285837	13.586	9720.405	456.860	37.420	0	0.015	3.686	None
(ID2285837 : ID2284863)	41	2285837	2284863	4.349	9960.415	454.223	36.549	0	0.009	2.086	None
(ID2284863 : ID2286809)	41	2284863	2286809	0.589	10200.425	452.870	36.376	0	0.003	0.767	None
(ID2286809 : ID2287796)	41	2286809	2287796	0.458	10440.435	452.632	35.822	0	0.003	0.677	None
(ID2287796 : ID2283864)	41	2287796	2283864	3.740	10680.445	453.396	36.168	0	0.008	1.934	None
(ID2283864 : ID2289812)	41	2283864	2289812	5.960	10920.455	453.511	35.768	0	0.010	2.441	None
(ID2289812 : ID2288794)	41	2289812	2288794	5.501	11160.465	451.761	34.718	0	0.010	2.345	None
(ID2288794 : ID2290818)	41	2288794	2290818	14.532	11400.475	448.777	34.152	0	0.016	3.812	None
(ID2290818 : ID2291821)	41	2290818	2291821	5.327	11640.485	446.227	34.446	0	0.010	2.308	None
(ID2291821 : ID2292842)	41	2291821	2292842	16.048	11880.495	444.228	36.890	0	0.017	4.006	None
(ID2292842 : ID2293853)	41	2292842	2293853	5.360	12120.505	441.810	38.464	0	0.010	2.315	None
(ID2293853 : ID2294831)	41	2293853	2294831	3.059	12360.515	439.837	38.166	0	0.007	1.749	None
(ID2294831 : ID2295548)	41	2294831	2295548	10.351	12600.525	437.430	38.079	0	0.013	3.217	None
(ID2295548 : ID2296622)	41	2295548	2296622	17.570	12840.535	434.286	39.717	0	0.017	4.192	None
(ID2296622 : ID2297684)	41	2296622	2297684	7.364	13080.545	431.534	41.760	0	0.011	2.714	None
(ID2297684 : ID2298747)	41	2297684	2298747	2.139	13320.555	430.047	43.065	0	0.006	1.463	None
(ID2298747 : ID2299824)	41	2298747	2299824	9.177	13560.565	428.394	44.393	0	0.013	3.029	None
(ID2299824 : ID2302049)	41	2299824	2302049	0.567	13800.575	426.826	45.367	0	0.003	0.753	None
(ID2302049 : ID2303156)	41	2302049	2303156	2.285	14040.585	426.103	46.232	0	0.006	1.511	None
(ID2303156 : ID2300929)	41	2303156	2300929	13.567	14280.595	423.879	47.480	0	0.015	3.683	None
(ID2300929 : ID2304268)	41	2300929	2304268	24.126	14520.605	422.489	50.617	0	0.020	4.912	None
(ID2304268 : ID2306573)	41	2304268	2306573	6.345	14760.615	421.899	53.931	0	0.010	2.519	None
(ID2306573 : ID2307714)	41	2306573	2307714	0.974	15000.625	421.208	55.254	0	0.004	0.987	None
(ID2255179 : ID2248722)	42	2255179	2248722	1.398	120.005	347.943	33.666	0	0.005	1.182	None
(ID2248722 : ID2252766)	42	2248722	2252766	2.179	360.015	347.247	32.689	0	0.006	1.476	None
(ID2252766 : ID2251158)	42	2252766	2251158	1.714	600.025	347.011	32.620	0	0.005	1.309	None
(ID2251158 : ID2254376)	42	2251158	2254376	6.272	840.035	347.950	32.533	0	0.010	2.504	None
(ID2254376 : ID2256780)	42	2254376	2256780	0.340	1080.045	348.796	31.556	0	0.002	0.583	None
(ID2256780 : ID2251953)	42	2256780	2251953	2.090	1320.055	347.979	31.002	0	0.006	1.446	None
(ID2251953 : ID2247894)	42	2251953	2247894	3.554	1560.065	348.210	31.020	0	0.008	1.885	None
(ID2247894 : ID2253553)	42	2247894	2253553	1.875	1800.075	349.769	31.456	0	0.006	1.369	None
(ID2253553 : ID2250337)	42	2253553	2250337	0.815	2040.085	350.094	31.842	0	0.004	0.903	None
(ID2250337 : ID2255957)	42	2250337	2255957	5.177	2280.095	350.870	32.283	0	0.009	2.275	None
(ID2255957 : ID2249514)	42	2255957	2249514	0.455	2520.105	352.275	32.251	0	0.003	0.674	None
(ID2249514 : ID2257589)	42	2249514	2257589	3.053	2760.115	353.232	32.612	0	0.007	1.747	None
(ID2257589 : ID2259304)	42	2257589	2259304	5.748	3000.125	355.099	33.310	0	0.010	2.398	None
(ID2259304 : ID2258442)	42	2259304	2258442	3.025	3240.135	355.649	34.045	0	0.007	1.739	None
(ID2258442 : ID2262762)	42	2258442	2262762	1.407	3480.145	354.692	34.134	0	0.005	1.186	None
(ID2262762 : ID2265352)	42	2262762	2265352	0.002	3720.155	354.395	33.620	0	1.993E-4	0.048	None
(ID2265352 : ID2264479)	42	2265352	2264479	0.005	3960.165	354.438	33.632	0	2.824E-4	0.068	None
(ID2264479 : ID2266229)	42	2264479	2266229	0.101	4200.175	354.604	33.586	0	0.001	0.319	None
(ID2266229 : ID2261054)	42	2266229	2261054	1.724	4440.185	355.305	33.861	0	0.005	1.313	None
(ID2261054 : ID2261913)	42	2261054	2261913	13.644	4680.195	357.405	35.223	0	0.015	3.694	None
(ID2261913 : ID2260191)	42	2261913	2260191	0.193	4920.205	358.748	36.334	0	0.002	0.439	None
(ID2260191 : ID2263647)	42	2260191	2263647	0.631	5160.215	358.585	36.822	0	0.003	0.794	None
(ID2263647 : ID2267108)	42	2263647	2267108	0.507	5400.225	358.306	37.385	0	0.003	0.712	None
(ID2267108 : ID2268006)	42	2267108	2268006	11.293	5640.235	359.438	38.406	0	0.014	3.361	None
(ID2268006 : ID2268886)	42	2268006	2268886	5.212	5880.245	361.334	40.311	0	0.010	2.283	None
(ID2268886 : ID2269740)	42	2268886	2269740	1.663	6120.255	361.146	41.457	0	0.005	1.290	None
(ID2269740 : ID2271585)	42	2269740	2271585	4.517	6360.265	359.697	42.239	0	0.009	2.125	None
(ID2271585 : ID2272507)	42	2271585	2272507	1.198	6600.275	358.670	42.422	0	0.005	1.094	None
(ID2272507 : ID2270643)	42	2272507	2270643	3.856	6840.285	359.329	41.475	0	0.008	1.964	None
(ID2270643 : ID2277183)	42	2270643	2277183	2.810	7080.295	359.399	40.798	0	0.007	1.676	None
(ID2277183 : ID2273427)	42	2277183	2273427	9.176	7320.305	360.107	40.621	0	0.013	3.029	None
(ID2273427 : ID2276249)	42	2273427	2276249	0.739	7560.315	361.255	40.450	0	0.004	0.860	None
(ID2276249 : ID2274366)	42	2276249	2274366	4.965	7800.325	361.909	40.674	0	0.009	2.228	None
(ID2274366 : ID2275322)	42	2274366	2275322	0.623	8040.335	362.861	41.513	0	0.003	0.790	None
(ID2275322 : ID2278112)	42	2275322	2278112	0.209	8280.345	362.832	42.127	0	0.002	0.457	None
(ID2278112 : ID2279064)	42	2278112	2279064	0.684	8520.355	363.126	42.678	0	0.003	0.827	None
(ID2279064 : ID2280031)	42	2279064	2280031	1.661	8760.365	363.710	43.558	0	0.005	1.289	None
(ID2280031 : ID2281971)	42	2280031	2281971	0.248	9000.375	364.146	44.336	0	0.002	0.498	None
(ID2281971 : ID2280992)	42	2281971	2280992	6.488	9240.385	365.345	45.219	0	0.011	2.547	None
(ID2280992 : ID2282916)	42	2280992	2282916	0.010	9480.395	366.385	45.882	0	4.224E-4	0.101	None
(ID2282916 : ID2285879)	42	2282916	2285879	4.211	9720.405	365.322	45.727	0	0.009	2.052	None
(ID2285879 : ID2284900)	42	2285879	2284900	0.929	9960.415	363.949	45.246	0	0.004	0.964	None
(ID2284900 : ID2286838)	42	2284900	2286838	4.355	10200.425	363.054	44.030	0	0.009	2.087	None
(ID2286838 : ID2287834)	42	2286838	2287834	1.616	10440.435	362.134	43.640	0	0.005	1.271	None
(ID2287834 : ID2283896)	42	2287834	2283896	0.802	10680.445	362.004	43.778	0	0.004	0.895	None
(ID2283896 : ID2289847)	42	2283896	2289847	0.191	10920.455	362.162	43.214	0	0.002	0.437	None
(ID2289847 : ID2288820)	42	2289847	2288820	3.578	11160.465	361.464	42.288	0	0.008	1.891	None
(ID2288820 : ID2290846)	42	2288820	2290846	4.517	11400.475	359.868	41.182	0	0.009	2.125	None
(ID2290846 : ID2291840)	42	2290846	2291840	1.995	11640.485	358.218	41.065	0	0.006	1.412	None
(ID2291840 : ID2292856)	42	2291840	2292856	0.082	11880.495	357.468	41.218	0	0.001	0.287	None
(ID2292856 : ID2293865)	42	2292856	2293865	0.475	12120.505	357.233	41.425	0	0.003	0.689	None
(ID2293865 : ID2294841)	42	2293865	2294841	4.131	12360.515	356.161	42.147	0	0.008	2.033	None
(ID2294841 : ID2295579)	42	2294841	2295579	5.397	12600.525	354.879	43.661	0	0.010	2.323	None
(ID2295579 : ID2296630)	42	2295579	2296630	100.876	12840.535	359.506	44.101	0	0.042	10.044	None
(ID2296630 : ID2297690)	42	2296630	2297690	0.580	13080.545	364.813	43.624	0	0.003	0.761	None
(ID2297690 : ID2298752)	42	2297690	2298752	1.415	13320.555	364.905	44.359	0	0.005	1.190	None
(ID2298752 : ID2299830)	42	2298752	2299830	10.095	13560.565	363.327	45.757	0	0.013	3.177	None
(ID2299830 : ID2302059)	42	2299830	2302059	2.205	13800.575	361.541	47.203	0	0.006	1.485	None
(ID2302059 : ID2303167)	42	2302059	2303167	5.332	14040.585	360.816	48.917	0	0.010	2.309	None
(ID2303167 : ID2300939)	42	2303167	2300939	15.038	14280.595	358.706	50.676	0	0.016	3.878	None
(ID2300939 : ID2304264)	42	2300939	2304264	2.449	14520.605	356.423	51.954	0	0.007	1.565	None
(ID2304264 : ID2306579)	42	2304264	2306579	10.656	14760.615	356.021	54.224	0	0.014	3.264	None
(ID2255180 : ID2248723)	43	2255180	2248723	13.977	120.005	414.162	33.751	0	0.016	3.739	None
(ID2248723 : ID2252769)	43	2248723	2252769	3.596	360.015	411.414	33.133	0	0.008	1.896	None
(ID2252769 : ID2251163)	43	2252769	2251163	4.356	600.025	409.603	33.443	0	0.009	2.087	None
(ID2251163 : ID2254388)	43	2251163	2254388	8.647	840.035	410.149	34.294	0	0.012	2.941	None
(ID2254388 : ID2256797)	43	2254388	2256797	1.902	1080.045	411.736	35.276	0	0.006	1.379	None
(ID2256797 : ID2251971)	43	2256797	2251971	0.272	1320.055	411.660	35.819	0	0.002	0.522	None
(ID2251971 : ID2247910)	43	2251971	2247910	0.756	1560.065	411.621	35.298	0	0.004	0.870	None
(ID2247910 : ID2253571)	43	2247910	2253571	3.016	1800.075	411.883	35.771	0	0.007	1.737	None
(ID2253571 : ID2250352)	43	2253571	2250352	1.074	2040.085	411.445	36.563	0	0.004	1.036	None
(ID2250352 : ID2255975)	43	2250352	2255975	3.750	2280.095	411.454	37.306	0	0.008	1.937	None
(ID2255975 : ID2249537)	43	2255975	2249537	1.053	2520.105	412.166	38.598	0	0.004	1.026	None
(ID2249537 : ID2257614)	43	2249537	2257614	1.124	2760.115	412.134	39.556	0	0.004	1.060	None
(ID2257614 : ID2259326)	43	2257614	2259326	0.117	3000.125	411.773	40.137	0	0.001	0.342	None
(ID2259326 : ID2258460)	43	2259326	2258460	1.378	3240.135	411.080	40.044	0	0.005	1.174	None
(ID2258460 : ID2262783)	43	2258460	2262783	0.472	3480.145	410.188	39.911	0	0.003	0.687	None
(ID2262783 : ID2265378)	43	2262783	2265378	0.246	3720.155	409.725	39.757	0	0.002	0.496	None
(ID2265378 : ID2264503)	43	2265378	2264503	1.026	3960.165	409.111	39.414	0	0.004	1.013	None
(ID2264503 : ID2266256)	43	2264503	2266256	3.890	4200.175	407.934	39.994	0	0.008	1.972	None
(ID2266256 : ID2261079)	43	2266256	2261079	2.640	4440.185	408.046	40.853	0	0.007	1.625	None
(ID2261079 : ID2261936)	43	2261079	2261936	3.491	4680.195	409.773	41.103	0	0.008	1.868	None
(ID2261936 : ID2260216)	43	2261936	2260216	1.490	4920.205	410.261	41.624	0	0.005	1.221	None
(ID2260216 : ID2263669)	43	2260216	2263669	0.136	5160.215	409.688	42.174	0	0.002	0.369	None
(ID2263669 : ID2267134)	43	2263669	2267134	1.096	5400.225	409.901	42.694	0	0.004	1.047	None
(ID2267134 : ID2268025)	43	2267134	2268025	6.111	5640.235	411.270	43.781	0	0.010	2.472	None
(ID2268025 : ID2268896)	43	2268025	2268896	4.013	5880.245	413.204	44.891	0	0.008	2.003	None
(ID2268896 : ID2269762)	43	2268896	2269762	2.890	6120.255	413.705	46.051	0	0.007	1.700	None
(ID2269762 : ID2271606)	43	2269762	2271606	0.417	6360.265	413.177	47.095	0	0.003	0.646	None
(ID2271606 : ID2272531)	43	2271606	2272531	3.288	6600.275	412.164	47.251	0	0.008	1.813	None
(ID2272531 : ID2270671)	43	2272531	2270671	1.125	6840.285	411.489	47.588	0	0.004	1.061	None
(ID2270671 : ID2277210)	43	2270671	2277210	15.871	7080.295	409.755	47.689	0	0.017	3.984	None
(ID2277210 : ID2273457)	43	2277210	2273457	19.122	7320.305	409.871	48.008	0	0.018	4.373	None
(ID2273457 : ID2276283)	43	2273457	2276283	0.603	7560.315	411.888	49.092	0	0.003	0.777	None
(ID2276283 : ID2274399)	43	2276283	2274399	2.543	7800.325	412.627	49.390	0	0.007	1.595	None
(ID2274399 : ID2275357)	43	2274399	2275357	4.731	8040.335	412.592	50.010	0	0.009	2.175	None
(ID2275357 : ID2278148)	43	2275357	2278148	1.306	8280.345	411.739	51.287	0	0.005	1.143	None
(ID2278148 : ID2279101)	43	2278148	2279101	2.589	8520.355	411.635	52.659	0	0.007	1.609	None
(ID2279101 : ID2280064)	43	2279101	2280064	5.859	8760.365	410.372	53.703	0	0.010	2.421	None
(ID2280064 : ID2282007)	43	2280064	2282007	7.451	9000.375	407.842	54.186	0	0.011	2.730	None
(ID2282007 : ID2281032)	43	2282007	2281032	2.419	9240.385	406.493	55.202	0	0.006	1.555	None
(ID2281032 : ID2282963)	43	2281032	2282963	7.225	9480.395	405.336	56.674	0	0.011	2.688	None
(ID2282963 : ID2285933)	43	2282963	2285933	3.248	9720.405	403.482	57.932	0	0.008	1.802	None
(ID2285933 : ID2284957)	43	2285933	2284957	3.582	9960.415	401.840	58.605	0	0.008	1.893	None
(ID2284957 : ID2286898)	43	2284957	2286898	1.204	10200.425	400.429	58.431	0	0.005	1.097	None
(ID2286898 : ID2287898)	43	2286898	2287898	7.745	10440.435	399.296	59.372	0	0.012	2.783	None
(ID2287898 : ID2283973)	43	2287898	2283973	3.168	10680.445	397.853	61.023	0	0.007	1.780	None
(ID2283973 : ID2289929)	43	2283973	2289929	4.062	10920.455	398.071	61.315	0	0.008	2.015	None
(ID2289929 : ID2288901)	43	2289929	2288901	8.841	11160.465	397.758	60.478	0	0.012	2.973	None
(ID2288901 : ID2290927)	43	2288901	2290927	15.986	11400.475	394.448	59.810	0	0.017	3.998	None
(ID2290927 : ID2291924)	43	2290927	2291924	0.478	11640.485	392.131	59.976	0	0.003	0.691	None
(ID2291924 : ID2292946)	43	2291924	2292946	0.779	11880.495	392.103	60.443	0	0.004	0.883	None
(ID2292946 : ID2293964)	43	2292946	2293964	2.104	12120.505	392.556	61.482	0	0.006	1.450	None
(ID2293964 : ID2294891)	43	2293964	2294891	6.668	12360.515	391.543	62.725	0	0.011	2.582	None
(ID2294891 : ID2295661)	43	2294891	2295661	1.346	12600.525	389.831	63.042	0	0.005	1.160	None
(ID2295661 : ID2296732)	43	2295661	2296732	7.765	12840.535	389.461	64.207	0	0.012	2.787	None
(ID2255178 : ID2248720)	44	2255178	2248720	3.650	120.005	81.882	33.105	0	0.008	1.910	None
(ID2248720 : ID2252759)	44	2248720	2252759	12.284	360.015	83.935	31.403	0	0.015	3.505	None
(ID2252759 : ID2251148)	44	2252759	2251148	1.747	600.025	86.072	30.550	0	0.006	1.322	None
(ID2251148 : ID2254371)	44	2251148	2254371	4.093	840.035	87.734	30.736	0	0.008	2.023	None
(ID2254371 : ID2256777)	44	2254371	2256777	1.340	1080.045	89.296	31.003	0	0.005	1.157	None
(ID2256777 : ID2251954)	44	2256777	2251954	0.355	1320.055	89.864	31.464	0	0.002	0.596	None
(ID2251954 : ID2247897)	44	2251954	2247897	0.069	1560.065	90.000	31.806	0	0.001	0.263	None
(ID2247897 : ID2253554)	44	2247897	2253554	5.509	1800.075	91.296	31.912	0	0.010	2.347	None
(ID2253554 : ID2250329)	44	2253554	2250329	7.429	2040.085	93.667	31.325	0	0.011	2.726	None
(ID2250329 : ID2255952)	44	2250329	2255952	5.414	2280.095	95.865	31.273	0	0.010	2.327	None
(ID2255952 : ID2249508)	44	2255952	2249508	0.258	2520.105	97.024	31.670	0	0.002	0.508	None
(ID2249508 : ID2257578)	44	2249508	2257578	1.190	2760.115	97.662	31.212	0	0.005	1.091	None
(ID2257578 : ID2259291)	44	2257578	2259291	1.179	3000.125	98.681	31.004	0	0.005	1.086	None
(ID2259291 : ID2258421)	44	2259291	2258421	0.708	3240.135	98.920	30.764	0	0.004	0.841	None
(ID2258421 : ID2262744)	44	2258421	2262744	0.896	3480.145	99.090	30.433	0	0.004	0.946	None
(ID2262744 : ID2265341)	44	2262744	2265341	2.153	3720.155	100.267	30.194	0	0.006	1.467	None
(ID2265341 : ID2264458)	44	2265341	2264458	9.896	3960.165	102.280	29.118	0	0.013	3.146	None
(ID2264458 : ID2266212)	44	2264458	2266212	0.929	4200.175	103.274	28.610	0	0.004	0.964	None
(ID2266212 : ID2261037)	44	2266212	2261037	1.345	4440.185	102.453	29.257	0	0.005	1.160	None
(ID2261037 : ID2261891)	44	2261037	2261891	5.218	4680.195	102.894	30.177	0	0.010	2.284	None
(ID2261891 : ID2260171)	44	2261891	2260171	0.682	4920.205	103.502	31.051	0	0.003	0.826	None
(ID2260171 : ID2263623)	44	2260171	2263623	0.180	5160.215	103.213	31.082	0	0.002	0.424	None
(ID2263623 : ID2267082)	44	2263623	2267082	2.115	5400.225	103.941	30.615	0	0.006	1.454	None
(ID2267082 : ID2267973)	44	2267082	2267973	4.049	5640.235	105.140	31.215	0	0.008	2.012	None
(ID2267973 : ID2268854)	44	2267973	2268854	9.445	5880.245	106.984	32.855	0	0.013	3.073	None
(ID2268854 : ID2269722)	44	2268854	2269722	6.111	6120.255	107.617	34.658	0	0.010	2.472	None
(ID2269722 : ID2271565)	44	2269722	2271565	2.557	6360.265	106.598	36.412	0	0.007	1.599	None
(ID2271565 : ID2272485)	44	2271565	2272485	4.661	6600.275	107.259	36.705	0	0.009	2.159	None
(ID2272485 : ID2270631)	44	2272485	2270631	10.980	6840.285	109.709	37.045	0	0.014	3.314	None
(ID2270631 : ID2277167)	44	2270631	2277167	3.900	7080.295	110.229	38.116	0	0.008	1.975	None
(ID2277167 : ID2273409)	44	2277167	2273409	9.706	7320.305	110.765	37.921	0	0.013	3.115	None
(ID2273409 : ID2276234)	44	2273409	2276234	0.083	7560.315	112.227	37.290	0	0.001	0.288	None
(ID2276234 : ID2274342)	44	2276234	2274342	4.093	7800.325	113.176	36.848	0	0.008	2.023	None
(ID2274342 : ID2275290)	44	2274342	2275290	2.709	8040.335	114.493	35.804	0	0.007	1.646	None
(ID2275290 : ID2278071)	44	2275290	2278071	3.528	8280.345	115.517	34.404	0	0.008	1.878	None
(ID2278071 : ID2279024)	44	2278071	2279024	4.994	8520.355	117.290	33.557	0	0.009	2.235	None
(ID2279024 : ID2279982)	44	2279024	2279982	1.712	8760.365	119.027	33.214	0	0.005	1.309	None
(ID2279982 : ID2281925)	44	2279982	2281925	23.417	9000.375	122.031	33.562	0	0.020	4.839	None
(ID2281925 : ID2280945)	44	2281925	2280945	9.923	9240.385	125.946	34.355	0	0.013	3.150	None
(ID2280945 : ID2282868)	44	2280945	2282868	1.892	9480.395	126.930	35.042	0	0.006	1.376	None
(ID2282868 : ID2285839)	44	2282868	2285839	4.286	9720.405	126.048	36.421	0	0.009	2.070	None
(ID2255173 : ID2248721)	45	2255173	2248721	1.227	120.005	231.299	32.455	0	0.005	1.108	None
(ID2248721 : ID2252765)	45	2248721	2252765	1.560	360.015	232.090	32.435	0	0.005	1.249	None
(ID2252765 : ID2251149)	45	2252765	2251149	2.380	600.025	231.936	31.494	0	0.006	1.543	None
(ID2251149 : ID2254368)	45	2251149	2254368	3.079	840.035	232.152	30.655	0	0.007	1.755	None
(ID2254368 : ID2256774)	45	2254368	2256774	6.289	1080.045	234.195	30.525	0	0.010	2.508	None
(ID2255172 : ID2248726)	46	2255172	2248726	3.517	120.005	186.318	32.896	0	0.008	1.875	None
(ID2248726 : ID2252771)	46	2248726	2252771	0.247	360.015	186.555	33.570	0	0.002	0.497	None
(ID2252771 : ID2251160)	46	2252771	2251160	0.169	600.025	186.176	33.485	0	0.002	0.411	None
(ID2251160 : ID2254380)	46	2251160	2254380	1.931	840.035	186.404	33.008	0	0.006	1.389	None
(ID2254380 : ID2256784)	46	2254380	2256784	0.472	1080.045	186.482	32.426	0	0.003	0.687	None
(ID2256784 : ID2251961)	46	2256784	2251961	0.131	1320.055	185.975	32.475	0	0.002	0.363	None
(ID2251961 : ID2247902)	46	2251961	2247902	0.947	1560.065	186.298	32.572	0	0.004	0.973	None
(ID2247902 : ID2253552)	46	2247902	2253552	1.460	1800.075	187.117	32.087	0	0.005	1.208	None
(ID2248727 : ID2252772)	47	2248727	2252772	3.918	360.015	250.090	33.512	0	0.008	1.979	None
(ID2255182 : ID2248724)	48	2255182	2248724	1.130	120.005	363.666	34.110	0	0.004	1.063	None
(ID2248724 : ID2252770)	48	2248724	2252770	1.550	360.015	364.184	33.321	0	0.005	1.245	None
(ID2252770 : ID2251159)	48	2252770	2251159	0.113	600.025	364.769	33.228	0	0.001	0.336	None
(ID2251159 : ID2254377)	48	2251159	2254377	11.055	840.035	366.240	32.583	0	0.014	3.325	None
(ID2254377 : ID2256771)	48	2254377	2256771	3.444	1080.045	368.244	31.027	0	0.008	1.856	None
(ID2256771 : ID2251952)	48	2256771	2251952	0.043	1320.055	368.724	30.355	0	8.681E-4	0.208	None
(ID2251952 : ID2247885)	48	2251952	2247885	18.610	1560.065	370.548	29.405	0	0.018	4.314	None
(ID2247885 : ID2253537)	48	2247885	2253537	9.405	1800.075	373.755	27.582	0	0.013	3.067	None
(ID2253537 : ID2250314)	48	2253537	2250314	0.834	2040.085	374.884	26.362	0	0.004	0.913	None
(ID2250314 : ID2255929)	48	2250314	2255929	14.791	2280.095	372.883	25.326	0	0.016	3.846	None
(ID2255929 : ID2249483)	48	2255929	2249483	5.447	2520.105	370.236	23.886	0	0.010	2.334	None
(ID2249483 : ID2257546)	48	2249483	2257546	2.975	2760.115	370.122	22.572	0	0.007	1.725	None
(ID2257546 : ID2259263)	48	2257546	2259263	3.065	3000.125	371.643	22.415	0	0.007	1.751	None
(ID2259263 : ID2258405)	48	2259263	2258405	8.804	3240.135	371.648	23.992	0	0.012	2.967	None
(ID2258405 : ID2262737)	48	2258405	2262737	11.698	3480.145	369.988	26.719	0	0.014	3.420	None
(ID2262737 : ID2265332)	48	2262737	2265332	0.211	3720.155	369.274	28.383	0	0.002	0.460	None
(ID2265332 : ID2264462)	48	2265332	2264462	0.777	3960.165	369.836	28.695	0	0.004	0.881	None
(ID2264462 : ID2266211)	48	2264462	2266211	5.069	4200.175	369.133	28.881	0	0.009	2.251	None
(ID2266211 : ID2261031)	48	2266211	2261031	1.969	4440.185	367.480	28.478	0	0.006	1.403	None
(ID2261031 : ID2261883)	48	2261031	2261883	3.181	4680.195	367.812	28.246	0	0.007	1.784	None
(ID2261883 : ID2260162)	48	2261883	2260162	6.584	4920.205	367.411	28.699	0	0.011	2.566	None
(ID2260162 : ID2263619)	48	2260162	2263619	1.660	5160.215	366.308	29.546	0	0.005	1.288	None
(ID2263619 : ID2267083)	48	2263619	2267083	2.111	5400.225	367.193	30.208	0	0.006	1.453	None
(ID2267083 : ID2267971)	48	2267083	2267971	4.287	5640.235	368.763	30.845	0	0.009	2.070	None
(ID2267971 : ID2268856)	48	2267971	2268856	7.426	5880.245	370.027	32.740	0	0.011	2.725	None
(ID2268856 : ID2269711)	48	2268856	2269711	0.752	6120.255	370.793	34.298	0	0.004	0.867	None
(ID2269711 : ID2271564)	48	2269711	2271564	7.693	6360.265	370.262	35.636	0	0.012	2.774	None
(ID2271564 : ID2272481)	48	2271564	2272481	0.803	6600.275	369.363	36.264	0	0.004	0.896	None
(ID2272481 : ID2270623)	48	2272481	2270623	3.005	6840.285	370.183	36.019	0	0.007	1.734	None
(ID2270623 : ID2277161)	48	2270623	2277161	2.239	7080.295	370.279	36.270	0	0.006	1.496	None
(ID2277161 : ID2273407)	48	2277161	2273407	12.146	7320.305	371.213	36.780	0	0.015	3.485	None
(ID2273407 : ID2276242)	48	2273407	2276242	7.805	7560.315	371.784	38.091	0	0.012	2.794	None
(ID2276242 : ID2274359)	48	2276242	2274359	4.205	7800.325	371.418	39.648	0	0.009	2.051	None
(ID2274359 : ID2275326)	48	2274359	2275326	6.111	8040.335	371.728	41.513	0	0.010	2.472	None
(ID2275326 : ID2278111)	48	2275326	2278111	0.367	8280.345	371.445	42.407	0	0.003	0.606	None
(ID2255175 : ID2248725)	49	2255175	2248725	2.648	120.005	134.298	33.288	0	0.007	1.627	None
(ID2248725 : ID2252768)	49	2248725	2252768	1.714	360.015	134.594	33.211	0	0.005	1.309	None
(ID2252768 : ID2251151)	49	2252768	2251151	3.677	600.025	133.455	32.095	0	0.008	1.918	None
(ID2251151 : ID2254369)	49	2251151	2254369	1.183	840.035	132.967	31.044	0	0.005	1.088	None
(ID2254369 : ID2256779)	49	2254369	2256779	1.411	1080.045	132.799	30.970	0	0.005	1.188	None
(ID2256779 : ID2251959)	49	2256779	2251959	6.279	1320.055	131.202	31.855	0	0.010	2.506	None
(ID2251959 : ID2247895)	49	2251959	2247895	0.616	1560.065	130.116	31.959	0	0.003	0.785	None
(ID2247895 : ID2253548)	49	2247895	2253548	5.627	1800.075	131.306	31.190	0	0.010	2.372	None
(ID2253548 : ID2250325)	49	2253548	2250325	1.896	2040.085	132.994	30.415	0	0.006	1.377	None
(ID2250325 : ID2255941)	49	2250325	2255941	3.474	2280.095	134.336	29.507	0	0.008	1.864	None
(ID2255941 : ID2249498)	49	2255941	2249498	0.817	2520.105	134.901	28.593	0	0.004	0.904	None
(ID2249498 : ID2257572)	49	2249498	2257572	3.105	2760.115	135.478	28.586	0	0.007	1.762	None
(ID2257572 : ID2259286)	49	2257572	2259286	1.024	3000.125	136.688	29.257	0	0.004	1.012	None
(ID2259286 : ID2258418)	49	2259286	2258418	5.127	3240.135	135.978	29.510	0	0.009	2.264	None
(ID2258418 : ID2262741)	49	2258418	2262741	0.039	3480.145	134.845	29.582	0	8.277E-4	0.199	None
(ID2262741 : ID2265336)	49	2262741	2265336	0.716	3720.155	134.557	29.370	0	0.004	0.846	None
(ID2265336 : ID2264459)	49	2265336	2264459	3.082	3960.165	133.492	28.654	0	0.007	1.756	None
(ID2264459 : ID2266207)	49	2264459	2266207	1.717	4200.175	132.106	28.003	0	0.005	1.310	None
(ID2266207 : ID2261024)	49	2266207	2261024	3.416	4440.185	130.750	27.214	0	0.008	1.848	None
(ID2261024 : ID2261872)	49	2261024	2261872	6.883	4680.195	131.301	26.495	0	0.011	2.624	None
(ID2261872 : ID2260144)	49	2261872	2260144	3.090	4920.205	133.009	25.539	0	0.007	1.758	None
(ID2260144 : ID2263602)	49	2260144	2263602	1.454	5160.215	134.021	24.756	0	0.005	1.206	None
(ID2263602 : ID2267053)	49	2263602	2267053	4.848	5400.225	135.129	23.773	0	0.009	2.202	None
(ID2267053 : ID2267933)	49	2267053	2267933	4.640	5640.235	136.660	22.467	0	0.009	2.154	None
(ID2267933 : ID2268808)	49	2267933	2268808	0.491	5880.245	137.840	21.824	0	0.003	0.700	None
(ID2268808 : ID2269665)	49	2268808	2269665	3.567	6120.255	137.149	21.933	0	0.008	1.889	None
(ID2269665 : ID2271514)	49	2269665	2271514	11.245	6360.265	136.422	24.029	0	0.014	3.353	None
(ID2271514 : ID2272450)	49	2271514	2272450	5.514	6600.275	136.631	26.872	0	0.010	2.348	None
(ID2272450 : ID2270592)	49	2272450	2270592	21.529	6840.285	139.032	28.266	0	0.019	4.640	None
(ID2270592 : ID2277141)	49	2270592	2277141	12.421	7080.295	139.960	29.584	0	0.015	3.524	None
(ID2277141 : ID2273393)	49	2277141	2273393	32.114	7320.305	141.062	32.041	0	0.024	5.667	None
(ID2273393 : ID2276229)	49	2273393	2276229	11.744	7560.315	142.308	34.589	0	0.014	3.427	None
(ID2276229 : ID2274343)	49	2276229	2274343	1.456	7800.325	141.356	36.305	0	0.005	1.207	None
(ID2274343 : ID2275296)	49	2274343	2275296	2.004	8040.335	141.057	36.438	0	0.006	1.416	None
(ID2275296 : ID2278082)	49	2275296	2278082	0.646	8280.345	140.697	36.373	0	0.003	0.804	None
(ID2278082 : ID2279037)	49	2278082	2279037	3.185	8520.355	141.634	37.243	0	0.007	1.785	None
(ID2279037 : ID2279997)	49	2279037	2279997	0.078	8760.365	142.208	37.792	0	0.001	0.279	None
(ID2279997 : ID2281942)	49	2279997	2281942	0.712	9000.375	142.027	38.223	0	0.004	0.844	None
(ID2281942 : ID2280963)	49	2281942	2280963	4.792	9240.385	143.053	38.887	0	0.009	2.189	None
(ID2280963 : ID2282888)	49	2280963	2282888	10.103	9480.395	142.542	39.321	0	0.013	3.179	None
(ID2282888 : ID2285850)	49	2282888	2285850	7.560	9720.405	142.311	39.234	0	0.011	2.749	None
(ID2285850 : ID2284871)	49	2285850	2284871	2.164	9960.415	144.157	38.418	0	0.006	1.471	None
(ID2284871 : ID2286810)	49	2284871	2286810	0.927	10200.425	144.965	37.509	0	0.004	0.963	None
(ID2286810 : ID2287808)	49	2286810	2287808	2.979	10440.435	145.534	37.962	0	0.007	1.726	None
(ID2287808 : ID2283880)	49	2287808	2283880	19.668	10680.445	147.839	39.642	0	0.018	4.435	None
(ID2283880 : ID2289840)	49	2283880	2289840	0.738	10920.455	149.730	40.901	0	0.004	0.859	None
(ID2289840 : ID2288818)	49	2289840	2288818	6.187	11160.465	148.343	41.463	0	0.010	2.487	None
(ID2288818 : ID2290856)	49	2288818	2290856	1.763	11400.475	147.420	42.209	0	0.006	1.328	None
(ID2290856 : ID2291858)	49	2290856	2291858	4.756	11640.485	148.205	43.778	0	0.009	2.181	None
(ID2291858 : ID2292886)	49	2291858	2292886	57.884	11880.495	145.080	45.994	0	0.032	7.608	None
(ID2292886 : ID2293882)	49	2292886	2293882	7.566	12120.505	141.204	45.881	0	0.011	2.751	None
(ID2255183 : ID2248730)	50	2255183	2248730	0.908	120.005	396.023	35.079	0	0.004	0.953	None
(ID2248730 : ID2252777)	50	2248730	2252777	4.109	360.015	394.671	35.463	0	0.008	2.027	None
(ID2252777 : ID2251167)	50	2252777	2251167	1.147	600.025	393.125	35.465	0	0.004	1.071	None
(ID2251167 : ID2254387)	50	2251167	2254387	7.300	840.035	393.868	34.972	0	0.011	2.702	None
(ID2254387 : ID2256789)	50	2254387	2256789	1.269	1080.045	395.618	34.224	0	0.005	1.127	None
(ID2256789 : ID2251963)	50	2256789	2251963	1.649	1320.055	396.184	33.284	0	0.005	1.284	None
(ID2251963 : ID2247905)	50	2251963	2247905	0.821	1560.065	395.970	32.984	0	0.004	0.906	None
(ID2247905 : ID2253563)	50	2247905	2253563	6.659	1800.075	396.786	33.958	0	0.011	2.581	None
(ID2253563 : ID2250335)	50	2253563	2250335	15.745	2040.085	396.481	33.217	0	0.017	3.968	None
(ID2250335 : ID2255951)	50	2250335	2255951	1.094	2280.095	395.568	31.731	0	0.004	1.046	None
(ID2255951 : ID2249515)	50	2255951	2249515	1.350	2520.105	395.571	31.905	0	0.005	1.162	None
(ID2249515 : ID2257582)	50	2249515	2257582	1.323	2760.115	395.472	31.782	0	0.005	1.150	None
(ID2257582 : ID2259289)	50	2257582	2259289	1.138	3000.125	396.269	31.012	0	0.004	1.067	None
(ID2259289 : ID2258419)	50	2259289	2258419	5.794	3240.135	395.523	30.238	0	0.010	2.407	None
(ID2258419 : ID2262743)	50	2258419	2262743	0.574	3480.145	394.104	30.078	0	0.003	0.758	None
(ID2262743 : ID2265345)	50	2262743	2265345	4.558	3720.155	394.521	31.128	0	0.009	2.135	None
(ID2265345 : ID2264474)	50	2265345	2264474	0.104	3960.165	395.088	31.845	0	0.001	0.322	None
(ID2264474 : ID2266220)	50	2264474	2266220	0.311	4200.175	394.950	31.480	0	0.002	0.558	None
(ID2266220 : ID2261044)	50	2266220	2261044	0.346	4440.185	394.958	31.496	0	0.002	0.589	None
(ID2261044 : ID2261903)	50	2261044	2261903	5.328	4680.195	395.896	32.478	0	0.010	2.308	None
(ID2261903 : ID2260181)	50	2261903	2260181	3.575	4920.205	395.880	33.096	0	0.008	1.891	None
(ID2260181 : ID2263635)	50	2260181	2263635	0.456	5160.215	395.040	33.346	0	0.003	0.675	None
(ID2263635 : ID2267094)	50	2263635	2267094	2.308	5400.225	394.532	33.218	0	0.006	1.519	None
(ID2267094 : ID2267977)	50	2267094	2267977	2.999	5640.235	394.785	32.749	0	0.007	1.732	None
(ID2267977 : ID2268858)	50	2267977	2268858	2.940	5880.245	396.156	33.423	0	0.007	1.715	None
(ID2268858 : ID2269727)	50	2268858	2269727	9.088	6120.255	395.996	35.469	0	0.013	3.015	None
(ID2269727 : ID2271577)	50	2269727	2271577	14.876	6360.265	394.548	38.584	0	0.016	3.857	None
(ID2271577 : ID2272503)	50	2271577	2272503	2.601	6600.275	393.010	40.632	0	0.007	1.613	None
(ID2272503 : ID2270641)	50	2272503	2270641	2.171	6840.285	392.992	40.879	0	0.006	1.473	None
(ID2270641 : ID2277176)	50	2270641	2277176	5.531	7080.295	392.715	40.243	0	0.010	2.352	None
(ID2277176 : ID2273425)	50	2277176	2273425	26.522	7320.305	394.246	40.043	0	0.021	5.150	None
(ID2273425 : ID2276252)	50	2273425	2276252	2.167	7560.315	396.059	40.359	0	0.006	1.472	None
(ID2276252 : ID2274364)	50	2276252	2274364	1.252	7800.325	395.857	40.457	0	0.005	1.119	None
(ID2274364 : ID2275319)	50	2274364	2275319	5.961	8040.335	395.180	40.815	0	0.010	2.442	None
(ID2275319 : ID2278106)	50	2275319	2278106	0.800	8280.345	393.595	41.235	0	0.004	0.895	None
(ID2278106 : ID2279057)	50	2278106	2279057	0.008	8520.355	393.257	41.498	0	3.786E-4	0.091	None
(ID2279057 : ID2280019)	50	2279057	2280019	4.333	8760.365	392.354	41.963	0	0.009	2.081	None
(ID2280019 : ID2281972)	50	2280019	2281972	5.029	9000.375	391.183	43.502	0	0.009	2.242	None
(ID2281972 : ID2280989)	50	2281972	2280989	0.815	9240.385	391.357	44.803	0	0.004	0.903	None
(ID2280989 : ID2282914)	50	2280989	2282914	0.182	9480.395	391.575	45.111	0	0.002	0.427	None
(ID2282914 : ID2285876)	50	2282914	2285876	0.977	9720.405	391.031	44.877	0	0.004	0.989	None
(ID2285876 : ID2284902)	50	2285876	2284902	7.263	9960.415	389.367	44.869	0	0.011	2.695	None
(ID2284902 : ID2286847)	50	2284902	2286847	0.983	10200.425	387.614	44.988	0	0.004	0.991	None
(ID2286847 : ID2287836)	50	2286847	2287836	3.662	10440.435	386.210	44.790	0	0.008	1.914	None
(ID2287836 : ID2283897)	50	2287836	2283897	2.501	10680.445	385.699	44.152	0	0.007	1.582	None
(ID2283897 : ID2289858)	50	2283897	2289858	0.991	10920.455	386.429	43.906	0	0.004	0.995	None
(ID2289858 : ID2288837)	50	2289858	2288837	14.715	11160.465	384.822	44.624	0	0.016	3.836	None
(ID2288837 : ID2290867)	50	2288837	2290867	12.043	11400.475	381.260	45.408	0	0.014	3.470	None
(ID2290867 : ID2291867)	50	2290867	2291867	1.689	11640.485	380.186	46.142	0	0.005	1.300	None
(ID2291867 : ID2292889)	50	2291867	2292889	1.733	11880.495	380.941	47.041	0	0.005	1.316	None
(ID2292889 : ID2293897)	50	2292889	2293897	0.402	12120.505	380.838	47.859	0	0.003	0.634	None
(ID2293897 : ID2294856)	50	2293897	2294856	0.650	12360.515	380.204	48.192	0	0.003	0.806	None
(ID2294856 : ID2295590)	50	2294856	2295590	0.882	12600.525	379.419	48.122	0	0.004	0.939	None
(ID2295590 : ID2296655)	50	2295590	2296655	5.032	12840.535	378.029	48.448	0	0.009	2.243	None
(ID2296655 : ID2297721)	50	2296655	2297721	7.345	13080.545	377.397	50.310	0	0.011	2.710	None
(ID2297721 : ID2298779)	50	2297721	2298779	2.546	13320.555	377.291	52.279	0	0.007	1.596	None
(ID2298779 : ID2299860)	50	2298779	2299860	1.503	13560.565	376.500	53.448	0	0.005	1.226	None
(ID2299860 : ID2302091)	50	2299860	2302091	3.032	13800.575	375.937	54.799	0	0.007	1.741	None
(ID2302091 : ID2303202)	50	2302091	2303202	5.380	14040.585	375.634	56.798	0	0.010	2.319	None
(ID2303202 : ID2300985)	50	2303202	2300985	17.004	14280.595	374.015	59.328	0	0.017	4.124	None
(ID2300985 : ID2304313)	50	2300985	2304313	8.310	14520.605	371.304	61.539	0	0.012	2.883	None
(ID2304313 : ID2306605)	50	2304313	2306605	2.848	14760.615	369.299	62.244	0	0.007	1.688	None
(ID2306605 : ID2307745)	50	2306605	2307745	7.991	15000.625	367.074	62.353	0	0.012	2.827	None
(ID2307745 : ID2305451)	50	2307745	2305451	1.285	15240.635	365.137	62.754	0	0.005	1.133	None
(ID2305451 : ID2308870)	50	2305451	2308870	5.482	15480.645	363.850	62.009	0	0.010	2.341	None
(ID2308870 : ID2315977)	50	2308870	2315977	0.104	15720.655	363.192	60.968	0	0.001	0.322	None
(ID2315977 : ID2312435)	50	2315977	2312435	2.254	15960.665	363.545	61.533	0	0.006	1.501	None
(ID2255181 : ID2248731)	51	2255181	2248731	0.679	120.005	212.396	35.071	0	0.003	0.824	None
(ID2248731 : ID2252778)	51	2248731	2252778	0.291	360.015	212.558	35.665	0	0.002	0.540	None
(ID2252778 : ID2251168)	51	2252778	2251168	4.821	600.025	211.699	36.145	0	0.009	2.196	None
(ID2251168 : ID2254392)	51	2251168	2254392	4.943	840.035	211.697	36.091	0	0.009	2.223	None
(ID2254392 : ID2256793)	51	2254392	2256793	2.604	1080.045	212.157	35.195	0	0.007	1.614	None
(ID2256793 : ID2251965)	51	2256793	2251965	1.079	1320.055	211.795	34.186	0	0.004	1.039	None
(ID2251965 : ID2247903)	51	2251965	2247903	1.814	1560.065	212.583	33.341	0	0.006	1.347	None
(ID2247903 : ID2253556)	51	2247903	2253556	0.912	1800.075	213.266	32.499	0	0.004	0.955	None
(ID2253556 : ID2250333)	51	2253556	2250333	0.270	2040.085	213.527	31.816	0	0.002	0.520	None
(ID2250333 : ID2255954)	51	2250333	2255954	13.286	2280.095	215.452	31.936	0	0.015	3.645	None
(ID2255954 : ID2249509)	51	2255954	2249509	0.591	2520.105	216.913	32.078	0	0.003	0.769	None
(ID2249509 : ID2257586)	51	2249509	2257586	0.343	2760.115	216.361	32.067	0	0.002	0.586	None
(ID2257586 : ID2259296)	51	2257586	2259296	8.137	3000.125	217.563	32.306	0	0.012	2.853	None
(ID2259296 : ID2258425)	51	2259296	2258425	3.579	3240.135	218.059	32.182	0	0.008	1.892	None
(ID2258425 : ID2262749)	51	2258425	2262749	1.329	3480.145	216.633	31.715	0	0.005	1.153	None
(ID2262749 : ID2265346)	51	2262749	2265346	1.622	3720.155	215.580	31.726	0	0.005	1.274	None
(ID2265346 : ID2264477)	51	2265346	2264477	1.686	3960.165	214.678	32.584	0	0.005	1.298	None
(ID2264477 : ID2266228)	51	2264477	2266228	6.052	4200.175	213.111	33.264	0	0.010	2.460	None
(ID2266228 : ID2261046)	51	2266228	2261046	1.086	4440.185	211.557	32.992	0	0.004	1.042	None
(ID2261046 : ID2261899)	51	2261046	2261899	4.888	4680.195	212.320	32.441	0	0.009	2.211	None
(ID2261899 : ID2260176)	51	2261899	2260176	0.496	4920.205	213.710	32.099	0	0.003	0.704	None
(ID2260176 : ID2263629)	51	2260176	2263629	5.723	5160.215	215.162	32.209	0	0.010	2.392	None
(ID2255184 : ID2248728)	52	2255184	2248728	2.764	120.005	272.470	34.807	0	0.007	1.663	None
(ID2248728 : ID2252779)	52	2248728	2252779	44.332	360.015	270.027	35.329	0	0.028	6.658	None
(ID2252779 : ID2251162)	52	2252779	2251162	16.495	600.025	265.123	34.837	0	0.017	4.061	None
(ID2251162 : ID2254378)	52	2251162	2254378	4.350	840.035	264.050	32.781	0	0.009	2.086	None
(ID2254378 : ID2256786)	52	2254378	2256786	1.968	1080.045	264.126	32.404	0	0.006	1.403	None
(ID2256786 : ID2251960)	52	2256786	2251960	0.534	1320.055	263.460	32.574	0	0.003	0.730	None
(ID2251960 : ID2247899)	52	2251960	2247899	0.135	1560.065	263.273	32.066	0	0.002	0.368	None
(ID2247899 : ID2253557)	52	2247899	2253557	0.200	1800.075	263.443	32.000	0	0.002	0.447	None
(ID2253557 : ID2250327)	52	2253557	2250327	12.771	2040.085	262.084	31.227	0	0.015	3.574	None
(ID2250327 : ID2255949)	52	2250327	2255949	2.884	2280.095	261.227	30.828	0	0.007	1.698	None
(ID2255949 : ID2249510)	52	2255949	2249510	1.338	2520.105	262.396	31.648	0	0.005	1.157	None
(ID2249510 : ID2257593)	52	2249510	2257593	6.285	2760.115	263.416	33.105	0	0.010	2.507	None
(ID2257593 : ID2259309)	52	2257593	2259309	2.569	3000.125	264.683	34.576	0	0.007	1.603	None
(ID2259309 : ID2258430)	52	2259309	2258430	5.951	3240.135	264.973	33.778	0	0.010	2.439	None
(ID2258430 : ID2262757)	52	2258430	2262757	0.379	3480.145	264.744	32.866	0	0.003	0.616	None
(ID2262757 : ID2265357)	52	2262757	2265357	3.625	3720.155	265.755	33.606	0	0.008	1.904	None
(ID2265357 : ID2264490)	52	2265357	2264490	13.635	3960.165	268.105	35.124	0	0.015	3.692	None
(ID2264490 : ID2266246)	52	2264490	2266246	3.696	4200.175	270.137	36.961	0	0.008	1.923	None
(ID2266246 : ID2261069)	52	2266246	2261069	2.545	4440.185	271.394	37.988	0	0.007	1.595	None
(ID2261069 : ID2261953)	52	2261069	2261953	62.437	4680.195	270.499	41.766	0	0.033	7.902	None
(ID2261953 : ID2260235)	52	2261953	2260235	3.714	4920.205	267.929	45.686	0	0.008	1.927	None
(ID2255176 : ID2248729)	53	2255176	2248729	3.078	120.005	144.400	34.450	0	0.007	1.754	None
(ID2248729 : ID2252773)	53	2248729	2252773	1.645	360.015	144.675	34.583	0	0.005	1.283	None
(ID2252773 : ID2251161)	53	2252773	2251161	2.420	600.025	143.719	33.857	0	0.006	1.556	None
(ID2251161 : ID2254382)	53	2251161	2254382	0.471	840.035	143.098	33.436	0	0.003	0.686	None
(ID2254382 : ID2256785)	53	2254382	2256785	4.240	1080.045	142.226	32.992	0	0.009	2.059	None
(ID2256785 : ID2251957)	53	2256785	2251957	0.938	1320.055	140.872	32.506	0	0.004	0.968	None
(ID2251957 : ID2247898)	53	2251957	2247898	0.080	1560.065	140.523	32.015	0	0.001	0.283	None
(ID2247898 : ID2253550)	53	2247898	2253550	2.202	1800.075	141.200	31.610	0	0.006	1.484	None
(ID2255188 : ID2248734)	54	2255188	2248734	0.459	120.005	495.608	36.248	0	0.003	0.678	None
(ID2248734 : ID2252776)	54	2248734	2252776	1.333	360.015	495.729	35.429	0	0.005	1.155	None
(ID2252776 : ID2251166)	54	2252776	2251166	1.139	600.025	495.462	34.923	0	0.004	1.067	None
(ID2251166 : ID2254389)	54	2251166	2254389	1.629	840.035	495.567	34.923	0	0.005	1.276	None
(ID2254389 : ID2256801)	54	2254389	2256801	2.951	1080.045	496.640	35.659	0	0.007	1.718	None
(ID2256801 : ID2251973)	54	2256801	2251973	4.315	1320.055	496.079	36.106	0	0.009	2.077	None
(ID2251973 : ID2247911)	54	2251973	2247911	0.910	1560.065	495.049	35.337	0	0.004	0.954	None
(ID2247911 : ID2253565)	54	2247911	2253565	1.010	1800.075	495.464	35.084	0	0.004	1.005	None
(ID2253565 : ID2250344)	54	2253565	2250344	1.696	2040.085	495.463	34.839	0	0.005	1.302	None
(ID2250344 : ID2255968)	54	2250344	2255968	3.929	2280.095	495.719	35.063	0	0.008	1.982	None
(ID2255968 : ID2249531)	54	2255968	2249531	3.176	2520.105	497.034	36.409	0	0.007	1.782	None
(ID2249531 : ID2257604)	54	2249531	2257604	2.333	2760.115	496.952	36.732	0	0.006	1.527	None
(ID2257604 : ID2259319)	54	2257604	2259319	4.556	3000.125	496.905	37.255	0	0.009	2.134	None
(ID2259319 : ID2258454)	54	2259319	2258454	1.413	3240.135	496.955	38.159	0	0.005	1.189	None
(ID2258454 : ID2262780)	54	2258454	2262780	0.824	3480.145	496.769	38.415	0	0.004	0.908	None
(ID2262780 : ID2265375)	54	2262780	2265375	0.084	3720.155	497.306	38.679	0	0.001	0.290	None
(ID2265375 : ID2264504)	54	2265375	2264504	0.460	3960.165	497.295	39.047	0	0.003	0.678	None
(ID2264504 : ID2266252)	54	2264504	2266252	2.672	4200.175	496.339	39.282	0	0.007	1.635	None
(ID2266252 : ID2261073)	54	2266252	2261073	0.144	4440.185	495.370	39.321	0	0.002	0.379	None
(ID2261073 : ID2261926)	54	2261073	2261926	0.537	4680.195	495.582	39.434	0	0.003	0.733	None
(ID2261926 : ID2260210)	54	2261926	2260210	4.000	4920.205	495.075	39.922	0	0.008	2.000	None
(ID2260210 : ID2263668)	54	2260210	2263668	2.717	5160.215	494.253	41.230	0	0.007	1.648	None
(ID2263668 : ID2267133)	54	2263668	2267133	2.264	5400.225	493.666	42.448	0	0.006	1.505	None
(ID2267133 : ID2268021)	54	2267133	2268021	1.000	5640.235	493.443	43.119	0	0.004	1.000	None
(ID2268021 : ID2268915)	54	2268021	2268915	34.754	5880.245	494.733	46.210	0	0.025	5.895	None
(ID2268915 : ID2269766)	54	2268915	2269766	12.827	6120.255	493.848	48.687	0	0.015	3.581	None
(ID2269766 : ID2271628)	54	2269766	2271628	23.683	6360.265	493.189	50.519	0	0.020	4.867	None
(ID2271628 : ID2272571)	54	2271628	2272571	6.037	6600.275	493.422	53.560	0	0.010	2.457	None
(ID2272571 : ID2270709)	54	2272571	2270709	0.940	6840.285	492.974	54.673	0	0.004	0.969	None
(ID2270709 : ID2277249)	54	2270709	2277249	11.606	7080.295	491.790	55.489	0	0.014	3.407	None
(ID2277249 : ID2273497)	54	2277249	2273497	9.714	7320.305	491.294	57.159	0	0.013	3.117	None
(ID2273497 : ID2276318)	54	2273497	2276318	6.323	7560.315	491.152	58.111	0	0.010	2.515	None
(ID2276318 : ID2274445)	54	2276318	2274445	1.027	7800.325	489.567	58.345	0	0.004	1.013	None
(ID2274445 : ID2275395)	54	2274445	2275395	4.674	8040.335	488.169	58.927	0	0.009	2.162	None
(ID2275395 : ID2278184)	54	2275395	2278184	0.058	8280.345	486.986	59.128	0	0.001	0.241	None
(ID2278184 : ID2279132)	54	2278184	2279132	0.782	8520.355	486.461	59.306	0	0.004	0.884	None
(ID2279132 : ID2280095)	54	2279132	2280095	2.630	8760.365	486.661	60.025	0	0.007	1.622	None
(ID2280095 : ID2282027)	54	2280095	2282027	2.999	9000.375	487.989	60.089	0	0.007	1.732	None
(ID2282027 : ID2281051)	54	2282027	2281051	0.344	9240.385	488.449	59.743	0	0.002	0.587	None
(ID2281051 : ID2282972)	54	2281051	2282972	6.374	9480.395	486.944	59.657	0	0.011	2.525	None
(ID2282972 : ID2285932)	54	2282972	2285932	14.444	9720.405	483.911	58.798	0	0.016	3.801	None
(ID2285932 : ID2284962)	54	2285932	2284962	10.838	9960.415	480.713	59.007	0	0.014	3.292	None
(ID2284962 : ID2286910)	54	2284962	2286910	2.382	10200.425	478.560	60.066	0	0.006	1.543	None
(ID2286910 : ID2287903)	54	2286910	2287903	5.770	10440.435	477.050	61.198	0	0.010	2.402	None
(ID2255190 : ID2248735)	55	2255190	2248735	2.623	120.005	71.548	36.559	0	0.007	1.620	None
(ID2248735 : ID2252775)	55	2248735	2252775	9.721	360.015	73.517	35.245	0	0.013	3.118	None
(ID2252775 : ID2251155)	55	2252775	2251155	3.369	600.025	74.812	33.427	0	0.008	1.835	None
(ID2251155 : ID2254379)	55	2251155	2254379	1.999	840.035	75.541	32.462	0	0.006	1.414	None
(ID2254379 : ID2256783)	55	2254379	2256783	2.272	1080.045	75.493	32.408	0	0.006	1.507	None
(ID2256783 : ID2251962)	55	2256783	2251962	1.514	1320.055	74.134	32.511	0	0.005	1.230	None
(ID2251962 : ID2247900)	55	2251962	2247900	1.532	1560.065	74.094	32.371	0	0.005	1.238	None
(ID2247900 : ID2253555)	55	2247900	2253555	0.001	1800.075	74.676	32.118	0	1.359E-4	0.033	None
(ID2253555 : ID2250334)	55	2253555	2250334	0.267	2040.085	74.482	31.966	0	0.002	0.517	None
(ID2250334 : ID2255956)	55	2250334	2255956	4.221	2280.095	75.240	32.157	0	0.009	2.055	None
(ID2255956 : ID2249512)	55	2255956	2249512	0.945	2520.105	76.662	32.320	0	0.004	0.972	None
(ID2249512 : ID2257588)	55	2249512	2257588	1.826	2760.115	77.733	32.418	0	0.006	1.351	None
(ID2257588 : ID2259293)	55	2257588	2259293	10.525	3000.125	79.852	32.079	0	0.014	3.244	None
(ID2259293 : ID2258424)	55	2259293	2258424	0.154	3240.135	81.174	31.545	0	0.002	0.393	None
(ID2258424 : ID2262755)	55	2258424	2262755	4.385	3480.145	81.901	32.146	0	0.009	2.094	None
(ID2262755 : ID2265349)	55	2262755	2265349	0.216	3720.155	83.032	32.734	0	0.002	0.465	None
(ID2265349 : ID2264480)	55	2265349	2264480	2.859	3960.165	82.729	33.461	0	0.007	1.691	None
(ID2264480 : ID2266230)	55	2264480	2266230	4.553	4200.175	81.144	34.251	0	0.009	2.134	None
(ID2266230 : ID2261053)	55	2266230	2261053	0.496	4440.185	80.419	34.266	0	0.003	0.704	None
(ID2261053 : ID2261906)	55	2261053	2261906	2.156	4680.195	81.419	34.460	0	0.006	1.468	None
(ID2261906 : ID2260184)	55	2261906	2260184	0.466	4920.205	81.796	34.588	0	0.003	0.682	None
(ID2260184 : ID2263641)	55	2260184	2263641	9.237	5160.215	82.901	35.010	0	0.013	3.039	None
(ID2263641 : ID2267109)	55	2263641	2267109	5.366	5400.225	84.728	36.686	0	0.010	2.317	None
(ID2267109 : ID2267999)	55	2267109	2267999	6.456	5640.235	86.385	38.097	0	0.011	2.541	None
(ID2267999 : ID2268877)	55	2267999	2268877	4.974	5880.245	88.490	39.118	0	0.009	2.230	None
(ID2268877 : ID2269738)	55	2268877	2269738	73.555	6120.255	93.585	40.598	0	0.036	8.576	None
(ID2269738 : ID2271587)	55	2269738	2271587	4.998	6360.265	97.454	42.458	0	0.009	2.236	None
(ID2271587 : ID2272509)	55	2271587	2272509	4.087	6600.275	97.904	42.895	0	0.008	2.022	None
(ID2272509 : ID2270646)	55	2272509	2270646	19.196	6840.285	100.860	41.921	0	0.018	4.381	None
(ID2255177 : ID2248732)	56	2255177	2248732	4.088	120.005	283.647	34.676	0	0.008	2.022	None
(ID2248732 : ID2252787)	56	2248732	2252787	27.505	360.015	281.899	36.929	0	0.022	5.245	None
(ID2252787 : ID2251171)	56	2252787	2251171	5.390	600.025	278.659	37.714	0	0.010	2.322	None
(ID2251171 : ID2254397)	56	2251171	2254397	0.157	840.035	277.845	37.190	0	0.002	0.396	None
(ID2254397 : ID2256803)	56	2254397	2256803	0.231	1080.045	277.796	37.217	0	0.002	0.481	None
(ID2256803 : ID2251990)	56	2256803	2251990	13.783	1320.055	276.483	38.699	0	0.015	3.713	None
(ID2251990 : ID2247941)	56	2251990	2247941	2.860	1560.065	275.665	41.019	0	0.007	1.691	None
(ID2247941 : ID2253598)	56	2247941	2253598	9.138	1800.075	277.355	42.300	0	0.013	3.023	None
(ID2253598 : ID2250371)	56	2253598	2250371	4.566	2040.085	277.883	42.211	0	0.009	2.137	None
(ID2250371 : ID2255995)	56	2250371	2255995	2.692	2280.095	277.593	42.188	0	0.007	1.641	None
(ID2255995 : ID2249555)	56	2255995	2249555	0.635	2520.105	278.595	42.625	0	0.003	0.797	None
(ID2249555 : ID2257630)	56	2249555	2257630	0.322	2760.115	278.716	42.626	0	0.002	0.567	None
(ID2257630 : ID2259340)	56	2257630	2259340	0.385	3000.125	278.697	42.920	0	0.003	0.620	None
(ID2259340 : ID2258474)	56	2259340	2258474	0.525	3240.135	279.183	42.841	0	0.003	0.725	None
(ID2258474 : ID2262800)	56	2258474	2262800	3.463	3480.145	280.245	43.007	0	0.008	1.861	None
(ID2262800 : ID2265390)	56	2262800	2265390	6.379	3720.155	282.079	42.688	0	0.011	2.526	None
(ID2265390 : ID2264518)	56	2265390	2264518	2.609	3960.165	283.776	42.359	0	0.007	1.615	None
(ID2264518 : ID2266268)	56	2264518	2266268	4.924	4200.175	285.541	43.046	0	0.009	2.219	None
(ID2266268 : ID2261099)	56	2266268	2261099	9.952	4440.185	287.708	44.448	0	0.013	3.155	None
(ID2261099 : ID2261957)	56	2261099	2261957	12.114	4680.195	290.462	46.097	0	0.015	3.480	None
(ID2261957 : ID2260239)	56	2261957	2260239	2.294	4920.205	291.892	47.326	0	0.006	1.514	None
(ID2260239 : ID2263706)	56	2260239	2263706	20.768	5160.215	292.911	49.950	0	0.019	4.557	None
(ID2263706 : ID2267185)	56	2263706	2267185	5.877	5400.225	294.703	52.939	0	0.010	2.424	None
(ID2267185 : ID2268088)	56	2267185	2268088	35.305	5640.235	295.290	56.994	0	0.025	5.942	None
(ID2268088 : ID2268969)	56	2268088	2268969	7.460	5880.245	295.781	61.256	0	0.011	2.731	None
(ID2268969 : ID2269826)	56	2268969	2269826	0.326	6120.255	296.073	62.306	0	0.002	0.571	None
(ID2269826 : ID2271672)	56	2269826	2271672	2.064	6360.265	295.238	62.289	0	0.006	1.437	None
(ID2271672 : ID2272605)	56	2271672	2272605	2.324	6600.275	293.917	62.930	0	0.006	1.525	None
(ID2272605 : ID2270741)	56	2272605	2270741	5.371	6840.285	294.387	63.006	0	0.010	2.317	None
(ID2270741 : ID2277270)	56	2270741	2277270	13.599	7080.295	293.665	62.436	0	0.015	3.688	None
(ID2277270 : ID2273522)	56	2277270	2273522	16.162	7320.305	293.582	63.202	0	0.017	4.020	None
(ID2273522 : ID2276343)	56	2273522	2276343	0.090	7560.315	295.412	64.320	0	0.001	0.299	None
(ID2276343 : ID2274476)	56	2276343	2274476	1.605	7800.325	295.678	65.052	0	0.005	1.267	None
(ID2274476 : ID2275426)	56	2274476	2275426	0.731	8040.335	295.929	66.080	0	0.004	0.855	None
(ID2275426 : ID2278221)	56	2275426	2278221	2.227	8280.345	296.123	67.237	0	0.006	1.492	None
(ID2278221 : ID2279168)	56	2278221	2279168	0.220	8520.355	296.248	67.739	0	0.002	0.469	None
(ID2279168 : ID2280128)	56	2279168	2280128	0.036	8760.365	296.342	67.517	0	7.871E-4	0.189	None
(ID2280128 : ID2282062)	56	2280128	2282062	0.793	9000.375	296.502	67.089	0	0.004	0.890	None
(ID2282062 : ID2281088)	56	2282062	2281088	8.568	9240.385	298.002	66.948	0	0.012	2.927	None
(ID2281088 : ID2283007)	56	2281088	2283007	2.119	9480.395	299.121	66.590	0	0.006	1.456	None
(ID2283007 : ID2285964)	56	2283007	2285964	0.740	9720.405	298.973	65.536	0	0.004	0.860	None
(ID2285964 : ID2284977)	56	2285964	2284977	3.487	9960.415	299.693	64.388	0	0.008	1.867	None
(ID2284977 : ID2286925)	56	2284977	2286925	1.393	10200.425	300.836	63.630	0	0.005	1.180	None
(ID2286925 : ID2287913)	56	2286925	2287913	0.154	10440.435	301.242	63.557	0	0.002	0.393	None
(ID2287913 : ID2283980)	56	2287913	2283980	0.829	10680.445	301.461	63.278	0	0.004	0.911	None
(ID2283980 : ID2289937)	56	2283980	2289937	1.332	10920.455	302.061	63.609	0	0.005	1.154	None
(ID2289937 : ID2288921)	56	2289937	2288921	4.656	11160.465	301.201	64.371	0	0.009	2.158	None
(ID2288921 : ID2290946)	56	2288921	2290946	4.053	11400.475	299.146	64.469	0	0.008	2.013	None
(ID2290946 : ID2291945)	56	2290946	2291945	0.114	11640.485	298.195	64.187	0	0.001	0.337	None
(ID2291945 : ID2292964)	56	2291945	2292964	0.669	11880.495	297.836	64.035	0	0.003	0.818	None
(ID2292964 : ID2293973)	56	2292964	2293973	0.047	12120.505	297.412	64.152	0	9.022E-4	0.217	None
(ID2293973 : ID2294901)	56	2293973	2294901	2.337	12360.515	297.038	64.933	0	0.006	1.529	None
(ID2294901 : ID2295682)	56	2294901	2295682	3.546	12600.525	296.171	66.401	0	0.008	1.883	None
(ID2295682 : ID2296747)	56	2295682	2296747	3.508	12840.535	294.956	67.807	0	0.008	1.873	None
(ID2296747 : ID2297804)	56	2296747	2297804	0.387	13080.545	294.425	68.678	0	0.003	0.622	None
(ID2297804 : ID2298863)	56	2297804	2298863	3.995	13320.555	295.496	69.379	0	0.008	1.999	None
(ID2298863 : ID2299940)	56	2298863	2299940	4.430	13560.565	295.505	70.394	0	0.009	2.105	None
(ID2299940 : ID2302165)	56	2299940	2302165	3.065	13800.575	295.286	71.531	0	0.007	1.751	None
(ID2302165 : ID2303274)	56	2302165	2303274	2.292	14040.585	296.375	72.727	0	0.006	1.514	None
(ID2303274 : ID2301051)	56	2303274	2301051	5.206	14280.595	296.936	74.488	0	0.010	2.282	None
(ID2301051 : ID2304387)	56	2301051	2304387	5.165	14520.605	296.820	76.727	0	0.009	2.273	None
(ID2304387 : ID2306690)	56	2304387	2306690	3.011	14760.615	296.973	78.601	0	0.007	1.735	None
(ID2306690 : ID2307838)	56	2306690	2307838	5.160	15000.625	296.967	80.426	0	0.009	2.272	None
(ID2307838 : ID2305542)	56	2307838	2305542	0.350	15240.635	296.382	81.724	0	0.002	0.592	None
(ID2305542 : ID2308977)	56	2305542	2308977	0.612	15480.645	295.983	81.646	0	0.003	0.782	None
(ID2308977 : ID2316080)	56	2308977	2316080	0.912	15720.655	295.281	81.291	0	0.004	0.955	None
(ID2316080 : ID2312534)	56	2316080	2312534	1.218	15960.665	295.354	81.210	0	0.005	1.104	None
(ID2312534 : ID2311341)	56	2312534	2311341	9.270	16200.675	294.435	80.767	0	0.013	3.045	None
(ID2311341 : ID2313704)	56	2311341	2313704	3.841	16440.685	293.737	80.972	0	0.008	1.960	None
(ID2313704 : ID2314910)	56	2313704	2314910	5.178	16680.695	295.072	82.565	0	0.009	2.276	None
(ID2314910 : ID2310170)	56	2314910	2310170	2.942	16920.705	295.408	84.381	0	0.007	1.715	None
(ID2310170 : ID2317295)	56	2310170	2317295	6.658	17160.715	295.856	86.309	0	0.011	2.580	None
(ID2317295 : ID2318503)	56	2317295	2318503	9.326	17400.725	295.785	88.742	0	0.013	3.054	None
(ID2318503 : ID2319717)	56	2318503	2319717	15.972	17640.735	294.047	91.809	0	0.017	3.996	None
(ID2319717 : ID2320933)	56	2319717	2320933	13.007	17880.745	292.489	95.255	0	0.015	3.607	None
(ID2320933 : ID2322184)	56	2320933	2322184	24.255	18120.755	293.320	98.997	0	0.021	4.925	None
(ID2322184 : ID2323393)	56	2322184	2323393	10.055	18360.765	294.610	99.445	0	0.013	3.171	None
(ID2323393 : ID2324605)	56	2323393	2324605	0.681	18600.775	294.099	97.800	0	0.003	0.825	None
(ID2324605 : ID2328336)	56	2324605	2328336	0.346	18840.785	293.405	97.804	0	0.002	0.588	None
(ID2328336 : ID2330824)	56	2328336	2330824	1.472	19080.795	292.637	98.240	0	0.005	1.213	None
(ID2330824 : ID2327095)	56	2330824	2327095	2.989	19320.805	291.336	98.883	0	0.007	1.729	None
(ID2327095 : ID2329592)	56	2327095	2329592	0.629	19560.815	290.800	98.880	0	0.003	0.793	None
(ID2329592 : ID2325846)	56	2329592	2325846	0.835	19800.825	290.636	98.512	0	0.004	0.914	None
(ID2325846 : ID2332064)	56	2325846	2332064	0.041	20040.835	290.255	98.497	0	8.475E-4	0.203	None
(ID2332064 : ID2333311)	56	2332064	2333311	0.021	20280.845	290.263	98.532	0	6.005E-4	0.144	None
(ID2333311 : ID2334544)	56	2333311	2334544	1.906	20520.855	289.666	98.058	0	0.006	1.381	None
(ID2334544 : ID2335806)	56	2334544	2335806	6.796	20760.865	290.291	97.037	0	0.011	2.607	None
(ID2335806 : ID2337076)	56	2335806	2337076	5.139	21000.875	290.505	95.828	0	0.009	2.267	None
(ID2337076 : ID2338354)	56	2337076	2338354	0.993	21240.885	289.922	94.868	0	0.004	0.997	None
(ID2338354 : ID2339614)	56	2338354	2339614	11.846	21480.895	289.810	92.876	0	0.014	3.442	None
(ID2339614 : ID2340897)	56	2339614	2340897	4.361	21720.905	288.911	92.178	0	0.009	2.088	None
(ID2340897 : ID2342190)	56	2340897	2342190	16.465	21960.915	288.192	95.140	0	0.017	4.058	None
(ID2342190 : ID2343476)	56	2342190	2343476	0.799	22200.925	287.575	96.835	0	0.004	0.894	None
(ID2343476 : ID2346050)	56	2343476	2346050	39.642	22440.935	289.848	98.308	0	0.026	6.296	None
(ID2346050 : ID2344782)	56	2346050	2344782	0.131	22680.945	292.312	100.222	0	0.002	0.362	None
(ID2344782 : ID2347340)	56	2344782	2347340	7.131	22920.955	291.609	99.144	0	0.011	2.670	None
(ID2347340 : ID2348599)	56	2347340	2348599	8.556	23160.965	290.198	96.739	0	0.012	2.925	None
(ID2348599 : ID2351209)	56	2348599	2351209	0.772	23400.975	288.944	95.672	0	0.004	0.879	None
(ID2351209 : ID2349895)	56	2351209	2349895	3.620	23640.985	289.010	94.988	0	0.008	1.903	None
(ID2349895 : ID2352512)	56	2349895	2352512	3.114	23880.995	289.259	95.019	0	0.007	1.765	None
(ID2352512 : ID2353734)	56	2352512	2353734	2.132	24121.005	289.086	96.597	0	0.006	1.460	None
(ID2353734 : ID2355028)	56	2353734	2355028	2.115	24361.015	289.815	97.614	0	0.006	1.454	None
(ID2355028 : ID2358975)	56	2355028	2358975	0.147	24601.025	290.355	97.760	0	0.002	0.383	None
(ID2358975 : ID2362929)	56	2358975	2362929	15.878	24841.035	290.650	99.563	0	0.017	3.985	None
(ID2362929 : ID2356357)	56	2362929	2356357	1.152	25081.045	290.612	101.789	0	0.004	1.073	None
(ID2356357 : ID2357679)	56	2356357	2357679	1.483	25321.055	290.324	102.651	0	0.005	1.218	None
(ID2357679 : ID2361634)	56	2357679	2361634	0.007	25561.065	290.485	103.276	0	3.441E-4	0.083	None
(ID2361634 : ID2364251)	56	2361634	2364251	0.068	25801.075	290.583	103.391	0	0.001	0.260	None
(ID2364251 : ID2360342)	56	2364251	2360342	10.832	26041.085	292.216	102.852	0	0.014	3.291	None
(ID2360342 : ID2368188)	56	2360342	2368188	1.628	26281.095	293.258	101.821	0	0.005	1.276	None
(ID2368188 : ID2365528)	56	2368188	2365528	1.531	26521.105	292.191	101.199	0	0.005	1.237	None
(ID2365528 : ID2366859)	56	2365528	2366859	2.156	26761.115	290.880	100.896	0	0.006	1.468	None
(ID2366859 : ID2369493)	56	2366859	2369493	1.118	27001.125	289.990	100.295	0	0.004	1.058	None
(ID2369493 : ID2370817)	56	2369493	2370817	2.051	27241.135	289.115	99.721	0	0.006	1.432	None
(ID2370817 : ID2372113)	56	2370817	2372113	1.624	27481.145	287.826	99.921	0	0.005	1.274	None
(ID2372113 : ID2378750)	56	2372113	2378750	1.549	27721.155	286.850	99.713	0	0.005	1.244	None
(ID2378750 : ID2377440)	56	2378750	2377440	2.142	27961.165	286.081	99.867	0	0.006	1.463	None
(ID2377440 : ID2373442)	56	2377440	2373442	0.223	28201.175	285.486	100.424	0	0.002	0.473	None
(ID2373442 : ID2374772)	56	2373442	2374772	1.446	28441.185	285.343	99.755	0	0.005	1.203	None
(ID2374772 : ID2380066)	56	2374772	2380066	1.107	28681.195	285.212	98.678	0	0.004	1.052	None
(ID2380066 : ID2376102)	56	2380066	2376102	0.040	28921.205	285.089	98.151	0	8.294E-4	0.199	None
(ID2376102 : ID2382728)	56	2376102	2382728	2.548	29161.215	285.268	97.313	0	0.007	1.596	None
(ID2382728 : ID2381387)	56	2382728	2381387	3.357	29401.225	286.262	96.666	0	0.008	1.832	None
(ID2381387 : ID2384049)	56	2381387	2384049	2.603	29641.235	286.556	96.285	0	0.007	1.613	None
(ID2384049 : ID2385383)	56	2384049	2385383	2.050	29881.245	286.644	95.598	0	0.006	1.432	None
(ID2255187 : ID2248733)	57	2255187	2248733	1.452	120.005	176.932	36.170	0	0.005	1.205	None
(ID2248733 : ID2252782)	57	2248733	2252782	2.286	360.015	177.633	36.410	0	0.006	1.512	None
(ID2252782 : ID2251180)	57	2252782	2251180	5.547	600.025	177.291	38.088	0	0.010	2.355	None
(ID2251180 : ID2254400)	57	2251180	2254400	3.544	840.035	177.301	38.396	0	0.008	1.883	None
(ID2254400 : ID2256808)	57	2254400	2256808	1.839	1080.045	177.776	38.373	0	0.006	1.356	None
(ID2256808 : ID2251982)	57	2256808	2251982	1.139	1320.055	177.967	38.643	0	0.004	1.067	None
(ID2251982 : ID2247930)	57	2251982	2247930	7.653	1560.065	179.658	38.667	0	0.012	2.766	None
(ID2247930 : ID2253579)	57	2247930	2253579	1.333	1800.075	181.460	38.754	0	0.005	1.155	None
(ID2253579 : ID2250355)	57	2253579	2250355	1.180	2040.085	182.169	37.941	0	0.005	1.086	None
(ID2250355 : ID2255977)	57	2250355	2255977	2.997	2280.095	182.733	38.247	0	0.007	1.731	None
(ID2255977 : ID2249543)	57	2255977	2249543	3.779	2520.105	183.881	39.576	0	0.008	1.944	None
(ID2249543 : ID2257619)	57	2249543	2257619	6.026	2760.115	185.892	40.383	0	0.010	2.455	None
(ID2257619 : ID2259336)	57	2257619	2259336	2.548	3000.125	187.742	41.118	0	0.007	1.596	None
(ID2259336 : ID2258464)	57	2259336	2258464	20.593	3240.135	186.190	41.043	0	0.019	4.538	None
(ID2255245 : ID2248802)	58	2255245	2248802	0.519	120.005	189.089	51.464	0	0.003	0.720	None
(ID2248802 : ID2252843)	58	2248802	2252843	3.274	360.015	190.049	51.538	0	0.008	1.809	None
(ID2252843 : ID2251235)	58	2252843	2251235	0.294	600.025	191.063	51.488	0	0.002	0.542	None
(ID2255247 : ID2248800)	59	2255247	2248800	0.002	120.005	317.695	51.015	0	1.961E-4	0.047	None
(ID2248800 : ID2252847)	59	2248800	2252847	0.988	360.015	317.299	51.276	0	0.004	0.994	None
(ID2252847 : ID2251231)	59	2252847	2251231	0.381	600.025	316.622	51.394	0	0.003	0.617	None
(ID2248801 : ID2252838)	60	2248801	2252838	2.964	360.015	101.126	50.989	0	0.007	1.722	None
(ID2252838 : ID2251225)	60	2252838	2251225	0.554	600.025	101.626	50.488	0	0.003	0.744	None
(ID2251225 : ID2254448)	60	2251225	2254448	3.702	840.035	102.270	50.406	0	0.008	1.924	None
(ID2254448 : ID2256853)	60	2254448	2256853	4.825	1080.045	102.131	50.423	0	0.009	2.197	None
(ID2256853 : ID2252032)	60	2256853	2252032	0.231	1320.055	100.888	50.127	0	0.002	0.481	None
(ID2252032 : ID2247971)	60	2252032	2247971	0.849	1560.065	100.969	49.541	0	0.004	0.921	None
(ID2247971 : ID2253623)	60	2247971	2253623	2.231	1800.075	101.947	49.156	0	0.006	1.494	None
(ID2255249 : ID2248806)	61	2255249	2248806	0.385	120.005	168.168	52.408	0	0.003	0.620	None
(ID2248806 : ID2252839)	61	2248806	2252839	2.106	360.015	168.741	51.598	0	0.006	1.451	None
(ID2252839 : ID2251237)	61	2252839	2251237	6.443	600.025	168.527	52.098	0	0.011	2.538	None
(ID2251237 : ID2254456)	61	2251237	2254456	1.389	840.035	168.426	52.838	0	0.005	1.178	None
(ID2254456 : ID2256861)	61	2254456	2256861	4.475	1080.045	169.896	52.449	0	0.009	2.115	None
(ID2256861 : ID2252039)	61	2256861	2252039	0.813	1320.055	170.761	52.073	0	0.004	0.902	None
(ID2252039 : ID2247978)	61	2252039	2247978	0.094	1560.065	170.674	51.556	0	0.001	0.306	None
(ID2247978 : ID2253624)	61	2247978	2253624	6.995	1800.075	171.568	50.384	0	0.011	2.645	None
(ID2253624 : ID2250397)	61	2253624	2250397	0.827	2040.085	171.999	49.040	0	0.004	0.909	None
(ID2250397 : ID2256012)	61	2250397	2256012	0.933	2280.095	171.822	48.311	0	0.004	0.966	None
(ID2256012 : ID2249569)	61	2256012	2249569	1.205	2520.105	172.146	47.333	0	0.005	1.098	None
(ID2249569 : ID2257639)	61	2249569	2257639	5.521	2760.115	173.428	46.518	0	0.010	2.350	None
(ID2257639 : ID2259350)	61	2257639	2259350	1.258	3000.125	175.106	46.073	0	0.005	1.122	None
(ID2259350 : ID2258485)	61	2259350	2258485	0.013	3240.135	175.587	45.906	0	4.695E-4	0.113	None
(ID2258485 : ID2262814)	61	2258485	2262814	30.621	3480.145	178.214	46.577	0	0.023	5.534	None
(ID2262814 : ID2265409)	61	2262814	2265409	0.111	3720.155	180.901	47.089	0	0.001	0.333	None
(ID2265409 : ID2264525)	61	2265409	2264525	3.452	3960.165	180.809	45.998	0	0.008	1.858	None
(ID2264525 : ID2266274)	61	2264525	2266274	2.729	4200.175	179.891	44.981	0	0.007	1.652	None
(ID2266274 : ID2261091)	61	2266274	2261091	2.765	4440.185	178.768	44.113	0	0.007	1.663	None
(ID2261091 : ID2261948)	61	2261091	2261948	4.430	4680.195	179.343	43.919	0	0.009	2.105	None
(ID2261948 : ID2260232)	61	2261948	2260232	1.278	4920.205	180.358	45.048	0	0.005	1.130	None
(ID2260232 : ID2263685)	61	2260232	2263685	11.397	5160.215	182.153	45.906	0	0.014	3.376	None
(ID2263685 : ID2267154)	61	2263685	2267154	1.120	5400.225	184.277	46.469	0	0.004	1.058	None
(ID2267154 : ID2268044)	61	2267154	2268044	1.484	5640.235	184.838	47.324	0	0.005	1.218	None
(ID2268044 : ID2268913)	61	2268044	2268913	1.331	5880.245	184.813	48.490	0	0.005	1.154	None
(ID2268913 : ID2269787)	61	2268913	2269787	8.877	6120.255	184.148	50.440	0	0.012	2.979	None
(ID2255244 : ID2248807)	62	2255244	2248807	4.918	120.005	236.722	52.001	0	0.009	2.218	None
(ID2248807 : ID2252854)	62	2248807	2252854	3.553	360.015	237.322	53.913	0	0.008	1.885	None
(ID2252854 : ID2251242)	62	2252854	2251242	5.951	600.025	236.588	54.657	0	0.010	2.439	None
(ID2255248 : ID2248804)	63	2255248	2248804	0.797	120.005	440.917	51.875	0	0.004	0.893	None
(ID2248804 : ID2252848)	63	2248804	2252848	7.498	360.015	439.134	51.828	0	0.011	2.738	None
(ID2252848 : ID2251234)	63	2252848	2251234	3.944	600.025	436.785	51.608	0	0.008	1.986	None
(ID2251234 : ID2254452)	63	2251234	2254452	0.378	840.035	435.491	51.629	0	0.003	0.615	None
(ID2254452 : ID2256859)	63	2254452	2256859	2.494	1080.045	434.430	51.470	0	0.007	1.579	None
(ID2256859 : ID2252037)	63	2256859	2252037	7.822	1320.055	432.299	50.985	0	0.012	2.797	None
(ID2252037 : ID2247984)	63	2252037	2247984	8.451	1560.065	431.864	51.828	0	0.012	2.907	None
(ID2247984 : ID2253641)	63	2247984	2253641	6.517	1800.075	434.009	53.353	0	0.011	2.553	None
(ID2253641 : ID2250413)	63	2253641	2250413	0.731	2040.085	435.567	53.523	0	0.004	0.855	None
(ID2250413 : ID2256038)	63	2250413	2256038	1.045	2280.095	436.149	53.736	0	0.004	1.022	None
(ID2256038 : ID2249599)	63	2256038	2249599	0.879	2520.105	435.944	54.017	0	0.004	0.938	None
(ID2249599 : ID2257680)	63	2249599	2257680	2.908	2760.115	435.386	54.685	0	0.007	1.705	None
(ID2257680 : ID2259409)	63	2257680	2259409	9.108	3000.125	435.602	56.998	0	0.013	3.018	None
(ID2259409 : ID2258544)	63	2259409	2258544	0.176	3240.135	435.775	58.596	0	0.002	0.420	None
(ID2258544 : ID2262865)	63	2258544	2262865	4.403	3480.145	436.623	58.457	0	0.009	2.098	None
(ID2262865 : ID2265456)	63	2262865	2265456	1.428	3720.155	438.124	57.844	0	0.005	1.195	None
(ID2265456 : ID2264574)	63	2265456	2264574	2.798	3960.165	437.938	57.001	0	0.007	1.673	None
(ID2264574 : ID2266323)	63	2264574	2266323	1.854	4200.175	436.703	56.888	0	0.006	1.361	None
(ID2266323 : ID2261139)	63	2266323	2261139	3.535	4440.185	435.481	56.603	0	0.008	1.880	None
(ID2261139 : ID2261991)	63	2261139	2261991	1.057	4680.195	435.232	55.624	0	0.004	1.028	None
(ID2261991 : ID2260274)	63	2261991	2260274	6.138	4920.205	434.470	55.713	0	0.010	2.478	None
(ID2260274 : ID2263727)	63	2260274	2263727	4.500	5160.215	432.345	56.578	0	0.009	2.121	None
(ID2263727 : ID2267202)	63	2263727	2267202	4.649	5400.225	430.455	57.578	0	0.009	2.156	None
(ID2267202 : ID2268093)	63	2267202	2268093	10.613	5640.235	430.560	59.362	0	0.014	3.258	None
(ID2268093 : ID2268959)	63	2268093	2268959	1.435	5880.245	432.190	60.734	0	0.005	1.198	None
(ID2268959 : ID2269831)	63	2268959	2269831	5.081	6120.255	432.464	61.938	0	0.009	2.254	None
(ID2269831 : ID2271680)	63	2269831	2271680	12.991	6360.265	430.660	64.031	0	0.015	3.604	None
(ID2271680 : ID2272613)	63	2271680	2272613	4.827	6600.275	428.195	65.552	0	0.009	2.197	None
(ID2272613 : ID2270758)	63	2272613	2270758	2.861	6840.285	427.848	66.631	0	0.007	1.692	None
(ID2270758 : ID2277287)	63	2270758	2277287	13.099	7080.295	426.850	66.402	0	0.015	3.619	None
(ID2277287 : ID2273535)	63	2277287	2273535	8.142	7320.305	426.376	66.448	0	0.012	2.853	None
(ID2273535 : ID2276358)	63	2273535	2276358	0.782	7560.315	427.089	67.236	0	0.004	0.884	None
(ID2276358 : ID2274485)	63	2276358	2274485	4.097	7800.325	427.533	67.676	0	0.008	2.024	None
(ID2274485 : ID2275437)	63	2274485	2275437	2.455	8040.335	427.703	68.495	0	0.007	1.567	None
(ID2275437 : ID2278228)	63	2275437	2278228	1.832	8280.345	426.413	69.174	0	0.006	1.354	None
(ID2278228 : ID2279172)	63	2278228	2279172	3.513	8520.355	425.014	69.078	0	0.008	1.874	None
(ID2279172 : ID2280125)	63	2279172	2280125	7.240	8760.365	423.220	67.698	0	0.011	2.691	None
(ID2280125 : ID2282064)	63	2280125	2282064	0.471	9000.375	421.928	66.892	0	0.003	0.686	None
(ID2282064 : ID2281097)	63	2282064	2281097	8.622	9240.385	422.271	68.327	0	0.012	2.936	None
(ID2281097 : ID2283001)	63	2281097	2283001	19.316	9480.395	422.284	67.538	0	0.018	4.395	None
(ID2283001 : ID2285970)	63	2283001	2285970	4.269	9720.405	420.643	65.736	0	0.009	2.066	None
(ID2285970 : ID2284995)	63	2285970	2284995	1.835	9960.415	419.004	66.225	0	0.006	1.355	None
(ID2284995 : ID2286928)	63	2284995	2286928	5.832	10200.425	418.939	65.360	0	0.010	2.415	None
(ID2286928 : ID2287914)	63	2286928	2287914	10.470	10440.435	417.984	63.803	0	0.013	3.236	None
(ID2287914 : ID2283974)	63	2287914	2283974	1.102	10680.445	416.701	62.845	0	0.004	1.050	None
(ID2283974 : ID2289932)	63	2283974	2289932	2.173	10920.455	416.223	62.459	0	0.006	1.474	None
(ID2289932 : ID2288914)	63	2289932	2288914	6.164	11160.465	414.258	62.690	0	0.010	2.483	None
(ID2288914 : ID2290937)	63	2288914	2290937	4.806	11400.475	411.973	62.548	0	0.009	2.192	None
(ID2290937 : ID2291937)	63	2290937	2291937	3.086	11640.485	411.797	62.260	0	0.007	1.757	None
(ID2291937 : ID2292956)	63	2291937	2292956	0.269	11880.495	412.702	62.014	0	0.002	0.518	None
(ID2292956 : ID2293977)	63	2292956	2293977	7.003	12120.505	412.735	63.079	0	0.011	2.646	None
(ID2293977 : ID2294903)	63	2293977	2294903	4.277	12360.515	411.929	65.042	0	0.009	2.068	None
(ID2294903 : ID2295687)	63	2294903	2295687	11.250	12600.525	410.011	66.943	0	0.014	3.354	None
(ID2295687 : ID2296760)	63	2295687	2296760	16.191	12840.535	407.798	69.884	0	0.017	4.024	None
(ID2296760 : ID2297829)	63	2296760	2297829	4.900	13080.545	406.404	72.632	0	0.009	2.214	None
(ID2297829 : ID2298885)	63	2297829	2298885	8.362	13320.555	404.867	74.427	0	0.012	2.892	None
(ID2298885 : ID2299971)	63	2298885	2299971	9.829	13560.565	402.356	76.085	0	0.013	3.135	None
(ID2299971 : ID2302201)	63	2299971	2302201	4.027	13800.575	401.229	78.011	0	0.008	2.007	None
(ID2302201 : ID2303306)	63	2302201	2303306	0.616	14040.585	400.992	79.137	0	0.003	0.785	None
(ID2303306 : ID2301078)	63	2303306	2301078	19.727	14280.595	398.728	80.428	0	0.019	4.442	None
(ID2301078 : ID2304414)	63	2301078	2304414	16.003	14520.605	395.384	82.966	0	0.017	4.000	None
(ID2304414 : ID2306719)	63	2304414	2306719	2.155	14760.615	393.303	84.717	0	0.006	1.468	None
(ID2306719 : ID2307856)	63	2306719	2307856	9.996	15000.625	391.090	85.103	0	0.013	3.162	None
(ID2307856 : ID2305561)	63	2307856	2305561	0.541	15240.635	389.850	85.253	0	0.003	0.736	None
(ID2305561 : ID2308994)	63	2305561	2308994	0.034	15480.645	390.103	85.362	0	7.704E-4	0.185	None
(ID2308994 : ID2316100)	63	2308994	2316100	5.020	15720.655	389.109	85.990	0	0.009	2.240	None
(ID2316100 : ID2312562)	63	2316100	2312562	5.662	15960.665	388.356	87.827	0	0.010	2.379	None
(ID2312562 : ID2311387)	63	2312562	2311387	6.938	16200.675	387.275	89.464	0	0.011	2.634	None
(ID2311387 : ID2313753)	63	2311387	2313753	4.216	16440.685	386.632	90.760	0	0.009	2.053	None
(ID2313753 : ID2314947)	63	2313753	2314947	5.516	16680.695	388.335	91.977	0	0.010	2.349	None
(ID2314947 : ID2310211)	63	2314947	2310211	5.471	16920.705	388.518	93.066	0	0.010	2.339	None
(ID2310211 : ID2317328)	63	2310211	2317328	0.812	17160.715	387.320	94.138	0	0.004	0.901	None
(ID2317328 : ID2318529)	63	2317328	2318529	4.931	17400.725	386.236	95.254	0	0.009	2.220	None
(ID2318529 : ID2319739)	63	2318529	2319739	11.455	17640.735	384.379	97.342	0	0.014	3.385	None
(ID2319739 : ID2320949)	63	2319739	2320949	9.192	17880.745	381.823	98.758	0	0.013	3.032	None
(ID2320949 : ID2322146)	63	2320949	2322146	46.621	18120.755	377.974	96.352	0	0.028	6.828	None
(ID2322146 : ID2323375)	63	2322146	2323375	8.776	18360.765	374.160	93.780	0	0.012	2.962	None
(ID2323375 : ID2324589)	63	2323375	2324589	3.291	18600.775	372.988	94.551	0	0.008	1.814	None
(ID2324589 : ID2328316)	63	2324589	2328316	0.343	18840.785	373.036	95.269	0	0.002	0.586	None
(ID2328316 : ID2330813)	63	2328316	2330813	0.700	19080.795	372.768	95.552	0	0.003	0.837	None
(ID2330813 : ID2327087)	63	2330813	2327087	25.035	19320.805	370.438	96.902	0	0.021	5.004	None
(ID2255255 : ID2248805)	64	2255255	2248805	13.473	120.005	70.036	53.308	0	0.015	3.671	None
(ID2248805 : ID2252837)	64	2248805	2252837	9.694	360.015	72.842	51.410	0	0.013	3.113	None
(ID2252837 : ID2251224)	64	2252837	2251224	0.337	600.025	73.797	50.403	0	0.002	0.580	None
(ID2251224 : ID2254447)	64	2251224	2254447	2.399	840.035	74.285	50.274	0	0.006	1.549	None
(ID2254447 : ID2256851)	64	2254447	2256851	4.996	1080.045	74.007	49.823	0	0.009	2.235	None
(ID2256851 : ID2252027)	64	2256851	2252027	2.532	1320.055	72.674	48.695	0	0.007	1.591	None
(ID2252027 : ID2247966)	64	2252027	2247966	3.037	1560.065	73.243	47.775	0	0.007	1.743	None
(ID2247966 : ID2253614)	64	2247966	2253614	12.990	1800.075	75.872	47.291	0	0.015	3.604	None
(ID2253614 : ID2250392)	64	2253614	2250392	5.201	2040.085	76.533	47.224	0	0.010	2.281	None
(ID2250392 : ID2256014)	64	2250392	2256014	4.648	2280.095	76.449	47.777	0	0.009	2.156	None
(ID2256014 : ID2249570)	64	2256014	2249570	1.756	2520.105	78.066	47.780	0	0.006	1.325	None
(ID2249570 : ID2257646)	64	2249570	2257646	1.656	2760.115	79.293	47.523	0	0.005	1.287	None
(ID2257646 : ID2259408)	64	2257646	2259408	141.926	3000.125	77.522	53.023	0	0.050	11.913	None
(ID2259408 : ID2258537)	64	2259408	2258537	0.927	3240.135	75.129	57.988	0	0.004	0.963	None
(ID2258537 : ID2262858)	64	2258537	2262858	0.887	3480.145	75.620	57.520	0	0.004	0.942	None
(ID2262858 : ID2265459)	64	2262858	2265459	1.090	3720.155	76.506	57.847	0	0.004	1.044	None
(ID2265459 : ID2264588)	64	2265459	2264588	5.977	3960.165	78.101	58.488	0	0.010	2.445	None
(ID2264588 : ID2266324)	64	2264588	2266324	2.056	4200.175	79.012	58.148	0	0.006	1.434	None
(ID2266324 : ID2261140)	64	2266324	2261140	1.710	4440.185	78.265	57.040	0	0.005	1.308	None
(ID2261140 : ID2262003)	64	2261140	2262003	10.709	4680.195	79.216	57.389	0	0.014	3.273	None
(ID2262003 : ID2260262)	64	2262003	2260262	23.775	4920.205	80.337	55.763	0	0.020	4.876	None
(ID2260262 : ID2263717)	64	2260262	2263717	6.941	5160.215	81.069	54.148	0	0.011	2.635	None
(ID2263717 : ID2267193)	64	2263717	2267193	9.481	5400.225	83.579	55.425	0	0.013	3.079	None
(ID2267193 : ID2268072)	64	2267193	2268072	19.298	5640.235	87.201	55.486	0	0.018	4.393	None
(ID2268072 : ID2268943)	64	2268072	2268943	14.124	5880.245	91.123	55.718	0	0.016	3.758	None
(ID2268943 : ID2269806)	64	2268943	2269806	0.450	6120.255	93.220	56.410	0	0.003	0.671	None
(ID2269806 : ID2271644)	64	2269806	2271644	0.107	6360.265	93.400	56.517	0	0.001	0.326	None
(ID2271644 : ID2272581)	64	2271644	2272581	46.598	6600.275	89.997	57.616	0	0.028	6.826	None
(ID2272581 : ID2270717)	64	2272581	2270717	8.768	6840.285	88.226	58.602	0	0.012	2.961	None
(ID2270717 : ID2277260)	64	2270717	2277260	2.759	7080.295	89.230	59.231	0	0.007	1.661	None
(ID2277260 : ID2273501)	64	2277260	2273501	18.753	7320.305	90.911	60.110	0	0.018	4.330	None
(ID2273501 : ID2276325)	64	2273501	2276325	0.114	7560.315	92.899	60.321	0	0.001	0.338	None
(ID2276325 : ID2274451)	64	2276325	2274451	4.423	7800.325	93.741	60.627	0	0.009	2.103	None
(ID2274451 : ID2275407)	64	2274451	2275407	2.647	8040.335	95.451	61.333	0	0.007	1.627	None
(ID2275407 : ID2278196)	64	2275407	2278196	1.357	8280.345	96.604	62.114	0	0.005	1.165	None
(ID2278196 : ID2279138)	64	2278196	2279138	1.432	8520.355	97.547	62.137	0	0.005	1.197	None
(ID2279138 : ID2280090)	64	2279138	2280090	4.942	8760.365	98.024	60.683	0	0.009	2.223	None
(ID2280090 : ID2282024)	64	2280090	2282024	2.223	9000.375	98.675	59.233	0	0.006	1.491	None
(ID2282024 : ID2281045)	64	2282024	2281045	4.366	9240.385	100.376	58.765	0	0.009	2.090	None
(ID2281045 : ID2282968)	64	2281045	2282968	1.639	9480.395	102.040	58.507	0	0.005	1.280	None
(ID2255254 : ID2248810)	65	2255254	2248810	7.191	120.005	482.088	53.552	0	0.011	2.682	None
(ID2248810 : ID2252855)	65	2248810	2252855	7.516	360.015	479.588	53.981	0	0.011	2.742	None
(ID2252855 : ID2251241)	65	2252855	2251241	3.975	600.025	477.474	54.310	0	0.008	1.994	None
(ID2251241 : ID2254467)	65	2251241	2254467	1.823	840.035	477.163	54.219	0	0.006	1.350	None
(ID2254467 : ID2256877)	65	2254467	2256877	3.327	1080.045	477.105	55.101	0	0.008	1.824	None
(ID2256877 : ID2252058)	65	2256877	2252058	0.844	1320.055	476.102	56.036	0	0.004	0.919	None
(ID2252058 : ID2248006)	65	2252058	2248006	0.704	1560.065	475.640	56.756	0	0.003	0.839	None
(ID2248006 : ID2253661)	65	2248006	2253661	1.668	1800.075	475.775	57.740	0	0.005	1.292	None
(ID2253661 : ID2250434)	65	2253661	2250434	4.791	2040.085	474.978	58.081	0	0.009	2.189	None
(ID2250434 : ID2256058)	65	2250434	2256058	0.524	2280.095	473.878	58.195	0	0.003	0.724	None
(ID2256058 : ID2249621)	65	2256058	2249621	3.870	2520.105	472.861	58.584	0	0.008	1.967	None
(ID2249621 : ID2257702)	65	2249621	2257702	0.913	2760.115	471.947	59.085	0	0.004	0.955	None
(ID2257702 : ID2259415)	65	2257702	2259415	0.298	3000.125	472.287	59.592	0	0.002	0.546	None
(ID2259415 : ID2258541)	65	2259415	2258541	2.274	3240.135	472.135	59.003	0	0.006	1.508	None
(ID2258541 : ID2262857)	65	2258541	2262857	5.901	3480.145	472.828	57.899	0	0.010	2.429	None
(ID2262857 : ID2265451)	65	2262857	2265451	0.607	3720.155	474.178	57.107	0	0.003	0.779	None
(ID2265451 : ID2264582)	65	2265451	2264582	4.939	3960.165	473.506	57.439	0	0.009	2.222	None
(ID2264582 : ID2266330)	65	2264582	2266330	1.195	4200.175	472.077	57.921	0	0.005	1.093	None
(ID2266330 : ID2261144)	65	2266330	2261144	1.093	4440.185	471.545	57.238	0	0.004	1.045	None
(ID2255250 : ID2248811)	66	2255250	2248811	1.224	120.005	327.030	53.280	0	0.005	1.106	None
(ID2248811 : ID2252850)	66	2248811	2252850	0.957	360.015	326.860	53.525	0	0.004	0.978	None
(ID2252850 : ID2251243)	66	2252850	2251243	2.334	600.025	326.207	54.005	0	0.006	1.528	None
(ID2251243 : ID2254461)	66	2251243	2254461	1.926	840.035	326.558	54.354	0	0.006	1.388	None
(ID2254461 : ID2256862)	66	2254461	2256862	3.684	1080.045	326.534	53.229	0	0.008	1.919	None
(ID2256862 : ID2252035)	66	2256862	2252035	6.116	1320.055	325.486	51.330	0	0.010	2.473	None
(ID2252035 : ID2247979)	66	2252035	2247979	4.328	1560.065	325.793	50.895	0	0.009	2.080	None
(ID2247979 : ID2253634)	66	2247979	2253634	1.421	1800.075	326.931	52.068	0	0.005	1.192	None
(ID2253634 : ID2250412)	66	2253634	2250412	1.523	2040.085	326.711	52.635	0	0.005	1.234	None
(ID2250412 : ID2256039)	66	2250412	2256039	2.847	2280.095	326.434	53.524	0	0.007	1.687	None
(ID2256039 : ID2249602)	66	2256039	2249602	0.594	2520.105	326.437	54.504	0	0.003	0.771	None
(ID2249602 : ID2257676)	66	2249602	2257676	4.110	2760.115	325.114	54.895	0	0.008	2.027	None
(ID2257676 : ID2259387)	66	2257676	2259387	0.825	3000.125	323.665	55.040	0	0.004	0.908	None
(ID2259387 : ID2258522)	66	2259387	2258522	0.985	3240.135	322.843	54.666	0	0.004	0.993	None
(ID2258522 : ID2262839)	66	2258522	2262839	3.218	3480.145	321.836	53.704	0	0.007	1.794	None
(ID2262839 : ID2265442)	66	2262839	2265442	3.225	3720.155	322.004	53.471	0	0.007	1.796	None
(ID2265442 : ID2264562)	66	2265442	2264562	0.574	3960.165	323.097	53.624	0	0.003	0.757	None
(ID2264562 : ID2266310)	66	2264562	2266310	0.438	4200.175	323.102	53.550	0	0.003	0.662	None
(ID2266310 : ID2261129)	66	2266310	2261129	0.523	4440.185	323.074	53.466	0	0.003	0.723	None
(ID2261129 : ID2261987)	66	2261129	2261987	8.265	4680.195	324.645	53.785	0	0.012	2.875	None
(ID2261987 : ID2260260)	66	2261987	2260260	5.662	4920.205	325.067	53.577	0	0.010	2.379	None
(ID2260260 : ID2263712)	66	2260260	2263712	1.672	5160.215	323.535	52.682	0	0.005	1.293	None
(ID2263712 : ID2267192)	66	2263712	2267192	14.048	5400.225	324.093	54.015	0	0.016	3.748	None
(ID2267192 : ID2268077)	66	2267192	2268077	1.143	5640.235	324.796	55.666	0	0.004	1.069	None
(ID2268077 : ID2268953)	66	2268077	2268953	15.861	5880.245	325.645	57.343	0	0.017	3.983	None
(ID2268953 : ID2269816)	66	2268953	2269816	3.429	6120.255	326.174	59.255	0	0.008	1.852	None
(ID2269816 : ID2271657)	66	2269816	2271657	6.057	6360.265	324.134	59.803	0	0.010	2.461	None
(ID2271657 : ID2272588)	66	2271657	2272588	4.309	6600.275	321.876	60.014	0	0.009	2.076	None
(ID2272588 : ID2270730)	66	2272588	2270730	3.750	6840.285	321.441	60.881	0	0.008	1.937	None
(ID2270730 : ID2277267)	66	2270730	2277267	3.582	7080.295	321.113	61.449	0	0.008	1.893	None
(ID2277267 : ID2273507)	66	2277267	2273507	10.144	7320.305	321.765	61.473	0	0.013	3.185	None
(ID2273507 : ID2276328)	66	2273507	2276328	0.176	7560.315	323.150	61.608	0	0.002	0.419	None
(ID2276328 : ID2274458)	66	2276328	2274458	2.409	7800.325	322.997	62.300	0	0.006	1.552	None
(ID2274458 : ID2275417)	66	2274458	2275417	0.950	8040.335	322.695	63.422	0	0.004	0.974	None
(ID2275417 : ID2278213)	66	2275417	2278213	9.638	8280.345	323.726	64.494	0	0.013	3.105	None
(ID2278213 : ID2279156)	66	2278213	2279156	0.314	8520.355	325.183	64.951	0	0.002	0.561	None
(ID2279156 : ID2280110)	66	2279156	2280110	1.179	8760.365	324.821	64.376	0	0.005	1.086	None
(ID2280110 : ID2282044)	66	2280110	2282044	3.051	9000.375	323.572	63.722	0	0.007	1.747	None
(ID2282044 : ID2281070)	66	2282044	2281070	1.263	9240.385	323.220	63.714	0	0.005	1.124	None
(ID2281070 : ID2282992)	66	2281070	2282992	1.018	9480.395	324.172	64.004	0	0.004	1.009	None
(ID2282992 : ID2285954)	66	2282992	2285954	1.001	9720.405	324.205	63.784	0	0.004	1.001	None
(ID2285954 : ID2284978)	66	2285954	2284978	0.040	9960.415	323.641	63.578	0	8.364E-4	0.201	None
(ID2284978 : ID2286922)	66	2284978	2286922	0.065	10200.425	323.660	63.488	0	0.001	0.254	None
(ID2286922 : ID2287906)	66	2286922	2287906	1.520	10440.435	323.231	63.140	0	0.005	1.233	None
(ID2287906 : ID2283976)	66	2287906	2283976	0.270	10680.445	322.448	62.750	0	0.002	0.520	None
(ID2283976 : ID2289940)	66	2283976	2289940	48.463	10920.455	318.874	63.652	0	0.029	6.962	None
(ID2289940 : ID2288913)	66	2289940	2288913	4.967	11160.465	314.903	63.739	0	0.009	2.229	None
(ID2288913 : ID2290940)	66	2288913	2290940	3.159	11400.475	313.380	62.756	0	0.007	1.777	None
(ID2290940 : ID2291941)	66	2290940	2291941	4.450	11640.485	313.549	62.692	0	0.009	2.110	None
(ID2291941 : ID2292962)	66	2291941	2292962	2.676	11880.495	315.346	63.039	0	0.007	1.636	None
(ID2292962 : ID2293970)	66	2292962	2293970	0.612	12120.505	315.932	63.740	0	0.003	0.783	None
(ID2293970 : ID2294906)	66	2293970	2294906	4.366	12360.515	315.552	65.119	0	0.009	2.090	None
(ID2294906 : ID2295679)	66	2294906	2295679	0.990	12600.525	314.945	66.456	0	0.004	0.995	None
(ID2295679 : ID2296755)	66	2295679	2296755	15.102	12840.535	314.706	68.711	0	0.016	3.886	None
(ID2296755 : ID2297816)	66	2296755	2297816	2.505	13080.545	315.085	71.404	0	0.007	1.583	None
(ID2297816 : ID2298880)	66	2297816	2298880	8.032	13320.555	314.217	73.049	0	0.012	2.834	None
(ID2298880 : ID2299962)	66	2298880	2299962	9.446	13560.565	311.738	74.622	0	0.013	3.073	None
(ID2299962 : ID2302193)	66	2299962	2302193	4.222	13800.575	310.961	76.138	0	0.009	2.055	None
(ID2302193 : ID2303298)	66	2302193	2303298	1.595	14040.585	311.618	77.600	0	0.005	1.263	None
(ID2303298 : ID2301075)	66	2303298	2301075	15.487	14280.595	310.172	79.500	0	0.016	3.935	None
(ID2301075 : ID2304408)	66	2301075	2304408	7.423	14520.605	308.274	82.074	0	0.011	2.724	None
(ID2304408 : ID2306718)	66	2304408	2306718	3.999	14760.615	308.518	84.145	0	0.008	2.000	None
(ID2306718 : ID2307860)	66	2306718	2307860	5.479	15000.625	308.081	85.370	0	0.010	2.341	None
(ID2307860 : ID2305575)	66	2307860	2305575	4.017	15240.635	306.790	86.806	0	0.008	2.004	None
(ID2305575 : ID2309011)	66	2305575	2309011	2.561	15480.645	306.040	88.380	0	0.007	1.600	None
(ID2309011 : ID2316116)	66	2309011	2316116	3.538	15720.655	306.208	89.598	0	0.008	1.881	None
(ID2316116 : ID2312575)	66	2316116	2312575	2.324	15960.665	307.243	90.909	0	0.006	1.524	None
(ID2312575 : ID2311393)	66	2312575	2311393	1.747	16200.675	306.943	91.395	0	0.006	1.322	None
(ID2311393 : ID2313756)	66	2311393	2313756	10.575	16440.685	307.695	92.053	0	0.014	3.252	None
(ID2248808 : ID2252842)	67	2248808	2252842	5.113	360.015	47.183	52.290	0	0.009	2.261	None
(ID2252842 : ID2251223)	67	2252842	2251223	2.824	600.025	48.020	50.509	0	0.007	1.681	None
(ID2255251 : ID2248809)	68	2255251	2248809	1.901	120.005	159.928	53.223	0	0.006	1.379	None
(ID2248809 : ID2252840)	68	2248809	2252840	9.200	360.015	160.295	52.285	0	0.013	3.033	None
(ID2252840 : ID2251230)	68	2252840	2251230	8.761	600.025	159.855	51.054	0	0.012	2.960	None
(ID2251230 : ID2254446)	68	2251230	2254446	2.790	840.035	159.012	50.385	0	0.007	1.670	None
(ID2254446 : ID2256852)	68	2254446	2256852	0.183	1080.045	159.738	49.648	0	0.002	0.427	None
(ID2256852 : ID2252028)	68	2256852	2252028	0.863	1320.055	159.659	49.025	0	0.004	0.929	None
(ID2252028 : ID2247970)	68	2252028	2247970	0.012	1560.065	159.470	48.647	0	4.625E-4	0.111	None
(ID2255253 : ID2248815)	69	2255253	2248815	1.255	120.005	369.653	54.324	0	0.005	1.120	None
(ID2248815 : ID2252857)	69	2248815	2252857	0.030	360.015	369.873	54.868	0	7.162E-4	0.172	None
(ID2252857 : ID2251246)	69	2252857	2251246	2.362	600.025	369.195	54.953	0	0.006	1.537	None
(ID2251246 : ID2254463)	69	2251246	2254463	0.890	840.035	368.636	54.613	0	0.004	0.943	None
(ID2254463 : ID2256868)	69	2254463	2256868	0.112	1080.045	368.974	54.086	0	0.001	0.335	None
(ID2256868 : ID2252048)	69	2256868	2252048	2.041	1320.055	368.401	53.865	0	0.006	1.429	None
(ID2252048 : ID2247994)	69	2252048	2247994	3.834	1560.065	368.452	54.370	0	0.008	1.958	None
(ID2247994 : ID2253649)	69	2247994	2253649	1.506	1800.075	369.589	55.474	0	0.005	1.227	None
(ID2253649 : ID2250430)	69	2253649	2250430	2.036	2040.085	369.305	56.216	0	0.006	1.427	None
(ID2250430 : ID2256047)	69	2250430	2256047	1.519	2280.095	369.163	56.149	0	0.005	1.232	None
(ID2256047 : ID2249608)	69	2256047	2249608	0.354	2520.105	369.389	55.860	0	0.002	0.595	None
(ID2249608 : ID2257678)	69	2249608	2257678	0.414	2760.115	368.932	55.622	0	0.003	0.644	None
(ID2257678 : ID2259386)	69	2257678	2259386	0.776	3000.125	368.842	54.910	0	0.004	0.881	None
(ID2259386 : ID2258523)	69	2259386	2258523	1.896	3240.135	368.230	54.412	0	0.006	1.377	None
(ID2258523 : ID2262844)	69	2258523	2262844	0.386	3480.145	367.245	54.432	0	0.003	0.621	None
(ID2262844 : ID2265443)	69	2262844	2265443	0.425	3720.155	367.254	54.623	0	0.003	0.652	None
(ID2265443 : ID2264566)	69	2265443	2264566	1.023	3960.165	367.133	54.462	0	0.004	1.012	None
(ID2264566 : ID2266312)	69	2264566	2266312	0.141	4200.175	366.598	54.348	0	0.002	0.376	None
(ID2266312 : ID2261131)	69	2266312	2261131	0.179	4440.185	366.418	54.304	0	0.002	0.423	None
[truncated: 124,937 more rows]
