# Supplementary material for: A Yap-dependent mechanoregulatory program sustains cell migration for embryo axis assembly
Source: Nat Commun. 2023 May 16;14:2804. doi: 10.1038/s41467-023-38482-w (PMC10188487; doi:10.1038/s41467-023-38482-w)
Supplement: Supplementary file 13 — Source Data [file 41467_2023_38482_MOESM13_ESM.zip › Source Data/Fig2_S2/WT3 Track statistics.csv]

Label	TRACK_ID	DIVISION_TIME_MEAN	DIVISION_TIME_STD	NUMBER_SPOTS	NUMBER_GAPS	LONGEST_GAP	NUMBER_SPLITS	NUMBER_MERGES	NUMBER_COMPLEX	TRACK_DURATION	TRACK_START	TRACK_STOP	TRACK_DISPLACEMENT	TRACK_INDEX	TRACK_X_LOCATION	TRACK_Y_LOCATION	TRACK_Z_LOCATION	TRACK_MEAN_SPEED	TRACK_MAX_SPEED	TRACK_MIN_SPEED	TRACK_MEDIAN_SPEED	TRACK_STD_SPEED	TRACK_MEAN_QUALITY	TRACK_MAX_QUALITY	TRACK_MIN_QUALITY	TRACK_MEDIAN_QUALITY	TRACK_STD_QUALITY
Track_0	0	NaN	NaN	18	0	0	0	0	0	4080.170	0	4080.170	16.837	0	93.466	8.444	0	0.008	0.038	4.143E-4	0.007	0.008	0.715	1.248	0.286	0.712	0.312
Track_1	1	NaN	NaN	7	0	0	0	0	0	1440.060	0	1440.060	2.280	1	497.458	279.862	0	0.007	0.017	0.003	0.006	0.005	0.818	1.226	0.332	0.810	0.268
Track_2	2	NaN	NaN	38	0	0	0	0	0	8880.370	0	8880.370	27.214	2	138.645	5.391	0	0.007	0.029	5.619E-4	0.006	0.006	0.926	1.487	0.435	0.883	0.256
Track_3	3	NaN	NaN	38	0	0	0	0	0	8880.370	0	8880.370	14.910	3	354.597	172.625	0	0.008	0.020	8.430E-4	0.008	0.004	0.644	1.318	0.233	0.604	0.258
Track_4	4	NaN	NaN	5	0	0	0	0	0	960.040	0	960.040	7.463	4	204.423	2.235	0	0.011	0.029	0.002	0.008	0.012	0.363	0.551	0.272	0.304	0.101
Track_5	5	NaN	NaN	42	0	0	0	0	0	9840.410	0	9840.410	28.762	5	222.758	6.983	0	0.009	0.033	0.002	0.007	0.007	0.760	1.172	0.248	0.809	0.233
Track_6	6	NaN	NaN	6	0	0	0	0	0	1200.050	0	1200.050	6.008	6	400.339	162.864	0	0.009	0.014	0.004	0.009	0.004	0.689	0.869	0.376	0.794	0.187
Track_7	7	NaN	NaN	18	0	0	0	0	0	4080.170	0	4080.170	27.233	7	56.738	287.867	0	0.010	0.016	0.005	0.010	0.004	1.079	1.351	0.716	1.152	0.189
Track_8	8	NaN	NaN	5	0	0	0	0	0	960.040	0	960.040	5.653	8	261.850	0.000	0	0.007	0.018	8.412E-4	0.008	0.008	0.693	1.016	0.408	0.607	0.214
Track_9	9	NaN	NaN	7	0	0	0	0	0	1440.060	0	1440.060	12.402	9	272.664	163.479	0	0.011	0.013	0.008	0.012	0.002	0.757	0.990	0.425	0.714	0.198
Track_10	10	NaN	NaN	14	0	0	0	0	0	3120.130	0	3120.130	3.634	10	280.279	0.000	0	0.004	0.010	8.412E-4	0.003	0.003	0.710	1.097	0.339	0.708	0.225
Track_11	11	NaN	NaN	26	0	0	0	0	0	6000.250	0	6000.250	1.615	11	324.002	0.360	0	0.005	0.016	0.000	0.004	0.004	0.773	1.106	0.344	0.797	0.191
Track_12	12	NaN	NaN	49	0	0	0	0	0	11520.480	0	11520.480	52.031	12	459.345	168.270	0	0.008	0.024	3.259E-4	0.007	0.006	1.258	1.623	0.698	1.272	0.198
Track_13	13	NaN	NaN	24	0	0	0	0	0	5520.230	0	5520.230	8.902	13	368.387	5.997	0	0.011	0.039	0.003	0.006	0.011	0.642	1.327	0.254	0.738	0.281
Track_14	14	NaN	NaN	16	0	0	0	0	0	3600.150	0	3600.150	30.973	14	292.621	290.977	0	0.010	0.020	0.003	0.010	0.005	0.637	1.137	0.303	0.619	0.222
Track_15	15	NaN	NaN	19	0	0	0	0	0	4320.180	0	4320.180	5.047	15	399.780	0.791	0	0.008	0.021	0.002	0.008	0.005	0.836	1.315	0.258	0.794	0.384
Track_16	16	NaN	NaN	77	0	0	0	0	0	18240.760	0	18240.760	79.880	16	459.380	175.411	0	0.008	0.019	0.001	0.007	0.004	1.236	1.650	0.678	1.263	0.243
Track_17	17	NaN	NaN	15	0	0	0	0	0	3360.140	0	3360.140	6.864	17	431.031	0.153	0	0.009	0.028	8.412E-4	0.005	0.009	0.690	1.448	0.270	0.592	0.338
Track_18	18	NaN	NaN	15	0	0	0	0	0	3360.140	0	3360.140	1.817	18	454.861	1.327	0	0.007	0.016	6.001E-4	0.004	0.006	0.772	1.116	0.286	0.750	0.208
Track_19	19	NaN	NaN	74	0	0	0	0	0	17520.730	0	17520.730	81.282	19	221.917	179.174	0	0.009	0.027	6.615E-4	0.008	0.005	0.927	1.294	0.244	0.976	0.243
Track_20	20	NaN	NaN	7	0	0	0	0	0	1440.060	0	1440.060	12.159	20	514.713	283.063	0	0.009	0.010	0.006	0.009	0.002	0.455	0.760	0.285	0.392	0.179
Track_21	21	NaN	NaN	16	0	0	0	0	0	3600.150	0	3600.150	5.047	21	510.425	0.000	0	0.003	0.008	0.000	0.002	0.002	1.123	1.364	0.577	1.204	0.208
Track_22	22	NaN	NaN	63	0	0	0	0	0	14880.620	0	14880.620	60.516	22	242.246	184.577	0	0.009	0.059	0.001	0.007	0.008	1.062	1.336	0.492	1.108	0.203
Track_23	23	NaN	NaN	11	0	0	0	0	0	2400.100	0	2400.100	8.327	23	573.035	0.232	0	0.005	0.010	8.412E-4	0.004	0.004	0.500	0.711	0.272	0.517	0.152
Track_24	24	NaN	NaN	30	0	0	0	0	0	6960.290	0	6960.290	20.201	24	586.011	158.439	0	0.008	0.028	8.758E-4	0.006	0.007	0.872	1.420	0.313	0.892	0.246
Track_25	25	NaN	NaN	9	0	0	0	0	0	1920.080	0	1920.080	4.910	25	431.832	283.942	0	0.008	0.033	0.003	0.005	0.010	0.476	1.687	0.256	0.314	0.432
Track_26	26	NaN	NaN	15	0	0	0	0	0	3360.140	0	3360.140	4.608	26	195.490	3.519	0	0.006	0.015	4.259E-4	0.007	0.004	1.010	1.363	0.405	1.042	0.217
Track_27	27	NaN	NaN	5	0	0	0	0	0	960.040	0	960.040	7.200	27	466.582	2.332	0	0.009	0.011	0.008	0.009	0.001	0.564	0.870	0.319	0.544	0.176
Track_28	28	NaN	NaN	24	0	0	0	0	0	5520.230	0	5520.230	7.060	28	173.634	0.975	0	0.006	0.020	8.412E-4	0.003	0.005	0.857	1.625	0.419	0.742	0.381
Track_29	29	NaN	NaN	48	0	0	0	0	0	11280.470	0	11280.470	49.695	29	294.672	187.572	0	0.009	0.033	0.001	0.009	0.006	0.858	1.323	0.305	0.863	0.232
Track_30	30	NaN	NaN	15	0	0	0	0	0	3360.140	0	3360.140	5.719	30	230.223	5.783	0	0.005	0.010	3.177E-4	0.005	0.003	0.867	1.366	0.261	0.928	0.331
Track_31	31	NaN	NaN	6	0	0	0	0	0	1200.050	0	1200.050	6.119	31	352.110	282.551	0	0.009	0.012	6.014E-4	0.011	0.005	1.147	1.332	0.976	1.236	0.155
Track_32	32	NaN	NaN	10	0	0	0	0	0	2160.090	0	2160.090	5.956	32	244.710	4.602	0	0.005	0.008	0.001	0.006	0.003	0.755	1.019	0.375	0.904	0.238
Track_33	33	NaN	NaN	6	0	0	0	0	0	1200.050	0	1200.050	0.919	33	411.962	2.873	0	0.009	0.014	0.006	0.009	0.003	0.579	0.876	0.235	0.664	0.260
Track_34	34	NaN	NaN	9	0	0	0	0	0	1920.080	0	1920.080	18.131	34	380.328	169.574	0	0.014	0.044	0.004	0.011	0.013	0.757	1.183	0.247	0.751	0.333
Track_35	35	NaN	NaN	6	0	0	0	0	0	1200.050	480.020	1680.070	6.044	35	486.076	0.926	0	0.006	0.012	8.412E-4	0.006	0.004	0.336	0.412	0.275	0.376	0.054
Track_36	36	NaN	NaN	5	0	0	0	0	0	960.040	0	960.040	4.589	36	224.213	2.463	0	0.009	0.015	0.004	0.009	0.005	0.892	1.157	0.734	0.903	0.154
Track_37	37	NaN	NaN	24	0	0	0	0	0	5520.230	0	5520.230	75.218	37	171.256	313.468	0	0.016	0.040	0.002	0.015	0.009	0.912	1.507	0.272	0.969	0.315
Track_38	38	NaN	NaN	16	0	0	0	0	0	3600.150	0	3600.150	8.466	38	105.116	5.794	0	0.005	0.011	0.002	0.004	0.003	0.742	1.410	0.507	0.727	0.226
Track_39	39	NaN	NaN	10	0	0	0	0	0	2160.090	0	2160.090	5.583	39	115.823	2.060	0	0.008	0.028	8.412E-4	0.007	0.008	0.609	0.771	0.452	0.615	0.110
Track_40	40	NaN	NaN	51	0	0	0	0	0	12000.500	0	12000.500	57.061	40	509.357	170.014	0	0.009	0.022	7.449E-4	0.008	0.005	0.857	1.124	0.393	0.857	0.167
Track_41	41	NaN	NaN	31	0	0	0	0	0	7200.300	0	7200.300	44.888	41	274.490	293.904	0	0.011	0.029	9.328E-4	0.011	0.007	0.920	1.351	0.326	0.999	0.302
Track_42	42	NaN	NaN	69	0	0	0	0	0	16320.680	0	16320.680	88.155	42	340.550	211.344	0	0.010	0.029	0.001	0.009	0.006	1.172	1.532	0.413	1.242	0.250
Track_43	43	NaN	NaN	12	0	0	0	0	0	2640.110	0	2640.110	10.977	43	493.514	2.721	0	0.005	0.011	4.241E-4	0.004	0.004	0.475	0.584	0.319	0.477	0.071
Track_44	44	NaN	NaN	9	0	0	0	0	0	1920.080	0	1920.080	20.053	44	483.190	289.017	0	0.013	0.024	0.006	0.012	0.005	0.818	1.350	0.306	0.753	0.326
Track_45	45	NaN	NaN	7	0	0	0	0	0	1440.060	0	1440.060	5.383	45	248.235	164.682	0	0.009	0.021	0.004	0.009	0.007	0.333	0.486	0.241	0.319	0.083
Track_46	46	NaN	NaN	9	0	0	0	0	0	1920.080	0	1920.080	2.603	46	183.522	5.049	0	0.004	0.007	2.731E-4	0.005	0.002	0.806	1.037	0.254	0.873	0.226
Track_47	47	NaN	NaN	21	0	0	0	0	0	4800.200	0	4800.200	1.813	47	150.670	6.265	0	0.005	0.008	0.002	0.004	0.002	1.027	1.338	0.692	1.053	0.180
Track_48	48	NaN	NaN	51	0	0	0	0	0	12000.500	0	12000.500	56.576	48	231.756	308.407	0	0.009	0.020	6.671E-4	0.009	0.005	0.884	1.334	0.259	0.906	0.283
Track_49	49	NaN	NaN	37	0	0	0	0	0	8640.360	0	8640.360	22.424	49	420.992	174.370	0	0.006	0.012	0.001	0.005	0.002	0.814	1.259	0.281	0.827	0.249
Track_50	50	NaN	NaN	15	0	0	0	0	0	3360.140	240.010	3600.150	8.576	50	444.731	2.855	0	0.007	0.016	4.978E-4	0.006	0.005	0.884	1.272	0.434	0.826	0.207
Track_51	51	NaN	NaN	42	0	0	0	0	0	9840.410	0	9840.410	37.911	51	453.922	170.464	0	0.008	0.032	0.002	0.007	0.005	1.097	1.540	0.496	1.081	0.239
Track_52	52	NaN	NaN	120	0	0	0	0	0	28561.190	0	28561.190	129.331	52	227.750	15.587	0	0.011	0.035	0.000	0.011	0.007	0.881	1.637	0.237	0.854	0.316
Track_53	53	NaN	NaN	24	0	0	0	0	0	5520.230	0	5520.230	18.940	53	121.144	171.873	0	0.007	0.021	0.001	0.005	0.004	0.978	1.343	0.528	1.060	0.217
Track_54	54	NaN	NaN	12	0	0	0	0	0	2640.110	0	2640.110	8.269	54	558.492	4.633	0	0.005	0.013	0.001	0.005	0.003	0.541	0.676	0.397	0.548	0.088
Track_55	55	NaN	NaN	27	0	0	0	0	0	6240.260	0	6240.260	42.755	55	498.717	298.773	0	0.011	0.023	0.001	0.011	0.006	1.051	1.691	0.241	1.254	0.462
Track_56	56	NaN	NaN	42	0	0	0	0	0	9840.410	0	9840.410	17.785	56	405.731	174.939	0	0.008	0.024	0.001	0.007	0.005	0.954	1.410	0.251	0.984	0.256
Track_57	57	NaN	NaN	11	0	0	0	0	0	2400.100	0	2400.100	7.839	57	335.222	3.557	0	0.009	0.021	7.228E-4	0.006	0.007	0.823	1.274	0.235	0.867	0.325
Track_58	58	NaN	NaN	8	0	0	0	0	0	1680.070	0	1680.070	16.414	58	85.243	287.564	0	0.011	0.014	0.007	0.012	0.003	1.730	1.795	1.661	1.755	0.049
Track_59	59	NaN	NaN	5	0	0	0	0	0	960.040	0	960.040	7.975	59	67.953	165.696	0	0.009	0.012	0.005	0.011	0.003	1.263	1.405	1.080	1.256	0.121
Track_60	60	NaN	NaN	58	0	0	0	0	0	13680.570	0	13680.570	81.046	60	156.564	182.789	0	0.009	0.022	9.314E-4	0.007	0.005	0.922	1.221	0.471	0.958	0.157
Track_61	61	NaN	NaN	24	0	0	0	0	0	5520.230	0	5520.230	16.125	61	89.539	7.819	0	0.006	0.011	0.002	0.006	0.003	1.186	1.482	0.546	1.255	0.252
Track_62	62	NaN	NaN	24	0	0	0	0	0	5520.230	0	5520.230	13.641	62	586.473	165.117	0	0.006	0.021	6.035E-4	0.004	0.005	0.810	1.276	0.364	0.762	0.249
Track_63	63	NaN	NaN	24	0	0	0	0	0	5520.230	0	5520.230	5.937	63	123.307	8.395	0	0.005	0.011	0.002	0.005	0.003	1.035	1.225	0.669	1.071	0.140
Track_64	64	NaN	NaN	106	0	0	0	0	0	25201.050	0	25201.050	218.155	64	187.569	196.931	0	0.011	0.032	6.219E-4	0.011	0.006	0.947	1.599	0.247	0.964	0.287
Track_65	65	NaN	NaN	44	0	0	0	0	0	10320.430	0	10320.430	29.897	65	341.563	308.006	0	0.013	0.057	0.002	0.012	0.009	0.949	1.453	0.459	0.960	0.257
Track_66	66	NaN	NaN	21	0	0	0	0	0	4800.200	0	4800.200	3.705	66	274.086	6.006	0	0.005	0.014	6.589E-4	0.006	0.003	0.962	1.416	0.439	1.021	0.282
Track_67	67	NaN	NaN	39	0	0	0	0	0	9120.380	0	9120.380	22.587	67	146.068	8.769	0	0.007	0.024	0.001	0.006	0.005	1.163	1.446	0.349	1.220	0.210
Track_68	68	NaN	NaN	102	0	0	0	0	0	24241.010	0	24241.010	89.423	68	410.274	184.369	0	0.008	0.048	5.708E-4	0.007	0.007	0.868	1.463	0.236	0.897	0.279
Track_69	69	NaN	NaN	6	0	0	0	0	0	1200.050	0	1200.050	6.688	69	536.625	4.630	0	0.021	0.030	0.012	0.023	0.008	0.429	1.113	0.245	0.304	0.308
Track_70	70	NaN	NaN	70	0	0	0	0	0	16560.690	0	16560.690	65.858	70	214.897	190.422	0	0.008	0.026	0.001	0.007	0.005	1.066	1.549	0.230	1.116	0.331
Track_71	71	NaN	NaN	56	0	0	0	0	0	13200.550	0	13200.550	43.839	71	387.399	296.957	0	0.012	0.048	0.001	0.009	0.010	0.872	1.602	0.245	0.877	0.372
Track_72	72	NaN	NaN	24	0	0	0	0	0	5520.230	0	5520.230	11.661	72	390.614	5.329	0	0.008	0.026	0.002	0.006	0.005	0.895	1.151	0.424	0.986	0.197
Track_73	73	NaN	NaN	27	0	0	0	0	0	6240.260	0	6240.260	31.715	73	578.618	5.409	0	0.008	0.029	0.002	0.005	0.007	1.080	1.508	0.235	1.211	0.365
Track_74	74	NaN	NaN	29	0	0	0	0	0	6720.280	0	6720.280	45.194	74	308.494	187.497	0	0.011	0.033	0.004	0.009	0.005	1.152	1.640	0.358	1.135	0.322
Track_75	75	NaN	NaN	6	0	0	0	0	0	1200.050	0	1200.050	12.423	75	61.919	286.344	0	0.012	0.023	0.003	0.012	0.007	0.802	1.116	0.319	0.981	0.326
Track_76	76	NaN	NaN	45	0	0	0	0	0	10560.440	0	10560.440	13.744	76	352.028	9.444	0	0.008	0.019	2.555E-4	0.007	0.005	1.073	1.586	0.313	1.087	0.278
Track_77	77	NaN	NaN	7	0	0	0	0	0	1440.060	0	1440.060	1.892	77	281.052	9.303	0	0.005	0.009	0.003	0.004	0.002	0.939	1.219	0.335	1.111	0.295
Track_78	78	NaN	NaN	75	0	0	0	0	0	17760.740	0	17760.740	93.292	78	482.082	175.772	0	0.009	0.045	8.562E-4	0.008	0.006	0.910	1.459	0.235	1.008	0.364
Track_79	79	NaN	NaN	7	0	0	0	0	0	1440.060	0	1440.060	22.575	79	538.917	286.623	0	0.019	0.059	0.005	0.012	0.020	0.419	0.612	0.309	0.371	0.097
Track_80	80	NaN	NaN	25	0	0	0	0	0	5760.240	0	5760.240	9.864	80	353.257	2.299	0	0.013	0.040	0.002	0.013	0.010	0.728	1.211	0.234	0.674	0.258
Track_81	81	NaN	NaN	12	0	0	0	0	0	2640.110	0	2640.110	8.572	81	87.819	170.509	0	0.009	0.019	0.002	0.008	0.005	1.157	1.452	0.279	1.331	0.351
Track_82	82	NaN	NaN	5	0	0	0	0	0	960.040	0	960.040	11.910	82	209.976	14.161	0	0.017	0.055	0.002	0.007	0.026	0.463	0.594	0.349	0.406	0.097
Track_83	83	NaN	NaN	54	0	0	0	0	0	12720.530	0	12720.530	96.628	83	143.070	301.208	0	0.013	0.030	0.001	0.012	0.007	0.845	1.276	0.363	0.844	0.181
Track_84	84	NaN	NaN	10	0	0	0	0	0	2160.090	0	2160.090	13.307	84	178.776	170.754	0	0.007	0.010	0.001	0.007	0.003	0.821	0.891	0.734	0.823	0.054
Track_85	85	NaN	NaN	47	0	0	0	0	0	11040.460	0	11040.460	17.266	85	214.868	12.211	0	0.008	0.027	3.742E-4	0.007	0.006	0.877	1.254	0.291	0.924	0.227
Track_86	86	NaN	NaN	29	0	0	0	0	0	6720.280	0	6720.280	20.696	86	395.534	178.056	0	0.007	0.016	0.003	0.006	0.003	0.786	1.302	0.298	0.797	0.287
Track_87	87	NaN	NaN	19	0	0	0	0	0	4320.180	0	4320.180	2.815	87	323.052	10.713	0	0.006	0.013	0.001	0.005	0.004	0.919	1.208	0.582	0.887	0.180
Track_88	88	NaN	NaN	39	0	0	0	0	0	9120.380	0	9120.380	87.421	88	69.064	317.598	0	0.013	0.022	0.002	0.014	0.006	1.250	1.699	0.274	1.466	0.440
Track_89	89	NaN	NaN	62	0	0	0	0	0	14640.610	0	14640.610	85.629	89	167.298	189.878	0	0.009	0.031	0.002	0.008	0.005	0.715	1.177	0.382	0.707	0.165
Track_90	90	NaN	NaN	16	0	0	0	0	0	3600.150	0	3600.150	11.917	90	471.502	6.077	0	0.006	0.015	0.002	0.005	0.004	1.190	1.346	0.842	1.254	0.137
Track_91	91	NaN	NaN	40	0	0	0	0	0	9360.390	0	9360.390	10.696	91	288.104	5.982	0	0.007	0.019	5.983E-4	0.006	0.004	1.117	1.443	0.347	1.184	0.245
Track_92	92	NaN	NaN	20	0	0	0	0	0	4560.190	0	4560.190	14.466	92	455.909	174.361	0	0.005	0.008	0.002	0.005	0.002	0.993	1.160	0.669	1.016	0.136
Track_93	93	NaN	NaN	20	0	0	0	0	0	4560.190	0	4560.190	11.728	93	508.337	7.828	0	0.005	0.016	7.131E-4	0.005	0.004	1.174	1.300	0.435	1.239	0.192
Track_94	94	NaN	NaN	75	0	0	0	0	0	17760.740	0	17760.740	124.819	94	82.751	186.861	0	0.014	0.049	0.002	0.013	0.007	0.948	1.515	0.258	0.981	0.309
Track_95	95	NaN	NaN	4	0	0	0	0	0	720.030	0	720.030	8.440	95	320.393	283.536	0	0.019	0.037	0.007	0.013	0.016	0.580	0.966	0.273	0.618	0.254
Track_96	96	NaN	NaN	55	0	0	0	0	0	12960.540	0	12960.540	64.131	96	181.108	186.073	0	0.008	0.023	0.002	0.008	0.005	0.742	0.965	0.568	0.734	0.088
Track_97	97	NaN	NaN	13	0	0	0	0	0	2880.120	0	2880.120	4.586	97	262.793	9.669	0	0.006	0.026	0.002	0.005	0.007	0.513	0.784	0.237	0.486	0.189
Track_98	98	NaN	NaN	56	0	0	0	0	0	13200.550	0	13200.550	42.374	98	457.994	176.273	0	0.007	0.018	9.368E-4	0.007	0.004	1.098	1.590	0.372	1.074	0.272
Track_99	99	NaN	NaN	18	0	0	0	0	0	4080.170	0	4080.170	6.933	99	376.622	7.861	0	0.010	0.055	7.991E-4	0.009	0.012	0.554	1.140	0.250	0.433	0.281
Track_100	100	NaN	NaN	67	0	0	0	0	0	15840.660	0	15840.660	84.687	100	245.243	194.068	0	0.008	0.051	5.925E-4	0.008	0.006	0.899	1.275	0.373	0.939	0.205
Track_101	101	NaN	NaN	4	0	0	0	0	0	720.030	480.020	1200.050	4.027	101	73.270	290.147	0	0.015	0.025	0.010	0.011	0.008	0.870	1.284	0.379	1.099	0.349
Track_102	102	NaN	NaN	24	0	0	0	0	0	5520.230	0	5520.230	8.215	102	112.396	11.857	0	0.007	0.034	6.412E-4	0.006	0.007	0.520	0.764	0.270	0.552	0.111
Track_103	103	NaN	NaN	55	0	0	0	0	0	12960.540	0	12960.540	56.179	103	479.298	167.724	0	0.011	0.048	0.001	0.010	0.008	1.496	1.819	1.087	1.501	0.178
Track_104	104	NaN	NaN	28	0	0	0	0	0	6480.270	0	6480.270	47.537	104	332.179	291.468	0	0.011	0.020	0.001	0.011	0.005	1.216	1.562	0.610	1.353	0.276
Track_105	105	NaN	NaN	16	0	0	0	0	0	3600.150	0	3600.150	6.776	105	167.903	7.198	0	0.007	0.014	0.002	0.008	0.004	0.913	1.418	0.259	1.012	0.422
Track_106	106	NaN	NaN	56	0	0	0	0	0	13200.550	0	13200.550	51.213	106	227.619	185.276	0	0.007	0.022	0.001	0.006	0.005	0.764	1.024	0.475	0.776	0.133
Track_107	107	NaN	NaN	16	0	0	0	0	0	3600.150	0	3600.150	13.285	107	128.099	4.538	0	0.009	0.034	8.412E-4	0.006	0.010	0.596	0.880	0.309	0.607	0.161
Track_108	108	NaN	NaN	4	0	0	0	0	0	720.030	0	720.030	1.737	108	441.180	289.955	0	0.004	0.005	0.002	0.003	0.002	0.464	0.708	0.238	0.532	0.175
Track_109	109	NaN	NaN	61	0	0	0	0	0	14400.600	0	14400.600	98.580	109	535.139	178.498	0	0.009	0.020	0.001	0.008	0.005	1.111	1.429	0.513	1.131	0.198
Track_110	110	NaN	NaN	30	0	0	0	0	0	6960.290	0	6960.290	27.988	110	520.944	6.771	0	0.009	0.040	0.001	0.006	0.008	0.909	1.492	0.284	1.006	0.295
Track_111	111	NaN	NaN	63	0	0	0	0	0	14880.620	0	14880.620	84.609	111	178.412	185.754	0	0.009	0.025	7.175E-4	0.008	0.005	0.605	1.123	0.285	0.637	0.176
Track_112	112	NaN	NaN	8	0	0	0	0	0	1680.070	0	1680.070	4.884	112	252.504	10.511	0	0.004	0.009	0.001	0.005	0.003	0.698	0.849	0.402	0.776	0.143
Track_113	113	NaN	NaN	25	0	0	0	0	0	5760.240	0	5760.240	11.035	113	402.649	8.004	0	0.008	0.015	0.001	0.008	0.004	1.145	1.491	0.571	1.219	0.247
Track_114	114	NaN	NaN	84	0	0	0	0	0	19920.830	0	19920.830	101.653	114	328.321	213.132	0	0.009	0.024	0.001	0.008	0.004	0.915	1.477	0.275	0.894	0.294
Track_115	115	NaN	NaN	35	0	0	0	0	0	8160.340	0	8160.340	37.949	115	507.409	300.511	0	0.009	0.032	9.499E-4	0.008	0.006	0.981	1.546	0.462	0.915	0.355
Track_116	116	NaN	NaN	51	0	0	0	0	0	12000.500	0	12000.500	44.985	116	242.796	19.592	0	0.008	0.023	0.002	0.007	0.005	0.853	1.317	0.457	0.860	0.183
Track_117	117	NaN	NaN	6	0	0	0	0	0	1200.050	0	1200.050	2.423	117	195.060	11.442	0	0.004	0.007	9.691E-4	0.005	0.003	0.455	0.603	0.297	0.453	0.093
Track_118	118	NaN	NaN	31	0	0	0	0	0	7200.300	0	7200.300	22.636	118	408.295	300.572	0	0.010	0.021	0.002	0.010	0.005	0.637	1.059	0.315	0.632	0.195
Track_119	119	NaN	NaN	37	0	0	0	0	0	8640.360	0	8640.360	59.230	119	279.022	194.301	0	0.010	0.021	0.005	0.009	0.004	0.862	1.376	0.467	0.851	0.237
Track_120	120	NaN	NaN	31	0	0	0	0	0	7200.300	0	7200.300	22.352	120	457.683	3.770	0	0.008	0.024	0.000	0.007	0.005	0.911	1.504	0.258	0.925	0.321
Track_121	121	NaN	NaN	5	0	0	0	0	0	960.040	0	960.040	6.876	121	480.580	12.531	0	0.008	0.013	0.003	0.009	0.004	1.066	1.310	0.747	1.127	0.216
Track_122	122	NaN	NaN	54	0	0	0	0	0	12720.530	0	12720.530	33.142	122	432.571	172.421	0	0.008	0.021	0.002	0.007	0.005	1.001	1.327	0.421	1.002	0.174
Track_123	123	NaN	NaN	37	0	0	0	0	0	8640.360	0	8640.360	29.155	123	437.247	7.822	0	0.008	0.057	0.002	0.007	0.009	1.071	1.650	0.277	1.147	0.354
Track_124	124	NaN	NaN	69	0	0	0	0	0	16320.680	0	16320.680	77.913	124	323.028	313.286	0	0.011	0.059	7.636E-4	0.010	0.008	0.859	1.699	0.242	0.888	0.417
Track_125	125	NaN	NaN	26	0	0	0	0	0	6000.250	0	6000.250	33.447	125	63.325	178.617	0	0.008	0.017	0.002	0.007	0.004	1.149	1.515	0.246	1.266	0.304
Track_126	126	NaN	NaN	18	0	0	0	0	0	4080.170	0	4080.170	21.921	126	539.519	5.934	0	0.009	0.031	0.002	0.007	0.008	0.439	0.765	0.242	0.403	0.143
Track_127	127	NaN	NaN	17	0	0	0	0	0	3840.160	480.020	4320.180	29.798	127	394.510	185.417	0	0.010	0.035	0.004	0.009	0.007	0.511	1.037	0.269	0.440	0.183
Track_128	128	NaN	NaN	40	0	0	0	0	0	9360.390	0	9360.390	50.492	128	278.256	312.065	0	0.012	0.027	7.404E-4	0.012	0.006	0.975	1.815	0.280	0.961	0.392
Track_129	129	NaN	NaN	49	0	0	0	0	0	11520.480	0	11520.480	24.505	129	413.686	184.858	0	0.008	0.020	0.002	0.007	0.004	0.898	1.228	0.314	0.921	0.205
Track_130	130	NaN	NaN	23	0	0	0	0	0	5280.220	0	5280.220	11.277	130	499.949	6.323	0	0.008	0.053	0.000	0.004	0.012	0.773	1.204	0.399	0.779	0.215
Track_131	131	NaN	NaN	15	0	0	0	0	0	3360.140	0	3360.140	9.522	131	354.550	287.174	0	0.010	0.015	0.004	0.011	0.004	1.209	1.679	0.858	1.164	0.225
Track_132	132	NaN	NaN	15	0	0	0	0	0	3360.140	0	3360.140	7.334	132	375.164	177.071	0	0.013	0.044	0.004	0.013	0.010	0.472	1.177	0.252	0.351	0.251
Track_133	133	NaN	NaN	52	0	0	0	0	0	12240.510	0	12240.510	63.248	133	141.648	189.883	0	0.009	0.020	6.442E-4	0.008	0.005	0.922	1.268	0.497	0.996	0.213
Track_134	134	NaN	NaN	56	0	0	0	0	0	13200.550	0	13200.550	51.606	134	258.829	321.722	0	0.012	0.031	5.427E-4	0.012	0.007	1.154	1.772	0.421	1.137	0.381
Track_135	135	NaN	NaN	47	0	0	0	0	0	11040.460	0	11040.460	42.642	135	244.629	187.879	0	0.008	0.035	0.001	0.006	0.006	0.848	1.214	0.253	0.889	0.205
Track_136	136	NaN	NaN	47	0	0	0	0	0	11040.460	0	11040.460	98.101	136	473.437	341.029	0	0.012	0.025	4.774E-4	0.011	0.006	1.366	1.720	0.710	1.417	0.256
Track_137	137	NaN	NaN	20	0	0	0	0	0	4560.190	0	4560.190	20.450	137	246.419	182.180	0	0.006	0.013	6.216E-4	0.006	0.003	0.453	0.697	0.237	0.451	0.121
Track_138	138	NaN	NaN	55	0	0	0	0	0	12960.540	480.020	13440.560	126.347	138	95.565	331.682	0	0.013	0.028	0.002	0.013	0.006	0.983	1.485	0.288	1.014	0.315
Track_139	139	NaN	NaN	29	0	0	0	0	0	6720.280	0	6720.280	28.869	139	185.158	181.538	0	0.006	0.014	9.348E-4	0.005	0.003	0.643	1.011	0.319	0.644	0.199
Track_140	140	NaN	NaN	3	0	0	0	0	0	480.020	240.010	720.030	2.172	140	506.935	292.402	0	0.005	0.005	0.004	0.005	0.001	0.360	0.462	0.274	0.345	0.078
Track_141	141	NaN	NaN	24	0	0	0	0	0	5520.230	0	5520.230	34.835	141	252.611	186.412	0	0.008	0.015	0.002	0.008	0.003	0.560	0.835	0.269	0.557	0.143
Track_142	142	NaN	NaN	4	0	0	0	0	0	720.030	240.010	960.040	11.657	142	100.881	295.740	0	0.017	0.020	0.012	0.019	0.004	0.604	0.652	0.519	0.651	0.054
Track_143	143	NaN	NaN	80	0	0	0	0	0	18960.790	0	18960.790	150.183	143	159.615	195.817	0	0.011	0.027	1.954E-4	0.011	0.005	0.850	1.281	0.397	0.913	0.217
Track_144	144	NaN	NaN	22	0	0	0	0	0	5040.210	0	5040.210	13.831	144	61.418	20.452	0	0.012	0.054	0.001	0.010	0.011	0.376	0.570	0.236	0.381	0.085
Track_145	145	NaN	NaN	18	0	0	0	0	0	4080.170	0	4080.170	20.984	145	190.957	180.753	0	0.007	0.014	0.002	0.007	0.004	1.201	1.538	0.429	1.418	0.373
Track_146	146	NaN	NaN	43	0	0	0	0	0	10080.420	0	10080.420	40.788	146	189.762	309.984	0	0.014	0.032	0.002	0.013	0.008	1.227	1.757	0.425	1.298	0.364
Track_147	147	NaN	NaN	35	0	0	0	0	0	8160.340	0	8160.340	22.864	147	427.354	182.605	0	0.006	0.013	0.001	0.005	0.003	0.966	1.275	0.436	1.013	0.181
Track_148	148	NaN	NaN	6	0	0	0	0	0	1200.050	0	1200.050	5.865	148	60.507	294.172	0	0.012	0.018	0.007	0.013	0.004	1.258	1.504	0.523	1.454	0.341
Track_149	149	NaN	NaN	20	0	0	0	0	0	4560.190	0	4560.190	4.701	149	407.531	15.851	0	0.006	0.012	4.465E-4	0.006	0.004	0.850	1.102	0.525	0.919	0.180
Track_150	150	NaN	NaN	23	0	0	0	0	0	5280.220	0	5280.220	3.909	150	148.135	14.308	0	0.005	0.012	7.758E-4	0.006	0.003	1.090	1.398	0.295	1.154	0.251
Track_151	151	NaN	NaN	21	0	0	0	0	0	4800.200	0	4800.200	19.560	151	71.459	176.691	0	0.007	0.012	0.002	0.007	0.003	0.758	1.161	0.251	0.884	0.289
Track_152	152	NaN	NaN	14	0	0	0	0	0	3120.130	0	3120.130	1.085	152	177.724	12.619	0	0.005	0.010	0.002	0.005	0.002	0.587	1.141	0.274	0.592	0.217
Track_153	153	NaN	NaN	26	0	0	0	0	0	6000.250	0	6000.250	8.670	153	244.722	16.108	0	0.005	0.015	0.001	0.004	0.003	0.912	1.404	0.444	0.874	0.297
Track_154	154	NaN	NaN	94	0	0	0	0	0	22320.930	0	22320.930	138.742	154	224.876	193.424	0	0.009	0.033	0.001	0.009	0.006	0.893	1.651	0.250	0.875	0.302
Track_155	155	NaN	NaN	14	0	0	0	0	0	3120.130	0	3120.130	1.693	155	251.972	292.946	0	0.006	0.015	0.001	0.005	0.004	1.123	1.345	0.674	1.195	0.201
Track_156	156	NaN	NaN	18	0	0	0	0	0	4080.170	240.010	4320.180	9.396	156	308.007	16.136	0	0.006	0.019	0.001	0.005	0.004	0.583	0.857	0.392	0.594	0.120
Track_157	157	NaN	NaN	33	0	0	0	0	0	7680.320	0	7680.320	48.621	157	567.862	178.438	0	0.008	0.029	4.243E-4	0.006	0.006	1.081	1.564	0.492	1.144	0.261
Track_158	158	NaN	NaN	25	0	0	0	0	0	5760.240	240.010	6000.250	13.161	158	105.471	14.390	0	0.006	0.020	0.001	0.005	0.004	1.051	1.276	0.656	1.083	0.142
Track_159	159	NaN	NaN	11	0	0	0	0	0	2400.100	240.010	2640.110	27.562	159	133.040	306.891	0	0.015	0.025	0.008	0.015	0.006	0.403	0.894	0.230	0.372	0.173
Track_160	160	NaN	NaN	29	0	0	0	0	0	6720.280	0	6720.280	46.874	160	332.519	195.285	0	0.010	0.016	0.002	0.010	0.003	1.292	1.555	0.668	1.438	0.257
Track_161	161	NaN	NaN	36	0	0	0	0	0	8400.350	240.010	8640.360	17.322	161	301.471	19.465	0	0.006	0.034	0.001	0.005	0.006	0.512	0.754	0.274	0.513	0.131
Track_162	162	NaN	NaN	5	0	0	0	0	0	960.040	0	960.040	4.255	162	223.815	16.381	0	0.009	0.021	0.004	0.006	0.008	1.174	1.638	0.651	1.340	0.400
Track_163	163	NaN	NaN	67	0	0	0	0	0	15840.660	0	15840.660	36.845	163	399.679	188.843	0	0.007	0.021	1.949E-4	0.006	0.005	0.887	1.385	0.310	0.925	0.255
Track_164	164	NaN	NaN	42	0	0	0	0	0	9840.410	0	9840.410	62.096	164	479.111	317.966	0	0.010	0.033	3.559E-4	0.009	0.007	0.792	1.606	0.316	0.659	0.371
Track_165	165	NaN	NaN	4	0	0	0	0	0	720.030	0	720.030	1.662	165	186.906	13.640	0	0.004	0.004	0.003	0.003	6.060E-4	0.640	0.672	0.593	0.655	0.030
Track_166	166	NaN	NaN	101	0	0	0	0	0	24001.000	0	24001.000	169.280	166	153.690	208.384	0	0.011	0.055	0.002	0.010	0.007	0.744	1.286	0.240	0.770	0.213
Track_167	167	NaN	NaN	50	0	0	0	0	0	11760.490	0	11760.490	36.242	167	208.741	322.752	0	0.014	0.055	0.002	0.013	0.010	0.911	1.766	0.256	0.759	0.484
Track_168	168	NaN	NaN	7	0	0	0	0	0	1440.060	0	1440.060	4.277	168	273.225	13.860	0	0.004	0.008	5.207E-4	0.006	0.003	0.356	0.405	0.239	0.389	0.060
Track_169	169	NaN	NaN	8	0	0	0	0	0	1680.070	0	1680.070	4.572	169	429.928	13.662	0	0.005	0.010	0.001	0.006	0.004	0.385	0.441	0.322	0.392	0.048
Track_170	170	NaN	NaN	34	0	0	0	0	0	7920.330	0	7920.330	29.507	170	473.877	183.707	0	0.007	0.017	0.001	0.007	0.004	1.119	1.520	0.501	1.108	0.238
Track_171	171	NaN	NaN	7	0	0	0	0	0	1440.060	0	1440.060	4.023	171	448.653	14.493	0	0.007	0.012	6.884E-4	0.009	0.004	1.033	1.087	0.964	1.045	0.040
Track_172	172	NaN	NaN	14	0	0	0	0	0	3120.130	480.020	3600.150	4.244	172	571.947	14.929	0	0.008	0.022	0.004	0.007	0.005	0.428	0.716	0.240	0.423	0.138
Track_173	173	NaN	NaN	33	0	0	0	0	0	7680.320	0	7680.320	28.584	173	105.628	20.153	0	0.008	0.022	0.002	0.008	0.005	0.909	1.224	0.322	0.982	0.236
Track_174	174	NaN	NaN	13	0	0	0	0	0	2880.120	0	2880.120	10.174	174	535.866	177.574	0	0.005	0.009	0.001	0.005	0.002	0.424	0.686	0.265	0.391	0.132
Track_175	175	NaN	NaN	28	0	0	0	0	0	6480.270	0	6480.270	23.079	175	330.655	302.434	0	0.009	0.022	8.402E-4	0.009	0.004	1.274	1.709	0.718	1.262	0.198
Track_176	176	NaN	NaN	8	0	0	0	0	0	1680.070	0	1680.070	5.373	176	534.913	15.936	0	0.005	0.008	0.002	0.004	0.002	0.635	1.242	0.301	0.574	0.335
Track_177	177	NaN	NaN	37	0	0	0	0	0	8640.360	0	8640.360	35.180	177	87.443	18.352	0	0.009	0.021	7.758E-5	0.009	0.005	1.101	1.507	0.472	1.080	0.218
Track_178	178	NaN	NaN	6	0	0	0	0	0	1200.050	0	1200.050	26.339	178	302.931	174.688	0	0.023	0.042	0.010	0.014	0.015	0.628	0.965	0.262	0.908	0.315
Track_179	179	NaN	NaN	11	0	0	0	0	0	2400.100	0	2400.100	4.093	179	297.201	17.997	0	0.006	0.013	0.001	0.007	0.004	0.431	0.594	0.311	0.421	0.082
Track_180	180	NaN	NaN	13	0	0	0	0	0	2880.120	240.010	3120.130	14.127	180	443.661	298.339	0	0.010	0.022	0.002	0.009	0.006	0.517	0.799	0.296	0.535	0.134
Track_181	181	NaN	NaN	37	0	0	0	0	0	8640.360	0	8640.360	27.663	181	412.385	11.312	0	0.009	0.053	0.002	0.007	0.009	0.403	0.574	0.265	0.403	0.087
Track_182	182	NaN	NaN	47	0	0	0	0	0	11040.460	0	11040.460	31.609	182	512.493	178.816	0	0.010	0.056	0.002	0.008	0.009	0.968	1.362	0.249	1.012	0.227
Track_183	183	NaN	NaN	24	0	0	0	0	0	5520.230	0	5520.230	8.832	183	116.021	19.526	0	0.006	0.014	0.002	0.005	0.003	0.792	1.213	0.487	0.788	0.162
Track_184	184	NaN	NaN	3	0	0	0	0	0	480.020	240.010	720.030	6.164	184	276.556	294.906	0	0.015	0.016	0.015	0.016	4.788E-4	0.522	0.715	0.353	0.499	0.149
Track_185	185	NaN	NaN	43	0	0	0	0	0	10080.420	0	10080.420	71.247	185	60.299	194.839	0	0.011	0.031	0.002	0.010	0.006	1.005	1.754	0.387	0.897	0.388
Track_186	186	NaN	NaN	56	0	0	0	0	0	13200.550	0	13200.550	16.166	186	284.549	12.324	0	0.007	0.021	5.791E-4	0.006	0.005	0.853	1.116	0.362	0.894	0.143
Track_187	187	NaN	NaN	19	0	0	0	0	0	4320.180	0	4320.180	25.329	187	577.284	9.643	0	0.009	0.050	0.002	0.006	0.011	0.512	0.951	0.250	0.421	0.226
Track_188	188	NaN	NaN	66	0	0	0	0	0	15600.650	0	15600.650	119.132	188	110.981	200.871	0	0.011	0.032	8.750E-4	0.009	0.006	0.679	1.161	0.322	0.634	0.216
Track_189	189	NaN	NaN	19	0	0	0	0	0	4320.180	0	4320.180	15.361	189	454.487	290.267	0	0.009	0.019	7.301E-4	0.007	0.005	1.263	1.536	0.950	1.237	0.137
Track_190	190	NaN	NaN	5	0	0	0	0	0	960.040	0	960.040	3.237	190	561.528	18.243	0	0.005	0.008	0.002	0.006	0.003	0.408	0.494	0.304	0.458	0.085
Track_191	191	NaN	NaN	9	0	0	0	0	0	1920.080	0	1920.080	2.520	191	156.665	17.250	0	0.006	0.010	0.003	0.005	0.003	1.360	1.569	1.114	1.328	0.132
Track_192	192	NaN	NaN	65	0	0	0	0	0	15360.640	0	15360.640	97.493	192	529.047	186.867	0	0.009	0.021	6.822E-4	0.009	0.005	1.025	1.636	0.249	1.075	0.392
Track_193	193	NaN	NaN	18	0	0	0	0	0	4080.170	0	4080.170	10.787	193	140.473	21.399	0	0.005	0.014	5.386E-4	0.004	0.003	0.827	1.134	0.253	0.946	0.284
Track_194	194	NaN	NaN	55	0	0	0	0	0	12960.540	0	12960.540	9.178	194	425.958	299.594	0	0.008	0.022	5.542E-4	0.007	0.004	1.353	1.706	0.276	1.428	0.266
Track_195	195	NaN	NaN	44	0	0	0	0	0	10320.430	0	10320.430	53.888	195	39.781	188.482	0	0.010	0.025	0.001	0.009	0.005	1.058	1.698	0.327	1.151	0.413
Track_196	196	NaN	NaN	6	0	0	0	0	0	1200.050	0	1200.050	3.148	196	379.109	18.847	0	0.006	0.010	0.002	0.005	0.003	0.424	0.494	0.354	0.439	0.053
Track_197	197	NaN	NaN	11	0	0	0	0	0	2400.100	0	2400.100	25.014	197	494.560	303.541	0	0.012	0.020	0.008	0.012	0.003	0.334	0.423	0.244	0.354	0.056
Track_198	198	NaN	NaN	68	0	0	0	0	0	16080.670	0	16080.670	65.683	198	222.446	193.766	0	0.008	0.020	7.070E-4	0.007	0.005	1.025	1.561	0.548	1.093	0.267
Track_199	199	NaN	NaN	7	0	0	0	0	0	1440.060	0	1440.060	12.560	199	389.912	19.369	0	0.010	0.025	0.003	0.009	0.008	0.542	0.880	0.290	0.501	0.226
Track_200	200	NaN	NaN	8	0	0	0	0	0	1680.070	0	1680.070	9.385	200	568.352	19.681	0	0.008	0.015	0.001	0.007	0.005	0.522	0.979	0.233	0.515	0.213
Track_201	201	NaN	NaN	14	0	0	0	0	0	3120.130	0	3120.130	15.798	201	84.558	182.319	0	0.007	0.015	0.002	0.006	0.004	0.821	1.203	0.536	0.779	0.184
Track_202	202	NaN	NaN	31	0	0	0	0	0	7200.300	0	7200.300	53.249	202	131.015	304.156	0	0.012	0.026	8.696E-4	0.009	0.007	1.241	1.641	0.388	1.254	0.291
Track_203	203	NaN	NaN	52	0	0	0	0	0	12240.510	0	12240.510	43.145	203	451.022	182.057	0	0.008	0.021	0.001	0.007	0.004	1.252	1.644	0.351	1.331	0.264
Track_204	204	NaN	NaN	44	0	0	0	0	0	10320.430	0	10320.430	30.460	204	245.684	28.034	0	0.007	0.021	6.888E-4	0.006	0.005	0.850	1.299	0.297	0.832	0.244
Track_205	205	NaN	NaN	16	0	0	0	0	0	3600.150	0	3600.150	18.434	205	539.780	305.988	0	0.007	0.018	3.186E-4	0.006	0.005	0.498	1.008	0.321	0.481	0.166
Track_206	206	NaN	NaN	28	0	0	0	0	0	6480.270	480.020	6960.290	28.186	206	259.842	13.923	0	0.009	0.062	8.412E-4	0.005	0.014	0.575	1.041	0.232	0.525	0.243
Track_207	207	NaN	NaN	33	0	0	0	0	0	7680.320	0	7680.320	25.030	207	501.261	180.356	0	0.008	0.022	0.001	0.006	0.005	1.261	1.705	0.793	1.194	0.255
Track_208	208	NaN	NaN	22	0	0	0	0	0	5040.210	0	5040.210	3.564	208	320.907	21.625	0	0.005	0.011	0.001	0.005	0.002	0.824	1.045	0.509	0.858	0.145
Track_209	209	NaN	NaN	21	0	0	0	0	0	4800.200	0	4800.200	48.917	209	97.876	318.641	0	0.013	0.025	0.004	0.013	0.006	1.024	1.489	0.446	1.064	0.267
Track_210	210	NaN	NaN	20	0	0	0	0	0	4560.190	0	4560.190	24.197	210	63.707	184.553	0	0.007	0.015	7.223E-4	0.006	0.003	0.922	1.198	0.396	0.989	0.243
Track_211	211	NaN	NaN	21	0	0	0	0	0	4800.200	0	4800.200	14.938	211	339.873	21.828	0	0.009	0.054	5.438E-4	0.007	0.012	0.858	1.308	0.283	1.070	0.382
Track_212	212	NaN	NaN	30	0	0	0	0	0	6960.290	0	6960.290	28.331	212	597.601	14.595	0	0.012	0.026	0.002	0.011	0.007	0.829	1.648	0.230	0.843	0.461
Track_213	213	NaN	NaN	66	0	0	0	0	0	15600.650	0	15600.650	60.346	213	348.767	322.027	0	0.010	0.024	3.277E-4	0.010	0.006	0.765	1.214	0.307	0.780	0.212
Track_214	214	NaN	NaN	12	0	0	0	0	0	2640.110	0	2640.110	10.661	214	398.065	20.237	0	0.008	0.020	0.002	0.007	0.005	0.688	0.979	0.470	0.667	0.139
Track_215	215	NaN	NaN	5	0	0	0	0	0	960.040	0	960.040	6.873	215	392.018	176.966	0	0.008	0.014	0.003	0.007	0.005	0.486	0.666	0.330	0.459	0.132
Track_216	216	NaN	NaN	28	0	0	0	0	0	6480.270	0	6480.270	58.736	216	86.571	323.226	0	0.012	0.021	0.002	0.011	0.005	1.386	1.817	0.633	1.447	0.357
Track_217	217	NaN	NaN	38	0	0	0	0	0	8880.370	0	8880.370	16.327	217	94.804	24.464	0	0.010	0.034	8.594E-4	0.007	0.008	0.887	1.350	0.252	0.929	0.216
Track_218	218	NaN	NaN	5	0	0	0	0	0	960.040	240.010	1200.050	3.575	218	182.095	20.366	0	0.006	0.011	0.004	0.005	0.003	0.556	0.753	0.316	0.494	0.171
Track_219	219	NaN	NaN	29	0	0	0	0	0	6720.280	0	6720.280	22.407	219	151.005	187.156	0	0.006	0.013	0.001	0.006	0.003	1.065	1.323	0.311	1.166	0.249
Track_220	220	NaN	NaN	14	0	0	0	0	0	3120.130	0	3120.130	12.075	220	479.117	18.498	0	0.008	0.016	0.003	0.007	0.004	1.021	1.300	0.541	1.001	0.202
Track_221	221	NaN	NaN	73	0	0	0	0	0	17280.720	0	17280.720	42.958	221	365.989	302.056	0	0.007	0.017	6.268E-4	0.007	0.004	0.991	1.482	0.299	1.015	0.305
Track_222	222	NaN	NaN	14	0	0	0	0	0	3120.130	240.010	3360.140	19.858	222	593.657	12.623	0	0.007	0.019	0.001	0.006	0.005	1.230	1.632	0.584	1.376	0.334
Track_223	223	NaN	NaN	54	0	0	0	0	0	12720.530	0	12720.530	80.433	223	273.514	215.860	0	0.010	0.023	9.350E-4	0.010	0.006	1.035	1.583	0.434	1.062	0.317
Track_224	224	NaN	NaN	37	0	0	0	0	0	8640.360	0	8640.360	6.763	224	272.725	22.690	0	0.008	0.057	5.667E-4	0.006	0.012	0.849	1.382	0.245	0.958	0.373
Track_225	225	NaN	NaN	17	0	0	0	0	0	3840.160	0	3840.160	12.463	225	358.181	181.128	0	0.010	0.054	0.002	0.008	0.012	0.745	1.277	0.330	0.749	0.267
Track_226	226	NaN	NaN	22	0	0	0	0	0	5040.210	480.020	5520.230	21.229	226	348.991	306.282	0	0.009	0.018	0.001	0.008	0.005	0.979	1.302	0.580	0.998	0.208
Track_227	227	NaN	NaN	24	0	0	0	0	0	5520.230	0	5520.230	9.769	227	441.150	20.191	0	0.009	0.035	7.768E-4	0.007	0.008	0.929	1.424	0.297	1.118	0.374
Track_228	228	NaN	NaN	33	0	0	0	0	0	7680.320	0	7680.320	13.362	228	278.746	27.545	0	0.008	0.057	1.755E-4	0.007	0.010	0.472	0.823	0.248	0.448	0.149
Track_229	229	NaN	NaN	56	0	0	0	0	0	13200.550	0	13200.550	51.364	229	165.808	24.153	0	0.009	0.022	0.002	0.008	0.006	0.767	1.158	0.246	0.780	0.252
Track_230	230	NaN	NaN	65	0	0	0	0	0	15360.640	0	15360.640	55.369	230	438.160	188.745	0	0.007	0.032	0.001	0.007	0.005	0.937	1.372	0.262	0.933	0.285
Track_231	231	NaN	NaN	6	0	0	0	0	0	1200.050	0	1200.050	6.125	231	523.732	22.495	0	0.006	0.012	0.002	0.005	0.004	0.918	1.105	0.752	1.040	0.153
Track_232	232	NaN	NaN	7	0	0	0	0	0	1440.060	0	1440.060	5.420	232	203.624	23.806	0	0.006	0.010	0.003	0.005	0.003	1.134	1.506	0.730	1.196	0.293
Track_233	233	NaN	NaN	80	0	0	0	0	0	18960.790	0	18960.790	89.901	233	337.369	334.261	0	0.010	0.028	0.001	0.008	0.006	1.125	1.789	0.311	1.145	0.321
Track_234	234	NaN	NaN	53	0	0	0	0	0	12480.520	0	12480.520	30.437	234	430.960	184.294	0	0.006	0.021	9.530E-4	0.005	0.004	0.999	1.340	0.257	1.072	0.239
Track_235	235	NaN	NaN	12	0	0	0	0	0	2640.110	0	2640.110	4.447	235	545.627	24.419	0	0.012	0.049	0.002	0.006	0.015	0.735	1.177	0.263	0.760	0.263
Track_236	236	NaN	NaN	5	0	0	0	0	0	960.040	0	960.040	3.628	236	75.848	23.416	0	0.005	0.007	0.002	0.005	0.002	0.652	0.895	0.478	0.597	0.149
Track_237	237	NaN	NaN	35	0	0	0	0	0	8160.340	0	8160.340	18.989	237	129.067	23.928	0	0.008	0.025	7.121E-4	0.006	0.006	0.638	1.066	0.281	0.628	0.175
Track_238	238	NaN	NaN	15	0	0	0	0	0	3360.140	0	3360.140	8.942	238	500.289	182.195	0	0.007	0.011	0.002	0.007	0.003	0.814	1.218	0.242	0.827	0.258
Track_239	239	NaN	NaN	33	0	0	0	0	0	7680.320	0	7680.320	32.481	239	401.493	14.022	0	0.008	0.041	4.511E-4	0.007	0.008	0.739	1.070	0.268	0.821	0.234
Track_240	240	NaN	NaN	50	0	0	0	0	0	11760.490	0	11760.490	32.254	240	371.604	316.372	0	0.011	0.025	0.002	0.009	0.006	0.784	1.356	0.386	0.811	0.234
Track_241	241	NaN	NaN	35	0	0	0	0	0	8160.340	0	8160.340	34.758	241	484.915	14.323	0	0.007	0.017	0.001	0.005	0.005	1.197	1.436	0.266	1.247	0.206
Track_242	242	NaN	NaN	63	0	0	0	0	0	14880.620	0	14880.620	27.046	242	408.442	195.078	0	0.008	0.041	8.839E-4	0.006	0.007	0.807	1.249	0.233	0.896	0.277
Track_243	243	NaN	NaN	21	0	0	0	0	0	4800.200	0	4800.200	13.442	243	291.734	30.716	0	0.007	0.013	8.600E-4	0.008	0.004	0.581	0.784	0.381	0.606	0.118
Track_244	244	NaN	NaN	15	0	0	0	0	0	3360.140	0	3360.140	20.345	244	387.805	31.798	0	0.011	0.042	0.003	0.004	0.013	0.551	0.941	0.245	0.501	0.194
Track_245	245	NaN	NaN	24	0	0	0	0	0	5520.230	0	5520.230	86.489	245	174.874	333.351	0	0.017	0.039	0.005	0.017	0.008	1.056	1.553	0.350	1.121	0.346
Track_246	246	NaN	NaN	17	0	0	0	0	0	3840.160	0	3840.160	12.135	246	528.577	21.795	0	0.005	0.011	8.904E-4	0.004	0.003	1.116	1.386	0.298	1.225	0.277
Track_247	247	NaN	NaN	47	0	0	0	0	0	11040.460	0	11040.460	9.407	247	336.297	32.446	0	0.009	0.050	0.001	0.008	0.008	0.759	1.181	0.283	0.813	0.234
Track_248	248	NaN	NaN	71	0	0	0	0	0	16800.700	0	16800.700	119.033	248	263.891	235.910	0	0.011	0.060	0.002	0.009	0.009	0.827	1.239	0.332	0.872	0.216
Track_249	249	NaN	NaN	39	0	0	0	0	0	9120.380	480.020	9600.400	48.190	249	80.488	34.888	0	0.011	0.027	0.001	0.011	0.006	1.049	1.491	0.238	1.112	0.335
Track_250	250	NaN	NaN	35	0	0	0	0	0	8160.340	0	8160.340	19.720	250	254.671	304.594	0	0.010	0.033	0.001	0.009	0.006	1.044	1.550	0.375	1.111	0.304
Track_251	251	NaN	NaN	18	0	0	0	0	0	4080.170	0	4080.170	8.702	251	106.757	29.442	0	0.004	0.009	7.175E-4	0.003	0.003	0.598	0.858	0.285	0.625	0.138
Track_252	252	NaN	NaN	9	0	0	0	0	0	1920.080	0	1920.080	4.905	252	134.609	25.897	0	0.008	0.031	0.002	0.004	0.010	0.596	0.779	0.295	0.697	0.179
Track_253	253	NaN	NaN	18	0	0	0	0	0	4080.170	0	4080.170	15.101	253	422.601	185.995	0	0.007	0.014	9.837E-4	0.006	0.003	0.930	1.114	0.402	0.958	0.184
Track_254	254	NaN	NaN	14	0	0	0	0	0	3120.130	0	3120.130	3.570	254	99.596	27.228	0	0.004	0.008	0.001	0.005	0.002	0.786	1.218	0.359	0.853	0.266
Track_255	255	NaN	NaN	13	0	0	0	0	0	2880.120	0	2880.120	10.896	255	587.781	25.774	0	0.007	0.009	0.004	0.007	0.002	1.062	1.530	0.381	1.117	0.376
Track_256	256	NaN	NaN	7	0	0	0	0	0	1440.060	0	1440.060	0.703	256	373.519	27.189	0	0.005	0.007	0.004	0.005	0.001	0.273	0.307	0.248	0.264	0.022
Track_257	257	NaN	NaN	28	0	0	0	0	0	6480.270	480.020	6960.290	26.797	257	233.464	192.032	0	0.006	0.014	0.001	0.006	0.003	0.524	0.831	0.257	0.526	0.131
Track_258	258	NaN	NaN	5	0	0	0	0	0	960.040	0	960.040	11.299	258	464.178	302.771	0	0.013	0.016	0.010	0.013	0.002	0.304	0.401	0.243	0.289	0.055
Track_259	259	NaN	NaN	66	0	0	0	0	0	15600.650	0	15600.650	94.503	259	143.853	32.711	0	0.011	0.023	0.002	0.010	0.006	1.104	1.545	0.302	1.234	0.306
Track_260	260	NaN	NaN	50	0	0	0	0	0	11760.490	0	11760.490	56.948	260	227.305	195.847	0	0.009	0.060	9.373E-4	0.007	0.009	0.610	1.059	0.233	0.656	0.236
Track_261	261	NaN	NaN	54	0	0	0	0	0	12720.530	0	12720.530	4.893	261	188.411	302.344	0	0.010	0.028	0.001	0.009	0.006	0.910	1.439	0.308	0.806	0.286
Track_262	262	NaN	NaN	67	0	0	0	0	0	15840.660	0	15840.660	83.995	262	499.489	190.042	0	0.008	0.019	0.001	0.007	0.004	0.961	1.519	0.234	0.994	0.333
Track_263	263	NaN	NaN	60	0	0	0	0	0	14160.590	0	14160.590	69.684	263	159.511	194.234	0	0.008	0.019	7.689E-4	0.007	0.004	0.698	1.355	0.373	0.625	0.237
Track_264	264	NaN	NaN	14	0	0	0	0	0	3120.130	0	3120.130	6.569	264	295.323	306.060	0	0.011	0.023	0.004	0.010	0.006	1.386	1.741	0.533	1.483	0.296
Track_265	265	NaN	NaN	35	0	0	0	0	0	8160.340	0	8160.340	40.882	265	350.322	200.760	0	0.008	0.018	0.002	0.008	0.004	0.851	1.246	0.394	0.855	0.211
Track_266	266	NaN	NaN	18	0	0	0	0	0	4080.170	0	4080.170	15.167	266	600.924	183.746	0	0.008	0.020	0.001	0.007	0.005	0.886	1.075	0.741	0.878	0.092
Track_267	267	NaN	NaN	8	0	0	0	0	0	1680.070	0	1680.070	20.832	267	502.545	309.057	0	0.013	0.023	0.010	0.011	0.005	0.490	0.571	0.372	0.538	0.080
Track_268	268	NaN	NaN	51	0	0	0	0	0	12000.500	0	12000.500	17.107	268	363.756	194.558	0	0.007	0.024	5.198E-4	0.006	0.005	0.655	1.227	0.252	0.616	0.250
Track_269	269	NaN	NaN	22	0	0	0	0	0	5040.210	0	5040.210	31.181	269	119.709	323.898	0	0.014	0.026	0.001	0.013	0.007	1.411	1.778	0.293	1.552	0.346
Track_270	270	NaN	NaN	31	0	0	0	0	0	7200.300	0	7200.300	29.430	270	170.025	190.585	0	0.008	0.019	0.002	0.006	0.005	1.187	1.704	0.345	1.193	0.316
Track_271	271	NaN	NaN	12	0	0	0	0	0	2640.110	0	2640.110	11.799	271	422.812	306.875	0	0.009	0.016	0.003	0.008	0.005	0.458	0.598	0.342	0.466	0.065
Track_272	272	NaN	NaN	117	0	0	0	0	0	27841.160	0	27841.160	140.104	272	272.954	223.468	0	0.009	0.056	6.721E-4	0.008	0.007	0.864	1.438	0.314	0.899	0.263
Track_273	273	NaN	NaN	4	0	0	0	0	0	720.030	0	720.030	6.701	273	530.203	304.480	0	0.010	0.013	0.008	0.008	0.003	1.030	1.265	0.612	1.257	0.266
Track_274	274	NaN	NaN	12	0	0	0	0	0	2640.110	0	2640.110	22.312	274	311.468	185.148	0	0.012	0.026	0.006	0.011	0.006	1.179	1.435	0.775	1.278	0.197
Track_275	275	NaN	NaN	5	0	0	0	0	0	960.040	0	960.040	8.795	275	473.917	305.782	0	0.011	0.021	0.007	0.008	0.006	0.903	1.162	0.544	0.958	0.203
Track_276	276	NaN	NaN	13	0	0	0	0	0	2880.120	480.020	3360.140	16.897	276	323.968	188.478	0	0.011	0.027	0.002	0.011	0.006	0.838	1.063	0.269	0.971	0.271
Track_277	277	NaN	NaN	52	0	0	0	0	0	12240.510	0	12240.510	63.016	277	520.339	194.740	0	0.008	0.019	0.001	0.007	0.004	1.217	1.759	0.626	1.087	0.324
Track_278	278	NaN	NaN	12	0	0	0	0	0	2640.110	0	2640.110	26.226	278	133.320	316.500	0	0.016	0.049	0.005	0.014	0.013	0.430	0.628	0.272	0.415	0.098
Track_279	279	NaN	NaN	32	0	0	0	0	0	7440.310	0	7440.310	32.733	279	121.364	195.793	0	0.007	0.014	3.613E-4	0.007	0.003	0.902	1.073	0.552	0.932	0.127
Track_280	280	NaN	NaN	42	0	0	0	0	0	9840.410	0	9840.410	66.773	280	95.981	339.171	0	0.013	0.029	0.003	0.013	0.006	1.043	1.646	0.233	1.061	0.295
Track_281	281	NaN	NaN	28	0	0	0	0	0	6480.270	0	6480.270	27.810	281	190.964	194.220	0	0.008	0.019	0.002	0.007	0.004	0.788	1.356	0.359	0.818	0.255
Track_282	282	NaN	NaN	10	0	0	0	0	0	2160.090	0	2160.090	13.141	282	77.079	185.886	0	0.011	0.028	0.004	0.009	0.007	0.855	1.097	0.521	1.016	0.220
Track_283	283	NaN	NaN	9	0	0	0	0	0	1920.080	0	1920.080	7.165	283	450.828	308.757	0	0.014	0.041	5.504E-4	0.013	0.012	0.294	0.436	0.235	0.290	0.056
Track_284	284	NaN	NaN	29	0	0	0	0	0	6720.280	240.010	6960.290	18.570	284	384.060	190.267	0	0.006	0.017	4.055E-4	0.006	0.004	0.655	1.089	0.274	0.618	0.237
Track_285	285	NaN	NaN	2	0	0	0	0	0	240.010	480.020	720.030	2.574	285	539.202	308.654	0	0.011	0.011	0.011	0.011	NaN	0.278	0.310	0.246	0.310	0.032
Track_286	286	NaN	NaN	29	0	0	0	0	0	6720.280	0	6720.280	37.410	286	54.059	185.727	0	0.008	0.017	0.002	0.008	0.004	1.111	1.372	0.647	1.117	0.173
Track_287	287	NaN	NaN	18	0	0	0	0	0	4080.170	0	4080.170	26.691	287	480.865	317.547	0	0.010	0.023	0.002	0.010	0.005	1.065	1.468	0.662	1.058	0.253
Track_288	288	NaN	NaN	23	0	0	0	0	0	5280.220	0	5280.220	31.928	288	71.878	195.070	0	0.008	0.019	0.003	0.007	0.004	0.715	0.995	0.443	0.684	0.163
Track_289	289	NaN	NaN	25	0	0	0	0	0	5760.240	0	5760.240	54.443	289	72.932	331.926	0	0.012	0.021	0.005	0.013	0.005	1.179	1.727	0.414	1.246	0.379
Track_290	290	NaN	NaN	52	0	0	0	0	0	12240.510	0	12240.510	31.619	290	396.194	15.427	0	0.007	0.040	6.589E-5	0.006	0.006	0.822	1.206	0.378	0.877	0.192
Track_291	291	NaN	NaN	42	0	0	0	0	0	9840.410	0	9840.410	52.186	291	130.831	316.774	0	0.011	0.024	5.608E-4	0.011	0.006	1.145	1.648	0.457	1.146	0.332
Track_292	292	NaN	NaN	8	0	0	0	0	0	1680.070	0	1680.070	14.051	292	52.977	185.294	0	0.012	0.020	0.006	0.011	0.004	1.092	1.333	0.330	1.252	0.316
Track_293	293	NaN	NaN	9	0	0	0	0	0	1920.080	0	1920.080	2.212	293	359.945	27.097	0	0.006	0.013	0.003	0.006	0.003	1.276	1.462	0.959	1.291	0.131
Track_294	294	NaN	NaN	15	0	0	0	0	0	3360.140	0	3360.140	15.311	294	103.548	184.687	0	0.008	0.012	0.003	0.009	0.003	0.610	0.883	0.262	0.645	0.188
Track_295	295	NaN	NaN	47	0	0	0	0	0	11040.460	0	11040.460	34.081	295	186.007	197.227	0	0.008	0.021	6.018E-4	0.006	0.005	1.051	1.455	0.264	1.094	0.264
Track_296	296	NaN	NaN	42	0	0	0	0	0	9840.410	0	9840.410	29.379	296	458.458	17.565	0	0.007	0.017	2.756E-4	0.007	0.005	0.717	1.428	0.232	0.697	0.309
Track_297	297	NaN	NaN	41	0	0	0	0	0	9600.400	0	9600.400	59.844	297	247.828	209.328	0	0.009	0.021	0.003	0.008	0.003	0.802	1.432	0.294	0.742	0.274
Track_298	298	NaN	NaN	15	0	0	0	0	0	3360.140	0	3360.140	23.373	298	102.672	318.047	0	0.016	0.035	0.004	0.012	0.011	0.822	1.317	0.334	0.826	0.291
Track_299	299	NaN	NaN	24	0	0	0	0	0	5520.230	0	5520.230	9.999	299	227.843	26.551	0	0.008	0.060	4.217E-4	0.005	0.012	0.706	1.109	0.310	0.692	0.193
Track_300	300	NaN	NaN	61	0	0	0	0	0	14400.600	0	14400.600	91.012	300	294.659	224.174	0	0.010	0.023	0.003	0.009	0.005	0.977	1.471	0.628	0.953	0.225
Track_301	301	NaN	NaN	19	0	0	0	0	0	4320.180	0	4320.180	4.401	301	309.516	28.070	0	0.006	0.013	0.001	0.006	0.004	0.777	1.243	0.328	0.824	0.307
Track_302	302	NaN	NaN	31	0	0	0	0	0	7200.300	0	7200.300	36.302	302	570.130	186.064	0	0.008	0.030	0.002	0.006	0.006	0.716	1.111	0.240	0.666	0.187
Track_303	303	NaN	NaN	20	0	0	0	0	0	4560.190	0	4560.190	41.275	303	512.061	324.402	0	0.011	0.021	8.588E-4	0.010	0.006	1.408	1.817	0.291	1.508	0.415
Track_304	304	NaN	NaN	41	0	0	0	0	0	9600.400	0	9600.400	18.527	304	428.218	193.306	0	0.008	0.022	5.490E-4	0.006	0.005	1.225	1.627	0.432	1.214	0.213
Track_305	305	NaN	NaN	17	0	0	0	0	0	3840.160	0	3840.160	7.737	305	430.766	26.024	0	0.007	0.018	0.001	0.006	0.004	0.929	1.155	0.389	0.976	0.215
Track_306	306	NaN	NaN	49	0	0	0	0	0	11520.480	0	11520.480	14.977	306	413.473	315.497	0	0.011	0.023	0.004	0.011	0.005	1.066	1.443	0.433	1.137	0.224
Track_307	307	NaN	NaN	39	0	0	0	0	0	9120.380	0	9120.380	32.103	307	161.710	196.918	0	0.007	0.018	9.594E-4	0.007	0.004	1.164	1.419	0.806	1.173	0.134
Track_308	308	NaN	NaN	32	0	0	0	0	0	7440.310	0	7440.310	39.420	308	555.398	17.097	0	0.012	0.054	0.003	0.008	0.010	1.082	1.681	0.255	1.401	0.524
Track_309	309	NaN	NaN	19	0	0	0	0	0	4320.180	0	4320.180	24.666	309	269.300	191.561	0	0.013	0.031	0.006	0.010	0.007	0.859	1.160	0.373	0.889	0.203
Track_310	310	NaN	NaN	59	0	0	0	0	0	13920.580	0	13920.580	167.207	310	111.302	372.612	0	0.015	0.038	0.001	0.014	0.007	1.224	1.809	0.240	1.366	0.495
Track_311	311	NaN	NaN	60	0	0	0	0	0	14160.590	0	14160.590	32.384	311	453.129	190.393	0	0.007	0.017	0.001	0.006	0.004	1.183	1.533	0.326	1.251	0.260
Track_312	312	NaN	NaN	9	0	0	0	0	0	1920.080	480.020	2400.100	11.562	312	292.992	316.133	0	0.011	0.020	0.004	0.010	0.007	0.448	0.532	0.284	0.470	0.083
Track_313	313	NaN	NaN	48	0	0	0	0	0	11280.470	0	11280.470	59.163	313	493.100	14.338	0	0.008	0.034	2.625E-4	0.007	0.007	1.390	1.634	0.400	1.480	0.304
Track_314	314	NaN	NaN	70	0	0	0	0	0	16560.690	0	16560.690	141.918	314	110.977	212.944	0	0.011	0.031	4.884E-4	0.010	0.006	0.883	1.275	0.251	0.928	0.222
Track_315	315	NaN	NaN	13	0	0	0	0	0	2880.120	0	2880.120	19.280	315	524.894	317.354	0	0.009	0.013	0.006	0.010	0.002	1.205	1.355	0.800	1.279	0.172
Track_316	316	NaN	NaN	17	0	0	0	0	0	3840.160	0	3840.160	10.308	316	517.504	24.846	0	0.005	0.010	0.002	0.005	0.003	1.142	1.405	0.616	1.245	0.250
Track_317	317	NaN	NaN	33	0	0	0	0	0	7680.320	0	7680.320	38.056	317	147.703	202.729	0	0.008	0.020	0.002	0.007	0.004	0.682	1.111	0.341	0.696	0.186
Track_318	318	NaN	NaN	4	0	0	0	0	0	720.030	0	720.030	7.879	318	125.252	312.435	0	0.011	0.020	0.006	0.008	0.007	0.839	1.084	0.571	0.937	0.192
Track_319	319	NaN	NaN	19	0	0	0	0	0	4320.180	0	4320.180	12.622	319	214.516	33.904	0	0.005	0.022	8.223E-4	0.005	0.005	0.635	0.833	0.348	0.682	0.137
Track_320	320	NaN	NaN	35	0	0	0	0	0	8160.340	0	8160.340	25.156	320	443.562	193.547	0	0.006	0.013	0.001	0.007	0.003	1.228	1.642	0.482	1.317	0.316
Track_321	321	NaN	NaN	31	0	0	0	0	0	7200.300	0	7200.300	12.833	321	393.975	24.287	0	0.006	0.014	0.002	0.005	0.003	0.823	1.069	0.532	0.807	0.124
Track_322	322	NaN	NaN	17	0	0	0	0	0	3840.160	0	3840.160	31.148	322	184.925	329.775	0	0.014	0.024	0.003	0.013	0.006	1.398	1.806	0.704	1.505	0.330
Track_323	323	NaN	NaN	4	0	0	0	0	0	720.030	240.010	960.040	6.910	323	423.467	28.872	0	0.018	0.032	0.008	0.014	0.013	0.466	0.519	0.377	0.513	0.057
Track_324	324	NaN	NaN	4	0	0	0	0	0	720.030	0	720.030	2.484	324	579.130	28.002	0	0.006	0.009	0.003	0.007	0.003	0.314	0.371	0.274	0.310	0.035
Track_325	325	NaN	NaN	15	0	0	0	0	0	3360.140	0	3360.140	15.641	325	107.689	191.719	0	0.006	0.013	8.456E-4	0.005	0.003	0.652	0.879	0.388	0.679	0.148
Track_326	326	NaN	NaN	8	0	0	0	0	0	1680.070	0	1680.070	15.770	326	503.845	318.425	0	0.010	0.020	0.006	0.011	0.005	0.416	0.572	0.294	0.429	0.099
Track_327	327	NaN	NaN	39	0	0	0	0	0	9120.380	0	9120.380	19.584	327	471.630	196.539	0	0.007	0.022	5.934E-4	0.006	0.005	1.258	1.491	0.276	1.312	0.207
Track_328	328	NaN	NaN	36	0	0	0	0	0	8400.350	0	8400.350	9.980	328	259.259	34.268	0	0.007	0.058	6.491E-4	0.005	0.009	0.601	1.397	0.279	0.556	0.267
Track_329	329	NaN	NaN	18	0	0	0	0	0	4080.170	0	4080.170	20.573	329	468.406	320.322	0	0.009	0.019	0.004	0.010	0.004	1.278	1.824	0.555	1.248	0.396
Track_330	330	NaN	NaN	14	0	0	0	0	0	3120.130	0	3120.130	9.633	330	191.760	30.243	0	0.006	0.009	0.001	0.006	0.002	0.625	0.953	0.238	0.610	0.197
Track_331	331	NaN	NaN	22	0	0	0	0	0	5040.210	0	5040.210	22.502	331	556.761	192.619	0	0.006	0.011	8.927E-4	0.006	0.003	0.480	0.637	0.256	0.508	0.092
Track_332	332	NaN	NaN	58	0	0	0	0	0	13680.570	0	13680.570	4.256	332	323.573	38.801	0	0.010	0.038	0.001	0.008	0.007	1.008	1.512	0.381	1.048	0.277
Track_333	333	NaN	NaN	49	0	0	0	0	0	11520.480	0	11520.480	44.669	333	510.080	199.936	0	0.007	0.018	0.001	0.007	0.004	1.241	1.600	0.672	1.281	0.268
Track_334	334	NaN	NaN	11	0	0	0	0	0	2400.100	0	2400.100	3.066	334	341.201	319.282	0	0.011	0.036	0.002	0.008	0.010	0.328	0.430	0.245	0.311	0.063
Track_335	335	NaN	NaN	10	0	0	0	0	0	2160.090	0	2160.090	12.591	335	358.957	191.325	0	0.008	0.011	0.005	0.008	0.002	0.566	0.994	0.259	0.478	0.228
Track_336	336	NaN	NaN	63	0	0	0	0	0	14880.620	0	14880.620	33.237	336	376.624	314.093	0	0.010	0.026	5.070E-4	0.010	0.006	0.888	1.542	0.351	0.882	0.343
Track_337	337	NaN	NaN	19	0	0	0	0	0	4320.180	0	4320.180	9.416	337	79.673	33.851	0	0.006	0.016	0.002	0.005	0.004	1.215	1.401	0.974	1.207	0.095
Track_338	338	NaN	NaN	61	0	0	0	0	0	14400.600	0	14400.600	66.791	338	484.918	196.071	0	0.007	0.018	8.593E-4	0.007	0.004	1.029	1.440	0.279	1.106	0.288
Track_339	339	NaN	NaN	62	0	0	0	0	0	14640.610	0	14640.610	49.705	339	104.450	27.073	0	0.011	0.034	5.977E-4	0.011	0.007	0.916	1.501	0.248	1.009	0.316
Track_340	340	NaN	NaN	8	0	0	0	0	0	1680.070	0	1680.070	9.084	340	488.266	188.148	0	0.006	0.011	0.001	0.006	0.004	0.568	0.753	0.290	0.652	0.165
Track_341	341	NaN	NaN	46	0	0	0	0	0	10800.450	0	10800.450	66.427	341	491.197	339.267	0	0.010	0.025	8.022E-4	0.009	0.006	0.820	1.626	0.238	0.723	0.423
Track_342	342	NaN	NaN	39	0	0	0	0	0	9120.380	0	9120.380	28.451	342	467.101	24.533	0	0.007	0.028	0.001	0.005	0.006	0.890	1.259	0.232	0.910	0.235
Track_343	343	NaN	NaN	7	0	0	0	0	0	1440.060	0	1440.060	12.572	343	221.994	188.315	0	0.009	0.012	0.007	0.010	0.002	0.632	0.889	0.352	0.583	0.198
Track_344	344	NaN	NaN	3	0	0	0	0	0	480.020	480.020	960.040	1.315	344	481.572	318.034	0	0.005	0.006	0.004	0.006	0.002	0.370	0.403	0.306	0.401	0.045
Track_345	345	NaN	NaN	19	0	0	0	0	0	4320.180	0	4320.180	7.503	345	248.967	32.466	0	0.005	0.014	7.013E-4	0.004	0.004	0.582	0.820	0.242	0.611	0.137
Track_346	346	NaN	NaN	20	0	0	0	0	0	4560.190	0	4560.190	11.831	346	567.995	184.306	0	0.008	0.041	0.001	0.006	0.009	0.625	0.830	0.374	0.647	0.117
Track_347	347	NaN	NaN	20	0	0	0	0	0	4560.190	240.010	4800.200	43.604	347	333.447	316.872	0	0.013	0.028	0.002	0.011	0.008	0.447	0.651	0.238	0.502	0.118
Track_348	348	NaN	NaN	12	0	0	0	0	0	2640.110	0	2640.110	17.129	348	339.769	193.738	0	0.011	0.025	0.001	0.012	0.007	0.853	1.362	0.247	0.707	0.348
Track_349	349	NaN	NaN	24	0	0	0	0	0	5520.230	0	5520.230	14.728	349	437.492	26.168	0	0.008	0.029	0.002	0.006	0.006	0.734	0.974	0.398	0.754	0.131
Track_350	350	NaN	NaN	27	0	0	0	0	0	6240.260	0	6240.260	20.243	350	459.000	331.125	0	0.010	0.021	0.003	0.009	0.006	1.357	1.735	0.965	1.337	0.209
Track_351	351	NaN	NaN	8	0	0	0	0	0	1680.070	0	1680.070	7.178	351	276.412	31.817	0	0.006	0.023	6.898E-5	0.003	0.008	0.853	1.134	0.470	0.955	0.248
Track_352	352	NaN	NaN	14	0	0	0	0	0	3120.130	0	3120.130	8.247	352	282.651	32.696	0	0.004	0.009	9.505E-4	0.005	0.002	0.774	1.090	0.414	0.778	0.178
Track_353	353	NaN	NaN	7	0	0	0	0	0	1440.060	0	1440.060	16.243	353	58.526	322.940	0	0.012	0.021	0.008	0.012	0.005	0.366	0.486	0.288	0.332	0.069
Track_354	354	NaN	NaN	35	0	0	0	0	0	8160.340	0	8160.340	26.029	354	211.201	199.488	0	0.006	0.019	5.307E-4	0.005	0.004	0.948	1.258	0.637	0.932	0.148
Track_355	355	NaN	NaN	35	0	0	0	0	0	8160.340	0	8160.340	24.966	355	162.268	33.769	0	0.007	0.019	6.189E-4	0.006	0.004	0.780	1.067	0.444	0.800	0.148
Track_356	356	NaN	NaN	41	0	0	0	0	0	9600.400	0	9600.400	14.756	356	394.145	197.790	0	0.008	0.049	0.001	0.006	0.008	0.627	1.161	0.308	0.564	0.234
Track_357	357	NaN	NaN	71	0	0	0	0	0	16800.700	0	16800.700	108.906	357	161.867	211.906	0	0.009	0.027	0.002	0.008	0.005	0.817	1.178	0.250	0.812	0.167
Track_358	358	NaN	NaN	13	0	0	0	0	0	2880.120	0	2880.120	28.990	358	105.094	328.528	0	0.012	0.031	0.002	0.011	0.009	1.025	1.357	0.616	1.215	0.276
Track_359	359	NaN	NaN	4	0	0	0	0	0	720.030	0	720.030	2.589	359	300.310	31.832	0	0.005	0.008	0.003	0.006	0.002	0.436	0.500	0.343	0.493	0.065
Track_360	360	NaN	NaN	18	0	0	0	0	0	4080.170	0	4080.170	36.657	360	513.190	332.879	0	0.012	0.026	0.004	0.012	0.006	0.763	1.650	0.249	0.755	0.469
Track_361	361	NaN	NaN	35	0	0	0	0	0	8160.340	0	8160.340	62.569	361	37.948	203.215	0	0.010	0.019	0.003	0.009	0.005	0.872	1.189	0.423	0.874	0.204
Track_362	362	NaN	NaN	27	0	0	0	0	0	6240.260	0	6240.260	16.338	362	124.345	32.634	0	0.006	0.017	9.587E-4	0.005	0.004	1.069	1.555	0.379	1.104	0.324
Track_363	363	NaN	NaN	46	0	0	0	0	0	10800.450	0	10800.450	28.339	363	163.015	319.855	0	0.012	0.030	0.002	0.011	0.007	0.914	1.547	0.305	0.972	0.364
Track_364	364	NaN	NaN	13	0	0	0	0	0	2880.120	0	2880.120	6.810	364	112.999	323.701	0	0.011	0.025	0.004	0.010	0.006	0.895	1.182	0.460	0.964	0.203
Track_365	365	NaN	NaN	20	0	0	0	0	0	4560.190	0	4560.190	2.647	365	170.534	33.500	0	0.007	0.014	0.001	0.008	0.004	0.677	0.942	0.442	0.693	0.138
Track_366	366	NaN	NaN	11	0	0	0	0	0	2400.100	0	2400.100	21.406	366	305.769	194.760	0	0.011	0.017	0.004	0.011	0.003	1.245	1.467	0.676	1.359	0.265
Track_367	367	NaN	NaN	65	0	0	0	0	0	15360.640	0	15360.640	52.532	367	158.938	44.959	0	0.010	0.027	4.639E-4	0.009	0.007	0.728	1.460	0.315	0.698	0.219
Track_368	368	NaN	NaN	37	0	0	0	0	0	8640.360	480.020	9120.380	55.357	368	325.576	216.931	0	0.010	0.023	0.004	0.009	0.004	0.983	1.397	0.289	1.065	0.300
Track_369	369	NaN	NaN	7	0	0	0	0	0	1440.060	480.020	1920.080	4.463	369	349.330	324.574	0	0.006	0.013	0.003	0.006	0.004	0.426	0.537	0.274	0.445	0.087
Track_370	370	NaN	NaN	8	0	0	0	0	0	1680.070	0	1680.070	13.084	370	323.922	191.025	0	0.009	0.011	0.007	0.009	0.002	0.558	0.689	0.416	0.568	0.084
Track_371	371	NaN	NaN	27	0	0	0	0	0	6240.260	0	6240.260	41.467	371	471.247	336.758	0	0.008	0.033	8.355E-4	0.008	0.006	1.454	1.806	0.275	1.559	0.349
Track_372	372	NaN	NaN	22	0	0	0	0	0	5040.210	0	5040.210	22.224	372	534.541	28.129	0	0.006	0.017	0.001	0.005	0.004	0.680	1.255	0.233	0.595	0.343
Track_373	373	NaN	NaN	62	0	0	0	0	0	14640.610	240.010	14880.620	18.353	373	369.585	204.487	0	0.007	0.032	7.812E-4	0.007	0.005	0.811	1.421	0.251	0.835	0.267
Track_374	374	NaN	NaN	24	0	0	0	0	0	5520.230	0	5520.230	55.686	374	489.165	346.602	0	0.010	0.019	4.105E-4	0.009	0.005	1.009	1.727	0.321	0.911	0.510
Track_375	375	NaN	NaN	48	0	0	0	0	0	11280.470	0	11280.470	22.986	375	343.077	30.172	0	0.008	0.024	4.217E-4	0.007	0.005	1.069	1.548	0.322	1.104	0.293
Track_376	376	NaN	NaN	63	0	0	0	0	0	14880.620	0	14880.620	96.246	376	197.515	203.961	0	0.009	0.033	4.505E-4	0.008	0.006	0.970	1.464	0.353	1.049	0.290
Track_377	377	NaN	NaN	18	0	0	0	0	0	4080.170	0	4080.170	47.991	377	76.624	351.557	0	0.016	0.036	0.006	0.013	0.009	0.764	1.737	0.249	0.714	0.544
Track_378	378	NaN	NaN	46	0	0	0	0	0	10800.450	0	10800.450	50.757	378	116.801	36.515	0	0.009	0.024	9.643E-4	0.008	0.006	1.067	1.379	0.463	1.117	0.183
Track_379	379	NaN	NaN	55	0	0	0	0	0	12960.540	0	12960.540	54.320	379	209.729	202.539	0	0.008	0.023	0.002	0.007	0.005	1.075	1.550	0.391	1.137	0.322
Track_380	380	NaN	NaN	41	0	0	0	0	0	9600.400	0	9600.400	25.890	380	407.373	314.394	0	0.012	0.024	8.748E-4	0.012	0.006	1.074	1.694	0.441	1.054	0.330
Track_381	381	NaN	NaN	24	0	0	0	0	0	5520.230	0	5520.230	15.223	381	495.341	30.517	0	0.005	0.014	6.055E-4	0.005	0.003	0.988	1.163	0.702	1.044	0.128
Track_382	382	NaN	NaN	18	0	0	0	0	0	4080.170	0	4080.170	7.832	382	75.826	197.287	0	0.009	0.049	0.001	0.006	0.011	0.764	1.106	0.233	0.915	0.266
Track_383	383	NaN	NaN	12	0	0	0	0	0	2640.110	0	2640.110	32.897	383	85.722	334.284	0	0.015	0.029	0.002	0.016	0.007	1.389	1.721	1.096	1.418	0.159
Track_384	384	NaN	NaN	6	0	0	0	0	0	1200.050	240.010	1440.060	5.349	384	181.401	33.914	0	0.006	0.008	0.001	0.006	0.003	0.434	0.591	0.307	0.465	0.100
Track_385	385	NaN	NaN	64	0	0	0	0	0	15120.630	0	15120.630	94.995	385	119.282	208.481	0	0.011	0.060	0.001	0.008	0.009	0.991	1.394	0.273	1.085	0.289
Track_386	386	NaN	NaN	66	0	0	0	0	0	15600.650	0	15600.650	72.136	386	353.841	370.041	0	0.013	0.031	0.001	0.012	0.007	0.812	1.784	0.313	0.675	0.421
Track_387	387	NaN	NaN	54	0	0	0	0	0	12720.530	0	12720.530	63.490	387	473.071	16.374	0	0.008	0.024	0.002	0.007	0.005	1.092	1.469	0.446	1.176	0.266
Track_388	388	NaN	NaN	37	0	0	0	0	0	8640.360	0	8640.360	55.689	388	254.289	215.857	0	0.009	0.016	0.002	0.009	0.004	0.801	1.077	0.346	0.810	0.174
Track_389	389	NaN	NaN	7	0	0	0	0	0	1440.060	0	1440.060	22.408	389	65.615	328.550	0	0.016	0.021	0.006	0.020	0.006	0.623	1.021	0.320	0.604	0.208
Track_390	390	NaN	NaN	14	0	0	0	0	0	3120.130	0	3120.130	1.174	390	368.266	34.504	0	0.005	0.008	4.352E-4	0.005	0.003	0.595	0.821	0.275	0.632	0.153
Track_391	391	NaN	NaN	58	0	0	0	0	0	13680.570	0	13680.570	28.841	391	429.515	205.064	0	0.007	0.017	7.164E-4	0.006	0.004	1.292	1.608	0.267	1.419	0.310
Track_392	392	NaN	NaN	12	0	0	0	0	0	2640.110	0	2640.110	4.317	392	124.092	327.999	0	0.011	0.041	0.002	0.007	0.011	0.904	1.449	0.320	1.110	0.397
Track_393	393	NaN	NaN	45	0	0	0	0	0	10560.440	0	10560.440	32.778	393	370.031	30.520	0	0.008	0.021	9.636E-4	0.006	0.005	0.812	1.220	0.244	0.852	0.270
Track_394	394	NaN	NaN	12	0	0	0	0	0	2640.110	480.020	3120.130	13.465	394	557.747	196.136	0	0.007	0.011	0.003	0.006	0.002	0.353	0.418	0.235	0.382	0.062
Track_395	395	NaN	NaN	48	0	0	0	0	0	11280.470	0	11280.470	74.713	395	68.553	208.331	0	0.011	0.030	0.002	0.010	0.007	0.852	1.271	0.336	0.876	0.240
Track_396	396	NaN	NaN	4	0	0	0	0	0	720.030	0	720.030	7.836	396	470.585	326.432	0	0.011	0.013	0.009	0.011	0.002	1.298	1.549	1.086	1.326	0.168
Track_397	397	NaN	NaN	21	0	0	0	0	0	4800.200	0	4800.200	14.125	397	602.756	29.593	0	0.009	0.034	0.002	0.006	0.007	0.722	1.158	0.498	0.699	0.138
Track_398	398	NaN	NaN	60	0	0	0	0	0	14160.590	0	14160.590	78.132	398	288.087	234.192	0	0.010	0.040	0.002	0.009	0.006	1.062	1.793	0.235	1.130	0.458
Track_399	399	NaN	NaN	21	0	0	0	0	0	4800.200	0	4800.200	11.992	399	240.351	41.016	0	0.007	0.018	0.001	0.005	0.004	0.510	0.773	0.250	0.518	0.167
Track_400	400	NaN	NaN	34	0	0	0	0	0	7920.330	0	7920.330	11.795	400	445.455	334.546	0	0.011	0.022	0.003	0.010	0.005	1.144	1.739	0.290	1.370	0.454
Track_401	401	NaN	NaN	6	0	0	0	0	0	1200.050	0	1200.050	6.909	401	182.838	192.737	0	0.009	0.014	0.006	0.008	0.004	0.702	0.928	0.446	0.779	0.179
Track_402	402	NaN	NaN	32	0	0	0	0	0	7440.310	0	7440.310	19.687	402	446.397	27.309	0	0.006	0.012	1.160E-4	0.005	0.003	0.894	1.204	0.563	0.903	0.171
Track_403	403	NaN	NaN	5	0	0	0	0	0	960.040	0	960.040	1.197	403	395.443	329.050	0	0.006	0.013	7.123E-4	0.006	0.006	0.526	0.992	0.239	0.481	0.282
Track_404	404	NaN	NaN	37	0	0	0	0	0	8640.360	0	8640.360	19.192	404	410.863	202.101	0	0.006	0.013	1.792E-4	0.006	0.003	1.550	1.808	1.156	1.563	0.163
Track_405	405	NaN	NaN	49	0	0	0	0	0	11520.480	0	11520.480	26.645	405	450.220	201.394	0	0.007	0.024	5.940E-4	0.006	0.005	0.911	1.347	0.246	0.935	0.206
Track_406	406	NaN	NaN	6	0	0	0	0	0	1200.050	240.010	1440.060	3.098	406	291.528	329.475	0	0.013	0.021	0.006	0.010	0.006	0.300	0.371	0.241	0.314	0.043
Track_407	407	NaN	NaN	55	0	0	0	0	0	12960.540	0	12960.540	44.293	407	444.921	23.106	0	0.008	0.030	0.001	0.007	0.005	0.795	1.303	0.245	0.761	0.243
Track_408	408	NaN	NaN	11	0	0	0	0	0	2400.100	0	2400.100	12.112	408	542.675	194.945	0	0.006	0.012	0.002	0.005	0.004	0.343	0.407	0.260	0.352	0.052
Track_409	409	NaN	NaN	31	0	0	0	0	0	7200.300	0	7200.300	63.416	409	289.989	215.336	0	0.013	0.055	0.003	0.010	0.011	0.894	1.421	0.289	0.936	0.323
Track_410	410	NaN	NaN	12	0	0	0	0	0	2640.110	0	2640.110	8.609	410	563.310	36.883	0	0.006	0.015	0.001	0.006	0.004	0.541	1.232	0.242	0.437	0.314
Track_411	411	NaN	NaN	74	0	0	0	0	0	17520.730	0	17520.730	86.003	411	435.276	349.522	0	0.012	0.026	4.490E-4	0.011	0.006	1.169	1.711	0.261	1.208	0.341
Track_412	412	NaN	NaN	22	0	0	0	0	0	5040.210	240.010	5280.220	16.471	412	582.195	188.626	0	0.009	0.056	0.001	0.006	0.011	0.765	0.955	0.480	0.792	0.112
Track_413	413	NaN	NaN	4	0	0	0	0	0	720.030	0	720.030	5.947	413	382.596	191.908	0	0.009	0.014	0.003	0.010	0.005	0.598	0.815	0.234	0.798	0.235
Track_414	414	NaN	NaN	5	0	0	0	0	0	960.040	0	960.040	7.523	414	142.790	332.628	0	0.009	0.019	0.004	0.008	0.007	0.559	0.721	0.430	0.496	0.113
Track_415	415	NaN	NaN	61	0	0	0	0	0	14400.600	0	14400.600	94.894	415	137.929	212.795	0	0.009	0.025	0.001	0.008	0.006	0.741	1.009	0.306	0.778	0.157
Track_416	416	NaN	NaN	33	0	0	0	0	0	7680.320	0	7680.320	42.851	416	432.721	343.471	0	0.009	0.023	3.045E-4	0.008	0.006	1.103	1.504	0.543	1.195	0.254
Track_417	417	NaN	NaN	100	0	0	0	0	0	23760.990	0	23760.990	163.809	417	291.200	263.432	0	0.010	0.059	0.002	0.008	0.008	0.710	1.210	0.249	0.754	0.228
Track_418	418	NaN	NaN	5	0	0	0	0	0	960.040	0	960.040	1.577	418	403.557	35.379	0	0.005	0.009	8.710E-4	0.008	0.004	0.910	1.035	0.743	0.918	0.098
Track_419	419	NaN	NaN	21	0	0	0	0	0	4800.200	480.020	5280.220	24.605	419	564.662	202.267	0	0.007	0.014	9.756E-4	0.007	0.004	1.067	1.362	0.481	1.093	0.223
Track_420	420	NaN	NaN	7	0	0	0	0	0	1440.060	0	1440.060	5.500	420	478.731	36.709	0	0.006	0.009	0.001	0.008	0.003	0.382	0.511	0.295	0.387	0.070
Track_421	421	NaN	NaN	25	0	0	0	0	0	5760.240	0	5760.240	45.763	421	92.350	351.209	0	0.011	0.021	0.003	0.011	0.005	1.120	1.769	0.231	1.099	0.453
Track_422	422	NaN	NaN	94	0	0	0	0	0	22320.930	0	22320.930	167.947	422	161.011	207.973	0	0.012	0.038	6.627E-4	0.011	0.007	0.824	1.148	0.270	0.862	0.188
Track_423	423	NaN	NaN	28	0	0	0	0	0	6480.270	0	6480.270	12.098	423	89.811	38.063	0	0.007	0.019	0.001	0.005	0.006	1.111	1.353	0.796	1.113	0.106
Track_424	424	NaN	NaN	13	0	0	0	0	0	2880.120	480.020	3360.140	15.073	424	242.097	202.501	0	0.011	0.041	0.003	0.008	0.010	0.408	0.663	0.233	0.379	0.127
Track_425	425	NaN	NaN	5	0	0	0	0	0	960.040	0	960.040	4.537	425	310.502	34.896	0	0.005	0.007	0.002	0.007	0.002	0.808	0.953	0.723	0.757	0.085
Track_426	426	NaN	NaN	12	0	0	0	0	0	2640.110	0	2640.110	21.475	426	123.724	349.187	0	0.017	0.049	0.005	0.013	0.012	0.772	1.262	0.348	0.816	0.320
Track_427	427	NaN	NaN	2	0	0	0	0	0	240.010	480.020	720.030	1.924	427	391.974	194.056	0	0.008	0.008	0.008	0.008	NaN	0.248	0.264	0.233	0.264	0.015
Track_428	428	NaN	NaN	39	0	0	0	0	0	9120.380	0	9120.380	32.078	428	462.967	31.164	0	0.010	0.055	7.953E-4	0.006	0.012	0.803	1.060	0.235	0.899	0.266
Track_429	429	NaN	NaN	80	0	0	0	0	0	18960.790	0	18960.790	187.901	429	98.531	220.496	0	0.012	0.027	0.002	0.012	0.006	0.907	1.378	0.302	0.900	0.240
Track_430	430	NaN	NaN	24	0	0	0	0	0	5520.230	0	5520.230	49.331	430	108.576	358.333	0	0.012	0.020	0.002	0.013	0.005	1.666	1.893	1.299	1.666	0.141
Track_431	431	NaN	NaN	24	0	0	0	0	0	5520.230	0	5520.230	4.988	431	358.841	35.775	0	0.006	0.017	0.003	0.006	0.003	1.046	1.435	0.784	1.025	0.160
Track_432	432	NaN	NaN	66	0	0	0	0	0	15600.650	0	15600.650	127.411	432	104.365	216.215	0	0.011	0.025	0.002	0.010	0.005	0.581	1.174	0.239	0.589	0.201
Track_433	433	NaN	NaN	21	0	0	0	0	0	4800.200	0	4800.200	10.791	433	264.601	39.246	0	0.006	0.012	0.002	0.005	0.002	1.013	1.380	0.434	1.081	0.271
Track_434	434	NaN	NaN	14	0	0	0	0	0	3120.130	0	3120.130	25.761	434	437.845	347.515	0	0.011	0.020	0.003	0.010	0.004	1.312	1.666	0.982	1.291	0.169
Track_435	435	NaN	NaN	4	0	0	0	0	0	720.030	0	720.030	1.035	435	361.600	36.075	0	0.006	0.009	0.002	0.006	0.003	0.662	0.795	0.531	0.711	0.100
Track_436	436	NaN	NaN	123	0	0	0	0	0	29281.220	0	29281.220	65.788	436	379.001	230.104	0	0.009	0.061	8.582E-4	0.006	0.009	0.807	1.372	0.262	0.827	0.239
Track_437	437	NaN	NaN	19	0	0	0	0	0	4320.180	0	4320.180	32.522	437	423.687	350.377	0	0.010	0.024	0.004	0.010	0.006	0.970	1.373	0.632	0.960	0.220
Track_438	438	NaN	NaN	45	0	0	0	0	0	10560.440	240.010	10800.450	48.031	438	426.148	26.034	0	0.007	0.024	0.001	0.007	0.005	0.978	1.431	0.432	1.001	0.201
Track_439	439	NaN	NaN	30	0	0	0	0	0	6960.290	0	6960.290	42.680	439	570.242	200.465	0	0.007	0.020	0.001	0.006	0.005	1.094	1.325	0.602	1.163	0.191
Track_440	440	NaN	NaN	5	0	0	0	0	0	960.040	0	960.040	7.986	440	163.250	341.033	0	0.010	0.019	0.004	0.009	0.006	0.385	0.484	0.248	0.403	0.091
Track_441	441	NaN	NaN	23	0	0	0	0	0	5280.220	0	5280.220	9.506	441	112.148	42.007	0	0.006	0.014	8.043E-4	0.005	0.003	0.808	1.295	0.314	0.744	0.346
Track_442	442	NaN	NaN	7	0	0	0	0	0	1440.060	0	1440.060	8.819	442	369.297	196.374	0	0.008	0.026	0.001	0.007	0.009	0.616	0.736	0.426	0.652	0.105
Track_443	443	NaN	NaN	17	0	0	0	0	0	3840.160	0	3840.160	29.725	443	495.085	351.621	0	0.009	0.015	0.003	0.007	0.004	0.775	1.111	0.254	0.876	0.251
Track_444	444	NaN	NaN	111	0	0	0	0	0	26401.100	0	26401.100	128.617	444	221.804	221.600	0	0.010	0.053	9.560E-4	0.009	0.008	0.743	1.440	0.256	0.741	0.217
Track_445	445	NaN	NaN	63	0	0	0	0	0	14880.620	0	14880.620	49.541	445	245.981	46.724	0	0.008	0.023	0.001	0.007	0.005	1.127	1.619	0.344	1.231	0.294
Track_446	446	NaN	NaN	14	0	0	0	0	0	3120.130	0	3120.130	10.434	446	516.344	196.866	0	0.005	0.015	0.002	0.004	0.004	0.799	1.203	0.367	0.835	0.229
Track_447	447	NaN	NaN	17	0	0	0	0	0	3840.160	0	3840.160	36.935	447	133.802	351.096	0	0.012	0.027	0.004	0.014	0.006	1.330	1.709	0.844	1.291	0.268
Track_448	448	NaN	NaN	48	0	0	0	0	0	11280.470	0	11280.470	42.087	448	388.961	23.173	0	0.007	0.038	2.309E-4	0.006	0.007	0.980	1.389	0.354	0.952	0.214
Track_449	449	NaN	NaN	11	0	0	0	0	0	2400.100	0	2400.100	4.648	449	495.424	194.767	0	0.011	0.039	0.003	0.007	0.011	0.437	1.075	0.233	0.252	0.255
Track_450	450	NaN	NaN	64	0	0	0	0	0	15120.630	240.010	15360.640	51.329	450	264.681	51.047	0	0.007	0.023	5.026E-4	0.006	0.005	0.933	1.224	0.393	0.969	0.163
Track_451	451	NaN	NaN	69	0	0	0	0	0	16320.680	0	16320.680	47.605	451	454.862	205.359	0	0.008	0.026	6.124E-4	0.008	0.004	1.025	1.557	0.281	1.126	0.335
Track_452	452	NaN	NaN	10	0	0	0	0	0	2160.090	0	2160.090	34.658	452	85.572	356.887	0	0.021	0.040	0.011	0.019	0.008	0.463	0.591	0.322	0.489	0.089
Track_453	453	NaN	NaN	5	0	0	0	0	0	960.040	0	960.040	4.057	453	462.235	36.453	0	0.006	0.013	0.002	0.006	0.005	0.522	0.610	0.485	0.492	0.048
Track_454	454	NaN	NaN	31	0	0	0	0	0	7200.300	0	7200.300	40.972	454	60.321	207.835	0	0.008	0.019	0.003	0.009	0.004	0.811	1.136	0.324	0.838	0.147
Track_455	455	NaN	NaN	4	0	0	0	0	0	720.030	480.020	1200.050	4.504	455	543.814	36.690	0	0.007	0.010	0.004	0.007	0.003	0.464	0.630	0.341	0.506	0.114
Track_456	456	NaN	NaN	35	0	0	0	0	0	8160.340	0	8160.340	62.983	456	154.713	374.692	0	0.013	0.031	0.003	0.013	0.007	0.905	1.705	0.284	0.983	0.428
Track_457	457	NaN	NaN	22	0	0	0	0	0	5040.210	480.020	5520.230	3.549	457	322.848	33.473	0	0.009	0.033	0.002	0.006	0.008	0.786	1.282	0.322	0.805	0.286
Track_458	458	NaN	NaN	49	0	0	0	0	0	11520.480	0	11520.480	26.713	458	418.125	204.629	0	0.007	0.019	9.911E-4	0.006	0.004	0.994	1.351	0.462	1.014	0.195
Track_459	459	NaN	NaN	49	0	0	0	0	0	11520.480	0	11520.480	19.036	459	325.246	34.093	0	0.010	0.046	0.002	0.008	0.007	1.039	1.396	0.280	1.062	0.224
Track_460	460	NaN	NaN	17	0	0	0	0	0	3840.160	0	3840.160	18.204	460	524.389	200.489	0	0.006	0.012	0.001	0.006	0.003	0.929	1.317	0.556	0.963	0.227
Track_461	461	NaN	NaN	64	0	0	0	0	0	15120.630	0	15120.630	35.639	461	318.695	343.096	0	0.012	0.027	9.782E-4	0.011	0.006	0.996	1.707	0.270	1.002	0.392
Track_462	462	NaN	NaN	56	0	0	0	0	0	13200.550	0	13200.550	65.414	462	165.627	214.949	0	0.008	0.028	0.001	0.007	0.006	0.968	1.258	0.285	0.978	0.215
Track_463	463	NaN	NaN	9	0	0	0	0	0	1920.080	0	1920.080	6.289	463	504.942	36.359	0	0.005	0.011	8.283E-4	0.004	0.003	0.403	0.472	0.335	0.408	0.047
Track_464	464	NaN	NaN	19	0	0	0	0	0	4320.180	0	4320.180	37.761	464	413.093	359.046	0	0.011	0.021	0.004	0.010	0.005	0.566	1.113	0.315	0.484	0.227
Track_465	465	NaN	NaN	82	0	0	0	0	0	19440.810	0	19440.810	119.929	465	334.720	251.863	0	0.009	0.023	7.254E-4	0.008	0.004	0.943	1.449	0.304	0.986	0.271
Track_466	466	NaN	NaN	53	0	0	0	0	0	12480.520	240.010	12720.530	47.257	466	198.364	46.774	0	0.009	0.029	9.555E-4	0.007	0.006	0.617	0.871	0.253	0.631	0.151
Track_467	467	NaN	NaN	60	0	0	0	0	0	14160.590	0	14160.590	71.584	467	443.417	360.985	0	0.011	0.051	3.595E-4	0.010	0.008	1.156	1.608	0.526	1.164	0.252
Track_468	468	NaN	NaN	13	0	0	0	0	0	2880.120	0	2880.120	11.755	468	482.342	199.744	0	0.008	0.022	0.001	0.007	0.006	0.991	1.321	0.314	1.104	0.291
Track_469	469	NaN	NaN	14	0	0	0	0	0	3120.130	0	3120.130	13.939	469	56.096	40.052	0	0.008	0.017	4.970E-4	0.007	0.005	0.511	0.978	0.261	0.509	0.252
Track_470	470	NaN	NaN	56	0	0	0	0	0	13200.550	0	13200.550	59.271	470	214.365	211.258	0	0.008	0.022	0.001	0.007	0.005	0.978	1.427	0.346	1.002	0.264
Track_471	471	NaN	NaN	4	0	0	0	0	0	720.030	0	720.030	2.255	471	152.564	342.536	0	0.008	0.013	0.002	0.009	0.006	0.440	0.540	0.349	0.479	0.075
Track_472	472	NaN	NaN	36	0	0	0	0	0	8400.350	0	8400.350	12.033	472	274.156	42.222	0	0.007	0.030	3.132E-4	0.006	0.006	0.748	1.373	0.271	0.788	0.279
Track_473	473	NaN	NaN	47	0	0	0	0	0	11040.460	0	11040.460	64.764	473	463.384	365.015	0	0.009	0.024	0.002	0.008	0.005	1.340	1.713	0.797	1.379	0.215
Track_474	474	NaN	NaN	17	0	0	0	0	0	3840.160	240.010	4080.170	1.685	474	425.984	39.291	0	0.005	0.011	9.066E-4	0.004	0.003	0.950	1.108	0.800	0.940	0.084
Track_475	475	NaN	NaN	60	0	0	0	0	0	14160.590	0	14160.590	88.109	475	343.393	237.666	0	0.010	0.054	0.003	0.009	0.007	0.784	1.326	0.248	0.779	0.199
Track_476	476	NaN	NaN	38	0	0	0	0	0	8880.370	0	8880.370	28.691	476	132.092	42.323	0	0.008	0.031	4.420E-4	0.006	0.008	0.886	1.280	0.402	0.860	0.217
Track_477	477	NaN	NaN	37	0	0	0	0	0	8640.360	0	8640.360	63.061	477	429.549	369.745	0	0.013	0.035	0.002	0.012	0.008	1.221	1.578	0.398	1.288	0.257
Track_478	478	NaN	NaN	47	0	0	0	0	0	11040.460	0	11040.460	47.919	478	534.356	210.975	0	0.008	0.021	0.002	0.007	0.005	0.838	1.250	0.263	0.839	0.239
Track_479	479	NaN	NaN	9	0	0	0	0	0	1920.080	0	1920.080	6.284	479	195.061	40.515	0	0.007	0.016	0.001	0.006	0.005	0.742	1.027	0.356	0.754	0.232
Track_480	480	NaN	NaN	9	0	0	0	0	0	1920.080	0	1920.080	3.930	480	222.493	39.310	0	0.004	0.010	9.325E-4	0.004	0.003	0.993	1.175	0.347	1.049	0.235
Track_481	481	NaN	NaN	101	0	0	0	0	0	24001.000	0	24001.000	171.948	481	187.347	229.226	0	0.011	0.023	0.002	0.010	0.005	0.863	1.419	0.241	0.881	0.292
Track_482	482	NaN	NaN	10	0	0	0	0	0	2160.090	0	2160.090	22.419	482	131.624	354.686	0	0.013	0.026	0.005	0.011	0.007	0.858	1.498	0.407	0.843	0.354
Track_483	483	NaN	NaN	38	0	0	0	0	0	8880.370	0	8880.370	6.445	483	287.131	47.688	0	0.006	0.015	7.890E-4	0.005	0.004	0.763	1.117	0.402	0.769	0.183
Track_484	484	NaN	NaN	10	0	0	0	0	0	2160.090	0	2160.090	3.262	484	299.622	40.751	0	0.005	0.014	0.001	0.004	0.005	1.101	1.273	0.903	1.144	0.133
Track_485	485	NaN	NaN	46	0	0	0	0	0	10800.450	0	10800.450	52.812	485	245.380	225.082	0	0.009	0.017	0.003	0.008	0.003	0.894	1.240	0.638	0.878	0.134
Track_486	486	NaN	NaN	11	0	0	0	0	0	2400.100	0	2400.100	16.850	486	453.020	350.992	0	0.013	0.021	0.003	0.014	0.006	1.468	1.775	0.674	1.608	0.346
Track_487	487	NaN	NaN	51	0	0	0	0	0	12000.500	0	12000.500	52.969	487	495.885	27.009	0	0.007	0.024	1.871E-4	0.007	0.005	0.860	1.360	0.388	0.883	0.208
Track_488	488	NaN	NaN	26	0	0	0	0	0	6000.250	0	6000.250	7.660	488	446.349	201.432	0	0.006	0.015	0.001	0.005	0.004	0.931	1.441	0.442	0.913	0.353
Track_489	489	NaN	NaN	31	0	0	0	0	0	7200.300	0	7200.300	60.161	489	103.610	361.412	0	0.015	0.058	8.602E-4	0.015	0.011	1.120	1.705	0.276	1.129	0.413
Track_490	490	NaN	NaN	21	0	0	0	0	0	4800.200	0	4800.200	9.946	490	207.435	44.783	0	0.005	0.010	0.001	0.005	0.002	0.729	1.244	0.335	0.758	0.264
Track_491	491	NaN	NaN	38	0	0	0	0	0	8880.370	0	8880.370	11.173	491	275.019	46.625	0	0.006	0.017	0.001	0.005	0.004	1.119	1.540	0.393	1.130	0.324
Track_492	492	NaN	NaN	88	0	0	0	0	0	20880.870	0	20880.870	95.833	492	359.426	242.827	0	0.007	0.021	4.247E-4	0.006	0.004	1.017	1.446	0.422	1.023	0.206
Track_493	493	NaN	NaN	40	0	0	0	0	0	9360.390	0	9360.390	77.070	493	134.171	368.870	0	0.013	0.031	0.002	0.012	0.006	1.447	1.860	0.775	1.634	0.324
Track_494	494	NaN	NaN	49	0	0	0	0	0	11520.480	0	11520.480	28.637	494	406.793	34.998	0	0.008	0.026	4.703E-4	0.007	0.004	0.911	1.164	0.383	0.952	0.160
Track_495	495	NaN	NaN	39	0	0	0	0	0	9120.380	0	9120.380	34.646	495	177.697	211.434	0	0.007	0.020	9.539E-4	0.007	0.004	1.316	1.707	0.907	1.349	0.194
Track_496	496	NaN	NaN	44	0	0	0	0	0	10320.430	0	10320.430	32.052	496	91.532	47.780	0	0.010	0.026	4.641E-4	0.009	0.007	1.277	1.762	0.289	1.335	0.298
Track_497	497	NaN	NaN	52	0	0	0	0	0	12240.510	0	12240.510	48.195	497	362.951	341.307	0	0.012	0.031	0.001	0.010	0.007	0.856	1.515	0.231	0.904	0.334
Track_498	498	NaN	NaN	78	0	0	0	0	0	18480.770	0	18480.770	27.132	498	370.134	36.132	0	0.008	0.041	0.001	0.006	0.007	0.664	1.063	0.252	0.718	0.218
Track_499	499	NaN	NaN	21	0	0	0	0	0	4800.200	0	4800.200	36.454	499	287.584	211.513	0	0.010	0.018	0.005	0.010	0.003	0.723	0.957	0.297	0.769	0.191
Track_500	500	NaN	NaN	26	0	0	0	0	0	6000.250	0	6000.250	7.403	500	395.090	39.870	0	0.006	0.015	6.362E-4	0.006	0.004	1.146	1.580	0.280	1.232	0.358
Track_501	501	NaN	NaN	5	0	0	0	0	0	960.040	0	960.040	8.241	501	343.238	351.052	0	0.010	0.016	0.006	0.010	0.004	0.265	0.319	0.231	0.251	0.030
Track_502	502	NaN	NaN	25	0	0	0	0	0	5760.240	0	5760.240	7.451	502	145.658	48.832	0	0.008	0.027	0.003	0.008	0.005	0.668	0.949	0.413	0.682	0.139
Track_503	503	NaN	NaN	54	0	0	0	0	0	12720.530	0	12720.530	70.676	503	325.323	236.310	0	0.011	0.055	0.003	0.009	0.008	1.060	1.681	0.346	1.058	0.258
Track_504	504	NaN	NaN	19	0	0	0	0	0	4320.180	0	4320.180	10.041	504	93.488	46.462	0	0.005	0.010	0.002	0.005	0.002	0.849	1.119	0.450	0.864	0.177
Track_505	505	NaN	NaN	23	0	0	0	0	0	5280.220	0	5280.220	27.324	505	34.376	207.845	0	0.007	0.014	0.002	0.008	0.003	0.743	1.097	0.427	0.749	0.169
Track_506	506	NaN	NaN	24	0	0	0	0	0	5520.230	0	5520.230	6.438	506	368.655	43.925	0	0.006	0.019	0.001	0.004	0.004	0.818	1.069	0.394	0.827	0.196
Track_507	507	NaN	NaN	51	0	0	0	0	0	12000.500	0	12000.500	49.363	507	170.653	54.018	0	0.009	0.023	6.044E-4	0.008	0.006	1.003	1.276	0.292	1.051	0.216
Track_508	508	NaN	NaN	23	0	0	0	0	0	5280.220	0	5280.220	30.736	508	308.295	209.295	0	0.011	0.026	0.004	0.010	0.005	0.737	1.443	0.337	0.587	0.354
Track_509	509	NaN	NaN	14	0	0	0	0	0	3120.130	0	3120.130	9.617	509	606.031	37.607	0	0.007	0.018	8.793E-4	0.005	0.005	0.880	1.146	0.656	0.858	0.165
Track_510	510	NaN	NaN	48	0	0	0	0	0	11280.470	0	11280.470	56.338	510	132.805	215.979	0	0.008	0.024	0.001	0.007	0.005	0.672	0.965	0.462	0.664	0.111
Track_511	511	NaN	NaN	4	0	0	0	0	0	720.030	0	720.030	2.083	511	557.137	42.679	0	0.004	0.008	0.002	0.002	0.003	0.953	1.004	0.894	0.997	0.048
Track_512	512	NaN	NaN	40	0	0	0	0	0	9360.390	0	9360.390	45.934	512	218.786	223.758	0	0.009	0.026	0.001	0.009	0.005	0.803	1.252	0.368	0.794	0.207
Track_513	513	NaN	NaN	31	0	0	0	0	0	7200.300	0	7200.300	14.454	513	457.444	42.132	0	0.007	0.014	1.091E-4	0.007	0.004	0.896	1.143	0.398	0.915	0.173
Track_514	514	NaN	NaN	14	0	0	0	0	0	3120.130	0	3120.130	11.806	514	587.771	37.959	0	0.008	0.019	2.119E-4	0.008	0.005	0.404	0.707	0.254	0.368	0.125
Track_515	515	NaN	NaN	67	0	0	0	0	0	15840.660	0	15840.660	41.005	515	448.052	212.240	0	0.007	0.022	6.996E-4	0.007	0.004	1.140	1.507	0.277	1.339	0.386
Track_516	516	NaN	NaN	39	0	0	0	0	0	9120.380	0	9120.380	37.661	516	464.148	37.548	0	0.007	0.019	4.527E-4	0.007	0.004	0.965	1.221	0.316	0.977	0.175
Track_517	517	NaN	NaN	4	0	0	0	0	0	720.030	480.020	1200.050	4.266	517	533.116	201.469	0	0.009	0.010	0.008	0.009	0.001	0.341	0.417	0.246	0.379	0.065
Track_518	518	NaN	NaN	25	0	0	0	0	0	5760.240	0	5760.240	47.866	518	103.767	372.635	0	0.012	0.033	0.002	0.011	0.007	0.900	1.492	0.255	1.062	0.482
Track_519	519	NaN	NaN	29	0	0	0	0	0	6720.280	0	6720.280	38.643	519	76.743	215.317	0	0.008	0.029	0.002	0.007	0.005	0.997	1.313	0.231	1.015	0.215
Track_520	520	NaN	NaN	61	0	0	0	0	0	14400.600	0	14400.600	10.048	520	384.051	356.665	0	0.011	0.037	8.216E-4	0.010	0.007	0.837	1.601	0.309	0.734	0.398
Track_521	521	NaN	NaN	4	0	0	0	0	0	720.030	0	720.030	2.475	521	104.968	41.970	0	0.005	0.007	0.003	0.004	0.002	1.023	1.108	0.912	1.083	0.078
Track_522	522	NaN	NaN	61	0	0	0	0	0	14400.600	0	14400.600	102.023	522	111.142	230.337	0	0.010	0.024	2.295E-4	0.009	0.005	0.939	1.346	0.447	0.953	0.221
Track_523	523	NaN	NaN	6	0	0	0	0	0	1200.050	0	1200.050	17.952	523	123.229	357.615	0	0.016	0.019	0.012	0.017	0.003	0.884	1.145	0.517	0.947	0.198
Track_524	524	NaN	NaN	19	0	0	0	0	0	4320.180	0	4320.180	12.574	524	316.345	45.228	0	0.008	0.043	8.089E-4	0.006	0.009	1.013	1.307	0.290	1.171	0.294
Track_525	525	NaN	NaN	98	0	0	0	0	0	23280.970	0	23280.970	139.055	525	504.939	212.782	0	0.010	0.059	0.002	0.009	0.008	0.875	1.490	0.269	0.941	0.283
Track_526	526	NaN	NaN	34	0	0	0	0	0	7920.330	0	7920.330	26.316	526	428.597	40.690	0	0.006	0.015	0.001	0.005	0.003	1.009	1.347	0.570	0.991	0.162
Track_527	527	NaN	NaN	71	0	0	0	0	0	16800.700	0	16800.700	76.536	527	378.034	379.529	0	0.012	0.030	0.002	0.011	0.007	1.015	1.770	0.247	0.990	0.404
Track_528	528	NaN	NaN	6	0	0	0	0	0	1200.050	0	1200.050	3.035	528	487.376	43.781	0	0.005	0.007	0.002	0.005	0.002	0.403	0.475	0.342	0.414	0.046
Track_529	529	NaN	NaN	67	0	0	0	0	0	15840.660	0	15840.660	61.890	529	478.272	213.788	0	0.007	0.022	0.001	0.006	0.004	1.099	1.661	0.282	1.152	0.328
Track_530	530	NaN	NaN	19	0	0	0	0	0	4320.180	0	4320.180	37.269	530	163.503	368.823	0	0.016	0.027	0.002	0.015	0.008	0.508	1.013	0.245	0.474	0.208
Track_531	531	NaN	NaN	9	0	0	0	0	0	1920.080	0	1920.080	1.239	531	362.115	43.792	0	0.007	0.013	7.021E-4	0.006	0.004	0.791	0.947	0.676	0.806	0.084
Track_532	532	NaN	NaN	43	0	0	0	0	0	10080.420	0	10080.420	56.899	532	551.654	216.342	0	0.008	0.019	0.001	0.007	0.004	1.097	1.616	0.491	1.006	0.314
Track_533	533	NaN	NaN	37	0	0	0	0	0	8640.360	0	8640.360	42.868	533	438.029	33.540	0	0.008	0.021	0.001	0.008	0.005	1.240	1.521	0.313	1.305	0.244
Track_534	534	NaN	NaN	59	0	0	0	0	0	13920.580	480.020	14400.600	94.379	534	161.949	380.961	0	0.013	0.051	0.002	0.011	0.009	1.204	1.808	0.441	1.217	0.356
Track_535	535	NaN	NaN	24	0	0	0	0	0	5520.230	0	5520.230	27.280	535	62.948	209.925	0	0.007	0.012	0.002	0.006	0.003	0.913	1.158	0.239	0.949	0.208
Track_536	536	NaN	NaN	16	0	0	0	0	0	3600.150	0	3600.150	2.284	536	261.144	46.160	0	0.004	0.008	0.002	0.004	0.002	0.902	1.157	0.477	0.920	0.183
Track_537	537	NaN	NaN	25	0	0	0	0	0	5760.240	0	5760.240	12.250	537	566.727	44.231	0	0.007	0.017	0.001	0.007	0.004	1.205	1.501	0.676	1.248	0.231
Track_538	538	NaN	NaN	31	0	0	0	0	0	7200.300	0	7200.300	33.831	538	122.579	373.180	0	0.011	0.022	0.001	0.012	0.006	1.060	1.451	0.491	1.069	0.194
Track_539	539	NaN	NaN	14	0	0	0	0	0	3120.130	0	3120.130	4.159	539	179.370	47.589	0	0.006	0.013	0.001	0.006	0.003	0.504	0.904	0.285	0.541	0.180
Track_540	540	NaN	NaN	2	0	0	0	0	0	240.010	480.020	720.030	1.958	540	391.103	201.444	0	0.008	0.008	0.008	0.008	NaN	0.314	0.324	0.304	0.324	0.010
Track_541	541	NaN	NaN	66	0	0	0	0	0	15600.650	0	15600.650	98.533	541	409.911	397.742	0	0.012	0.029	0.001	0.012	0.006	1.331	1.823	0.236	1.387	0.340
Track_542	542	NaN	NaN	23	0	0	0	0	0	5280.220	0	5280.220	6.265	542	347.793	45.364	0	0.009	0.050	0.001	0.007	0.010	0.516	0.897	0.259	0.474	0.162
Track_543	543	NaN	NaN	65	0	0	0	0	0	15360.640	0	15360.640	84.515	543	219.991	227.374	0	0.009	0.034	4.358E-4	0.008	0.006	0.852	1.289	0.262	0.899	0.231
Track_544	544	NaN	NaN	15	0	0	0	0	0	3360.140	0	3360.140	10.212	544	237.748	50.600	0	0.006	0.016	0.001	0.006	0.004	0.760	1.090	0.286	0.751	0.256
Track_545	545	NaN	NaN	46	0	0	0	0	0	10800.450	0	10800.450	60.548	545	526.252	217.467	0	0.008	0.019	0.003	0.007	0.004	0.962	1.354	0.359	1.050	0.271
Track_546	546	NaN	NaN	13	0	0	0	0	0	2880.120	0	2880.120	24.873	546	447.784	366.420	0	0.013	0.022	0.005	0.014	0.005	1.548	1.718	1.304	1.594	0.142
Track_547	547	NaN	NaN	11	0	0	0	0	0	2400.100	0	2400.100	1.619	547	401.317	46.393	0	0.005	0.013	0.002	0.004	0.003	1.112	1.251	0.987	1.139	0.086
Track_548	548	NaN	NaN	22	0	0	0	0	0	5040.210	0	5040.210	4.001	548	495.857	46.039	0	0.005	0.018	6.011E-4	0.004	0.005	0.826	1.207	0.323	0.799	0.234
Track_549	549	NaN	NaN	29	0	0	0	0	0	6720.280	0	6720.280	55.123	549	453.000	370.306	0	0.012	0.026	0.004	0.011	0.005	1.112	1.849	0.281	1.094	0.490
Track_550	550	NaN	NaN	10	0	0	0	0	0	2160.090	0	2160.090	2.312	550	386.202	47.539	0	0.005	0.012	0.002	0.004	0.003	0.664	0.941	0.375	0.657	0.142
Track_551	551	NaN	NaN	58	0	0	0	0	0	13680.570	0	13680.570	85.001	551	71.103	234.508	0	0.011	0.023	0.003	0.010	0.005	0.809	1.426	0.331	0.796	0.263
Track_552	552	NaN	NaN	9	0	0	0	0	0	1920.080	0	1920.080	5.445	552	278.194	48.368	0	0.006	0.011	0.003	0.005	0.003	0.588	0.772	0.299	0.641	0.160
Track_553	553	NaN	NaN	16	0	0	0	0	0	3600.150	480.020	4080.170	15.474	553	131.577	52.182	0	0.006	0.026	0.001	0.005	0.006	0.864	1.088	0.506	0.942	0.167
Track_554	554	NaN	NaN	61	0	0	0	0	0	14400.600	0	14400.600	82.858	554	130.093	220.160	0	0.009	0.026	0.002	0.007	0.005	0.948	1.314	0.435	0.946	0.227
Track_555	555	NaN	NaN	15	0	0	0	0	0	3360.140	240.010	3600.150	13.615	555	536.630	41.722	0	0.007	0.011	0.002	0.007	0.002	0.432	0.584	0.235	0.443	0.097
Track_556	556	NaN	NaN	22	0	0	0	0	0	5040.210	0	5040.210	9.337	556	252.049	52.302	0	0.006	0.011	0.002	0.005	0.002	0.656	0.894	0.308	0.629	0.170
Track_557	557	NaN	NaN	13	0	0	0	0	0	2880.120	0	2880.120	2.726	557	461.839	358.298	0	0.011	0.036	0.001	0.011	0.009	0.670	1.141	0.275	0.602	0.276
Track_558	558	NaN	NaN	57	0	0	0	0	0	13440.560	0	13440.560	36.925	558	393.507	40.462	0	0.008	0.026	2.376E-4	0.007	0.004	0.917	1.544	0.350	0.962	0.265
Track_559	559	NaN	NaN	72	0	0	0	0	0	17040.710	0	17040.710	31.321	559	411.089	215.318	0	0.006	0.018	0.001	0.006	0.004	0.983	1.260	0.347	1.007	0.189
Track_560	560	NaN	NaN	7	0	0	0	0	0	1440.060	0	1440.060	8.791	560	204.775	49.052	0	0.009	0.015	0.005	0.010	0.004	0.553	0.653	0.445	0.561	0.062
Track_561	561	NaN	NaN	11	0	0	0	0	0	2400.100	0	2400.100	6.184	561	304.120	50.467	0	0.007	0.011	0.003	0.008	0.003	0.603	0.784	0.352	0.597	0.124
Track_562	562	NaN	NaN	64	0	0	0	0	0	15120.630	0	15120.630	78.995	562	186.696	211.914	0	0.009	0.047	4.808E-4	0.007	0.008	0.769	1.326	0.333	0.804	0.203
Track_563	563	NaN	NaN	57	0	0	0	0	0	13440.560	480.020	13920.580	14.427	563	417.162	354.101	0	0.010	0.026	4.288E-4	0.009	0.006	1.200	1.756	0.665	1.221	0.240
Track_564	564	NaN	NaN	11	0	0	0	0	0	2400.100	0	2400.100	8.183	564	548.034	45.853	0	0.006	0.019	0.001	0.006	0.005	1.066	1.228	0.866	1.123	0.137
Track_565	565	NaN	NaN	5	0	0	0	0	0	960.040	0	960.040	3.922	565	461.006	48.025	0	0.009	0.016	0.002	0.009	0.006	0.881	1.069	0.247	1.026	0.318
Track_566	566	NaN	NaN	29	0	0	0	0	0	6720.280	0	6720.280	30.849	566	233.887	215.606	0	0.011	0.049	0.002	0.009	0.011	0.614	1.183	0.279	0.591	0.247
Track_567	567	NaN	NaN	5	0	0	0	0	0	960.040	0	960.040	3.442	567	113.168	48.666	0	0.007	0.012	0.004	0.007	0.003	0.429	0.624	0.271	0.430	0.119
Track_568	568	NaN	NaN	13	0	0	0	0	0	2880.120	0	2880.120	8.374	568	556.594	46.746	0	0.006	0.013	9.671E-4	0.006	0.003	1.095	1.362	0.708	1.063	0.154
Track_569	569	NaN	NaN	21	0	0	0	0	0	4800.200	0	4800.200	27.754	569	323.806	66.230	0	0.009	0.032	7.272E-4	0.008	0.007	0.877	1.263	0.642	0.831	0.172
Track_570	570	NaN	NaN	20	0	0	0	0	0	4560.190	0	4560.190	10.216	570	86.468	54.235	0	0.006	0.017	0.001	0.004	0.005	0.781	1.020	0.516	0.808	0.148
Track_571	571	NaN	NaN	56	0	0	0	0	0	13200.550	0	13200.550	59.177	571	242.304	59.866	0	0.008	0.024	0.002	0.007	0.005	0.776	1.237	0.334	0.758	0.192
Track_572	572	NaN	NaN	10	0	0	0	0	0	2160.090	0	2160.090	19.699	572	275.246	207.479	0	0.011	0.014	0.005	0.011	0.003	1.032	1.512	0.766	1.053	0.253
Track_573	573	NaN	NaN	39	0	0	0	0	0	9120.380	0	9120.380	15.669	573	434.182	371.013	0	0.008	0.021	5.024E-4	0.008	0.005	1.501	1.798	0.576	1.550	0.225
Track_574	574	NaN	NaN	14	0	0	0	0	0	3120.130	0	3120.130	7.790	574	77.438	52.345	0	0.004	0.009	0.001	0.005	0.002	0.749	0.938	0.403	0.803	0.185
Track_575	575	NaN	NaN	21	0	0	0	0	0	4800.200	0	4800.200	14.991	575	187.868	57.366	0	0.005	0.015	2.456E-4	0.006	0.004	0.487	0.809	0.235	0.463	0.175
Track_576	576	NaN	NaN	42	0	0	0	0	0	9840.410	0	9840.410	35.245	576	217.166	220.712	0	0.009	0.034	0.001	0.007	0.006	0.493	0.783	0.243	0.509	0.131
Track_577	577	NaN	NaN	21	0	0	0	0	0	4800.200	0	4800.200	5.560	577	376.164	52.827	0	0.007	0.022	0.001	0.006	0.005	0.892	1.083	0.553	0.904	0.124
Track_578	578	NaN	NaN	35	0	0	0	0	0	8160.340	0	8160.340	57.341	578	331.130	230.465	0	0.013	0.046	0.002	0.009	0.011	0.619	1.327	0.234	0.503	0.324
Track_579	579	NaN	NaN	9	0	0	0	0	0	1920.080	0	1920.080	5.048	579	424.084	49.651	0	0.006	0.011	0.002	0.005	0.003	0.858	1.107	0.523	0.927	0.202
Track_580	580	NaN	NaN	8	0	0	0	0	0	1680.070	0	1680.070	9.675	580	458.834	366.886	0	0.008	0.016	0.003	0.007	0.004	0.664	1.131	0.397	0.688	0.239
Track_581	581	NaN	NaN	42	0	0	0	0	0	9840.410	480.020	10320.430	52.932	581	131.861	55.043	0	0.010	0.028	3.707E-4	0.007	0.007	0.946	1.468	0.296	1.008	0.287
Track_582	582	NaN	NaN	4	0	0	0	0	0	720.030	0	720.030	1.741	582	449.628	203.917	0	0.004	0.009	3.021E-4	0.003	0.004	0.544	0.681	0.426	0.540	0.091
Track_583	583	NaN	NaN	11	0	0	0	0	0	2400.100	0	2400.100	22.755	583	476.552	374.986	0	0.011	0.018	0.002	0.012	0.005	0.331	0.447	0.233	0.327	0.057
Track_584	584	NaN	NaN	51	0	0	0	0	0	12000.500	480.020	12480.520	44.670	584	157.757	64.418	0	0.010	0.033	0.001	0.009	0.006	0.852	1.615	0.244	0.869	0.296
Track_585	585	NaN	NaN	7	0	0	0	0	0	1440.060	0	1440.060	5.507	585	413.106	50.654	0	0.006	0.012	0.003	0.005	0.004	0.823	1.065	0.369	0.992	0.256
Track_586	586	NaN	NaN	126	0	0	0	0	0	30001.250	0	30001.250	96.644	586	401.252	239.158	0	0.009	0.058	9.838E-4	0.007	0.008	0.793	1.409	0.233	0.823	0.228
Track_587	587	NaN	NaN	28	0	0	0	0	0	6480.270	0	6480.270	24.610	587	72.896	55.172	0	0.007	0.018	0.002	0.006	0.004	1.162	1.499	0.568	1.251	0.269
Track_588	588	NaN	NaN	46	0	0	0	0	0	10800.450	0	10800.450	38.010	588	408.597	379.916	0	0.010	0.040	0.002	0.008	0.007	1.079	1.748	0.331	1.213	0.430
Track_589	589	NaN	NaN	83	0	0	0	0	0	19680.820	0	19680.820	104.723	589	471.419	32.504	0	0.010	0.027	0.001	0.009	0.006	1.051	1.601	0.387	1.039	0.248
Track_590	590	NaN	NaN	29	0	0	0	0	0	6720.280	0	6720.280	12.982	590	475.078	50.089	0	0.006	0.016	7.334E-4	0.006	0.004	0.795	1.356	0.253	0.846	0.351
Track_591	591	NaN	NaN	8	0	0	0	0	0	1680.070	0	1680.070	17.168	591	443.161	372.361	0	0.015	0.024	0.004	0.017	0.006	0.650	1.100	0.350	0.626	0.222
Track_592	592	NaN	NaN	26	0	0	0	0	0	6000.250	0	6000.250	27.566	592	515.155	215.187	0	0.007	0.013	0.003	0.005	0.003	0.980	1.368	0.419	0.997	0.272
Track_593	593	NaN	NaN	82	0	0	0	0	0	19440.810	0	19440.810	72.957	593	419.445	47.853	0	0.009	0.049	0.001	0.008	0.006	0.840	1.294	0.266	0.847	0.247
Track_594	594	NaN	NaN	7	0	0	0	0	0	1440.060	0	1440.060	5.203	594	490.318	51.746	0	0.004	0.009	8.557E-4	0.003	0.003	0.642	0.863	0.414	0.692	0.159
Track_595	595	NaN	NaN	17	0	0	0	0	0	3840.160	0	3840.160	28.023	595	255.351	214.192	0	0.009	0.016	0.003	0.009	0.003	0.697	1.256	0.377	0.625	0.265
Track_596	596	NaN	NaN	9	0	0	0	0	0	1920.080	0	1920.080	32.702	596	108.316	377.475	0	0.018	0.026	0.011	0.020	0.005	0.988	1.196	0.633	1.063	0.199
Track_597	597	NaN	NaN	5	0	0	0	0	0	960.040	0	960.040	2.998	597	286.724	52.281	0	0.005	0.008	0.002	0.006	0.003	0.984	1.143	0.746	1.077	0.154
Track_598	598	NaN	NaN	6	0	0	0	0	0	1200.050	0	1200.050	13.020	598	95.400	370.448	0	0.014	0.016	0.012	0.015	0.002	0.489	0.624	0.302	0.566	0.129
Track_599	599	NaN	NaN	24	0	0	0	0	0	5520.230	0	5520.230	39.854	599	313.853	221.608	0	0.010	0.019	0.004	0.009	0.004	1.114	1.390	0.804	1.125	0.144
Track_600	600	NaN	NaN	21	0	0	0	0	0	4800.200	0	4800.200	16.312	600	298.017	58.508	0	0.008	0.022	0.002	0.007	0.005	0.709	1.016	0.331	0.720	0.195
Track_601	601	NaN	NaN	74	0	0	0	0	0	17520.730	240.010	17760.740	19.787	601	354.640	38.999	0	0.009	0.032	7.282E-4	0.008	0.006	0.748	1.326	0.250	0.754	0.279
Track_602	602	NaN	NaN	15	0	0	0	0	0	3360.140	0	3360.140	5.244	602	432.789	53.050	0	0.006	0.013	0.001	0.006	0.003	1.097	1.315	0.644	1.121	0.167
Track_603	603	NaN	NaN	93	0	0	0	0	0	22080.920	0	22080.920	158.317	603	270.857	274.238	0	0.010	0.035	0.001	0.010	0.005	1.087	1.613	0.274	1.213	0.381
Track_604	604	NaN	NaN	55	0	0	0	0	0	12960.540	0	12960.540	45.938	604	70.291	63.640	0	0.011	0.027	5.684E-4	0.010	0.007	1.090	1.581	0.260	1.078	0.290
Track_605	605	NaN	NaN	35	0	0	0	0	0	8160.340	0	8160.340	29.307	605	165.199	56.338	0	0.009	0.030	7.592E-4	0.009	0.006	0.760	1.134	0.266	0.795	0.232
Track_606	606	NaN	NaN	6	0	0	0	0	0	1200.050	480.020	1680.070	7.251	606	41.563	209.183	0	0.008	0.011	0.003	0.008	0.003	0.912	1.156	0.446	1.031	0.228
Track_607	607	NaN	NaN	37	0	0	0	0	0	8640.360	0	8640.360	51.794	607	137.333	384.690	0	0.011	0.031	0.002	0.009	0.006	1.046	1.675	0.466	1.093	0.332
Track_608	608	NaN	NaN	11	0	0	0	0	0	2400.100	0	2400.100	5.136	608	522.521	51.418	0	0.005	0.011	9.874E-4	0.005	0.004	0.991	1.120	0.624	1.031	0.148
Track_609	609	NaN	NaN	13	0	0	0	0	0	2880.120	0	2880.120	14.196	609	366.286	210.670	0	0.007	0.015	0.002	0.006	0.004	0.678	0.963	0.446	0.651	0.144
Track_610	610	NaN	NaN	9	0	0	0	0	0	1920.080	0	1920.080	20.597	610	118.718	380.666	0	0.014	0.025	0.007	0.013	0.007	0.939	1.561	0.272	0.809	0.486
Track_611	611	NaN	NaN	9	0	0	0	0	0	1920.080	0	1920.080	10.553	611	344.661	55.763	0	0.012	0.027	0.005	0.011	0.007	1.025	1.451	0.274	1.275	0.444
Track_612	612	NaN	NaN	14	0	0	0	0	0	3120.130	0	3120.130	5.048	612	368.320	53.469	0	0.007	0.018	0.003	0.005	0.004	1.006	1.314	0.816	0.965	0.147
Track_613	613	NaN	NaN	39	0	0	0	0	0	9120.380	0	9120.380	36.822	613	152.116	220.703	0	0.008	0.020	7.105E-4	0.008	0.004	0.598	0.836	0.369	0.585	0.118
Track_614	614	NaN	NaN	46	0	0	0	0	0	10800.450	480.020	11280.470	76.436	614	387.442	402.587	0	0.013	0.034	0.001	0.012	0.006	1.366	1.753	0.753	1.375	0.187
Track_615	615	NaN	NaN	17	0	0	0	0	0	3840.160	0	3840.160	13.534	615	177.942	57.979	0	0.007	0.012	0.002	0.008	0.003	0.761	0.975	0.529	0.744	0.152
Track_616	616	NaN	NaN	78	0	0	0	0	0	18480.770	0	18480.770	111.928	616	205.611	228.389	0	0.009	0.041	0.001	0.008	0.006	0.632	1.032	0.257	0.642	0.160
Track_617	617	NaN	NaN	21	0	0	0	0	0	4800.200	0	4800.200	3.031	617	445.938	383.038	0	0.013	0.029	0.004	0.014	0.007	1.141	1.772	0.420	1.253	0.471
Track_618	618	NaN	NaN	21	0	0	0	0	0	4800.200	0	4800.200	9.594	618	270.971	57.589	0	0.006	0.013	3.861E-4	0.006	0.003	0.736	1.063	0.271	0.861	0.258
Track_619	619	NaN	NaN	5	0	0	0	0	0	960.040	0	960.040	6.213	619	350.698	207.338	0	0.007	0.013	0.002	0.009	0.005	0.461	0.506	0.379	0.479	0.044
Track_620	620	NaN	NaN	4	0	0	0	0	0	720.030	0	720.030	3.918	620	354.609	53.699	0	0.007	0.012	0.003	0.005	0.005	0.291	0.314	0.280	0.289	0.013
Track_621	621	NaN	NaN	28	0	0	0	0	0	6480.270	0	6480.270	90.686	621	422.664	397.158	0	0.018	0.050	0.007	0.014	0.009	1.476	1.806	0.426	1.596	0.320
Track_622	622	NaN	NaN	41	0	0	0	0	0	9600.400	0	9600.400	50.043	622	103.383	81.017	0	0.014	0.057	0.001	0.012	0.010	1.443	1.815	0.555	1.590	0.382
Track_623	623	NaN	NaN	23	0	0	0	0	0	5280.220	0	5280.220	41.354	623	291.183	223.619	0	0.012	0.041	0.002	0.011	0.008	0.925	1.219	0.404	0.970	0.195
Track_624	624	NaN	NaN	4	0	0	0	0	0	720.030	0	720.030	7.175	624	447.667	390.441	0	0.010	0.012	0.009	0.011	0.002	1.175	1.228	1.142	1.180	0.034
Track_625	625	NaN	NaN	25	0	0	0	0	0	5760.240	0	5760.240	18.047	625	254.042	62.215	0	0.007	0.018	4.944E-4	0.007	0.005	0.760	1.106	0.331	0.791	0.191
Track_626	626	NaN	NaN	94	0	0	0	0	0	22320.930	0	22320.930	136.561	626	205.733	238.242	0	0.010	0.023	0.001	0.009	0.005	0.689	1.147	0.237	0.685	0.221
Track_627	627	NaN	NaN	57	0	0	0	0	0	13440.560	0	13440.560	24.880	627	109.417	57.686	0	0.011	0.060	0.001	0.008	0.010	0.933	1.417	0.238	0.946	0.226
Track_628	628	NaN	NaN	13	0	0	0	0	0	2880.120	0	2880.120	29.634	628	136.717	407.400	0	0.011	0.016	0.005	0.010	0.003	0.563	0.632	0.452	0.579	0.051
Track_629	629	NaN	NaN	15	0	0	0	0	0	3360.140	0	3360.140	7.803	629	236.335	58.699	0	0.005	0.015	7.264E-4	0.004	0.004	0.700	1.164	0.300	0.650	0.271
Track_630	630	NaN	NaN	51	0	0	0	0	0	12000.500	0	12000.500	35.095	630	468.090	221.124	0	0.008	0.024	0.001	0.007	0.005	1.305	1.681	0.380	1.379	0.279
Track_631	631	NaN	NaN	95	0	0	0	0	0	22560.940	0	22560.940	43.428	631	312.701	67.423	0	0.008	0.024	8.747E-4	0.008	0.005	0.900	1.325	0.312	0.936	0.244
Track_632	632	NaN	NaN	17	0	0	0	0	0	3840.160	0	3840.160	35.771	632	146.667	415.760	0	0.010	0.015	0.002	0.011	0.003	0.470	0.574	0.273	0.499	0.078
Track_633	633	NaN	NaN	22	0	0	0	0	0	5040.210	0	5040.210	12.605	633	463.156	55.408	0	0.005	0.012	0.001	0.005	0.003	1.088	1.454	0.389	1.185	0.271
Track_634	634	NaN	NaN	23	0	0	0	0	0	5280.220	0	5280.220	4.297	634	395.381	59.133	0	0.006	0.013	0.001	0.006	0.003	1.241	1.436	0.856	1.247	0.123
Track_635	635	NaN	NaN	49	0	0	0	0	0	11520.480	0	11520.480	87.777	635	97.383	233.822	0	0.010	0.025	7.204E-4	0.009	0.006	1.099	1.541	0.268	1.292	0.347
Track_636	636	NaN	NaN	9	0	0	0	0	0	1920.080	0	1920.080	8.962	636	208.746	58.793	0	0.007	0.012	0.003	0.007	0.003	0.908	1.249	0.446	0.920	0.263
Track_637	637	NaN	NaN	41	0	0	0	0	0	9600.400	0	9600.400	11.081	637	313.038	68.167	0	0.007	0.017	0.001	0.006	0.004	1.050	1.373	0.506	1.082	0.191
Track_638	638	NaN	NaN	14	0	0	0	0	0	3120.130	0	3120.130	9.384	638	75.379	59.501	0	0.004	0.009	4.183E-4	0.005	0.002	0.514	0.645	0.361	0.535	0.081
Track_639	639	NaN	NaN	11	0	0	0	0	0	2400.100	0	2400.100	2.463	639	399.662	56.821	0	0.006	0.013	1.738E-4	0.007	0.004	0.704	0.889	0.373	0.739	0.172
Track_640	640	NaN	NaN	46	0	0	0	0	0	10800.450	0	10800.450	70.396	640	588.707	52.942	0	0.012	0.044	0.002	0.011	0.008	1.123	1.753	0.243	1.235	0.388
Track_641	641	NaN	NaN	19	0	0	0	0	0	4320.180	0	4320.180	15.871	641	126.590	213.464	0	0.009	0.027	0.001	0.008	0.007	0.667	1.362	0.473	0.592	0.201
Track_642	642	NaN	NaN	11	0	0	0	0	0	2400.100	0	2400.100	7.820	642	544.803	55.099	0	0.005	0.011	0.001	0.005	0.003	1.169	1.383	0.440	1.224	0.243
Track_643	643	NaN	NaN	45	0	0	0	0	0	10560.440	0	10560.440	52.069	643	166.305	69.517	0	0.009	0.024	0.001	0.008	0.005	0.618	0.867	0.336	0.609	0.132
Track_644	644	NaN	NaN	39	0	0	0	0	0	9120.380	0	9120.380	34.693	644	189.138	219.144	0	0.007	0.031	3.496E-4	0.007	0.006	1.178	1.465	0.466	1.248	0.233
Track_645	645	NaN	NaN	24	0	0	0	0	0	5520.230	0	5520.230	8.103	645	412.988	59.500	0	0.009	0.037	6.058E-4	0.006	0.008	0.559	1.377	0.240	0.473	0.320
Track_646	646	NaN	NaN	11	0	0	0	0	0	2400.100	0	2400.100	8.201	646	553.997	55.499	0	0.004	0.011	0.002	0.004	0.003	1.020	1.322	0.410	1.101	0.228
Track_647	647	NaN	NaN	35	0	0	0	0	0	8160.340	0	8160.340	44.493	647	569.572	49.471	0	0.010	0.022	0.002	0.010	0.006	1.273	1.618	0.738	1.336	0.230
Track_648	648	NaN	NaN	26	0	0	0	0	0	6000.250	480.020	6480.270	12.114	648	497.894	61.053	0	0.007	0.017	0.002	0.005	0.004	0.778	1.017	0.288	0.835	0.179
Track_649	649	NaN	NaN	8	0	0	0	0	0	1680.070	0	1680.070	3.566	649	165.902	58.597	0	0.005	0.010	0.002	0.004	0.003	0.742	0.880	0.530	0.807	0.104
Track_650	650	NaN	NaN	4	0	0	0	0	0	720.030	0	720.030	4.301	650	407.608	206.882	0	0.006	0.011	4.303E-4	0.007	0.005	0.778	1.069	0.453	0.945	0.242
Track_651	651	NaN	NaN	9	0	0	0	0	0	1920.080	0	1920.080	7.333	651	120.927	60.469	0	0.006	0.009	0.002	0.006	0.002	0.773	1.030	0.441	0.728	0.174
Track_652	652	NaN	NaN	26	0	0	0	0	0	6000.250	0	6000.250	13.775	652	337.678	56.630	0	0.010	0.056	6.826E-4	0.008	0.011	0.975	1.535	0.266	1.094	0.375
Track_653	653	NaN	NaN	66	0	0	0	0	0	15600.650	0	15600.650	73.727	653	487.180	47.998	0	0.010	0.046	0.001	0.009	0.007	0.892	1.551	0.233	0.942	0.345
Track_654	654	NaN	NaN	26	0	0	0	0	0	6000.250	0	6000.250	7.768	654	423.769	57.558	0	0.006	0.013	9.378E-4	0.005	0.003	0.980	1.286	0.395	1.017	0.202
Track_655	655	NaN	NaN	33	0	0	0	0	0	7680.320	0	7680.320	34.863	655	522.539	220.477	0	0.008	0.031	0.002	0.007	0.006	1.023	1.592	0.256	1.185	0.491
Track_656	656	NaN	NaN	126	0	0	0	0	0	30001.250	0	30001.250	150.269	656	163.287	71.124	0	0.010	0.035	6.084E-4	0.008	0.006	0.673	1.192	0.238	0.668	0.215
Track_657	657	NaN	NaN	118	0	0	0	0	0	28081.170	0	28081.170	131.850	657	210.078	82.140	0	0.011	0.045	4.502E-4	0.009	0.007	0.732	1.371	0.251	0.716	0.266
Track_658	658	NaN	NaN	43	0	0	0	0	0	10080.420	0	10080.420	50.898	658	543.086	226.657	0	0.009	0.021	3.483E-4	0.008	0.005	0.936	1.319	0.336	0.943	0.279
Track_659	659	NaN	NaN	85	0	0	0	0	0	20160.840	0	20160.840	76.750	659	289.686	85.023	0	0.008	0.023	4.631E-4	0.008	0.004	0.904	1.278	0.371	0.933	0.214
Track_660	660	NaN	NaN	12	0	0	0	0	0	2640.110	240.010	2880.120	1.696	660	457.833	61.244	0	0.005	0.010	0.001	0.005	0.003	0.615	0.900	0.308	0.626	0.183
Track_661	661	NaN	NaN	16	0	0	0	0	0	3600.150	0	3600.150	17.162	661	52.509	66.740	0	0.009	0.017	4.812E-4	0.009	0.004	1.047	1.578	0.538	1.082	0.324
Track_662	662	NaN	NaN	14	0	0	0	0	0	3120.130	0	3120.130	18.241	662	534.026	214.303	0	0.008	0.015	0.003	0.008	0.003	0.374	0.540	0.243	0.378	0.088
Track_663	663	NaN	NaN	20	0	0	0	0	0	4560.190	0	4560.190	9.424	663	570.307	65.658	0	0.008	0.058	0.001	0.005	0.013	1.113	1.470	0.487	1.179	0.265
Track_664	664	NaN	NaN	36	0	0	0	0	0	8400.350	0	8400.350	37.617	664	583.880	51.767	0	0.012	0.054	0.001	0.009	0.011	0.910	1.603	0.245	0.854	0.381
Track_665	665	NaN	NaN	32	0	0	0	0	0	7440.310	0	7440.310	27.855	665	72.987	74.577	0	0.010	0.057	9.020E-4	0.006	0.012	0.908	1.448	0.434	0.951	0.210
Track_666	666	NaN	NaN	43	0	0	0	0	0	10080.420	0	10080.420	77.586	666	77.458	233.727	0	0.010	0.020	0.002	0.010	0.005	0.918	1.271	0.268	0.970	0.232
Track_667	667	NaN	NaN	19	0	0	0	0	0	4320.180	480.020	4800.200	9.057	667	364.737	66.582	0	0.007	0.017	0.002	0.006	0.005	0.633	0.901	0.376	0.646	0.163
Track_668	668	NaN	NaN	7	0	0	0	0	0	1440.060	0	1440.060	5.557	668	216.239	63.484	0	0.007	0.014	0.003	0.006	0.005	0.635	0.901	0.390	0.602	0.197
Track_669	669	NaN	NaN	43	0	0	0	0	0	10080.420	0	10080.420	43.608	669	115.766	75.094	0	0.010	0.028	3.499E-4	0.010	0.007	0.952	1.430	0.405	1.000	0.279
Track_670	670	NaN	NaN	35	0	0	0	0	0	8160.340	0	8160.340	47.249	670	106.491	225.978	0	0.008	0.020	0.002	0.008	0.004	0.708	1.151	0.351	0.611	0.269
Track_671	671	NaN	NaN	21	0	0	0	0	0	4800.200	0	4800.200	8.918	671	276.927	66.129	0	0.005	0.012	8.609E-4	0.005	0.003	0.728	1.034	0.431	0.675	0.181
Track_672	672	NaN	NaN	89	0	0	0	0	0	21120.880	0	21120.880	63.956	672	319.956	88.723	0	0.007	0.045	6.061E-4	0.006	0.006	0.984	1.522	0.317	1.004	0.304
Track_673	673	NaN	NaN	101	0	0	0	0	0	24001.000	0	24001.000	39.168	673	342.207	66.413	0	0.009	0.040	9.285E-4	0.008	0.007	0.723	1.256	0.269	0.672	0.265
Track_674	674	NaN	NaN	24	0	0	0	0	0	5520.230	0	5520.230	4.448	674	355.980	65.927	0	0.006	0.012	6.493E-4	0.006	0.003	0.497	0.708	0.276	0.500	0.128
Track_675	675	NaN	NaN	4	0	0	0	0	0	720.030	0	720.030	1.666	675	89.040	62.857	0	0.003	0.005	3.279E-4	0.003	0.003	0.806	1.089	0.524	0.839	0.201
Track_676	676	NaN	NaN	41	0	0	0	0	0	9600.400	480.020	10080.420	61.227	676	224.816	237.278	0	0.011	0.037	0.003	0.009	0.007	0.584	1.027	0.232	0.594	0.211
Track_677	677	NaN	NaN	14	0	0	0	0	0	3120.130	0	3120.130	4.163	677	379.721	62.189	0	0.008	0.025	0.002	0.006	0.007	0.630	1.421	0.260	0.470	0.379
Track_678	678	NaN	NaN	32	0	0	0	0	0	7440.310	0	7440.310	21.608	678	429.642	63.116	0	0.006	0.018	6.224E-4	0.006	0.004	0.857	1.506	0.414	0.873	0.251
Track_679	679	NaN	NaN	50	0	0	0	0	0	11760.490	0	11760.490	25.078	679	383.689	62.266	0	0.008	0.029	7.422E-4	0.007	0.006	0.790	1.193	0.265	0.814	0.298
Track_680	680	NaN	NaN	56	0	0	0	0	0	13200.550	0	13200.550	99.955	680	118.524	228.085	0	0.010	0.030	0.003	0.009	0.007	0.617	1.096	0.265	0.607	0.220
Track_681	681	NaN	NaN	13	0	0	0	0	0	2880.120	0	2880.120	7.794	681	185.348	65.939	0	0.005	0.010	0.001	0.003	0.004	0.537	0.884	0.314	0.540	0.183
Track_682	682	NaN	NaN	23	0	0	0	0	0	5280.220	0	5280.220	6.126	682	64.583	70.657	0	0.009	0.059	0.002	0.005	0.012	0.839	1.195	0.406	0.926	0.205
Track_683	683	NaN	NaN	62	0	0	0	0	0	14640.610	0	14640.610	7.155	683	283.489	65.991	0	0.009	0.052	3.980E-4	0.007	0.009	0.722	1.348	0.286	0.682	0.244
Track_684	684	NaN	NaN	49	0	0	0	0	0	11520.480	0	11520.480	37.477	684	492.673	220.564	0	0.007	0.017	7.572E-4	0.006	0.004	1.135	1.579	0.354	1.179	0.262
Track_685	685	NaN	NaN	50	0	0	0	0	0	11760.490	0	11760.490	67.239	685	470.909	56.240	0	0.008	0.026	7.837E-4	0.008	0.005	0.501	0.786	0.254	0.515	0.122
Track_686	686	NaN	NaN	49	0	0	0	0	0	11520.480	0	11520.480	56.830	686	188.557	70.013	0	0.009	0.028	0.001	0.008	0.006	0.660	0.936	0.414	0.652	0.133
Track_687	687	NaN	NaN	18	0	0	0	0	0	4080.170	0	4080.170	15.479	687	550.946	63.105	0	0.007	0.019	0.001	0.006	0.005	0.934	1.114	0.614	0.953	0.145
Track_688	688	NaN	NaN	29	0	0	0	0	0	6720.280	0	6720.280	17.141	688	240.928	71.576	0	0.006	0.013	6.275E-4	0.005	0.003	1.218	1.536	0.744	1.226	0.229
Track_689	689	NaN	NaN	21	0	0	0	0	0	4800.200	0	4800.200	26.156	689	390.453	220.589	0	0.008	0.013	2.246E-4	0.008	0.003	0.632	0.914	0.243	0.632	0.143
Track_690	690	NaN	NaN	54	0	0	0	0	0	12720.530	0	12720.530	56.299	690	173.835	80.436	0	0.009	0.025	9.741E-4	0.008	0.005	0.793	1.227	0.312	0.778	0.262
Track_691	691	NaN	NaN	5	0	0	0	0	0	960.040	480.020	1440.060	3.933	691	255.164	65.921	0	0.006	0.011	0.003	0.006	0.004	0.705	0.848	0.571	0.743	0.107
Track_692	692	NaN	NaN	63	0	0	0	0	0	14880.620	0	14880.620	16.419	692	364.704	69.727	0	0.008	0.027	7.770E-4	0.008	0.005	0.736	1.061	0.271	0.758	0.190
Track_693	693	NaN	NaN	13	0	0	0	0	0	2880.120	0	2880.120	12.477	693	541.446	213.421	0	0.006	0.012	0.002	0.005	0.004	1.021	1.198	0.405	1.146	0.240
Track_694	694	NaN	NaN	33	0	0	0	0	0	7680.320	0	7680.320	32.629	694	436.952	57.446	0	0.007	0.026	4.009E-4	0.007	0.005	0.736	1.057	0.457	0.723	0.144
Track_695	695	NaN	NaN	49	0	0	0	0	0	11520.480	0	11520.480	60.291	695	443.294	51.080	0	0.009	0.029	0.001	0.007	0.005	0.731	1.154	0.268	0.744	0.205
Track_696	696	NaN	NaN	6	0	0	0	0	0	1200.050	0	1200.050	10.331	696	576.018	66.538	0	0.010	0.017	0.003	0.008	0.007	1.012	1.321	0.876	0.998	0.148
Track_697	697	NaN	NaN	21	0	0	0	0	0	4800.200	0	4800.200	12.861	697	71.104	75.118	0	0.007	0.031	0.001	0.005	0.006	0.724	1.045	0.470	0.713	0.107
Track_698	698	NaN	NaN	12	0	0	0	0	0	2640.110	0	2640.110	24.393	698	279.955	217.626	0	0.010	0.015	0.004	0.011	0.004	0.728	0.947	0.250	0.786	0.180
Track_699	699	NaN	NaN	50	0	0	0	0	0	11760.490	0	11760.490	45.709	699	238.694	78.083	0	0.007	0.023	0.002	0.006	0.005	0.976	1.272	0.333	1.053	0.229
Track_700	700	NaN	NaN	4	0	0	0	0	0	720.030	240.010	960.040	5.759	700	332.495	69.543	0	0.014	0.025	0.005	0.010	0.010	0.382	0.483	0.327	0.375	0.061
Track_701	701	NaN	NaN	5	0	0	0	0	0	960.040	480.020	1440.060	5.930	701	424.292	68.308	0	0.007	0.010	0.004	0.010	0.003	0.506	0.743	0.324	0.419	0.177
Track_702	702	NaN	NaN	52	0	0	0	0	0	12240.510	0	12240.510	73.151	702	79.098	229.733	0	0.012	0.061	0.002	0.010	0.010	0.815	1.374	0.234	0.848	0.300
Track_703	703	NaN	NaN	9	0	0	0	0	0	1920.080	240.010	2160.090	12.226	703	57.741	71.391	0	0.007	0.012	0.003	0.007	0.004	0.631	0.932	0.393	0.611	0.164
Track_704	704	NaN	NaN	58	0	0	0	0	0	13680.570	0	13680.570	58.188	704	515.349	76.282	0	0.010	0.021	9.530E-4	0.009	0.005	0.681	1.205	0.329	0.665	0.200
Track_705	705	NaN	NaN	4	0	0	0	0	0	720.030	0	720.030	2.322	705	108.313	66.779	0	0.005	0.008	0.003	0.005	0.003	0.503	0.638	0.295	0.541	0.127
Track_706	706	NaN	NaN	48	0	0	0	0	0	11280.470	0	11280.470	7.461	706	334.710	73.673	0	0.007	0.021	8.753E-4	0.006	0.004	0.800	1.212	0.265	0.829	0.215
Track_707	707	NaN	NaN	38	0	0	0	0	0	8880.370	0	8880.370	46.863	707	52.423	81.748	0	0.013	0.060	0.001	0.008	0.012	0.979	1.610	0.277	1.143	0.405
Track_708	708	NaN	NaN	13	0	0	0	0	0	2880.120	240.010	3120.130	8.517	708	461.580	214.781	0	0.006	0.012	0.001	0.005	0.003	0.334	0.393	0.284	0.331	0.030
Track_709	709	NaN	NaN	5	0	0	0	0	0	960.040	0	960.040	9.143	709	303.490	68.866	0	0.010	0.017	0.005	0.012	0.006	0.749	1.031	0.456	0.804	0.211
Track_710	710	NaN	NaN	34	0	0	0	0	0	7920.330	0	7920.330	36.441	710	507.993	72.730	0	0.008	0.019	0.002	0.007	0.005	0.710	1.062	0.245	0.777	0.257
Track_711	711	NaN	NaN	8	0	0	0	0	0	1680.070	0	1680.070	7.581	711	94.193	71.207	0	0.006	0.011	0.003	0.007	0.003	0.779	1.273	0.250	0.808	0.309
Track_712	712	NaN	NaN	36	0	0	0	0	0	8400.350	0	8400.350	68.547	712	75.654	236.414	0	0.010	0.021	0.004	0.010	0.004	0.902	1.316	0.447	0.950	0.252
Track_713	713	NaN	NaN	14	0	0	0	0	0	3120.130	240.010	3360.140	9.997	713	263.805	73.765	0	0.006	0.014	0.002	0.005	0.004	0.431	0.668	0.238	0.417	0.145
Track_714	714	NaN	NaN	43	0	0	0	0	0	10080.420	0	10080.420	33.503	714	393.329	69.391	0	0.007	0.019	1.893E-4	0.008	0.004	1.107	1.598	0.287	1.087	0.329
Track_715	715	NaN	NaN	7	0	0	0	0	0	1440.060	0	1440.060	4.935	715	247.111	70.271	0	0.006	0.011	2.324E-4	0.008	0.004	0.504	0.704	0.336	0.448	0.140
Track_716	716	NaN	NaN	47	0	0	0	0	0	11040.460	0	11040.460	57.532	716	464.561	61.918	0	0.008	0.022	3.243E-4	0.007	0.004	1.007	1.322	0.463	1.041	0.211
Track_717	717	NaN	NaN	38	0	0	0	0	0	8880.370	0	8880.370	20.114	717	258.043	81.207	0	0.009	0.028	0.002	0.008	0.005	1.497	1.900	0.760	1.648	0.331
Track_718	718	NaN	NaN	8	0	0	0	0	0	1680.070	0	1680.070	7.280	718	365.101	71.536	0	0.007	0.012	0.003	0.006	0.003	0.872	1.131	0.306	0.898	0.240
Track_719	719	NaN	NaN	31	0	0	0	0	0	7200.300	0	7200.300	48.069	719	210.543	231.956	0	0.008	0.020	0.001	0.008	0.004	0.950	1.225	0.436	1.005	0.193
Track_720	720	NaN	NaN	33	0	0	0	0	0	7680.320	0	7680.320	26.521	720	410.028	68.871	0	0.007	0.018	6.721E-4	0.006	0.004	0.730	1.094	0.446	0.722	0.159
Track_721	721	NaN	NaN	32	0	0	0	0	0	7440.310	0	7440.310	13.726	721	320.502	80.032	0	0.009	0.039	0.001	0.007	0.007	0.624	1.294	0.284	0.572	0.259
Track_722	722	NaN	NaN	39	0	0	0	0	0	9120.380	0	9120.380	24.195	722	493.942	72.303	0	0.007	0.028	7.529E-4	0.006	0.005	0.758	1.073	0.234	0.819	0.238
Track_723	723	NaN	NaN	62	0	0	0	0	0	14640.610	480.020	15120.630	91.432	723	161.897	225.123	0	0.009	0.029	0.002	0.008	0.006	0.755	1.071	0.244	0.792	0.206
Track_724	724	NaN	NaN	67	0	0	0	0	0	15840.660	0	15840.660	79.407	724	228.326	82.723	0	0.009	0.021	0.002	0.008	0.005	0.716	1.236	0.289	0.685	0.262
Track_725	725	NaN	NaN	35	0	0	0	0	0	8160.340	0	8160.340	50.744	725	93.956	80.909	0	0.009	0.023	8.708E-4	0.007	0.006	0.794	1.238	0.353	0.750	0.217
Track_726	726	NaN	NaN	6	0	0	0	0	0	1200.050	0	1200.050	7.316	726	463.537	71.264	0	0.008	0.014	0.004	0.006	0.004	1.427	1.597	1.110	1.519	0.167
Track_727	727	NaN	NaN	9	0	0	0	0	0	1920.080	0	1920.080	15.938	727	309.593	215.472	0	0.011	0.016	0.006	0.011	0.004	0.958	1.349	0.677	0.893	0.204
Track_728	728	NaN	NaN	23	0	0	0	0	0	5280.220	0	5280.220	12.569	728	557.586	73.441	0	0.006	0.016	3.832E-4	0.006	0.004	1.163	1.536	0.424	1.223	0.299
Track_729	729	NaN	NaN	72	0	0	0	0	0	17040.710	0	17040.710	118.536	729	181.555	87.109	0	0.010	0.025	0.001	0.009	0.006	0.925	1.272	0.410	0.958	0.221
Track_730	730	NaN	NaN	24	0	0	0	0	0	5520.230	0	5520.230	18.279	730	177.766	80.942	0	0.006	0.013	0.001	0.005	0.003	0.630	1.203	0.256	0.509	0.324
Track_731	731	NaN	NaN	28	0	0	0	0	0	6480.270	0	6480.270	47.685	731	266.524	232.115	0	0.011	0.047	0.005	0.009	0.008	0.742	1.160	0.310	0.781	0.228
Track_732	732	NaN	NaN	6	0	0	0	0	0	1200.050	0	1200.050	12.375	732	352.403	72.307	0	0.011	0.023	0.002	0.011	0.007	0.891	1.314	0.258	0.997	0.367
Track_733	733	NaN	NaN	45	0	0	0	0	0	10560.440	0	10560.440	45.563	733	199.347	85.028	0	0.008	0.026	0.001	0.007	0.006	0.874	1.184	0.516	0.880	0.157
Track_734	734	NaN	NaN	57	0	0	0	0	0	13440.560	0	13440.560	63.141	734	143.857	84.734	0	0.010	0.024	0.002	0.009	0.005	0.818	1.382	0.363	0.789	0.241
Track_735	735	NaN	NaN	13	0	0	0	0	0	2880.120	0	2880.120	10.101	735	34.659	75.327	0	0.005	0.014	1.217E-4	0.006	0.005	0.725	1.063	0.347	0.693	0.240
Track_736	736	NaN	NaN	6	0	0	0	0	0	1200.050	0	1200.050	8.639	736	343.822	212.884	0	0.007	0.011	0.002	0.008	0.004	0.395	0.561	0.284	0.411	0.092
Track_737	737	NaN	NaN	13	0	0	0	0	0	2880.120	0	2880.120	7.698	737	220.189	75.392	0	0.005	0.011	2.012E-4	0.005	0.003	0.544	0.812	0.297	0.541	0.169
Track_738	738	NaN	NaN	40	0	0	0	0	0	9360.390	0	9360.390	25.437	738	384.357	72.591	0	0.006	0.023	0.002	0.006	0.004	0.883	1.547	0.346	0.881	0.308
Track_739	739	NaN	NaN	32	0	0	0	0	0	7440.310	0	7440.310	45.510	739	564.615	222.645	0	0.008	0.027	2.267E-4	0.008	0.005	1.203	1.812	0.364	1.378	0.435
Track_740	740	NaN	NaN	44	0	0	0	0	0	10320.430	0	10320.430	47.382	740	475.391	70.671	0	0.008	0.025	5.676E-4	0.007	0.005	0.759	1.097	0.474	0.746	0.183
Track_741	741	NaN	NaN	61	0	0	0	0	0	14400.600	0	14400.600	25.110	741	275.317	89.671	0	0.007	0.027	8.785E-4	0.007	0.005	0.874	1.293	0.417	0.936	0.240
Track_742	742	NaN	NaN	62	0	0	0	0	0	14640.610	0	14640.610	40.824	742	287.959	91.076	0	0.007	0.018	0.001	0.006	0.004	0.834	1.264	0.285	0.848	0.199
Track_743	743	NaN	NaN	56	0	0	0	0	0	13200.550	0	13200.550	74.384	743	162.147	236.683	0	0.008	0.021	5.874E-4	0.008	0.004	0.937	1.488	0.233	1.077	0.367
Track_744	744	NaN	NaN	7	0	0	0	0	0	1440.060	0	1440.060	6.002	744	290.636	74.761	0	0.005	0.011	0.001	0.003	0.004	0.489	0.681	0.233	0.432	0.168
Track_745	745	NaN	NaN	10	0	0	0	0	0	2160.090	0	2160.090	8.771	745	75.330	76.172	0	0.006	0.009	0.002	0.005	0.003	0.633	1.008	0.284	0.600	0.223
Track_746	746	NaN	NaN	16	0	0	0	0	0	3600.150	0	3600.150	8.066	746	432.473	74.170	0	0.006	0.012	0.002	0.006	0.003	0.835	1.262	0.317	0.892	0.273
Track_747	747	NaN	NaN	51	0	0	0	0	0	12000.500	0	12000.500	42.403	747	167.120	90.973	0	0.009	0.021	0.002	0.008	0.005	0.482	1.020	0.246	0.422	0.174
Track_748	748	NaN	NaN	21	0	0	0	0	0	4800.200	0	4800.200	32.187	748	45.142	222.542	0	0.010	0.050	0.004	0.008	0.010	0.612	0.995	0.397	0.566	0.148
Track_749	749	NaN	NaN	10	0	0	0	0	0	2160.090	0	2160.090	16.309	749	573.920	76.578	0	0.009	0.019	0.002	0.008	0.006	1.024	1.729	0.669	0.930	0.323
Track_750	750	NaN	NaN	61	0	0	0	0	0	14400.600	0	14400.600	55.122	750	453.489	66.826	0	0.008	0.023	0.001	0.007	0.005	0.944	1.327	0.591	0.963	0.187
Track_751	751	NaN	NaN	12	0	0	0	0	0	2640.110	480.020	3120.130	8.826	751	342.969	80.384	0	0.006	0.020	0.002	0.005	0.005	0.639	0.871	0.377	0.650	0.167
Track_752	752	NaN	NaN	56	0	0	0	0	0	13200.550	240.010	13440.560	25.820	752	356.439	71.037	0	0.009	0.034	0.001	0.008	0.006	0.884	1.537	0.244	0.868	0.361
Track_753	753	NaN	NaN	68	0	0	0	0	0	16080.670	0	16080.670	28.146	753	403.646	80.424	0	0.008	0.040	3.543E-4	0.008	0.005	0.786	1.271	0.290	0.845	0.251
Track_754	754	NaN	NaN	11	0	0	0	0	0	2400.100	0	2400.100	11.501	754	377.611	72.025	0	0.010	0.055	0.001	0.007	0.016	0.419	0.911	0.243	0.306	0.239
Track_755	755	NaN	NaN	11	0	0	0	0	0	2400.100	0	2400.100	17.686	755	225.808	219.141	0	0.008	0.014	0.002	0.009	0.004	0.642	0.840	0.455	0.625	0.132
Track_756	756	NaN	NaN	42	0	0	0	0	0	9840.410	0	9840.410	41.959	756	432.550	68.778	0	0.007	0.017	0.002	0.006	0.004	0.481	0.671	0.235	0.484	0.100
Track_757	757	NaN	NaN	5	0	0	0	0	0	960.040	0	960.040	4.609	757	57.923	75.709	0	0.006	0.012	0.002	0.007	0.005	1.043	1.192	0.928	1.015	0.092
Track_758	758	NaN	NaN	6	0	0	0	0	0	1200.050	0	1200.050	4.082	758	230.508	77.327	0	0.005	0.011	0.003	0.004	0.004	0.495	0.842	0.300	0.410	0.216
Track_759	759	NaN	NaN	57	0	0	0	0	0	13440.560	240.010	13680.570	21.892	759	399.864	225.996	0	0.007	0.035	6.781E-4	0.006	0.005	1.211	1.611	0.231	1.333	0.346
Track_760	760	NaN	NaN	10	0	0	0	0	0	2160.090	0	2160.090	7.534	760	168.671	79.107	0	0.006	0.013	7.982E-4	0.007	0.004	0.520	0.768	0.372	0.487	0.141
Track_761	761	NaN	NaN	6	0	0	0	0	0	1200.050	0	1200.050	5.162	761	200.722	77.464	0	0.007	0.013	0.002	0.007	0.004	0.535	0.793	0.354	0.534	0.155
Track_762	762	NaN	NaN	6	0	0	0	0	0	1200.050	0	1200.050	5.087	762	243.266	77.824	0	0.007	0.015	0.004	0.007	0.004	0.515	0.815	0.250	0.597	0.194
Track_763	763	NaN	NaN	49	0	0	0	0	0	11520.480	0	11520.480	30.067	763	434.726	225.872	0	0.007	0.015	3.256E-4	0.006	0.004	1.010	1.346	0.723	0.981	0.147
Track_764	764	NaN	NaN	17	0	0	0	0	0	3840.160	0	3840.160	11.080	764	89.311	83.266	0	0.004	0.009	7.033E-4	0.004	0.002	0.880	1.256	0.427	0.923	0.272
Track_765	765	NaN	NaN	11	0	0	0	0	0	2400.100	0	2400.100	7.501	765	98.830	78.663	0	0.007	0.023	0.003	0.006	0.006	0.586	1.029	0.277	0.517	0.232
Track_766	766	NaN	NaN	43	0	0	0	0	0	10080.420	0	10080.420	13.124	766	417.261	79.674	0	0.008	0.020	0.001	0.007	0.005	1.004	1.400	0.365	1.010	0.250
Track_767	767	NaN	NaN	50	0	0	0	0	0	11760.490	480.020	12240.510	68.234	767	558.920	230.444	0	0.008	0.019	6.765E-4	0.008	0.004	1.226	1.812	0.371	1.264	0.409
Track_768	768	NaN	NaN	57	0	0	0	0	0	13440.560	0	13440.560	70.296	768	507.853	76.324	0	0.010	0.048	0.002	0.010	0.008	0.909	1.413	0.259	0.905	0.334
Track_769	769	NaN	NaN	69	0	0	0	0	0	16320.680	0	16320.680	47.263	769	309.392	102.729	0	0.010	0.061	5.985E-4	0.009	0.010	0.775	1.643	0.247	0.744	0.311
Track_770	770	NaN	NaN	13	0	0	0	0	0	2880.120	0	2880.120	15.309	770	45.942	84.688	0	0.008	0.018	0.005	0.007	0.003	0.801	1.413	0.316	0.745	0.325
Track_771	771	NaN	NaN	64	0	0	0	0	0	15120.630	0	15120.630	78.650	771	482.083	78.243	0	0.009	0.027	4.196E-4	0.007	0.006	0.911	1.332	0.368	1.016	0.246
Track_772	772	NaN	NaN	46	0	0	0	0	0	10800.450	0	10800.450	18.426	772	450.220	225.409	0	0.008	0.048	0.002	0.007	0.007	0.957	1.368	0.357	1.046	0.294
Track_773	773	NaN	NaN	79	0	0	0	0	0	18720.780	0	18720.780	149.837	773	509.253	71.830	0	0.010	0.021	0.001	0.010	0.005	1.183	1.550	0.312	1.203	0.209
Track_774	774	NaN	NaN	64	0	0	0	0	0	15120.630	0	15120.630	86.808	774	86.234	77.906	0	0.012	0.041	0.001	0.010	0.007	0.883	1.596	0.254	0.881	0.349
Track_775	775	NaN	NaN	16	0	0	0	0	0	3600.150	0	3600.150	5.106	775	548.811	77.334	0	0.008	0.019	0.002	0.007	0.005	1.011	1.529	0.518	1.064	0.266
Track_776	776	NaN	NaN	19	0	0	0	0	0	4320.180	0	4320.180	14.994	776	179.628	88.074	0	0.007	0.012	9.098E-4	0.006	0.003	0.497	0.864	0.238	0.477	0.213
Track_777	777	NaN	NaN	38	0	0	0	0	0	8880.370	0	8880.370	36.152	777	504.010	227.836	0	0.009	0.031	0.002	0.008	0.006	0.609	0.962	0.239	0.599	0.167
Track_778	778	NaN	NaN	61	0	0	0	0	0	14400.600	240.010	14640.610	9.252	778	341.067	91.030	0	0.007	0.021	4.572E-4	0.006	0.004	0.963	1.494	0.303	0.968	0.252
Track_779	779	NaN	NaN	15	0	0	0	0	0	3360.140	0	3360.140	9.911	779	317.561	82.766	0	0.008	0.016	0.001	0.009	0.005	0.691	1.070	0.236	0.660	0.246
Track_780	780	NaN	NaN	53	0	0	0	0	0	12480.520	0	12480.520	46.260	780	228.199	90.871	0	0.007	0.021	0.001	0.007	0.005	0.643	0.954	0.256	0.658	0.164
Track_781	781	NaN	NaN	93	0	0	0	0	0	22080.920	0	22080.920	115.295	781	496.704	81.514	0	0.010	0.024	5.215E-4	0.009	0.005	1.050	1.537	0.292	1.066	0.258
Track_782	782	NaN	NaN	11	0	0	0	0	0	2400.100	0	2400.100	14.251	782	322.250	218.219	0	0.008	0.012	0.005	0.009	0.003	0.602	0.868	0.283	0.629	0.165
Track_783	783	NaN	NaN	11	0	0	0	0	0	2400.100	0	2400.100	7.526	783	75.656	84.428	0	0.005	0.012	7.275E-4	0.005	0.004	0.806	1.100	0.531	0.838	0.184
Track_784	784	NaN	NaN	39	0	0	0	0	0	9120.380	0	9120.380	38.788	784	134.723	94.027	0	0.008	0.020	8.633E-4	0.008	0.005	1.445	1.628	0.867	1.481	0.158
Track_785	785	NaN	NaN	54	0	0	0	0	0	12720.530	0	12720.530	35.365	785	285.312	101.026	0	0.008	0.022	0.002	0.007	0.004	0.944	1.261	0.455	1.010	0.197
Track_786	786	NaN	NaN	11	0	0	0	0	0	2400.100	480.020	2880.120	16.825	786	350.285	222.961	0	0.010	0.019	0.004	0.009	0.004	0.403	0.522	0.251	0.409	0.101
Track_787	787	NaN	NaN	44	0	0	0	0	0	10320.430	0	10320.430	30.362	787	486.743	87.230	0	0.008	0.021	3.407E-4	0.006	0.005	1.128	1.477	0.234	1.237	0.326
Track_788	788	NaN	NaN	12	0	0	0	0	0	2640.110	0	2640.110	11.869	788	264.877	85.418	0	0.007	0.013	0.003	0.006	0.003	0.858	1.095	0.399	0.965	0.222
Track_789	789	NaN	NaN	26	0	0	0	0	0	6000.250	0	6000.250	25.748	789	113.045	219.936	0	0.007	0.015	8.609E-4	0.006	0.004	0.635	0.940	0.300	0.642	0.159
Track_790	790	NaN	NaN	3	0	0	0	0	0	480.020	240.010	720.030	2.580	790	588.222	81.709	0	0.006	0.007	0.005	0.007	0.001	0.601	0.826	0.461	0.515	0.161
Track_791	791	NaN	NaN	26	0	0	0	0	0	6000.250	0	6000.250	29.988	791	418.980	224.479	0	0.008	0.027	0.004	0.007	0.005	0.539	0.815	0.303	0.503	0.134
Track_792	792	NaN	NaN	50	0	0	0	0	0	11760.490	0	11760.490	58.862	792	155.699	94.130	0	0.010	0.054	0.001	0.009	0.008	0.812	1.193	0.234	0.788	0.215
Track_793	793	NaN	NaN	61	0	0	0	0	0	14400.600	0	14400.600	18.096	793	373.087	90.672	0	0.008	0.040	9.941E-4	0.006	0.006	0.826	1.333	0.393	0.805	0.279
Track_794	794	NaN	NaN	8	0	0	0	0	0	1680.070	0	1680.070	23.233	794	365.546	222.112	0	0.015	0.060	0.002	0.008	0.020	0.296	0.362	0.232	0.301	0.041
Track_795	795	NaN	NaN	22	0	0	0	0	0	5040.210	0	5040.210	15.032	795	394.671	85.849	0	0.005	0.010	2.994E-4	0.005	0.003	0.656	1.030	0.413	0.632	0.167
Track_796	796	NaN	NaN	51	0	0	0	0	0	12000.500	0	12000.500	13.202	796	368.071	225.308	0	0.007	0.050	0.001	0.006	0.007	0.721	1.126	0.297	0.751	0.197
Track_797	797	NaN	NaN	17	0	0	0	0	0	3840.160	0	3840.160	11.284	797	104.881	88.691	0	0.005	0.013	9.711E-4	0.005	0.003	0.885	1.425	0.281	0.801	0.370
Track_798	798	NaN	NaN	12	0	0	0	0	0	2640.110	0	2640.110	20.953	798	253.462	89.898	0	0.010	0.019	0.003	0.009	0.006	0.722	1.110	0.345	0.715	0.255
Track_799	799	NaN	NaN	4	0	0	0	0	0	720.030	0	720.030	5.192	799	563.739	214.607	0	0.008	0.009	0.006	0.008	0.002	0.997	1.158	0.823	1.014	0.119
Track_800	800	NaN	NaN	8	0	0	0	0	0	1680.070	0	1680.070	6.769	800	458.959	83.655	0	0.009	0.014	0.004	0.009	0.004	0.822	1.212	0.409	0.914	0.276
Track_801	801	NaN	NaN	93	0	0	0	0	0	22080.920	0	22080.920	179.415	801	175.242	256.168	0	0.012	0.057	0.001	0.011	0.007	0.626	1.253	0.334	0.608	0.209
Track_802	802	NaN	NaN	13	0	0	0	0	0	2880.120	0	2880.120	5.315	802	190.215	85.705	0	0.007	0.017	4.835E-4	0.006	0.005	0.500	0.809	0.276	0.428	0.199
Track_803	803	NaN	NaN	16	0	0	0	0	0	3600.150	0	3600.150	20.783	803	573.846	76.750	0	0.009	0.017	0.003	0.007	0.005	1.085	1.685	0.557	1.176	0.398
Track_804	804	NaN	NaN	76	0	0	0	0	0	18000.750	0	18000.750	131.964	804	172.065	237.182	0	0.010	0.023	0.002	0.010	0.005	0.849	1.469	0.350	0.817	0.252
Track_805	805	NaN	NaN	52	0	0	0	0	0	12240.510	0	12240.510	10.478	805	358.112	90.970	0	0.008	0.047	3.208E-4	0.006	0.007	0.582	1.101	0.255	0.553	0.218
Track_806	806	NaN	NaN	62	0	0	0	0	0	14640.610	0	14640.610	105.199	806	260.133	261.446	0	0.010	0.028	8.375E-4	0.009	0.005	0.868	1.392	0.369	0.926	0.256
Track_807	807	NaN	NaN	43	0	0	0	0	0	10080.420	0	10080.420	37.191	807	129.904	100.675	0	0.012	0.030	0.002	0.010	0.008	0.710	1.708	0.266	0.641	0.334
Track_808	808	NaN	NaN	69	0	0	0	0	0	16320.680	0	16320.680	68.070	808	464.464	72.171	0	0.009	0.036	5.823E-4	0.007	0.006	0.824	1.267	0.337	0.820	0.181
Track_809	809	NaN	NaN	15	0	0	0	0	0	3360.140	0	3360.140	20.890	809	334.739	224.006	0	0.008	0.014	0.002	0.008	0.003	0.657	1.037	0.286	0.730	0.233
Track_810	810	NaN	NaN	21	0	0	0	0	0	4800.200	240.010	5040.210	11.739	810	568.078	86.770	0	0.006	0.015	0.001	0.005	0.004	0.728	1.157	0.293	0.743	0.238
Track_811	811	NaN	NaN	10	0	0	0	0	0	2160.090	0	2160.090	5.420	811	472.267	84.716	0	0.006	0.013	0.002	0.006	0.003	0.811	0.984	0.700	0.797	0.089
Track_812	812	NaN	NaN	44	0	0	0	0	0	10320.430	480.020	10800.450	27.480	812	377.278	233.169	0	0.007	0.019	0.001	0.008	0.004	0.816	1.142	0.318	0.839	0.186
Track_813	813	NaN	NaN	68	0	0	0	0	0	16080.670	480.020	16560.690	96.316	813	87.412	93.324	0	0.012	0.031	0.002	0.010	0.007	0.979	1.553	0.234	1.104	0.372
Track_814	814	NaN	NaN	23	0	0	0	0	0	5280.220	0	5280.220	0.741	814	345.967	85.937	0	0.007	0.023	0.001	0.005	0.006	0.811	1.506	0.289	0.754	0.334
Track_815	815	NaN	NaN	20	0	0	0	0	0	4560.190	0	4560.190	19.854	815	162.398	222.292	0	0.007	0.014	0.003	0.008	0.003	1.052	1.329	0.601	1.065	0.180
Track_816	816	NaN	NaN	18	0	0	0	0	0	4080.170	0	4080.170	12.395	816	395.298	92.262	0	0.005	0.010	0.001	0.005	0.003	0.834	1.183	0.397	0.879	0.207
Track_817	817	NaN	NaN	45	0	0	0	0	0	10560.440	0	10560.440	46.081	817	166.144	102.362	0	0.008	0.024	0.002	0.007	0.005	0.684	1.066	0.246	0.713	0.243
Track_818	818	NaN	NaN	15	0	0	0	0	0	3360.140	0	3360.140	17.246	818	207.931	220.581	0	0.009	0.027	0.002	0.008	0.006	0.626	0.826	0.277	0.662	0.138
Track_819	819	NaN	NaN	3	0	0	0	0	0	480.020	240.010	720.030	3.866	819	374.683	89.465	0	0.019	0.027	0.011	0.027	0.011	0.301	0.331	0.270	0.302	0.025
Track_820	820	NaN	NaN	19	0	0	0	0	0	4320.180	0	4320.180	14.986	820	169.675	93.499	0	0.007	0.018	0.002	0.007	0.005	0.648	1.054	0.264	0.694	0.259
Track_821	821	NaN	NaN	23	0	0	0	0	0	5280.220	0	5280.220	8.932	821	385.676	92.520	0	0.005	0.015	2.777E-5	0.005	0.003	0.661	1.023	0.290	0.702	0.167
Track_822	822	NaN	NaN	14	0	0	0	0	0	3120.130	0	3120.130	26.725	822	295.725	225.968	0	0.012	0.025	0.007	0.011	0.005	1.113	1.332	0.483	1.197	0.239
Track_823	823	NaN	NaN	9	0	0	0	0	0	1920.080	0	1920.080	1.311	823	559.805	87.527	0	0.006	0.017	8.765E-4	0.005	0.005	1.018	1.193	0.636	1.092	0.186
Track_824	824	NaN	NaN	29	0	0	0	0	0	6720.280	0	6720.280	37.293	824	224.970	101.309	0	0.009	0.049	5.478E-4	0.008	0.009	0.604	1.250	0.251	0.446	0.308
Track_825	825	NaN	NaN	15	0	0	0	0	0	3360.140	0	3360.140	13.341	825	406.648	91.138	0	0.007	0.013	0.001	0.006	0.004	1.021	1.506	0.459	1.078	0.328
Track_826	826	NaN	NaN	84	0	0	0	0	0	19920.830	0	19920.830	86.349	826	448.659	233.853	0	0.008	0.029	9.539E-4	0.007	0.005	0.951	1.418	0.281	0.984	0.289
Track_827	827	NaN	NaN	23	0	0	0	0	0	5280.220	0	5280.220	17.397	827	316.386	94.689	0	0.009	0.023	0.002	0.009	0.005	0.442	0.564	0.290	0.437	0.071
Track_828	828	NaN	NaN	18	0	0	0	0	0	4080.170	0	4080.170	12.314	828	209.344	92.247	0	0.006	0.014	0.002	0.005	0.004	0.629	1.043	0.242	0.596	0.238
Track_829	829	NaN	NaN	15	0	0	0	0	0	3360.140	0	3360.140	17.357	829	270.939	94.261	0	0.006	0.010	0.003	0.006	0.002	0.491	0.709	0.280	0.493	0.132
Track_830	830	NaN	NaN	28	0	0	0	0	0	6480.270	0	6480.270	51.417	830	245.293	237.262	0	0.010	0.014	0.005	0.010	0.002	0.749	1.252	0.334	0.755	0.262
Track_831	831	NaN	NaN	31	0	0	0	0	0	7200.300	0	7200.300	55.997	831	575.692	83.999	0	0.010	0.024	0.002	0.009	0.006	0.858	1.298	0.250	0.889	0.263
Track_832	832	NaN	NaN	59	0	0	0	0	0	13920.580	0	13920.580	58.921	832	248.973	102.719	0	0.011	0.031	3.134E-4	0.011	0.007	1.315	1.865	0.412	1.460	0.452
Track_833	833	NaN	NaN	49	0	0	0	0	0	11520.480	0	11520.480	25.492	833	405.819	230.825	0	0.007	0.019	0.001	0.007	0.004	1.102	1.411	0.430	1.136	0.207
Track_834	834	NaN	NaN	4	0	0	0	0	0	720.030	0	720.030	3.605	834	417.393	88.688	0	0.007	0.010	0.005	0.007	0.003	0.695	0.804	0.436	0.790	0.151
Track_835	835	NaN	NaN	40	0	0	0	0	0	9360.390	0	9360.390	32.424	835	503.429	87.438	0	0.009	0.021	0.002	0.009	0.005	0.751	0.970	0.328	0.768	0.166
Track_836	836	NaN	NaN	44	0	0	0	0	0	10320.430	0	10320.430	48.536	836	77.715	100.752	0	0.009	0.028	0.001	0.007	0.007	1.102	1.553	0.275	1.226	0.350
Track_837	837	NaN	NaN	4	0	0	0	0	0	720.030	0	720.030	4.198	837	500.853	217.526	0	0.006	0.010	0.004	0.006	0.003	0.311	0.326	0.269	0.326	0.024
Track_838	838	NaN	NaN	65	0	0	0	0	0	15360.640	0	15360.640	91.413	838	121.463	98.166	0	0.011	0.030	0.002	0.011	0.007	0.761	1.236	0.382	0.739	0.187
Track_839	839	NaN	NaN	25	0	0	0	0	0	5760.240	0	5760.240	21.170	839	569.892	93.462	0	0.007	0.022	0.002	0.005	0.006	0.985	1.407	0.356	1.101	0.321
Track_840	840	NaN	NaN	68	0	0	0	0	0	16080.670	0	16080.670	134.005	840	74.957	247.713	0	0.012	0.050	0.003	0.011	0.007	0.922	1.515	0.300	0.891	0.346
Track_841	841	NaN	NaN	6	0	0	0	0	0	1200.050	0	1200.050	5.930	841	75.235	91.288	0	0.008	0.012	0.004	0.009	0.003	0.763	0.873	0.604	0.819	0.091
Track_842	842	NaN	NaN	40	0	0	0	0	0	9360.390	0	9360.390	69.923	842	87.221	241.664	0	0.010	0.026	0.003	0.009	0.004	1.219	1.436	0.468	1.280	0.214
Track_843	843	NaN	NaN	50	0	0	0	0	0	11760.490	0	11760.490	40.721	843	299.653	112.664	0	0.007	0.022	0.002	0.007	0.004	1.049	1.689	0.499	1.121	0.261
Track_844	844	NaN	NaN	53	0	0	0	0	0	12480.520	0	12480.520	10.656	844	339.692	101.243	0	0.007	0.022	4.246E-4	0.006	0.005	0.998	1.482	0.385	1.078	0.308
Track_845	845	NaN	NaN	41	0	0	0	0	0	9600.400	0	9600.400	78.216	845	53.183	244.671	0	0.011	0.039	0.003	0.009	0.007	0.999	1.345	0.586	1.037	0.205
Track_846	846	NaN	NaN	37	0	0	0	0	0	8640.360	0	8640.360	14.611	846	352.774	97.501	0	0.006	0.025	3.719E-4	0.005	0.005	0.943	1.404	0.232	1.022	0.276
Track_847	847	NaN	NaN	46	0	0	0	0	0	10800.450	480.020	11280.470	52.455	847	291.804	117.352	0	0.009	0.047	8.827E-4	0.007	0.009	0.614	1.284	0.260	0.583	0.280
Track_848	848	NaN	NaN	74	0	0	0	0	0	17520.730	0	17520.730	66.091	848	277.972	119.903	0	0.009	0.048	0.002	0.008	0.008	0.726	1.112	0.235	0.771	0.217
Track_849	849	NaN	NaN	50	0	0	0	0	0	11760.490	0	11760.490	82.921	849	280.655	260.913	0	0.010	0.030	0.003	0.009	0.005	1.234	1.647	0.539	1.328	0.319
Track_850	850	NaN	NaN	29	0	0	0	0	0	6720.280	0	6720.280	30.577	850	60.728	100.632	0	0.008	0.027	3.041E-4	0.007	0.006	0.830	1.106	0.337	0.863	0.172
Track_851	851	NaN	NaN	15	0	0	0	0	0	3360.140	0	3360.140	19.983	851	512.947	227.445	0	0.008	0.020	0.003	0.007	0.005	1.082	1.511	0.485	1.112	0.251
Track_852	852	NaN	NaN	35	0	0	0	0	0	8160.340	0	8160.340	24.417	852	178.576	105.374	0	0.008	0.022	0.003	0.009	0.005	0.981	1.227	0.761	0.977	0.114
Track_853	853	NaN	NaN	39	0	0	0	0	0	9120.380	0	9120.380	18.041	853	429.069	94.121	0	0.008	0.022	0.003	0.007	0.004	0.912	1.267	0.428	0.953	0.248
Track_854	854	NaN	NaN	65	0	0	0	0	0	15360.640	0	15360.640	85.034	854	494.232	239.228	0	0.009	0.017	5.302E-4	0.008	0.004	0.792	1.146	0.244	0.790	0.207
Track_855	855	NaN	NaN	64	0	0	0	0	0	15120.630	0	15120.630	84.177	855	515.123	97.023	0	0.009	0.053	6.533E-4	0.008	0.007	0.957	1.400	0.381	0.977	0.243
Track_856	856	NaN	NaN	74	0	0	0	0	0	17520.730	0	17520.730	103.879	856	166.735	245.240	0	0.010	0.027	0.001	0.009	0.005	0.840	1.512	0.260	0.857	0.303
Track_857	857	NaN	NaN	10	0	0	0	0	0	2160.090	0	2160.090	6.972	857	449.075	94.711	0	0.009	0.017	0.004	0.007	0.005	0.878	1.357	0.289	1.007	0.401
Track_858	858	NaN	NaN	24	0	0	0	0	0	5520.230	480.020	6000.250	10.937	858	35.848	93.051	0	0.009	0.040	0.002	0.007	0.008	0.668	1.208	0.294	0.686	0.262
Track_859	859	NaN	NaN	83	0	0	0	0	0	19680.820	0	19680.820	93.516	859	203.984	240.268	0	0.010	0.030	9.858E-4	0.008	0.006	0.951	1.576	0.253	0.942	0.339
Track_860	860	NaN	NaN	10	0	0	0	0	0	2160.090	0	2160.090	18.142	860	424.893	100.365	0	0.011	0.052	0.004	0.007	0.015	0.490	0.807	0.269	0.448	0.197
Track_861	861	NaN	NaN	19	0	0	0	0	0	4320.180	0	4320.180	26.465	861	527.551	229.461	0	0.007	0.016	0.002	0.006	0.004	0.789	1.005	0.416	0.850	0.183
Track_862	862	NaN	NaN	19	0	0	0	0	0	4320.180	0	4320.180	10.064	862	492.742	97.216	0	0.006	0.012	0.001	0.005	0.004	0.633	1.027	0.274	0.604	0.218
Track_863	863	NaN	NaN	79	0	0	0	0	0	18720.780	0	18720.780	105.310	863	174.462	108.833	0	0.011	0.028	5.027E-4	0.010	0.006	1.165	1.761	0.480	1.298	0.396
Track_864	864	NaN	NaN	18	0	0	0	0	0	4080.170	0	4080.170	15.214	864	99.013	101.101	0	0.006	0.020	8.463E-4	0.004	0.005	0.452	0.699	0.299	0.471	0.109
Track_865	865	NaN	NaN	43	0	0	0	0	0	10080.420	0	10080.420	40.344	865	192.410	238.410	0	0.009	0.053	0.001	0.008	0.008	0.841	1.347	0.306	0.913	0.291
Track_866	866	NaN	NaN	41	0	0	0	0	0	9600.400	0	9600.400	49.773	866	125.218	106.771	0	0.010	0.026	0.001	0.008	0.006	0.769	1.003	0.416	0.809	0.164
Track_867	867	NaN	NaN	84	0	0	0	0	0	19920.830	0	19920.830	104.454	867	480.548	91.004	0	0.009	0.058	5.379E-4	0.008	0.007	0.798	1.501	0.265	0.757	0.274
Track_868	868	NaN	NaN	48	0	0	0	0	0	11280.470	0	11280.470	52.483	868	139.025	110.291	0	0.009	0.032	9.081E-4	0.009	0.006	0.759	1.685	0.542	0.711	0.217
Track_869	869	NaN	NaN	11	0	0	0	0	0	2400.100	0	2400.100	10.896	869	559.904	221.461	0	0.007	0.011	0.004	0.007	0.002	0.984	1.151	0.890	0.957	0.071
Track_870	870	NaN	NaN	89	0	0	0	0	0	21120.880	0	21120.880	139.411	870	501.978	96.137	0	0.009	0.032	0.002	0.009	0.005	0.948	1.405	0.466	0.978	0.233
Track_871	871	NaN	NaN	125	0	0	0	0	0	29761.240	240.010	30001.250	162.363	871	526.282	73.013	0	0.011	0.060	0.002	0.009	0.009	0.932	1.751	0.249	0.844	0.361
Track_872	872	NaN	NaN	30	0	0	0	0	0	6960.290	0	6960.290	45.857	872	559.077	233.460	0	0.008	0.016	0.002	0.007	0.004	1.146	1.434	0.762	1.136	0.199
Track_873	873	NaN	NaN	33	0	0	0	0	0	7680.320	0	7680.320	38.017	873	54.229	102.320	0	0.008	0.022	7.108E-4	0.007	0.005	1.355	1.674	0.590	1.459	0.279
Track_874	874	NaN	NaN	38	0	0	0	0	0	8880.370	0	8880.370	23.176	874	476.706	95.777	0	0.007	0.020	0.002	0.006	0.004	1.258	1.593	0.925	1.255	0.181
Track_875	875	NaN	NaN	7	0	0	0	0	0	1440.060	0	1440.060	12.343	875	219.095	224.351	0	0.009	0.013	0.005	0.011	0.004	0.559	0.746	0.239	0.643	0.177
Track_876	876	NaN	NaN	7	0	0	0	0	0	1440.060	0	1440.060	4.640	876	329.776	93.260	0	0.006	0.010	0.003	0.007	0.003	0.591	0.772	0.400	0.616	0.118
Track_877	877	NaN	NaN	37	0	0	0	0	0	8640.360	0	8640.360	30.469	877	157.526	237.175	0	0.008	0.022	0.001	0.006	0.005	0.757	1.041	0.471	0.783	0.155
Track_878	878	NaN	NaN	41	0	0	0	0	0	9600.400	0	9600.400	24.166	878	87.883	94.568	0	0.011	0.056	4.813E-4	0.007	0.011	0.858	1.263	0.354	0.899	0.210
Track_879	879	NaN	NaN	47	0	0	0	0	0	11040.460	0	11040.460	55.829	879	213.790	117.056	0	0.008	0.021	9.587E-4	0.007	0.005	1.174	1.562	0.606	1.187	0.247
Track_880	880	NaN	NaN	5	0	0	0	0	0	960.040	0	960.040	11.810	880	59.704	223.517	0	0.014	0.021	0.004	0.018	0.008	0.807	1.016	0.334	0.988	0.262
Track_881	881	NaN	NaN	17	0	0	0	0	0	3840.160	0	3840.160	12.137	881	231.886	99.933	0	0.005	0.011	2.872E-4	0.005	0.003	0.664	0.952	0.357	0.645	0.154
Track_882	882	NaN	NaN	39	0	0	0	0	0	9120.380	0	9120.380	37.807	882	112.929	238.121	0	0.009	0.027	0.001	0.008	0.006	0.769	1.172	0.311	0.737	0.254
Track_883	883	NaN	NaN	38	0	0	0	0	0	8880.370	0	8880.370	32.219	883	152.755	108.934	0	0.007	0.018	8.271E-4	0.006	0.005	0.925	1.222	0.398	0.931	0.190
Track_884	884	NaN	NaN	67	0	0	0	0	0	15840.660	0	15840.660	85.754	884	185.459	115.077	0	0.010	0.046	0.002	0.009	0.007	0.934	1.226	0.510	0.953	0.157
Track_885	885	NaN	NaN	4	0	0	0	0	0	720.030	0	720.030	6.220	885	227.230	220.489	0	0.009	0.011	0.007	0.010	0.002	0.726	0.911	0.442	0.823	0.176
Track_886	886	NaN	NaN	47	0	0	0	0	0	11040.460	0	11040.460	43.782	886	200.075	104.792	0	0.008	0.023	2.284E-4	0.006	0.005	0.821	1.135	0.358	0.809	0.167
Track_887	887	NaN	NaN	36	0	0	0	0	0	8400.350	0	8400.350	69.205	887	65.497	237.445	0	0.009	0.028	0.001	0.007	0.006	0.948	1.541	0.302	0.951	0.245
Track_888	888	NaN	NaN	51	0	0	0	0	0	12000.500	0	12000.500	28.552	888	387.423	93.391	0	0.006	0.025	9.124E-4	0.005	0.004	0.719	1.198	0.271	0.684	0.198
Track_889	889	NaN	NaN	79	0	0	0	0	0	18720.780	0	18720.780	119.904	889	106.480	115.275	0	0.013	0.039	0.001	0.011	0.008	0.960	1.798	0.266	0.893	0.411
Track_890	890	NaN	NaN	39	0	0	0	0	0	9120.380	0	9120.380	35.993	890	174.146	240.175	0	0.007	0.016	0.002	0.006	0.003	0.712	1.047	0.295	0.750	0.230
Track_891	891	NaN	NaN	39	0	0	0	0	0	9120.380	0	9120.380	22.041	891	279.691	111.668	0	0.006	0.012	2.612E-4	0.005	0.003	1.233	1.610	0.613	1.286	0.230
Track_892	892	NaN	NaN	36	0	0	0	0	0	8400.350	0	8400.350	35.709	892	526.298	97.670	0	0.008	0.021	9.829E-4	0.007	0.005	0.843	1.417	0.289	0.821	0.306
Track_893	893	NaN	NaN	16	0	0	0	0	0	3600.150	0	3600.150	16.279	893	563.683	95.708	0	0.008	0.024	0.002	0.006	0.007	0.817	1.102	0.239	0.970	0.295
Track_894	894	NaN	NaN	24	0	0	0	0	0	5520.230	0	5520.230	31.784	894	342.639	237.898	0	0.007	0.014	0.002	0.007	0.003	0.744	1.031	0.433	0.761	0.154
Track_895	895	NaN	NaN	32	0	0	0	0	0	7440.310	0	7440.310	18.124	895	362.169	102.460	0	0.006	0.015	0.001	0.005	0.004	0.601	1.145	0.255	0.574	0.204
Track_896	896	NaN	NaN	23	0	0	0	0	0	5280.220	0	5280.220	30.451	896	318.104	108.507	0	0.008	0.017	0.002	0.008	0.004	0.454	0.649	0.249	0.488	0.121
Track_897	897	NaN	NaN	126	0	0	0	0	0	30001.250	0	30001.250	62.909	897	389.498	99.002	0	0.008	0.054	0.001	0.007	0.006	0.988	1.650	0.300	1.033	0.328
Track_898	898	NaN	NaN	53	0	0	0	0	0	12480.520	0	12480.520	32.490	898	424.279	235.601	0	0.008	0.048	9.373E-4	0.007	0.007	1.282	1.759	0.273	1.359	0.329
Track_899	899	NaN	NaN	15	0	0	0	0	0	3360.140	0	3360.140	19.074	899	149.498	228.564	0	0.008	0.013	5.065E-4	0.007	0.004	0.949	1.348	0.348	1.037	0.317
Track_900	900	NaN	NaN	14	0	0	0	0	0	3120.130	0	3120.130	20.092	900	71.695	230.457	0	0.010	0.024	0.003	0.009	0.006	0.672	1.004	0.418	0.671	0.149
Track_901	901	NaN	NaN	67	0	0	0	0	0	15840.660	0	15840.660	49.905	901	468.315	241.997	0	0.010	0.042	4.399E-4	0.009	0.007	0.993	1.684	0.240	1.024	0.385
Track_902	902	NaN	NaN	41	0	0	0	0	0	9600.400	0	9600.400	56.361	902	235.149	249.244	0	0.009	0.019	0.002	0.009	0.004	0.699	1.053	0.360	0.692	0.172
Track_903	903	NaN	NaN	22	0	0	0	0	0	5040.210	0	5040.210	16.985	903	380.657	99.162	0	0.005	0.011	0.002	0.006	0.003	1.085	1.493	0.316	1.159	0.323
Track_904	904	NaN	NaN	33	0	0	0	0	0	7680.320	0	7680.320	34.133	904	330.721	245.182	0	0.012	0.059	0.004	0.010	0.010	0.878	1.446	0.373	0.824	0.240
Track_905	905	NaN	NaN	46	0	0	0	0	0	10800.450	0	10800.450	51.767	905	565.442	99.226	0	0.010	0.033	0.001	0.009	0.006	1.156	1.689	0.409	1.215	0.306
Track_906	906	NaN	NaN	49	0	0	0	0	0	11520.480	0	11520.480	41.446	906	360.416	252.559	0	0.008	0.019	3.529E-4	0.007	0.004	0.784	1.146	0.311	0.819	0.190
Track_907	907	NaN	NaN	4	0	0	0	0	0	720.030	0	720.030	3.280	907	73.253	97.983	0	0.005	0.008	0.003	0.005	0.002	0.954	1.216	0.472	1.172	0.295
Track_908	908	NaN	NaN	5	0	0	0	0	0	960.040	0	960.040	4.851	908	451.166	224.280	0	0.007	0.011	0.003	0.011	0.005	0.330	0.398	0.281	0.318	0.042
Track_909	909	NaN	NaN	4	0	0	0	0	0	720.030	0	720.030	2.700	909	435.069	97.846	0	0.007	0.009	0.006	0.007	0.001	0.793	0.903	0.753	0.763	0.063
Track_910	910	NaN	NaN	57	0	0	0	0	0	13440.560	0	13440.560	57.262	910	447.797	85.022	0	0.009	0.027	0.001	0.008	0.006	0.844	1.200	0.341	0.840	0.194
Track_911	911	NaN	NaN	5	0	0	0	0	0	960.040	0	960.040	11.695	911	291.105	223.222	0	0.014	0.019	0.009	0.014	0.004	0.497	0.590	0.392	0.497	0.079
Track_912	912	NaN	NaN	22	0	0	0	0	0	5040.210	480.020	5520.230	19.743	912	268.798	110.166	0	0.006	0.010	0.001	0.006	0.002	0.651	0.927	0.352	0.712	0.202
Track_913	913	NaN	NaN	9	0	0	0	0	0	1920.080	0	1920.080	7.888	913	254.697	99.479	0	0.007	0.011	0.003	0.008	0.003	0.724	0.921	0.415	0.844	0.200
Track_914	914	NaN	NaN	87	0	0	0	0	0	20640.860	0	20640.860	50.262	914	384.790	246.663	0	0.008	0.022	5.272E-4	0.007	0.004	1.026	1.709	0.481	1.052	0.295
Track_915	915	NaN	NaN	90	0	0	0	0	0	21360.890	0	21360.890	135.704	915	163.948	119.526	0	0.011	0.023	0.002	0.011	0.005	0.629	1.349	0.245	0.632	0.234
Track_916	916	NaN	NaN	2	0	0	0	0	0	240.010	480.020	720.030	2.106	916	401.108	224.407	0	0.009	0.009	0.009	0.009	NaN	0.308	0.328	0.287	0.328	0.020
Track_917	917	NaN	NaN	54	0	0	0	0	0	12720.530	0	12720.530	40.205	917	288.758	131.098	0	0.008	0.033	0.001	0.007	0.005	0.935	1.325	0.235	1.005	0.259
Track_918	918	NaN	NaN	24	0	0	0	0	0	5520.230	0	5520.230	26.247	918	123.138	235.384	0	0.007	0.013	0.003	0.006	0.003	0.664	0.851	0.319	0.718	0.149
Track_919	919	NaN	NaN	4	0	0	0	0	0	720.030	0	720.030	2.219	919	100.107	99.813	0	0.004	0.004	0.004	0.004	3.039E-4	0.444	0.666	0.265	0.457	0.145
Track_920	920	NaN	NaN	23	0	0	0	0	0	5280.220	0	5280.220	11.408	920	512.711	102.847	0	0.007	0.027	0.002	0.006	0.005	1.375	1.637	1.157	1.389	0.103
Track_921	921	NaN	NaN	21	0	0	0	0	0	4800.200	0	4800.200	18.668	921	460.487	231.375	0	0.008	0.013	0.003	0.008	0.003	0.951	1.170	0.713	0.953	0.111
Track_922	922	NaN	NaN	17	0	0	0	0	0	3840.160	0	3840.160	11.898	922	240.501	103.195	0	0.006	0.014	0.001	0.006	0.003	0.530	1.027	0.231	0.433	0.247
Track_923	923	NaN	NaN	85	0	0	0	0	0	20160.840	0	20160.840	156.866	923	260.688	295.288	0	0.011	0.054	9.673E-4	0.010	0.006	1.247	1.618	0.596	1.272	0.231
Track_924	924	NaN	NaN	15	0	0	0	0	0	3360.140	0	3360.140	4.567	924	497.034	105.995	0	0.009	0.025	0.002	0.008	0.006	1.159	1.592	0.353	1.189	0.290
Track_925	925	NaN	NaN	5	0	0	0	0	0	960.040	0	960.040	8.571	925	540.651	224.842	0	0.010	0.015	0.006	0.011	0.004	1.325	1.411	1.231	1.330	0.066
Track_926	926	NaN	NaN	39	0	0	0	0	0	9120.380	0	9120.380	55.996	926	79.234	112.383	0	0.009	0.024	0.001	0.008	0.006	0.675	0.980	0.255	0.636	0.162
Track_927	927	NaN	NaN	8	0	0	0	0	0	1680.070	0	1680.070	22.595	927	310.250	105.781	0	0.015	0.043	0.006	0.011	0.013	0.708	1.103	0.346	0.649	0.265
Track_928	928	NaN	NaN	35	0	0	0	0	0	8160.340	0	8160.340	32.741	928	173.987	116.995	0	0.008	0.021	8.764E-4	0.007	0.004	1.075	1.376	0.690	1.117	0.176
Track_929	929	NaN	NaN	59	0	0	0	0	0	13920.580	0	13920.580	90.908	929	302.065	267.133	0	0.012	0.059	0.003	0.010	0.009	0.832	1.276	0.238	0.822	0.237
Track_930	930	NaN	NaN	38	0	0	0	0	0	8880.370	0	8880.370	26.740	930	187.138	111.530	0	0.006	0.018	9.891E-4	0.006	0.004	0.832	1.263	0.257	0.835	0.205
Track_931	931	NaN	NaN	18	0	0	0	0	0	4080.170	0	4080.170	17.733	931	261.387	109.298	0	0.007	0.014	0.001	0.007	0.004	0.565	0.855	0.380	0.577	0.105
Track_932	932	NaN	NaN	67	0	0	0	0	0	15840.660	0	15840.660	44.231	932	428.919	241.489	0	0.008	0.054	4.236E-4	0.007	0.007	1.225	1.636	0.295	1.269	0.300
Track_933	933	NaN	NaN	53	0	0	0	0	0	12480.520	0	12480.520	70.048	933	111.801	112.988	0	0.011	0.027	5.986E-4	0.010	0.007	0.947	1.405	0.373	0.962	0.233
Track_934	934	NaN	NaN	50	0	0	0	0	0	11760.490	0	11760.490	25.603	934	399.417	102.059	0	0.007	0.018	0.002	0.005	0.004	1.052	1.515	0.295	1.080	0.285
Track_935	935	NaN	NaN	10	0	0	0	0	0	2160.090	0	2160.090	14.404	935	131.682	230.332	0	0.009	0.015	0.005	0.009	0.003	0.786	0.974	0.275	0.867	0.195
Track_936	936	NaN	NaN	10	0	0	0	0	0	2160.090	0	2160.090	10.758	936	217.974	104.982	0	0.006	0.014	5.228E-4	0.006	0.004	0.663	0.987	0.341	0.744	0.237
Track_937	937	NaN	NaN	5	0	0	0	0	0	960.040	0	960.040	8.188	937	86.008	226.611	0	0.009	0.014	0.006	0.008	0.003	0.689	0.871	0.469	0.775	0.174
Track_938	938	NaN	NaN	24	0	0	0	0	0	5520.230	0	5520.230	10.624	938	488.769	105.921	0	0.011	0.048	0.002	0.009	0.009	1.305	1.849	0.577	1.277	0.324
Track_939	939	NaN	NaN	22	0	0	0	0	0	5040.210	0	5040.210	31.584	939	352.123	240.376	0	0.009	0.015	0.004	0.009	0.003	0.829	1.311	0.398	0.815	0.253
Track_940	940	NaN	NaN	14	0	0	0	0	0	3120.130	0	3120.130	4.540	940	354.463	102.974	0	0.008	0.030	0.001	0.005	0.008	0.902	1.143	0.366	0.987	0.250
Track_941	941	NaN	NaN	51	0	0	0	0	0	12000.500	0	12000.500	78.374	941	543.531	99.873	0	0.010	0.031	8.043E-4	0.008	0.007	1.132	1.614	0.417	1.156	0.238
Track_942	942	NaN	NaN	8	0	0	0	0	0	1680.070	0	1680.070	12.932	942	78.358	229.085	0	0.009	0.013	0.005	0.009	0.003	0.867	1.192	0.261	0.992	0.281
Track_943	943	NaN	NaN	55	0	0	0	0	0	12960.540	0	12960.540	86.103	943	522.459	249.644	0	0.009	0.020	0.001	0.008	0.004	1.276	1.740	0.467	1.309	0.319
Track_944	944	NaN	NaN	21	0	0	0	0	0	4800.200	0	4800.200	15.667	944	227.062	109.961	0	0.006	0.011	0.002	0.006	0.003	0.743	1.095	0.264	0.795	0.280
Track_945	945	NaN	NaN	5	0	0	0	0	0	960.040	240.010	1200.050	4.620	945	399.008	104.849	0	0.006	0.010	0.003	0.006	0.003	0.753	0.915	0.562	0.802	0.156
Track_946	946	NaN	NaN	25	0	0	0	0	0	5760.240	0	5760.240	40.635	946	321.320	242.083	0	0.012	0.053	0.002	0.010	0.010	0.833	1.380	0.241	0.811	0.367
Track_947	947	NaN	NaN	49	0	0	0	0	0	11520.480	0	11520.480	52.217	947	141.678	122.370	0	0.010	0.031	0.002	0.008	0.006	0.752	1.140	0.236	0.785	0.203
Track_948	948	NaN	NaN	126	0	0	0	0	0	30001.250	0	30001.250	136.681	948	258.532	133.350	0	0.010	0.060	7.553E-4	0.008	0.008	0.858	1.432	0.232	0.880	0.299
Track_949	949	NaN	NaN	12	0	0	0	0	0	2640.110	0	2640.110	20.989	949	267.208	231.565	0	0.015	0.028	0.006	0.014	0.007	1.069	1.624	0.504	0.999	0.383
Track_950	950	NaN	NaN	28	0	0	0	0	0	6480.270	0	6480.270	36.034	950	51.129	114.505	0	0.007	0.016	0.001	0.007	0.004	0.879	1.137	0.361	0.973	0.221
Track_951	951	NaN	NaN	64	0	0	0	0	0	15120.630	0	15120.630	61.343	951	301.392	138.674	0	0.008	0.019	0.002	0.008	0.004	1.322	1.665	0.588	1.383	0.246
Track_952	952	NaN	NaN	34	0	0	0	0	0	7920.330	0	7920.330	57.179	952	230.888	250.080	0	0.009	0.016	0.003	0.008	0.003	0.587	1.016	0.253	0.596	0.190
Track_953	953	NaN	NaN	41	0	0	0	0	0	9600.400	0	9600.400	18.398	953	354.881	114.634	0	0.007	0.034	7.522E-4	0.006	0.006	0.789	1.263	0.318	0.791	0.283
Track_954	954	NaN	NaN	10	0	0	0	0	0	2160.090	0	2160.090	8.068	954	506.774	228.081	0	0.010	0.018	0.004	0.008	0.005	0.826	1.205	0.303	0.825	0.302
Track_955	955	NaN	NaN	23	0	0	0	0	0	5280.220	0	5280.220	17.554	955	378.367	110.945	0	0.006	0.010	0.002	0.005	0.002	1.018	1.340	0.338	1.090	0.253
Track_956	956	NaN	NaN	27	0	0	0	0	0	6240.260	0	6240.260	34.131	956	58.737	245.263	0	0.010	0.022	8.214E-4	0.009	0.005	0.947	1.399	0.336	0.938	0.208
Track_957	957	NaN	NaN	66	0	0	0	0	0	15600.650	0	15600.650	66.841	957	438.687	98.289	0	0.008	0.023	0.001	0.008	0.004	1.049	1.483	0.480	1.131	0.253
Track_958	958	NaN	NaN	25	0	0	0	0	0	5760.240	0	5760.240	13.352	958	198.766	232.697	0	0.006	0.015	0.001	0.007	0.003	0.559	0.960	0.361	0.560	0.144
Track_959	959	NaN	NaN	34	0	0	0	0	0	7920.330	0	7920.330	23.967	959	567.014	108.886	0	0.008	0.025	2.311E-4	0.006	0.006	1.003	1.508	0.346	1.077	0.347
Track_960	960	NaN	NaN	39	0	0	0	0	0	9120.380	0	9120.380	33.226	960	421.474	245.676	0	0.008	0.022	0.002	0.008	0.004	1.246	1.585	0.758	1.264	0.187
Track_961	961	NaN	NaN	17	0	0	0	0	0	3840.160	0	3840.160	14.977	961	245.442	108.883	0	0.007	0.013	0.002	0.007	0.003	0.760	0.997	0.380	0.778	0.138
Track_962	962	NaN	NaN	38	0	0	0	0	0	8880.370	0	8880.370	36.162	962	553.038	242.288	0	0.008	0.018	0.001	0.007	0.004	1.199	1.434	0.632	1.300	0.239
Track_963	963	NaN	NaN	14	0	0	0	0	0	3120.130	0	3120.130	17.707	963	285.263	233.056	0	0.010	0.015	0.003	0.011	0.004	0.705	1.241	0.403	0.630	0.268
Track_964	964	NaN	NaN	32	0	0	0	0	0	7440.310	0	7440.310	5.571	964	55.346	110.789	0	0.009	0.051	0.001	0.007	0.009	0.986	1.442	0.559	0.989	0.207
Track_965	965	NaN	NaN	21	0	0	0	0	0	4800.200	0	4800.200	34.137	965	97.989	242.255	0	0.009	0.015	0.003	0.009	0.003	0.591	0.856	0.283	0.603	0.136
Track_966	966	NaN	NaN	69	0	0	0	0	0	16320.680	0	16320.680	41.282	966	331.317	127.334	0	0.008	0.040	0.001	0.007	0.006	0.873	1.303	0.341	0.958	0.257
Track_967	967	NaN	NaN	20	0	0	0	0	0	4560.190	0	4560.190	25.161	967	572.221	238.174	0	0.007	0.011	5.376E-4	0.007	0.003	1.029	1.328	0.378	1.079	0.217
Track_968	968	NaN	NaN	47	0	0	0	0	0	11040.460	0	11040.460	46.616	968	147.954	116.533	0	0.008	0.019	9.849E-4	0.008	0.005	0.856	1.178	0.299	0.895	0.165
Track_969	969	NaN	NaN	14	0	0	0	0	0	3120.130	0	3120.130	14.557	969	107.840	235.300	0	0.010	0.024	0.002	0.008	0.006	0.684	0.924	0.327	0.763	0.150
Track_970	970	NaN	NaN	65	0	0	0	0	0	15360.640	0	15360.640	72.529	970	499.383	107.828	0	0.008	0.019	8.260E-4	0.007	0.005	1.037	1.501	0.342	1.123	0.325
Track_971	971	NaN	NaN	17	0	0	0	0	0	3840.160	0	3840.160	18.318	971	221.520	234.171	0	0.011	0.061	8.426E-4	0.008	0.014	0.811	1.277	0.361	0.935	0.305
Track_972	972	NaN	NaN	70	0	0	0	0	0	16560.690	0	16560.690	36.115	972	279.524	125.382	0	0.009	0.037	0.001	0.007	0.007	0.651	0.984	0.256	0.669	0.164
Track_973	973	NaN	NaN	47	0	0	0	0	0	11040.460	0	11040.460	55.960	973	150.268	248.031	0	0.009	0.025	0.001	0.008	0.004	0.792	1.049	0.269	0.834	0.174
Track_974	974	NaN	NaN	53	0	0	0	0	0	12480.520	0	12480.520	58.410	974	135.548	123.339	0	0.010	0.023	4.538E-4	0.009	0.005	0.893	1.167	0.246	0.943	0.196
Track_975	975	NaN	NaN	10	0	0	0	0	0	2160.090	0	2160.090	17.225	975	223.179	234.824	0	0.012	0.034	0.007	0.010	0.008	0.616	0.878	0.403	0.658	0.167
Track_976	976	NaN	NaN	71	0	0	0	0	0	16800.700	0	16800.700	54.619	976	418.923	114.937	0	0.008	0.025	7.922E-4	0.007	0.004	0.875	1.227	0.272	0.942	0.219
Track_977	977	NaN	NaN	18	0	0	0	0	0	4080.170	0	4080.170	10.940	977	93.893	110.459	0	0.005	0.011	9.070E-4	0.005	0.003	0.693	1.134	0.338	0.696	0.248
Track_978	978	NaN	NaN	10	0	0	0	0	0	2160.090	0	2160.090	17.298	978	341.241	234.984	0	0.010	0.015	0.004	0.009	0.003	0.715	1.061	0.396	0.774	0.181
Track_979	979	NaN	NaN	45	0	0	0	0	0	10560.440	0	10560.440	42.431	979	440.405	108.353	0	0.007	0.023	0.001	0.006	0.005	0.526	0.731	0.273	0.553	0.114
Track_980	980	NaN	NaN	36	0	0	0	0	0	8400.350	0	8400.350	33.299	980	528.492	239.825	0	0.008	0.019	0.002	0.007	0.004	1.055	1.681	0.232	1.334	0.517
Track_981	981	NaN	NaN	34	0	0	0	0	0	7920.330	0	7920.330	28.278	981	256.528	121.035	0	0.007	0.021	0.001	0.006	0.004	0.783	1.230	0.260	0.852	0.230
Track_982	982	NaN	NaN	16	0	0	0	0	0	3600.150	480.020	4080.170	25.533	982	35.767	240.970	0	0.009	0.014	0.005	0.008	0.003	0.919	1.247	0.289	1.086	0.298
Track_983	983	NaN	NaN	50	0	0	0	0	0	11760.490	0	11760.490	11.778	983	343.237	116.417	0	0.007	0.018	0.001	0.006	0.004	0.789	1.126	0.407	0.788	0.200
Track_984	984	NaN	NaN	59	0	0	0	0	0	13920.580	0	13920.580	39.573	984	281.148	132.456	0	0.008	0.022	0.001	0.007	0.005	0.943	1.383	0.308	0.970	0.244
Track_985	985	NaN	NaN	33	0	0	0	0	0	7680.320	0	7680.320	40.115	985	512.988	246.817	0	0.007	0.014	0.001	0.008	0.003	1.009	1.511	0.472	1.047	0.258
Track_986	986	NaN	NaN	126	0	0	0	0	0	30001.250	0	30001.250	119.657	986	415.530	121.217	0	0.009	0.053	2.187E-4	0.007	0.006	0.954	1.695	0.286	0.993	0.340
Track_987	987	NaN	NaN	79	0	0	0	0	0	18720.780	0	18720.780	118.707	987	207.105	262.075	0	0.009	0.024	0.001	0.009	0.005	0.866	1.308	0.328	0.934	0.234
Track_988	988	NaN	NaN	7	0	0	0	0	0	1440.060	0	1440.060	6.293	988	548.439	108.337	0	0.006	0.009	0.002	0.006	0.002	0.897	1.226	0.516	0.931	0.207
Track_989	989	NaN	NaN	35	0	0	0	0	0	8160.340	0	8160.340	44.118	989	43.410	107.677	0	0.009	0.031	8.902E-4	0.007	0.007	1.085	1.642	0.349	1.155	0.315
Track_990	990	NaN	NaN	63	0	0	0	0	0	14880.620	0	14880.620	69.883	990	168.355	259.591	0	0.009	0.025	7.640E-4	0.008	0.005	0.756	1.306	0.230	0.764	0.267
Track_991	991	NaN	NaN	9	0	0	0	0	0	1920.080	0	1920.080	10.934	991	595.683	107.500	0	0.008	0.017	0.002	0.006	0.006	1.327	1.546	1.100	1.350	0.164
Track_992	992	NaN	NaN	56	0	0	0	0	0	13200.550	0	13200.550	34.889	992	441.243	248.133	0	0.007	0.019	6.038E-4	0.007	0.004	0.436	0.843	0.237	0.437	0.113
Track_993	993	NaN	NaN	33	0	0	0	0	0	7680.320	0	7680.320	32.013	993	265.549	122.314	0	0.006	0.013	0.002	0.006	0.003	0.711	1.027	0.431	0.667	0.169
Track_994	994	NaN	NaN	10	0	0	0	0	0	2160.090	0	2160.090	15.068	994	37.922	236.746	0	0.009	0.014	0.004	0.007	0.003	0.909	1.228	0.474	0.981	0.236
Track_995	995	NaN	NaN	72	0	0	0	0	0	17040.710	0	17040.710	39.624	995	410.557	108.353	0	0.008	0.037	3.570E-4	0.007	0.005	0.791	1.087	0.300	0.825	0.190
Track_996	996	NaN	NaN	4	0	0	0	0	0	720.030	0	720.030	3.939	996	365.899	232.811	0	0.006	0.009	0.004	0.005	0.003	0.722	1.059	0.438	0.699	0.221
Track_997	997	NaN	NaN	63	0	0	0	0	0	14880.620	0	14880.620	91.714	997	111.553	119.799	0	0.011	0.027	8.926E-4	0.010	0.007	1.012	1.394	0.400	1.026	0.200
Track_998	998	NaN	NaN	61	0	0	0	0	0	14400.600	0	14400.600	14.582	998	407.881	244.074	0	0.008	0.021	6.008E-4	0.007	0.005	1.273	1.665	0.384	1.333	0.307
Track_999	999	NaN	NaN	62	0	0	0	0	0	14640.610	0	14640.610	83.001	999	525.659	111.190	0	0.009	0.025	0.001	0.008	0.006	0.960	1.516	0.491	0.956	0.202
Track_1000	1000	NaN	NaN	68	0	0	0	0	0	16080.670	0	16080.670	134.783	1000	113.349	272.202	0	0.012	0.026	0.004	0.012	0.006	0.905	1.413	0.247	0.925	0.306
Track_1001	1001	NaN	NaN	87	0	0	0	0	0	20640.860	0	20640.860	110.357	1001	238.334	139.253	0	0.009	0.026	0.001	0.008	0.005	0.736	1.109	0.418	0.729	0.173
Track_1002	1002	NaN	NaN	44	0	0	0	0	0	10320.430	0	10320.430	48.284	1002	77.377	121.360	0	0.009	0.029	4.489E-4	0.008	0.006	1.185	1.473	0.765	1.200	0.187
Track_1003	1003	NaN	NaN	86	0	0	0	0	0	20400.850	0	20400.850	118.214	1003	189.106	119.595	0	0.011	0.039	0.002	0.010	0.007	0.803	1.200	0.259	0.849	0.248
Track_1004	1004	NaN	NaN	98	0	0	0	0	0	23280.970	0	23280.970	73.350	1004	391.007	262.868	0	0.007	0.019	0.001	0.007	0.004	1.086	1.639	0.319	1.173	0.319
Track_1005	1005	NaN	NaN	85	0	0	0	0	0	20160.840	0	20160.840	151.078	1005	503.757	273.116	0	0.009	0.019	0.002	0.009	0.004	1.184	1.641	0.506	1.240	0.237
Track_1006	1006	NaN	NaN	38	0	0	0	0	0	8880.370	0	8880.370	37.637	1006	529.103	108.724	0	0.007	0.022	4.535E-4	0.006	0.005	0.995	1.305	0.378	1.043	0.251
Track_1007	1007	NaN	NaN	21	0	0	0	0	0	4800.200	0	4800.200	35.190	1007	243.026	248.032	0	0.010	0.017	0.003	0.011	0.003	1.055	1.443	0.345	1.120	0.302
Track_1008	1008	NaN	NaN	25	0	0	0	0	0	5760.240	0	5760.240	42.809	1008	315.296	126.629	0	0.010	0.025	0.001	0.008	0.005	1.221	1.604	0.616	1.283	0.315
Track_1009	1009	NaN	NaN	20	0	0	0	0	0	4560.190	0	4560.190	17.116	1009	378.510	116.519	0	0.006	0.013	9.752E-4	0.006	0.004	0.905	1.296	0.397	1.017	0.297
Track_1010	1010	NaN	NaN	36	0	0	0	0	0	8400.350	0	8400.350	64.089	1010	76.975	250.103	0	0.011	0.032	0.003	0.008	0.007	1.052	1.298	0.275	1.079	0.165
Track_1011	1011	NaN	NaN	8	0	0	0	0	0	1680.070	0	1680.070	1.237	1011	176.773	108.541	0	0.006	0.010	8.617E-4	0.007	0.003	0.374	0.460	0.281	0.384	0.047
Track_1012	1012	NaN	NaN	56	0	0	0	0	0	13200.550	0	13200.550	68.371	1012	139.654	253.322	0	0.011	0.042	0.003	0.009	0.007	0.610	0.957	0.231	0.606	0.187
Track_1013	1013	NaN	NaN	74	0	0	0	0	0	17520.730	0	17520.730	29.330	1013	369.949	108.318	0	0.008	0.062	7.183E-4	0.007	0.007	0.762	1.483	0.239	0.751	0.253
Track_1014	1014	NaN	NaN	10	0	0	0	0	0	2160.090	0	2160.090	12.813	1014	313.020	238.398	0	0.012	0.025	0.003	0.009	0.007	0.496	0.659	0.309	0.533	0.119
Track_1015	1015	NaN	NaN	12	0	0	0	0	0	2640.110	0	2640.110	6.402	1015	72.301	109.600	0	0.010	0.038	0.002	0.007	0.010	0.634	1.133	0.285	0.458	0.344
Track_1016	1016	NaN	NaN	13	0	0	0	0	0	2880.120	0	2880.120	11.489	1016	198.529	238.798	0	0.006	0.009	0.003	0.006	0.002	0.529	0.875	0.310	0.510	0.170
Track_1017	1017	NaN	NaN	35	0	0	0	0	0	8160.340	0	8160.340	30.991	1017	237.819	120.863	0	0.007	0.029	0.002	0.007	0.004	0.640	1.029	0.241	0.595	0.198
Track_1018	1018	NaN	NaN	11	0	0	0	0	0	2400.100	0	2400.100	30.721	1018	300.401	121.490	0	0.014	0.060	0.002	0.010	0.017	0.774	1.231	0.265	0.563	0.392
Track_1019	1019	NaN	NaN	89	0	0	0	0	0	21120.880	480.020	21600.900	108.201	1019	446.607	250.908	0	0.009	0.059	7.365E-4	0.008	0.007	0.859	1.308	0.245	0.936	0.272
Track_1020	1020	NaN	NaN	52	0	0	0	0	0	12240.510	0	12240.510	35.865	1020	480.148	111.586	0	0.011	0.058	0.002	0.010	0.008	0.759	1.262	0.234	0.759	0.281
Track_1021	1021	NaN	NaN	11	0	0	0	0	0	2400.100	0	2400.100	11.725	1021	421.402	115.648	0	0.006	0.013	0.001	0.006	0.003	0.481	0.772	0.284	0.413	0.179
Track_1022	1022	NaN	NaN	30	0	0	0	0	0	6960.290	0	6960.290	45.373	1022	507.499	115.770	0	0.009	0.032	0.001	0.006	0.008	1.069	1.825	0.278	0.958	0.413
Track_1023	1023	NaN	NaN	37	0	0	0	0	0	8640.360	0	8640.360	57.744	1023	63.845	124.962	0	0.009	0.018	0.001	0.008	0.004	0.868	1.230	0.353	0.861	0.251
Track_1024	1024	NaN	NaN	60	0	0	0	0	0	14160.590	0	14160.590	17.756	1024	367.939	126.085	0	0.006	0.019	6.339E-4	0.006	0.004	0.967	1.298	0.329	1.010	0.210
Track_1025	1025	NaN	NaN	69	0	0	0	0	0	16320.680	0	16320.680	119.880	1025	93.196	267.137	0	0.013	0.030	0.001	0.012	0.006	0.857	1.467	0.304	0.931	0.277
Track_1026	1026	NaN	NaN	38	0	0	0	0	0	8880.370	0	8880.370	23.672	1026	43.219	118.720	0	0.010	0.046	6.116E-4	0.007	0.009	1.137	1.561	0.437	1.197	0.234
Track_1027	1027	NaN	NaN	10	0	0	0	0	0	2160.090	0	2160.090	12.831	1027	458.281	236.475	0	0.013	0.059	0.004	0.008	0.017	0.360	0.508	0.267	0.372	0.083
Track_1028	1028	NaN	NaN	108	0	0	0	0	0	25681.070	0	25681.070	171.609	1028	178.174	126.277	0	0.011	0.023	0.002	0.011	0.005	0.952	1.294	0.350	1.002	0.227
Track_1029	1029	NaN	NaN	40	0	0	0	0	0	9360.390	0	9360.390	33.583	1029	239.258	131.920	0	0.008	0.029	0.001	0.008	0.005	0.818	1.232	0.250	0.821	0.243
Track_1030	1030	NaN	NaN	21	0	0	0	0	0	4800.200	0	4800.200	27.819	1030	524.771	246.211	0	0.008	0.024	0.003	0.007	0.005	0.979	1.278	0.393	0.993	0.175
Track_1031	1031	NaN	NaN	50	0	0	0	0	0	11760.490	0	11760.490	33.166	1031	229.080	128.102	0	0.007	0.019	0.001	0.006	0.005	0.924	1.466	0.397	0.889	0.312
Track_1032	1032	NaN	NaN	61	0	0	0	0	0	14400.600	0	14400.600	30.976	1032	389.048	105.912	0	0.007	0.017	0.001	0.007	0.004	0.686	1.247	0.330	0.683	0.204
Track_1033	1033	NaN	NaN	16	0	0	0	0	0	3600.150	0	3600.150	29.019	1033	263.056	247.710	0	0.010	0.017	0.004	0.010	0.004	1.003	1.564	0.536	0.988	0.282
Track_1034	1034	NaN	NaN	70	0	0	0	0	0	16560.690	480.020	17040.710	118.945	1034	539.610	118.515	0	0.009	0.023	0.002	0.009	0.005	1.057	1.608	0.471	0.977	0.332
Track_1035	1035	NaN	NaN	57	0	0	0	0	0	13440.560	0	13440.560	45.379	1035	169.147	128.246	0	0.009	0.035	0.001	0.008	0.006	0.869	1.278	0.259	0.916	0.253
Track_1036	1036	NaN	NaN	5	0	0	0	0	0	960.040	0	960.040	3.254	1036	189.956	113.847	0	0.005	0.013	0.001	0.003	0.006	0.619	0.716	0.514	0.607	0.079
Track_1037	1037	NaN	NaN	5	0	0	0	0	0	960.040	0	960.040	2.903	1037	447.783	113.794	0	0.007	0.009	0.005	0.009	0.002	0.446	0.473	0.381	0.470	0.035
Track_1038	1038	NaN	NaN	91	0	0	0	0	0	21600.900	0	21600.900	218.454	1038	113.346	287.316	0	0.013	0.024	0.002	0.013	0.005	0.933	1.466	0.290	0.950	0.242
Track_1039	1039	NaN	NaN	60	0	0	0	0	0	14160.590	0	14160.590	82.457	1039	536.330	112.419	0	0.008	0.024	4.802E-4	0.008	0.005	0.919	1.391	0.440	0.869	0.247
Track_1040	1040	NaN	NaN	61	0	0	0	0	0	14400.600	0	14400.600	61.784	1040	212.944	127.516	0	0.008	0.022	0.001	0.007	0.005	0.656	1.205	0.284	0.638	0.206
Track_1041	1041	NaN	NaN	24	0	0	0	0	0	5520.230	0	5520.230	13.810	1041	509.963	121.578	0	0.006	0.015	7.465E-4	0.006	0.004	0.604	0.897	0.360	0.575	0.152
Track_1042	1042	NaN	NaN	48	0	0	0	0	0	11280.470	0	11280.470	89.816	1042	105.622	269.663	0	0.011	0.023	0.004	0.010	0.004	0.900	1.417	0.412	0.893	0.250
Track_1043	1043	NaN	NaN	26	0	0	0	0	0	6000.250	0	6000.250	28.167	1043	567.577	117.498	0	0.007	0.016	3.988E-4	0.006	0.004	0.944	1.351	0.538	0.972	0.187
Track_1044	1044	NaN	NaN	42	0	0	0	0	0	9840.410	0	9840.410	36.766	1044	184.437	255.626	0	0.007	0.018	0.001	0.006	0.004	0.936	1.381	0.447	0.922	0.277
Track_1045	1045	NaN	NaN	79	0	0	0	0	0	18720.780	0	18720.780	108.698	1045	487.115	118.199	0	0.008	0.020	0.001	0.007	0.004	0.785	1.546	0.474	0.705	0.228
Track_1046	1046	NaN	NaN	56	0	0	0	0	0	13200.550	0	13200.550	50.300	1046	212.417	264.417	0	0.009	0.025	0.002	0.008	0.005	0.687	1.071	0.230	0.688	0.227
Track_1047	1047	NaN	NaN	71	0	0	0	0	0	16800.700	0	16800.700	106.088	1047	166.163	133.037	0	0.012	0.024	0.002	0.012	0.006	0.876	1.434	0.245	0.897	0.310
Track_1048	1048	NaN	NaN	9	0	0	0	0	0	1920.080	0	1920.080	6.816	1048	460.861	116.861	0	0.007	0.012	0.001	0.006	0.004	0.407	0.532	0.278	0.419	0.092
Track_1049	1049	NaN	NaN	45	0	0	0	0	0	10560.440	0	10560.440	69.733	1049	283.067	269.674	0	0.009	0.022	0.002	0.009	0.004	1.518	1.824	0.826	1.623	0.275
Track_1050	1050	NaN	NaN	4	0	0	0	0	0	720.030	0	720.030	2.270	1050	563.216	115.859	0	0.005	0.008	0.003	0.004	0.002	0.901	0.948	0.788	0.945	0.066
Track_1051	1051	NaN	NaN	53	0	0	0	0	0	12480.520	0	12480.520	56.407	1051	137.447	133.281	0	0.010	0.020	0.002	0.010	0.005	0.829	1.502	0.289	0.832	0.242
Track_1052	1052	NaN	NaN	48	0	0	0	0	0	11280.470	0	11280.470	59.626	1052	235.838	267.949	0	0.012	0.058	0.004	0.010	0.010	1.109	1.748	0.276	1.000	0.406
Track_1053	1053	NaN	NaN	77	0	0	0	0	0	18240.760	0	18240.760	100.453	1053	213.457	132.124	0	0.011	0.054	7.786E-4	0.010	0.009	0.863	1.383	0.279	0.896	0.307
Track_1054	1054	NaN	NaN	35	0	0	0	0	0	8160.340	0	8160.340	55.522	1054	536.074	259.850	0	0.008	0.019	0.002	0.008	0.004	0.888	1.308	0.577	0.883	0.158
Track_1055	1055	NaN	NaN	8	0	0	0	0	0	1680.070	0	1680.070	9.408	1055	262.074	117.630	0	0.007	0.013	0.003	0.007	0.003	0.874	1.010	0.681	0.919	0.096
Track_1056	1056	NaN	NaN	72	0	0	0	0	0	17040.710	0	17040.710	68.278	1056	280.266	145.874	0	0.009	0.053	0.002	0.008	0.007	0.776	1.218	0.242	0.787	0.203
Track_1057	1057	NaN	NaN	5	0	0	0	0	0	960.040	0	960.040	9.616	1057	320.886	239.399	0	0.010	0.015	0.004	0.015	0.005	0.565	0.861	0.308	0.505	0.185
Track_1058	1058	NaN	NaN	87	0	0	0	0	0	20640.860	240.010	20880.870	77.696	1058	340.720	156.225	0	0.009	0.044	8.960E-4	0.007	0.007	0.822	1.526	0.279	0.817	0.283
Track_1059	1059	NaN	NaN	65	0	0	0	0	0	15360.640	0	15360.640	18.685	1059	382.694	251.966	0	0.006	0.016	3.049E-4	0.006	0.004	1.191	1.682	0.332	1.275	0.371
Track_1060	1060	NaN	NaN	2	0	0	0	0	0	240.010	480.020	720.030	1.078	1060	476.501	115.612	0	0.004	0.004	0.004	0.004	NaN	0.387	0.433	0.341	0.433	0.046
Track_1061	1061	NaN	NaN	111	0	0	0	0	0	26401.100	0	26401.100	179.733	1061	475.060	293.903	0	0.009	0.020	9.066E-4	0.008	0.004	0.981	1.501	0.517	0.939	0.220
Track_1062	1062	NaN	NaN	54	0	0	0	0	0	12720.530	0	12720.530	70.931	1062	179.969	128.760	0	0.009	0.024	0.001	0.008	0.006	0.900	1.205	0.294	0.931	0.180
Track_1063	1063	NaN	NaN	54	0	0	0	0	0	12720.530	240.010	12960.540	102.094	1063	96.902	119.837	0	0.013	0.054	7.300E-4	0.013	0.009	0.852	1.407	0.281	0.870	0.325
Track_1064	1064	NaN	NaN	14	0	0	0	0	0	3120.130	0	3120.130	15.010	1064	100.173	245.092	0	0.008	0.015	0.003	0.007	0.004	0.624	0.823	0.468	0.562	0.123
Track_1065	1065	NaN	NaN	29	0	0	0	0	0	6720.280	0	6720.280	45.146	1065	306.487	134.405	0	0.009	0.017	0.003	0.009	0.004	1.021	1.346	0.398	1.050	0.201
Track_1066	1066	NaN	NaN	32	0	0	0	0	0	7440.310	0	7440.310	37.042	1066	149.900	253.888	0	0.008	0.032	9.348E-4	0.008	0.006	0.773	1.130	0.416	0.793	0.175
Track_1067	1067	NaN	NaN	18	0	0	0	0	0	4080.170	0	4080.170	12.799	1067	412.291	124.043	0	0.007	0.011	0.002	0.007	0.002	0.313	0.425	0.235	0.313	0.043
Track_1068	1068	NaN	NaN	8	0	0	0	0	0	1680.070	0	1680.070	5.761	1068	430.178	119.033	0	0.007	0.011	0.004	0.006	0.003	0.722	0.943	0.492	0.745	0.125
Track_1069	1069	NaN	NaN	23	0	0	0	0	0	5280.220	0	5280.220	14.636	1069	82.394	122.300	0	0.008	0.030	2.450E-4	0.006	0.006	0.816	1.234	0.370	0.817	0.195
Track_1070	1070	NaN	NaN	20	0	0	0	0	0	4560.190	0	4560.190	20.277	1070	164.426	246.885	0	0.008	0.016	6.180E-4	0.007	0.004	1.205	1.427	0.934	1.227	0.135
Track_1071	1071	NaN	NaN	69	0	0	0	0	0	16320.680	0	16320.680	89.547	1071	509.858	120.275	0	0.009	0.050	0.002	0.008	0.007	1.029	1.457	0.451	1.074	0.242
Track_1072	1072	NaN	NaN	36	0	0	0	0	0	8400.350	0	8400.350	56.543	1072	301.597	262.529	0	0.010	0.021	0.003	0.009	0.004	0.765	1.273	0.350	0.782	0.221
Track_1073	1073	NaN	NaN	15	0	0	0	0	0	3360.140	0	3360.140	19.356	1073	229.614	123.004	0	0.008	0.015	0.001	0.007	0.004	0.707	1.079	0.418	0.679	0.204
Track_1074	1074	NaN	NaN	40	0	0	0	0	0	9360.390	0	9360.390	29.137	1074	365.401	255.939	0	0.008	0.021	0.001	0.007	0.005	0.959	1.402	0.487	0.997	0.256
Track_1075	1075	NaN	NaN	35	0	0	0	0	0	8160.340	0	8160.340	44.131	1075	580.839	120.964	0	0.007	0.017	0.001	0.006	0.004	1.033	1.448	0.392	1.116	0.286
Track_1076	1076	NaN	NaN	8	0	0	0	0	0	1680.070	240.010	1920.080	11.224	1076	218.537	244.061	0	0.008	0.012	0.005	0.008	0.003	0.435	0.629	0.279	0.459	0.108
Track_1077	1077	NaN	NaN	24	0	0	0	0	0	5520.230	0	5520.230	22.111	1077	72.502	126.255	0	0.006	0.015	3.031E-4	0.005	0.004	0.893	1.306	0.498	0.874	0.252
Track_1078	1078	NaN	NaN	22	0	0	0	0	0	5040.210	0	5040.210	21.744	1078	198.797	126.994	0	0.006	0.013	0.002	0.006	0.002	0.514	0.995	0.263	0.468	0.175
Track_1079	1079	NaN	NaN	76	0	0	0	0	0	18000.750	0	18000.750	49.380	1079	262.410	136.649	0	0.007	0.024	0.001	0.005	0.005	0.795	1.496	0.266	0.813	0.285
Track_1080	1080	NaN	NaN	63	0	0	0	0	0	14880.620	0	14880.620	76.788	1080	284.846	162.953	0	0.012	0.036	7.251E-4	0.011	0.006	0.866	1.507	0.232	0.879	0.305
Track_1081	1081	NaN	NaN	15	0	0	0	0	0	3360.140	0	3360.140	27.212	1081	571.353	246.963	0	0.010	0.037	0.003	0.009	0.008	0.522	0.754	0.272	0.553	0.162
Track_1082	1082	NaN	NaN	71	0	0	0	0	0	16800.700	0	16800.700	59.792	1082	472.663	121.396	0	0.009	0.044	6.401E-4	0.008	0.008	0.777	1.158	0.400	0.781	0.178
Track_1083	1083	NaN	NaN	33	0	0	0	0	0	7680.320	0	7680.320	29.902	1083	115.246	256.948	0	0.008	0.015	0.002	0.008	0.003	0.810	1.164	0.260	0.828	0.219
Track_1084	1084	NaN	NaN	35	0	0	0	0	0	8160.340	0	8160.340	45.862	1084	107.503	131.508	0	0.009	0.019	0.002	0.009	0.004	0.859	1.453	0.433	0.834	0.258
Track_1085	1085	NaN	NaN	51	0	0	0	0	0	12000.500	0	12000.500	38.918	1085	364.912	140.851	0	0.008	0.022	8.171E-4	0.007	0.005	1.301	1.714	0.510	1.405	0.318
Track_1086	1086	NaN	NaN	12	0	0	0	0	0	2640.110	0	2640.110	21.482	1086	336.296	250.127	0	0.020	0.061	0.005	0.012	0.019	0.534	0.838	0.303	0.478	0.180
Track_1087	1087	NaN	NaN	50	0	0	0	0	0	11760.490	0	11760.490	21.528	1087	384.495	117.858	0	0.007	0.023	6.168E-4	0.006	0.005	0.809	1.343	0.365	0.846	0.258
Track_1088	1088	NaN	NaN	11	0	0	0	0	0	2400.100	0	2400.100	13.339	1088	384.622	245.357	0	0.009	0.019	0.006	0.009	0.003	0.682	0.899	0.480	0.687	0.137
Track_1089	1089	NaN	NaN	11	0	0	0	0	0	2400.100	0	2400.100	13.665	1089	339.512	125.862	0	0.007	0.016	0.001	0.007	0.005	0.920	1.188	0.688	0.897	0.159
Track_1090	1090	NaN	NaN	5	0	0	0	0	0	960.040	480.020	1440.060	4.117	1090	401.432	122.841	0	0.005	0.007	0.001	0.007	0.003	0.391	0.521	0.239	0.374	0.096
Track_1091	1091	NaN	NaN	63	0	0	0	0	0	14880.620	0	14880.620	63.033	1091	150.622	266.032	0	0.010	0.022	0.001	0.009	0.005	0.750	1.265	0.331	0.746	0.205
Track_1092	1092	NaN	NaN	30	0	0	0	0	0	6960.290	0	6960.290	27.513	1092	557.470	123.095	0	0.007	0.028	6.543E-4	0.006	0.006	1.086	1.449	0.274	1.214	0.367
Track_1093	1093	NaN	NaN	5	0	0	0	0	0	960.040	0	960.040	2.459	1093	373.617	120.325	0	0.010	0.019	0.004	0.010	0.007	0.367	0.432	0.317	0.350	0.043
Track_1094	1094	NaN	NaN	8	0	0	0	0	0	1680.070	0	1680.070	8.626	1094	365.326	242.578	0	0.007	0.013	0.004	0.006	0.003	0.828	1.245	0.440	0.850	0.257
Track_1095	1095	NaN	NaN	36	0	0	0	0	0	8400.350	0	8400.350	37.133	1095	218.312	138.613	0	0.009	0.039	0.002	0.007	0.007	0.956	1.367	0.460	0.972	0.237
Track_1096	1096	NaN	NaN	35	0	0	0	0	0	8160.340	0	8160.340	20.254	1096	493.143	242.092	0	0.010	0.055	0.002	0.008	0.009	0.716	1.215	0.285	0.685	0.247
Track_1097	1097	NaN	NaN	11	0	0	0	0	0	2400.100	0	2400.100	13.980	1097	477.009	121.585	0	0.008	0.017	0.004	0.007	0.004	0.449	0.749	0.239	0.460	0.173
Track_1098	1098	NaN	NaN	20	0	0	0	0	0	4560.190	0	4560.190	1.368	1098	505.181	243.453	0	0.008	0.027	9.930E-4	0.007	0.006	0.622	0.978	0.366	0.645	0.175
Track_1099	1099	NaN	NaN	23	0	0	0	0	0	5280.220	0	5280.220	11.515	1099	547.587	124.612	0	0.006	0.026	0.002	0.005	0.005	0.884	1.248	0.266	0.888	0.269
Track_1100	1100	NaN	NaN	8	0	0	0	0	0	1680.070	0	1680.070	5.557	1100	37.039	123.117	0	0.005	0.010	0.002	0.004	0.003	0.622	0.950	0.388	0.542	0.206
Track_1101	1101	NaN	NaN	16	0	0	0	0	0	3600.150	0	3600.150	34.190	1101	70.923	249.063	0	0.011	0.036	0.003	0.012	0.008	0.664	1.270	0.238	0.651	0.340
Track_1102	1102	NaN	NaN	19	0	0	0	0	0	4320.180	0	4320.180	20.190	1102	207.377	129.283	0	0.007	0.016	0.002	0.006	0.003	0.481	1.036	0.241	0.380	0.230
Track_1103	1103	NaN	NaN	29	0	0	0	0	0	6720.280	0	6720.280	37.431	1103	545.960	257.919	0	0.009	0.025	8.404E-4	0.009	0.006	0.749	1.003	0.499	0.707	0.138
Track_1104	1104	NaN	NaN	58	0	0	0	0	0	13680.570	0	13680.570	72.926	1104	64.088	136.709	0	0.011	0.024	0.002	0.011	0.006	1.225	1.613	0.421	1.342	0.298
Track_1105	1105	NaN	NaN	18	0	0	0	0	0	4080.170	0	4080.170	14.445	1105	450.378	127.781	0	0.008	0.033	0.002	0.007	0.007	0.948	1.305	0.257	1.063	0.299
Track_1106	1106	NaN	NaN	15	0	0	0	0	0	3360.140	240.010	3600.150	28.328	1106	41.180	251.301	0	0.010	0.017	0.002	0.010	0.005	0.983	1.350	0.293	1.072	0.331
Track_1107	1107	NaN	NaN	55	0	0	0	0	0	12960.540	0	12960.540	39.957	1107	179.747	135.740	0	0.008	0.020	7.028E-4	0.008	0.004	0.824	1.325	0.341	0.816	0.209
Track_1108	1108	NaN	NaN	6	0	0	0	0	0	1200.050	0	1200.050	3.336	1108	492.361	123.381	0	0.007	0.011	0.003	0.007	0.003	0.465	0.717	0.327	0.502	0.133
Track_1109	1109	NaN	NaN	54	0	0	0	0	0	12720.530	0	12720.530	45.848	1109	166.816	137.510	0	0.008	0.019	0.001	0.008	0.004	0.601	1.037	0.246	0.594	0.181
Track_1110	1110	NaN	NaN	56	0	0	0	0	0	13200.550	0	13200.550	20.081	1110	413.093	257.212	0	0.008	0.021	0.002	0.006	0.005	1.316	1.682	0.363	1.318	0.237
Track_1111	1111	NaN	NaN	41	0	0	0	0	0	9600.400	0	9600.400	39.884	1111	152.875	140.234	0	0.008	0.019	8.639E-4	0.008	0.004	1.092	1.305	0.672	1.158	0.174
Track_1112	1112	NaN	NaN	31	0	0	0	0	0	7200.300	0	7200.300	23.879	1112	358.156	137.444	0	0.007	0.013	7.280E-4	0.007	0.003	0.810	1.171	0.336	0.842	0.189
Track_1113	1113	NaN	NaN	16	0	0	0	0	0	3600.150	0	3600.150	15.481	1113	442.720	250.300	0	0.007	0.011	0.002	0.006	0.003	0.508	0.640	0.341	0.521	0.079
Track_1114	1114	NaN	NaN	44	0	0	0	0	0	10320.430	0	10320.430	51.848	1114	567.395	128.486	0	0.008	0.020	5.612E-4	0.007	0.005	1.052	1.664	0.289	1.110	0.401
Track_1115	1115	NaN	NaN	17	0	0	0	0	0	3840.160	0	3840.160	17.894	1115	189.216	131.395	0	0.006	0.014	0.002	0.005	0.003	0.501	0.719	0.328	0.482	0.113
Track_1116	1116	NaN	NaN	32	0	0	0	0	0	7440.310	0	7440.310	55.254	1116	320.483	152.235	0	0.011	0.049	0.003	0.009	0.009	1.124	1.560	0.288	1.266	0.321
Track_1117	1117	NaN	NaN	20	0	0	0	0	0	4560.190	0	4560.190	16.740	1117	91.685	129.438	0	0.006	0.010	0.002	0.006	0.003	0.929	1.067	0.624	0.971	0.113
Track_1118	1118	NaN	NaN	22	0	0	0	0	0	5040.210	0	5040.210	36.997	1118	245.607	257.635	0	0.010	0.018	0.003	0.010	0.003	0.750	1.031	0.296	0.818	0.209
Track_1119	1119	NaN	NaN	43	0	0	0	0	0	10080.420	0	10080.420	34.322	1119	122.401	135.864	0	0.009	0.017	6.993E-4	0.009	0.004	0.842	1.158	0.392	0.856	0.162
Track_1120	1120	NaN	NaN	32	0	0	0	0	0	7440.310	0	7440.310	35.569	1120	58.111	136.415	0	0.009	0.021	0.003	0.009	0.005	1.137	1.526	0.486	1.183	0.257
Track_1121	1121	NaN	NaN	41	0	0	0	0	0	9600.400	0	9600.400	51.930	1121	510.496	261.905	0	0.008	0.017	0.002	0.008	0.004	1.045	1.410	0.499	1.048	0.197
Track_1122	1122	NaN	NaN	70	0	0	0	0	0	16560.690	0	16560.690	55.427	1122	459.788	260.945	0	0.008	0.026	6.117E-4	0.007	0.005	1.338	1.817	0.259	1.469	0.336
Track_1123	1123	NaN	NaN	17	0	0	0	0	0	3840.160	0	3840.160	13.645	1123	380.768	132.389	0	0.005	0.019	4.537E-4	0.004	0.005	0.461	0.618	0.347	0.459	0.072
Track_1124	1124	NaN	NaN	33	0	0	0	0	0	7680.320	0	7680.320	25.837	1124	192.591	254.368	0	0.007	0.020	0.002	0.006	0.004	0.777	1.216	0.327	0.775	0.226
Track_1125	1125	NaN	NaN	12	0	0	0	0	0	2640.110	0	2640.110	23.233	1125	265.144	132.043	0	0.012	0.047	0.004	0.010	0.012	0.652	1.062	0.245	0.582	0.302
Track_1126	1126	NaN	NaN	50	0	0	0	0	0	11760.490	0	11760.490	36.592	1126	430.643	132.499	0	0.008	0.019	0.001	0.007	0.004	1.476	1.648	0.891	1.517	0.141
Track_1127	1127	NaN	NaN	4	0	0	0	0	0	720.030	0	720.030	8.320	1127	253.419	243.025	0	0.012	0.012	0.011	0.012	5.808E-4	0.877	0.943	0.776	0.915	0.063
Track_1128	1128	NaN	NaN	54	0	0	0	0	0	12720.530	0	12720.530	49.201	1128	498.838	128.220	0	0.007	0.018	0.001	0.006	0.004	0.612	0.944	0.359	0.597	0.130
Track_1129	1129	NaN	NaN	47	0	0	0	0	0	11040.460	0	11040.460	12.708	1129	373.938	255.033	0	0.008	0.017	0.001	0.007	0.004	0.994	1.478	0.373	1.064	0.271
Track_1130	1130	NaN	NaN	36	0	0	0	0	0	8400.350	0	8400.350	47.790	1130	323.348	146.517	0	0.010	0.024	0.002	0.008	0.005	1.272	1.583	0.487	1.328	0.275
Track_1131	1131	NaN	NaN	5	0	0	0	0	0	960.040	0	960.040	10.053	1131	277.575	124.414	0	0.016	0.023	0.012	0.016	0.005	0.877	1.067	0.720	0.861	0.122
Track_1132	1132	NaN	NaN	15	0	0	0	0	0	3360.140	0	3360.140	18.564	1132	512.549	252.008	0	0.010	0.033	0.005	0.007	0.008	0.359	0.528	0.269	0.333	0.085
Track_1133	1133	NaN	NaN	39	0	0	0	0	0	9120.380	0	9120.380	30.131	1133	452.325	132.875	0	0.007	0.021	0.002	0.007	0.005	1.224	1.717	0.506	1.235	0.252
Track_1134	1134	NaN	NaN	53	0	0	0	0	0	12480.520	240.010	12720.530	34.198	1134	403.626	137.740	0	0.006	0.021	7.796E-4	0.006	0.004	1.101	1.466	0.236	1.216	0.338
Track_1135	1135	NaN	NaN	4	0	0	0	0	0	720.030	0	720.030	5.766	1135	181.276	245.317	0	0.010	0.019	0.004	0.008	0.008	0.817	0.939	0.632	0.921	0.124
Track_1136	1136	NaN	NaN	45	0	0	0	0	0	10560.440	0	10560.440	11.102	1136	468.309	136.488	0	0.009	0.061	0.002	0.008	0.009	1.124	1.590	0.273	1.216	0.328
Track_1137	1137	NaN	NaN	51	0	0	0	0	0	12000.500	0	12000.500	47.013	1137	512.574	127.792	0	0.009	0.051	4.576E-4	0.009	0.008	0.761	1.018	0.352	0.796	0.168
Track_1138	1138	NaN	NaN	47	0	0	0	0	0	11040.460	0	11040.460	45.535	1138	207.668	143.171	0	0.008	0.021	0.001	0.007	0.005	0.763	1.018	0.260	0.772	0.121
Track_1139	1139	NaN	NaN	94	0	0	0	0	0	22320.930	480.020	22800.950	205.767	1139	105.548	159.345	0	0.012	0.034	0.002	0.012	0.006	0.974	1.482	0.298	0.994	0.265
Track_1140	1140	NaN	NaN	15	0	0	0	0	0	3360.140	0	3360.140	11.289	1140	491.198	249.184	0	0.008	0.013	0.003	0.007	0.003	0.858	1.235	0.235	0.955	0.280
Track_1141	1141	NaN	NaN	15	0	0	0	0	0	3360.140	0	3360.140	8.510	1141	405.898	133.851	0	0.007	0.013	0.002	0.006	0.003	0.751	0.951	0.583	0.742	0.097
Track_1142	1142	NaN	NaN	24	0	0	0	0	0	5520.230	0	5520.230	18.480	1142	501.719	134.876	0	0.006	0.012	5.015E-4	0.005	0.004	0.562	0.774	0.312	0.658	0.156
Track_1143	1143	NaN	NaN	8	0	0	0	0	0	1680.070	0	1680.070	13.246	1143	556.705	248.300	0	0.009	0.018	0.005	0.008	0.005	0.800	0.963	0.482	0.870	0.153
Track_1144	1144	NaN	NaN	48	0	0	0	0	0	11280.470	0	11280.470	56.984	1144	93.482	139.364	0	0.010	0.036	0.001	0.009	0.007	1.168	1.580	0.649	1.229	0.215
Track_1145	1145	NaN	NaN	49	0	0	0	0	0	11520.480	0	11520.480	40.287	1145	588.148	133.220	0	0.010	0.054	6.524E-4	0.009	0.010	0.890	1.412	0.275	0.996	0.289
Track_1146	1146	NaN	NaN	34	0	0	0	0	0	7920.330	0	7920.330	32.739	1146	164.335	259.470	0	0.007	0.015	0.001	0.007	0.003	1.129	1.411	0.796	1.134	0.164
Track_1147	1147	NaN	NaN	32	0	0	0	0	0	7440.310	0	7440.310	23.351	1147	244.692	138.142	0	0.007	0.014	9.410E-4	0.007	0.003	0.684	1.091	0.262	0.720	0.252
Track_1148	1148	NaN	NaN	8	0	0	0	0	0	1680.070	0	1680.070	9.535	1148	352.843	129.457	0	0.007	0.011	8.533E-4	0.007	0.003	1.084	1.197	0.894	1.121	0.101
Track_1149	1149	NaN	NaN	12	0	0	0	0	0	2640.110	0	2640.110	20.951	1149	266.459	252.258	0	0.010	0.014	0.007	0.009	0.003	1.046	1.537	0.702	0.964	0.262
Track_1150	1150	NaN	NaN	11	0	0	0	0	0	2400.100	0	2400.100	15.690	1150	333.232	131.808	0	0.010	0.022	0.003	0.009	0.006	0.668	0.956	0.373	0.636	0.150
Track_1151	1151	NaN	NaN	4	0	0	0	0	0	720.030	0	720.030	4.206	1151	362.752	127.548	0	0.007	0.010	0.006	0.006	0.002	0.670	0.836	0.578	0.649	0.099
Track_1152	1152	NaN	NaN	46	0	0	0	0	0	10800.450	0	10800.450	66.962	1152	518.186	269.143	0	0.008	0.021	0.001	0.008	0.004	1.133	1.388	0.322	1.198	0.205
Track_1153	1153	NaN	NaN	57	0	0	0	0	0	13440.560	0	13440.560	76.486	1153	528.644	128.786	0	0.008	0.024	1.334E-4	0.008	0.005	0.877	1.205	0.272	0.893	0.201
Track_1154	1154	NaN	NaN	80	0	0	0	0	0	18960.790	0	18960.790	118.818	1154	196.861	148.002	0	0.010	0.039	7.509E-4	0.009	0.006	0.842	1.442	0.331	0.803	0.225
Track_1155	1155	NaN	NaN	17	0	0	0	0	0	3840.160	0	3840.160	18.570	1155	332.745	253.955	0	0.008	0.014	0.004	0.009	0.003	1.009	1.495	0.733	0.940	0.227
Track_1156	1156	NaN	NaN	53	0	0	0	0	0	12480.520	0	12480.520	23.398	1156	235.194	142.569	0	0.008	0.051	8.036E-4	0.006	0.008	0.971	1.159	0.581	0.997	0.121
Track_1157	1157	NaN	NaN	63	0	0	0	0	0	14880.620	0	14880.620	83.231	1157	132.098	151.508	0	0.010	0.031	9.504E-4	0.010	0.005	0.699	1.253	0.279	0.654	0.213
Track_1158	1158	NaN	NaN	55	0	0	0	0	0	12960.540	0	12960.540	52.604	1158	181.342	147.693	0	0.008	0.024	0.001	0.007	0.005	0.826	1.177	0.299	0.849	0.180
Track_1159	1159	NaN	NaN	11	0	0	0	0	0	2400.100	0	2400.100	22.092	1159	420.562	252.753	0	0.012	0.018	0.004	0.013	0.005	0.624	1.153	0.264	0.580	0.225
Track_1160	1160	NaN	NaN	79	0	0	0	0	0	18720.780	0	18720.780	88.205	1160	306.726	173.087	0	0.009	0.028	5.000E-4	0.010	0.005	0.939	1.504	0.349	1.028	0.288
Track_1161	1161	NaN	NaN	7	0	0	0	0	0	1440.060	0	1440.060	6.760	1161	552.234	130.126	0	0.005	0.013	0.002	0.006	0.004	0.683	0.869	0.357	0.731	0.182
Track_1162	1162	NaN	NaN	31	0	0	0	0	0	7200.300	0	7200.300	54.267	1162	297.751	267.483	0	0.011	0.052	0.002	0.008	0.009	1.147	1.438	0.495	1.208	0.227
Track_1163	1163	NaN	NaN	5	0	0	0	0	0	960.040	0	960.040	4.480	1163	62.906	129.254	0	0.006	0.008	0.003	0.008	0.003	1.084	1.245	0.953	1.063	0.108
Track_1164	1164	NaN	NaN	38	0	0	0	0	0	8880.370	0	8880.370	25.229	1164	427.679	141.459	0	0.007	0.016	0.001	0.007	0.003	1.076	1.376	0.763	1.068	0.136
Track_1165	1165	NaN	NaN	6	0	0	0	0	0	1200.050	240.010	1440.060	5.992	1165	384.326	127.864	0	0.008	0.020	0.002	0.005	0.007	0.443	0.651	0.290	0.506	0.133
Track_1166	1166	NaN	NaN	102	0	0	0	0	0	24241.010	0	24241.010	181.985	1166	298.480	320.537	0	0.011	0.037	0.002	0.010	0.005	1.081	1.540	0.406	1.064	0.230
Track_1167	1167	NaN	NaN	11	0	0	0	0	0	2400.100	0	2400.100	20.852	1167	305.036	255.202	0	0.012	0.023	0.007	0.011	0.005	1.327	1.497	0.827	1.382	0.184
Track_1168	1168	NaN	NaN	21	0	0	0	0	0	4800.200	0	4800.200	22.169	1168	570.440	133.415	0	0.006	0.013	0.001	0.007	0.003	1.255	1.461	0.843	1.296	0.165
Track_1169	1169	NaN	NaN	33	0	0	0	0	0	7680.320	0	7680.320	26.752	1169	431.015	258.981	0	0.007	0.020	8.876E-4	0.006	0.004	0.613	1.093	0.345	0.552	0.216
Track_1170	1170	NaN	NaN	22	0	0	0	0	0	5040.210	0	5040.210	22.027	1170	124.299	141.569	0	0.006	0.013	0.002	0.006	0.003	1.070	1.189	0.875	1.095	0.094
Track_1171	1171	NaN	NaN	23	0	0	0	0	0	5280.220	0	5280.220	19.981	1171	210.783	140.740	0	0.006	0.011	6.393E-4	0.006	0.003	0.840	0.992	0.418	0.887	0.140
Track_1172	1172	NaN	NaN	28	0	0	0	0	0	6480.270	0	6480.270	23.831	1172	43.689	142.958	0	0.008	0.026	0.001	0.007	0.006	1.296	1.560	0.867	1.307	0.172
Track_1173	1173	NaN	NaN	39	0	0	0	0	0	9120.380	0	9120.380	75.887	1173	77.161	267.703	0	0.012	0.030	0.003	0.011	0.006	1.125	1.528	0.261	1.275	0.369
Track_1174	1174	NaN	NaN	29	0	0	0	0	0	6720.280	240.010	6960.290	23.688	1174	235.966	142.230	0	0.005	0.011	6.195E-4	0.005	0.003	0.693	1.003	0.249	0.728	0.203
Track_1175	1175	NaN	NaN	66	0	0	0	0	0	15600.650	0	15600.650	36.415	1175	447.547	255.038	0	0.007	0.023	0.001	0.006	0.005	0.980	1.566	0.294	1.100	0.309
Track_1176	1176	NaN	NaN	34	0	0	0	0	0	7920.330	0	7920.330	50.431	1176	331.100	154.236	0	0.010	0.025	0.002	0.008	0.005	0.921	1.226	0.325	0.943	0.177
Track_1177	1177	NaN	NaN	62	0	0	0	0	0	14640.610	0	14640.610	43.369	1177	482.254	140.167	0	0.008	0.022	1.726E-5	0.007	0.005	1.159	1.570	0.330	1.186	0.294
Track_1178	1178	NaN	NaN	53	0	0	0	0	0	12480.520	0	12480.520	82.620	1178	541.591	274.534	0	0.010	0.058	0.003	0.009	0.008	1.014	1.288	0.259	1.046	0.193
Track_1179	1179	NaN	NaN	54	0	0	0	0	0	12720.530	0	12720.530	52.859	1179	201.668	149.768	0	0.008	0.021	0.001	0.007	0.005	0.965	1.405	0.429	0.944	0.161
Track_1180	1180	NaN	NaN	20	0	0	0	0	0	4560.190	0	4560.190	28.530	1180	88.295	256.768	0	0.013	0.051	0.005	0.010	0.010	0.883	1.481	0.451	0.871	0.259
Track_1181	1181	NaN	NaN	57	0	0	0	0	0	13440.560	0	13440.560	65.258	1181	150.740	154.402	0	0.009	0.026	0.001	0.008	0.006	0.858	1.310	0.276	0.837	0.261
Track_1182	1182	NaN	NaN	58	0	0	0	0	0	13680.570	0	13680.570	13.532	1182	389.575	261.109	0	0.007	0.017	0.001	0.006	0.003	1.161	1.447	0.601	1.194	0.187
Track_1183	1183	NaN	NaN	47	0	0	0	0	0	11040.460	0	11040.460	19.491	1183	375.017	150.224	0	0.007	0.018	8.242E-4	0.006	0.004	0.839	1.263	0.272	0.886	0.270
Track_1184	1184	NaN	NaN	53	0	0	0	0	0	12480.520	0	12480.520	61.765	1184	458.883	125.921	0	0.008	0.021	0.002	0.008	0.005	0.930	1.372	0.264	0.973	0.233
Track_1185	1185	NaN	NaN	28	0	0	0	0	0	6480.270	0	6480.270	29.160	1185	501.902	260.171	0	0.007	0.017	5.033E-4	0.007	0.003	1.118	1.322	0.318	1.177	0.201
Track_1186	1186	NaN	NaN	8	0	0	0	0	0	1680.070	0	1680.070	6.864	1186	591.218	133.973	0	0.005	0.009	0.001	0.004	0.003	1.337	1.609	0.805	1.459	0.275
Track_1187	1187	NaN	NaN	7	0	0	0	0	0	1440.060	240.010	1680.070	13.355	1187	549.389	251.856	0	0.011	0.019	0.006	0.012	0.005	0.577	0.893	0.246	0.531	0.202
Track_1188	1188	NaN	NaN	67	0	0	0	0	0	15840.660	0	15840.660	87.489	1188	121.518	149.135	0	0.011	0.025	7.451E-4	0.011	0.006	0.759	1.448	0.300	0.744	0.223
Track_1189	1189	NaN	NaN	44	0	0	0	0	0	10320.430	0	10320.430	54.153	1189	129.065	272.868	0	0.011	0.026	0.001	0.011	0.005	0.984	1.412	0.397	1.042	0.275
Track_1190	1190	NaN	NaN	90	0	0	0	0	0	21360.890	0	21360.890	122.751	1190	315.416	189.628	0	0.009	0.023	0.002	0.008	0.004	0.971	1.379	0.487	0.980	0.218
Track_1191	1191	NaN	NaN	50	0	0	0	0	0	11760.490	0	11760.490	36.734	1191	439.696	147.354	0	0.010	0.029	0.003	0.010	0.006	0.889	1.887	0.237	0.885	0.451
Track_1192	1192	NaN	NaN	38	0	0	0	0	0	8880.370	0	8880.370	32.101	1192	260.346	149.764	0	0.007	0.031	0.001	0.005	0.006	0.857	1.311	0.361	0.871	0.268
Track_1193	1193	NaN	NaN	5	0	0	0	0	0	960.040	0	960.040	7.467	1193	521.425	249.751	0	0.008	0.012	0.005	0.009	0.003	0.738	0.935	0.659	0.699	0.100
Track_1194	1194	NaN	NaN	46	0	0	0	0	0	10800.450	0	10800.450	47.329	1194	505.094	138.577	0	0.008	0.023	0.002	0.007	0.005	1.157	1.503	0.402	1.182	0.212
Track_1195	1195	NaN	NaN	50	0	0	0	0	0	11760.490	0	11760.490	28.196	1195	356.276	266.062	0	0.008	0.024	0.001	0.007	0.005	0.984	1.517	0.300	1.075	0.290
Track_1196	1196	NaN	NaN	45	0	0	0	0	0	10560.440	0	10560.440	68.791	1196	275.260	173.663	0	0.011	0.060	0.002	0.009	0.009	0.909	1.318	0.293	0.954	0.255
Track_1197	1197	NaN	NaN	56	0	0	0	0	0	13200.550	0	13200.550	79.033	1197	537.932	137.530	0	0.009	0.020	0.001	0.008	0.004	1.038	1.404	0.353	1.024	0.219
Track_1198	1198	NaN	NaN	50	0	0	0	0	0	11760.490	0	11760.490	32.411	1198	174.467	269.712	0	0.009	0.021	0.002	0.009	0.004	1.035	1.308	0.389	1.130	0.234
Track_1199	1199	NaN	NaN	62	0	0	0	0	0	14640.610	0	14640.610	83.508	1199	281.147	173.041	0	0.010	0.048	6.647E-4	0.008	0.007	1.234	1.510	0.561	1.290	0.201
Track_1200	1200	NaN	NaN	3	0	0	0	0	0	480.020	480.020	960.040	5.256	1200	400.194	133.696	0	0.018	0.029	0.008	0.029	0.015	0.346	0.371	0.319	0.346	0.021
Track_1201	1201	NaN	NaN	35	0	0	0	0	0	8160.340	0	8160.340	56.872	1201	512.548	270.233	0	0.008	0.014	0.002	0.009	0.004	1.169	1.560	0.594	1.229	0.230
Track_1202	1202	NaN	NaN	58	0	0	0	0	0	13680.570	0	13680.570	89.100	1202	104.146	145.484	0	0.011	0.035	0.002	0.009	0.007	0.872	1.421	0.265	0.904	0.248
Track_1203	1203	NaN	NaN	43	0	0	0	0	0	10080.420	0	10080.420	14.328	1203	415.910	141.086	0	0.007	0.019	0.002	0.006	0.004	1.248	1.569	0.585	1.287	0.241
Track_1204	1204	NaN	NaN	11	0	0	0	0	0	2400.100	0	2400.100	21.416	1204	233.668	259.063	0	0.011	0.024	0.002	0.012	0.007	0.852	1.283	0.525	0.710	0.270
Track_1205	1205	NaN	NaN	5	0	0	0	0	0	960.040	0	960.040	4.472	1205	552.233	135.734	0	0.005	0.009	0.003	0.005	0.003	0.900	1.133	0.378	0.999	0.268
Track_1206	1206	NaN	NaN	5	0	0	0	0	0	960.040	0	960.040	7.491	1206	80.599	135.917	0	0.009	0.013	0.004	0.011	0.004	0.597	1.205	0.317	0.421	0.337
Track_1207	1207	NaN	NaN	8	0	0	0	0	0	1680.070	0	1680.070	8.495	1207	400.984	251.083	0	0.016	0.056	0.001	0.009	0.019	0.479	0.679	0.304	0.472	0.145
Track_1208	1208	NaN	NaN	50	0	0	0	0	0	11760.490	0	11760.490	11.727	1208	387.987	135.482	0	0.008	0.038	0.002	0.007	0.006	0.865	1.413	0.334	0.881	0.287
Track_1209	1209	NaN	NaN	18	0	0	0	0	0	4080.170	0	4080.170	27.456	1209	70.956	263.035	0	0.008	0.018	0.003	0.007	0.004	0.936	1.286	0.415	1.020	0.284
Track_1210	1210	NaN	NaN	74	0	0	0	0	0	17520.730	0	17520.730	108.968	1210	505.435	136.670	0	0.008	0.018	0.001	0.008	0.004	0.825	1.283	0.360	0.782	0.231
Track_1211	1211	NaN	NaN	34	0	0	0	0	0	7920.330	0	7920.330	63.856	1211	60.980	272.093	0	0.010	0.019	0.003	0.010	0.004	1.175	1.619	0.862	1.123	0.180
Track_1212	1212	NaN	NaN	29	0	0	0	0	0	6720.280	0	6720.280	22.344	1212	148.446	145.492	0	0.007	0.017	8.581E-4	0.006	0.004	0.951	1.491	0.612	0.815	0.285
Track_1213	1213	NaN	NaN	14	0	0	0	0	0	3120.130	0	3120.130	20.186	1213	106.858	260.565	0	0.013	0.025	0.004	0.013	0.008	1.176	1.648	0.671	1.220	0.365
Track_1214	1214	NaN	NaN	43	0	0	0	0	0	10080.420	0	10080.420	56.471	1214	52.437	149.999	0	0.010	0.026	0.002	0.009	0.007	1.108	1.518	0.455	1.103	0.250
Track_1215	1215	NaN	NaN	10	0	0	0	0	0	2160.090	0	2160.090	10.532	1215	143.732	255.804	0	0.009	0.017	0.002	0.009	0.004	0.561	0.830	0.342	0.577	0.153
Track_1216	1216	NaN	NaN	44	0	0	0	0	0	10320.430	0	10320.430	40.470	1216	164.109	152.072	0	0.008	0.020	0.001	0.007	0.004	0.688	0.982	0.342	0.690	0.141
Track_1217	1217	NaN	NaN	46	0	0	0	0	0	10800.450	0	10800.450	58.771	1217	225.310	278.970	0	0.009	0.018	0.003	0.009	0.004	1.150	1.777	0.334	1.224	0.381
Track_1218	1218	NaN	NaN	30	0	0	0	0	0	6960.290	0	6960.290	31.706	1218	221.445	149.546	0	0.007	0.016	0.001	0.006	0.004	1.005	1.208	0.801	1.009	0.123
Track_1219	1219	NaN	NaN	11	0	0	0	0	0	2400.100	0	2400.100	12.679	1219	94.887	258.165	0	0.011	0.021	0.004	0.011	0.005	0.803	0.981	0.290	0.829	0.194
Track_1220	1220	NaN	NaN	72	0	0	0	0	0	17040.710	0	17040.710	55.450	1220	258.186	157.811	0	0.007	0.029	0.001	0.006	0.005	0.963	1.300	0.264	1.008	0.224
Track_1221	1221	NaN	NaN	5	0	0	0	0	0	960.040	240.010	1200.050	8.766	1221	574.744	254.800	0	0.010	0.015	0.007	0.010	0.003	0.312	0.391	0.243	0.331	0.057
Track_1222	1222	NaN	NaN	59	0	0	0	0	0	13920.580	0	13920.580	64.684	1222	192.731	153.949	0	0.009	0.053	3.677E-4	0.007	0.008	0.901	1.242	0.232	0.950	0.219
Track_1223	1223	NaN	NaN	82	0	0	0	0	0	19440.810	0	19440.810	173.545	1223	93.738	310.366	0	0.014	0.061	0.002	0.014	0.008	1.027	1.507	0.363	1.094	0.294
Track_1224	1224	NaN	NaN	72	0	0	0	0	0	17040.710	0	17040.710	108.298	1224	516.327	142.244	0	0.010	0.060	3.228E-4	0.009	0.008	1.028	1.400	0.334	1.078	0.220
Track_1225	1225	NaN	NaN	34	0	0	0	0	0	7920.330	0	7920.330	30.331	1225	163.079	265.896	0	0.007	0.018	4.319E-4	0.007	0.004	1.071	1.539	0.445	1.075	0.280
Track_1226	1226	NaN	NaN	6	0	0	0	0	0	1200.050	0	1200.050	6.427	1226	56.034	138.515	0	0.006	0.009	0.003	0.005	0.003	0.983	1.071	0.916	0.991	0.052
Track_1227	1227	NaN	NaN	71	0	0	0	0	0	16800.700	0	16800.700	91.303	1227	523.469	282.000	0	0.010	0.049	2.274E-4	0.009	0.007	1.105	1.408	0.394	1.176	0.253
Track_1228	1228	NaN	NaN	24	0	0	0	0	0	5520.230	0	5520.230	36.950	1228	336.019	156.357	0	0.013	0.046	0.002	0.012	0.010	0.976	1.318	0.262	1.026	0.226
Track_1229	1229	NaN	NaN	10	0	0	0	0	0	2160.090	0	2160.090	9.334	1229	472.229	140.433	0	0.009	0.020	0.003	0.008	0.005	1.511	1.779	0.387	1.623	0.382
Track_1230	1230	NaN	NaN	26	0	0	0	0	0	6000.250	0	6000.250	41.563	1230	70.009	265.098	0	0.010	0.024	0.002	0.009	0.005	1.174	1.501	0.271	1.210	0.241
Track_1231	1231	NaN	NaN	17	0	0	0	0	0	3840.160	0	3840.160	21.674	1231	343.896	145.767	0	0.007	0.017	0.002	0.007	0.004	1.229	1.543	0.446	1.325	0.313
Track_1232	1232	NaN	NaN	57	0	0	0	0	0	13440.560	0	13440.560	91.592	1232	252.593	296.839	0	0.010	0.024	0.001	0.009	0.005	1.400	1.732	0.372	1.454	0.255
Track_1233	1233	NaN	NaN	39	0	0	0	0	0	9120.380	0	9120.380	45.831	1233	568.899	143.219	0	0.008	0.022	0.003	0.007	0.005	0.971	1.385	0.262	1.054	0.288
Track_1234	1234	NaN	NaN	5	0	0	0	0	0	960.040	0	960.040	7.605	1234	160.599	256.431	0	0.013	0.022	0.001	0.020	0.010	1.760	1.833	1.692	1.757	0.048
Track_1235	1235	NaN	NaN	56	0	0	0	0	0	13200.550	0	13200.550	39.370	1235	239.665	155.994	0	0.007	0.021	0.001	0.006	0.004	0.934	1.161	0.421	0.968	0.160
Track_1236	1236	NaN	NaN	78	0	0	0	0	0	18480.770	0	18480.770	39.588	1236	369.066	273.061	0	0.008	0.058	0.001	0.007	0.007	0.967	1.333	0.303	1.011	0.233
Track_1237	1237	NaN	NaN	23	0	0	0	0	0	5280.220	0	5280.220	29.852	1237	371.122	155.260	0	0.007	0.022	0.002	0.007	0.004	0.524	0.813	0.238	0.523	0.141
Track_1238	1238	NaN	NaN	34	0	0	0	0	0	7920.330	0	7920.330	27.991	1238	364.393	155.714	0	0.009	0.038	0.001	0.008	0.007	0.505	0.908	0.236	0.478	0.160
Track_1239	1239	NaN	NaN	28	0	0	0	0	0	6480.270	0	6480.270	44.356	1239	88.532	270.015	0	0.010	0.035	4.244E-4	0.010	0.007	0.845	1.161	0.480	0.832	0.163
Track_1240	1240	NaN	NaN	54	0	0	0	0	0	12720.530	240.010	12960.540	70.849	1240	120.203	157.682	0	0.010	0.021	0.003	0.009	0.005	0.716	1.241	0.311	0.710	0.222
Track_1241	1241	NaN	NaN	18	0	0	0	0	0	4080.170	0	4080.170	19.560	1241	378.661	261.389	0	0.009	0.019	0.002	0.009	0.005	0.822	1.227	0.325	0.988	0.271
Track_1242	1242	NaN	NaN	48	0	0	0	0	0	11280.470	240.010	11520.480	31.578	1242	258.970	160.817	0	0.009	0.027	0.001	0.008	0.005	0.709	1.034	0.244	0.761	0.245
Track_1243	1243	NaN	NaN	23	0	0	0	0	0	5280.220	0	5280.220	32.465	1243	510.621	267.069	0	0.008	0.013	0.002	0.008	0.003	1.156	1.478	0.618	1.256	0.260
Track_1244	1244	NaN	NaN	25	0	0	0	0	0	5760.240	0	5760.240	29.189	1244	289.059	154.904	0	0.009	0.018	0.004	0.008	0.004	1.063	1.368	0.321	1.119	0.245
Track_1245	1245	NaN	NaN	41	0	0	0	0	0	9600.400	0	9600.400	44.924	1245	201.434	271.429	0	0.009	0.027	6.656E-4	0.009	0.006	1.041	1.369	0.474	1.090	0.212
Track_1246	1246	NaN	NaN	39	0	0	0	0	0	9120.380	0	9120.380	52.404	1246	56.265	153.644	0	0.010	0.025	0.001	0.008	0.006	1.008	1.399	0.254	1.048	0.275
Track_1247	1247	NaN	NaN	36	0	0	0	0	0	8400.350	0	8400.350	56.182	1247	264.521	276.150	0	0.011	0.049	2.513E-4	0.010	0.009	0.745	1.148	0.323	0.790	0.254
Track_1248	1248	NaN	NaN	51	0	0	0	0	0	12000.500	480.020	12480.520	79.977	1248	89.457	148.401	0	0.010	0.026	4.076E-4	0.010	0.006	1.055	1.581	0.418	1.050	0.271
Track_1249	1249	NaN	NaN	22	0	0	0	0	0	5040.210	0	5040.210	32.331	1249	543.146	268.408	0	0.010	0.041	0.002	0.008	0.008	0.900	1.509	0.244	0.857	0.333
Track_1250	1250	NaN	NaN	87	0	0	0	0	0	20640.860	0	20640.860	124.955	1250	221.269	166.061	0	0.009	0.022	4.990E-4	0.009	0.006	0.691	1.259	0.276	0.682	0.196
Track_1251	1251	NaN	NaN	47	0	0	0	0	0	11040.460	0	11040.460	72.183	1251	279.029	292.144	0	0.010	0.027	0.002	0.009	0.005	0.968	1.397	0.368	0.978	0.221
Track_1252	1252	NaN	NaN	65	0	0	0	0	0	15360.640	0	15360.640	100.804	1252	333.453	182.820	0	0.010	0.053	4.535E-4	0.009	0.007	1.085	1.642	0.316	1.091	0.322
Track_1253	1253	NaN	NaN	4	0	0	0	0	0	720.030	0	720.030	5.359	1253	288.591	254.730	0	0.010	0.011	0.009	0.010	8.248E-4	0.699	0.797	0.645	0.686	0.058
Track_1254	1254	NaN	NaN	62	0	0	0	0	0	14640.610	0	14640.610	34.169	1254	397.611	157.586	0	0.007	0.027	0.001	0.007	0.005	0.689	1.120	0.328	0.721	0.173
Track_1255	1255	NaN	NaN	9	0	0	0	0	0	1920.080	0	1920.080	8.062	1255	441.477	141.363	0	0.008	0.013	0.003	0.009	0.004	1.066	1.549	0.471	1.089	0.400
Track_1256	1256	NaN	NaN	7	0	0	0	0	0	1440.060	0	1440.060	8.866	1256	339.604	256.903	0	0.009	0.020	4.643E-4	0.014	0.008	0.756	1.009	0.509	0.810	0.192
Track_1257	1257	NaN	NaN	5	0	0	0	0	0	960.040	0	960.040	5.136	1257	491.411	256.457	0	0.007	0.010	0.003	0.007	0.003	1.167	1.490	0.805	1.227	0.274
Track_1258	1258	NaN	NaN	26	0	0	0	0	0	6000.250	0	6000.250	31.500	1258	590.865	142.040	0	0.007	0.016	0.001	0.005	0.004	1.301	1.716	0.675	1.365	0.304
Track_1259	1259	NaN	NaN	25	0	0	0	0	0	5760.240	0	5760.240	28.038	1259	437.530	265.843	0	0.009	0.017	0.002	0.010	0.004	1.127	1.590	0.641	1.200	0.258
Track_1260	1260	NaN	NaN	44	0	0	0	0	0	10320.430	0	10320.430	30.676	1260	242.560	160.172	0	0.008	0.019	0.002	0.006	0.005	0.847	1.103	0.231	0.898	0.182
Track_1261	1261	NaN	NaN	85	0	0	0	0	0	20160.840	480.020	20640.860	161.019	1261	510.575	300.716	0	0.010	0.022	5.134E-4	0.009	0.005	1.285	1.704	0.282	1.332	0.293
Track_1262	1262	NaN	NaN	27	0	0	0	0	0	6240.260	0	6240.260	34.309	1262	116.687	156.763	0	0.010	0.047	0.003	0.008	0.009	0.890	1.350	0.376	0.888	0.248
Track_1263	1263	NaN	NaN	7	0	0	0	0	0	1440.060	0	1440.060	14.863	1263	125.360	260.752	0	0.012	0.018	0.005	0.014	0.005	0.480	0.608	0.363	0.479	0.092
Track_1264	1264	NaN	NaN	55	0	0	0	0	0	12960.540	0	12960.540	33.510	1264	450.740	142.555	0	0.009	0.022	6.978E-4	0.009	0.004	0.841	1.324	0.360	0.866	0.207
Track_1265	1265	NaN	NaN	52	0	0	0	0	0	12240.510	0	12240.510	51.553	1265	213.799	155.908	0	0.007	0.021	0.001	0.006	0.004	0.896	1.101	0.317	0.939	0.153
Track_1266	1266	NaN	NaN	48	0	0	0	0	0	11280.470	0	11280.470	41.519	1266	221.354	158.332	0	0.007	0.021	0.001	0.006	0.005	1.035	1.270	0.506	1.057	0.177
Track_1267	1267	NaN	NaN	99	0	0	0	0	0	23520.980	0	23520.980	181.123	1267	480.439	315.292	0	0.010	0.030	0.002	0.010	0.005	1.061	1.573	0.293	1.108	0.273
Track_1268	1268	NaN	NaN	32	0	0	0	0	0	7440.310	0	7440.310	29.817	1268	361.193	154.819	0	0.008	0.055	6.704E-4	0.005	0.010	0.530	1.321	0.262	0.422	0.269
Track_1269	1269	NaN	NaN	30	0	0	0	0	0	6960.290	0	6960.290	41.929	1269	314.364	272.560	0	0.010	0.020	0.002	0.011	0.005	0.949	1.261	0.334	1.046	0.260
Track_1270	1270	NaN	NaN	39	0	0	0	0	0	9120.380	0	9120.380	53.700	1270	39.516	158.963	0	0.010	0.021	0.001	0.009	0.005	1.220	1.798	0.601	1.238	0.306
Track_1271	1271	NaN	NaN	30	0	0	0	0	0	6960.290	0	6960.290	51.627	1271	216.117	280.678	0	0.011	0.020	0.002	0.010	0.004	0.593	1.124	0.232	0.582	0.223
Track_1272	1272	NaN	NaN	47	0	0	0	0	0	11040.460	0	11040.460	33.390	1272	351.528	158.600	0	0.009	0.053	0.002	0.006	0.011	0.604	1.102	0.242	0.578	0.206
Track_1273	1273	NaN	NaN	39	0	0	0	0	0	9120.380	0	9120.380	38.730	1273	95.207	154.560	0	0.008	0.020	0.002	0.008	0.005	0.863	1.269	0.340	0.827	0.265
Track_1274	1274	NaN	NaN	54	0	0	0	0	0	12720.530	480.020	13200.550	74.251	1274	347.037	288.926	0	0.009	0.030	0.002	0.007	0.006	0.861	1.541	0.315	0.824	0.332
Track_1275	1275	NaN	NaN	22	0	0	0	0	0	5040.210	0	5040.210	22.157	1275	127.817	153.990	0	0.007	0.019	5.183E-4	0.007	0.004	0.589	1.011	0.296	0.621	0.222
Track_1276	1276	NaN	NaN	17	0	0	0	0	0	3840.160	0	3840.160	23.820	1276	291.926	266.027	0	0.008	0.018	0.002	0.008	0.004	1.025	1.520	0.448	0.976	0.299
Track_1277	1277	NaN	NaN	21	0	0	0	0	0	4800.200	0	4800.200	16.966	1277	397.690	152.307	0	0.006	0.012	0.002	0.006	0.004	0.921	1.245	0.346	0.962	0.201
Track_1278	1278	NaN	NaN	47	0	0	0	0	0	11040.460	0	11040.460	22.541	1278	481.468	260.726	0	0.009	0.036	5.127E-4	0.008	0.007	0.949	1.445	0.255	1.033	0.324
Track_1279	1279	NaN	NaN	46	0	0	0	0	0	10800.450	0	10800.450	53.365	1279	147.990	162.138	0	0.008	0.026	8.662E-4	0.007	0.006	1.004	1.402	0.263	1.068	0.273
Track_1280	1280	NaN	NaN	55	0	0	0	0	0	12960.540	0	12960.540	44.298	1280	163.579	162.205	0	0.009	0.056	0.001	0.008	0.008	0.773	1.092	0.316	0.799	0.176
Track_1281	1281	NaN	NaN	77	0	0	0	0	0	18240.760	0	18240.760	154.125	1281	461.035	306.937	0	0.011	0.055	0.002	0.010	0.008	1.223	1.777	0.288	1.262	0.305
Track_1282	1282	NaN	NaN	31	0	0	0	0	0	7200.300	0	7200.300	36.854	1282	568.200	151.930	0	0.007	0.016	7.595E-4	0.008	0.004	1.337	1.729	0.395	1.415	0.278
Track_1283	1283	NaN	NaN	74	0	0	0	0	0	17520.730	0	17520.730	116.131	1283	324.247	306.723	0	0.011	0.024	0.001	0.011	0.006	1.090	1.780	0.352	1.192	0.368
Track_1284	1284	NaN	NaN	4	0	0	0	0	0	720.030	0	720.030	6.679	1284	526.313	258.174	0	0.009	0.012	0.007	0.009	0.003	1.154	1.339	0.801	1.286	0.211
Track_1285	1285	NaN	NaN	9	0	0	0	0	0	1920.080	480.020	2400.100	10.042	1285	498.300	148.750	0	0.007	0.014	0.002	0.008	0.005	0.429	0.508	0.343	0.444	0.054
Track_1286	1286	NaN	NaN	19	0	0	0	0	0	4320.180	0	4320.180	15.853	1286	542.834	149.481	0	0.006	0.011	0.002	0.005	0.003	0.884	1.277	0.297	0.994	0.291
Track_1287	1287	NaN	NaN	43	0	0	0	0	0	10080.420	480.020	10560.440	38.181	1287	208.849	274.632	0	0.009	0.042	0.002	0.008	0.006	0.938	1.506	0.370	0.931	0.270
Track_1288	1288	NaN	NaN	19	0	0	0	0	0	4320.180	0	4320.180	17.201	1288	70.893	150.495	0	0.006	0.012	0.001	0.005	0.003	1.042	1.514	0.733	1.000	0.184
Track_1289	1289	NaN	NaN	45	0	0	0	0	0	10560.440	0	10560.440	11.395	1289	399.400	261.318	0	0.007	0.036	0.001	0.006	0.006	0.917	1.296	0.461	0.926	0.216
Track_1290	1290	NaN	NaN	56	0	0	0	0	0	13200.550	0	13200.550	60.581	1290	507.534	148.710	0	0.008	0.022	0.001	0.007	0.005	0.805	1.086	0.258	0.809	0.160
Track_1291	1291	NaN	NaN	16	0	0	0	0	0	3600.150	0	3600.150	16.724	1291	411.303	262.519	0	0.009	0.019	0.002	0.010	0.005	1.018	1.544	0.310	1.034	0.364
Track_1292	1292	NaN	NaN	84	0	0	0	0	0	19920.830	0	19920.830	31.090	1292	383.257	156.274	0	0.010	0.053	7.892E-4	0.007	0.008	0.777	1.367	0.252	0.778	0.295
Track_1293	1293	NaN	NaN	26	0	0	0	0	0	6000.250	0	6000.250	23.712	1293	505.184	150.984	0	0.007	0.021	0.002	0.006	0.004	1.394	1.745	0.735	1.410	0.210
Track_1294	1294	NaN	NaN	57	0	0	0	0	0	13440.560	0	13440.560	59.543	1294	206.660	159.973	0	0.007	0.020	0.001	0.007	0.005	0.697	1.040	0.242	0.714	0.176
Track_1295	1295	NaN	NaN	69	0	0	0	0	0	16320.680	0	16320.680	37.110	1295	445.279	268.871	0	0.008	0.020	6.082E-4	0.007	0.005	1.214	1.669	0.469	1.230	0.318
Track_1296	1296	NaN	NaN	23	0	0	0	0	0	5280.220	0	5280.220	16.137	1296	484.402	150.337	0	0.008	0.015	8.841E-4	0.007	0.004	1.042	1.452	0.455	1.068	0.271
Track_1297	1297	NaN	NaN	23	0	0	0	0	0	5280.220	0	5280.220	18.825	1297	470.662	266.383	0	0.008	0.015	0.001	0.009	0.004	1.451	1.703	0.819	1.508	0.218
Track_1298	1298	NaN	NaN	7	0	0	0	0	0	1440.060	0	1440.060	6.516	1298	562.086	146.153	0	0.005	0.009	0.001	0.008	0.004	0.848	1.295	0.326	0.852	0.375
Track_1299	1299	NaN	NaN	78	0	0	0	0	0	18480.770	0	18480.770	144.225	1299	486.998	297.996	0	0.011	0.054	0.002	0.009	0.007	1.161	1.651	0.478	1.178	0.205
Track_1300	1300	NaN	NaN	79	0	0	0	0	0	18720.780	0	18720.780	92.359	1300	251.301	170.551	0	0.008	0.023	9.624E-4	0.008	0.004	1.101	1.474	0.362	1.207	0.290
Track_1301	1301	NaN	NaN	11	0	0	0	0	0	2400.100	0	2400.100	15.148	1301	374.656	152.017	0	0.008	0.015	0.004	0.008	0.003	0.995	1.451	0.514	1.061	0.324
Track_1302	1302	NaN	NaN	57	0	0	0	0	0	13440.560	480.020	13920.580	59.885	1302	158.050	286.494	0	0.012	0.031	0.002	0.011	0.006	1.355	1.864	0.337	1.480	0.446
Track_1303	1303	NaN	NaN	26	0	0	0	0	0	6000.250	0	6000.250	24.582	1303	67.053	149.498	0	0.007	0.025	0.002	0.006	0.005	0.706	1.136	0.364	0.705	0.205
Track_1304	1304	NaN	NaN	13	0	0	0	0	0	2880.120	0	2880.120	17.784	1304	358.159	266.286	0	0.011	0.021	0.003	0.012	0.005	0.873	1.122	0.581	0.871	0.140
Track_1305	1305	NaN	NaN	39	0	0	0	0	0	9120.380	0	9120.380	36.832	1305	114.569	163.164	0	0.008	0.019	0.001	0.007	0.005	1.191	1.555	0.241	1.289	0.316
Track_1306	1306	NaN	NaN	58	0	0	0	0	0	13680.570	0	13680.570	80.509	1306	267.995	299.218	0	0.010	0.022	0.003	0.010	0.005	0.846	1.262	0.388	0.779	0.239
Track_1307	1307	NaN	NaN	38	0	0	0	0	0	8880.370	0	8880.370	37.911	1307	507.314	151.489	0	0.008	0.022	6.095E-4	0.008	0.005	1.067	1.317	0.468	1.095	0.176
Track_1308	1308	NaN	NaN	41	0	0	0	0	0	9600.400	0	9600.400	30.843	1308	424.210	153.845	0	0.007	0.025	5.638E-4	0.006	0.005	1.528	1.813	0.321	1.670	0.362
Track_1309	1309	NaN	NaN	21	0	0	0	0	0	4800.200	0	4800.200	29.348	1309	77.105	271.509	0	0.008	0.016	0.003	0.006	0.005	1.319	1.590	0.684	1.372	0.227
Track_1310	1310	NaN	NaN	103	0	0	0	0	0	24481.020	0	24481.020	142.413	1310	300.101	212.058	0	0.010	0.034	0.001	0.008	0.006	0.876	1.363	0.360	0.892	0.278
Track_1311	1311	NaN	NaN	53	0	0	0	0	0	12480.520	0	12480.520	51.692	1311	112.008	160.850	0	0.011	0.029	0.002	0.009	0.006	0.953	1.416	0.267	0.937	0.259
Track_1312	1312	NaN	NaN	13	0	0	0	0	0	2880.120	0	2880.120	6.411	1312	385.578	263.329	0	0.008	0.019	0.001	0.008	0.005	0.531	0.958	0.240	0.488	0.213
Track_1313	1313	NaN	NaN	9	0	0	0	0	0	1920.080	0	1920.080	9.331	1313	45.072	149.627	0	0.007	0.010	0.003	0.007	0.003	1.028	1.252	0.846	0.996	0.123
Track_1314	1314	NaN	NaN	33	0	0	0	0	0	7680.320	0	7680.320	44.899	1314	60.268	285.628	0	0.011	0.059	0.001	0.009	0.010	1.243	1.638	0.398	1.393	0.340
Track_1315	1315	NaN	NaN	3	0	0	0	0	0	480.020	240.010	720.030	5.965	1315	300.194	149.455	0	0.013	0.019	0.006	0.019	0.009	0.449	0.523	0.394	0.431	0.054
Track_1316	1316	NaN	NaN	40	0	0	0	0	0	9360.390	0	9360.390	60.152	1316	488.690	284.753	0	0.009	0.022	0.002	0.007	0.005	1.311	1.719	0.472	1.334	0.253
Track_1317	1317	NaN	NaN	12	0	0	0	0	0	2640.110	0	2640.110	12.898	1317	584.016	150.695	0	0.006	0.012	0.001	0.006	0.003	1.092	1.331	0.346	1.173	0.257
Track_1318	1318	NaN	NaN	46	0	0	0	0	0	10800.450	0	10800.450	23.079	1318	173.088	161.826	0	0.007	0.024	0.001	0.005	0.005	0.959	1.268	0.244	1.092	0.289
Track_1319	1319	NaN	NaN	52	0	0	0	0	0	12240.510	0	12240.510	39.260	1319	186.590	275.310	0	0.009	0.034	7.314E-4	0.007	0.006	0.624	0.980	0.259	0.629	0.150
Track_1320	1320	NaN	NaN	11	0	0	0	0	0	2400.100	480.020	2880.120	9.900	1320	414.597	154.247	0	0.006	0.008	0.002	0.007	0.002	0.438	0.584	0.317	0.403	0.100
Track_1321	1321	NaN	NaN	33	0	0	0	0	0	7680.320	480.020	8160.340	53.210	1321	69.853	159.607	0	0.009	0.020	0.003	0.008	0.005	0.650	1.060	0.280	0.647	0.193
Track_1322	1322	NaN	NaN	7	0	0	0	0	0	1440.060	0	1440.060	13.549	1322	40.241	266.109	0	0.010	0.012	0.006	0.011	0.002	1.066	1.261	0.626	1.114	0.190
Track_1323	1323	NaN	NaN	85	0	0	0	0	0	20160.840	0	20160.840	63.161	1323	392.667	290.950	0	0.010	0.059	0.002	0.009	0.008	1.076	1.562	0.268	1.089	0.288
Track_1324	1324	NaN	NaN	118	0	0	0	0	0	28081.170	0	28081.170	163.658	1324	234.857	314.989	0	0.012	0.058	8.138E-4	0.011	0.008	0.883	1.653	0.266	0.822	0.335
Track_1325	1325	NaN	NaN	5	0	0	0	0	0	960.040	0	960.040	12.174	1325	99.408	265.922	0	0.014	0.029	0.008	0.011	0.010	0.863	1.081	0.722	0.846	0.121
Track_1326	1326	NaN	NaN	30	0	0	0	0	0	6960.290	0	6960.290	43.074	1326	543.622	282.482	0	0.009	0.016	0.003	0.009	0.004	0.691	1.192	0.264	0.671	0.252
Track_1327	1327	NaN	NaN	36	0	0	0	0	0	8400.350	0	8400.350	27.534	1327	111.738	279.061	0	0.011	0.027	0.001	0.010	0.006	0.920	1.425	0.389	0.915	0.298
Track_1328	1328	NaN	NaN	74	0	0	0	0	0	17520.730	0	17520.730	56.753	1328	256.668	170.918	0	0.008	0.032	7.717E-4	0.007	0.005	0.953	1.410	0.276	0.980	0.224
Track_1329	1329	NaN	NaN	8	0	0	0	0	0	1680.070	0	1680.070	8.623	1329	356.823	152.717	0	0.009	0.027	0.002	0.004	0.009	0.460	0.661	0.265	0.440	0.123
Track_1330	1330	NaN	NaN	5	0	0	0	0	0	960.040	0	960.040	9.993	1330	278.761	264.447	0	0.011	0.014	0.009	0.013	0.003	0.319	0.359	0.250	0.328	0.037
Track_1331	1331	NaN	NaN	20	0	0	0	0	0	4560.190	0	4560.190	28.452	1331	292.018	275.692	0	0.010	0.020	0.006	0.010	0.004	1.154	1.417	0.773	1.254	0.206
Track_1332	1332	NaN	NaN	23	0	0	0	0	0	5280.220	0	5280.220	26.605	1332	42.282	157.682	0	0.009	0.034	0.003	0.007	0.006	1.153	1.548	0.607	1.233	0.278
Track_1333	1333	NaN	NaN	23	0	0	0	0	0	5280.220	0	5280.220	44.334	1333	554.116	279.029	0	0.010	0.038	0.001	0.009	0.008	1.222	1.602	0.332	1.372	0.395
Track_1334	1334	NaN	NaN	45	0	0	0	0	0	10560.440	0	10560.440	29.985	1334	250.559	167.913	0	0.007	0.019	8.916E-4	0.007	0.005	0.912	1.264	0.404	0.945	0.202
Track_1335	1335	NaN	NaN	14	0	0	0	0	0	3120.130	0	3120.130	17.611	1335	464.648	155.758	0	0.008	0.012	0.003	0.009	0.003	1.208	1.520	0.526	1.380	0.312
Track_1336	1336	NaN	NaN	43	0	0	0	0	0	10080.420	0	10080.420	50.842	1336	234.636	288.021	0	0.012	0.026	9.054E-4	0.012	0.007	1.102	1.679	0.347	1.108	0.326
Track_1337	1337	NaN	NaN	52	0	0	0	0	0	12240.510	0	12240.510	34.856	1337	463.702	155.776	0	0.007	0.022	9.876E-5	0.007	0.005	1.316	1.669	0.317	1.333	0.233
Track_1338	1338	NaN	NaN	4	0	0	0	0	0	720.030	0	720.030	3.491	1338	327.624	263.731	0	0.007	0.009	0.005	0.008	0.002	0.408	0.560	0.289	0.399	0.097
Track_1339	1339	NaN	NaN	26	0	0	0	0	0	6000.250	0	6000.250	46.004	1339	311.721	170.413	0	0.010	0.019	0.003	0.009	0.003	1.068	1.449	0.417	1.092	0.236
Track_1340	1340	NaN	NaN	52	0	0	0	0	0	12240.510	0	12240.510	64.598	1340	196.888	167.234	0	0.008	0.023	7.744E-4	0.007	0.005	1.005	1.469	0.313	1.088	0.256
Track_1341	1341	NaN	NaN	12	0	0	0	0	0	2640.110	0	2640.110	15.177	1341	84.451	156.635	0	0.008	0.013	0.002	0.008	0.003	0.398	0.600	0.239	0.429	0.111
Track_1342	1342	NaN	NaN	12	0	0	0	0	0	2640.110	0	2640.110	18.180	1342	88.737	270.388	0	0.013	0.035	0.003	0.012	0.009	0.974	1.404	0.449	1.067	0.269
Track_1343	1343	NaN	NaN	62	0	0	0	0	0	14640.610	0	14640.610	48.305	1343	349.319	184.469	0	0.009	0.038	7.810E-4	0.007	0.007	0.864	1.331	0.251	0.866	0.272
Track_1344	1344	NaN	NaN	49	0	0	0	0	0	11520.480	0	11520.480	61.275	1344	238.520	296.397	0	0.010	0.022	0.002	0.010	0.005	1.093	1.549	0.466	1.170	0.324
Track_1345	1345	NaN	NaN	54	0	0	0	0	0	12720.530	0	12720.530	57.359	1345	229.529	170.202	0	0.008	0.026	0.001	0.007	0.005	0.844	1.304	0.257	0.845	0.203
Track_1346	1346	NaN	NaN	24	0	0	0	0	0	5520.230	0	5520.230	36.166	1346	518.314	280.679	0	0.009	0.016	0.003	0.008	0.004	0.770	1.131	0.327	0.803	0.221
Track_1347	1347	NaN	NaN	104	0	0	0	0	0	24721.030	0	24721.030	106.468	1347	451.441	170.440	0	0.010	0.058	0.001	0.008	0.008	1.116	1.649	0.253	1.176	0.330
Track_1348	1348	NaN	NaN	8	0	0	0	0	0	1680.070	0	1680.070	3.116	1348	340.106	267.721	0	0.007	0.012	0.004	0.006	0.003	0.582	0.711	0.394	0.655	0.121
Track_1349	1349	NaN	NaN	39	0	0	0	0	0	9120.380	0	9120.380	48.008	1349	593.618	158.300	0	0.007	0.024	0.001	0.006	0.005	0.960	1.586	0.258	0.904	0.381
Track_1350	1350	NaN	NaN	43	0	0	0	0	0	10080.420	0	10080.420	43.294	1350	139.427	169.940	0	0.008	0.028	0.002	0.008	0.005	0.883	1.421	0.382	0.842	0.202
Track_1351	1351	NaN	NaN	14	0	0	0	0	0	3120.130	0	3120.130	9.422	1351	427.389	272.305	0	0.009	0.022	0.003	0.009	0.006	1.161	1.631	0.717	1.265	0.253
Track_1352	1352	NaN	NaN	33	0	0	0	0	0	7680.320	0	7680.320	23.742	1352	382.078	162.825	0	0.008	0.037	0.002	0.008	0.007	0.811	1.334	0.246	0.816	0.319
Track_1353	1353	NaN	NaN	56	0	0	0	0	0	13200.550	0	13200.550	110.546	1353	470.514	314.120	0	0.012	0.024	1.247E-4	0.012	0.006	1.024	1.501	0.379	1.066	0.268
Track_1354	1354	NaN	NaN	53	0	0	0	0	0	12480.520	0	12480.520	71.932	1354	288.070	188.148	0	0.009	0.023	0.001	0.008	0.005	0.790	1.250	0.248	0.842	0.260
Track_1355	1355	NaN	NaN	39	0	0	0	0	0	9120.380	0	9120.380	67.190	1355	153.196	289.470	0	0.010	0.025	0.002	0.009	0.006	1.062	1.496	0.676	1.084	0.228
Track_1356	1356	NaN	NaN	19	0	0	0	0	0	4320.180	0	4320.180	9.230	1356	442.610	155.292	0	0.008	0.020	9.868E-4	0.007	0.005	1.158	1.630	0.304	1.323	0.383
Track_1357	1357	NaN	NaN	7	0	0	0	0	0	1440.060	0	1440.060	5.887	1357	24.925	153.607	0	0.006	0.012	0.003	0.005	0.003	0.831	0.902	0.774	0.809	0.043
Track_1358	1358	NaN	NaN	12	0	0	0	0	0	2640.110	0	2640.110	14.873	1358	64.519	272.290	0	0.008	0.015	0.005	0.007	0.003	1.124	1.320	0.882	1.179	0.130
Track_1359	1359	NaN	NaN	11	0	0	0	0	0	2400.100	0	2400.100	8.333	1359	566.092	152.321	0	0.005	0.010	7.729E-4	0.005	0.003	0.405	0.503	0.270	0.408	0.065
Track_1360	1360	NaN	NaN	98	0	0	0	0	0	23280.970	0	23280.970	157.520	1360	188.374	310.231	0	0.012	0.034	0.001	0.011	0.006	0.712	1.326	0.234	0.692	0.221
Track_1361	1361	NaN	NaN	56	0	0	0	0	0	13200.550	0	13200.550	55.168	1361	222.126	169.113	0	0.007	0.024	5.080E-4	0.005	0.005	0.909	1.172	0.327	0.931	0.148
Track_1362	1362	NaN	NaN	32	0	0	0	0	0	7440.310	0	7440.310	19.071	1362	421.594	278.099	0	0.011	0.022	0.002	0.010	0.006	1.355	1.639	0.580	1.447	0.266
Track_1363	1363	NaN	NaN	77	0	0	0	0	0	18240.760	0	18240.760	100.554	1363	505.234	159.800	0	0.009	0.050	0.001	0.007	0.007	1.087	1.468	0.248	1.143	0.255
Track_1364	1364	NaN	NaN	33	0	0	0	0	0	7680.320	0	7680.320	57.413	1364	531.973	291.629	0	0.009	0.016	0.002	0.009	0.004	1.270	1.532	0.856	1.269	0.162
Track_1365	1365	NaN	NaN	121	0	0	0	0	0	28801.200	0	28801.200	144.780	1365	227.716	174.928	0	0.011	0.043	3.274E-4	0.010	0.007	0.819	1.566	0.234	0.837	0.260
Track_1366	1366	NaN	NaN	25	0	0	0	0	0	5760.240	0	5760.240	33.307	1366	268.260	279.330	0	0.010	0.017	0.004	0.009	0.004	0.734	1.082	0.510	0.695	0.175
Track_1367	1367	NaN	NaN	6	0	0	0	0	0	1200.050	0	1200.050	6.017	1367	392.212	154.307	0	0.006	0.012	0.003	0.005	0.003	0.919	1.170	0.541	0.959	0.194
Track_1368	1368	NaN	NaN	5	0	0	0	0	0	960.040	0	960.040	7.338	1368	508.170	269.443	0	0.011	0.016	0.006	0.014	0.005	0.599	0.717	0.481	0.579	0.094
Track_1369	1369	NaN	NaN	38	0	0	0	0	0	8880.370	0	8880.370	31.327	1369	393.907	170.876	0	0.007	0.023	0.001	0.007	0.004	0.574	0.897	0.250	0.596	0.165
Track_1370	1370	NaN	NaN	26	0	0	0	0	0	6000.250	480.020	6480.270	51.758	1370	65.452	287.439	0	0.012	0.022	0.004	0.009	0.004	1.175	1.587	0.586	1.230	0.276
Track_1371	1371	NaN	NaN	54	0	0	0	0	0	12720.530	0	12720.530	73.028	1371	139.311	172.697	0	0.009	0.028	0.002	0.008	0.006	1.157	1.638	0.345	1.276	0.359
Track_1372	1372	NaN	NaN	10	0	0	0	0	0	2160.090	0	2160.090	3.172	1372	349.990	271.736	0	0.006	0.011	0.001	0.007	0.004	1.362	1.531	1.083	1.394	0.125
Track_1373	1373	NaN	NaN	41	0	0	0	0	0	9600.400	0	9600.400	48.104	1373	149.040	169.573	0	0.009	0.032	0.001	0.008	0.006	0.972	1.355	0.532	0.992	0.169
Track_1374	1374	NaN	NaN	74	0	0	0	0	0	17520.730	0	17520.730	95.849	1374	225.175	169.520	0	0.008	0.024	0.001	0.007	0.005	0.923	1.305	0.290	0.931	0.236
Track_1375	1375	NaN	NaN	3	0	0	0	0	0	480.020	240.010	720.030	3.571	1375	529.867	270.039	0	0.009	0.014	0.005	0.014	0.006	0.383	0.422	0.343	0.386	0.032
Track_1376	1376	NaN	NaN	39	0	0	0	0	0	9120.380	0	9120.380	60.967	1376	273.851	182.760	0	0.010	0.021	0.003	0.010	0.004	0.989	1.302	0.695	0.994	0.128
Track_1377	1377	NaN	NaN	109	0	0	0	0	0	25921.080	0	25921.080	157.048	1377	437.117	352.110	0	0.008	0.031	5.830E-4	0.007	0.005	1.208	1.717	0.378	1.417	0.405
Track_1378	1378	NaN	NaN	38	0	0	0	0	0	8880.370	0	8880.370	31.329	1378	477.627	163.919	0	0.009	0.024	9.048E-4	0.008	0.005	1.296	1.528	0.784	1.359	0.217
Track_1379	1379	NaN	NaN	15	0	0	0	0	0	3360.140	0	3360.140	20.681	1379	76.372	276.225	0	0.009	0.019	0.002	0.009	0.005	0.872	1.084	0.583	0.905	0.139
Track_1380	1380	NaN	NaN	32	0	0	0	0	0	7440.310	0	7440.310	33.833	1380	322.833	172.833	0	0.010	0.023	0.002	0.010	0.005	1.087	1.552	0.324	1.096	0.258
Track_1381	1381	NaN	NaN	40	0	0	0	0	0	9360.390	0	9360.390	44.851	1381	212.683	288.646	0	0.011	0.022	0.002	0.011	0.005	1.198	1.517	0.810	1.209	0.181
Track_1382	1382	NaN	NaN	42	0	0	0	0	0	9840.410	0	9840.410	36.032	1382	246.062	174.299	0	0.007	0.021	7.406E-4	0.007	0.004	0.672	1.163	0.312	0.659	0.194
Track_1383	1383	NaN	NaN	11	0	0	0	0	0	2400.100	0	2400.100	22.207	1383	305.528	277.189	0	0.012	0.020	0.002	0.013	0.006	0.983	1.308	0.404	1.038	0.238
Track_1384	1384	NaN	NaN	37	0	0	0	0	0	8640.360	0	8640.360	39.628	1384	236.073	175.821	0	0.008	0.021	0.001	0.008	0.004	0.946	1.241	0.328	1.001	0.217
Track_1385	1385	NaN	NaN	19	0	0	0	0	0	4320.180	0	4320.180	39.171	1385	301.232	283.156	0	0.012	0.024	0.004	0.010	0.006	1.014	1.196	0.773	1.001	0.122
Track_1386	1386	NaN	NaN	40	0	0	0	0	0	9360.390	0	9360.390	44.204	1386	61.865	163.821	0	0.009	0.025	6.361E-4	0.007	0.007	0.834	1.352	0.279	0.749	0.267
Track_1387	1387	NaN	NaN	8	0	0	0	0	0	1680.070	0	1680.070	10.717	1387	360.682	273.616	0	0.009	0.019	0.003	0.006	0.006	1.221	1.549	0.747	1.277	0.243
Track_1388	1388	NaN	NaN	18	0	0	0	0	0	4080.170	480.020	4560.190	19.042	1388	71.684	166.656	0	0.007	0.018	0.001	0.005	0.005	0.819	1.082	0.466	0.857	0.149
Track_1389	1389	NaN	NaN	6	0	0	0	0	0	1200.050	0	1200.050	9.640	1389	168.218	273.691	0	0.010	0.013	0.008	0.010	0.002	1.138	1.570	0.903	1.189	0.233
Track_1390	1390	NaN	NaN	56	0	0	0	0	0	13200.550	0	13200.550	29.509	1390	439.818	166.577	0	0.008	0.021	4.173E-4	0.007	0.005	1.059	1.460	0.368	1.091	0.220
Track_1391	1391	NaN	NaN	126	0	0	0	0	0	30001.250	0	30001.250	116.736	1391	408.140	295.097	0	0.008	0.038	2.406E-4	0.008	0.005	1.226	1.810	0.442	1.203	0.268
Track_1392	1392	NaN	NaN	10	0	0	0	0	0	2160.090	0	2160.090	5.157	1392	435.528	158.305	0	0.007	0.011	0.002	0.008	0.004	1.119	1.529	0.775	1.171	0.241
Track_1393	1393	NaN	NaN	22	0	0	0	0	0	5040.210	0	5040.210	31.048	1393	299.584	173.495	0	0.010	0.028	0.004	0.010	0.005	0.843	1.362	0.434	0.814	0.269
Track_1394	1394	NaN	NaN	17	0	0	0	0	0	3840.160	0	3840.160	33.760	1394	286.465	282.091	0	0.016	0.060	0.001	0.013	0.013	0.683	1.375	0.264	0.631	0.306
Track_1395	1395	NaN	NaN	4	0	0	0	0	0	720.030	0	720.030	8.087	1395	42.885	273.104	0	0.011	0.012	0.009	0.012	0.002	0.393	0.517	0.299	0.413	0.082
Track_1396	1396	NaN	NaN	73	0	0	0	0	0	17280.720	0	17280.720	107.528	1396	542.036	163.739	0	0.010	0.052	3.696E-4	0.009	0.008	1.035	1.395	0.263	1.114	0.263
Track_1397	1397	NaN	NaN	5	0	0	0	0	0	960.040	0	960.040	8.551	1397	377.708	274.924	0	0.013	0.014	0.012	0.013	9.543E-4	0.451	0.700	0.290	0.375	0.154
Track_1398	1398	NaN	NaN	63	0	0	0	0	0	14880.620	0	14880.620	73.748	1398	203.791	177.758	0	0.008	0.023	6.815E-4	0.007	0.005	0.873	1.334	0.290	0.875	0.228
Track_1399	1399	NaN	NaN	25	0	0	0	0	0	5760.240	0	5760.240	31.972	1399	66.076	169.414	0	0.009	0.036	0.001	0.008	0.007	0.846	1.276	0.247	0.847	0.271
Track_1400	1400	NaN	NaN	37	0	0	0	0	0	8640.360	0	8640.360	66.520	1400	106.652	294.335	0	0.014	0.033	0.006	0.014	0.006	1.013	1.507	0.344	1.093	0.326
Track_1401	1401	NaN	NaN	126	0	0	0	0	0	30001.250	0	30001.250	180.417	1401	167.679	182.120	0	0.011	0.053	0.001	0.009	0.007	0.881	1.575	0.231	0.901	0.288
Track_1402	1402	NaN	NaN	85	0	0	0	0	0	20160.840	0	20160.840	157.417	1402	161.762	182.936	0	0.011	0.061	0.002	0.010	0.007	0.784	1.302	0.250	0.764	0.235
Track_1403	1403	NaN	NaN	35	0	0	0	0	0	8160.340	0	8160.340	21.530	1403	196.285	279.066	0	0.010	0.029	0.003	0.009	0.006	0.924	1.381	0.251	0.984	0.247
Track_1404	1404	NaN	NaN	40	0	0	0	0	0	9360.390	0	9360.390	28.796	1404	490.544	164.059	0	0.008	0.023	4.833E-4	0.008	0.005	1.111	1.457	0.313	1.111	0.211
Track_1405	1405	NaN	NaN	53	0	0	0	0	0	12480.520	0	12480.520	43.712	1405	247.216	297.620	0	0.012	0.027	0.002	0.012	0.006	0.930	1.539	0.268	0.990	0.305
Track_1406	1406	NaN	NaN	27	0	0	0	0	0	6240.260	480.020	6720.280	27.618	1406	541.159	169.394	0	0.007	0.012	0.002	0.007	0.003	0.881	1.305	0.296	0.975	0.264
Track_1407	1407	NaN	NaN	22	0	0	0	0	0	5040.210	0	5040.210	41.699	1407	417.535	284.494	0	0.012	0.034	0.003	0.012	0.007	0.720	1.105	0.447	0.653	0.197
Track_1408	1408	NaN	NaN	26	0	0	0	0	0	6000.250	480.020	6480.270	18.551	1408	45.462	168.415	0	0.010	0.060	0.002	0.009	0.011	0.800	1.200	0.248	0.861	0.240
Track_1409	1409	NaN	NaN	35	0	0	0	0	0	8160.340	0	8160.340	17.883	1409	365.900	170.965	0	0.007	0.018	0.002	0.006	0.003	0.869	1.368	0.368	0.839	0.239
Track_1410	1410	NaN	NaN	56	0	0	0	0	0	13200.550	240.010	13440.560	93.424	1410	511.451	311.089	0	0.010	0.021	0.002	0.010	0.004	1.179	1.706	0.480	1.190	0.293
Track_1411	1411	NaN	NaN	6	0	0	0	0	0	1200.050	0	1200.050	5.305	1411	372.110	161.944	0	0.008	0.013	0.004	0.007	0.003	0.552	0.955	0.271	0.586	0.250
Track_1412	1412	NaN	NaN	18	0	0	0	0	0	4080.170	0	4080.170	23.933	1412	548.267	284.544	0	0.007	0.016	0.002	0.007	0.004	1.205	1.439	0.467	1.309	0.227
Track_1413	1413	NaN	NaN	6	0	0	0	0	0	1200.050	0	1200.050	7.907	1413	267.980	155.294	0	0.018	0.045	0.005	0.014	0.016	0.507	0.891	0.376	0.452	0.178
Track_1414	1414	NaN	NaN	24	0	0	0	0	0	5520.230	0	5520.230	43.270	1414	519.249	291.526	0	0.010	0.023	0.004	0.009	0.004	0.786	1.386	0.247	0.850	0.348
Track_1415	1415	NaN	NaN	38	0	0	0	0	0	8880.370	0	8880.370	31.446	1415	509.848	162.260	0	0.007	0.015	0.001	0.007	0.003	1.001	1.216	0.480	1.064	0.185
Track_1416	1416	NaN	NaN	17	0	0	0	0	0	3840.160	0	3840.160	2.415	1416	331.681	273.442	0	0.009	0.016	0.002	0.009	0.004	1.089	1.628	0.340	1.104	0.323
Track_1417	1417	NaN	NaN	83	0	0	0	0	0	19680.820	0	19680.820	170.457	1417	110.375	188.473	0	0.013	0.035	0.002	0.014	0.006	0.883	1.572	0.268	0.792	0.291
Track_1418	1418	NaN	NaN	57	0	0	0	0	0	13440.560	0	13440.560	64.774	1418	188.593	177.817	0	0.008	0.025	0.001	0.007	0.005	1.025	1.308	0.387	1.031	0.159
Track_1419	1419	NaN	NaN	30	0	0	0	0	0	6960.290	0	6960.290	60.602	1419	84.385	291.470	0	0.013	0.044	4.165E-4	0.011	0.010	0.750	1.249	0.252	0.793	0.256
Track_1420	1420	NaN	NaN	8	0	0	0	0	0	1680.070	240.010	1920.080	12.489	1420	259.241	164.801	0	0.011	0.018	0.003	0.011	0.005	0.396	0.531	0.304	0.380	0.081
Track_1421	1421	NaN	NaN	7	0	0	0	0	0	1440.060	0	1440.060	19.335	1421	136.519	281.637	0	0.015	0.022	0.009	0.015	0.004	0.445	0.573	0.279	0.418	0.090
Track_1422	1422	NaN	NaN	45	0	0	0	0	0	10560.440	480.020	11040.460	42.688	1422	381.927	184.928	0	0.009	0.047	0.002	0.007	0.008	0.615	0.972	0.292	0.598	0.175
Track_1423	1423	NaN	NaN	25	0	0	0	0	0	5760.240	0	5760.240	46.217	1423	453.145	297.419	0	0.012	0.049	0.002	0.010	0.009	0.513	0.662	0.284	0.517	0.090
Track_1424	1424	NaN	NaN	4	0	0	0	0	0	720.030	240.010	960.040	2.822	1424	463.419	160.000	0	0.005	0.009	0.003	0.004	0.003	0.372	0.485	0.282	0.386	0.075
Track_1425	1425	NaN	NaN	20	0	0	0	0	0	4560.190	0	4560.190	26.605	1425	87.904	280.276	0	0.011	0.019	0.002	0.011	0.005	0.951	1.618	0.336	0.993	0.340
Track_1426	1426	NaN	NaN	52	0	0	0	0	0	12240.510	0	12240.510	64.192	1426	164.850	180.603	0	0.008	0.025	4.738E-4	0.007	0.005	0.757	1.068	0.480	0.760	0.110
Track_1427	1427	NaN	NaN	22	0	0	0	0	0	5040.210	0	5040.210	9.747	1427	345.712	280.176	0	0.008	0.023	0.003	0.008	0.005	1.240	1.633	0.722	1.255	0.266
Track_1428	1428	NaN	NaN	42	0	0	0	0	0	9840.410	0	9840.410	23.007	1428	413.757	167.900	0	0.007	0.023	2.177E-4	0.006	0.005	1.080	1.342	0.319	1.162	0.234
Track_1429	1429	NaN	NaN	28	0	0	0	0	0	6480.270	0	6480.270	16.108	1429	474.469	290.150	0	0.009	0.018	0.002	0.008	0.004	1.002	1.652	0.565	0.938	0.291
Track_1430	1430	NaN	NaN	73	0	0	0	0	0	17280.720	0	17280.720	93.673	1430	192.583	178.449	0	0.009	0.040	4.314E-4	0.009	0.006	0.864	1.245	0.357	0.907	0.200
Track_1431	1431	NaN	NaN	13	0	0	0	0	0	2880.120	0	2880.120	41.678	1431	97.789	292.463	0	0.020	0.053	0.007	0.017	0.012	0.824	1.873	0.233	0.538	0.655
Track_1432	1432	NaN	NaN	66	0	0	0	0	0	15600.650	0	15600.650	88.636	1432	526.519	166.786	0	0.008	0.024	6.894E-4	0.008	0.005	0.991	1.707	0.241	1.169	0.490
Track_1433	1433	NaN	NaN	34	0	0	0	0	0	7920.330	0	7920.330	32.120	1433	559.115	165.887	0	0.007	0.016	0.002	0.007	0.004	1.112	1.528	0.241	1.199	0.350
Track_1434	1434	NaN	NaN	7	0	0	0	0	0	1440.060	0	1440.060	10.032	1434	267.811	280.965	0	0.010	0.015	0.004	0.010	0.005	0.703	1.273	0.374	0.687	0.263
Track_1435	1435	NaN	NaN	34	0	0	0	0	0	7920.330	0	7920.330	45.770	1435	39.874	169.951	0	0.010	0.021	0.004	0.009	0.004	1.253	1.865	0.429	1.247	0.369
Track_1436	1436	NaN	NaN	8	0	0	0	0	0	1680.070	0	1680.070	14.141	1436	315.878	278.101	0	0.018	0.048	0.002	0.015	0.015	0.797	1.084	0.346	0.970	0.273
Track_1437	1437	NaN	NaN	50	0	0	0	0	0	11760.490	0	11760.490	45.449	1437	216.025	179.515	0	0.007	0.020	0.001	0.007	0.004	1.134	1.403	0.335	1.186	0.193
Track_1438	1438	NaN	NaN	51	0	0	0	0	0	12000.500	0	12000.500	27.761	1438	361.827	295.410	0	0.012	0.058	0.001	0.008	0.012	0.844	1.465	0.237	0.710	0.372
Track_1439	1439	NaN	NaN	25	0	0	0	0	0	5760.240	0	5760.240	50.876	1439	317.470	185.878	0	0.016	0.060	0.006	0.011	0.012	0.615	1.246	0.259	0.556	0.257
Track_1440	1440	NaN	NaN	78	0	0	0	0	0	18480.770	1680.070	20160.840	85.426	1440	246.403	123.038	0	0.009	0.051	0.001	0.007	0.007	0.865	1.545	0.284	0.822	0.314
Track_1441	1441	NaN	NaN	3	0	0	0	0	0	480.020	1920.080	2400.100	3.510	1441	285.004	102.744	0	0.008	0.008	0.007	0.008	7.646E-4	0.578	0.742	0.422	0.569	0.131
Track_1442	1442	NaN	NaN	4	0	0	0	0	0	720.030	1680.070	2400.100	2.966	1442	570.287	260.659	0	0.005	0.005	0.004	0.005	8.743E-4	0.256	0.288	0.236	0.260	0.020
Track_1443	1443	NaN	NaN	4	0	0	0	0	0	720.030	1920.080	2640.110	3.430	1443	65.576	103.422	0	0.005	0.006	0.004	0.005	9.520E-4	0.447	0.513	0.385	0.502	0.061
Track_1444	1444	NaN	NaN	54	0	0	0	0	0	12720.530	1440.060	14160.590	26.481	1444	477.838	103.660	0	0.010	0.048	1.804E-4	0.009	0.008	0.880	1.475	0.284	0.951	0.351
Track_1445	1445	NaN	NaN	2	0	0	0	0	0	240.010	1920.080	2160.090	1.111	1445	25.182	102.250	0	0.005	0.005	0.005	0.005	NaN	0.270	0.301	0.239	0.301	0.031
Track_1446	1446	NaN	NaN	26	0	0	0	0	0	6000.250	720.030	6720.280	45.728	1446	36.773	271.705	0	0.009	0.014	0.002	0.009	0.003	0.814	1.339	0.231	0.742	0.329
Track_1447	1447	NaN	NaN	79	0	0	0	0	0	18720.780	720.030	19440.810	128.912	1447	174.299	288.216	0	0.011	0.041	0.001	0.011	0.006	0.687	1.147	0.273	0.661	0.226
Track_1448	1448	NaN	NaN	24	0	0	0	0	0	5520.230	960.040	6480.270	41.740	1448	585.942	101.468	0	0.009	0.023	0.001	0.008	0.005	1.101	1.508	0.361	1.194	0.319
Track_1449	1449	NaN	NaN	3	0	0	0	0	0	480.020	1920.080	2400.100	12.017	1449	472.006	107.660	0	0.027	0.028	0.025	0.028	0.002	0.559	0.642	0.482	0.553	0.066
Track_1450	1450	NaN	NaN	40	0	0	0	0	0	9360.390	1680.070	11040.460	41.915	1450	423.039	274.863	0	0.009	0.023	0.001	0.009	0.006	0.649	0.921	0.252	0.665	0.170
Track_1451	1451	NaN	NaN	12	0	0	0	0	0	2640.110	960.040	3600.150	14.000	1451	326.818	105.991	0	0.007	0.009	0.003	0.007	0.002	0.677	0.917	0.501	0.707	0.129
Track_1452	1452	NaN	NaN	20	0	0	0	0	0	4560.190	720.030	5280.220	4.375	1452	442.228	101.548	0	0.005	0.013	2.805E-4	0.005	0.004	0.819	1.066	0.473	0.826	0.141
Track_1453	1453	NaN	NaN	17	0	0	0	0	0	3840.160	0	3840.160	11.254	1453	177.883	267.296	0	0.010	0.055	0.002	0.008	0.013	0.842	1.481	0.253	0.764	0.409
Track_1454	1454	NaN	NaN	20	0	0	0	0	0	4560.190	1920.080	6480.270	44.177	1454	309.317	282.587	0	0.015	0.060	0.005	0.012	0.013	0.786	1.229	0.251	0.814	0.294
Track_1455	1455	NaN	NaN	40	0	0	0	0	0	9360.390	1200.050	10560.440	22.629	1455	377.771	106.780	0	0.006	0.024	0.001	0.005	0.004	0.699	1.038	0.288	0.711	0.192
Track_1456	1456	NaN	NaN	60	0	0	0	0	0	14160.590	1440.060	15600.650	101.173	1456	180.931	323.202	0	0.013	0.027	9.774E-4	0.012	0.006	0.862	1.605	0.236	0.833	0.352
Track_1457	1457	NaN	NaN	25	0	0	0	0	0	5760.240	1440.060	7200.300	22.118	1457	297.982	120.146	0	0.009	0.033	0.002	0.007	0.006	1.038	1.515	0.279	1.108	0.374
Track_1458	1458	NaN	NaN	38	0	0	0	0	0	8880.370	960.040	9840.410	75.531	1458	61.733	291.917	0	0.011	0.023	0.003	0.010	0.005	1.298	1.555	0.826	1.311	0.177
Track_1459	1459	NaN	NaN	26	0	0	0	0	0	6000.250	960.040	6960.290	16.666	1459	364.911	108.013	0	0.008	0.049	0.001	0.005	0.011	0.750	1.281	0.314	0.700	0.328
Track_1460	1460	NaN	NaN	14	0	0	0	0	0	3120.130	960.040	4080.170	11.618	1460	546.044	105.854	0	0.008	0.019	0.002	0.006	0.005	0.731	1.266	0.231	0.722	0.342
Track_1461	1461	NaN	NaN	5	0	0	0	0	0	960.040	1680.070	2640.110	5.137	1461	363.012	275.571	0	0.009	0.015	0.004	0.008	0.005	0.871	1.218	0.475	0.846	0.240
Track_1462	1462	NaN	NaN	14	0	0	0	0	0	3120.130	1200.050	4320.180	12.004	1462	153.014	114.066	0	0.007	0.012	0.003	0.006	0.003	0.321	0.460	0.242	0.305	0.071
Track_1463	1463	NaN	NaN	40	0	0	0	0	0	9360.390	720.030	10080.420	48.342	1463	592.874	111.800	0	0.010	0.034	0.001	0.008	0.007	1.103	1.508	0.255	1.217	0.321
Track_1464	1464	NaN	NaN	64	0	0	0	0	0	15120.630	720.030	15840.660	42.172	1464	412.885	289.230	0	0.010	0.057	8.830E-4	0.008	0.008	0.985	1.361	0.258	1.051	0.275
Track_1465	1465	NaN	NaN	42	0	0	0	0	0	9840.410	720.030	10560.440	76.866	1465	286.133	306.833	0	0.011	0.025	0.003	0.010	0.005	1.344	1.772	0.298	1.535	0.434
Track_1466	1466	NaN	NaN	47	0	0	0	0	0	11040.460	1440.060	12480.520	85.253	1466	480.625	315.327	0	0.011	0.023	0.002	0.011	0.005	1.291	1.789	0.260	1.456	0.426
Track_1467	1467	NaN	NaN	39	0	0	0	0	0	9120.380	1920.080	11040.460	32.637	1467	445.769	302.003	0	0.009	0.027	0.002	0.009	0.005	0.464	0.994	0.247	0.424	0.172
Track_1468	1468	NaN	NaN	9	0	0	0	0	0	1920.080	1440.060	3360.140	11.457	1468	594.993	114.094	0	0.008	0.037	6.085E-4	0.004	0.012	0.671	1.056	0.247	0.718	0.272
Track_1469	1469	NaN	NaN	17	0	0	0	0	0	3840.160	960.040	4800.200	24.256	1469	72.496	291.029	0	0.008	0.021	0.002	0.006	0.006	0.816	1.109	0.503	0.841	0.174
Track_1470	1470	NaN	NaN	26	0	0	0	0	0	6000.250	1680.070	7680.320	68.752	1470	60.977	313.102	0	0.014	0.031	0.003	0.011	0.008	0.697	1.327	0.320	0.671	0.306
Track_1471	1471	NaN	NaN	3	0	0	0	0	0	480.020	1680.070	2160.090	1.853	1471	334.817	290.425	0	0.004	0.005	0.002	0.005	0.002	0.520	0.640	0.307	0.611	0.150
Track_1472	1472	NaN	NaN	56	0	0	0	0	0	13200.550	960.040	14160.590	24.770	1472	398.888	110.334	0	0.006	0.019	4.533E-4	0.005	0.004	0.996	1.532	0.404	1.009	0.302
Track_1473	1473	NaN	NaN	10	0	0	0	0	0	2160.090	720.030	2880.120	19.294	1473	549.656	290.998	0	0.012	0.019	0.007	0.011	0.004	0.698	1.268	0.302	0.750	0.264
Track_1474	1474	NaN	NaN	5	0	0	0	0	0	960.040	1920.080	2880.120	8.034	1474	525.542	298.842	0	0.009	0.014	0.004	0.013	0.005	0.333	0.478	0.273	0.303	0.075
Track_1475	1475	NaN	NaN	36	0	0	0	0	0	8400.350	960.040	9360.390	20.717	1475	346.110	126.276	0	0.007	0.016	0.002	0.007	0.003	0.609	1.148	0.238	0.520	0.247
Track_1476	1476	NaN	NaN	2	0	0	0	0	0	240.010	1920.080	2160.090	2.895	1476	139.382	295.909	0	0.012	0.012	0.012	0.012	NaN	0.259	0.263	0.255	0.263	0.004
Track_1477	1477	NaN	NaN	24	0	0	0	0	0	5520.230	1680.070	7200.300	18.840	1477	247.557	122.702	0	0.007	0.024	0.001	0.006	0.005	0.572	0.949	0.238	0.552	0.244
Track_1478	1478	NaN	NaN	7	0	0	0	0	0	1440.060	960.040	2400.100	13.955	1478	488.490	293.102	0	0.013	0.022	0.005	0.013	0.006	0.372	0.415	0.309	0.365	0.036
Track_1479	1479	NaN	NaN	13	0	0	0	0	0	2880.120	1680.070	4560.190	12.373	1479	606.515	121.626	0	0.007	0.018	9.314E-4	0.008	0.005	0.517	0.983	0.241	0.441	0.211
Track_1480	1480	NaN	NaN	16	0	0	0	0	0	3600.150	720.030	4320.180	7.917	1480	177.382	118.577	0	0.008	0.026	0.001	0.006	0.007	0.413	0.656	0.251	0.425	0.113
Track_1481	1481	NaN	NaN	44	0	0	0	0	0	10320.430	720.030	11040.460	14.631	1481	210.365	301.307	0	0.011	0.028	0.002	0.010	0.006	0.880	1.410	0.306	0.925	0.298
Track_1482	1482	NaN	NaN	32	0	0	0	0	0	7440.310	1200.050	8640.360	65.690	1482	89.494	318.181	0	0.011	0.027	0.003	0.012	0.005	0.963	1.378	0.259	0.994	0.249
Track_1483	1483	NaN	NaN	15	0	0	0	0	0	3360.140	1200.050	4560.190	32.712	1483	80.906	312.165	0	0.014	0.025	0.006	0.013	0.005	1.144	1.393	0.938	1.135	0.126
Track_1484	1484	NaN	NaN	12	0	0	0	0	0	2640.110	1680.070	4320.180	0.596	1484	483.332	121.396	0	0.004	0.009	7.258E-4	0.004	0.002	0.330	0.457	0.250	0.321	0.061
Track_1485	1485	NaN	NaN	8	0	0	0	0	0	1680.070	720.030	2400.100	4.150	1485	515.215	304.124	0	0.009	0.017	0.004	0.009	0.004	0.503	0.753	0.243	0.554	0.144
Track_1486	1486	NaN	NaN	17	0	0	0	0	0	3840.160	1440.060	5280.220	22.952	1486	498.090	314.381	0	0.012	0.029	7.408E-4	0.010	0.007	0.503	0.732	0.297	0.496	0.122
Track_1487	1487	NaN	NaN	64	0	0	0	0	0	15120.630	720.030	15840.660	108.212	1487	48.237	157.061	0	0.015	0.059	0.001	0.013	0.011	0.919	1.594	0.245	0.945	0.391
Track_1488	1488	NaN	NaN	2	0	0	0	0	0	240.010	1920.080	2160.090	1.665	1488	463.274	307.675	0	0.007	0.007	0.007	0.007	NaN	0.286	0.312	0.260	0.312	0.026
Track_1489	1489	NaN	NaN	83	0	0	0	0	0	19680.820	1680.070	21360.890	125.856	1489	415.514	360.385	0	0.011	0.058	5.494E-4	0.009	0.008	0.983	1.659	0.243	1.056	0.433
Track_1490	1490	NaN	NaN	11	0	0	0	0	0	2400.100	720.030	3120.130	17.247	1490	552.781	118.237	0	0.011	0.050	0.004	0.006	0.014	0.713	0.954	0.396	0.777	0.187
Track_1491	1491	NaN	NaN	6	0	0	0	0	0	1200.050	1440.060	2640.110	9.874	1491	288.015	307.924	0	0.010	0.015	0.003	0.010	0.005	0.734	1.164	0.417	0.693	0.233
Track_1492	1492	NaN	NaN	50	0	0	0	0	0	11760.490	1440.060	13200.550	58.424	1492	289.052	156.074	0	0.010	0.033	7.234E-4	0.008	0.007	1.102	1.497	0.278	1.219	0.321
Track_1493	1493	NaN	NaN	43	0	0	0	0	0	10080.420	1440.060	11520.480	53.137	1493	68.507	127.294	0	0.011	0.028	0.002	0.010	0.007	0.914	1.292	0.329	0.922	0.221
Track_1494	1494	NaN	NaN	31	0	0	0	0	0	7200.300	1920.080	9120.380	57.630	1494	81.884	336.068	0	0.012	0.024	0.002	0.013	0.006	1.231	1.594	0.348	1.364	0.346
Track_1495	1495	NaN	NaN	8	0	0	0	0	0	1680.070	960.040	2640.110	16.153	1495	283.673	123.394	0	0.011	0.016	0.008	0.011	0.003	0.702	0.889	0.330	0.719	0.177
Track_1496	1496	NaN	NaN	11	0	0	0	0	0	2400.100	1920.080	4320.180	2.834	1496	402.584	125.996	0	0.004	0.006	0.002	0.004	0.002	0.394	0.583	0.252	0.367	0.095
Track_1497	1497	NaN	NaN	68	0	0	0	0	0	16080.670	1440.060	17520.730	80.814	1497	501.379	336.516	0	0.008	0.015	0.002	0.007	0.004	0.859	1.138	0.561	0.867	0.155
Track_1498	1498	NaN	NaN	11	0	0	0	0	0	2400.100	1200.050	3600.150	11.189	1498	509.725	314.859	0	0.009	0.012	0.003	0.010	0.003	0.609	1.284	0.231	0.461	0.335
Track_1499	1499	NaN	NaN	46	0	0	0	0	0	10800.450	1680.070	12480.520	39.154	1499	221.532	313.817	0	0.009	0.030	0.001	0.007	0.006	0.771	1.165	0.314	0.806	0.262
Track_1500	1500	NaN	NaN	51	0	0	0	0	0	12000.500	1440.060	13440.560	16.218	1500	413.857	127.434	0	0.008	0.041	0.001	0.007	0.006	1.093	1.538	0.264	1.210	0.400
Track_1501	1501	NaN	NaN	58	0	0	0	0	0	13680.570	1440.060	15120.630	35.222	1501	269.350	334.734	0	0.011	0.029	0.001	0.010	0.006	1.022	1.764	0.305	0.943	0.416
Track_1502	1502	NaN	NaN	38	0	0	0	0	0	8880.370	720.030	9600.400	44.518	1502	42.105	130.937	0	0.010	0.029	0.002	0.009	0.006	0.949	1.593	0.265	0.996	0.323
Track_1503	1503	NaN	NaN	100	0	0	0	0	0	23760.990	1680.070	25441.060	111.535	1503	286.455	165.471	0	0.009	0.055	5.106E-4	0.008	0.008	0.694	1.262	0.275	0.682	0.200
Track_1504	1504	NaN	NaN	64	0	0	0	0	0	15120.630	720.030	15840.660	183.999	1504	108.204	374.799	0	0.016	0.052	0.003	0.014	0.009	0.827	1.775	0.266	0.674	0.440
Track_1505	1505	NaN	NaN	21	0	0	0	0	0	4800.200	720.030	5520.230	34.592	1505	424.909	321.055	0	0.011	0.022	0.003	0.012	0.006	0.810	1.368	0.351	0.698	0.377
Track_1506	1506	NaN	NaN	3	0	0	0	0	0	480.020	1680.070	2160.090	8.953	1506	152.090	319.236	0	0.019	0.029	0.009	0.029	0.015	0.376	0.453	0.275	0.400	0.075
Track_1507	1507	NaN	NaN	31	0	0	0	0	0	7200.300	1440.060	8640.360	20.103	1507	456.329	302.222	0	0.008	0.024	0.001	0.007	0.006	1.599	1.837	0.560	1.684	0.252
Track_1508	1508	NaN	NaN	44	0	0	0	0	0	10320.430	1440.060	11760.490	82.060	1508	225.905	346.110	0	0.013	0.036	0.004	0.013	0.008	1.265	1.716	0.263	1.354	0.372
Track_1509	1509	NaN	NaN	51	0	0	0	0	0	12000.500	1920.080	13920.580	14.524	1509	247.176	323.936	0	0.011	0.027	0.002	0.011	0.005	1.028	1.488	0.347	1.096	0.287
Track_1510	1510	NaN	NaN	27	0	0	0	0	0	6240.260	960.040	7200.300	51.102	1510	239.767	335.645	0	0.012	0.031	0.003	0.011	0.007	1.032	1.353	0.261	1.143	0.329
Track_1511	1511	NaN	NaN	9	0	0	0	0	0	1920.080	720.030	2640.110	7.283	1511	234.354	129.357	0	0.006	0.010	0.003	0.006	0.002	0.624	0.818	0.290	0.659	0.152
Track_1512	1512	NaN	NaN	3	0	0	0	0	0	480.020	1680.070	2160.090	3.208	1512	476.288	324.807	0	0.011	0.012	0.009	0.012	0.002	0.398	0.459	0.359	0.375	0.044
Track_1513	1513	NaN	NaN	83	0	0	0	0	0	19680.820	960.040	20640.860	163.559	1513	156.434	343.637	0	0.014	0.048	0.002	0.014	0.008	0.989	1.758	0.266	1.054	0.342
Track_1514	1514	NaN	NaN	30	0	0	0	0	0	6960.290	1920.080	8880.370	50.162	1514	309.182	344.872	0	0.014	0.035	0.002	0.011	0.008	0.497	1.119	0.272	0.438	0.195
Track_1515	1515	NaN	NaN	8	0	0	0	0	0	1680.070	1440.060	3120.130	22.690	1515	484.697	335.321	0	0.014	0.024	0.005	0.016	0.007	0.627	0.979	0.334	0.665	0.197
Track_1516	1516	NaN	NaN	7	0	0	0	0	0	1440.060	1920.080	3360.140	6.050	1516	406.388	332.612	0	0.009	0.018	0.001	0.010	0.006	0.537	0.775	0.260	0.521	0.157
Track_1517	1517	NaN	NaN	6	0	0	0	0	0	1200.050	960.040	2160.090	5.303	1517	279.263	329.511	0	0.010	0.016	0.005	0.010	0.004	0.295	0.366	0.260	0.290	0.035
Track_1518	1518	NaN	NaN	9	0	0	0	0	0	1920.080	960.040	2880.120	3.115	1518	62.810	133.797	0	0.008	0.012	0.003	0.009	0.003	0.882	1.137	0.669	0.862	0.173
Track_1519	1519	NaN	NaN	8	0	0	0	0	0	1680.070	960.040	2640.110	20.472	1519	145.338	328.786	0	0.023	0.045	0.006	0.024	0.012	0.414	0.729	0.254	0.417	0.148
Track_1520	1520	NaN	NaN	10	0	0	0	0	0	2160.090	1440.060	3600.150	12.308	1520	132.023	338.428	0	0.014	0.031	0.002	0.015	0.009	0.739	1.160	0.256	0.913	0.330
Track_1521	1521	NaN	NaN	13	0	0	0	0	0	2880.120	960.040	3840.160	17.159	1521	446.393	344.627	0	0.010	0.018	0.003	0.010	0.005	1.323	1.542	1.014	1.368	0.169
Track_1522	1522	NaN	NaN	3	0	0	0	0	0	480.020	1680.070	2160.090	7.194	1522	462.606	342.604	0	0.016	0.028	0.004	0.028	0.017	0.889	0.953	0.853	0.862	0.045
Track_1523	1523	NaN	NaN	56	0	0	0	0	0	13200.550	720.030	13920.580	68.765	1523	142.422	354.978	0	0.014	0.038	0.003	0.013	0.007	1.400	1.906	0.557	1.461	0.359
Track_1524	1524	NaN	NaN	11	0	0	0	0	0	2400.100	1680.070	4080.170	6.160	1524	618.202	133.889	0	0.007	0.019	8.412E-4	0.006	0.005	0.549	0.691	0.413	0.545	0.082
Track_1525	1525	NaN	NaN	8	0	0	0	0	0	1680.070	960.040	2640.110	12.102	1525	381.651	341.607	0	0.014	0.043	0.003	0.010	0.014	0.310	0.470	0.230	0.316	0.071
Track_1526	1526	NaN	NaN	87	0	0	0	0	0	20640.860	1200.050	21840.910	88.308	1526	283.725	156.231	0	0.008	0.047	1.792E-4	0.007	0.007	0.690	1.079	0.243	0.719	0.167
Track_1527	1527	NaN	NaN	52	0	0	0	0	0	12240.510	1440.060	13680.570	112.039	1527	110.774	372.664	0	0.015	0.061	0.004	0.014	0.009	0.973	1.573	0.249	1.177	0.476
Track_1528	1528	NaN	NaN	4	0	0	0	0	0	720.030	1440.060	2160.090	3.001	1528	351.142	346.725	0	0.011	0.014	0.006	0.014	0.004	0.344	0.454	0.252	0.359	0.074
Track_1529	1529	NaN	NaN	5	0	0	0	0	0	960.040	1680.070	2640.110	5.402	1529	251.773	347.941	0	0.008	0.010	0.004	0.009	0.003	0.311	0.415	0.246	0.305	0.060
Track_1530	1530	NaN	NaN	3	0	0	0	0	0	480.020	1680.070	2160.090	6.130	1530	113.400	350.876	0	0.013	0.013	0.013	0.013	5.114E-4	1.222	1.510	0.754	1.401	0.334
Track_1531	1531	NaN	NaN	33	0	0	0	0	0	7680.320	1920.080	9600.400	11.519	1531	342.567	361.631	0	0.013	0.027	0.003	0.013	0.007	1.081	1.742	0.271	1.247	0.466
Track_1532	1532	NaN	NaN	23	0	0	0	0	0	5280.220	960.040	6240.260	21.232	1532	351.111	141.142	0	0.006	0.013	0.002	0.005	0.003	1.003	1.483	0.427	1.082	0.278
Track_1533	1533	NaN	NaN	60	0	0	0	0	0	14160.590	960.040	15120.630	38.518	1533	339.943	362.416	0	0.015	0.037	4.590E-4	0.014	0.007	1.053	1.796	0.240	1.053	0.459
Track_1534	1534	NaN	NaN	46	0	0	0	0	0	10800.450	1680.070	12480.520	12.690	1534	363.246	357.437	0	0.010	0.026	0.002	0.009	0.005	0.893	1.568	0.240	0.917	0.315
Track_1535	1535	NaN	NaN	6	0	0	0	0	0	1200.050	1920.080	3120.130	5.368	1535	68.405	137.065	0	0.005	0.008	0.003	0.005	0.002	0.800	1.071	0.440	1.041	0.268
Track_1536	1536	NaN	NaN	18	0	0	0	0	0	4080.170	1680.070	5760.240	45.307	1536	158.213	383.520	0	0.020	0.058	0.009	0.018	0.012	0.668	1.122	0.232	0.691	0.289
Track_1537	1537	NaN	NaN	8	0	0	0	0	0	1680.070	1680.070	3360.140	12.261	1537	141.819	364.583	0	0.009	0.016	0.007	0.008	0.003	0.553	0.749	0.411	0.574	0.107
Track_1538	1538	NaN	NaN	12	0	0	0	0	0	2640.110	1440.060	4080.170	40.251	1538	147.217	379.637	0	0.020	0.037	0.007	0.020	0.009	0.905	1.324	0.315	1.097	0.344
Track_1539	1539	NaN	NaN	23	0	0	0	0	0	5280.220	0	5280.220	64.883	1539	106.038	372.674	0	0.018	0.058	0.002	0.017	0.016	0.914	1.451	0.292	1.023	0.354
Track_1540	1540	NaN	NaN	14	0	0	0	0	0	3120.130	1920.080	5040.210	8.372	1540	525.567	141.672	0	0.006	0.011	0.001	0.005	0.003	0.857	0.969	0.566	0.880	0.092
Track_1541	1541	NaN	NaN	15	0	0	0	0	0	3360.140	1200.050	4560.190	27.331	1541	107.639	384.276	0	0.011	0.019	0.003	0.012	0.005	0.721	1.090	0.237	0.738	0.244
Track_1542	1542	NaN	NaN	19	0	0	0	0	0	4320.180	720.030	5040.210	26.571	1542	454.475	379.925	0	0.010	0.018	0.001	0.011	0.005	0.342	0.494	0.231	0.337	0.076
Track_1543	1543	NaN	NaN	28	0	0	0	0	0	6480.270	960.040	7440.310	30.891	1543	608.644	139.112	0	0.008	0.024	4.988E-4	0.007	0.005	0.838	1.416	0.398	0.859	0.311
Track_1544	1544	NaN	NaN	37	0	0	0	0	0	8640.360	1440.060	10080.420	42.981	1544	414.752	389.629	0	0.010	0.021	0.002	0.009	0.005	1.438	1.715	0.681	1.489	0.211
Track_1545	1545	NaN	NaN	35	0	0	0	0	0	8160.340	1920.080	10080.420	40.622	1545	129.750	394.082	0	0.010	0.020	0.002	0.010	0.005	0.812	1.410	0.288	0.836	0.248
Track_1546	1546	NaN	NaN	14	0	0	0	0	0	3120.130	960.040	4080.170	32.712	1546	136.300	385.212	0	0.015	0.023	0.006	0.015	0.005	1.169	1.736	0.268	1.260	0.430
Track_1547	1547	NaN	NaN	7	0	0	0	0	0	1440.060	720.030	2160.090	11.796	1547	99.575	384.543	0	0.010	0.013	0.002	0.011	0.004	0.482	0.662	0.390	0.421	0.096
Track_1548	1548	NaN	NaN	37	0	0	0	0	0	8640.360	1440.060	10080.420	16.089	1548	390.198	145.364	0	0.007	0.022	0.001	0.006	0.005	0.650	1.102	0.286	0.637	0.213
Track_1549	1549	NaN	NaN	14	0	0	0	0	0	3120.130	1440.060	4560.190	19.843	1549	435.694	414.225	0	0.007	0.016	0.003	0.006	0.003	0.612	1.053	0.250	0.648	0.286
Track_1550	1550	NaN	NaN	7	0	0	0	0	0	1440.060	720.030	2160.090	7.681	1550	232.938	410.361	0	0.008	0.014	0.003	0.008	0.004	0.264	0.294	0.230	0.269	0.019
Track_1551	1551	NaN	NaN	9	0	0	0	0	0	1920.080	1920.080	3840.160	5.522	1551	400.575	143.686	0	0.008	0.016	0.002	0.008	0.004	0.391	0.522	0.263	0.365	0.088
Track_1552	1552	NaN	NaN	2	0	0	0	0	0	240.010	1920.080	2160.090	1.329	1552	79.431	144.600	0	0.006	0.006	0.006	0.006	NaN	0.235	0.237	0.232	0.237	0.003
Track_1553	1553	NaN	NaN	8	0	0	0	0	0	1680.070	960.040	2640.110	12.291	1553	289.947	142.832	0	0.009	0.012	0.006	0.008	0.002	0.829	1.128	0.673	0.773	0.143
Track_1554	1554	NaN	NaN	33	0	0	0	0	0	7680.320	1680.070	9360.390	10.529	1554	388.941	152.825	0	0.006	0.023	4.104E-4	0.006	0.004	0.549	0.982	0.277	0.529	0.178
Track_1555	1555	NaN	NaN	4	0	0	0	0	0	720.030	1680.070	2400.100	1.012	1555	609.871	145.830	0	0.006	0.009	0.002	0.006	0.004	0.259	0.281	0.238	0.265	0.016
Track_1556	1556	NaN	NaN	35	0	0	0	0	0	8160.340	1200.050	9360.390	51.372	1556	71.594	156.749	0	0.010	0.021	0.002	0.009	0.006	0.883	1.232	0.262	0.958	0.257
Track_1557	1557	NaN	NaN	7	0	0	0	0	0	1440.060	960.040	2400.100	3.028	1557	83.697	0.000	0	0.004	0.011	8.412E-4	0.003	0.004	0.621	0.802	0.496	0.571	0.105
Track_1558	1558	NaN	NaN	8	0	0	0	0	0	1680.070	1200.050	2880.120	0.202	1558	105.588	0.000	0	0.003	0.007	0.000	0.003	0.002	0.816	1.034	0.431	0.807	0.194
Track_1559	1559	NaN	NaN	22	0	0	0	0	0	5040.210	1200.050	6240.260	6.259	1559	136.607	0.360	0	0.007	0.021	0.000	0.006	0.006	1.012	1.645	0.486	1.024	0.256
Track_1560	1560	NaN	NaN	21	0	0	0	0	0	4800.200	1200.050	6000.250	5.531	1560	182.884	3.747	0	0.008	0.033	8.412E-4	0.005	0.008	0.502	0.783	0.260	0.482	0.154
Track_1561	1561	NaN	NaN	24	0	0	0	0	0	5520.230	1440.060	6960.290	7.081	1561	213.755	1.577	0	0.009	0.021	0.000	0.007	0.006	0.881	1.250	0.426	0.911	0.205
Track_1562	1562	NaN	NaN	54	0	0	0	0	0	12720.530	1920.080	14640.610	78.298	1562	166.870	160.965	0	0.010	0.037	6.184E-4	0.009	0.006	0.857	1.285	0.281	0.866	0.237
Track_1563	1563	NaN	NaN	29	0	0	0	0	0	6720.280	960.040	7680.320	20.931	1563	587.490	152.481	0	0.008	0.049	0.002	0.006	0.009	0.859	1.223	0.331	0.930	0.264
Track_1564	1564	NaN	NaN	11	0	0	0	0	0	2400.100	960.040	3360.140	20.163	1564	278.686	152.148	0	0.010	0.012	0.006	0.011	0.002	0.953	1.238	0.300	1.016	0.272
Track_1565	1565	NaN	NaN	12	0	0	0	0	0	2640.110	960.040	3600.150	5.249	1565	363.585	0.000	0	0.006	0.011	0.002	0.007	0.003	0.487	0.853	0.230	0.474	0.212
Track_1566	1566	NaN	NaN	52	0	0	0	0	0	12240.510	1680.070	13920.580	56.363	1566	443.296	150.504	0	0.010	0.030	0.002	0.010	0.007	1.108	1.830	0.293	1.047	0.453
Track_1567	1567	NaN	NaN	21	0	0	0	0	0	4800.200	1920.080	6720.280	9.287	1567	378.585	3.047	0	0.008	0.025	8.412E-4	0.005	0.007	0.470	0.776	0.234	0.473	0.145
Track_1568	1568	NaN	NaN	7	0	0	0	0	0	1440.060	1200.050	2640.110	1.817	1568	500.165	0.000	0	0.003	0.005	8.412E-4	0.003	0.002	0.299	0.403	0.244	0.288	0.054
Track_1569	1569	NaN	NaN	5	0	0	0	0	0	960.040	1440.060	2400.100	1.520	1569	77.608	152.389	0	0.007	0.008	0.004	0.008	0.002	0.420	0.491	0.297	0.454	0.071
Track_1570	1570	NaN	NaN	13	0	0	0	0	0	2880.120	1920.080	4800.200	8.798	1570	66.219	156.502	0	0.005	0.011	0.002	0.004	0.003	0.508	0.648	0.283	0.490	0.096
Track_1571	1571	NaN	NaN	13	0	0	0	0	0	2880.120	0	2880.120	18.422	1571	517.686	6.280	0	0.011	0.061	0.004	0.007	0.016	0.337	0.448	0.234	0.340	0.067
Track_1572	1572	NaN	NaN	63	0	0	0	0	0	14880.620	1920.080	16800.700	79.542	1572	517.808	161.460	0	0.010	0.025	6.299E-4	0.010	0.005	1.034	1.423	0.381	1.124	0.304
Track_1573	1573	NaN	NaN	27	0	0	0	0	0	6240.260	1920.080	8160.340	54.462	1573	95.723	3.524	0	0.013	0.021	0.000	0.014	0.005	1.001	1.698	0.285	1.019	0.364
Track_1574	1574	NaN	NaN	9	0	0	0	0	0	1920.080	960.040	2880.120	7.083	1574	413.596	5.821	0	0.009	0.030	0.001	0.008	0.009	0.314	0.428	0.264	0.310	0.047
Track_1575	1575	NaN	NaN	28	0	0	0	0	0	6480.270	1200.050	7680.320	25.872	1575	306.443	169.942	0	0.012	0.047	0.004	0.008	0.010	0.592	1.085	0.230	0.569	0.229
Track_1576	1576	NaN	NaN	7	0	0	0	0	0	1440.060	1200.050	2640.110	9.592	1576	263.534	158.328	0	0.007	0.009	0.004	0.009	0.003	0.739	1.085	0.240	0.877	0.297
Track_1577	1577	NaN	NaN	64	0	0	0	0	0	15120.630	720.030	15840.660	62.192	1577	426.281	156.704	0	0.008	0.024	5.665E-4	0.008	0.005	1.013	1.291	0.582	1.035	0.178
Track_1578	1578	NaN	NaN	14	0	0	0	0	0	3120.130	1680.070	4800.200	6.906	1578	421.109	2.396	0	0.007	0.027	0.002	0.006	0.006	0.461	0.708	0.309	0.437	0.131
Track_1579	1579	NaN	NaN	21	0	0	0	0	0	4800.200	960.040	5760.240	14.747	1579	68.114	162.821	0	0.007	0.019	0.002	0.007	0.004	1.032	1.300	0.699	1.109	0.178
Track_1580	1580	NaN	NaN	18	0	0	0	0	0	4080.170	1920.080	6000.250	5.420	1580	302.697	5.629	0	0.006	0.010	0.003	0.006	0.002	0.440	0.677	0.284	0.431	0.128
Track_1581	1581	NaN	NaN	8	0	0	0	0	0	1680.070	1920.080	3600.150	5.065	1581	113.477	7.116	0	0.006	0.010	0.004	0.005	0.003	0.485	0.666	0.327	0.484	0.113
Track_1582	1582	NaN	NaN	28	0	0	0	0	0	6480.270	960.040	7440.310	27.602	1582	573.748	160.248	0	0.006	0.014	0.001	0.005	0.004	0.776	1.076	0.234	0.776	0.165
Track_1583	1583	NaN	NaN	68	0	0	0	0	0	16080.670	960.040	17040.710	46.469	1583	418.307	171.500	0	0.008	0.057	7.134E-4	0.007	0.008	0.652	0.996	0.258	0.676	0.202
Track_1584	1584	NaN	NaN	4	0	0	0	0	0	720.030	1920.080	2640.110	3.724	1584	580.431	165.881	0	0.005	0.007	0.003	0.006	0.002	0.485	0.554	0.432	0.520	0.053
Track_1585	1585	NaN	NaN	6	0	0	0	0	0	1200.050	1680.070	2880.120	10.935	1585	7.351	165.331	0	0.014	0.027	0.004	0.010	0.010	0.326	0.378	0.283	0.325	0.035
Track_1586	1586	NaN	NaN	21	0	0	0	0	0	4800.200	720.030	5520.230	13.282	1586	484.097	5.247	0	0.005	0.016	8.412E-4	0.003	0.004	1.025	1.353	0.390	1.044	0.229
Track_1587	1587	NaN	NaN	5	0	0	0	0	0	960.040	1680.070	2640.110	2.735	1587	129.016	9.747	0	0.005	0.007	0.002	0.006	0.002	0.360	0.381	0.300	0.373	0.031
Track_1588	1588	NaN	NaN	16	0	0	0	0	0	3600.150	1440.060	5040.210	11.024	1588	157.805	13.737	0	0.007	0.018	0.002	0.007	0.005	0.764	1.214	0.347	0.753	0.276
Track_1589	1589	NaN	NaN	9	0	0	0	0	0	1920.080	960.040	2880.120	3.478	1589	516.681	11.652	0	0.004	0.006	0.002	0.003	0.001	0.395	0.577	0.247	0.407	0.101
Track_1590	1590	NaN	NaN	3	0	0	0	0	0	480.020	1920.080	2400.100	1.557	1590	282.712	10.901	0	0.004	0.007	8.975E-4	0.007	0.005	0.308	0.403	0.257	0.265	0.067
Track_1591	1591	NaN	NaN	5	0	0	0	0	0	960.040	1920.080	2880.120	1.351	1591	381.479	11.868	0	0.004	0.006	0.002	0.004	0.002	0.493	0.699	0.231	0.452	0.166
Track_1592	1592	NaN	NaN	25	0	0	0	0	0	5760.240	960.040	6720.280	14.847	1592	339.478	7.690	0	0.010	0.023	0.002	0.009	0.005	0.749	1.218	0.319	0.681	0.251
Track_1593	1593	NaN	NaN	14	0	0	0	0	0	3120.130	1920.080	5040.210	8.037	1593	610.654	14.816	0	0.008	0.015	9.470E-4	0.007	0.004	0.415	0.699	0.249	0.401	0.127
Track_1594	1594	NaN	NaN	20	0	0	0	0	0	4560.190	240.010	4800.200	11.195	1594	130.087	17.166	0	0.011	0.061	0.002	0.007	0.013	0.639	1.139	0.308	0.599	0.222
Track_1595	1595	NaN	NaN	2	0	0	0	0	0	240.010	1920.080	2160.090	0.513	1595	449.015	15.609	0	0.002	0.002	0.002	0.002	NaN	0.485	0.653	0.317	0.653	0.168
Track_1596	1596	NaN	NaN	86	0	0	0	0	0	20400.850	1440.060	21840.910	129.294	1596	314.254	221.633	0	0.010	0.031	0.001	0.009	0.005	0.984	1.527	0.406	0.924	0.259
Track_1597	1597	NaN	NaN	44	0	0	0	0	0	10320.430	1680.070	12000.500	35.006	1597	498.147	164.845	0	0.010	0.030	0.002	0.009	0.006	1.128	1.506	0.366	1.154	0.261
Track_1598	1598	NaN	NaN	22	0	0	0	0	0	5040.210	960.040	6000.250	21.045	1598	599.970	169.104	0	0.005	0.015	5.322E-4	0.003	0.005	0.605	1.183	0.260	0.539	0.252
Track_1599	1599	NaN	NaN	24	0	0	0	0	0	5520.230	960.040	6480.270	27.382	1599	59.311	169.676	0	0.008	0.016	0.002	0.008	0.004	0.834	1.082	0.349	0.914	0.187
Track_1600	1600	NaN	NaN	23	0	0	0	0	0	5280.220	240.010	5520.230	13.259	1600	369.972	21.257	0	0.008	0.036	2.606E-4	0.005	0.009	0.672	1.068	0.353	0.657	0.191
Track_1601	1601	NaN	NaN	37	0	0	0	0	0	8640.360	1440.060	10080.420	10.875	1601	254.906	20.714	0	0.008	0.021	4.720E-4	0.006	0.005	0.885	1.148	0.240	0.970	0.217
Track_1602	1602	NaN	NaN	11	0	0	0	0	0	2400.100	1440.060	3840.160	18.904	1602	337.847	173.343	0	0.008	0.012	0.005	0.009	0.002	0.373	0.503	0.276	0.364	0.064
Track_1603	1603	NaN	NaN	34	0	0	0	0	0	7920.330	960.040	8880.370	33.686	1603	177.176	19.374	0	0.008	0.020	0.001	0.006	0.005	0.828	1.045	0.426	0.855	0.148
Track_1604	1604	NaN	NaN	9	0	0	0	0	0	1920.080	960.040	2880.120	12.883	1604	349.214	167.320	0	0.017	0.058	0.005	0.009	0.019	0.512	0.777	0.264	0.503	0.197
Track_1605	1605	NaN	NaN	36	0	0	0	0	0	8400.350	1200.050	9600.400	24.466	1605	185.663	10.456	0	0.008	0.030	0.001	0.007	0.007	0.878	1.284	0.304	0.893	0.214
Track_1606	1606	NaN	NaN	76	0	0	0	0	0	18000.750	720.030	18720.780	82.363	1606	243.068	183.284	0	0.010	0.044	4.931E-4	0.007	0.009	0.752	1.216	0.238	0.799	0.258
Track_1607	1607	NaN	NaN	15	0	0	0	0	0	3360.140	960.040	4320.180	11.987	1607	582.574	170.900	0	0.009	0.034	0.002	0.007	0.009	0.815	1.249	0.290	0.977	0.318
Track_1608	1608	NaN	NaN	30	0	0	0	0	0	6960.290	1440.060	8400.350	40.926	1608	95.929	16.157	0	0.010	0.024	0.001	0.008	0.006	0.752	1.378	0.460	0.737	0.197
Track_1609	1609	NaN	NaN	13	0	0	0	0	0	2880.120	1440.060	4320.180	5.602	1609	361.188	19.762	0	0.007	0.023	0.002	0.006	0.006	0.884	1.228	0.356	0.985	0.309
Track_1610	1610	NaN	NaN	23	0	0	0	0	0	5280.220	1440.060	6720.280	18.259	1610	250.005	178.767	0	0.007	0.033	0.002	0.007	0.007	0.765	1.257	0.353	0.847	0.228
Track_1611	1611	NaN	NaN	7	0	0	0	0	0	1440.060	1200.050	2640.110	5.864	1611	371.933	171.239	0	0.006	0.009	0.002	0.007	0.002	0.426	0.577	0.265	0.430	0.112
Track_1612	1612	NaN	NaN	6	0	0	0	0	0	1200.050	1920.080	3120.130	3.774	1612	106.108	22.347	0	0.004	0.006	0.003	0.004	0.001	0.396	0.494	0.307	0.397	0.073
Track_1613	1613	NaN	NaN	13	0	0	0	0	0	2880.120	720.030	3600.150	12.703	1613	537.459	172.148	0	0.006	0.011	0.002	0.006	0.002	0.554	0.931	0.230	0.551	0.228
Track_1614	1614	NaN	NaN	41	0	0	0	0	0	9600.400	1200.050	10800.450	57.140	1614	280.978	197.551	0	0.011	0.026	0.004	0.010	0.006	0.830	1.362	0.307	0.752	0.267
Track_1615	1615	NaN	NaN	8	0	0	0	0	0	1680.070	1680.070	3360.140	0.857	1615	538.191	19.977	0	0.003	0.006	3.844E-4	0.003	0.002	0.941	1.213	0.666	1.028	0.200
Track_1616	1616	NaN	NaN	6	0	0	0	0	0	1200.050	1680.070	2880.120	5.093	1616	153.736	21.347	0	0.008	0.016	0.002	0.007	0.006	0.770	1.168	0.373	0.882	0.281
Track_1617	1617	NaN	NaN	8	0	0	0	0	0	1680.070	1680.070	3360.140	6.445	1617	422.496	24.842	0	0.009	0.024	1.092E-4	0.008	0.007	0.353	0.559	0.236	0.311	0.118
Track_1618	1618	NaN	NaN	7	0	0	0	0	0	1440.060	1920.080	3360.140	1.480	1618	384.614	24.906	0	0.006	0.008	0.004	0.007	0.002	0.346	0.388	0.306	0.346	0.028
Track_1619	1619	NaN	NaN	7	0	0	0	0	0	1440.060	720.030	2160.090	7.320	1619	524.413	172.096	0	0.007	0.012	7.622E-4	0.008	0.004	0.777	1.202	0.384	0.731	0.244
Track_1620	1620	NaN	NaN	40	0	0	0	0	0	9360.390	1920.080	11280.470	58.628	1620	558.341	14.932	0	0.011	0.027	0.001	0.010	0.006	1.149	1.653	0.370	1.215	0.337
Track_1621	1621	NaN	NaN	106	0	0	0	0	0	25201.050	1200.050	26401.100	225.722	1621	110.317	211.028	0	0.013	0.027	0.002	0.013	0.006	1.028	1.407	0.261	1.086	0.261
Track_1622	1622	NaN	NaN	17	0	0	0	0	0	3840.160	1200.050	5040.210	12.591	1622	590.948	177.300	0	0.005	0.009	0.001	0.005	0.002	0.803	1.078	0.326	0.867	0.175
Track_1623	1623	NaN	NaN	30	0	0	0	0	0	6960.290	960.040	7920.330	35.523	1623	586.818	173.334	0	0.009	0.044	0.001	0.007	0.008	0.784	1.143	0.287	0.762	0.179
Track_1624	1624	NaN	NaN	23	0	0	0	0	0	5280.220	1680.070	6960.290	24.472	1624	576.447	177.860	0	0.008	0.024	0.001	0.008	0.007	1.082	1.338	0.567	1.157	0.227
Track_1625	1625	NaN	NaN	34	0	0	0	0	0	7920.330	960.040	8880.370	21.593	1625	344.009	15.179	0	0.010	0.039	0.002	0.008	0.008	0.725	1.345	0.273	0.718	0.280
Track_1626	1626	NaN	NaN	5	0	0	0	0	0	960.040	1920.080	2880.120	6.395	1626	545.607	179.110	0	0.007	0.010	0.003	0.009	0.003	0.379	0.463	0.253	0.398	0.069
Track_1627	1627	NaN	NaN	32	0	0	0	0	0	7440.310	1920.080	9360.390	29.492	1627	218.738	24.382	0	0.007	0.022	0.001	0.008	0.005	0.616	0.818	0.251	0.675	0.163
Track_1628	1628	NaN	NaN	3	0	0	0	0	0	480.020	1920.080	2400.100	1.813	1628	80.497	177.336	0	0.004	0.007	0.002	0.007	0.003	0.346	0.401	0.254	0.385	0.066
Track_1629	1629	NaN	NaN	2	0	0	0	0	0	240.010	1920.080	2160.090	1.452	1629	290.469	25.809	0	0.006	0.006	0.006	0.006	NaN	0.431	0.482	0.381	0.482	0.051
Track_1630	1630	NaN	NaN	26	0	0	0	0	0	6000.250	1920.080	7920.330	12.780	1630	195.300	20.781	0	0.008	0.022	3.304E-4	0.007	0.006	0.713	1.065	0.253	0.659	0.207
Track_1631	1631	NaN	NaN	11	0	0	0	0	0	2400.100	960.040	3360.140	19.169	1631	311.737	177.019	0	0.010	0.015	0.005	0.010	0.004	1.070	1.304	0.682	1.065	0.176
Track_1632	1632	NaN	NaN	7	0	0	0	0	0	1440.060	1680.070	3120.130	5.513	1632	349.037	182.158	0	0.005	0.007	9.598E-4	0.005	0.002	0.419	0.504	0.266	0.411	0.078
Track_1633	1633	NaN	NaN	24	0	0	0	0	0	5520.230	960.040	6480.270	35.994	1633	260.708	190.348	0	0.008	0.016	0.002	0.008	0.003	0.772	1.112	0.233	0.784	0.245
Track_1634	1634	NaN	NaN	8	0	0	0	0	0	1680.070	1440.060	3120.130	6.508	1634	69.491	182.483	0	0.006	0.012	0.004	0.004	0.004	0.400	0.602	0.267	0.406	0.101
Track_1635	1635	NaN	NaN	23	0	0	0	0	0	5280.220	960.040	6240.260	8.663	1635	81.151	27.819	0	0.007	0.015	4.635E-4	0.006	0.004	0.989	1.283	0.551	0.991	0.202
Track_1636	1636	NaN	NaN	6	0	0	0	0	0	1200.050	960.040	2160.090	3.266	1636	260.585	26.577	0	0.005	0.010	0.003	0.004	0.003	0.546	0.752	0.240	0.683	0.186
Track_1637	1637	NaN	NaN	11	0	0	0	0	0	2400.100	1440.060	3840.160	4.421	1637	267.853	30.872	0	0.007	0.012	0.004	0.006	0.002	0.745	1.017	0.479	0.785	0.135
Track_1638	1638	NaN	NaN	93	0	0	0	0	0	22080.920	1200.050	23280.970	97.603	1638	244.034	36.877	0	0.010	0.031	7.312E-4	0.010	0.005	0.752	1.318	0.340	0.738	0.210
Track_1639	1639	NaN	NaN	13	0	0	0	0	0	2880.120	1440.060	4320.180	10.254	1639	413.995	24.457	0	0.008	0.039	0.001	0.005	0.010	0.353	0.434	0.262	0.369	0.059
Track_1640	1640	NaN	NaN	58	0	0	0	0	0	13680.570	960.040	14640.610	77.597	1640	273.488	217.261	0	0.009	0.023	0.002	0.008	0.004	0.967	1.408	0.246	0.930	0.269
Track_1641	1641	NaN	NaN	11	0	0	0	0	0	2400.100	720.030	3120.130	12.904	1641	486.339	183.875	0	0.008	0.014	0.003	0.010	0.004	0.521	0.687	0.254	0.595	0.142
Track_1642	1642	NaN	NaN	57	0	0	0	0	0	13440.560	720.030	14160.590	93.403	1642	155.490	200.490	0	0.009	0.027	0.002	0.008	0.006	0.936	1.175	0.532	0.950	0.105
Track_1643	1643	NaN	NaN	48	0	0	0	0	0	11280.470	1200.050	12480.520	83.060	1643	48.957	196.231	0	0.013	0.030	0.002	0.012	0.006	1.003	1.629	0.276	0.932	0.411
Track_1644	1644	NaN	NaN	21	0	0	0	0	0	4800.200	720.030	5520.230	5.591	1644	461.763	30.481	0	0.005	0.014	4.644E-4	0.004	0.004	0.529	0.747	0.296	0.526	0.112
Track_1645	1645	NaN	NaN	16	0	0	0	0	0	3600.150	1200.050	4800.200	7.728	1645	551.651	39.689	0	0.012	0.040	0.003	0.009	0.011	0.789	1.227	0.294	0.900	0.333
Track_1646	1646	NaN	NaN	7	0	0	0	0	0	1440.060	1680.070	3120.130	6.135	1646	131.947	34.107	0	0.007	0.019	9.581E-4	0.005	0.007	0.326	0.371	0.264	0.331	0.038
Track_1647	1647	NaN	NaN	86	0	0	0	0	0	20400.850	960.040	21360.890	151.772	1647	197.096	210.587	0	0.010	0.024	0.002	0.009	0.005	0.960	1.527	0.578	0.916	0.190
Track_1648	1648	NaN	NaN	12	0	0	0	0	0	2640.110	1200.050	3840.160	5.895	1648	30.914	191.976	0	0.011	0.042	0.001	0.007	0.011	0.655	0.980	0.380	0.590	0.183
Track_1649	1649	NaN	NaN	69	0	0	0	0	0	16320.680	1200.050	17520.730	110.298	1649	546.094	185.184	0	0.010	0.059	7.660E-4	0.009	0.008	1.012	1.593	0.306	1.081	0.319
Track_1650	1650	NaN	NaN	27	0	0	0	0	0	6240.260	1680.070	7920.330	35.631	1650	554.901	200.440	0	0.007	0.017	2.025E-4	0.007	0.004	0.968	1.269	0.381	1.066	0.211
Track_1651	1651	NaN	NaN	17	0	0	0	0	0	3840.160	1680.070	5520.230	10.305	1651	296.875	40.586	0	0.008	0.020	6.539E-4	0.007	0.005	1.074	1.274	0.593	1.169	0.198
Track_1652	1652	NaN	NaN	14	0	0	0	0	0	3120.130	960.040	4080.170	3.480	1652	599.912	36.654	0	0.007	0.020	9.685E-4	0.006	0.005	0.451	0.637	0.259	0.475	0.098
Track_1653	1653	NaN	NaN	11	0	0	0	0	0	2400.100	1440.060	3840.160	8.318	1653	39.605	42.279	0	0.008	0.019	0.002	0.009	0.005	0.340	0.411	0.256	0.357	0.054
Track_1654	1654	NaN	NaN	44	0	0	0	0	0	10320.430	960.040	11280.470	69.420	1654	59.238	196.998	0	0.011	0.036	0.002	0.009	0.007	0.701	1.222	0.272	0.663	0.261
Track_1655	1655	NaN	NaN	5	0	0	0	0	0	960.040	1920.080	2880.120	6.298	1655	255.100	197.476	0	0.008	0.011	0.006	0.009	0.002	0.498	0.798	0.342	0.385	0.171
Track_1656	1656	NaN	NaN	56	0	0	0	0	0	13200.550	960.040	14160.590	93.832	1656	83.097	203.366	0	0.012	0.028	0.002	0.011	0.006	0.900	1.260	0.256	0.914	0.221
Track_1657	1657	NaN	NaN	12	0	0	0	0	0	2640.110	1920.080	4560.190	1.064	1657	479.016	39.328	0	0.004	0.010	7.382E-4	0.004	0.003	0.366	0.450	0.263	0.416	0.069
Track_1658	1658	NaN	NaN	15	0	0	0	0	0	3360.140	1920.080	5280.220	22.673	1658	572.543	32.669	0	0.010	0.049	0.001	0.008	0.012	0.409	0.489	0.257	0.427	0.064
Track_1659	1659	NaN	NaN	30	0	0	0	0	0	6960.290	720.030	7680.320	22.295	1659	416.211	35.026	0	0.007	0.017	5.849E-4	0.006	0.004	0.808	1.044	0.312	0.822	0.148
Track_1660	1660	NaN	NaN	51	0	0	0	0	0	12000.500	1200.050	13200.550	52.036	1660	239.595	210.510	0	0.008	0.025	0.001	0.006	0.006	0.888	1.611	0.301	0.807	0.341
Track_1661	1661	NaN	NaN	29	0	0	0	0	0	6720.280	960.040	7680.320	25.429	1661	446.833	34.264	0	0.006	0.015	4.279E-4	0.005	0.004	0.821	1.278	0.350	0.768	0.218
Track_1662	1662	NaN	NaN	21	0	0	0	0	0	4800.200	1440.060	6240.260	33.303	1662	264.590	209.911	0	0.010	0.016	0.004	0.011	0.003	0.782	1.042	0.277	0.842	0.202
Track_1663	1663	NaN	NaN	17	0	0	0	0	0	3840.160	1440.060	5280.220	7.664	1663	103.213	44.073	0	0.006	0.013	0.002	0.006	0.003	0.700	0.986	0.356	0.711	0.178
Track_1664	1664	NaN	NaN	45	0	0	0	0	0	10560.440	1680.070	12240.510	56.246	1664	201.497	212.951	0	0.008	0.026	0.002	0.006	0.005	0.881	1.245	0.366	0.914	0.225
Track_1665	1665	NaN	NaN	9	0	0	0	0	0	1920.080	1200.050	3120.130	2.717	1665	602.586	42.669	0	0.011	0.029	0.002	0.005	0.010	0.733	0.928	0.571	0.699	0.122
Track_1666	1666	NaN	NaN	61	0	0	0	0	0	14400.600	1680.070	16080.670	104.237	1666	123.239	51.907	0	0.012	0.044	8.706E-4	0.012	0.008	0.836	1.430	0.279	0.755	0.307
Track_1667	1667	NaN	NaN	2	0	0	0	0	0	240.010	1920.080	2160.090	2.933	1667	85.272	204.677	0	0.012	0.012	0.012	0.012	NaN	0.396	0.443	0.350	0.443	0.047
Track_1668	1668	NaN	NaN	22	0	0	0	0	0	5040.210	720.030	5760.240	16.153	1668	94.983	205.912	0	0.006	0.020	0.001	0.006	0.004	0.662	0.833	0.275	0.694	0.116
Track_1669	1669	NaN	NaN	59	0	0	0	0	0	13920.580	960.040	14880.620	70.203	1669	233.439	217.675	0	0.008	0.026	0.001	0.008	0.005	0.805	1.476	0.310	0.841	0.336
Track_1670	1670	NaN	NaN	30	0	0	0	0	0	6960.290	1200.050	8160.340	25.682	1670	577.110	212.298	0	0.009	0.040	0.001	0.007	0.008	0.744	1.275	0.256	0.761	0.246
Track_1671	1671	NaN	NaN	34	0	0	0	0	0	7920.330	960.040	8880.370	62.252	1671	40.829	219.707	0	0.011	0.024	9.484E-4	0.011	0.006	0.904	1.390	0.235	0.938	0.317
Track_1672	1672	NaN	NaN	20	0	0	0	0	0	4560.190	960.040	5520.230	10.928	1672	68.861	48.329	0	0.008	0.015	8.370E-4	0.008	0.004	1.118	1.595	0.433	1.133	0.283
Track_1673	1673	NaN	NaN	95	0	0	0	0	0	22560.940	1200.050	23760.990	64.098	1673	392.598	228.618	0	0.008	0.049	6.690E-4	0.007	0.007	0.757	1.196	0.238	0.835	0.255
Track_1674	1674	NaN	NaN	36	0	0	0	0	0	8400.350	1200.050	9600.400	17.663	1674	385.362	214.660	0	0.007	0.020	0.001	0.006	0.004	0.963	1.281	0.299	1.033	0.231
Track_1675	1675	NaN	NaN	37	0	0	0	0	0	8640.360	1680.070	10320.430	42.097	1675	446.516	30.068	0	0.009	0.042	8.740E-4	0.008	0.007	0.852	1.087	0.256	0.906	0.188
Track_1676	1676	NaN	NaN	8	0	0	0	0	0	1680.070	1200.050	2880.120	12.343	1676	44.454	208.646	0	0.012	0.041	0.002	0.009	0.013	0.330	0.478	0.231	0.338	0.084
Track_1677	1677	NaN	NaN	48	0	0	0	0	0	11280.470	1200.050	12480.520	36.802	1677	412.557	38.599	0	0.008	0.022	2.292E-4	0.007	0.005	0.820	1.365	0.242	0.848	0.227
Track_1678	1678	NaN	NaN	23	0	0	0	0	0	5280.220	720.030	6000.250	15.742	1678	453.265	211.654	0	0.005	0.013	0.001	0.005	0.003	0.430	0.663	0.261	0.419	0.107
Track_1679	1679	NaN	NaN	32	0	0	0	0	0	7440.310	1680.070	9120.380	32.899	1679	65.527	52.645	0	0.010	0.025	0.001	0.009	0.006	1.007	1.387	0.253	1.091	0.279
Track_1680	1680	NaN	NaN	6	0	0	0	0	0	1200.050	1440.060	2640.110	6.273	1680	379.491	50.043	0	0.007	0.018	0.001	0.005	0.006	0.723	0.767	0.654	0.742	0.039
Track_1681	1681	NaN	NaN	14	0	0	0	0	0	3120.130	1200.050	4320.180	11.498	1681	546.056	214.028	0	0.005	0.008	4.031E-4	0.005	0.003	0.961	1.269	0.755	0.948	0.159
Track_1682	1682	NaN	NaN	7	0	0	0	0	0	1440.060	960.040	2400.100	12.171	1682	347.354	209.679	0	0.010	0.011	0.007	0.011	0.002	0.399	0.514	0.239	0.413	0.086
Track_1683	1683	NaN	NaN	39	0	0	0	0	0	9120.380	720.030	9840.410	5.000	1683	316.604	59.906	0	0.008	0.019	0.002	0.006	0.005	0.960	1.292	0.474	1.010	0.245
Track_1684	1684	NaN	NaN	3	0	0	0	0	0	480.020	1920.080	2400.100	1.416	1684	413.017	52.417	0	0.003	0.005	7.551E-4	0.005	0.003	0.331	0.393	0.285	0.316	0.046
Track_1685	1685	NaN	NaN	44	0	0	0	0	0	10320.430	720.030	11040.460	35.827	1685	480.830	222.896	0	0.007	0.022	0.002	0.006	0.004	0.412	0.606	0.236	0.388	0.096
Track_1686	1686	NaN	NaN	6	0	0	0	0	0	1200.050	1440.060	2640.110	6.250	1686	408.169	214.597	0	0.008	0.011	0.003	0.008	0.004	0.532	0.640	0.346	0.617	0.113
Track_1687	1687	NaN	NaN	6	0	0	0	0	0	1200.050	960.040	2160.090	4.029	1687	439.831	52.486	0	0.006	0.011	0.002	0.007	0.003	0.685	0.995	0.298	0.824	0.248
Track_1688	1688	NaN	NaN	33	0	0	0	0	0	7680.320	720.030	8400.350	24.791	1688	379.867	220.232	0	0.007	0.016	0.002	0.006	0.003	0.671	0.884	0.412	0.676	0.112
Track_1689	1689	NaN	NaN	58	0	0	0	0	0	13680.570	1200.050	14880.620	76.941	1689	223.891	57.794	0	0.009	0.025	3.599E-4	0.007	0.006	0.623	1.095	0.237	0.636	0.183
Track_1690	1690	NaN	NaN	6	0	0	0	0	0	1200.050	1680.070	2880.120	3.914	1690	65.479	216.983	0	0.006	0.010	0.004	0.007	0.003	0.895	1.108	0.686	0.922	0.131
Track_1691	1691	NaN	NaN	61	0	0	0	0	0	14400.600	720.030	15120.630	97.173	1691	273.850	251.156	0	0.010	0.035	0.005	0.009	0.004	0.694	1.185	0.244	0.671	0.236
Track_1692	1692	NaN	NaN	45	0	0	0	0	0	10560.440	720.030	11280.470	70.000	1692	53.809	235.571	0	0.012	0.024	0.005	0.011	0.005	0.925	1.485	0.315	0.925	0.260
Track_1693	1693	NaN	NaN	22	0	0	0	0	0	5040.210	1920.080	6960.290	17.764	1693	101.367	60.048	0	0.006	0.015	8.339E-4	0.006	0.004	0.716	1.045	0.317	0.726	0.184
Track_1694	1694	NaN	NaN	44	0	0	0	0	0	10320.430	1440.060	11760.490	34.707	1694	196.267	231.904	0	0.009	0.025	9.765E-4	0.008	0.005	0.732	1.263	0.335	0.712	0.246
Track_1695	1695	NaN	NaN	20	0	0	0	0	0	4560.190	1200.050	5760.240	13.273	1695	176.571	224.737	0	0.004	0.007	0.001	0.004	0.002	0.994	1.266	0.417	1.093	0.248
Track_1696	1696	NaN	NaN	68	0	0	0	0	0	16080.670	720.030	16800.700	101.985	1696	249.007	262.489	0	0.009	0.023	0.001	0.008	0.004	0.883	1.308	0.382	0.887	0.228
Track_1697	1697	NaN	NaN	15	0	0	0	0	0	3360.140	1440.060	4800.200	5.921	1697	522.940	53.769	0	0.006	0.011	0.002	0.006	0.003	0.689	1.055	0.253	0.644	0.264
Track_1698	1698	NaN	NaN	33	0	0	0	0	0	7680.320	1920.080	9600.400	55.256	1698	64.370	59.815	0	0.014	0.058	0.002	0.012	0.011	0.713	1.551	0.242	0.650	0.386
Track_1699	1699	NaN	NaN	13	0	0	0	0	0	2880.120	1920.080	4800.200	9.705	1699	555.602	58.074	0	0.007	0.018	0.003	0.006	0.005	1.062	1.168	0.860	1.053	0.090
Track_1700	1700	NaN	NaN	63	0	0	0	0	0	14880.620	1440.060	16320.680	81.079	1700	243.597	65.915	0	0.009	0.057	0.001	0.008	0.008	0.576	1.057	0.236	0.592	0.169
Track_1701	1701	NaN	NaN	7	0	0	0	0	0	1440.060	1680.070	3120.130	7.475	1701	539.286	62.997	0	0.015	0.030	0.004	0.015	0.011	0.365	0.488	0.272	0.374	0.083
Track_1702	1702	NaN	NaN	32	0	0	0	0	0	7440.310	1680.070	9120.380	52.412	1702	87.438	64.984	0	0.011	0.026	0.002	0.010	0.006	0.771	1.278	0.300	0.749	0.311
Track_1703	1703	NaN	NaN	11	0	0	0	0	0	2400.100	1200.050	3600.150	5.853	1703	263.256	65.524	0	0.006	0.009	0.003	0.006	0.002	0.462	0.819	0.235	0.378	0.192
Track_1704	1704	NaN	NaN	45	0	0	0	0	0	10560.440	1680.070	12240.510	62.552	1704	308.781	252.522	0	0.009	0.025	0.003	0.008	0.005	1.029	1.572	0.520	0.958	0.292
Track_1705	1705	NaN	NaN	13	0	0	0	0	0	2880.120	1440.060	4320.180	11.543	1705	340.529	67.181	0	0.005	0.012	7.218E-4	0.005	0.004	0.427	0.568	0.291	0.436	0.085
Track_1706	1706	NaN	NaN	14	0	0	0	0	0	3120.130	1680.070	4800.200	19.320	1706	344.086	231.341	0	0.008	0.012	0.002	0.007	0.003	0.329	0.398	0.264	0.340	0.037
Track_1707	1707	NaN	NaN	8	0	0	0	0	0	1680.070	960.040	2640.110	8.919	1707	48.466	227.151	0	0.011	0.021	0.004	0.008	0.007	0.490	0.984	0.278	0.444	0.242
Track_1708	1708	NaN	NaN	18	0	0	0	0	0	4080.170	960.040	5040.210	12.469	1708	599.986	61.681	0	0.012	0.055	0.002	0.006	0.014	0.788	1.467	0.240	0.691	0.447
Track_1709	1709	NaN	NaN	3	0	0	0	0	0	480.020	1680.070	2160.090	6.342	1709	43.574	67.284	0	0.014	0.016	0.011	0.016	0.004	0.335	0.382	0.243	0.379	0.065
Track_1710	1710	NaN	NaN	29	0	0	0	0	0	6720.280	960.040	7680.320	24.444	1710	461.698	64.696	0	0.007	0.017	0.001	0.007	0.004	0.647	1.192	0.249	0.589	0.275
Track_1711	1711	NaN	NaN	35	0	0	0	0	0	8160.340	720.030	8880.370	72.587	1711	56.580	74.969	0	0.013	0.060	0.001	0.011	0.011	0.909	1.493	0.240	1.085	0.416
Track_1712	1712	NaN	NaN	14	0	0	0	0	0	3120.130	960.040	4080.170	20.359	1712	96.794	231.917	0	0.009	0.014	0.001	0.010	0.004	0.539	0.906	0.313	0.509	0.165
Track_1713	1713	NaN	NaN	11	0	0	0	0	0	2400.100	1440.060	3840.160	12.045	1713	21.064	230.982	0	0.008	0.014	0.003	0.008	0.004	0.347	0.574	0.248	0.346	0.085
Track_1714	1714	NaN	NaN	48	0	0	0	0	0	11280.470	1200.050	12480.520	61.209	1714	595.837	71.947	0	0.011	0.029	0.002	0.008	0.007	0.866	1.595	0.334	0.863	0.379
Track_1715	1715	NaN	NaN	2	0	0	0	0	0	240.010	1920.080	2160.090	1.668	1715	401.745	230.265	0	0.007	0.007	0.007	0.007	NaN	0.263	0.288	0.239	0.288	0.024
Track_1716	1716	NaN	NaN	2	0	0	0	0	0	240.010	1920.080	2160.090	0.987	1716	254.852	70.355	0	0.004	0.004	0.004	0.004	NaN	0.265	0.278	0.252	0.278	0.013
Track_1717	1717	NaN	NaN	12	0	0	0	0	0	2640.110	1440.060	4080.170	16.489	1717	299.922	74.969	0	0.009	0.024	0.001	0.008	0.006	0.965	1.303	0.367	1.070	0.290
Track_1718	1718	NaN	NaN	90	0	0	0	0	0	21360.890	0	21360.890	136.478	1718	489.576	69.731	0	0.011	0.045	0.001	0.010	0.008	0.971	1.547	0.381	0.940	0.261
Track_1719	1719	NaN	NaN	18	0	0	0	0	0	4080.170	1920.080	6000.250	10.386	1719	422.044	67.268	0	0.007	0.019	6.978E-4	0.006	0.006	0.549	0.910	0.230	0.571	0.220
Track_1720	1720	NaN	NaN	6	0	0	0	0	0	1200.050	960.040	2160.090	6.871	1720	576.311	230.041	0	0.007	0.010	0.005	0.005	0.002	0.930	1.301	0.318	1.098	0.320
Track_1721	1721	NaN	NaN	17	0	0	0	0	0	3840.160	1200.050	5040.210	11.640	1721	81.063	73.025	0	0.004	0.007	7.279E-4	0.005	0.002	0.665	0.939	0.427	0.668	0.148
Track_1722	1722	NaN	NaN	8	0	0	0	0	0	1680.070	960.040	2640.110	7.334	1722	291.076	70.972	0	0.006	0.010	0.001	0.005	0.003	0.573	0.864	0.235	0.620	0.220
Track_1723	1723	NaN	NaN	36	0	0	0	0	0	8400.350	1200.050	9600.400	52.115	1723	573.076	68.677	0	0.011	0.026	0.001	0.008	0.006	1.063	1.700	0.278	1.055	0.370
Track_1724	1724	NaN	NaN	78	0	0	0	0	0	18480.770	720.030	19200.800	98.477	1724	212.201	244.678	0	0.009	0.025	7.584E-4	0.009	0.005	0.783	1.447	0.283	0.740	0.268
Track_1725	1725	NaN	NaN	20	0	0	0	0	0	4560.190	1920.080	6480.270	14.845	1725	212.478	243.257	0	0.007	0.012	6.003E-4	0.007	0.003	0.436	0.694	0.241	0.437	0.121
Track_1726	1726	NaN	NaN	20	0	0	0	0	0	4560.190	1200.050	5760.240	13.615	1726	114.345	79.574	0	0.007	0.024	5.742E-4	0.006	0.006	0.507	0.807	0.285	0.483	0.148
Track_1727	1727	NaN	NaN	39	0	0	0	0	0	9120.380	0	9120.380	49.722	1727	146.610	76.629	0	0.009	0.037	3.131E-4	0.008	0.007	0.601	0.882	0.290	0.603	0.158
Track_1728	1728	NaN	NaN	39	0	0	0	0	0	9120.380	1200.050	10320.430	50.432	1728	437.397	61.990	0	0.010	0.030	0.002	0.009	0.006	1.286	1.733	0.333	1.335	0.299
Track_1729	1729	NaN	NaN	74	0	0	0	0	0	17520.730	1440.060	18960.790	172.331	1729	104.324	279.391	0	0.016	0.059	0.003	0.014	0.010	0.853	1.650	0.234	0.904	0.291
Track_1730	1730	NaN	NaN	46	0	0	0	0	0	10800.450	1200.050	12000.500	79.742	1730	53.287	258.270	0	0.011	0.030	6.115E-4	0.010	0.005	0.940	1.282	0.265	1.005	0.230
Track_1731	1731	NaN	NaN	28	0	0	0	0	0	6480.270	1440.060	7920.330	39.649	1731	93.904	250.860	0	0.009	0.017	0.002	0.008	0.004	0.523	0.884	0.283	0.502	0.145
Track_1732	1732	NaN	NaN	4	0	0	0	0	0	720.030	1680.070	2400.100	1.995	1732	54.223	80.449	0	0.004	0.008	9.448E-4	0.003	0.003	0.628	0.778	0.402	0.763	0.155
Track_1733	1733	NaN	NaN	2	0	0	0	0	0	240.010	1920.080	2160.090	4.152	1733	256.553	239.478	0	0.017	0.017	0.017	0.017	NaN	0.949	1.144	0.753	1.144	0.196
Track_1734	1734	NaN	NaN	25	0	0	0	0	0	5760.240	720.030	6480.270	15.293	1734	74.078	83.811	0	0.010	0.060	4.693E-4	0.006	0.012	0.569	1.136	0.311	0.535	0.182
Track_1735	1735	NaN	NaN	2	0	0	0	0	0	240.010	1920.080	2160.090	1.744	1735	243.173	83.412	0	0.007	0.007	0.007	0.007	NaN	0.289	0.294	0.283	0.294	0.005
Track_1736	1736	NaN	NaN	18	0	0	0	0	0	4080.170	1440.060	5520.230	18.250	1736	468.084	244.999	0	0.007	0.011	0.003	0.008	0.002	0.659	1.090	0.252	0.637	0.251
Track_1737	1737	NaN	NaN	26	0	0	0	0	0	6000.250	1920.080	7920.330	25.047	1737	221.436	252.875	0	0.008	0.019	0.001	0.007	0.004	0.722	1.141	0.257	0.740	0.288
Track_1738	1738	NaN	NaN	95	0	0	0	0	0	22560.940	1920.080	24481.020	76.397	1738	404.427	82.594	0	0.009	0.061	0.001	0.008	0.007	0.826	1.311	0.232	0.839	0.277
Track_1739	1739	NaN	NaN	4	0	0	0	0	0	720.030	1920.080	2640.110	2.909	1739	290.505	83.240	0	0.020	0.031	0.007	0.023	0.013	0.307	0.330	0.287	0.322	0.019
Track_1740	1740	NaN	NaN	50	0	0	0	0	0	11760.490	1680.070	13440.560	51.612	1740	437.698	70.666	0	0.008	0.025	0.001	0.007	0.005	1.155	1.497	0.505	1.181	0.272
Track_1741	1741	NaN	NaN	25	0	0	0	0	0	5760.240	960.040	6720.280	39.465	1741	331.055	96.535	0	0.014	0.060	0.002	0.010	0.014	0.486	0.931	0.237	0.450	0.162
Track_1742	1742	NaN	NaN	16	0	0	0	0	0	3600.150	960.040	4560.190	19.788	1742	577.003	246.842	0	0.007	0.013	0.002	0.006	0.003	0.523	0.656	0.331	0.544	0.106
Track_1743	1743	NaN	NaN	70	0	0	0	0	0	16560.690	1680.070	18240.760	111.303	1743	173.164	264.402	0	0.010	0.026	0.001	0.009	0.005	0.591	1.124	0.242	0.598	0.204
Track_1744	1744	NaN	NaN	4	0	0	0	0	0	720.030	1680.070	2400.100	7.966	1744	327.094	246.254	0	0.012	0.020	0.008	0.009	0.007	0.347	0.406	0.271	0.380	0.052
Track_1745	1745	NaN	NaN	2	0	0	0	0	0	240.010	1920.080	2160.090	2.302	1745	272.980	245.957	0	0.010	0.010	0.010	0.010	NaN	0.708	0.834	0.581	0.834	0.127
Track_1746	1746	NaN	NaN	25	0	0	0	0	0	5760.240	1200.050	6960.290	24.501	1746	596.861	87.883	0	0.007	0.022	9.240E-4	0.005	0.005	1.499	1.777	0.288	1.664	0.389
Track_1747	1747	NaN	NaN	50	0	0	0	0	0	11760.490	720.030	12480.520	52.209	1747	214.917	99.362	0	0.009	0.020	4.758E-4	0.009	0.005	0.809	1.072	0.272	0.815	0.150
Track_1748	1748	NaN	NaN	7	0	0	0	0	0	1440.060	1920.080	3360.140	1.690	1748	368.424	90.170	0	0.008	0.014	6.627E-4	0.011	0.005	0.904	1.155	0.730	0.908	0.135
Track_1749	1749	NaN	NaN	32	0	0	0	0	0	7440.310	720.030	8160.340	35.938	1749	80.129	97.012	0	0.009	0.027	4.992E-4	0.008	0.007	0.892	1.654	0.334	0.862	0.343
Track_1750	1750	NaN	NaN	82	0	0	0	0	0	19440.810	1200.050	20640.860	76.106	1750	445.319	90.769	0	0.009	0.060	0.002	0.008	0.007	1.051	1.562	0.253	1.127	0.300
Track_1751	1751	NaN	NaN	23	0	0	0	0	0	5280.220	720.030	6000.250	35.324	1751	253.956	256.859	0	0.009	0.017	0.003	0.008	0.004	1.063	1.507	0.524	1.025	0.256
Track_1752	1752	NaN	NaN	15	0	0	0	0	0	3360.140	960.040	4320.180	4.382	1752	443.298	90.287	0	0.006	0.016	4.917E-4	0.006	0.005	0.609	0.962	0.292	0.617	0.155
Track_1753	1753	NaN	NaN	13	0	0	0	0	0	2880.120	1440.060	4320.180	12.350	1753	313.654	251.950	0	0.012	0.027	0.005	0.010	0.007	0.505	0.748	0.349	0.494	0.119
Track_1754	1754	NaN	NaN	31	0	0	0	0	0	7200.300	1440.060	8640.360	20.632	1754	306.772	106.340	0	0.009	0.042	0.001	0.008	0.008	0.470	0.740	0.304	0.430	0.130
Track_1755	1755	NaN	NaN	28	0	0	0	0	0	6480.270	720.030	7200.300	53.930	1755	347.384	265.993	0	0.011	0.023	0.004	0.011	0.005	0.773	1.346	0.354	0.715	0.285
Track_1756	1756	NaN	NaN	15	0	0	0	0	0	3360.140	1200.050	4560.190	20.344	1756	58.680	255.686	0	0.011	0.024	0.003	0.010	0.007	0.637	0.942	0.298	0.720	0.187
Track_1757	1757	NaN	NaN	16	0	0	0	0	0	3600.150	1440.060	5040.210	21.705	1757	190.459	257.327	0	0.010	0.020	0.002	0.010	0.005	1.235	1.695	0.570	1.345	0.367
Track_1758	1758	NaN	NaN	2	0	0	0	0	0	240.010	0	240.010	1.179	1758	374.699	132.595	0	0.005	0.005	0.005	0.005	NaN	0.394	0.485	0.303	0.485	0.091
Track_1759	1759	NaN	NaN	2	0	0	0	0	0	240.010	0	240.010	0.904	1759	423.512	41.137	0	0.004	0.004	0.004	0.004	NaN	0.870	0.927	0.812	0.927	0.057
Track_1760	1760	NaN	NaN	3	0	0	0	0	0	480.020	0	480.020	0.871	1760	119.741	42.319	0	0.002	0.003	0.002	0.003	5.373E-4	0.589	0.861	0.355	0.552	0.208
Track_1761	1761	NaN	NaN	3	0	0	0	0	0	480.020	0	480.020	0.836	1761	580.215	42.033	0	0.003	0.004	9.595E-4	0.004	0.002	0.442	0.522	0.353	0.452	0.070
Track_1762	1762	NaN	NaN	2	0	0	0	0	0	240.010	0	240.010	2.374	1762	427.640	134.735	0	0.010	0.010	0.010	0.010	NaN	0.684	0.745	0.624	0.745	0.060
Track_1763	1763	NaN	NaN	2	0	0	0	0	0	240.010	0	240.010	1.604	1763	340.509	46.293	0	0.007	0.007	0.007	0.007	NaN	0.273	0.284	0.263	0.284	0.010
Track_1764	1764	NaN	NaN	3	0	0	0	0	0	480.020	0	480.020	1.122	1764	128.019	47.511	0	0.007	0.010	0.005	0.010	0.003	0.431	0.526	0.259	0.507	0.122
Track_1765	1765	NaN	NaN	5	0	0	0	0	0	960.040	0	960.040	15.377	1765	536.617	141.012	0	0.018	0.054	0.003	0.011	0.024	0.523	0.596	0.418	0.561	0.077
Track_1766	1766	NaN	NaN	3	0	0	0	0	0	480.020	0	480.020	1.734	1766	134.125	51.627	0	0.005	0.007	0.003	0.007	0.003	0.301	0.339	0.243	0.321	0.042
Track_1767	1767	NaN	NaN	3	0	0	0	0	0	480.020	0	480.020	2.445	1767	422.877	144.323	0	0.006	0.007	0.005	0.007	0.001	0.389	0.568	0.240	0.359	0.135
Track_1768	1768	NaN	NaN	2	0	0	0	0	0	240.010	0	240.010	0.693	1768	204.792	145.638	0	0.003	0.003	0.003	0.003	NaN	0.623	0.625	0.621	0.625	0.002
Track_1769	1769	NaN	NaN	3	0	0	0	0	0	480.020	0	480.020	2.679	1769	88.339	149.060	0	0.008	0.010	0.006	0.010	0.003	0.722	1.006	0.500	0.662	0.211
Track_1770	1770	NaN	NaN	2	0	0	0	0	0	240.010	0	240.010	4.320	1770	317.360	151.511	0	0.018	0.018	0.018	0.018	NaN	0.707	0.718	0.696	0.718	0.011
Track_1771	1771	NaN	NaN	2	0	0	0	0	0	240.010	0	240.010	2.089	1771	256.521	156.173	0	0.009	0.009	0.009	0.009	NaN	0.334	0.336	0.333	0.336	0.002
Track_1772	1772	NaN	NaN	2	0	0	0	0	0	240.010	0	240.010	1.925	1772	280.884	156.176	0	0.008	0.008	0.008	0.008	NaN	0.670	0.672	0.668	0.672	0.002
Track_1773	1773	NaN	NaN	3	0	0	0	0	0	480.020	0	480.020	0.606	1773	127.257	0.000	0	0.003	0.004	0.002	0.004	0.002	0.697	0.898	0.423	0.771	0.201
Track_1774	1774	NaN	NaN	3	0	0	0	0	0	480.020	0	480.020	0.606	1774	158.348	0.000	0	0.001	0.002	8.412E-4	0.002	5.948E-4	0.410	0.600	0.264	0.367	0.141
Track_1775	1775	NaN	NaN	3	0	0	0	0	0	480.020	0	480.020	2.019	1775	241.661	0.000	0	0.005	0.009	8.412E-4	0.009	0.006	1.194	1.556	0.750	1.276	0.334
Track_1776	1776	NaN	NaN	3	0	0	0	0	0	480.020	0	480.020	2.472	1776	88.244	159.463	0	0.007	0.009	0.004	0.009	0.003	0.646	0.858	0.423	0.656	0.178
Track_1777	1777	NaN	NaN	2	0	0	0	0	0	240.010	0	240.010	2.625	1777	306.972	0.000	0	0.011	0.011	0.011	0.011	NaN	0.365	0.433	0.297	0.433	0.068
Track_1778	1778	NaN	NaN	2	0	0	0	0	0	240.010	0	240.010	2.019	1778	316.158	0.000	0	0.008	0.008	0.008	0.008	NaN	0.431	0.464	0.399	0.464	0.033
Track_1779	1779	NaN	NaN	3	0	0	0	0	0	480.020	0	480.020	1.833	1779	341.232	157.637	0	0.014	0.017	0.011	0.017	0.005	0.603	0.881	0.453	0.475	0.197
Track_1780	1780	NaN	NaN	3	0	0	0	0	0	480.020	0	480.020	0.606	1780	387.357	0.000	0	0.001	0.002	8.412E-4	0.002	5.948E-4	1.160	1.521	0.672	1.287	0.358
Track_1781	1781	NaN	NaN	2	0	0	0	0	0	240.010	0	240.010	4.038	1781	439.714	0.000	0	0.017	0.017	0.017	0.017	NaN	0.626	0.979	0.273	0.979	0.353
Track_1782	1782	NaN	NaN	2	0	0	0	0	0	240.010	0	240.010	1.009	1782	505.226	0.000	0	0.004	0.004	0.004	0.004	NaN	0.271	0.292	0.249	0.292	0.021
Track_1783	1783	NaN	NaN	2	0	0	0	0	0	240.010	0	240.010	2.465	1783	270.515	165.356	0	0.010	0.010	0.010	0.010	NaN	0.317	0.391	0.244	0.391	0.074
Track_1784	1784	NaN	NaN	2	0	0	0	0	0	240.010	0	240.010	1.560	1784	354.427	164.875	0	0.007	0.007	0.007	0.007	NaN	0.322	0.370	0.275	0.370	0.048
Track_1785	1785	NaN	NaN	2	0	0	0	0	0	240.010	0	240.010	3.566	1785	595.482	1.195	0	0.015	0.015	0.015	0.015	NaN	0.374	0.398	0.350	0.398	0.024
Track_1786	1786	NaN	NaN	3	0	0	0	0	0	480.020	0	480.020	3.289	1786	567.691	1.000	0	0.007	0.014	8.412E-4	0.014	0.009	0.495	0.623	0.403	0.460	0.093
Track_1787	1787	NaN	NaN	2	0	0	0	0	0	240.010	0	240.010	0.781	1787	287.888	4.314	0	0.003	0.003	0.003	0.003	NaN	0.736	0.800	0.672	0.800	0.064
Track_1788	1788	NaN	NaN	3	0	0	0	0	0	480.020	0	480.020	1.434	1788	606.502	170.035	0	0.004	0.006	0.002	0.006	0.003	0.854	0.914	0.810	0.838	0.044
Track_1789	1789	NaN	NaN	9	0	0	0	0	0	1920.080	0	1920.080	16.953	1789	433.585	1.497	0	0.013	0.054	0.002	0.008	0.017	0.578	0.844	0.333	0.544	0.170
Track_1790	1790	NaN	NaN	2	0	0	0	0	0	240.010	0	240.010	2.630	1790	268.552	172.948	0	0.011	0.011	0.011	0.011	NaN	0.711	0.771	0.651	0.771	0.060
Track_1791	1791	NaN	NaN	2	0	0	0	0	0	240.010	0	240.010	2.880	1791	133.800	174.887	0	0.012	0.012	0.012	0.012	NaN	0.293	0.320	0.266	0.320	0.027
Track_1792	1792	NaN	NaN	3	0	0	0	0	0	480.020	0	480.020	0.613	1792	577.344	176.129	0	0.002	0.002	0.002	0.002	3.690E-4	0.429	0.478	0.378	0.431	0.041
Track_1793	1793	NaN	NaN	3	0	0	0	0	0	480.020	0	480.020	1.127	1793	476.676	176.719	0	0.002	0.003	0.002	0.003	4.981E-4	0.322	0.414	0.250	0.301	0.068
Track_1794	1794	NaN	NaN	2	0	0	0	0	0	240.010	0	240.010	4.199	1794	50.716	178.204	0	0.017	0.017	0.017	0.017	NaN	0.937	1.153	0.720	1.153	0.217
Track_1795	1795	NaN	NaN	3	0	0	0	0	0	480.020	0	480.020	3.613	1795	28.928	183.328	0	0.008	0.010	0.006	0.010	0.003	0.383	0.585	0.281	0.283	0.143
Track_1796	1796	NaN	NaN	2	0	0	0	0	0	240.010	0	240.010	1.064	1796	519.023	183.044	0	0.004	0.004	0.004	0.004	NaN	0.620	0.654	0.585	0.654	0.034
Track_1797	1797	NaN	NaN	3	0	0	0	0	0	480.020	0	480.020	3.509	1797	80.655	185.939	0	0.007	0.009	0.006	0.009	0.002	0.467	0.627	0.235	0.540	0.168
Track_1798	1798	NaN	NaN	3	0	0	0	0	0	480.020	0	480.020	4.311	1798	64.358	185.989	0	0.010	0.013	0.006	0.013	0.005	0.527	0.597	0.458	0.526	0.057
Track_1799	1799	NaN	NaN	3	0	0	0	0	0	480.020	0	480.020	5.069	1799	140.698	185.972	0	0.011	0.016	0.006	0.016	0.007	0.442	0.724	0.252	0.351	0.203
Track_1800	1800	NaN	NaN	3	0	0	0	0	0	480.020	0	480.020	3.683	1800	233.108	187.344	0	0.008	0.010	0.005	0.010	0.003	0.422	0.527	0.366	0.375	0.074
Track_1801	1801	NaN	NaN	3	0	0	0	0	0	480.020	0	480.020	2.165	1801	243.812	189.185	0	0.007	0.011	0.003	0.011	0.006	0.548	0.629	0.402	0.612	0.103
Track_1802	1802	NaN	NaN	2	0	0	0	0	0	240.010	0	240.010	1.576	1802	509.685	193.796	0	0.007	0.007	0.007	0.007	NaN	0.291	0.312	0.269	0.312	0.022
Track_1803	1803	NaN	NaN	2	0	0	0	0	0	240.010	0	240.010	0.713	1803	349.123	197.625	0	0.003	0.003	0.003	0.003	NaN	0.395	0.474	0.315	0.474	0.079
Track_1804	1804	NaN	NaN	8	0	0	0	0	0	1680.070	0	1680.070	16.518	1804	193.469	202.846	0	0.017	0.061	0.005	0.012	0.020	0.470	0.710	0.266	0.464	0.127
Track_1805	1805	NaN	NaN	2	0	0	0	0	0	240.010	0	240.010	1.319	1805	406.765	198.370	0	0.005	0.005	0.005	0.005	NaN	0.292	0.346	0.239	0.346	0.054
Track_1806	1806	NaN	NaN	3	0	0	0	0	0	480.020	0	480.020	4.070	1806	209.063	208.654	0	0.009	0.011	0.006	0.011	0.003	0.631	0.702	0.565	0.626	0.056
Track_1807	1807	NaN	NaN	2	0	0	0	0	0	240.010	0	240.010	2.052	1807	488.600	207.376	0	0.009	0.009	0.009	0.009	NaN	0.401	0.501	0.302	0.501	0.100
Track_1808	1808	NaN	NaN	2	0	0	0	0	0	240.010	0	240.010	3.198	1808	184.546	211.357	0	0.013	0.013	0.013	0.013	NaN	0.451	0.586	0.316	0.586	0.135
Track_1809	1809	NaN	NaN	3	0	0	0	0	0	480.020	0	480.020	3.718	1809	50.735	217.939	0	0.008	0.008	0.008	0.008	1.966E-4	0.879	1.089	0.714	0.833	0.157
Track_1810	1810	NaN	NaN	3	0	0	0	0	0	480.020	0	480.020	3.906	1810	86.957	217.392	0	0.008	0.010	0.007	0.010	0.002	0.506	0.633	0.416	0.467	0.093
Track_1811	1811	NaN	NaN	2	0	0	0	0	0	240.010	0	240.010	0.909	1811	204.255	216.619	0	0.004	0.004	0.004	0.004	NaN	0.629	0.635	0.622	0.635	0.006
Track_1812	1812	NaN	NaN	3	0	0	0	0	0	480.020	0	480.020	5.388	1812	317.176	221.783	0	0.011	0.013	0.009	0.013	0.003	0.423	0.600	0.309	0.361	0.126
Track_1813	1813	NaN	NaN	2	0	0	0	0	0	240.010	0	240.010	1.059	1813	97.864	221.341	0	0.004	0.004	0.004	0.004	NaN	0.362	0.363	0.360	0.363	0.002
Track_1814	1814	NaN	NaN	3	0	0	0	0	0	480.020	0	480.020	2.046	1814	469.404	225.905	0	0.004	0.007	0.002	0.007	0.004	0.863	1.006	0.775	0.808	0.102
Track_1815	1815	NaN	NaN	3	0	0	0	0	0	480.020	0	480.020	1.794	1815	381.808	229.891	0	0.004	0.005	0.002	0.005	0.002	0.414	0.621	0.262	0.360	0.152
Track_1816	1816	NaN	NaN	2	0	0	0	0	0	240.010	0	240.010	1.043	1816	274.383	230.245	0	0.004	0.004	0.004	0.004	NaN	0.605	0.872	0.338	0.872	0.267
Track_1817	1817	NaN	NaN	3	0	0	0	0	0	480.020	0	480.020	3.174	1817	298.240	231.759	0	0.007	0.011	0.002	0.011	0.006	0.660	0.690	0.619	0.670	0.030
Track_1818	1818	NaN	NaN	3	0	0	0	0	0	480.020	0	480.020	2.536	1818	204.572	234.390	0	0.006	0.007	0.005	0.007	0.001	0.793	0.888	0.728	0.764	0.069
Track_1819	1819	NaN	NaN	3	0	0	0	0	0	480.020	0	480.020	1.840	1819	511.840	234.681	0	0.004	0.008	0.001	0.008	0.005	0.422	0.473	0.388	0.406	0.037
Track_1820	1820	NaN	NaN	2	0	0	0	0	0	240.010	0	240.010	1.988	1820	131.050	234.737	0	0.008	0.008	0.008	0.008	NaN	0.599	0.842	0.356	0.842	0.243
Track_1821	1821	NaN	NaN	3	0	0	0	0	0	480.020	0	480.020	5.854	1821	430.639	240.598	0	0.013	0.016	0.009	0.016	0.005	0.602	0.699	0.460	0.647	0.103
Track_1822	1822	NaN	NaN	3	0	0	0	0	0	480.020	0	480.020	2.796	1822	123.308	241.427	0	0.007	0.010	0.005	0.010	0.003	0.343	0.428	0.259	0.343	0.069
Track_1823	1823	NaN	NaN	2	0	0	0	0	0	240.010	0	240.010	3.664	1823	146.445	245.518	0	0.015	0.015	0.015	0.015	NaN	0.580	0.589	0.571	0.589	0.009
Track_1824	1824	NaN	NaN	3	0	0	0	0	0	480.020	0	480.020	2.817	1824	359.577	248.145	0	0.007	0.007	0.007	0.007	1.531E-4	0.658	0.796	0.438	0.740	0.157
Track_1825	1825	NaN	NaN	6	0	0	0	0	0	1200.050	0	1200.050	9.336	1825	327.087	244.131	0	0.017	0.058	0.004	0.009	0.023	0.562	1.082	0.250	0.550	0.318
Track_1826	1826	NaN	NaN	3	0	0	0	0	0	480.020	0	480.020	3.582	1826	413.543	250.342	0	0.008	0.008	0.008	0.008	3.618E-4	0.516	0.850	0.301	0.396	0.240
Track_1827	1827	NaN	NaN	2	0	0	0	0	0	240.010	0	240.010	1.767	1827	511.420	250.005	0	0.007	0.007	0.007	0.007	NaN	0.565	0.588	0.542	0.588	0.023
Track_1828	1828	NaN	NaN	2	0	0	0	0	0	240.010	0	240.010	1.486	1828	418.002	257.613	0	0.006	0.006	0.006	0.006	NaN	0.279	0.285	0.273	0.285	0.006
Track_1829	1829	NaN	NaN	3	0	0	0	0	0	480.020	0	480.020	6.129	1829	268.537	260.886	0	0.014	0.016	0.012	0.016	0.003	0.973	1.051	0.862	1.007	0.081
Track_1830	1830	NaN	NaN	3	0	0	0	0	0	480.020	0	480.020	5.104	1830	442.303	263.209	0	0.011	0.017	0.005	0.017	0.008	0.529	0.699	0.336	0.552	0.149
Track_1831	1831	NaN	NaN	2	0	0	0	0	0	240.010	0	240.010	1.703	1831	377.879	262.263	0	0.007	0.007	0.007	0.007	NaN	0.371	0.390	0.353	0.390	0.018
Track_1832	1832	NaN	NaN	2	0	0	0	0	0	240.010	0	240.010	4.563	1832	250.450	278.050	0	0.019	0.019	0.019	0.019	NaN	0.753	0.795	0.711	0.795	0.042
Track_1833	1833	NaN	NaN	3	0	0	0	0	0	480.020	0	480.020	1.462	1833	450.156	57.381	0	0.003	0.004	0.003	0.004	8.017E-4	1.145	1.204	1.101	1.131	0.043
Track_1834	1834	NaN	NaN	3	0	0	0	0	0	480.020	0	480.020	7.117	1834	535.018	279.569	0	0.017	0.018	0.016	0.018	0.001	0.518	0.743	0.335	0.476	0.169
Track_1835	1835	NaN	NaN	3	0	0	0	0	0	480.020	0	480.020	5.911	1835	125.774	281.408	0	0.013	0.013	0.012	0.013	6.410E-4	0.293	0.325	0.255	0.300	0.029
Track_1836	1836	NaN	NaN	2	0	0	0	0	0	240.010	0	240.010	2.464	1836	193.186	279.776	0	0.010	0.010	0.010	0.010	NaN	0.316	0.327	0.305	0.327	0.011
Track_1837	1837	NaN	NaN	2	0	0	0	0	0	240.010	0	240.010	2.778	1837	389.087	282.906	0	0.012	0.012	0.012	0.012	NaN	0.356	0.441	0.272	0.441	0.085
Track_1838	1838	NaN	NaN	8	0	0	0	0	0	1680.070	0	1680.070	3.412	1838	272.709	281.083	0	0.014	0.043	8.243E-4	0.010	0.014	0.675	1.275	0.344	0.645	0.271
Track_1839	1839	NaN	NaN	2	0	0	0	0	0	240.010	0	240.010	0.918	1839	528.118	58.905	0	0.004	0.004	0.004	0.004	NaN	0.750	0.861	0.640	0.861	0.110
Track_1840	1840	NaN	NaN	3	0	0	0	0	0	480.020	0	480.020	5.214	1840	200.699	288.460	0	0.011	0.013	0.010	0.013	0.002	0.311	0.352	0.270	0.311	0.034
Track_1841	1841	NaN	NaN	5	0	0	0	0	0	960.040	0	960.040	22.067	1841	246.039	296.744	0	0.024	0.042	0.016	0.022	0.012	0.660	0.858	0.413	0.663	0.162
Track_1842	1842	NaN	NaN	3	0	0	0	0	0	480.020	0	480.020	4.123	1842	366.957	290.384	0	0.009	0.016	0.003	0.016	0.009	0.466	0.597	0.342	0.459	0.104
Track_1843	1843	NaN	NaN	3	0	0	0	0	0	480.020	0	480.020	3.128	1843	301.253	298.671	0	0.007	0.010	0.003	0.010	0.005	0.503	0.536	0.486	0.488	0.023
Track_1844	1844	NaN	NaN	2	0	0	0	0	0	240.010	0	240.010	3.637	1844	137.630	303.514	0	0.015	0.015	0.015	0.015	NaN	0.275	0.285	0.265	0.285	0.010
Track_1845	1845	NaN	NaN	2	0	0	0	0	0	240.010	0	240.010	6.883	1845	543.027	64.961	0	0.029	0.029	0.029	0.029	NaN	0.358	0.444	0.271	0.444	0.086
Track_1846	1846	NaN	NaN	3	0	0	0	0	0	480.020	0	480.020	7.672	1846	497.415	306.520	0	0.016	0.020	0.012	0.020	0.006	1.260	1.393	1.039	1.347	0.157
Track_1847	1847	NaN	NaN	3	0	0	0	0	0	480.020	0	480.020	1.257	1847	125.838	65.365	0	0.004	0.005	0.003	0.005	0.002	0.319	0.384	0.234	0.340	0.063
Track_1848	1848	NaN	NaN	2	0	0	0	0	0	240.010	0	240.010	1.490	1848	296.353	65.545	0	0.006	0.006	0.006	0.006	NaN	0.415	0.592	0.238	0.592	0.177
Track_1849	1849	NaN	NaN	3	0	0	0	0	0	480.020	0	480.020	6.804	1849	83.733	316.900	0	0.014	0.017	0.011	0.017	0.004	1.046	1.122	0.895	1.120	0.107
Track_1850	1850	NaN	NaN	2	0	0	0	0	0	240.010	0	240.010	3.385	1850	441.362	316.609	0	0.014	0.014	0.014	0.014	NaN	0.307	0.325	0.288	0.325	0.018
Track_1851	1851	NaN	NaN	2	0	0	0	0	0	240.010	0	240.010	1.984	1851	159.327	319.659	0	0.008	0.008	0.008	0.008	NaN	0.294	0.321	0.267	0.321	0.027
Track_1852	1852	NaN	NaN	2	0	0	0	0	0	240.010	0	240.010	1.071	1852	124.871	319.182	0	0.004	0.004	0.004	0.004	NaN	0.353	0.376	0.331	0.376	0.023
Track_1853	1853	NaN	NaN	2	0	0	0	0	0	240.010	0	240.010	3.052	1853	518.770	325.147	0	0.013	0.013	0.013	0.013	NaN	0.320	0.358	0.282	0.358	0.038
Track_1854	1854	NaN	NaN	3	0	0	0	0	0	480.020	0	480.020	2.987	1854	249.055	328.242	0	0.007	0.010	0.004	0.010	0.005	0.367	0.395	0.320	0.385	0.033
Track_1855	1855	NaN	NaN	3	0	0	0	0	0	480.020	0	480.020	7.238	1855	385.352	331.164	0	0.018	0.023	0.012	0.023	0.008	0.287	0.299	0.267	0.295	0.014
Track_1856	1856	NaN	NaN	2	0	0	0	0	0	240.010	0	240.010	4.149	1856	501.801	330.205	0	0.017	0.017	0.017	0.017	NaN	0.988	1.153	0.823	1.153	0.165
Track_1857	1857	NaN	NaN	2	0	0	0	0	0	240.010	0	240.010	4.342	1857	470.255	335.341	0	0.018	0.018	0.018	0.018	NaN	0.839	1.231	0.447	1.231	0.392
Track_1858	1858	NaN	NaN	2	0	0	0	0	0	240.010	0	240.010	3.602	1858	62.667	336.641	0	0.015	0.015	0.015	0.015	NaN	0.295	0.327	0.263	0.327	0.032
Track_1859	1859	NaN	NaN	2	0	0	0	0	0	240.010	0	240.010	2.882	1859	369.704	346.716	0	0.012	0.012	0.012	0.012	NaN	0.752	1.132	0.372	1.132	0.380
Track_1860	1860	NaN	NaN	3	0	0	0	0	0	480.020	0	480.020	2.709	1860	327.622	351.400	0	0.007	0.011	0.003	0.011	0.006	0.357	0.420	0.275	0.375	0.060
Track_1861	1861	NaN	NaN	3	0	0	0	0	0	480.020	0	480.020	2.155	1861	106.644	353.694	0	0.006	0.009	0.004	0.009	0.004	0.783	1.002	0.370	0.976	0.292
Track_1862	1862	NaN	NaN	5	0	0	0	0	0	960.040	0	960.040	9.735	1862	132.394	357.376	0	0.023	0.057	0.004	0.017	0.023	1.047	1.675	0.458	1.101	0.517
Track_1863	1863	NaN	NaN	2	0	0	0	0	0	240.010	0	240.010	6.687	1863	337.875	357.141	0	0.028	0.028	0.028	0.028	NaN	0.287	0.287	0.286	0.287	7.190E-4
Track_1864	1864	NaN	NaN	3	0	0	0	0	0	480.020	0	480.020	1.693	1864	327.390	73.425	0	0.006	0.006	0.006	0.006	1.038E-4	0.598	0.796	0.266	0.732	0.236
Track_1865	1865	NaN	NaN	2	0	0	0	0	0	240.010	0	240.010	4.418	1865	100.076	372.366	0	0.018	0.018	0.018	0.018	NaN	0.578	0.706	0.450	0.706	0.128
Track_1866	1866	NaN	NaN	2	0	0	0	0	0	240.010	0	240.010	2.674	1866	444.997	392.968	0	0.011	0.011	0.011	0.011	NaN	0.929	0.930	0.928	0.930	0.001
Track_1867	1867	NaN	NaN	2	0	0	0	0	0	240.010	0	240.010	1.578	1867	232.293	401.863	0	0.007	0.007	0.007	0.007	NaN	0.252	0.253	0.251	0.253	9.101E-4
Track_1868	1868	NaN	NaN	2	0	0	0	0	0	240.010	0	240.010	0.233	1868	195.653	84.576	0	9.703E-4	9.703E-4	9.703E-4	9.703E-4	NaN	0.573	0.576	0.571	0.576	0.002
Track_1869	1869	NaN	NaN	3	0	0	0	0	0	480.020	0	480.020	1.537	1869	475.367	90.254	0	0.005	0.007	0.003	0.007	0.003	0.301	0.336	0.251	0.316	0.036
Track_1870	1870	NaN	NaN	2	0	0	0	0	0	240.010	0	240.010	0.240	1870	356.794	94.528	0	0.001	0.001	0.001	0.001	NaN	0.881	1.029	0.734	1.029	0.147
Track_1871	1871	NaN	NaN	2	0	0	0	0	0	240.010	0	240.010	1.942	1871	105.563	13.324	0	0.008	0.008	0.008	0.008	NaN	0.760	0.779	0.741	0.779	0.019
Track_1872	1872	NaN	NaN	3	0	0	0	0	0	480.020	0	480.020	3.731	1872	605.265	10.745	0	0.008	0.009	0.007	0.009	0.002	0.327	0.345	0.301	0.334	0.019
Track_1873	1873	NaN	NaN	3	0	0	0	0	0	480.020	0	480.020	1.789	1873	202.660	12.775	0	0.004	0.007	8.400E-4	0.007	0.004	0.302	0.342	0.259	0.304	0.034
Track_1874	1874	NaN	NaN	3	0	0	0	0	0	480.020	0	480.020	2.428	1874	349.783	13.284	0	0.005	0.009	0.001	0.009	0.005	0.689	1.003	0.242	0.821	0.325
Track_1875	1875	NaN	NaN	2	0	0	0	0	0	240.010	0	240.010	1.564	1875	106.699	104.309	0	0.007	0.007	0.007	0.007	NaN	0.388	0.518	0.258	0.518	0.130
Track_1876	1876	NaN	NaN	2	0	0	0	0	0	240.010	0	240.010	0.118	1876	307.670	18.420	0	4.928E-4	4.928E-4	4.928E-4	4.928E-4	NaN	0.590	0.673	0.507	0.673	0.083
Track_1877	1877	NaN	NaN	8	0	0	0	0	0	1680.070	0	1680.070	4.307	1877	336.263	111.340	0	0.022	0.059	0.006	0.008	0.023	0.421	0.587	0.256	0.461	0.107
Track_1878	1878	NaN	NaN	2	0	0	0	0	0	240.010	0	240.010	1.242	1878	348.229	23.267	0	0.005	0.005	0.005	0.005	NaN	0.446	0.456	0.437	0.456	0.010
Track_1879	1879	NaN	NaN	3	0	0	0	0	0	480.020	0	480.020	0.707	1879	248.363	23.746	0	0.002	0.003	0.001	0.003	0.001	0.420	0.546	0.333	0.380	0.091
Track_1880	1880	NaN	NaN	3	0	0	0	0	0	480.020	0	480.020	0.888	1880	356.552	27.583	0	0.002	0.004	7.128E-4	0.004	0.002	0.777	1.077	0.537	0.717	0.224
Track_1881	1881	NaN	NaN	2	0	0	0	0	0	240.010	0	240.010	0.928	1881	201.732	30.211	0	0.004	0.004	0.004	0.004	NaN	0.301	0.341	0.262	0.341	0.040
Track_1882	1882	NaN	NaN	2	0	0	0	0	0	240.010	0	240.010	0.923	1882	128.875	31.126	0	0.004	0.004	0.004	0.004	NaN	0.326	0.356	0.297	0.356	0.030
Track_1883	1883	NaN	NaN	3	0	0	0	0	0	480.020	0	480.020	3.499	1883	211.439	31.182	0	0.007	0.013	0.002	0.013	0.008	0.544	0.648	0.348	0.636	0.139
Track_1884	1884	NaN	NaN	2	0	0	0	0	0	240.010	0	240.010	0.990	1884	233.408	121.618	0	0.004	0.004	0.004	0.004	NaN	1.070	1.145	0.995	1.145	0.075
Track_1885	1885	NaN	NaN	2	0	0	0	0	0	240.010	0	240.010	2.510	1885	186.650	32.110	0	0.010	0.010	0.010	0.010	NaN	0.504	0.678	0.330	0.678	0.174
Track_1886	1886	NaN	NaN	3	0	0	0	0	0	480.020	0	480.020	4.456	1886	299.351	124.435	0	0.011	0.011	0.011	0.011	1.770E-4	0.600	0.691	0.434	0.675	0.118
Track_1887	1887	NaN	NaN	3	0	0	0	0	0	480.020	0	480.020	1.630	1887	139.583	35.949	0	0.004	0.007	7.859E-4	0.007	0.004	0.454	0.532	0.303	0.527	0.107
Track_1888	1888	NaN	NaN	3	0	0	0	0	0	480.020	0	480.020	0.253	1888	544.052	126.090	0	0.003	0.003	0.003	0.003	2.290E-4	0.896	1.260	0.458	0.969	0.332
Track_1889	1889	NaN	NaN	2	0	0	0	0	0	240.010	0	240.010	7.228	1889	78.409	123.122	0	0.030	0.030	0.030	0.030	NaN	0.288	0.340	0.235	0.340	0.052
Track_1890	1890	NaN	NaN	3	0	0	0	0	0	480.020	0	480.020	1.380	1890	399.100	127.126	0	0.005	0.005	0.004	0.005	7.876E-4	0.673	0.758	0.630	0.631	0.060
Track_1891	1891	NaN	NaN	3	0	0	0	0	0	480.020	0	480.020	6.932	1891	346.706	130.466	0	0.016	0.025	0.008	0.025	0.012	0.616	0.827	0.317	0.705	0.218
Track_1892	1892	NaN	NaN	2	0	0	0	0	0	240.010	2160.090	2400.100	3.254	1892	508.308	279.067	0	0.014	0.014	0.014	0.014	NaN	0.339	0.420	0.258	0.420	0.081
Track_1893	1893	NaN	NaN	26	0	0	0	0	0	6000.250	2160.090	8160.340	5.793	1893	283.964	72.644	0	0.005	0.013	4.226E-4	0.004	0.003	1.082	1.466	0.466	1.189	0.258
Track_1894	1894	NaN	NaN	19	0	0	0	0	0	4320.180	2160.090	6480.270	17.244	1894	406.168	63.367	0	0.007	0.020	0.002	0.007	0.005	0.335	0.506	0.234	0.304	0.094
Track_1895	1895	NaN	NaN	43	0	0	0	0	0	10080.420	2160.090	12240.510	32.502	1895	409.781	67.193	0	0.008	0.030	0.001	0.007	0.006	0.609	1.086	0.259	0.618	0.212
Track_1896	1896	NaN	NaN	58	0	0	0	0	0	13680.570	2160.090	15840.660	113.420	1896	528.291	64.658	0	0.012	0.042	9.904E-4	0.011	0.008	0.799	1.197	0.292	0.801	0.161
Track_1897	1897	NaN	NaN	10	0	0	0	0	0	2160.090	2160.090	4320.180	4.448	1897	38.935	81.438	0	0.006	0.015	0.001	0.006	0.004	0.902	1.210	0.501	0.969	0.220
Track_1898	1898	NaN	NaN	25	0	0	0	0	0	5760.240	2160.090	7920.330	51.470	1898	594.094	72.556	0	0.011	0.031	4.711E-4	0.011	0.007	1.136	1.681	0.299	1.220	0.400
Track_1899	1899	NaN	NaN	6	0	0	0	0	0	1200.050	2160.090	3360.140	5.806	1899	445.598	82.743	0	0.007	0.012	0.004	0.005	0.003	0.427	0.584	0.252	0.461	0.124
Track_1900	1900	NaN	NaN	9	0	0	0	0	0	1920.080	2160.090	4080.170	7.246	1900	64.060	91.226	0	0.005	0.013	1.449E-4	0.004	0.005	0.481	0.575	0.312	0.500	0.079
Track_1901	1901	NaN	NaN	24	0	0	0	0	0	5520.230	2160.090	7680.320	10.210	1901	115.442	297.994	0	0.011	0.027	0.001	0.009	0.007	0.986	1.407	0.442	1.023	0.287
Track_1902	1902	NaN	NaN	5	0	0	0	0	0	960.040	2160.090	3120.130	4.477	1902	493.992	328.814	0	0.010	0.015	0.005	0.013	0.005	0.415	0.478	0.262	0.445	0.078
Track_1903	1903	NaN	NaN	2	0	0	0	0	0	240.010	2160.090	2400.100	2.338	1903	75.296	341.307	0	0.010	0.010	0.010	0.010	NaN	0.514	0.561	0.468	0.561	0.046
Track_1904	1904	NaN	NaN	2	0	0	0	0	0	240.010	2160.090	2400.100	3.239	1904	210.545	366.355	0	0.013	0.013	0.013	0.013	NaN	0.286	0.306	0.266	0.306	0.020
Track_1905	1905	NaN	NaN	57	0	0	0	0	0	13440.560	2160.090	15600.650	68.139	1905	412.523	392.833	0	0.012	0.023	0.001	0.012	0.006	1.244	1.808	0.243	1.248	0.370
Track_1906	1906	NaN	NaN	6	0	0	0	0	0	1200.050	2160.090	3360.140	15.575	1906	295.318	115.810	0	0.018	0.036	0.007	0.010	0.014	0.381	0.571	0.236	0.408	0.105
Track_1907	1907	NaN	NaN	6	0	0	0	0	0	1200.050	2160.090	3360.140	7.878	1907	431.172	386.867	0	0.009	0.012	0.006	0.008	0.002	0.518	0.691	0.284	0.665	0.168
Track_1908	1908	NaN	NaN	2	0	0	0	0	0	240.010	2160.090	2400.100	1.421	1908	298.289	394.788	0	0.006	0.006	0.006	0.006	NaN	0.252	0.264	0.240	0.264	0.012
Track_1909	1909	NaN	NaN	80	0	0	0	0	0	18960.790	720.030	19680.820	130.457	1909	143.233	124.938	0	0.013	0.051	0.002	0.011	0.008	0.709	1.055	0.251	0.744	0.194
Track_1910	1910	NaN	NaN	15	0	0	0	0	0	3360.140	2160.090	5520.230	9.665	1910	597.120	118.525	0	0.007	0.012	0.001	0.008	0.003	0.817	1.235	0.261	0.933	0.290
Track_1911	1911	NaN	NaN	60	0	0	0	0	0	14160.590	2160.090	16320.680	44.471	1911	270.793	136.101	0	0.007	0.026	7.947E-4	0.006	0.005	0.704	1.139	0.377	0.700	0.163
Track_1912	1912	NaN	NaN	13	0	0	0	0	0	2880.120	1680.070	4560.190	11.710	1912	238.120	0.000	0	0.008	0.061	8.412E-4	0.003	0.017	0.620	0.961	0.241	0.627	0.221
Track_1913	1913	NaN	NaN	16	0	0	0	0	0	3600.150	960.040	4560.190	2.826	1913	261.534	0.000	0	0.009	0.043	0.000	0.004	0.013	0.517	1.097	0.231	0.489	0.235
Track_1914	1914	NaN	NaN	43	0	0	0	0	0	10080.420	2160.090	12240.510	11.364	1914	427.845	131.594	0	0.009	0.021	0.001	0.007	0.005	0.660	1.021	0.333	0.659	0.136
Track_1915	1915	NaN	NaN	64	0	0	0	0	0	15120.630	2160.090	17280.720	108.676	1915	544.043	135.564	0	0.010	0.021	1.384E-4	0.009	0.005	1.078	1.522	0.399	1.068	0.303
Track_1916	1916	NaN	NaN	56	0	0	0	0	0	13200.550	2160.090	15360.640	116.130	1916	557.017	127.683	0	0.011	0.052	4.846E-4	0.009	0.008	0.731	1.300	0.272	0.566	0.329
Track_1917	1917	NaN	NaN	4	0	0	0	0	0	720.030	2160.090	2880.120	3.146	1917	60.996	4.353	0	0.008	0.011	0.005	0.008	0.003	0.269	0.292	0.242	0.270	0.018
Track_1918	1918	NaN	NaN	49	0	0	0	0	0	11520.480	2160.090	13680.570	22.473	1918	347.329	159.966	0	0.009	0.045	0.002	0.008	0.008	0.728	1.438	0.298	0.623	0.374
Track_1919	1919	NaN	NaN	5	0	0	0	0	0	960.040	2160.090	3120.130	4.082	1919	478.835	145.589	0	0.005	0.009	0.004	0.005	0.002	0.792	1.079	0.341	0.784	0.262
Track_1920	1920	NaN	NaN	6	0	0	0	0	0	1200.050	2160.090	3360.140	3.959	1920	414.497	148.362	0	0.006	0.010	0.004	0.005	0.003	0.443	0.564	0.316	0.487	0.099
Track_1921	1921	NaN	NaN	32	0	0	0	0	0	7440.310	2160.090	9600.400	11.602	1921	416.197	5.507	0	0.010	0.029	0.003	0.006	0.008	0.450	1.022	0.268	0.383	0.187
Track_1922	1922	NaN	NaN	13	0	0	0	0	0	2880.120	2160.090	5040.210	8.326	1922	249.360	4.680	0	0.007	0.017	0.003	0.006	0.004	0.494	0.716	0.296	0.469	0.117
Track_1923	1923	NaN	NaN	24	0	0	0	0	0	5520.230	2160.090	7680.320	8.395	1923	332.335	16.524	0	0.007	0.014	0.001	0.007	0.003	0.735	1.114	0.408	0.733	0.189
Track_1924	1924	NaN	NaN	24	0	0	0	0	0	5520.230	2160.090	7680.320	7.104	1924	267.033	14.425	0	0.007	0.027	0.002	0.006	0.005	0.690	1.069	0.244	0.782	0.242
Track_1925	1925	NaN	NaN	55	0	0	0	0	0	12960.540	2160.090	15120.630	56.833	1925	274.770	196.519	0	0.009	0.053	0.001	0.008	0.008	0.795	1.349	0.304	0.738	0.295
Track_1926	1926	NaN	NaN	9	0	0	0	0	0	1920.080	2160.090	4080.170	7.898	1926	201.924	159.548	0	0.007	0.009	0.005	0.007	0.002	0.475	0.688	0.273	0.476	0.140
Track_1927	1927	NaN	NaN	53	0	0	0	0	0	12480.520	2160.090	14640.610	79.334	1927	45.195	166.777	0	0.014	0.027	0.002	0.013	0.007	0.915	1.329	0.304	0.965	0.284
Track_1928	1928	NaN	NaN	25	0	0	0	0	0	5760.240	2160.090	7920.330	39.072	1928	87.221	162.928	0	0.010	0.027	0.002	0.007	0.006	1.092	1.506	0.497	1.151	0.291
Track_1929	1929	NaN	NaN	21	0	0	0	0	0	4800.200	2160.090	6960.290	7.245	1929	425.605	18.663	0	0.008	0.026	0.001	0.007	0.006	0.522	0.936	0.241	0.519	0.193
Track_1930	1930	NaN	NaN	15	0	0	0	0	0	3360.140	2160.090	5520.230	17.858	1930	89.479	185.516	0	0.007	0.012	7.497E-4	0.006	0.003	0.794	1.333	0.273	0.685	0.376
Track_1931	1931	NaN	NaN	62	0	0	0	0	0	14640.610	2160.090	16800.700	120.758	1931	159.885	203.218	0	0.010	0.024	0.002	0.009	0.005	0.798	1.108	0.390	0.824	0.171
Track_1932	1932	NaN	NaN	27	0	0	0	0	0	6240.260	2160.090	8400.350	32.534	1932	560.803	194.317	0	0.007	0.017	9.301E-4	0.006	0.004	0.819	1.234	0.339	0.792	0.268
Track_1933	1933	NaN	NaN	35	0	0	0	0	0	8160.340	2160.090	10320.430	58.556	1933	560.682	207.639	0	0.009	0.034	0.001	0.007	0.007	0.896	1.269	0.250	0.889	0.238
Track_1934	1934	NaN	NaN	28	0	0	0	0	0	6480.270	2160.090	8640.360	40.947	1934	236.657	217.074	0	0.008	0.017	0.002	0.008	0.003	0.922	1.339	0.491	0.929	0.210
Track_1935	1935	NaN	NaN	5	0	0	0	0	0	960.040	2160.090	3120.130	6.202	1935	325.789	207.718	0	0.009	0.021	0.002	0.010	0.009	0.371	0.490	0.268	0.378	0.078
Track_1936	1936	NaN	NaN	6	0	0	0	0	0	1200.050	2160.090	3360.140	8.354	1936	545.076	31.881	0	0.010	0.023	0.005	0.008	0.007	0.373	0.534	0.273	0.398	0.092
Track_1937	1937	NaN	NaN	4	0	0	0	0	0	720.030	2160.090	2880.120	1.486	1937	39.325	213.625	0	0.005	0.010	0.002	0.004	0.004	0.388	0.470	0.331	0.406	0.055
Track_1938	1938	NaN	NaN	4	0	0	0	0	0	720.030	2160.090	2880.120	5.046	1938	152.263	225.991	0	0.009	0.010	0.007	0.008	0.002	0.403	0.458	0.344	0.449	0.051
Track_1939	1939	NaN	NaN	23	0	0	0	0	0	5280.220	2160.090	7440.310	36.733	1939	542.178	233.721	0	0.008	0.020	0.002	0.007	0.005	1.230	1.738	0.384	1.370	0.388
Track_1940	1940	NaN	NaN	31	0	0	0	0	0	7200.300	2160.090	9360.390	41.819	1940	66.960	252.897	0	0.013	0.030	0.002	0.012	0.007	0.822	1.455	0.274	0.859	0.274
Track_1941	1941	NaN	NaN	27	0	0	0	0	0	6240.260	2160.090	8400.350	52.460	1941	290.160	263.691	0	0.011	0.048	5.854E-4	0.010	0.008	1.231	1.522	0.544	1.338	0.226
Track_1942	1942	NaN	NaN	2	0	0	0	0	0	240.010	2160.090	2400.100	2.591	1942	587.189	44.708	0	0.011	0.011	0.011	0.011	NaN	0.453	0.570	0.337	0.570	0.117
Track_1943	1943	NaN	NaN	100	0	0	0	0	0	23760.990	2160.090	25921.080	127.662	1943	242.590	63.273	0	0.010	0.031	0.002	0.009	0.006	0.795	1.458	0.294	0.756	0.267
Track_1944	1944	NaN	NaN	4	0	0	0	0	0	720.030	2160.090	2880.120	2.923	1944	60.889	260.728	0	0.004	0.009	0.001	0.003	0.004	0.587	0.821	0.426	0.628	0.154
Track_1945	1945	NaN	NaN	52	0	0	0	0	0	12240.510	2160.090	14400.600	26.614	1945	359.357	277.763	0	0.007	0.016	4.642E-4	0.006	0.004	0.879	1.324	0.258	0.935	0.283
Track_1946	1946	NaN	NaN	2	0	0	0	0	0	240.010	2160.090	2400.100	1.304	1946	460.374	265.491	0	0.005	0.005	0.005	0.005	NaN	0.292	0.325	0.258	0.325	0.034
Track_1947	1947	NaN	NaN	46	0	0	0	0	0	10800.450	2160.090	12960.540	59.560	1947	544.859	52.728	0	0.011	0.037	8.618E-4	0.010	0.007	0.979	1.652	0.293	0.976	0.376
Track_1948	1948	NaN	NaN	20	0	0	0	0	0	4560.190	1440.060	6000.250	12.273	1948	331.137	62.684	0	0.011	0.060	3.089E-4	0.009	0.013	0.791	1.337	0.238	0.948	0.438
Track_1949	1949	NaN	NaN	14	0	0	0	0	0	3120.130	2880.120	6000.250	7.672	1949	114.543	1.622	0	0.010	0.021	0.003	0.009	0.005	0.660	1.127	0.241	0.716	0.238
Track_1950	1950	NaN	NaN	3	0	0	0	0	0	480.020	2640.110	3120.130	1.971	1950	221.255	0.646	0	0.004	0.008	8.412E-4	0.008	0.005	0.370	0.397	0.344	0.367	0.022
Track_1951	1951	NaN	NaN	3	0	0	0	0	0	480.020	2880.120	3360.140	2.221	1951	535.678	0.000	0	0.005	0.010	8.412E-4	0.010	0.007	0.320	0.353	0.295	0.312	0.024
Track_1952	1952	NaN	NaN	11	0	0	0	0	0	2400.100	2400.100	4800.200	9.977	1952	100.832	3.357	0	0.007	0.013	0.003	0.008	0.004	0.441	0.622	0.254	0.416	0.127
Track_1953	1953	NaN	NaN	14	0	0	0	0	0	3120.130	2640.110	5760.240	6.963	1953	146.677	1.591	0	0.007	0.018	0.002	0.006	0.005	1.140	1.501	0.499	1.177	0.306
Track_1954	1954	NaN	NaN	33	0	0	0	0	0	7680.320	2880.120	10560.440	53.055	1954	572.971	7.377	0	0.013	0.049	0.004	0.011	0.009	1.068	1.488	0.282	1.204	0.363
Track_1955	1955	NaN	NaN	23	0	0	0	0	0	5280.220	2880.120	8160.340	23.957	1955	320.810	7.651	0	0.010	0.029	0.002	0.010	0.007	0.684	1.033	0.297	0.690	0.220
Track_1956	1956	NaN	NaN	14	0	0	0	0	0	3120.130	2400.100	5520.230	13.984	1956	553.285	7.769	0	0.012	0.042	0.001	0.009	0.011	0.359	0.492	0.246	0.379	0.074
Track_1957	1957	NaN	NaN	3	0	0	0	0	0	480.020	2880.120	3360.140	2.895	1957	362.009	9.519	0	0.006	0.007	0.006	0.007	8.281E-4	0.772	0.806	0.705	0.805	0.047
Track_1958	1958	NaN	NaN	20	0	0	0	0	0	4560.190	2400.100	6960.290	21.821	1958	471.582	7.576	0	0.007	0.014	0.001	0.007	0.004	1.171	1.476	0.587	1.269	0.231
Track_1959	1959	NaN	NaN	4	0	0	0	0	0	720.030	2880.120	3600.150	2.707	1959	97.787	10.754	0	0.006	0.011	0.004	0.004	0.004	0.386	0.533	0.260	0.483	0.123
Track_1960	1960	NaN	NaN	7	0	0	0	0	0	1440.060	2640.110	4080.170	5.814	1960	459.495	9.390	0	0.007	0.011	0.003	0.008	0.004	0.823	0.950	0.424	0.868	0.166
Track_1961	1961	NaN	NaN	2	0	0	0	0	0	240.010	2880.120	3120.130	0.567	1961	584.455	13.153	0	0.002	0.002	0.002	0.002	NaN	0.268	0.271	0.265	0.271	0.003
Track_1962	1962	NaN	NaN	28	0	0	0	0	0	6480.270	2400.100	8880.370	26.926	1962	199.498	9.790	0	0.009	0.019	0.001	0.009	0.005	0.763	1.231	0.241	0.745	0.268
Track_1963	1963	NaN	NaN	25	0	0	0	0	0	5760.240	2400.100	8160.340	36.908	1963	507.519	10.662	0	0.008	0.020	0.002	0.006	0.005	0.950	1.529	0.232	0.914	0.302
Track_1964	1964	NaN	NaN	24	0	0	0	0	0	5520.230	2880.120	8400.350	3.121	1964	291.531	26.184	0	0.007	0.020	0.002	0.006	0.005	0.995	1.458	0.506	0.996	0.245
Track_1965	1965	NaN	NaN	24	0	0	0	0	0	5520.230	2880.120	8400.350	25.162	1965	186.080	26.729	0	0.009	0.022	0.001	0.009	0.005	0.952	1.295	0.432	0.937	0.178
Track_1966	1966	NaN	NaN	9	0	0	0	0	0	1920.080	2880.120	4800.200	3.447	1966	331.920	26.359	0	0.006	0.010	6.221E-4	0.007	0.003	0.669	1.057	0.390	0.586	0.230
Track_1967	1967	NaN	NaN	35	0	0	0	0	0	8160.340	2640.110	10800.450	70.362	1967	531.570	13.260	0	0.011	0.026	0.001	0.009	0.007	1.173	1.610	0.255	1.328	0.407
Track_1968	1968	NaN	NaN	20	0	0	0	0	0	4560.190	2400.100	6960.290	17.296	1968	354.581	23.763	0	0.008	0.016	0.002	0.007	0.004	1.153	1.393	0.943	1.135	0.122
Track_1969	1969	NaN	NaN	31	0	0	0	0	0	7200.300	2400.100	9600.400	31.331	1969	169.505	19.997	0	0.010	0.034	4.015E-4	0.009	0.007	0.768	1.453	0.322	0.702	0.355
Track_1970	1970	NaN	NaN	17	0	0	0	0	0	3840.160	2880.120	6720.280	18.240	1970	497.296	34.238	0	0.009	0.032	0.001	0.007	0.007	0.398	0.559	0.238	0.370	0.116
Track_1971	1971	NaN	NaN	21	0	0	0	0	0	4800.200	2640.110	7440.310	2.963	1971	300.062	37.854	0	0.008	0.020	0.001	0.009	0.005	0.948	1.407	0.500	0.952	0.234
Track_1972	1972	NaN	NaN	3	0	0	0	0	0	480.020	2640.110	3120.130	0.899	1972	221.092	38.791	0	0.002	0.003	0.002	0.003	6.738E-4	0.293	0.341	0.252	0.285	0.037
Track_1973	1973	NaN	NaN	34	0	0	0	0	0	7920.330	2400.100	10320.430	53.264	1973	524.714	36.880	0	0.012	0.024	0.001	0.011	0.007	0.951	1.514	0.307	0.941	0.342
Track_1974	1974	NaN	NaN	4	0	0	0	0	0	720.030	2400.100	3120.130	3.133	1974	73.601	43.221	0	0.006	0.010	0.004	0.004	0.004	0.965	1.095	0.821	0.973	0.097
Track_1975	1975	NaN	NaN	4	0	0	0	0	0	720.030	2400.100	3120.130	5.653	1975	618.789	45.274	0	0.008	0.012	0.003	0.009	0.005	0.321	0.396	0.235	0.331	0.057
Track_1976	1976	NaN	NaN	33	0	0	0	0	0	7680.320	2400.100	10080.420	17.849	1976	363.319	43.175	0	0.007	0.017	6.413E-4	0.007	0.004	0.788	1.063	0.432	0.806	0.167
Track_1977	1977	NaN	NaN	67	0	0	0	0	0	15840.660	2880.120	18720.780	64.068	1977	410.257	34.412	0	0.009	0.028	0.001	0.008	0.006	0.904	1.363	0.356	0.890	0.251
Track_1978	1978	NaN	NaN	23	0	0	0	0	0	5280.220	2880.120	8160.340	31.472	1978	342.800	44.232	0	0.017	0.059	0.004	0.013	0.013	0.380	0.730	0.245	0.357	0.117
Track_1979	1979	NaN	NaN	16	0	0	0	0	0	3600.150	2880.120	6480.270	10.498	1979	546.364	54.661	0	0.007	0.019	0.001	0.005	0.006	1.110	1.414	0.234	1.262	0.360
Track_1980	1980	NaN	NaN	4	0	0	0	0	0	720.030	2880.120	3600.150	3.495	1980	542.077	54.337	0	0.005	0.009	0.003	0.004	0.003	0.918	1.194	0.459	1.106	0.284
Track_1981	1981	NaN	NaN	4	0	0	0	0	0	720.030	2880.120	3600.150	1.321	1981	221.102	53.101	0	0.003	0.004	0.002	0.003	0.001	0.401	0.534	0.291	0.447	0.096
Track_1982	1982	NaN	NaN	6	0	0	0	0	0	1200.050	2880.120	4080.170	5.731	1982	323.687	56.485	0	0.019	0.040	0.005	0.011	0.016	0.408	0.743	0.273	0.338	0.159
Track_1983	1983	NaN	NaN	56	0	0	0	0	0	13200.550	2880.120	16080.670	11.813	1983	309.932	45.980	0	0.008	0.023	0.002	0.006	0.005	0.748	1.139	0.240	0.753	0.212
Track_1984	1984	NaN	NaN	30	0	0	0	0	0	6960.290	2880.120	9840.410	34.694	1984	43.090	61.785	0	0.012	0.031	0.002	0.011	0.009	0.883	1.572	0.269	0.787	0.425
Track_1985	1985	NaN	NaN	27	0	0	0	0	0	6240.260	2880.120	9120.380	29.895	1985	393.617	45.166	0	0.009	0.052	8.492E-4	0.007	0.010	0.890	1.247	0.445	0.873	0.175
Track_1986	1986	NaN	NaN	20	0	0	0	0	0	4560.190	2640.110	7200.300	22.133	1986	498.818	53.797	0	0.007	0.015	2.865E-4	0.006	0.004	0.585	0.915	0.239	0.572	0.202
Track_1987	1987	NaN	NaN	4	0	0	0	0	0	720.030	2400.100	3120.130	5.289	1987	37.297	56.321	0	0.008	0.014	0.005	0.006	0.005	0.347	0.429	0.301	0.343	0.050
Track_1988	1988	NaN	NaN	58	0	0	0	0	0	13680.570	2640.110	16320.680	68.197	1988	584.770	59.778	0	0.012	0.052	0.000	0.011	0.008	0.790	1.489	0.241	0.752	0.348
Track_1989	1989	NaN	NaN	4	0	0	0	0	0	720.030	2400.100	3120.130	5.791	1989	332.523	60.616	0	0.012	0.027	0.002	0.007	0.013	0.823	1.135	0.235	1.124	0.365
Track_1990	1990	NaN	NaN	3	0	0	0	0	0	480.020	2880.120	3360.140	1.094	1990	591.162	62.626	0	0.002	0.003	0.002	0.003	8.238E-4	0.271	0.307	0.252	0.255	0.025
Track_1991	1991	NaN	NaN	4	0	0	0	0	0	720.030	2640.110	3360.140	3.815	1991	129.317	64.079	0	0.006	0.007	0.005	0.006	9.289E-4	0.265	0.281	0.239	0.281	0.018
Track_1992	1992	NaN	NaN	11	0	0	0	0	0	2400.100	2880.120	5280.220	12.119	1992	100.600	66.503	0	0.009	0.032	0.002	0.007	0.009	0.435	0.615	0.248	0.464	0.108
Track_1993	1993	NaN	NaN	9	0	0	0	0	0	1920.080	2400.100	4320.180	10.989	1993	120.850	65.741	0	0.009	0.043	0.002	0.004	0.014	0.486	0.740	0.319	0.481	0.110
Track_1994	1994	NaN	NaN	13	0	0	0	0	0	2880.120	2880.120	5760.240	12.407	1994	583.018	66.082	0	0.010	0.043	0.002	0.008	0.011	0.758	1.350	0.240	0.692	0.340
Track_1995	1995	NaN	NaN	81	0	0	0	0	0	19200.800	2640.110	21840.910	102.804	1995	516.485	61.622	0	0.012	0.058	9.421E-4	0.009	0.010	0.838	1.575	0.299	0.807	0.270
Track_1996	1996	NaN	NaN	58	0	0	0	0	0	13680.570	2400.100	16080.670	22.847	1996	373.059	71.434	0	0.008	0.052	7.599E-4	0.006	0.007	0.850	1.197	0.280	0.899	0.197
Track_1997	1997	NaN	NaN	49	0	0	0	0	0	11520.480	2640.110	14160.590	64.019	1997	192.353	85.387	0	0.013	0.042	0.002	0.011	0.009	0.581	1.080	0.259	0.587	0.216
Track_1998	1998	NaN	NaN	43	0	0	0	0	0	10080.420	2640.110	12720.530	43.015	1998	449.228	77.836	0	0.009	0.025	3.785E-4	0.008	0.005	0.993	1.470	0.372	0.953	0.242
[truncated: 9,470 more rows]
