# Supplementary material for: A Yap-dependent mechanoregulatory program sustains cell migration for embryo axis assembly
Source: Nat Commun. 2023 May 16;14:2804. doi: 10.1038/s41467-023-38482-w (PMC10188487; doi:10.1038/s41467-023-38482-w)
Supplement: Supplementary file 13 — Source Data [file 41467_2023_38482_MOESM13_ESM.zip › Source Data/Fig2_S2/WT3 Spots in tracks statistics.csv]

Label	ID	TRACK_ID	QUALITY	POSITION_X	POSITION_Y	POSITION_Z	POSITION_T	FRAME	RADIUS	VISIBILITY	CELL_DIVISION_TIME	MANUAL_COLOR	MEAN_INTENSITY	MEDIAN_INTENSITY	MIN_INTENSITY	MAX_INTENSITY	TOTAL_INTENSITY	STANDARD_DEVIATION	ESTIMATED_DIAMETER	CONTRAST	SNR
ID338	338	0	0.712	92.263	0.000	0	0.000	0	3.950	1	None	-10921639	45.615	0	0	233	59892	60.331	3.797	0.721	0.633
ID15783	15783	0	0.930	92.667	0.000	0	240.010	1	3.950	1	None	-10921639	61.776	19	0	226	81112	72.896	4.737	0.759	0.731
ID0	0	0	1.248	95.090	0.000	0	480.020	2	3.950	1	None	-10921639	101.339	115	0	251	133058	81.937	7.013	0.841	1.130
ID14003	14003	0	1.033	96.503	0.000	0	720.030	3	3.950	1	None	-10921639	96.665	112	0	248	126921	80.231	7.141	0.709	1.000
ID387	387	0	0.856	96.610	2.017	0	960.040	4	3.950	1	None	-10921639	123.798	134	0	253	162547	59.291	6.273	0.707	1.730
ID77	77	0	1.008	96.186	4.543	0	1200.050	5	3.950	1	None	-10921639	125.838	135	0	255	165225	70.571	4.944	0.627	1.375
ID9578	9578	0	1.069	94.820	5.092	0	1440.060	6	3.950	1	None	-10921639	140.465	153	0	255	184431	62.061	6.207	0.650	1.783
ID322	322	0	1.109	93.764	4.992	0	1680.070	7	3.950	1	None	-10921639	144.087	154	0	255	189186	67.299	5.047	0.671	1.719
ID11001	11001	0	1.024	95.651	5.168	0	1920.080	8	3.950	1	None	-10921639	134.906	137	0	255	177132	64.655	6.813	0.630	1.613
ID11027	11027	0	0.676	96.702	6.197	0	2160.090	9	3.950	1	None	-10921639	109.323	120	0	255	143541	63.606	4.986	0.368	0.924
ID9511	9511	0	0.494	96.216	8.485	0	2400.100	10	3.950	1	None	-10921639	87.436	84	0	255	114803	67.409	3.538	0.114	0.266
ID3614	3614	0	0.463	89.095	14.285	0	2640.110	11	3.950	1	None	-10921639	69.776	48	0	245	91616	72.484	3.827	0.063	0.114
ID29022	29022	0	0.502	89.875	15.693	0	2880.120	12	3.950	1	None	-10921639	73.124	53	0	239	96012	77.462	3.851	0.089	0.154
ID35637	35637	0	0.286	90.167	15.801	0	3120.130	13	3.950	1	None	-10921639	61.135	45	0	224	80270	62.167	3.559	0.041	0.078
ID22413	22413	0	0.352	90.397	17.655	0	3360.140	14	3.950	1	None	-10921639	65.416	39	0	212	85891	67.053	3.422	0.021	0.039
ID25735	25735	0	0.417	90.309	17.608	0	3600.150	15	3.950	1	None	-10921639	75.173	63	0	214	98702	70.678	3.581	0.059	0.119
ID33988	33988	0	0.345	92.606	17.668	0	3840.160	16	3.950	1	None	-10921639	71.630	58	0	226	94050	70.040	3.184	-0.026	-0.055
ID24045	24045	0	0.349	93.468	16.794	0	4080.170	17	3.950	1	None	-10921639	70.186	45	0	240	92154	75.173	3.929	-0.042	-0.082
ID9291	9291	1	0.812	498.936	281.810	0	0.000	0	3.950	1	None	-10921639	109.569	118	0	246	143864	61.533	5.011	0.490	1.171
ID18642	18642	1	0.806	496.684	278.277	0	240.010	1	3.950	1	None	-10921639	111.551	115	0	221	146467	50.312	7.034	0.548	1.571
ID4098	4098	1	1.226	496.703	280.496	0	480.020	2	3.950	1	None	-10921639	157.062	164	0	255	206222	62.574	7.353	0.612	1.905
ID15852	15852	1	0.810	496.808	279.758	0	720.030	3	3.950	1	None	-10921639	115.918	116	0	240	152200	43.100	6.790	0.481	1.748
ID5704	5704	1	1.089	497.798	280.087	0	960.040	4	3.950	1	None	-10921639	119.007	106	0	255	156256	71.885	4.774	0.587	1.224
ID7815	7815	1	0.656	497.582	278.707	0	1200.050	5	3.950	1	None	-10921639	96.074	93	0	234	126145	48.810	8.402	0.475	1.268
ID11195	11195	1	0.332	497.693	279.899	0	1440.060	6	3.950	1	None	-10921639	70.612	71	0	164	92714	35.938	6.047	0.295	0.895
ID441	441	2	0.435	135.807	1.384	0	0.000	0	3.950	1	None	-10921639	58.105	14	0	254	76292	75.726	4.772	0.342	0.391
ID15787	15787	2	0.883	135.064	0.000	0	240.010	1	3.950	1	None	-10921639	57.904	0	0	255	76028	79.071	4.654	0.470	0.468
ID3	3	2	1.063	136.275	0.000	0	480.020	2	3.950	1	None	-10921639	80.619	45	0	255	105853	88.937	4.881	0.591	0.674
ID14006	14006	2	1.197	136.073	0.000	0	720.030	3	3.950	1	None	-10921639	87.483	34	0	255	114865	97.079	4.924	0.651	0.710
ID325	325	2	1.109	134.862	0.000	0	960.040	4	3.950	1	None	-10921639	82.898	29	0	255	108845	93.113	4.911	0.566	0.644
ID33	33	2	1.235	134.256	0.000	0	1200.050	5	3.950	1	None	-10921639	102.168	59	0	255	134147	108.712	7.037	0.619	0.719
ID9567	9567	2	0.947	133.008	1.217	0	1440.060	6	3.950	1	None	-10921639	113.873	95	0	255	149515	112.293	4.659	0.460	0.639
ID290	290	2	1.266	133.045	0.000	0	1680.070	7	3.950	1	None	-10921639	112.268	59	0	255	147408	116.351	4.825	0.505	0.647
ID10957	10957	2	0.758	132.775	2.538	0	1920.080	8	3.950	1	None	-10921639	112.272	83	0	255	147413	112.949	4.638	0.283	0.439
ID10998	10998	2	0.717	132.149	4.544	0	2160.090	9	3.950	1	None	-10921639	107.347	48	0	255	140947	114.234	4.602	0.092	0.158
ID9488	9488	2	0.656	131.559	4.509	0	2400.100	10	3.950	1	None	-10921639	103.705	34	0	255	136165	113.681	15.010	0.073	0.123
ID3445	3445	2	0.636	130.512	6.036	0	2640.110	11	3.950	1	None	-10921639	107.406	72	0	255	141024	107.968	15.010	0.039	0.075
ID28979	28979	2	0.708	129.656	7.276	0	2880.120	12	3.950	1	None	-10921639	110.278	61	0	255	144795	114.604	15.010	0.013	0.024
ID35603	35603	2	0.807	131.316	8.169	0	3120.130	13	3.950	1	None	-10921639	121.716	97	0	255	159813	113.824	4.659	0.094	0.184
ID22374	22374	2	0.841	132.732	8.503	0	3360.140	14	3.950	1	None	-10921639	115.116	83	0	255	151147	113.186	4.654	0.104	0.192
ID25694	25694	2	1.045	133.077	8.229	0	3600.150	15	3.950	1	None	-10921639	126.573	112	0	255	166191	111.398	4.750	0.267	0.478
ID33952	33952	2	0.796	132.597	8.699	0	3840.160	16	3.950	1	None	-10921639	106.670	64	0	255	140058	112.260	4.551	0.071	0.125
ID24014	24014	2	0.820	132.687	8.800	0	4080.170	17	3.950	1	None	-10921639	108.623	40	0	255	142622	115.260	4.660	0.069	0.122
ID19008	19008	2	0.693	132.992	8.508	0	4320.180	18	3.950	1	None	-10921639	112.844	75	0	255	148164	112.075	15.010	0.084	0.157
ID27314	27314	2	0.811	134.155	7.453	0	4560.190	19	3.950	1	None	-10921639	134.972	152	0	255	177218	112.790	4.723	0.223	0.436
ID20681	20681	2	0.757	134.582	7.279	0	4800.200	20	3.950	1	None	-10921639	119.297	95	0	255	156637	116.508	4.660	0.065	0.125
ID32281	32281	2	0.676	135.051	6.859	0	5040.210	21	3.950	1	None	-10921639	118.887	80	0	255	156098	117.486	15.010	0.043	0.083
ID30614	30614	2	0.563	134.906	7.334	0	5280.220	22	3.950	1	None	-10921639	109.788	78	0	255	144151	111.940	15.010	-0.047	-0.097
ID37235	37235	2	0.583	135.097	7.022	0	5520.230	23	3.950	1	None	-10921639	108.421	80	0	255	142357	105.616	15.010	-0.022	-0.046
ID40548	40548	2	0.723	136.240	5.686	0	5760.240	24	3.950	1	None	-10921639	142.561	146	0	255	187182	95.473	15.010	0.129	0.340
ID38877	38877	2	0.661	137.341	5.683	0	6000.250	25	3.950	1	None	-10921639	125.053	128	0	255	164194	107.128	15.010	0.054	0.119
ID54524	54524	2	0.888	140.629	4.970	0	6240.260	26	3.950	1	None	-10921639	122.242	114	0	255	160504	111.826	15.010	0.148	0.282
ID49249	49249	2	0.985	140.757	5.152	0	6480.270	27	3.950	1	None	-10921639	138.877	158	0	255	182346	106.787	4.532	0.333	0.649
ID45702	45702	2	1.069	142.074	6.028	0	6720.280	28	3.950	1	None	-10921639	140.219	171	0	255	184107	109.104	4.688	0.363	0.684
ID42184	42184	2	1.113	145.129	5.581	0	6960.290	29	3.950	1	None	-10921639	144.878	170	0	255	190225	103.888	4.812	0.372	0.756
ID50985	50985	2	1.185	146.661	5.518	0	7200.300	30	3.950	1	None	-10921639	144.622	171	0	255	189889	104.957	4.872	0.432	0.831
ID43917	43917	2	0.958	149.681	4.524	0	7440.310	31	3.950	1	None	-10921639	136.956	142	0	255	179823	101.282	4.686	0.347	0.697
ID52754	52754	2	1.298	145.224	9.865	0	7680.320	32	3.950	1	None	-10921639	137.334	149	0	255	180320	108.106	4.951	0.474	0.817
ID47439	47439	2	1.270	148.819	7.749	0	7920.330	33	3.950	1	None	-10921639	133.015	158	0	255	174649	116.915	5.043	0.432	0.687
ID56214	56214	2	1.429	152.201	7.680	0	8160.340	34	3.950	1	None	-10921639	146.379	184	0	255	192195	110.412	5.284	0.577	0.970
ID58066	58066	2	1.487	157.504	7.884	0	8400.350	35	3.950	1	None	-10921639	187.039	221	0	255	245582	76.560	5.806	0.609	1.850
ID61813	61813	2	1.235	159.568	7.329	0	8640.360	36	3.950	1	None	-10921639	157.887	155	0	255	207306	84.706	4.812	0.467	1.187
ID63665	63665	2	0.874	162.467	6.846	0	8880.370	37	3.950	1	None	-10921639	139.388	162	0	255	183016	87.836	15.010	0.351	0.825
ID8622	8622	3	0.259	348.082	163.991	0	0.000	0	3.950	1	None	-10921639	43.125	34	0	144	56623	43.817	2.963	0.149	0.255
ID17562	17562	3	0.287	346.922	165.565	0	240.010	1	3.950	1	None	-10921639	36.348	28	0	151	47725	40.656	3.321	0.200	0.299
ID2052	2052	3	1.318	349.904	161.865	0	480.020	2	3.950	1	None	-10921639	131.384	144	0	255	172507	96.637	4.799	0.706	1.125
ID15266	15266	3	0.902	351.506	164.509	0	720.030	3	3.950	1	None	-10921639	84.051	69	0	255	110359	72.431	4.523	0.568	0.840
ID3042	3042	3	0.264	354.746	162.046	0	960.040	4	3.950	1	None	-10921639	40.869	34	0	150	53661	39.479	2.884	0.135	0.247
ID5310	5310	3	0.451	355.042	163.935	0	1200.050	5	3.950	1	None	-10921639	48.232	31	0	201	63329	51.304	3.280	0.291	0.424
ID10381	10381	3	0.233	354.738	164.912	0	1440.060	6	3.950	1	None	-10921639	38.117	34	0	148	50047	33.513	4.439	0.123	0.249
ID3277	3277	3	0.586	356.017	164.980	0	1680.070	7	3.950	1	None	-10921639	59.973	32	0	224	78745	59.522	4.661	0.468	0.643
ID13243	13243	3	0.394	356.044	165.264	0	1920.080	8	3.950	1	None	-10921639	50.560	32	0	169	66385	49.095	3.053	0.233	0.389
ID17408	17408	3	0.314	354.534	165.591	0	2160.090	9	3.950	1	None	-10921639	43.764	30	0	171	57462	45.721	2.578	0.191	0.307
ID12677	12677	3	0.581	355.965	167.188	0	2400.100	10	3.950	1	None	-10921639	61.697	48	0	235	81008	64.508	3.095	0.368	0.514
ID7081	7081	3	0.650	356.569	168.492	0	2640.110	11	3.950	1	None	-10921639	58.924	28	0	253	77367	69.278	2.749	0.380	0.468
ID29791	29791	3	0.545	357.179	168.379	0	2880.120	12	3.950	1	None	-10921639	56.802	31	0	252	74581	57.287	3.337	0.406	0.573
ID36424	36424	3	0.483	356.570	170.011	0	3120.130	13	3.950	1	None	-10921639	55.289	55	0	172	72595	39.402	4.585	0.508	0.946
ID23192	23192	3	0.598	359.831	171.303	0	3360.140	14	3.950	1	None	-10921639	56.960	56	0	201	74788	52.351	3.325	0.557	0.779
ID26499	26499	3	1.094	361.317	171.452	0	3600.150	15	3.950	1	None	-10921639	97.911	97	0	255	128557	76.607	4.700	0.794	1.131
ID34763	34763	3	0.796	359.450	171.154	0	3840.160	16	3.950	1	None	-10921639	70.858	56	0	237	93037	61.296	3.372	0.687	0.942
ID24836	24836	3	0.736	358.619	171.867	0	4080.170	17	3.950	1	None	-10921639	71.767	57	0	193	94230	52.329	4.565	0.687	1.117
ID19821	19821	3	0.713	358.985	172.744	0	4320.180	18	3.950	1	None	-10921639	70.388	57	0	223	92420	53.279	4.697	0.715	1.101
ID28114	28114	3	0.969	360.709	173.464	0	4560.190	19	3.950	1	None	-10921639	96.145	99	0	255	126239	65.129	5.075	0.762	1.277
ID21504	21504	3	0.741	359.208	174.720	0	4800.200	20	3.950	1	None	-10921639	80.577	79	0	215	105798	51.141	4.958	0.711	1.309
ID33106	33106	3	0.787	360.130	176.536	0	5040.210	21	3.950	1	None	-10921639	77.561	78	0	219	101838	55.547	4.842	0.767	1.212
ID31426	31426	3	0.925	361.277	176.757	0	5280.220	22	3.950	1	None	-10921639	87.292	84	0	248	114615	64.816	4.888	0.811	1.206
ID38045	38045	3	0.803	358.800	177.837	0	5520.230	23	3.950	1	None	-10921639	78.681	79	0	220	103308	61.524	4.814	0.726	1.076
ID41337	41337	3	1.071	356.664	178.333	0	5760.240	24	3.950	1	None	-10921639	98.080	101	0	255	128779	76.930	4.711	0.810	1.141
ID39685	39685	3	0.830	354.066	177.957	0	6000.250	25	3.950	1	None	-10921639	77.218	80	0	255	101387	60.092	4.703	0.778	1.124
ID55334	55334	3	0.840	352.203	177.445	0	6240.260	26	3.950	1	None	-10921639	75.708	78	0	229	99405	62.769	4.712	0.795	1.069
ID50107	50107	3	1.017	353.007	177.784	0	6480.270	27	3.950	1	None	-10921639	85.033	82	0	255	111648	75.835	4.692	0.872	1.045
ID46543	46543	3	0.787	352.065	178.214	0	6720.280	28	3.950	1	None	-10921639	70.305	62	0	202	92310	55.336	5.058	0.858	1.174
ID43034	43034	3	0.635	351.955	179.374	0	6960.290	29	3.950	1	None	-10921639	56.854	42	0	182	74649	44.750	5.121	0.797	1.127
ID51832	51832	3	0.595	352.101	179.514	0	7200.300	30	3.950	1	None	-10921639	54.554	45	0	154	71630	41.492	4.790	0.750	1.127
ID44785	44785	3	0.561	352.291	179.731	0	7440.310	31	3.950	1	None	-10921639	50.052	41	0	167	65718	46.406	4.473	0.693	0.883
ID53606	53606	3	0.344	350.585	180.316	0	7680.320	32	3.950	1	None	-10921639	39.766	40	0	155	52213	32.567	4.688	0.490	0.803
ID48302	48302	3	0.423	348.863	180.315	0	7920.330	33	3.950	1	None	-10921639	57.807	51	0	172	75900	42.859	13.360	0.376	0.737
ID57091	57091	3	0.604	348.241	179.379	0	8160.340	34	3.950	1	None	-10921639	67.422	57	0	199	88525	59.005	4.713	0.461	0.721
ID58940	58940	3	0.414	351.142	179.402	0	8400.350	35	3.950	1	None	-10921639	51.624	56	0	147	67782	41.620	4.598	0.377	0.679
ID62690	62690	3	0.485	348.340	178.827	0	8640.360	36	3.950	1	None	-10921639	59.921	59	0	142	78676	36.837	4.978	0.575	1.188
ID64556	64556	3	0.441	351.027	178.608	0	8880.370	37	3.950	1	None	-10921639	50.732	55	0	149	66611	39.698	4.533	0.506	0.859
ID492	492	4	0.551	201.345	5.365	0	0.000	0	3.950	1	None	-10921639	74.383	18	0	255	97665	95.529	14.519	0.055	0.081
ID16054	16054	4	0.272	201.576	5.810	0	240.010	1	3.950	1	None	-10921639	57.529	24	0	255	75535	74.862	13.613	-0.089	-0.149
ID5	5	4	0.300	205.321	0.000	0	480.020	2	3.950	1	None	-10921639	36.697	0	0	161	48183	45.360	3.308	0.126	0.181
ID14010	14010	4	0.304	207.340	0.000	0	720.030	3	3.950	1	None	-10921639	36.957	2	0	161	48524	44.485	2.633	0.197	0.274
ID326	326	4	0.386	206.532	0.000	0	960.040	4	3.950	1	None	-10921639	37.649	8	0	160	49433	47.601	2.518	0.318	0.382
ID366	366	5	1.023	219.049	0.000	0	0.000	0	3.950	1	None	-10921639	114.233	105	0	255	149988	109.930	5.007	0.370	0.561
ID15794	15794	5	1.060	218.444	0.000	0	240.010	1	3.950	1	None	-10921639	116.746	102	0	255	153288	113.909	4.944	0.354	0.536
ID6	6	5	1.079	219.049	0.000	0	480.020	2	3.950	1	None	-10921639	102.508	21	0	255	134593	111.928	4.654	0.379	0.503
ID14012	14012	5	1.031	218.444	0.000	0	720.030	3	3.950	1	None	-10921639	87.845	4	0	255	115341	106.682	4.539	0.385	0.458
ID327	327	5	0.948	217.030	0.000	0	960.040	4	3.950	1	None	-10921639	85.374	18	0	255	112096	101.623	2.514	0.389	0.470
ID69	69	5	0.798	219.585	3.767	0	1200.050	5	3.950	1	None	-10921639	125.420	130	0	255	164676	88.339	4.859	0.509	0.957
ID9587	9587	5	0.982	218.652	6.507	0	1440.060	6	3.950	1	None	-10921639	119.571	113	0	255	156997	91.116	4.500	0.412	0.766
ID1030	1030	5	1.172	219.527	7.492	0	1680.070	7	3.950	1	None	-10921639	119.647	124	0	255	157096	89.663	4.959	0.604	1.005
ID11042	11042	5	0.967	220.697	7.076	0	1920.080	8	3.950	1	None	-10921639	112.427	125	0	255	147617	78.541	4.784	0.541	1.006
ID11061	11061	5	0.834	221.001	7.285	0	2160.090	9	3.950	1	None	-10921639	102.880	121	0	255	135081	72.443	4.685	0.474	0.913
ID9494	9494	5	0.493	220.277	5.436	0	2400.100	10	3.950	1	None	-10921639	101.002	103	0	255	132616	75.717	3.131	0.261	0.553
ID3485	3485	5	0.476	218.557	7.617	0	2640.110	11	3.950	1	None	-10921639	87.888	97	0	215	115397	55.173	15.010	0.205	0.542
ID28988	28988	5	0.582	217.810	8.020	0	2880.120	12	3.950	1	None	-10921639	84.591	93	0	198	111068	53.624	4.757	0.302	0.732
ID35609	35609	5	0.726	216.685	9.238	0	3120.130	13	3.950	1	None	-10921639	99.111	109	0	229	130133	58.274	4.981	0.446	1.049
ID22377	22377	5	0.767	217.639	9.446	0	3360.140	14	3.950	1	None	-10921639	98.046	113	0	222	128734	60.278	4.980	0.450	1.009
ID25699	25699	5	0.678	216.877	9.208	0	3600.150	15	3.950	1	None	-10921639	99.993	116	0	194	131291	55.998	5.516	0.412	1.042
ID33953	33953	5	0.817	215.978	9.082	0	3840.160	16	3.950	1	None	-10921639	101.472	119	0	202	133233	61.263	5.267	0.498	1.101
ID24023	24023	5	0.920	216.075	11.911	0	4080.170	17	3.950	1	None	-10921639	100.679	110	0	239	132191	63.841	5.091	0.603	1.187
ID19018	19018	5	0.819	215.715	11.030	0	4320.180	18	3.950	1	None	-10921639	102.931	119	0	231	135149	61.739	4.975	0.494	1.102
ID27325	27325	5	0.879	216.095	10.198	0	4560.190	19	3.950	1	None	-10921639	100.508	111	0	231	131967	63.104	4.925	0.554	1.136
ID20690	20690	5	0.861	215.317	9.431	0	4800.200	20	3.950	1	None	-10921639	103.305	116	0	231	135640	64.477	5.070	0.508	1.079
ID32295	32295	5	0.968	216.122	10.628	0	5040.210	21	3.950	1	None	-10921639	107.439	111	0	255	141068	69.875	4.946	0.558	1.101
ID30626	30626	5	1.086	216.708	11.055	0	5280.220	22	3.950	1	None	-10921639	114.567	115	0	255	150426	73.983	5.031	0.626	1.193
ID37255	37255	5	0.948	216.928	12.088	0	5520.230	23	3.950	1	None	-10921639	111.957	114	0	254	146999	65.730	5.082	0.607	1.287
ID40572	40572	5	0.764	217.941	10.607	0	5760.240	24	3.950	1	None	-10921639	96.564	103	0	178	126788	45.420	5.509	0.580	1.560
ID38902	38902	5	0.858	219.055	10.467	0	6000.250	25	3.950	1	None	-10921639	107.088	120	0	252	140606	60.610	5.185	0.612	1.342
ID54557	54557	5	0.709	221.852	11.259	0	6240.260	26	3.950	1	None	-10921639	91.101	97	0	181	119616	43.460	5.850	0.603	1.577
ID49273	49273	5	0.930	222.819	10.486	0	6480.270	27	3.950	1	None	-10921639	109.518	129	0	219	143797	65.482	5.484	0.593	1.245
ID45723	45723	5	0.752	223.564	11.035	0	6720.280	28	3.950	1	None	-10921639	94.638	104	0	219	124260	59.123	4.919	0.434	0.969
ID42209	42209	5	0.642	225.373	10.583	0	6960.290	29	3.950	1	None	-10921639	95.267	101	0	217	125086	54.375	4.837	0.333	0.876
ID50999	50999	5	0.678	226.304	8.177	0	7200.300	30	3.950	1	None	-10921639	94.823	100	0	226	124502	57.247	4.928	0.345	0.851
ID43914	43914	5	0.318	221.333	3.969	0	7440.310	31	3.950	1	None	-10921639	53.503	15	0	253	70250	70.326	3.146	-0.027	-0.042
ID52723	52723	5	0.425	225.203	4.623	0	7680.320	32	3.950	1	None	-10921639	74.085	47	0	255	97274	85.330	15.010	-0.007	-0.012
ID47395	47395	5	0.460	225.913	0.000	0	7920.330	33	3.950	1	None	-10921639	89.088	40	0	255	116973	99.903	7.337	0.329	0.441
ID56190	56190	5	0.570	227.158	2.920	0	8160.340	34	3.950	1	None	-10921639	81.077	36	0	255	106454	92.027	3.333	0.278	0.384
ID58041	58041	5	0.809	231.647	2.259	0	8400.350	35	3.950	1	None	-10921639	113.136	100	0	255	148548	103.223	4.789	0.398	0.624
ID61808	61808	5	0.641	235.476	6.175	0	8640.360	36	3.950	1	None	-10921639	88.934	59	0	255	116770	86.378	15.010	0.127	0.232
ID63646	63646	5	0.645	237.136	3.356	0	8880.370	37	3.950	1	None	-10921639	80.427	57	0	255	105601	79.275	3.355	0.377	0.555
ID59882	59882	5	0.919	235.927	2.012	0	9120.380	38	3.950	1	None	-10921639	96.396	69	0	255	126568	84.344	4.707	0.649	0.899
ID65552	65552	5	0.263	241.920	7.034	0	9360.390	39	3.950	1	None	-10921639	51.696	50	0	190	67877	42.410	3.225	0.092	0.205
ID67476	67476	5	0.248	243.548	10.282	0	9600.400	40	3.950	1	None	-10921639	48.241	47	0	138	63341	38.952	3.452	0.131	0.286
ID69414	69414	5	0.370	245.392	11.545	0	9840.410	41	3.950	1	None	-10921639	44.684	36	0	143	58670	39.363	4.363	0.284	0.502
ID8594	8594	6	0.783	401.436	160.877	0	0.000	0	3.950	1	None	-10921639	107.383	119	0	248	140994	62.597	5.084	0.437	1.043
ID17514	17514	6	0.869	400.147	160.797	0	240.010	1	3.950	1	None	-10921639	115.602	130	0	252	151786	70.502	5.247	0.483	1.068
ID2054	2054	6	0.794	400.295	161.822	0	480.020	2	3.950	1	None	-10921639	96.642	112	0	236	126891	63.892	4.919	0.529	1.046
ID15257	15257	6	0.826	402.426	162.927	0	720.030	3	3.950	1	None	-10921639	110.207	121	0	250	144702	59.875	5.513	0.590	1.366
ID3094	3094	6	0.488	399.940	165.113	0	960.040	4	3.950	1	None	-10921639	80.252	83	0	190	105371	51.841	5.193	0.280	0.677
ID5339	5339	6	0.376	397.789	165.651	0	1200.050	5	3.950	1	None	-10921639	59.861	64	0	210	78597	51.792	3.145	0.123	0.254
ID9275	9275	7	1.351	48.364	276.381	0	0.000	0	3.950	1	None	-10921639	118.138	114	0	255	155115	93.948	4.852	0.837	1.146
ID18643	18643	7	1.038	50.170	278.456	0	240.010	1	3.950	1	None	-10921639	92.838	52	0	255	121896	98.131	3.401	0.605	0.714
ID4102	4102	7	1.072	52.856	280.545	0	480.020	2	3.950	1	None	-10921639	99.160	47	0	255	130197	107.510	4.571	0.591	0.686
ID15859	15859	7	1.221	54.809	281.727	0	720.030	3	3.950	1	None	-10921639	112.220	88	0	255	147345	109.197	4.551	0.694	0.842
ID5728	5728	7	0.878	52.422	282.180	0	960.040	4	3.950	1	None	-10921639	62.621	0	0	255	82222	100.747	3.097	0.565	0.449
ID7888	7888	7	0.974	51.034	285.244	0	1200.050	5	3.950	1	None	-10921639	67.650	0	0	255	88825	104.457	3.330	0.679	0.524
ID11238	11238	7	1.152	51.093	284.013	0	1440.060	6	3.950	1	None	-10921639	87.673	0	0	255	115115	112.770	4.480	0.577	0.569
ID5228	5228	7	1.350	53.063	285.832	0	1680.070	7	3.950	1	None	-10921639	102.284	45	0	255	134299	111.619	4.661	0.778	0.802
ID14565	14565	7	1.275	56.829	286.077	0	1920.080	8	3.950	1	None	-10921639	98.989	20	0	255	129972	110.342	4.633	0.701	0.740
ID18505	18505	7	1.185	57.832	288.620	0	2160.090	9	3.950	1	None	-10921639	95.553	25	0	255	125461	107.289	4.614	0.580	0.654
ID13723	13723	7	1.178	60.057	291.666	0	2400.100	10	3.950	1	None	-10921639	98.003	33	0	255	128678	107.166	4.558	0.560	0.657
ID8509	8509	7	1.072	60.141	292.801	0	2640.110	11	3.950	1	None	-10921639	102.467	63	0	255	134539	102.830	4.590	0.422	0.592
ID30385	30385	7	1.201	60.421	291.640	0	2880.120	12	3.950	1	None	-10921639	107.926	71	0	255	141707	105.724	4.621	0.542	0.718
ID37001	37001	7	1.245	61.927	292.183	0	3120.130	13	3.950	1	None	-10921639	120.893	107	0	255	158733	100.275	4.752	0.556	0.862
ID23781	23781	7	0.716	60.430	293.725	0	3360.140	14	3.950	1	None	-10921639	106.113	116	0	255	139326	81.600	5.096	0.399	0.742
ID27078	27078	7	0.786	61.690	295.381	0	3600.150	15	3.950	1	None	-10921639	88.214	96	0	255	115825	75.840	4.752	0.395	0.659
ID35365	35365	7	0.924	63.312	297.061	0	3840.160	16	3.950	1	None	-10921639	102.826	98	0	255	135010	92.859	4.641	0.360	0.587
ID25452	25452	7	0.810	64.836	298.069	0	4080.170	17	3.950	1	None	-10921639	109.789	130	0	255	144153	91.644	4.747	0.262	0.498
ID372	372	8	0.850	265.484	0.000	0	0.000	0	3.950	1	None	-10921639	66.973	72	0	215	87935	57.128	6.218	0.851	1.078
ID15798	15798	8	0.607	261.244	0.000	0	240.010	1	3.950	1	None	-10921639	45.727	9	0	255	60039	65.070	2.354	0.564	0.507
ID8	8	8	1.016	261.042	0.000	0	480.020	2	3.950	1	None	-10921639	59.114	0	0	255	77617	84.668	2.880	0.721	0.585
ID14016	14016	8	0.584	261.648	0.000	0	720.030	3	3.950	1	None	-10921639	42.043	0	0	255	55203	64.297	2.721	0.527	0.451
ID330	330	8	0.408	259.831	0.000	0	960.040	4	3.950	1	None	-10921639	31.867	0	0	229	41841	53.053	2.368	0.480	0.390
ID8544	8544	9	0.425	275.220	157.102	0	0.000	0	3.950	1	None	-10921639	100.843	85	0	255	132407	94.592	3.723	-0.017	-0.038
ID17490	17490	9	0.600	274.280	158.984	0	240.010	1	3.950	1	None	-10921639	110.299	112	0	255	144823	94.522	4.388	0.065	0.142
ID2056	2056	9	0.906	274.833	162.118	0	480.020	2	3.950	1	None	-10921639	134.669	160	0	255	176821	105.004	4.640	0.239	0.494
ID15264	15264	9	0.990	273.861	164.286	0	720.030	3	3.950	1	None	-10921639	137.228	166	0	255	180181	98.481	4.731	0.322	0.679
ID3100	3100	9	0.990	271.218	165.906	0	960.040	4	3.950	1	None	-10921639	132.005	146	0	255	173322	100.127	4.692	0.268	0.557
ID5352	5352	9	0.714	268.830	167.424	0	1200.050	5	3.950	1	None	-10921639	94.557	64	0	255	124153	93.391	3.675	0.158	0.277
ID10403	10403	9	0.671	270.405	168.531	0	1440.060	6	3.950	1	None	-10921639	97.476	84	0	255	127986	86.119	4.476	0.191	0.363
ID376	376	10	0.708	277.799	0.000	0	0.000	0	3.950	1	None	-10921639	69.537	46	0	234	91302	72.900	4.707	0.409	0.554
ID15799	15799	10	0.559	278.405	0.000	0	240.010	1	3.950	1	None	-10921639	62.788	20	0	229	82440	71.717	4.611	0.280	0.383
ID9	9	10	0.624	279.818	0.000	0	480.020	2	3.950	1	None	-10921639	64.712	48	0	208	84967	67.756	4.944	0.365	0.511
ID14018	14018	10	0.687	281.837	0.000	0	720.030	3	3.950	1	None	-10921639	63.679	37	0	227	83610	67.759	4.562	0.441	0.575
ID333	333	10	0.753	281.433	0.000	0	960.040	4	3.950	1	None	-10921639	74.290	76	0	234	97543	70.476	4.803	0.528	0.728
ID39	39	10	0.906	279.616	0.000	0	1200.050	5	3.950	1	None	-10921639	84.999	98	0	255	111604	79.179	6.732	0.594	0.800
ID9554	9554	10	0.965	278.405	0.000	0	1440.060	6	3.950	1	None	-10921639	82.310	84	0	251	108073	78.170	4.982	0.631	0.815
ID298	298	10	0.940	277.799	0.000	0	1680.070	7	3.950	1	None	-10921639	78.558	76	0	243	103146	75.970	5.326	0.592	0.769
ID10902	10902	10	1.097	280.222	0.000	0	1920.080	8	3.950	1	None	-10921639	82.289	61	0	247	108045	83.056	5.103	0.687	0.807
ID10909	10909	10	0.897	281.029	0.000	0	2160.090	9	3.950	1	None	-10921639	63.281	17	0	235	83088	73.818	4.885	0.607	0.648
ID9465	9465	10	0.663	281.433	0.000	0	2400.100	10	3.950	1	None	-10921639	52.146	15	0	225	68468	62.094	4.760	0.484	0.547
ID3304	3304	10	0.375	282.240	0.000	0	2640.110	11	3.950	1	None	-10921639	38.469	8	0	173	50510	49.856	5.443	0.486	0.504
ID28943	28943	10	0.424	282.442	0.000	0	2880.120	12	3.950	1	None	-10921639	41.556	11	0	159	54563	49.587	4.531	0.312	0.399
ID35561	35561	10	0.339	281.433	0.000	0	3120.130	13	3.950	1	None	-10921639	37.648	11	0	181	49432	47.159	2.689	0.249	0.319
ID393	393	11	0.768	325.041	0.000	0	0.000	0	3.950	1	None	-10921639	73.199	84	0	189	96110	60.071	6.757	0.586	0.901
ID15802	15802	11	0.603	325.445	0.000	0	240.010	1	3.950	1	None	-10921639	61.861	62	0	180	81223	59.789	4.887	0.423	0.615
ID10	10	11	0.797	325.646	0.000	0	480.020	2	3.950	1	None	-10921639	74.578	75	0	209	97921	70.094	5.007	0.512	0.721
ID14023	14023	11	0.966	326.050	0.000	0	720.030	3	3.950	1	None	-10921639	80.947	90	0	217	106283	68.662	5.773	0.648	0.927
ID336	336	11	0.702	322.416	0.000	0	960.040	4	3.950	1	None	-10921639	62.253	65	0	180	81738	53.953	4.678	0.573	0.841
ID42	42	11	0.635	321.003	0.000	0	1200.050	5	3.950	1	None	-10921639	67.906	79	0	180	89160	54.867	7.112	0.501	0.826
ID9556	9556	11	0.590	322.416	0.000	0	1440.060	6	3.950	1	None	-10921639	60.971	62	0	195	80055	53.288	4.935	0.487	0.750
ID300	300	11	0.612	324.031	0.000	0	1680.070	7	3.950	1	None	-10921639	64.340	62	0	201	84479	57.771	4.998	0.420	0.659
ID10910	10910	11	0.760	326.050	0.000	0	1920.080	8	3.950	1	None	-10921639	67.091	55	0	255	88091	67.498	5.012	0.574	0.725
ID10915	10915	11	0.463	323.628	0.000	0	2160.090	9	3.950	1	None	-10921639	40.134	14	0	179	52696	50.893	2.658	0.427	0.472
ID9466	9466	11	0.775	322.618	0.000	0	2400.100	10	3.950	1	None	-10921639	53.640	44	0	202	70429	56.079	4.519	0.717	0.799
ID3310	3310	11	1.106	324.435	0.000	0	2640.110	11	3.950	1	None	-10921639	73.634	69	0	248	96681	67.529	6.213	0.891	1.028
ID28944	28944	11	0.954	324.637	0.000	0	2880.120	12	3.950	1	None	-10921639	61.719	47	0	194	81037	60.422	5.011	0.883	0.958
ID35562	35562	11	0.957	324.233	0.000	0	3120.130	13	3.950	1	None	-10921639	63.161	47	0	213	82931	64.883	4.770	0.847	0.893
ID22326	22326	11	0.901	324.233	0.000	0	3360.140	14	3.950	1	None	-10921639	64.872	48	0	207	85177	63.540	8.400	0.789	0.900
ID25657	25657	11	0.949	324.839	0.000	0	3600.150	15	3.950	1	None	-10921639	66.861	57	0	208	87789	64.678	4.832	0.818	0.930
ID33922	33922	11	0.890	324.235	2.316	0	3840.160	16	3.950	1	None	-10921639	98.468	96	0	255	129288	71.811	5.045	0.806	1.224
ID23987	23987	11	1.023	324.476	3.501	0	4080.170	17	3.950	1	None	-10921639	112.167	111	0	255	147275	81.634	4.856	0.728	1.158
ID18985	18985	11	0.844	323.230	3.550	0	4320.180	18	3.950	1	None	-10921639	108.353	116	0	246	142267	64.237	5.065	0.601	1.266
ID27278	27278	11	0.768	324.637	0.000	0	4560.190	19	3.950	1	None	-10921639	68.538	56	0	218	89990	69.443	4.761	0.531	0.685
ID20648	20648	11	0.941	323.628	0.000	0	4800.200	20	3.950	1	None	-10921639	73.840	76	0	212	96952	67.404	6.447	0.719	0.916
ID32250	32250	11	0.883	323.224	0.000	0	5040.210	21	3.950	1	None	-10921639	68.032	61	0	225	89326	64.074	8.524	0.768	0.923
ID30577	30577	11	0.872	323.829	0.000	0	5280.220	22	3.950	1	None	-10921639	74.606	93	0	194	97958	58.111	8.334	0.741	1.093
ID37198	37198	11	0.586	322.820	0.000	0	5520.230	23	3.950	1	None	-10921639	58.897	73	0	155	77332	45.715	8.796	0.645	1.011
ID40523	40523	11	0.344	323.829	0.000	0	5760.240	24	3.950	1	None	-10921639	35.026	32	0	134	45989	34.231	4.567	0.447	0.632
ID38853	38853	11	0.419	323.426	0.000	0	6000.250	25	3.950	1	None	-10921639	35.296	2	0	160	46343	46.266	2.590	0.429	0.458
ID8598	8598	12	1.203	480.422	161.345	0	0.000	0	3.950	1	None	-10921639	138.021	147	0	255	181222	91.862	5.125	0.529	1.040
ID17522	17522	12	1.287	480.045	161.769	0	240.010	1	3.950	1	None	-10921639	141.586	172	0	255	185902	103.138	4.879	0.617	1.047
ID2058	2058	12	1.355	479.702	162.128	0	480.020	2	3.950	1	None	-10921639	147.333	169	0	255	193448	99.941	4.916	0.592	1.096
ID15256	15256	12	1.257	479.995	162.766	0	720.030	3	3.950	1	None	-10921639	148.235	186	0	255	194632	103.443	4.827	0.503	0.960
ID3076	3076	12	1.257	478.632	163.649	0	960.040	4	3.950	1	None	-10921639	155.647	184	0	255	204365	95.761	4.880	0.523	1.116
ID5308	5308	12	1.254	477.130	163.693	0	1200.050	5	3.950	1	None	-10921639	169.729	188	0	255	222854	83.677	5.256	0.528	1.402
ID10376	10376	12	1.270	477.773	164.274	0	1440.060	6	3.950	1	None	-10921639	173.615	193	0	255	227957	75.361	5.911	0.574	1.681
ID3284	3284	12	1.316	476.945	165.464	0	1680.070	7	3.950	1	None	-10921639	166.884	207	0	255	219119	94.897	4.961	0.568	1.275
ID13111	13111	12	1.484	476.799	164.396	0	1920.080	8	3.950	1	None	-10921639	182.244	202	0	255	239286	77.775	6.423	0.692	1.917
ID17394	17394	12	1.272	474.565	163.687	0	2160.090	9	3.950	1	None	-10921639	169.756	224	0	255	222890	100.270	4.978	0.471	1.084
ID12645	12645	12	1.077	474.858	162.880	0	2400.100	10	3.950	1	None	-10921639	155.511	197	0	255	204186	100.182	4.947	0.403	0.892
ID7063	7063	12	1.365	475.612	164.610	0	2640.110	11	3.950	1	None	-10921639	171.881	223	0	255	225680	98.341	4.999	0.563	1.259
ID29778	29778	12	1.402	474.438	165.501	0	2880.120	12	3.950	1	None	-10921639	164.836	221	0	255	216430	101.605	4.892	0.630	1.254
ID36407	36407	12	1.334	471.737	166.847	0	3120.130	13	3.950	1	None	-10921639	156.794	214	0	255	205871	108.710	5.031	0.620	1.104
ID23179	23179	12	1.174	468.541	168.474	0	3360.140	14	3.950	1	None	-10921639	133.244	153	0	255	174949	113.578	4.827	0.502	0.784
ID26481	26481	12	1.269	468.569	168.762	0	3600.150	15	3.950	1	None	-10921639	141.653	187	0	255	185990	113.656	4.748	0.539	0.873
ID34739	34739	12	1.061	467.377	167.165	0	3840.160	16	3.950	1	None	-10921639	123.506	117	0	255	162163	115.074	4.173	0.401	0.614
ID24801	24801	12	0.964	467.038	166.026	0	4080.170	17	3.950	1	None	-10921639	114.855	80	0	255	150804	115.807	4.145	0.326	0.487
ID19794	19794	12	1.290	467.432	167.477	0	4320.180	18	3.950	1	None	-10921639	136.119	164	0	255	178724	111.897	4.844	0.573	0.886
ID28078	28078	12	1.295	467.706	167.422	0	4560.190	19	3.950	1	None	-10921639	141.166	161	0	255	185351	107.721	4.961	0.587	0.970
ID21464	21464	12	1.219	466.034	167.193	0	4800.200	20	3.950	1	None	-10921639	143.005	158	0	255	187765	104.610	4.954	0.469	0.873
ID33054	33054	12	1.309	465.191	167.839	0	5040.210	21	3.950	1	None	-10921639	145.887	167	0	255	191549	97.425	5.158	0.574	1.092
ID31374	31374	12	1.199	466.010	167.964	0	5280.220	22	3.950	1	None	-10921639	146.909	157	0	255	192892	78.741	5.061	0.542	1.312
ID37992	37992	12	1.229	464.231	169.023	0	5520.230	23	3.950	1	None	-10921639	134.120	145	0	255	176099	84.549	4.991	0.646	1.245
ID41283	41283	12	1.291	464.175	169.078	0	5760.240	24	3.950	1	None	-10921639	139.260	144	0	255	182848	87.062	4.967	0.638	1.246
ID39632	39632	12	1.408	462.097	168.433	0	6000.250	25	3.950	1	None	-10921639	152.629	161	0	255	200402	86.447	5.016	0.689	1.440
ID55281	55281	12	1.318	460.661	167.847	0	6240.260	26	3.950	1	None	-10921639	145.273	157	0	255	190743	84.582	5.084	0.688	1.400
ID50053	50053	12	1.373	459.198	167.987	0	6480.270	27	3.950	1	None	-10921639	152.469	192	0	255	200192	105.801	5.013	0.585	1.064
ID46480	46480	12	1.369	457.249	167.426	0	6720.280	28	3.950	1	None	-10921639	150.467	180	0	255	197563	105.832	4.850	0.615	1.083
ID42968	42968	12	1.237	454.763	167.886	0	6960.290	29	3.950	1	None	-10921639	143.615	180	0	255	188566	110.020	4.781	0.473	0.838
ID51766	51766	12	1.231	454.134	167.755	0	7200.300	30	3.950	1	None	-10921639	149.655	177	0	255	196497	104.897	15.010	0.418	0.841
ID44699	44699	12	1.287	452.493	166.073	0	7440.310	31	3.950	1	None	-10921639	147.044	176	0	255	193069	105.605	4.977	0.461	0.878
ID53522	53522	12	1.101	452.037	166.945	0	7680.320	32	3.950	1	None	-10921639	149.963	183	0	255	196902	97.400	4.696	0.423	0.915
ID48221	48221	12	1.140	450.684	166.925	0	7920.330	33	3.950	1	None	-10921639	156.500	185	0	255	205485	99.410	4.906	0.358	0.831
ID57026	57026	12	1.073	447.714	168.803	0	8160.340	34	3.950	1	None	-10921639	152.778	203	0	255	200597	108.758	4.682	0.397	0.799
ID58875	58875	12	1.278	447.257	169.273	0	8400.350	35	3.950	1	None	-10921639	146.327	184	0	255	192128	109.529	4.924	0.626	1.029
ID62621	62621	12	1.528	443.818	167.468	0	8640.360	36	3.950	1	None	-10921639	175.570	247	0	255	230524	101.305	5.322	0.682	1.406
ID64488	64488	12	1.256	443.298	167.004	0	8880.370	37	3.950	1	None	-10921639	142.184	171	0	255	186687	101.848	4.894	0.550	0.991
ID60755	60755	12	1.623	447.623	170.670	0	9120.380	38	3.950	1	None	-10921639	190.842	224	0	255	250575	75.769	6.543	0.833	2.289
ID66401	66401	12	1.588	450.561	172.512	0	9360.390	39	3.950	1	None	-10921639	167.529	218	0	255	219965	101.178	5.387	0.813	1.485
ID68321	68321	12	1.534	446.607	173.403	0	9600.400	40	3.950	1	None	-10921639	153.139	207	0	255	201072	110.454	5.003	0.743	1.182
ID70237	70237	12	1.583	443.365	174.085	0	9840.410	41	3.950	1	None	-10921639	154.257	201	0	255	202539	107.454	5.109	0.817	1.291
ID72171	72171	12	1.553	440.533	177.158	0	10080.420	42	3.950	1	None	-10921639	179.326	203	0	255	235455	76.602	6.614	0.753	2.011
ID78115	78115	12	1.394	435.761	180.276	0	10320.430	43	3.950	1	None	-10921639	146.599	171	0	255	192484	91.749	5.002	0.710	1.327
ID76106	76106	12	1.216	432.765	178.337	0	10560.440	44	3.950	1	None	-10921639	114.073	106	0	255	149778	99.452	4.576	0.651	0.904
ID74116	74116	12	0.841	429.017	176.536	0	10800.450	45	3.950	1	None	-10921639	82.895	69	0	251	108841	71.140	4.749	0.609	0.882
ID82014	82014	12	0.698	428.632	174.986	0	11040.460	46	3.950	1	None	-10921639	72.922	67	0	233	95747	60.834	4.575	0.489	0.787
ID80027	80027	12	0.758	427.041	175.329	0	11280.470	47	3.950	1	None	-10921639	79.660	76	0	189	104594	50.876	4.879	0.679	1.266
ID83965	83965	12	0.838	429.643	172.688	0	11520.480	48	3.950	1	None	-10921639	86.995	83	0	237	114225	61.115	4.831	0.585	1.050
ID401	401	13	1.327	364.005	0.000	0	0.000	0	3.950	1	None	-10921639	100.877	91	0	255	132451	97.049	5.120	0.672	0.835
ID15804	15804	13	0.783	365.419	0.000	0	240.010	1	3.950	1	None	-10921639	73.834	36	0	255	96944	80.956	4.849	0.389	0.511
ID11	11	13	0.838	366.428	0.000	0	480.020	2	3.950	1	None	-10921639	72.394	44	0	255	95053	77.964	4.746	0.490	0.610
ID14024	14024	13	0.451	374.302	0.000	0	720.030	3	3.950	1	None	-10921639	40.669	26	0	131	53399	43.800	4.496	0.423	0.552
ID342	342	13	0.304	372.888	0.000	0	960.040	4	3.950	1	None	-10921639	35.369	7	0	141	46440	42.631	4.750	0.264	0.347
ID75	75	13	0.370	371.528	4.320	0	1200.050	5	3.950	1	None	-10921639	56.589	51	0	168	74301	43.903	3.563	0.341	0.656
ID9558	9558	13	0.360	370.264	0.000	0	1440.060	6	3.950	1	None	-10921639	40.165	23	0	150	52737	43.157	4.786	0.323	0.454
ID1025	1025	13	0.283	363.668	6.482	0	1680.070	7	3.950	1	None	-10921639	39.692	24	0	145	52115	37.680	4.179	0.116	0.219
ID11054	11054	13	0.254	365.343	7.275	0	1920.080	8	3.950	1	None	-10921639	43.957	35	0	170	57715	39.040	2.951	0.079	0.164
ID11079	11079	13	0.515	364.922	8.155	0	2160.090	9	3.950	1	None	-10921639	58.267	43	0	192	76505	49.125	4.496	0.359	0.626
ID9513	9513	13	0.738	365.701	9.020	0	2400.100	10	3.950	1	None	-10921639	80.756	76	0	255	106033	56.028	4.695	0.490	0.948
ID3529	3529	13	0.765	366.548	9.608	0	2640.110	11	3.950	1	None	-10921639	79.075	68	0	255	103825	66.223	4.527	0.458	0.750
ID28994	28994	13	0.860	367.451	9.021	0	2880.120	12	3.950	1	None	-10921639	106.880	116	0	255	140333	65.614	4.813	0.441	0.997
ID35614	35614	13	0.751	367.763	9.696	0	3120.130	13	3.950	1	None	-10921639	98.004	96	0	239	128679	64.651	4.677	0.378	0.831
ID22390	22390	13	0.875	369.200	10.978	0	3360.140	14	3.950	1	None	-10921639	105.468	95	0	255	138480	58.741	4.669	0.483	1.170
ID25705	25705	13	1.029	370.425	10.368	0	3600.150	15	3.950	1	None	-10921639	104.434	95	0	255	137122	57.789	4.734	0.761	1.562
ID33957	33957	13	0.982	368.464	10.652	0	3840.160	16	3.950	1	None	-10921639	107.679	114	0	255	141382	56.360	4.930	0.701	1.575
ID24017	24017	13	0.895	368.428	9.822	0	4080.170	17	3.950	1	None	-10921639	99.367	98	0	219	130469	54.512	4.978	0.677	1.471
ID19016	19016	13	0.620	366.896	9.423	0	4320.180	18	3.950	1	None	-10921639	76.906	72	0	184	100978	48.990	4.682	0.441	0.961
ID27324	27324	13	0.806	368.595	10.113	0	4560.190	19	3.950	1	None	-10921639	102.531	109	0	231	134623	53.381	6.150	0.621	1.471
ID20686	20686	13	0.521	366.481	9.111	0	4800.200	20	3.950	1	None	-10921639	70.242	66	0	184	92228	43.627	4.531	0.367	0.865
ID32260	32260	13	0.286	372.071	2.423	0	5040.210	21	3.950	1	None	-10921639	42.474	33	0	147	55769	38.717	3.481	0.341	0.557
ID30594	30594	13	0.329	372.552	3.412	0	5280.220	22	3.950	1	None	-10921639	50.815	34	0	194	66720	42.617	4.552	0.314	0.570
ID37214	37214	13	0.457	371.937	4.041	0	5520.230	23	3.950	1	None	-10921639	59.668	49	0	221	78344	50.823	4.449	0.340	0.596
ID9268	9268	14	1.137	301.273	275.603	0	0.000	0	3.950	1	None	-10921639	117.402	112	0	255	154149	78.307	4.768	0.598	1.122
ID18647	18647	14	0.996	299.397	278.932	0	240.010	1	3.950	1	None	-10921639	105.383	115	0	255	138368	65.859	5.029	0.674	1.288
ID4107	4107	14	0.911	300.102	280.566	0	480.020	2	3.950	1	None	-10921639	96.912	99	0	223	127245	51.344	5.422	0.788	1.664
ID15864	15864	14	0.750	301.621	282.465	0	720.030	3	3.950	1	None	-10921639	79.465	80	0	216	104337	58.562	4.819	0.582	0.999
ID5767	5767	14	0.538	300.509	284.457	0	960.040	4	3.950	1	None	-10921639	78.874	81	0	181	103562	40.048	5.128	0.405	1.135
ID7925	7925	14	0.673	297.556	288.130	0	1200.050	5	3.950	1	None	-10921639	92.168	95	0	210	121016	46.743	5.052	0.548	1.396
ID11266	11266	14	0.588	293.669	288.709	0	1440.060	6	3.950	1	None	-10921639	64.845	72	0	170	85142	49.520	4.808	0.442	0.803
ID5257	5257	14	0.619	292.154	291.377	0	1680.070	7	3.950	1	None	-10921639	74.520	80	0	190	97845	46.946	5.085	0.517	1.083
ID14596	14596	14	0.699	292.621	292.783	0	1920.080	8	3.950	1	None	-10921639	74.693	80	0	193	98072	48.921	5.045	0.601	1.147
ID18535	18535	14	0.715	290.759	294.670	0	2160.090	9	3.950	1	None	-10921639	83.273	82	0	198	109337	42.244	5.030	0.623	1.513
ID13758	13758	14	0.463	289.009	298.192	0	2400.100	10	3.950	1	None	-10921639	63.581	70	0	165	83482	40.698	4.808	0.359	0.825
ID8555	8555	14	0.556	287.366	299.514	0	2640.110	11	3.950	1	None	-10921639	69.187	74	0	195	90842	43.337	4.758	0.423	0.949
ID30411	30411	14	0.443	285.113	299.734	0	2880.120	12	3.950	1	None	-10921639	66.604	68	0	181	87451	42.252	4.745	0.296	0.720
ID37027	37027	14	0.454	284.118	299.774	0	3120.130	13	3.950	1	None	-10921639	72.629	71	0	191	95362	48.742	4.794	0.226	0.549
ID23802	23802	14	0.353	283.468	299.973	0	3360.140	14	3.950	1	None	-10921639	64.330	66	0	181	84465	46.444	4.279	0.130	0.319
ID27098	27098	14	0.303	283.198	300.755	0	3600.150	15	3.950	1	None	-10921639	58.995	56	0	162	77461	37.939	4.532	0.171	0.454
ID408	408	15	1.291	398.528	0.000	0	0.000	0	3.950	1	None	-10921639	77.436	11	0	255	101674	94.018	4.658	0.815	0.740
ID15809	15809	15	1.287	398.932	0.000	0	240.010	1	3.950	1	None	-10921639	71.486	0	0	255	93861	92.062	4.556	0.859	0.718
ID13	13	15	1.315	398.125	0.000	0	480.020	2	3.950	1	None	-10921639	73.834	0	0	255	96944	96.962	4.595	0.868	0.708
ID14026	14026	15	1.238	397.721	0.000	0	720.030	3	3.950	1	None	-10921639	72.268	0	0	255	94888	95.276	4.555	0.792	0.670
ID347	347	15	1.255	396.308	0.000	0	960.040	4	3.950	1	None	-10921639	77.441	0	0	255	101680	96.619	4.702	0.700	0.660
ID47	47	15	1.146	394.491	0.000	0	1200.050	5	3.950	1	None	-10921639	78.420	31	0	255	102966	89.158	4.751	0.660	0.699
ID9559	9559	15	1.190	393.077	0.000	0	1440.060	6	3.950	1	None	-10921639	83.336	33	0	255	109420	94.813	4.992	0.686	0.716
ID304	304	15	0.794	394.692	0.000	0	1680.070	7	3.950	1	None	-10921639	60.078	4	0	251	78883	77.115	2.548	0.609	0.590
ID10966	10966	15	0.353	398.706	2.916	0	1920.080	8	3.950	1	None	-10921639	48.144	26	0	200	63213	54.633	3.089	0.352	0.459
ID10973	10973	15	0.258	401.391	3.450	0	2160.090	9	3.950	1	None	-10921639	52.075	51	0	147	68375	37.953	6.370	0.360	0.727
ID9480	9480	15	0.354	403.537	2.399	0	2400.100	10	3.950	1	None	-10921639	48.466	49	0	142	63636	38.375	4.640	0.510	0.853
ID3382	3382	15	0.392	401.066	3.458	0	2640.110	11	3.950	1	None	-10921639	60.572	49	0	218	79531	58.847	4.483	0.277	0.446
ID28949	28949	15	0.431	400.345	0.000	0	2880.120	12	3.950	1	None	-10921639	45.991	6	0	218	60386	62.047	4.914	0.315	0.355
ID35565	35565	15	0.915	402.162	0.000	0	3120.130	13	3.950	1	None	-10921639	71.943	21	0	255	94461	85.759	7.186	0.597	0.627
ID22345	22345	15	0.690	403.455	2.810	0	3360.140	14	3.950	1	None	-10921639	74.119	39	0	247	97318	78.584	4.204	0.561	0.678
ID25660	25660	15	1.260	404.181	0.000	0	3600.150	15	3.950	1	None	-10921639	78.342	21	0	255	102863	91.206	4.757	0.766	0.745
ID33915	33915	15	0.699	403.374	0.000	0	3840.160	16	3.950	1	None	-10921639	48.825	0	0	255	64107	68.490	2.692	0.421	0.423
ID23975	23975	15	0.487	402.162	0.000	0	4080.170	17	3.950	1	None	-10921639	43.814	0	0	255	57528	76.338	2.532	0.215	0.203
ID18971	18971	15	0.525	403.576	0.000	0	4320.180	18	3.950	1	None	-10921639	41.554	0	0	252	54560	69.612	2.700	0.280	0.261
ID8616	8616	16	0.827	491.323	163.321	0	0.000	0	3.950	1	None	-10921639	74.673	31	0	255	98045	87.724	4.411	0.398	0.485
ID17535	17535	16	0.889	491.247	163.017	0	240.010	1	3.950	1	None	-10921639	82.680	34	0	255	108559	94.371	4.428	0.407	0.507
ID2061	2061	16	0.985	490.407	162.031	0	480.020	2	3.950	1	None	-10921639	90.481	24	0	255	118801	103.207	4.462	0.428	0.525
ID15251	15251	16	1.000	491.006	161.840	0	720.030	3	3.950	1	None	-10921639	92.871	29	0	255	121939	104.212	4.596	0.451	0.554
ID3080	3080	16	0.999	488.736	164.268	0	960.040	4	3.950	1	None	-10921639	97.049	39	0	255	127425	106.083	4.546	0.418	0.539
ID5334	5334	16	1.063	487.662	165.288	0	1200.050	5	3.950	1	None	-10921639	110.532	93	0	255	145128	104.297	4.724	0.464	0.672
ID10397	10397	16	0.847	487.461	167.617	0	1440.060	6	3.950	1	None	-10921639	84.991	42	0	255	111593	93.589	3.814	0.370	0.491
ID3372	3372	16	0.993	487.669	169.303	0	1680.070	7	3.950	1	None	-10921639	96.689	48	0	255	126953	103.444	4.622	0.470	0.598
ID13287	13287	16	1.142	486.114	169.212	0	1920.080	8	3.950	1	None	-10921639	115.043	104	0	255	151052	103.353	4.668	0.569	0.807
ID17467	17467	16	1.230	485.561	170.611	0	2160.090	9	3.950	1	None	-10921639	121.400	122	0	255	159398	109.111	4.773	0.724	0.935
ID12730	12730	16	1.162	486.970	171.251	0	2400.100	10	3.950	1	None	-10921639	112.388	93	0	255	147566	106.996	4.651	0.670	0.843
ID7106	7106	16	1.063	486.842	172.168	0	2640.110	11	3.950	1	None	-10921639	102.579	74	0	255	134686	99.910	4.716	0.613	0.780
ID29817	29817	16	1.059	488.040	172.117	0	2880.120	12	3.950	1	None	-10921639	113.075	96	0	255	148467	105.656	4.780	0.480	0.694
ID36446	36446	16	1.104	486.430	174.106	0	3120.130	13	3.950	1	None	-10921639	112.649	96	0	255	147908	103.464	4.726	0.548	0.771
ID23213	23213	16	1.189	486.086	174.979	0	3360.140	14	3.950	1	None	-10921639	106.430	90	0	255	139742	91.364	4.833	0.773	1.016
ID26513	26513	16	1.113	486.497	174.392	0	3600.150	15	3.950	1	None	-10921639	97.218	79	0	255	127647	81.444	4.746	0.855	1.100
ID34779	34779	16	0.868	485.768	174.016	0	3840.160	16	3.950	1	None	-10921639	85.318	80	0	241	112023	64.309	4.817	0.758	1.144
ID24855	24855	16	0.873	484.470	174.575	0	4080.170	17	3.950	1	None	-10921639	84.890	78	0	248	111461	70.035	4.877	0.632	0.939
ID19846	19846	16	0.831	484.584	175.866	0	4320.180	18	3.950	1	None	-10921639	91.126	91	0	255	119648	74.207	4.932	0.556	0.877
ID28136	28136	16	0.936	483.369	176.278	0	4560.190	19	3.950	1	None	-10921639	93.900	92	0	255	123291	75.562	4.816	0.622	0.953
ID21512	21512	16	1.176	480.396	175.628	0	4800.200	20	3.950	1	None	-10921639	116.732	121	0	255	153269	88.430	5.080	0.691	1.079
ID33104	33104	16	1.438	478.315	176.064	0	5040.210	21	3.950	1	None	-10921639	123.581	123	0	255	162262	108.124	4.944	0.788	1.007
ID31416	31416	16	1.453	477.494	175.308	0	5280.220	22	3.950	1	None	-10921639	124.792	119	0	255	163852	108.913	4.899	0.780	1.005
ID38029	38029	16	1.339	473.860	175.177	0	5520.230	23	3.950	1	None	-10921639	131.008	139	0	255	172014	93.954	5.080	0.755	1.200
ID41310	41310	16	1.403	472.612	173.374	0	5760.240	24	3.950	1	None	-10921639	150.167	170	0	255	197169	88.341	5.325	0.677	1.373
ID39661	39661	16	1.363	469.826	172.865	0	6000.250	25	3.950	1	None	-10921639	143.294	175	0	255	188145	105.248	5.115	0.626	1.048
ID55320	55320	16	1.314	467.943	173.584	0	6240.260	26	3.950	1	None	-10921639	141.040	164	0	255	185186	104.321	5.039	0.541	0.949
ID50090	50090	16	1.020	466.220	174.071	0	6480.270	27	3.950	1	None	-10921639	126.647	122	0	255	166288	107.873	4.738	0.271	0.501
ID46528	46528	16	1.263	464.587	175.345	0	6720.280	28	3.950	1	None	-10921639	134.604	157	0	255	176735	111.047	4.840	0.491	0.799
ID43020	43020	16	1.175	462.686	176.623	0	6960.290	29	3.950	1	None	-10921639	123.391	111	0	255	162013	112.934	4.771	0.412	0.638
ID51824	51824	16	1.190	461.018	178.376	0	7200.300	30	3.950	1	None	-10921639	119.713	96	0	255	157183	115.067	4.686	0.433	0.628
ID44764	44764	16	1.289	461.227	177.547	0	7440.310	31	3.950	1	None	-10921639	123.899	119	0	255	162680	113.657	4.851	0.504	0.731
ID53594	53594	16	1.306	461.420	178.225	0	7680.320	32	3.950	1	None	-10921639	122.535	115	0	255	160889	107.760	4.872	0.553	0.809
ID48277	48277	16	1.363	460.736	176.450	0	7920.330	33	3.950	1	None	-10921639	127.682	138	0	255	167646	103.056	5.011	0.691	1.013
ID57077	57077	16	1.137	460.850	177.512	0	8160.340	34	3.950	1	None	-10921639	113.447	106	0	255	148956	100.010	4.871	0.657	0.899
ID58919	58919	16	0.966	464.556	177.391	0	8400.350	35	3.950	1	None	-10921639	106.399	83	0	255	139702	101.040	4.574	0.418	0.621
ID62669	62669	16	1.022	462.152	175.686	0	8640.360	36	3.950	1	None	-10921639	118.230	118	0	255	155236	104.195	4.552	0.433	0.686
ID64533	64533	16	1.288	462.252	174.839	0	8880.370	37	3.950	1	None	-10921639	128.149	127	0	255	168260	97.613	4.893	0.713	1.093
ID60779	60779	16	1.388	457.653	175.353	0	9120.380	38	3.950	1	None	-10921639	133.970	146	0	255	175902	103.232	4.959	0.825	1.173
ID66422	66422	16	1.416	461.271	175.515	0	9360.390	39	3.950	1	None	-10921639	140.187	166	0	255	184065	109.252	4.909	0.750	1.100
ID68327	68327	16	1.419	459.080	174.189	0	9600.400	40	3.950	1	None	-10921639	140.453	172	0	255	184415	109.349	4.888	0.736	1.089
ID70247	70247	16	1.366	456.430	175.082	0	9840.410	41	3.950	1	None	-10921639	137.337	154	0	255	180324	109.373	4.729	0.721	1.052
ID72170	72170	16	1.311	455.764	176.676	0	10080.420	42	3.950	1	None	-10921639	141.197	178	0	255	185392	112.789	4.696	0.643	0.980
ID78094	78094	16	1.373	453.672	175.621	0	10320.430	43	3.950	1	None	-10921639	141.835	176	0	255	186230	110.509	4.795	0.733	1.086
ID76089	76089	16	1.468	452.650	174.703	0	10560.440	44	3.950	1	None	-10921639	148.187	184	0	255	194570	106.101	4.895	0.831	1.268
ID74097	74097	16	1.476	451.907	174.218	0	10800.450	45	3.950	1	None	-10921639	149.148	194	0	255	195831	108.395	4.996	0.849	1.264
ID82010	82010	16	1.542	453.388	173.956	0	11040.460	46	3.950	1	None	-10921639	151.919	204	0	255	199470	107.694	5.267	0.847	1.293
ID80016	80016	16	1.527	451.795	173.471	0	11280.470	47	3.950	1	None	-10921639	148.912	192	0	255	195522	108.292	4.968	0.832	1.249
ID83968	83968	16	1.455	454.662	172.782	0	11520.480	48	3.950	1	None	-10921639	141.385	185	0	255	185639	113.528	4.914	0.848	1.143
ID87347	87347	16	1.540	452.746	173.174	0	11760.490	49	3.950	1	None	-10921639	149.917	181	0	255	196841	104.789	4.978	0.838	1.305
ID89891	89891	16	1.516	450.395	173.960	0	12000.500	50	3.950	1	None	-10921639	145.015	167	0	255	190405	99.440	4.993	0.873	1.359
ID86290	86290	16	1.323	450.934	173.858	0	12240.510	51	3.950	1	None	-10921639	135.599	158	0	255	178042	105.019	5.038	0.811	1.156
ID91849	91849	16	1.176	448.212	174.393	0	12480.520	52	3.950	1	None	-10921639	137.846	160	0	255	180992	96.546	4.937	0.643	1.118
ID97775	97775	16	1.148	449.088	173.122	0	12720.530	53	3.950	1	None	-10921639	135.739	153	0	255	178225	95.760	5.068	0.607	1.071
ID103741	103741	16	0.928	448.033	174.742	0	12960.540	54	3.950	1	None	-10921639	107.048	106	0	255	140554	85.005	4.808	0.539	0.882
ID93820	93820	16	0.800	447.405	174.330	0	13200.550	55	3.950	1	None	-10921639	106.218	111	0	255	139464	66.301	4.944	0.499	1.067
ID99758	99758	16	0.845	444.543	173.500	0	13440.560	56	3.950	1	None	-10921639	107.463	113	0	255	141099	71.381	4.854	0.471	0.964
ID95806	95806	16	0.678	445.127	174.458	0	13680.570	57	3.950	1	None	-10921639	94.395	100	0	236	123941	54.044	5.220	0.496	1.159
ID101761	101761	16	0.844	445.751	174.887	0	13920.580	58	3.950	1	None	-10921639	91.206	83	0	255	119754	66.622	4.729	0.499	0.911
ID105694	105694	16	1.283	443.809	175.273	0	14160.590	59	3.950	1	None	-10921639	114.716	97	0	255	150622	89.048	4.773	0.751	1.105
ID107663	107663	16	1.208	441.032	175.330	0	14400.600	60	3.950	1	None	-10921639	110.867	95	0	255	145568	80.731	4.775	0.737	1.165
ID111624	111624	16	1.210	438.794	176.985	0	14640.610	61	3.950	1	None	-10921639	104.464	87	0	255	137161	89.628	4.635	0.716	0.972
ID113592	113592	16	1.219	436.384	178.061	0	14880.620	62	3.950	1	None	-10921639	104.167	75	0	255	136771	88.546	4.680	0.732	0.994
ID109654	109654	16	1.423	435.493	179.116	0	15120.630	63	3.950	1	None	-10921639	121.011	113	0	255	158888	97.930	4.873	0.824	1.116
ID117513	117513	16	1.650	434.138	179.932	0	15360.640	64	3.950	1	None	-10921639	151.184	183	0	255	198504	102.256	5.080	0.906	1.405
ID115570	115570	16	1.627	433.676	179.877	0	15600.650	65	3.950	1	None	-10921639	152.811	161	0	255	200641	93.640	5.079	0.878	1.525
ID121412	121412	16	1.608	432.080	180.793	0	15840.660	66	3.950	1	None	-10921639	161.610	178	0	255	212194	93.157	5.088	0.832	1.576
ID125358	125358	16	1.582	431.384	182.023	0	16080.670	67	3.950	1	None	-10921639	155.708	170	0	255	204445	97.111	5.090	0.800	1.426
ID123388	123388	16	1.555	429.000	182.645	0	16320.680	68	3.950	1	None	-10921639	160.659	188	0	255	210945	98.733	5.261	0.748	1.393
ID119467	119467	16	1.569	427.824	183.805	0	16560.690	69	3.950	1	None	-10921639	157.123	177	0	255	206303	99.702	5.275	0.766	1.367
ID129249	129249	16	1.569	426.401	184.166	0	16800.700	70	3.950	1	None	-10921639	163.203	181	0	255	214286	95.067	5.370	0.774	1.498
ID127305	127305	16	1.629	423.272	184.907	0	17040.710	71	3.950	1	None	-10921639	185.377	209	0	255	243400	79.235	6.723	0.794	2.071
ID131184	131184	16	1.493	421.607	186.231	0	17280.720	72	3.950	1	None	-10921639	169.030	214	0	255	221937	96.909	6.090	0.684	1.417
ID133103	133103	16	1.491	421.012	186.588	0	17520.730	73	3.950	1	None	-10921639	162.120	193	0	255	212863	97.526	5.071	0.725	1.397
ID138784	138784	16	1.428	418.761	188.307	0	17760.740	74	3.950	1	None	-10921639	163.017	209	0	255	214041	99.586	5.314	0.641	1.278
ID135023	135023	16	1.328	416.713	190.344	0	18000.750	75	3.950	1	None	-10921639	170.561	203	0	255	223947	88.998	6.488	0.583	1.412
ID136906	136906	16	1.121	416.011	189.948	0	18240.760	76	3.950	1	None	-10921639	139.075	153	0	255	182605	86.451	4.788	0.486	1.053
ID412	412	17	1.448	429.821	0.000	0	0.000	0	3.950	1	None	-10921639	110.378	85	0	255	144926	110.487	5.403	0.627	0.770
ID15811	15811	17	0.996	429.619	0.000	0	240.010	1	3.950	1	None	-10921639	69.091	0	0	255	90717	99.866	15.010	0.437	0.421
ID14	14	17	1.200	428.408	0.000	0	480.020	2	3.950	1	None	-10921639	83.200	0	0	255	109241	104.516	4.757	0.519	0.544
ID14028	14028	17	1.147	428.004	0.000	0	720.030	3	3.950	1	None	-10921639	75.405	0	0	255	99007	102.126	4.572	0.530	0.512
ID351	351	17	0.665	425.783	0.000	0	960.040	4	3.950	1	None	-10921639	47.433	0	0	255	62279	85.380	2.634	0.377	0.304
ID50	50	17	0.691	423.764	0.000	0	1200.050	5	3.950	1	None	-10921639	46.878	0	0	255	61551	86.880	2.570	0.480	0.350
ID9560	9560	17	0.343	430.225	0.000	0	1440.060	6	3.950	1	None	-10921639	38.698	32	0	149	50811	38.561	14.248	0.256	0.409
ID305	305	17	0.397	431.032	0.000	0	1680.070	7	3.950	1	None	-10921639	36.141	25	0	138	47453	38.623	15.010	0.315	0.448
ID10924	10924	17	0.373	426.389	0.000	0	1920.080	8	3.950	1	None	-10921639	34.188	0	0	255	44889	70.250	15.010	0.200	0.162
ID10962	10962	17	0.270	432.824	2.293	0	2160.090	9	3.950	1	None	-10921639	38.172	35	0	124	50120	34.999	4.538	0.360	0.577
ID9471	9471	17	0.461	434.465	0.000	0	2400.100	10	3.950	1	None	-10921639	40.756	29	0	147	53512	42.592	4.853	0.472	0.614
ID3321	3321	17	0.545	435.474	0.000	0	2640.110	11	3.950	1	None	-10921639	46.607	50	0	164	61195	42.415	5.731	0.688	0.896
ID28951	28951	17	0.585	436.685	0.000	0	2880.120	12	3.950	1	None	-10921639	45.516	42	0	157	59763	45.330	6.115	0.779	0.879
ID35567	35567	17	0.635	436.282	0.000	0	3120.130	13	3.950	1	None	-10921639	43.489	32	0	158	57101	44.722	4.835	0.717	0.812
ID22332	22332	17	0.592	436.685	0.000	0	3360.140	14	3.950	1	None	-10921639	50.944	34	0	255	66890	55.863	6.783	0.664	0.728
ID423	423	18	0.945	458.287	0.000	0	0.000	0	3.950	1	None	-10921639	72.668	0	0	255	95413	88.671	2.576	0.523	0.563
ID15815	15815	18	0.919	455.461	0.000	0	240.010	1	3.950	1	None	-10921639	65.481	36	0	255	85977	74.784	4.936	0.709	0.727
ID15	15	18	1.064	455.663	0.000	0	480.020	2	3.950	1	None	-10921639	63.992	9	0	255	84022	79.391	4.567	0.808	0.721
ID14032	14032	18	1.116	454.653	0.000	0	720.030	3	3.950	1	None	-10921639	67.573	9	0	250	88723	82.049	4.700	0.872	0.767
ID390	390	18	0.874	451.567	1.946	0	960.040	4	3.950	1	None	-10921639	80.491	60	0	255	105685	79.899	4.696	0.797	0.894
ID62	62	18	0.911	451.513	2.759	0	1200.050	5	3.950	1	None	-10921639	97.318	90	0	255	127779	88.608	4.622	0.642	0.859
ID9568	9568	18	0.750	451.518	3.010	0	1440.060	6	3.950	1	None	-10921639	92.751	80	0	255	121782	86.264	4.548	0.467	0.685
ID307	307	18	0.622	452.634	0.000	0	1680.070	7	3.950	1	None	-10921639	64.174	0	0	255	84260	75.063	2.535	0.407	0.495
ID10977	10977	18	0.808	454.560	3.210	0	1920.080	8	3.950	1	None	-10921639	92.476	71	0	255	121421	92.089	4.490	0.444	0.618
ID10969	10969	18	0.707	454.663	3.311	0	2160.090	9	3.950	1	None	-10921639	79.967	71	0	242	104997	77.298	4.700	0.471	0.663
ID9485	9485	18	0.745	456.047	3.126	0	2400.100	10	3.950	1	None	-10921639	83.646	73	0	255	109827	77.660	4.707	0.532	0.748
ID3367	3367	18	0.595	456.123	2.546	0	2640.110	11	3.950	1	None	-10921639	73.649	50	0	239	96701	73.806	4.502	0.381	0.551
ID28953	28953	18	0.710	456.470	0.000	0	2880.120	12	3.950	1	None	-10921639	69.728	0	0	250	91553	84.001	4.477	0.331	0.413
ID35569	35569	18	0.286	457.278	0.000	0	3120.130	13	3.950	1	None	-10921639	45.414	0	0	225	59628	62.514	2.822	0.044	0.062
ID22334	22334	18	0.527	456.470	0.000	0	3360.140	14	3.950	1	None	-10921639	51.824	0	0	255	68045	79.135	2.708	0.136	0.157
ID8584	8584	19	1.156	195.458	160.522	0	0.000	0	3.950	1	None	-10921639	112.160	127	0	255	147266	84.105	4.999	0.761	1.153
ID17511	17511	19	1.072	193.863	160.644	0	240.010	1	3.950	1	None	-10921639	104.203	111	0	255	136818	89.316	4.785	0.734	0.988
ID2063	2063	19	1.053	195.786	162.320	0	480.020	2	3.950	1	None	-10921639	99.098	103	0	255	130116	86.144	4.717	0.700	0.948
ID15261	15261	19	1.020	194.361	163.602	0	720.030	3	3.950	1	None	-10921639	102.793	120	0	242	134967	80.823	4.949	0.637	0.990
ID3086	3086	19	1.049	193.616	164.681	0	960.040	4	3.950	1	None	-10921639	107.425	126	0	250	141049	81.128	4.814	0.689	1.081
ID5340	5340	19	1.033	191.082	165.707	0	1200.050	5	3.950	1	None	-10921639	108.771	127	0	255	142816	78.987	4.921	0.660	1.095
ID10398	10398	19	0.887	189.479	167.867	0	1440.060	6	3.950	1	None	-10921639	106.172	124	0	231	139404	67.556	5.035	0.552	1.118
ID3322	3322	19	0.849	190.766	167.266	0	1680.070	7	3.950	1	None	-10921639	95.511	104	0	233	125406	68.411	4.934	0.511	0.945
ID13272	13272	19	0.936	190.895	168.108	0	1920.080	8	3.950	1	None	-10921639	101.387	110	0	233	133121	68.224	5.105	0.602	1.116
ID17460	17460	19	1.020	191.368	169.839	0	2160.090	9	3.950	1	None	-10921639	108.800	125	0	255	142855	75.895	4.938	0.582	1.055
ID12713	12713	19	0.971	190.406	168.907	0	2400.100	10	3.950	1	None	-10921639	102.604	103	0	255	134719	77.271	4.892	0.537	0.928
ID7099	7099	19	1.142	189.963	170.184	0	2640.110	11	3.950	1	None	-10921639	110.822	117	0	255	145509	88.310	4.846	0.575	0.917
ID29806	29806	19	1.092	190.845	170.606	0	2880.120	12	3.950	1	None	-10921639	105.900	103	0	255	139047	90.435	4.799	0.508	0.789
ID36430	36430	19	1.124	191.484	171.070	0	3120.130	13	3.950	1	None	-10921639	109.190	108	0	255	143367	90.039	4.730	0.566	0.877
ID23195	23195	19	1.183	190.964	171.366	0	3360.140	14	3.950	1	None	-10921639	110.449	101	0	255	145019	101.390	4.722	0.554	0.777
ID26496	26496	19	1.216	190.817	171.254	0	3600.150	15	3.950	1	None	-10921639	108.732	101	0	255	142765	101.059	4.736	0.626	0.828
ID34762	34762	19	1.172	190.279	171.216	0	3840.160	16	3.950	1	None	-10921639	103.068	76	0	255	135328	100.716	4.745	0.601	0.768
ID24832	24832	19	1.190	190.284	171.375	0	4080.170	17	3.950	1	None	-10921639	103.217	98	0	255	135524	97.995	4.799	0.663	0.840
ID19817	19817	19	1.277	191.503	171.746	0	4320.180	18	3.950	1	None	-10921639	114.212	103	0	255	149960	104.951	4.795	0.697	0.894
ID28109	28109	19	1.294	191.849	172.698	0	4560.190	19	3.950	1	None	-10921639	111.350	102	0	255	146203	102.721	4.796	0.713	0.903
ID21497	21497	19	1.213	192.289	173.517	0	4800.200	20	3.950	1	None	-10921639	106.918	84	0	255	140383	103.254	4.744	0.577	0.758
ID33092	33092	19	1.218	193.388	174.021	0	5040.210	21	3.950	1	None	-10921639	105.427	76	0	255	138425	102.474	4.778	0.595	0.767
ID31419	31419	19	1.237	194.285	175.801	0	5280.220	22	3.950	1	None	-10921639	105.897	79	0	255	139043	102.014	4.767	0.632	0.804
ID38038	38038	19	1.226	194.444	177.122	0	5520.230	23	3.950	1	None	-10921639	104.228	100	0	255	136851	96.204	4.796	0.689	0.884
ID41322	41322	19	0.889	195.379	176.668	0	5760.240	24	3.950	1	None	-10921639	78.574	61	0	251	103168	70.420	4.800	0.688	0.910
ID39681	39681	19	1.064	197.040	177.273	0	6000.250	25	3.950	1	None	-10921639	94.140	80	0	255	123606	85.505	4.763	0.649	0.867
ID55336	55336	19	0.751	198.574	177.928	0	6240.260	26	3.950	1	None	-10921639	73.472	57	0	216	96469	66.943	4.688	0.490	0.722
ID50111	50111	19	0.915	199.720	178.441	0	6480.270	27	3.950	1	None	-10921639	89.956	79	0	255	118112	80.301	4.852	0.532	0.778
ID46554	46554	19	0.968	201.393	180.249	0	6720.280	28	3.950	1	None	-10921639	88.145	70	0	255	115735	83.818	4.682	0.552	0.748
ID43043	43043	19	1.038	202.629	181.026	0	6960.290	29	3.950	1	None	-10921639	100.677	84	0	255	132189	93.065	4.668	0.519	0.740
ID51843	51843	19	1.060	204.443	181.412	0	7200.300	30	3.950	1	None	-10921639	98.586	99	0	255	129443	87.981	4.815	0.601	0.842
ID44791	44791	19	1.185	205.467	181.575	0	7440.310	31	3.950	1	None	-10921639	114.972	118	0	255	150958	95.197	4.797	0.628	0.932
ID53611	53611	19	1.011	207.130	181.029	0	7680.320	32	3.950	1	None	-10921639	104.346	108	0	255	137006	92.025	4.770	0.467	0.722
ID48311	48311	19	1.074	207.743	181.576	0	7920.330	33	3.950	1	None	-10921639	105.329	102	0	255	138297	95.176	4.786	0.507	0.744
ID57104	57104	19	1.081	209.926	181.717	0	8160.340	34	3.950	1	None	-10921639	106.899	120	0	255	140359	91.942	4.797	0.547	0.822
ID58951	58951	19	0.941	214.068	182.652	0	8400.350	35	3.950	1	None	-10921639	93.324	92	0	255	122534	82.681	4.796	0.522	0.774
ID62706	62706	19	0.865	215.061	182.337	0	8640.360	36	3.950	1	None	-10921639	85.355	68	0	255	112071	83.926	4.658	0.427	0.609
ID64570	64570	19	0.748	218.640	180.873	0	8880.370	37	3.950	1	None	-10921639	83.103	62	0	244	109114	83.470	4.565	0.276	0.431
ID60811	60811	19	0.643	217.767	180.677	0	9120.380	38	3.950	1	None	-10921639	81.569	60	0	238	107100	77.594	4.438	0.190	0.336
ID66423	66423	19	0.937	221.881	175.695	0	9360.390	39	3.950	1	None	-10921639	117.763	130	0	249	154623	68.590	4.914	0.506	1.154
ID68344	68344	19	0.976	223.689	176.163	0	9600.400	40	3.950	1	None	-10921639	120.298	131	0	253	157951	75.338	4.841	0.517	1.088
ID70264	70264	19	0.967	224.471	178.291	0	9840.410	41	3.950	1	None	-10921639	137.942	156	0	255	181118	77.925	7.550	0.576	1.294
ID72189	72189	19	0.942	221.769	180.486	0	10080.420	42	3.950	1	None	-10921639	98.874	113	0	255	129821	79.950	4.712	0.496	0.821
ID78124	78124	19	1.103	222.411	181.834	0	10320.430	43	3.950	1	None	-10921639	123.685	144	0	255	162399	87.667	4.825	0.518	0.963
ID76120	76120	19	1.143	224.592	181.097	0	10560.440	44	3.950	1	None	-10921639	120.816	140	0	255	158632	88.486	4.863	0.558	0.978
ID74139	74139	19	1.164	226.842	181.559	0	10800.450	45	3.950	1	None	-10921639	120.008	140	0	255	157570	81.599	4.956	0.629	1.136
ID82060	82060	19	1.099	228.312	182.397	0	11040.460	46	3.950	1	None	-10921639	113.101	125	0	255	148502	85.928	4.875	0.611	0.998
ID80073	80073	19	1.033	229.055	183.918	0	11280.470	47	3.950	1	None	-10921639	104.638	115	0	255	137390	80.838	4.861	0.621	0.992
ID84023	84023	19	1.105	233.103	183.770	0	11520.480	48	3.950	1	None	-10921639	112.257	125	0	255	147393	82.009	4.877	0.659	1.087
ID87460	87460	19	1.124	235.840	183.575	0	11760.490	49	3.950	1	None	-10921639	114.954	127	0	255	150935	82.557	5.046	0.653	1.100
ID89944	89944	19	1.078	238.504	183.745	0	12000.500	50	3.950	1	None	-10921639	111.076	123	0	255	145843	70.562	4.995	0.746	1.346
ID86402	86402	19	1.033	241.007	183.689	0	12240.510	51	3.950	1	None	-10921639	110.422	126	0	232	144984	66.870	5.314	0.787	1.454
ID91901	91901	19	0.874	241.576	183.428	0	12480.520	52	3.950	1	None	-10921639	93.423	104	0	215	122664	55.898	5.304	0.805	1.491
ID97839	97839	19	0.856	247.667	183.847	0	12720.530	53	3.950	1	None	-10921639	88.053	103	0	204	115613	59.902	4.978	0.750	1.260
ID103792	103792	19	0.739	248.478	183.668	0	12960.540	54	3.950	1	None	-10921639	74.284	81	0	193	97535	51.994	4.903	0.729	1.205
ID93869	93869	19	0.626	251.225	183.468	0	13200.550	55	3.950	1	None	-10921639	77.766	81	0	162	102107	37.890	5.271	0.660	1.632
ID99819	99819	19	0.477	253.009	183.739	0	13440.560	56	3.950	1	None	-10921639	74.642	75	0	144	98005	30.382	6.210	0.468	1.567
ID95868	95868	19	0.366	254.372	185.862	0	13680.570	57	3.950	1	None	-10921639	59.730	58	0	142	78426	35.827	6.078	0.378	0.915
ID101830	101830	19	0.339	257.221	187.362	0	13920.580	58	3.950	1	None	-10921639	52.516	50	0	143	68953	38.314	15.010	0.234	0.520
ID105768	105768	19	0.484	258.291	188.708	0	14160.590	59	3.950	1	None	-10921639	55.865	51	0	193	73351	47.248	3.548	0.322	0.576
ID107706	107706	19	0.477	255.221	183.989	0	14400.600	60	3.950	1	None	-10921639	60.303	46	0	219	79178	54.728	3.084	0.232	0.416
ID111663	111663	19	0.797	257.806	184.966	0	14640.610	61	3.950	1	None	-10921639	81.988	61	0	255	107650	74.444	4.405	0.409	0.639
ID113628	113628	19	0.923	259.790	185.559	0	14880.620	62	3.950	1	None	-10921639	88.027	51	0	255	115580	89.085	4.423	0.446	0.609
ID109686	109686	19	0.818	260.688	185.620	0	15120.630	63	3.950	1	None	-10921639	90.740	79	0	255	119142	78.040	3.262	0.409	0.675
ID117546	117546	19	0.789	262.203	186.635	0	15360.640	64	3.950	1	None	-10921639	96.012	85	0	255	126064	78.433	15.010	0.319	0.592
ID115608	115608	19	0.735	264.411	187.717	0	15600.650	65	3.950	1	None	-10921639	99.113	90	0	255	130136	82.308	15.010	0.279	0.526
ID121454	121454	19	0.613	266.151	188.791	0	15840.660	66	3.950	1	None	-10921639	101.851	92	0	255	133730	84.774	14.054	0.174	0.357
ID125397	125397	19	0.609	269.279	190.449	0	16080.670	67	3.950	1	None	-10921639	97.170	88	0	255	127584	81.316	13.740	0.189	0.380
ID123438	123438	19	0.676	272.329	192.068	0	16320.680	68	3.950	1	None	-10921639	103.203	104	0	255	135505	83.895	15.010	0.196	0.404
ID119517	119517	19	0.755	272.418	194.151	0	16560.690	69	3.950	1	None	-10921639	111.556	116	0	255	146473	83.046	3.383	0.300	0.620
ID129299	129299	19	0.691	273.723	194.571	0	16800.700	70	3.950	1	None	-10921639	115.717	115	0	255	151936	80.587	15.010	0.247	0.568
ID127349	127349	19	0.761	276.794	194.860	0	17040.710	71	3.950	1	None	-10921639	137.114	141	0	255	180031	58.840	6.213	0.348	1.203
ID131222	131222	19	0.244	273.285	193.430	0	17280.720	72	3.950	1	None	-10921639	84.292	83	0	237	110675	56.942	3.324	0.032	0.093
ID133137	133137	19	0.383	270.027	192.868	0	17520.730	73	3.950	1	None	-10921639	65.270	15	0	255	85700	78.632	3.230	-0.071	-0.127
ID9281	9281	20	0.318	518.716	278.995	0	0.000	0	3.950	1	None	-10921639	40.677	30	0	128	53409	37.524	3.707	0.239	0.419
ID18653	18653	20	0.441	517.877	280.043	0	240.010	1	3.950	1	None	-10921639	48.682	45	0	149	63919	39.112	4.857	0.592	0.925
ID4111	4111	20	0.392	516.402	281.406	0	480.020	2	3.950	1	None	-10921639	43.065	36	0	208	56544	42.157	4.165	0.329	0.506
ID15865	15865	20	0.760	514.970	282.727	0	720.030	3	3.950	1	None	-10921639	76.372	76	0	223	100276	68.062	4.705	0.534	0.781
ID5778	5778	20	0.690	513.481	284.750	0	960.040	4	3.950	1	None	-10921639	66.938	53	0	255	87889	64.272	4.402	0.501	0.696
ID7891	7891	20	0.285	511.443	285.941	0	1200.050	5	3.950	1	None	-10921639	43.097	35	0	146	56586	38.733	3.287	0.162	0.311
ID11263	11263	20	0.300	510.105	287.579	0	1440.060	6	3.950	1	None	-10921639	58.465	51	0	255	76764	53.564	4.638	0.223	0.397
ID437	437	21	1.242	514.412	0.000	0	0.000	0	3.950	1	None	-10921639	82.860	6	0	255	108795	100.383	4.909	0.776	0.721
ID15819	15819	21	1.176	513.201	0.000	0	240.010	1	3.950	1	None	-10921639	70.776	17	0	255	92929	87.305	4.729	0.799	0.720
ID16	16	21	1.132	512.595	0.000	0	480.020	2	3.950	1	None	-10921639	67.617	0	0	255	88781	94.352	3.604	0.611	0.544
ID14036	14036	21	1.204	512.595	0.000	0	720.030	3	3.950	1	None	-10921639	71.193	0	0	255	93477	100.709	4.571	0.633	0.548
ID369	369	21	1.249	510.778	0.000	0	960.040	4	3.950	1	None	-10921639	75.275	0	0	255	98836	104.059	4.458	0.662	0.576
ID55	55	21	1.245	509.365	0.000	0	1200.050	5	3.950	1	None	-10921639	77.952	0	0	255	102351	104.896	3.688	0.743	0.634
ID9564	9564	21	1.224	508.760	0.000	0	1440.060	6	3.950	1	None	-10921639	78.334	0	0	255	102852	106.333	3.079	0.726	0.620
ID310	310	21	1.280	509.163	0.000	0	1680.070	7	3.950	1	None	-10921639	80.887	0	0	255	106205	106.334	4.389	0.726	0.640
ID10940	10940	21	1.189	509.971	0.000	0	1920.080	8	3.950	1	None	-10921639	82.340	0	0	255	108113	101.274	4.726	0.706	0.673
ID10941	10941	21	1.217	510.173	0.000	0	2160.090	9	3.950	1	None	-10921639	77.024	0	0	255	101132	99.389	4.492	0.670	0.622
ID9474	9474	21	1.364	510.173	0.000	0	2400.100	10	3.950	1	None	-10921639	89.268	0	0	255	117209	107.243	4.696	0.759	0.718
ID3331	3331	21	1.102	509.163	0.000	0	2640.110	11	3.950	1	None	-10921639	83.549	0	0	255	109700	101.259	4.877	0.658	0.655
ID28954	28954	21	1.147	508.961	0.000	0	2880.120	12	3.950	1	None	-10921639	84.532	0	0	255	110990	103.085	4.564	0.545	0.578
ID35571	35571	21	0.953	509.163	0.000	0	3120.130	13	3.950	1	None	-10921639	74.979	0	0	255	98447	99.170	4.471	0.392	0.426
ID22336	22336	21	0.675	508.961	0.000	0	3360.140	14	3.950	1	None	-10921639	62.082	0	0	255	81514	93.635	2.696	0.179	0.201
ID25665	25665	21	0.577	509.365	0.000	0	3600.150	15	3.950	1	None	-10921639	59.029	0	0	255	77505	89.475	2.598	0.104	0.124
ID8578	8578	22	0.672	238.958	160.028	0	0.000	0	3.950	1	None	-10921639	81.904	89	0	200	107540	60.358	5.040	0.496	0.900
ID17516	17516	22	0.794	237.609	161.072	0	240.010	1	3.950	1	None	-10921639	83.265	75	0	255	109327	75.623	4.605	0.502	0.736
ID2065	2065	22	0.856	237.372	162.979	0	480.020	2	3.950	1	None	-10921639	92.486	90	0	255	121434	80.102	4.737	0.505	0.775
ID15265	15265	22	1.008	238.797	164.609	0	720.030	3	3.950	1	None	-10921639	109.176	120	0	255	143348	91.863	4.775	0.568	0.861
ID3121	3121	22	0.927	236.603	166.645	0	960.040	4	3.950	1	None	-10921639	108.525	106	0	255	142493	93.111	4.754	0.492	0.769
ID5361	5361	22	0.824	231.223	167.923	0	1200.050	5	3.950	1	None	-10921639	103.043	92	0	255	135296	96.301	4.516	0.318	0.517
ID10408	10408	22	0.936	229.415	169.423	0	1440.060	6	3.950	1	None	-10921639	118.837	143	0	255	156033	88.624	4.846	0.446	0.827
ID3398	3398	22	0.991	230.137	170.824	0	1680.070	7	3.950	1	None	-10921639	118.145	129	0	255	155124	98.484	4.671	0.439	0.732
ID13324	13324	22	0.993	229.515	172.868	0	1920.080	8	3.950	1	None	-10921639	118.136	131	0	255	155112	96.490	4.641	0.454	0.765
ID17498	17498	22	1.080	228.446	173.802	0	2160.090	9	3.950	1	None	-10921639	118.164	127	0	255	155149	101.598	4.622	0.496	0.772
ID12759	12759	22	1.054	227.155	174.245	0	2400.100	10	3.950	1	None	-10921639	127.898	155	0	255	167930	101.705	4.716	0.498	0.836
ID7121	7121	22	1.151	226.250	175.171	0	2640.110	11	3.950	1	None	-10921639	131.086	162	0	255	172116	94.597	4.965	0.595	1.034
ID29831	29831	22	1.064	225.595	175.544	0	2880.120	12	3.950	1	None	-10921639	127.149	148	0	255	166946	89.310	5.052	0.550	1.010
ID36461	36461	22	1.045	224.523	176.768	0	3120.130	13	3.950	1	None	-10921639	117.810	123	0	255	154685	95.254	4.759	0.492	0.816
ID23227	23227	22	1.144	225.176	177.572	0	3360.140	14	3.950	1	None	-10921639	130.759	167	0	255	171686	97.684	4.824	0.593	0.997
ID26529	26529	22	1.125	225.604	177.642	0	3600.150	15	3.950	1	None	-10921639	127.953	153	0	255	168002	89.564	5.013	0.656	1.132
ID34802	34802	22	1.063	224.803	178.427	0	3840.160	16	3.950	1	None	-10921639	119.555	144	0	255	156976	83.130	5.105	0.599	1.078
ID24874	24874	22	1.197	223.654	178.571	0	4080.170	17	3.950	1	None	-10921639	129.492	152	0	255	170023	85.470	4.894	0.658	1.203
ID19859	19859	22	1.274	224.779	178.952	0	4320.180	18	3.950	1	None	-10921639	130.923	153	0	255	171902	93.998	4.829	0.699	1.146
ID28144	28144	22	1.223	225.491	179.112	0	4560.190	19	3.950	1	None	-10921639	129.191	154	0	255	169628	95.036	4.854	0.709	1.128
ID21533	21533	22	1.278	224.278	179.657	0	4800.200	20	3.950	1	None	-10921639	138.637	172	0	255	182030	101.647	4.895	0.688	1.111
ID33126	33126	22	1.108	223.000	179.930	0	5040.210	21	3.950	1	None	-10921639	126.883	159	0	255	166598	90.500	4.953	0.663	1.117
ID31446	31446	22	1.116	224.533	180.975	0	5280.220	22	3.950	1	None	-10921639	127.544	155	0	255	167465	88.012	4.898	0.649	1.141
ID38065	38065	22	0.941	223.891	181.449	0	5520.230	23	3.950	1	None	-10921639	113.755	137	0	255	149360	80.389	4.999	0.647	1.112
ID41363	41363	22	0.798	225.676	183.262	0	5760.240	24	3.950	1	None	-10921639	102.984	116	0	246	135218	78.708	4.928	0.496	0.867
ID39719	39719	22	0.979	227.145	184.378	0	6000.250	25	3.950	1	None	-10921639	124.031	151	0	255	162853	94.903	4.930	0.533	0.908
ID55377	55377	22	0.970	229.263	184.976	0	6240.260	26	3.950	1	None	-10921639	116.839	137	0	255	153410	91.226	5.014	0.558	0.917
ID50147	50147	22	0.899	229.359	185.199	0	6480.270	27	3.950	1	None	-10921639	114.303	133	0	255	150080	86.509	5.069	0.562	0.951
ID46581	46581	22	0.943	229.863	185.407	0	6720.280	28	3.950	1	None	-10921639	100.892	115	0	255	132471	84.608	4.738	0.596	0.891
ID43072	43072	22	1.081	229.179	186.842	0	6960.290	29	3.950	1	None	-10921639	109.178	111	0	255	143351	97.218	4.816	0.602	0.844
ID51859	51859	22	1.144	231.207	185.031	0	7200.300	30	3.950	1	None	-10921639	105.424	101	0	255	138422	98.375	4.643	0.777	0.937
ID44812	44812	22	1.243	231.491	186.052	0	7440.310	31	3.950	1	None	-10921639	122.377	144	0	255	160681	101.535	4.662	0.792	1.065
ID53634	53634	22	1.275	233.663	185.795	0	7680.320	32	3.950	1	None	-10921639	124.407	145	0	255	163347	97.489	4.966	0.818	1.148
ID48335	48335	22	1.209	232.958	186.485	0	7920.330	33	3.950	1	None	-10921639	125.848	148	0	255	165239	89.274	4.972	0.789	1.243
ID57130	57130	22	1.126	234.723	186.837	0	8160.340	34	3.950	1	None	-10921639	113.482	122	0	255	149002	86.082	4.927	0.736	1.118
ID58982	58982	22	1.288	239.551	187.480	0	8400.350	35	3.950	1	None	-10921639	127.621	150	0	255	167567	102.259	4.767	0.720	1.045
ID62731	62731	22	1.336	240.274	186.487	0	8640.360	36	3.950	1	None	-10921639	133.074	148	0	255	174726	96.144	4.973	0.746	1.183
ID64599	64599	22	1.239	243.338	185.723	0	8880.370	37	3.950	1	None	-10921639	129.702	163	0	255	170299	99.378	4.716	0.683	1.059
ID60831	60831	22	1.326	242.035	184.588	0	9120.380	38	3.950	1	None	-10921639	142.935	176	0	255	187674	99.732	4.786	0.679	1.159
ID66477	66477	22	1.295	246.680	185.445	0	9360.390	39	3.950	1	None	-10921639	134.636	154	0	255	176777	90.926	4.922	0.743	1.262
ID68392	68392	22	1.297	248.744	185.020	0	9600.400	40	3.950	1	None	-10921639	129.362	137	0	255	169852	89.390	4.915	0.744	1.234
ID70306	70306	22	1.292	249.240	186.030	0	9840.410	41	3.950	1	None	-10921639	136.322	151	0	255	178991	92.308	5.008	0.704	1.220
ID72231	72231	22	0.962	252.356	187.131	0	10080.420	42	3.950	1	None	-10921639	104.743	109	0	255	137528	69.700	4.806	0.565	1.085
ID78158	78158	22	0.930	253.286	187.076	0	10320.430	43	3.950	1	None	-10921639	110.261	107	0	255	144773	72.342	4.932	0.520	1.043
ID76169	76169	22	0.492	258.631	188.993	0	10560.440	44	3.950	1	None	-10921639	68.795	66	0	183	90328	49.776	2.937	0.441	0.846
ID74180	74180	22	0.499	258.770	188.619	0	10800.450	45	3.950	1	None	-10921639	65.541	56	0	235	86055	56.186	12.673	0.379	0.641
ID82095	82095	22	0.548	261.241	188.772	0	11040.460	46	3.950	1	None	-10921639	71.303	76	0	184	93621	51.989	13.258	0.460	0.865
ID80110	80110	22	0.915	259.936	189.735	0	11280.470	47	3.950	1	None	-10921639	88.875	72	0	255	116693	71.977	4.714	0.583	0.910
ID84065	84065	22	1.157	263.712	189.604	0	11520.480	48	3.950	1	None	-10921639	100.530	71	0	255	131996	90.596	4.627	0.672	0.892
ID87548	87548	22	1.316	264.648	189.797	0	11760.490	49	3.950	1	None	-10921639	118.487	109	0	255	155574	96.278	4.687	0.702	1.015
ID89993	89993	22	1.308	265.355	191.503	0	12000.500	50	3.950	1	None	-10921639	119.591	112	0	255	157023	96.421	4.759	0.682	1.006
ID86503	86503	22	1.265	266.449	191.331	0	12240.510	51	3.950	1	None	-10921639	119.270	112	0	255	156602	92.185	4.816	0.661	1.030
ID91950	91950	22	1.328	266.027	191.768	0	12480.520	52	3.950	1	None	-10921639	123.333	130	0	255	161936	92.850	4.836	0.680	1.075
ID97941	97941	22	0.807	255.963	201.690	0	12720.530	53	3.950	1	None	-10921639	108.071	109	0	255	141897	64.846	5.690	0.542	1.172
ID103889	103889	22	1.055	259.431	201.218	0	12960.540	54	3.950	1	None	-10921639	113.243	98	0	255	148688	93.475	4.467	0.405	0.698
ID93972	93972	22	1.213	262.294	201.811	0	13200.550	55	3.950	1	None	-10921639	123.819	113	0	255	162574	95.642	4.692	0.541	0.908
ID99918	99918	22	1.123	263.443	201.425	0	13440.560	56	3.950	1	None	-10921639	127.187	123	0	255	166997	91.859	4.584	0.550	0.983
ID95961	95961	22	1.129	264.560	202.816	0	13680.570	57	3.950	1	None	-10921639	130.628	138	0	255	171515	96.370	4.630	0.490	0.892
ID101924	101924	22	1.187	266.592	204.423	0	13920.580	58	3.950	1	None	-10921639	123.422	115	0	255	162053	104.394	4.755	0.478	0.765
ID105851	105851	22	1.199	268.963	203.514	0	14160.590	59	3.950	1	None	-10921639	153.273	183	0	255	201247	97.753	4.796	0.524	1.078
ID107834	107834	22	1.109	270.557	205.489	0	14400.600	60	3.950	1	None	-10921639	127.045	144	0	255	166810	102.791	4.610	0.476	0.797
ID111783	111783	22	0.951	273.398	207.543	0	14640.610	61	3.950	1	None	-10921639	107.922	94	0	255	141701	92.163	4.588	0.428	0.701
ID113756	113756	22	0.780	274.684	208.873	0	14880.620	62	3.950	1	None	-10921639	94.816	69	0	255	124493	91.951	4.419	0.270	0.439
ID446	446	23	0.272	577.457	1.800	0	0.000	0	3.950	1	None	-10921639	34.204	20	0	130	44910	33.836	3.300	0.480	0.656
ID16036	16036	23	0.517	576.357	0.751	0	240.010	1	3.950	1	None	-10921639	47.383	36	0	152	62214	50.228	4.740	0.674	0.759
ID19	19	23	0.638	575.585	0.000	0	480.020	2	3.950	1	None	-10921639	47.762	4	0	170	62712	56.608	4.599	0.602	0.634
ID14038	14038	23	0.711	576.190	0.000	0	720.030	3	3.950	1	None	-10921639	48.318	6	0	169	63441	56.512	4.803	0.712	0.711
ID374	374	23	0.621	573.768	0.000	0	960.040	4	3.950	1	None	-10921639	38.705	4	0	201	50820	52.222	4.463	0.625	0.570
ID57	57	23	0.664	571.345	0.000	0	1200.050	5	3.950	1	None	-10921639	37.500	6	0	177	49238	50.733	4.510	0.777	0.646
ID9565	9565	23	0.613	571.143	0.000	0	1440.060	6	3.950	1	None	-10921639	34.912	7	0	198	45840	49.578	2.884	0.775	0.615
ID311	311	23	0.405	570.941	0.000	0	1680.070	7	3.950	1	None	-10921639	25.619	7	0	175	33638	38.599	2.444	0.680	0.537
ID10947	10947	23	0.278	571.749	0.000	0	1920.080	8	3.950	1	None	-10921639	25.206	11	0	143	33096	34.460	2.416	0.393	0.413
ID10949	10949	23	0.369	569.528	0.000	0	2160.090	9	3.950	1	None	-10921639	31.985	29	0	121	41996	31.731	5.165	0.559	0.723
ID9476	9476	23	0.412	569.326	0.000	0	2400.100	10	3.950	1	None	-10921639	34.212	18	0	145	44920	36.215	3.661	0.500	0.630
ID8606	8606	24	1.420	588.033	162.254	0	0.000	0	3.950	1	None	-10921639	206.046	232	0	255	270538	59.844	7.009	0.612	2.614
ID17523	17523	24	1.333	588.389	161.714	0	240.010	1	3.950	1	None	-10921639	198.278	215	0	255	260339	59.342	6.837	0.524	2.297
ID2067	2067	24	0.932	587.650	162.965	0	480.020	2	3.950	1	None	-10921639	163.011	184	0	255	214034	69.165	6.823	0.393	1.330
ID15236	15236	24	0.340	592.715	159.681	0	720.030	3	3.950	1	None	-10921639	50.270	7	0	246	66004	64.394	3.135	-0.037	-0.061
ID2910	2910	24	0.316	595.132	153.314	0	960.040	4	3.950	1	None	-10921639	35.746	17	0	214	46935	48.708	2.902	0.271	0.313
ID5218	5218	24	0.313	592.120	154.163	0	1200.050	5	3.950	1	None	-10921639	37.185	21	0	174	48824	43.515	4.476	0.306	0.400
ID10329	10329	24	0.567	591.708	155.548	0	1440.060	6	3.950	1	None	-10921639	55.151	23	0	255	72413	67.659	3.054	0.438	0.496
ID3120	3120	24	0.881	591.190	154.937	0	1680.070	7	3.950	1	None	-10921639	82.938	44	0	255	108898	91.706	3.346	0.445	0.557
ID13008	13008	24	0.979	592.189	154.769	0	1920.080	8	3.950	1	None	-10921639	89.107	61	0	255	116997	95.033	3.610	0.517	0.639
ID17309	17309	24	1.020	590.094	154.974	0	2160.090	9	3.950	1	None	-10921639	96.727	58	0	255	127002	102.074	3.340	0.539	0.664
ID12573	12573	24	0.965	589.409	155.529	0	2400.100	10	3.950	1	None	-10921639	103.300	74	0	255	135633	104.191	3.601	0.418	0.584
ID7010	7010	24	1.050	588.749	155.965	0	2640.110	11	3.950	1	None	-10921639	113.305	80	0	255	148769	113.418	4.002	0.453	0.623
ID29725	29725	24	1.013	588.949	156.768	0	2880.120	12	3.950	1	None	-10921639	130.782	151	0	255	171717	115.336	4.386	0.349	0.587
ID36354	36354	24	1.001	589.033	157.412	0	3120.130	13	3.950	1	None	-10921639	121.597	119	0	255	159657	110.937	4.476	0.360	0.580
ID23111	23111	24	0.861	588.959	157.702	0	3360.140	14	3.950	1	None	-10921639	127.954	132	0	255	168003	110.836	3.450	0.270	0.491
ID26417	26417	24	0.761	589.053	157.514	0	3600.150	15	3.950	1	None	-10921639	108.856	93	0	255	142928	105.061	3.248	0.241	0.402
ID34687	34687	24	0.901	588.617	158.411	0	3840.160	16	3.950	1	None	-10921639	131.758	154	0	255	172998	109.842	4.462	0.279	0.523
ID24762	24762	24	0.945	586.932	159.456	0	4080.170	17	3.950	1	None	-10921639	139.252	175	0	255	182838	114.346	4.458	0.267	0.514
ID19748	19748	24	0.861	587.418	160.303	0	4320.180	18	3.950	1	None	-10921639	135.924	168	0	255	178468	114.568	3.914	0.244	0.466
ID28030	28030	24	0.889	587.860	159.535	0	4560.190	19	3.950	1	None	-10921639	147.264	192	0	255	193357	111.771	4.343	0.248	0.524
ID21420	21420	24	0.841	586.108	159.828	0	4800.200	20	3.950	1	None	-10921639	139.156	170	0	255	182712	114.316	4.304	0.192	0.393
ID33007	33007	24	0.875	584.404	160.057	0	5040.210	21	3.950	1	None	-10921639	140.717	176	0	255	184761	111.128	4.480	0.213	0.444
ID31326	31326	24	0.892	582.824	159.216	0	5280.220	22	3.950	1	None	-10921639	131.476	157	0	255	172628	112.812	4.519	0.246	0.460
ID37938	37938	24	0.997	581.004	159.749	0	5520.230	23	3.950	1	None	-10921639	133.807	160	0	255	175688	112.909	4.547	0.301	0.548
ID41227	41227	24	1.112	581.255	159.368	0	5760.240	24	3.950	1	None	-10921639	168.724	194	0	255	221535	83.357	5.067	0.387	1.129
ID39584	39584	24	0.875	578.705	159.968	0	6000.250	25	3.950	1	None	-10921639	135.883	155	0	255	178415	111.686	4.510	0.223	0.444
ID55233	55233	24	0.916	577.122	160.190	0	6240.260	26	3.950	1	None	-10921639	133.880	164	0	255	175785	115.855	4.031	0.271	0.493
ID50000	50000	24	0.892	575.097	159.957	0	6480.270	27	3.950	1	None	-10921639	131.542	144	0	255	172714	114.699	4.339	0.249	0.458
ID46434	46434	24	0.848	571.763	160.398	0	6720.280	28	3.950	1	None	-10921639	118.283	105	0	255	155306	109.843	3.549	0.266	0.453
ID42927	42927	24	0.572	567.845	161.533	0	6960.290	29	3.950	1	None	-10921639	91.830	62	0	255	120573	91.932	3.016	0.139	0.244
ID9311	9311	25	1.687	433.877	289.238	0	0.000	0	3.950	1	None	-10921639	167.375	200	0	255	219764	92.396	5.668	0.852	1.667
ID18660	18660	25	0.345	432.335	281.475	0	240.010	1	3.950	1	None	-10921639	23.911	6	0	233	31395	41.790	2.241	0.634	0.444
ID4115	4115	25	0.314	431.874	281.941	0	480.020	2	3.950	1	None	-10921639	24.890	8	0	148	32680	31.630	2.872	0.641	0.615
ID15866	15866	25	0.310	432.238	282.946	0	720.030	3	3.950	1	None	-10921639	24.319	8	0	178	31931	33.160	2.372	0.592	0.545
ID5755	5755	25	0.328	431.159	283.454	0	960.040	4	3.950	1	None	-10921639	24.207	6	0	202	31784	38.734	2.551	0.587	0.462
ID7879	7879	25	0.470	430.135	283.825	0	1200.050	5	3.950	1	None	-10921639	31.040	5	0	255	40756	52.837	2.555	0.689	0.479
ID11235	11235	25	0.312	430.754	283.878	0	1440.060	6	3.950	1	None	-10921639	24.775	8	0	147	32529	28.545	2.790	0.702	0.716
ID5214	5214	25	0.260	432.031	284.050	0	1680.070	7	3.950	1	None	-10921639	22.178	9	0	122	29120	23.839	2.673	0.652	0.734
ID14549	14549	25	0.256	432.084	284.667	0	1920.080	8	3.950	1	None	-10921639	22.840	9	0	119	29989	22.271	4.544	0.660	0.815
ID362	362	26	1.363	194.621	0.000	0	0.000	0	3.950	1	None	-10921639	109.484	78	0	255	143753	110.965	6.964	0.679	0.798
ID15792	15792	26	1.267	195.226	0.000	0	240.010	1	3.950	1	None	-10921639	104.065	31	0	255	136638	112.990	7.586	0.644	0.722
ID20	20	26	1.118	196.508	1.662	0	480.020	2	3.950	1	None	-10921639	111.579	77	0	255	146503	109.904	5.386	0.743	0.866
ID14039	14039	26	1.187	198.710	1.042	0	720.030	3	3.950	1	None	-10921639	114.928	100	0	255	150901	110.787	4.837	0.705	0.858
ID394	394	26	1.013	197.888	2.435	0	960.040	4	3.950	1	None	-10921639	110.469	84	0	255	145046	100.810	4.513	0.615	0.835
ID61	61	26	0.911	197.045	1.207	0	1200.050	5	3.950	1	None	-10921639	93.161	45	0	255	122320	102.480	4.524	0.453	0.567
ID9574	9574	26	0.842	195.537	4.384	0	1440.060	6	3.950	1	None	-10921639	88.939	57	0	255	116777	91.063	4.461	0.425	0.582
ID318	318	26	0.964	195.539	4.281	0	1680.070	7	3.950	1	None	-10921639	101.874	77	0	255	133761	92.635	4.424	0.504	0.737
ID10993	10993	26	1.059	195.889	4.453	0	1920.080	8	3.950	1	None	-10921639	111.251	70	0	255	146072	99.589	4.578	0.501	0.746
ID11012	11012	26	1.049	195.751	5.281	0	2160.090	9	3.950	1	None	-10921639	107.099	77	0	255	140621	93.246	4.701	0.450	0.713
ID9493	9493	26	1.146	195.091	5.393	0	2400.100	10	3.950	1	None	-10921639	112.094	79	0	255	147179	95.867	4.678	0.505	0.785
ID3453	3453	26	1.042	193.487	6.159	0	2640.110	11	3.950	1	None	-10921639	104.767	87	0	255	137559	86.313	4.534	0.492	0.800
ID28980	28980	26	0.815	193.655	7.363	0	2880.120	12	3.950	1	None	-10921639	103.228	111	0	255	135538	73.661	4.641	0.456	0.878
ID35583	35583	26	0.966	192.843	4.520	0	3120.130	13	3.950	1	None	-10921639	89.253	64	0	255	117189	82.400	4.650	0.599	0.811
ID22352	22352	26	0.405	194.556	4.608	0	3360.140	14	3.950	1	None	-10921639	43.312	14	0	204	56869	54.117	3.299	0.215	0.283
ID501	501	27	0.870	468.380	5.504	0	0.000	0	3.950	1	None	-10921639	82.735	75	0	252	108631	67.974	4.782	0.626	0.937
ID16040	16040	27	0.534	468.206	3.686	0	240.010	1	3.950	1	None	-10921639	64.970	59	0	194	85305	48.903	4.800	0.542	0.934
ID21	21	27	0.554	466.627	2.472	0	480.020	2	3.950	1	None	-10921639	65.096	59	0	196	85471	47.224	4.784	0.761	1.192
ID14034	14034	27	0.544	465.959	0.000	0	720.030	3	3.950	1	None	-10921639	41.820	33	0	146	54910	42.135	7.084	0.762	0.858
ID359	359	27	0.319	463.738	0.000	0	960.040	4	3.950	1	None	-10921639	29.679	9	0	173	38969	36.985	2.398	0.327	0.395
ID476	476	28	0.586	171.573	4.685	0	0.000	0	3.950	1	None	-10921639	75.278	52	0	245	98840	76.090	15.010	0.194	0.322
ID16041	16041	28	0.604	171.878	3.932	0	240.010	1	3.950	1	None	-10921639	78.898	71	0	250	103593	73.026	4.741	0.330	0.536
ID22	22	28	0.642	174.585	3.109	0	480.020	2	3.950	1	None	-10921639	74.538	50	0	253	97869	77.526	4.490	0.521	0.658
ID14008	14008	28	0.822	175.239	0.000	0	720.030	3	3.950	1	None	-10921639	68.515	17	0	255	89960	82.997	6.731	0.653	0.652
ID405	405	28	0.542	174.667	3.341	0	960.040	4	3.950	1	None	-10921639	68.781	46	0	224	90310	71.328	3.995	0.330	0.478
ID68	68	28	0.455	173.905	3.815	0	1200.050	5	3.950	1	None	-10921639	67.541	47	0	233	88681	68.653	3.517	0.229	0.366
ID9573	9573	28	0.425	172.550	4.527	0	1440.060	6	3.950	1	None	-10921639	57.030	23	0	211	74881	66.784	3.447	0.099	0.154
ID293	293	28	0.684	174.230	0.000	0	1680.070	7	3.950	1	None	-10921639	52.736	0	0	255	69242	86.810	2.836	0.352	0.316
ID10883	10883	28	1.456	174.634	0.000	0	1920.080	8	3.950	1	None	-10921639	97.433	38	0	255	127930	107.102	5.009	0.745	0.777
ID10893	10893	28	1.135	174.230	0.000	0	2160.090	9	3.950	1	None	-10921639	75.736	36	0	255	99441	85.409	4.739	0.705	0.733
ID9461	9461	28	1.393	173.422	0.000	0	2400.100	10	3.950	1	None	-10921639	85.903	7	0	255	112791	104.716	4.773	0.707	0.679
ID3290	3290	28	1.596	172.615	0.000	0	2640.110	11	3.950	1	None	-10921639	119.667	105	0	255	157123	114.719	4.965	0.798	0.926
ID28938	28938	28	1.353	172.211	0.000	0	2880.120	12	3.950	1	None	-10921639	88.915	9	0	255	116745	107.796	4.893	0.641	0.645
ID35555	35555	28	0.793	174.028	0.000	0	3120.130	13	3.950	1	None	-10921639	55.774	0	0	255	73231	89.807	2.932	0.497	0.412
ID22321	22321	28	0.988	174.432	0.000	0	3360.140	14	3.950	1	None	-10921639	62.653	0	0	255	82264	92.880	2.762	0.668	0.540
ID25652	25652	28	0.419	174.230	0.000	0	3600.150	15	3.950	1	None	-10921639	37.703	0	0	255	49504	68.758	2.321	0.338	0.277
ID33908	33908	28	0.587	173.624	0.000	0	3840.160	16	3.950	1	None	-10921639	50.532	26	0	255	66348	68.019	2.388	0.484	0.484
ID23968	23968	28	1.012	172.413	0.000	0	4080.170	17	3.950	1	None	-10921639	64.515	27	0	255	84708	83.537	2.880	0.699	0.635
ID18963	18963	28	1.625	171.807	0.000	0	4320.180	18	3.950	1	None	-10921639	102.279	67	0	255	134292	105.632	5.094	0.866	0.899
ID27271	27271	28	1.074	173.221	0.000	0	4560.190	19	3.950	1	None	-10921639	76.912	23	0	255	100985	94.096	3.882	0.612	0.620
ID20642	20642	28	0.457	172.817	0.000	0	4800.200	20	3.950	1	None	-10921639	45.786	0	0	255	60117	77.951	2.486	0.205	0.200
ID32246	32246	28	0.435	173.422	0.000	0	5040.210	21	3.950	1	None	-10921639	35.296	0	0	255	46343	71.735	2.467	0.210	0.171
ID30570	30570	28	0.742	174.634	0.000	0	5280.220	22	3.950	1	None	-10921639	47.759	0	0	255	62707	86.424	2.829	0.370	0.299
ID37192	37192	28	0.735	176.855	0.000	0	5520.230	23	3.950	1	None	-10921639	47.635	0	0	255	62545	82.498	2.621	0.444	0.355
ID8574	8574	29	0.708	293.067	159.277	0	0.000	0	3.950	1	None	-10921639	69.414	51	0	215	91141	65.095	4.722	0.435	0.647
ID17513	17513	29	0.763	292.110	160.673	0	240.010	1	3.950	1	None	-10921639	68.922	70	0	192	90494	61.371	4.819	0.626	0.865
ID2070	2070	29	0.753	289.780	163.388	0	480.020	2	3.950	1	None	-10921639	64.247	47	0	233	84356	61.127	4.685	0.693	0.860
ID15272	15272	29	0.679	289.050	165.643	0	720.030	3	3.950	1	None	-10921639	65.697	50	0	178	86260	56.943	4.760	0.570	0.838
ID3107	3107	29	0.580	287.484	166.355	0	960.040	4	3.950	1	None	-10921639	64.845	66	0	188	85142	52.890	4.620	0.414	0.717
ID5349	5349	29	0.446	286.780	166.699	0	1200.050	5	3.950	1	None	-10921639	62.788	64	0	209	82440	52.322	4.341	0.175	0.357
ID10404	10404	29	0.458	285.972	168.512	0	1440.060	6	3.950	1	None	-10921639	65.367	65	0	166	85827	46.916	4.741	0.289	0.625
ID3407	3407	29	0.305	287.152	171.058	0	1680.070	7	3.950	1	None	-10921639	52.995	46	0	131	69583	36.905	3.465	0.140	0.353
ID13326	13326	29	0.535	288.608	172.796	0	1920.080	8	3.950	1	None	-10921639	66.896	69	0	181	87834	48.989	4.595	0.353	0.713
ID17518	17518	29	0.511	289.242	174.938	0	2160.090	9	3.950	1	None	-10921639	69.980	70	0	179	91884	53.184	4.573	0.297	0.602
ID12740	12740	29	0.823	289.054	172.614	0	2400.100	10	3.950	1	None	-10921639	92.967	94	0	228	122066	69.119	4.731	0.476	0.867
ID7115	7115	29	0.849	289.246	174.153	0	2640.110	11	3.950	1	None	-10921639	97.447	104	0	255	127948	74.945	4.835	0.493	0.859
ID29829	29829	29	0.711	288.817	175.188	0	2880.120	12	3.950	1	None	-10921639	91.075	102	0	237	119582	68.888	4.680	0.434	0.800
ID36465	36465	29	0.863	288.072	177.107	0	3120.130	13	3.950	1	None	-10921639	98.407	93	0	255	129208	72.760	4.663	0.415	0.793
ID23237	23237	29	0.974	290.735	178.700	0	3360.140	14	3.950	1	None	-10921639	103.471	90	0	255	135857	86.113	4.597	0.496	0.797
ID26544	26544	29	1.016	291.537	179.044	0	3600.150	15	3.950	1	None	-10921639	106.313	94	0	255	139589	96.803	4.604	0.472	0.704
ID34828	34828	29	1.132	290.014	181.139	0	3840.160	16	3.950	1	None	-10921639	113.834	103	0	255	149464	101.432	4.735	0.557	0.803
ID24903	24903	29	1.064	289.360	181.936	0	4080.170	17	3.950	1	None	-10921639	112.359	98	0	255	147527	99.861	4.576	0.486	0.736
ID19890	19890	29	1.052	289.836	183.175	0	4320.180	18	3.950	1	None	-10921639	108.499	93	0	255	142459	95.465	4.462	0.464	0.721
ID28183	28183	29	1.080	291.663	184.396	0	4560.190	19	3.950	1	None	-10921639	118.120	122	0	255	155092	89.407	4.713	0.501	0.881
ID21576	21576	29	1.025	293.518	186.273	0	4800.200	20	3.950	1	None	-10921639	122.644	132	0	255	161032	86.093	4.647	0.480	0.923
ID33172	33172	29	1.149	291.873	187.272	0	5040.210	21	3.950	1	None	-10921639	131.926	145	0	255	173219	101.025	4.730	0.518	0.892
ID31500	31500	29	1.138	292.873	189.056	0	5280.220	22	3.950	1	None	-10921639	130.202	127	0	255	170955	91.599	4.738	0.554	1.014
ID38128	38128	29	1.065	292.972	192.230	0	5520.230	23	3.950	1	None	-10921639	118.906	110	0	255	156123	78.783	4.665	0.548	1.069
ID41430	41430	29	0.848	292.105	194.606	0	5760.240	24	3.950	1	None	-10921639	99.650	94	0	255	130841	77.285	4.464	0.431	0.776
ID39783	39783	29	1.060	292.290	195.160	0	6000.250	25	3.950	1	None	-10921639	126.631	142	0	255	166266	73.929	4.768	0.571	1.245
ID55448	55448	29	0.891	295.682	197.334	0	6240.260	26	3.950	1	None	-10921639	118.828	125	0	242	156021	55.945	5.225	0.495	1.407
ID50185	50185	29	1.036	295.445	190.339	0	6480.270	27	3.950	1	None	-10921639	103.704	83	0	255	136164	89.978	4.659	0.524	0.793
ID46627	46627	29	1.323	294.257	193.000	0	6720.280	28	3.950	1	None	-10921639	147.007	166	0	255	193020	92.713	5.008	0.593	1.180
ID43115	43115	29	0.680	294.229	193.734	0	6960.290	29	3.950	1	None	-10921639	86.474	74	0	240	113540	65.212	4.546	0.312	0.630
ID51913	51913	29	0.792	296.884	194.065	0	7200.300	30	3.950	1	None	-10921639	97.034	79	0	255	127406	85.188	4.561	0.318	0.549
ID44862	44862	29	0.515	297.439	194.609	0	7440.310	31	3.950	1	None	-10921639	84.867	81	0	233	111431	64.215	3.667	0.184	0.411
ID53696	53696	29	0.963	296.901	197.253	0	7680.320	32	3.950	1	None	-10921639	126.513	129	0	255	166112	79.964	4.723	0.412	0.924
ID48395	48395	29	0.676	295.935	197.550	0	7920.330	33	3.950	1	None	-10921639	109.716	112	0	255	144057	72.688	4.576	0.292	0.681
ID57202	57202	29	0.844	296.002	199.250	0	8160.340	34	3.950	1	None	-10921639	126.206	135	0	255	165709	86.430	4.703	0.306	0.685
ID59047	59047	29	1.040	298.720	199.543	0	8400.350	35	3.950	1	None	-10921639	151.369	181	0	255	198748	86.978	5.162	0.443	1.069
ID62813	62813	29	1.088	297.600	200.455	0	8640.360	36	3.950	1	None	-10921639	163.564	190	0	255	214759	84.823	5.932	0.458	1.212
ID64698	64698	29	0.927	297.775	203.153	0	8880.370	37	3.950	1	None	-10921639	138.148	156	0	255	181388	91.086	4.766	0.285	0.673
ID60945	60945	29	1.135	294.377	204.305	0	9120.380	38	3.950	1	None	-10921639	154.848	189	0	255	203316	99.103	4.813	0.383	0.865
ID66570	66570	29	0.691	301.191	200.076	0	9360.390	39	3.950	1	None	-10921639	115.001	117	0	255	150996	85.414	4.358	0.208	0.464
ID68485	68485	29	1.060	301.521	200.559	0	9600.400	40	3.950	1	None	-10921639	138.528	160	0	255	181887	85.376	4.934	0.430	0.976
ID70404	70404	29	1.116	302.941	202.265	0	9840.410	41	3.950	1	None	-10921639	144.910	165	0	255	190267	83.565	5.020	0.523	1.191
ID72324	72324	29	1.098	306.579	203.923	0	10080.420	42	3.950	1	None	-10921639	143.069	171	0	255	187849	72.779	5.022	0.575	1.435
ID78262	78262	29	1.027	306.528	204.962	0	10320.430	43	3.950	1	None	-10921639	118.061	111	0	255	155014	69.581	4.781	0.585	1.252
ID76269	76269	29	0.545	307.821	205.627	0	10560.440	44	3.950	1	None	-10921639	97.259	105	0	231	127701	49.343	6.595	0.406	1.139
ID74283	74283	29	0.759	307.859	206.489	0	10800.450	45	3.950	1	None	-10921639	118.339	134	0	240	155379	60.686	6.795	0.481	1.266
ID82202	82202	29	0.590	308.145	206.669	0	11040.460	46	3.950	1	None	-10921639	104.039	110	0	255	136603	65.486	3.149	0.185	0.496
ID80211	80211	29	0.795	307.222	206.913	0	11280.470	47	3.950	1	None	-10921639	127.799	136	0	255	167800	72.282	4.514	0.276	0.764
ID464	464	30	0.965	230.703	4.236	0	0.000	0	3.950	1	None	-10921639	105.576	34	0	255	138621	114.224	4.542	0.440	0.564
ID16046	16046	30	0.928	230.546	4.354	0	240.010	1	3.950	1	None	-10921639	104.232	51	0	255	136857	110.182	4.492	0.368	0.509
ID23	23	30	0.782	232.266	3.298	0	480.020	2	3.950	1	None	-10921639	100.474	60	0	255	131922	102.573	4.421	0.386	0.545
ID14052	14052	30	1.073	233.355	3.869	0	720.030	3	3.950	1	None	-10921639	127.719	141	0	255	167695	94.813	5.074	0.615	1.026
ID426	426	30	1.349	233.084	4.333	0	960.040	4	3.950	1	None	-10921639	148.986	177	0	255	195618	90.278	5.834	0.799	1.466
ID87	87	30	1.366	230.847	5.419	0	1200.050	5	3.950	1	None	-10921639	138.393	155	0	255	181710	85.603	5.077	0.779	1.415
ID9582	9582	30	0.996	230.831	5.494	0	1440.060	6	3.950	1	None	-10921639	103.286	94	0	255	135614	75.334	4.858	0.582	1.008
ID1022	1022	30	0.613	230.558	5.944	0	1680.070	7	3.950	1	None	-10921639	67.202	56	0	193	88236	54.356	4.742	0.424	0.736
ID11033	11033	30	0.888	232.085	6.410	0	1920.080	8	3.950	1	None	-10921639	83.546	76	0	241	109696	69.298	4.739	0.576	0.881
ID11036	11036	30	1.135	231.345	6.524	0	2160.090	9	3.950	1	None	-10921639	92.821	77	0	255	121874	81.002	4.538	0.834	1.042
ID9498	9498	30	1.208	229.975	6.419	0	2400.100	10	3.950	1	None	-10921639	116.497	117	0	255	152961	72.875	4.799	0.809	1.430
ID3505	3505	30	0.560	228.731	8.428	0	2640.110	11	3.950	1	None	-10921639	71.859	77	0	161	94351	38.405	5.099	0.566	1.352
ID28984	28984	30	0.453	226.991	7.445	0	2880.120	12	3.950	1	None	-10921639	56.045	51	0	168	73587	43.687	4.840	0.347	0.662
ID35599	35599	30	0.428	225.956	6.980	0	3120.130	13	3.950	1	None	-10921639	53.704	48	0	166	70513	51.170	4.349	0.223	0.382
ID22373	22373	30	0.261	226.075	7.594	0	3360.140	14	3.950	1	None	-10921639	39.425	26	0	173	51765	45.581	2.990	0.007	0.012
ID9298	9298	31	1.332	351.250	285.109	0	0.000	0	3.950	1	None	-10921639	159.558	177	0	255	209499	66.063	6.279	0.719	2.021
ID18670	18670	31	1.236	349.363	284.494	0	240.010	1	3.950	1	None	-10921639	172.506	177	17	255	226501	36.920	7.750	0.709	3.875
ID4119	4119	31	1.327	351.165	282.270	0	480.020	2	3.950	1	None	-10921639	165.327	173	0	255	217074	55.122	6.983	0.756	2.583
ID15861	15861	31	0.996	353.871	282.141	0	720.030	3	3.950	1	None	-10921639	125.523	135	0	255	164812	44.810	6.855	0.821	2.525
ID5724	5724	31	0.976	353.959	282.027	0	960.040	4	3.950	1	None	-10921639	124.835	135	0	213	163909	47.429	6.989	0.796	2.333
ID7825	7825	31	1.016	353.054	279.263	0	1200.050	5	3.950	1	None	-10921639	125.341	139	0	255	164573	67.448	5.035	0.612	1.411
ID468	468	32	0.932	249.146	4.146	0	0.000	0	3.950	1	None	-10921639	105.673	85	0	255	138748	97.399	4.580	0.530	0.751
ID16043	16043	32	0.904	248.316	4.048	0	240.010	1	3.950	1	None	-10921639	110.124	106	0	255	144593	100.445	4.576	0.515	0.746
ID24	24	32	0.862	246.433	3.497	0	480.020	2	3.950	1	None	-10921639	127.011	147	0	255	166765	84.471	4.863	0.639	1.172
ID14053	14053	32	1.019	246.186	4.159	0	720.030	3	3.950	1	None	-10921639	129.022	136	0	255	169406	80.223	4.916	0.642	1.258
ID432	432	32	1.003	244.728	4.156	0	960.040	4	3.950	1	None	-10921639	129.652	135	0	255	170233	80.739	5.078	0.652	1.267
ID82	82	32	0.927	243.106	4.822	0	1200.050	5	3.950	1	None	-10921639	117.928	109	0	255	154840	66.739	4.957	0.645	1.385
ID9584	9584	32	0.514	241.567	5.662	0	1440.060	6	3.950	1	None	-10921639	79.508	74	0	208	104394	50.502	4.672	0.399	0.898
ID1018	1018	32	0.375	241.216	5.153	0	1680.070	7	3.950	1	None	-10921639	62.922	63	0	149	82617	34.054	8.426	0.404	1.063
ID11011	11011	32	0.420	243.151	5.353	0	1920.080	8	3.950	1	None	-10921639	64.800	60	0	186	85083	43.899	5.349	0.413	0.863
ID11003	11003	32	0.597	243.256	5.026	0	2160.090	9	3.950	1	None	-10921639	82.378	83	0	230	108162	54.022	8.537	0.577	1.116
ID460	460	33	0.876	411.944	3.753	0	0.000	0	3.950	1	None	-10921639	100.685	91	0	255	132200	83.867	4.892	0.563	0.865
ID16037	16037	33	0.664	412.101	1.721	0	240.010	1	3.950	1	None	-10921639	73.835	60	0	236	96946	63.996	4.992	0.691	0.943
ID25	25	33	0.868	410.961	3.455	0	480.020	2	3.950	1	None	-10921639	94.173	86	0	255	123649	82.444	4.672	0.617	0.872
ID14041	14041	33	0.578	411.184	2.140	0	720.030	3	3.950	1	None	-10921639	66.953	48	0	246	87909	66.754	4.789	0.572	0.730
ID384	384	33	0.251	413.343	1.545	0	960.040	4	3.950	1	None	-10921639	36.858	27	0	123	48395	36.828	3.059	0.429	0.600
ID80	80	33	0.235	412.236	4.624	0	1200.050	5	3.950	1	None	-10921639	36.497	15	0	142	47921	38.121	15.010	0.121	0.206
ID8608	8608	34	1.108	381.683	162.596	0	0.000	0	3.950	1	None	-10921639	124.143	114	0	255	163000	87.186	4.873	0.609	1.078
ID17537	17537	34	1.183	380.462	163.208	0	240.010	1	3.950	1	None	-10921639	121.380	119	0	255	159372	104.978	4.614	0.585	0.854
ID2073	2073	34	1.051	377.851	163.635	0	480.020	2	3.950	1	None	-10921639	135.762	158	0	255	178255	76.652	5.177	0.493	1.169
ID15274	15274	34	1.006	378.639	166.275	0	720.030	3	3.950	1	None	-10921639	128.087	138	0	251	168178	59.782	6.292	0.668	1.716
ID3150	3150	34	0.751	378.648	169.195	0	960.040	4	3.950	1	None	-10921639	100.890	115	0	255	132468	66.780	4.932	0.426	0.902
ID5376	5376	34	0.702	379.477	169.858	0	1200.050	5	3.950	1	None	-10921639	80.159	72	0	235	105249	71.616	4.467	0.321	0.544
ID10418	10418	34	0.369	376.850	171.683	0	1440.060	6	3.950	1	None	-10921639	43.436	15	0	203	57031	57.854	3.052	0.041	0.059
ID3584	3584	34	0.247	384.246	179.316	0	1680.070	7	3.950	1	None	-10921639	36.506	35	0	121	47933	29.082	4.606	0.232	0.472
ID13435	13435	34	0.391	385.096	180.403	0	1920.080	8	3.950	1	None	-10921639	44.443	30	0	175	58354	46.190	3.472	0.268	0.406
ID26	26	35	0.378	488.542	3.369	0	480.020	2	3.950	1	None	-10921639	50.069	61	0	156	65740	39.466	4.856	0.555	0.905
ID14043	14043	35	0.412	488.776	2.187	0	720.030	3	3.950	1	None	-10921639	52.306	61	0	150	68678	37.751	4.937	0.671	1.112
ID363	363	35	0.376	486.754	0.000	0	960.040	4	3.950	1	None	-10921639	37.497	42	0	117	49233	34.271	5.086	0.576	0.800
ID53	53	35	0.284	485.139	0.000	0	1200.050	5	3.950	1	None	-10921639	33.498	32	0	118	43983	31.689	4.883	0.468	0.674
ID9562	9562	35	0.275	483.725	0.000	0	1440.060	6	3.950	1	None	-10921639	32.831	30	0	114	43107	32.551	5.180	0.431	0.608
ID308	308	35	0.291	483.523	0.000	0	1680.070	7	3.950	1	None	-10921639	30.714	20	0	115	40327	32.810	4.714	0.346	0.481
ID479	479	36	0.920	222.934	4.575	0	0.000	0	3.950	1	None	-10921639	152.656	197	0	255	200437	105.723	5.375	0.436	0.877
ID16042	16042	36	0.734	223.805	4.135	0	240.010	1	3.950	1	None	-10921639	139.749	163	0	255	183491	106.810	15.010	0.309	0.618
ID27	27	36	0.744	225.528	3.606	0	480.020	2	3.950	1	None	-10921639	120.055	114	0	255	157632	107.182	4.555	0.316	0.539
ID14014	14014	36	0.903	225.510	0.000	0	720.030	3	3.950	1	None	-10921639	98.676	20	0	255	129561	108.947	2.623	0.290	0.407
ID328	328	36	1.157	223.289	0.000	0	960.040	4	3.950	1	None	-10921639	95.061	45	0	255	124815	104.669	4.780	0.454	0.567
ID9285	9285	37	1.224	149.404	279.561	0	0.000	0	3.950	1	None	-10921639	150.394	152	16	254	197467	39.554	7.636	0.807	3.395
ID18654	18654	37	0.706	149.641	280.216	0	240.010	1	3.950	1	None	-10921639	79.286	74	0	168	104103	30.713	6.682	0.780	2.262
ID4123	4123	37	0.667	149.335	282.451	0	480.020	2	3.950	1	None	-10921639	69.244	67	0	173	90918	38.178	5.077	0.787	1.597
ID15872	15872	37	0.430	149.927	285.913	0	720.030	3	3.950	1	None	-10921639	53.558	52	0	111	70322	20.012	8.082	0.757	2.307
ID5836	5836	37	0.655	150.099	292.466	0	960.040	4	3.950	1	None	-10921639	70.816	70	0	175	92982	34.270	6.474	0.784	1.816
ID8004	8004	37	0.998	150.560	295.662	0	1200.050	5	3.950	1	None	-10921639	104.321	107	0	221	136974	45.479	5.671	0.853	2.111
ID11394	11394	37	0.853	151.424	301.005	0	1440.060	6	3.950	1	None	-10921639	78.093	71	0	204	102536	48.562	4.942	0.901	1.524
ID5335	5335	37	1.081	152.458	305.674	0	1680.070	7	3.950	1	None	-10921639	96.458	90	0	253	126650	63.124	4.883	0.908	1.454
ID14709	14709	37	1.355	158.840	310.395	0	1920.080	8	3.950	1	None	-10921639	125.299	122	0	255	164518	76.415	4.979	0.892	1.547
ID18752	18752	37	1.255	165.633	317.084	0	2160.090	9	3.950	1	None	-10921639	126.966	130	0	255	166706	69.215	5.078	0.822	1.655
ID13867	13867	37	1.057	168.613	319.812	0	2400.100	10	3.950	1	None	-10921639	106.372	103	0	255	139666	71.976	4.800	0.641	1.155
ID8663	8663	37	1.239	171.884	322.677	0	2640.110	11	3.950	1	None	-10921639	127.126	123	0	255	166917	91.349	4.990	0.593	1.036
ID30456	30456	37	1.507	175.512	322.639	0	2880.120	12	3.950	1	None	-10921639	139.727	146	0	255	183461	90.955	5.665	0.978	1.519
ID37081	37081	37	0.802	178.022	324.223	0	3120.130	13	3.950	1	None	-10921639	71.430	70	0	207	93787	45.015	4.952	0.956	1.551
ID23853	23853	37	0.646	178.307	324.529	0	3360.140	14	3.950	1	None	-10921639	59.241	53	0	160	77783	35.667	4.796	0.902	1.575
ID27157	27157	37	1.343	180.178	325.729	0	3600.150	15	3.950	1	None	-10921639	102.476	64	0	255	134551	91.657	4.537	0.971	1.102
ID35433	35433	37	1.004	184.136	323.629	0	3840.160	16	3.950	1	None	-10921639	82.417	67	0	255	108213	67.418	4.719	0.957	1.196
ID25517	25517	37	0.969	185.568	323.531	0	4080.170	17	3.950	1	None	-10921639	83.604	66	0	255	109772	67.849	4.781	0.915	1.177
ID20511	20511	37	1.167	188.646	325.736	0	4320.180	18	3.950	1	None	-10921639	88.624	54	0	255	116363	92.988	4.418	0.955	0.931
ID28811	28811	37	0.683	189.002	329.940	0	4560.190	19	3.950	1	None	-10921639	63.973	56	0	187	83997	40.074	5.047	0.940	1.547
ID22188	22188	37	0.835	191.073	329.666	0	4800.200	20	3.950	1	None	-10921639	53.193	5	0	255	69843	76.812	3.029	0.866	0.643
ID33783	33783	37	0.555	195.054	331.982	0	5040.210	21	3.950	1	None	-10921639	37.096	10	0	201	48707	46.473	3.119	0.942	0.774
ID32112	32112	37	0.586	197.336	333.050	0	5280.220	22	3.950	1	None	-10921639	40.747	31	0	171	53501	44.965	4.387	0.959	0.887
ID38714	38714	37	0.272	199.498	335.671	0	5520.230	23	3.950	1	None	-10921639	22.730	14	0	70	29844	19.387	4.749	0.903	1.112
ID345	345	38	1.410	105.588	0.000	0	0.000	0	3.950	1	None	-10921639	111.786	120	0	255	146775	98.725	4.917	0.752	0.972
ID16039	16039	38	1.136	104.821	2.644	0	240.010	1	3.950	1	None	-10921639	147.610	168	0	255	193812	74.512	6.224	0.812	1.775
ID29	29	38	0.769	104.632	3.903	0	480.020	2	3.950	1	None	-10921639	110.193	114	0	255	144684	91.204	4.771	0.410	0.702
ID14050	14050	38	0.727	105.728	3.546	0	720.030	3	3.950	1	None	-10921639	112.069	123	0	255	147147	93.309	4.681	0.351	0.624
ID440	440	38	0.735	105.575	4.495	0	960.040	4	3.950	1	None	-10921639	108.813	100	0	255	142872	96.045	4.542	0.233	0.429
ID73	73	38	0.672	105.212	4.253	0	1200.050	5	3.950	1	None	-10921639	127.775	141	0	255	167768	88.249	4.970	0.323	0.707
ID9579	9579	38	0.655	104.699	5.089	0	1440.060	6	3.950	1	None	-10921639	133.257	151	0	255	174966	75.119	5.956	0.358	0.936
ID1017	1017	38	0.541	103.903	5.187	0	1680.070	7	3.950	1	None	-10921639	122.031	135	0	255	160227	74.809	5.822	0.286	0.726
ID11021	11021	38	0.567	104.931	6.294	0	1920.080	8	3.950	1	None	-10921639	99.142	103	0	255	130174	83.622	15.010	0.097	0.210
ID11057	11057	38	0.507	104.764	7.213	0	2160.090	9	3.950	1	None	-10921639	90.992	60	0	255	119473	92.775	4.347	-0.026	-0.053
ID9506	9506	38	0.508	104.238	8.045	0	2400.100	10	3.950	1	None	-10921639	94.134	47	0	255	123598	101.910	4.364	-0.073	-0.145
ID3489	3489	38	0.625	103.781	8.071	0	2640.110	11	3.950	1	None	-10921639	92.685	60	0	255	121695	96.349	4.542	0.025	0.047
ID28990	28990	38	0.775	104.177	8.215	0	2880.120	12	3.950	1	None	-10921639	101.305	86	0	255	133013	101.578	4.687	0.130	0.230
ID35602	35602	38	0.764	105.639	7.961	0	3120.130	13	3.950	1	None	-10921639	99.388	80	0	255	130496	95.781	4.597	0.156	0.280
ID22376	22376	38	0.798	106.536	9.573	0	3360.140	14	3.950	1	None	-10921639	100.323	76	0	255	131724	97.934	4.609	0.187	0.323
ID25693	25693	38	0.682	107.627	8.217	0	3600.150	15	3.950	1	None	-10921639	83.524	36	0	255	109667	92.109	4.463	0.127	0.204
ID453	453	39	0.452	115.824	2.665	0	0.000	0	3.950	1	None	-10921639	76.797	58	0	255	100835	76.142	4.550	0.267	0.425
ID16038	16038	39	0.497	114.501	2.420	0	240.010	1	3.950	1	None	-10921639	70.887	50	0	255	93075	76.678	3.022	0.260	0.381
ID30	30	39	0.648	113.495	3.826	0	480.020	2	3.950	1	None	-10921639	91.674	67	0	255	120368	94.033	4.351	0.222	0.355
ID14046	14046	39	0.576	114.197	2.880	0	720.030	3	3.950	1	None	-10921639	93.081	79	0	255	122216	85.616	4.055	0.298	0.499
ID400	400	39	0.615	114.139	3.491	0	960.040	4	3.950	1	None	-10921639	97.507	89	0	255	128027	84.413	4.547	0.304	0.538
ID85	85	39	0.751	112.647	5.317	0	1200.050	5	3.950	1	None	-10921639	99.075	100	0	255	130086	86.101	4.540	0.234	0.436
ID9547	9547	39	0.461	116.692	0.000	0	1440.060	6	3.950	1	None	-10921639	57.389	0	0	255	75352	97.976	3.494	0.088	0.095
ID288	288	39	0.602	116.894	0.000	0	1680.070	7	3.950	1	None	-10921639	56.525	0	0	255	74217	96.509	3.627	0.148	0.151
ID10869	10869	39	0.771	119.114	0.000	0	1920.080	8	3.950	1	None	-10921639	74.202	2	0	255	97427	98.000	4.418	0.197	0.249
ID10878	10878	39	0.717	120.729	0.000	0	2160.090	9	3.950	1	None	-10921639	83.064	69	0	255	109063	86.379	4.708	0.276	0.416
ID8610	8610	40	0.572	531.678	162.999	0	0.000	0	3.950	1	None	-10921639	46.708	24	0	188	61327	47.701	3.140	0.688	0.798
ID17525	17525	40	0.779	531.794	162.025	0	240.010	1	3.950	1	None	-10921639	62.749	40	0	235	82389	58.998	4.530	0.753	0.914
ID2078	2078	40	0.847	529.571	163.823	0	480.020	2	3.950	1	None	-10921639	72.792	63	0	205	95576	60.431	4.810	0.778	1.054
ID15252	15252	40	0.710	530.643	162.080	0	720.030	3	3.950	1	None	-10921639	53.609	18	0	241	70389	65.291	3.495	0.634	0.637
ID3089	3089	40	0.774	528.936	164.938	0	960.040	4	3.950	1	None	-10921639	59.980	20	0	255	78754	76.042	3.175	0.551	0.561
ID5336	5336	40	0.590	527.415	165.356	0	1200.050	5	3.950	1	None	-10921639	56.753	15	0	239	74517	71.235	3.026	0.318	0.385
ID10391	10391	40	0.758	528.266	166.800	0	1440.060	6	3.950	1	None	-10921639	68.179	39	0	255	89519	74.396	4.552	0.482	0.596
ID3340	3340	40	0.720	528.491	168.209	0	1680.070	7	3.950	1	None	-10921639	54.526	11	0	239	71593	72.903	3.206	0.593	0.557
ID13279	13279	40	0.805	528.442	168.497	0	1920.080	8	3.950	1	None	-10921639	66.041	26	0	255	86712	80.468	3.378	0.460	0.517
ID17448	17448	40	0.806	528.105	168.920	0	2160.090	9	3.950	1	None	-10921639	66.240	17	0	255	86973	80.792	3.703	0.452	0.511
ID12716	12716	40	1.124	527.831	169.126	0	2400.100	10	3.950	1	None	-10921639	92.875	81	0	255	121945	86.291	4.735	0.793	0.952
ID7102	7102	40	0.934	526.028	171.196	0	2640.110	11	3.950	1	None	-10921639	84.269	89	0	226	110645	65.461	4.816	0.818	1.158
ID29818	29818	40	0.852	525.830	172.461	0	2880.120	12	3.950	1	None	-10921639	68.222	46	0	233	89576	62.002	4.677	0.887	1.034
ID36444	36444	40	0.796	525.400	173.919	0	3120.130	13	3.950	1	None	-10921639	68.454	66	0	208	89880	57.297	4.874	0.879	1.117
ID23211	23211	40	0.752	523.928	174.719	0	3360.140	14	3.950	1	None	-10921639	69.935	66	0	200	91825	53.327	4.847	0.786	1.154
ID26511	26511	40	0.506	525.901	174.214	0	3600.150	15	3.950	1	None	-10921639	60.385	55	0	176	79286	50.381	3.483	0.404	0.689
ID34774	34774	40	0.393	526.705	173.024	0	3840.160	16	3.950	1	None	-10921639	48.807	37	0	175	64084	46.931	3.626	0.208	0.358
ID24849	24849	40	0.617	524.939	173.608	0	4080.170	17	3.950	1	None	-10921639	71.186	78	0	193	93467	56.164	4.899	0.402	0.727
ID19835	19835	40	0.683	525.675	174.533	0	4320.180	18	3.950	1	None	-10921639	78.627	83	0	220	103237	54.575	5.009	0.502	0.963
ID28123	28123	40	0.777	525.428	174.730	0	4560.190	19	3.950	1	None	-10921639	86.654	96	0	212	113777	59.851	4.999	0.518	0.988
ID21509	21509	40	0.857	523.457	175.307	0	4800.200	20	3.950	1	None	-10921639	91.686	93	0	241	120384	67.530	4.821	0.522	0.931
ID33094	33094	40	0.881	521.192	174.593	0	5040.210	21	3.950	1	None	-10921639	87.784	67	0	255	115260	86.936	4.575	0.416	0.593
ID31411	31411	40	0.807	521.137	174.423	0	5280.220	22	3.950	1	None	-10921639	75.918	26	0	255	99680	88.074	3.165	0.347	0.444
ID38021	38021	40	0.947	518.732	174.040	0	5520.230	23	3.950	1	None	-10921639	89.432	45	0	255	117424	95.923	4.415	0.383	0.517
ID41302	41302	40	0.952	516.584	172.140	0	5760.240	24	3.950	1	None	-10921639	100.608	99	0	255	132098	86.551	4.667	0.463	0.736
ID39650	39650	40	1.065	513.403	171.046	0	6000.250	25	3.950	1	None	-10921639	94.861	49	0	255	124553	101.475	4.505	0.533	0.650
ID55294	55294	40	1.080	511.080	170.339	0	6240.260	26	3.950	1	None	-10921639	97.075	46	0	255	127460	104.064	4.589	0.513	0.633
ID50059	50059	40	1.071	508.523	169.198	0	6480.270	27	3.950	1	None	-10921639	100.244	66	0	255	131620	102.449	4.554	0.509	0.660
ID46489	46489	40	0.958	506.816	169.382	0	6720.280	28	3.950	1	None	-10921639	96.360	62	0	255	126521	98.925	4.476	0.388	0.544
ID42983	42983	40	0.930	503.433	170.712	0	6960.290	29	3.950	1	None	-10921639	92.933	34	0	255	122021	105.143	4.273	0.296	0.404
ID51783	51783	40	0.880	501.697	171.694	0	7200.300	30	3.950	1	None	-10921639	94.811	57	0	255	124487	97.730	4.553	0.275	0.419
ID44730	44730	40	0.689	501.141	171.834	0	7440.310	31	3.950	1	None	-10921639	85.268	8	0	255	111957	103.396	3.352	0.132	0.192
ID53560	53560	40	0.801	501.043	172.959	0	7680.320	32	3.950	1	None	-10921639	91.295	48	0	255	119870	98.888	3.688	0.201	0.309
ID48254	48254	40	1.005	501.228	172.619	0	7920.330	33	3.950	1	None	-10921639	107.883	83	0	255	141651	99.423	4.450	0.424	0.646
ID57051	57051	40	0.964	500.391	173.139	0	8160.340	34	3.950	1	None	-10921639	109.575	89	0	255	143872	105.017	4.573	0.410	0.607
ID58894	58894	40	0.977	502.614	172.761	0	8400.350	35	3.950	1	None	-10921639	94.425	36	0	255	123980	104.358	3.994	0.403	0.520
ID62645	62645	40	1.039	498.803	171.892	0	8640.360	36	3.950	1	None	-10921639	93.970	26	0	255	123383	106.962	4.475	0.444	0.540
ID64511	64511	40	1.028	498.266	170.498	0	8880.370	37	3.950	1	None	-10921639	96.008	39	0	255	126059	105.749	4.517	0.404	0.523
ID60752	60752	40	0.949	492.931	169.975	0	9120.380	38	3.950	1	None	-10921639	89.892	15	0	255	118028	106.357	4.541	0.324	0.413
ID66377	66377	40	0.963	494.434	168.439	0	9360.390	39	3.950	1	None	-10921639	92.418	14	0	255	121345	107.139	4.530	0.287	0.385
ID68284	68284	40	0.911	492.045	166.659	0	9600.400	40	3.950	1	None	-10921639	92.516	40	0	255	121474	104.212	4.259	0.273	0.380
ID70203	70203	40	1.123	488.462	166.900	0	9840.410	41	3.950	1	None	-10921639	95.629	31	0	255	125561	109.640	4.493	0.508	0.587
ID72105	72105	40	1.081	484.491	166.118	0	10080.420	42	3.950	1	None	-10921639	102.627	52	0	255	134749	106.484	4.512	0.447	0.595
ID78041	78041	40	1.079	479.667	167.528	0	10320.430	43	3.950	1	None	-10921639	124.723	122	0	255	163761	99.660	4.494	0.450	0.777
ID76047	76047	40	1.069	478.204	168.100	0	10560.440	44	3.950	1	None	-10921639	132.155	140	0	255	173519	94.800	4.698	0.460	0.879
ID74052	74052	40	0.987	477.099	166.938	0	10800.450	45	3.950	1	None	-10921639	118.263	106	0	255	155279	97.569	4.577	0.324	0.594
ID81976	81976	40	0.957	479.273	168.658	0	11040.460	46	3.950	1	None	-10921639	109.014	92	0	255	143135	94.622	4.746	0.321	0.559
ID79996	79996	40	0.717	477.202	169.891	0	11280.470	47	3.950	1	None	-10921639	92.617	67	0	255	121606	88.830	3.456	0.140	0.256
ID83949	83949	40	0.722	479.518	169.342	0	11520.480	48	3.950	1	None	-10921639	91.792	58	0	255	120523	95.526	4.092	0.118	0.203
ID87304	87304	40	0.639	478.423	169.395	0	11760.490	49	3.950	1	None	-10921639	90.209	81	0	255	118445	82.425	4.398	0.203	0.370
ID89867	89867	40	0.783	474.933	169.001	0	12000.500	50	3.950	1	None	-10921639	103.441	88	0	255	135818	89.715	15.010	0.270	0.490
ID9270	9270	41	0.326	284.266	275.775	0	0.000	0	3.950	1	None	-10921639	58.558	56	0	194	76887	50.415	4.553	0.122	0.253
ID18644	18644	41	0.392	285.123	278.485	0	240.010	1	3.950	1	None	-10921639	68.406	70	0	161	89817	38.783	4.895	0.336	0.887
ID4127	4127	41	0.852	285.810	282.418	0	480.020	2	3.950	1	None	-10921639	104.005	109	0	255	136559	60.945	5.122	0.599	1.279
ID15863	15863	41	0.806	284.977	282.448	0	720.030	3	3.950	1	None	-10921639	108.217	122	0	252	142089	56.873	5.484	0.528	1.314
ID5764	5764	41	1.077	281.083	284.156	0	960.040	4	3.950	1	None	-10921639	128.071	140	0	255	168157	72.553	4.967	0.558	1.264
ID7885	7885	41	0.999	278.787	284.865	0	1200.050	5	3.950	1	None	-10921639	120.599	137	0	255	158346	69.661	5.270	0.538	1.211
ID11248	11248	41	0.816	278.428	284.941	0	1440.060	6	3.950	1	None	-10921639	101.037	114	0	250	132661	72.168	4.776	0.389	0.784
ID5222	5222	41	0.522	281.157	284.576	0	1680.070	7	3.950	1	None	-10921639	74.999	72	0	209	98474	59.608	4.352	0.271	0.536
ID14547	14547	41	0.724	279.905	284.597	0	1920.080	8	3.950	1	None	-10921639	89.433	97	0	241	117426	68.057	4.639	0.431	0.792
ID18494	18494	41	0.809	280.074	285.228	0	2160.090	9	3.950	1	None	-10921639	92.862	96	0	232	121928	61.342	4.781	0.544	1.067
ID13688	13688	41	0.965	281.388	285.031	0	2400.100	10	3.950	1	None	-10921639	100.864	108	0	237	132435	57.840	5.001	0.741	1.484
ID8483	8483	41	1.100	283.523	286.911	0	2640.110	11	3.950	1	None	-10921639	120.633	138	0	248	158391	61.517	6.651	0.787	1.728
ID30380	30380	41	1.332	285.701	290.035	0	2880.120	12	3.950	1	None	-10921639	136.276	154	0	255	178931	86.927	5.014	0.707	1.298
ID36998	36998	41	1.268	282.804	290.152	0	3120.130	13	3.950	1	None	-10921639	138.107	152	0	255	181334	70.606	6.143	0.781	1.715
ID23775	23775	41	1.146	282.075	291.257	0	3360.140	14	3.950	1	None	-10921639	120.354	141	0	255	158025	72.125	5.317	0.734	1.412
ID27072	27072	41	0.788	278.217	292.713	0	3600.150	15	3.950	1	None	-10921639	103.099	116	0	229	135369	58.941	4.918	0.543	1.232
ID35348	35348	41	0.390	271.367	292.016	0	3840.160	16	3.950	1	None	-10921639	65.313	45	0	212	85756	65.927	2.930	0.191	0.318
ID25440	25440	41	1.208	265.650	294.599	0	4080.170	17	3.950	1	None	-10921639	114.708	130	0	255	150611	85.809	5.009	0.834	1.216
ID20439	20439	41	1.128	267.317	296.562	0	4320.180	18	3.950	1	None	-10921639	120.816	131	0	255	158631	83.493	4.799	0.666	1.157
ID28730	28730	41	0.961	269.340	295.405	0	4560.190	19	3.950	1	None	-10921639	110.747	132	0	255	145411	80.474	4.793	0.548	0.974
ID22104	22104	41	1.106	270.180	296.030	0	4800.200	20	3.950	1	None	-10921639	111.963	124	0	255	147008	93.619	4.569	0.604	0.901
ID33695	33695	41	1.211	270.213	296.841	0	5040.210	21	3.950	1	None	-10921639	118.267	122	0	255	155284	96.433	4.681	0.713	1.021
ID32022	32022	41	1.203	269.618	298.092	0	5280.220	22	3.950	1	None	-10921639	137.454	158	0	255	180477	76.017	5.503	0.664	1.443
ID38632	38632	41	1.031	268.400	300.834	0	5520.230	23	3.950	1	None	-10921639	120.730	135	0	255	158518	80.550	5.097	0.517	1.021
ID41937	41937	41	1.088	266.726	302.968	0	5760.240	24	3.950	1	None	-10921639	129.455	152	0	255	169975	73.643	5.220	0.579	1.289
ID40303	40303	41	1.351	266.002	307.633	0	6000.250	25	3.950	1	None	-10921639	155.541	163	0	255	204225	59.788	7.306	0.775	2.271
ID55952	55952	41	1.113	263.464	309.764	0	6240.260	26	3.950	1	None	-10921639	133.004	134	0	255	174634	63.079	4.929	0.637	1.642
ID50744	50744	41	1.282	260.460	312.499	0	6480.270	27	3.950	1	None	-10921639	144.356	148	0	255	189540	65.379	7.426	0.773	1.925
ID47188	47188	41	0.501	263.941	314.934	0	6720.280	28	3.950	1	None	-10921639	53.486	31	0	202	70227	57.633	4.506	0.220	0.334
ID43668	43668	41	0.587	261.595	314.741	0	6960.290	29	3.950	1	None	-10921639	62.590	45	0	233	82181	62.053	3.428	0.312	0.480
ID52474	52474	41	0.431	261.595	314.517	0	7200.300	30	3.950	1	None	-10921639	70.065	64	0	211	91996	55.202	2.957	0.208	0.438
ID8580	8580	42	0.843	329.558	160.218	0	0.000	0	3.950	1	None	-10921639	87.255	80	0	255	114566	78.492	4.537	0.452	0.692
ID17507	17507	42	0.942	336.510	160.592	0	240.010	1	3.950	1	None	-10921639	136.647	140	0	255	179418	61.652	4.898	0.415	1.300
ID2081	2081	42	1.096	330.785	163.890	0	480.020	2	3.950	1	None	-10921639	140.953	144	0	255	185071	75.400	6.848	0.632	1.448
ID15277	15277	42	1.487	332.539	166.654	0	720.030	3	3.950	1	None	-10921639	176.512	213	0	255	231760	85.494	5.593	0.703	1.704
ID3145	3145	42	1.242	330.226	168.825	0	960.040	4	3.950	1	None	-10921639	157.125	187	0	255	206305	77.424	6.210	0.645	1.592
ID5381	5381	42	1.449	331.510	171.052	0	1200.050	5	3.950	1	None	-10921639	175.253	208	0	255	230107	87.175	6.050	0.631	1.555
ID10436	10436	42	1.292	329.590	174.030	0	1440.060	6	3.950	1	None	-10921639	149.776	158	0	255	196656	84.648	5.275	0.582	1.302
ID3535	3535	42	1.190	330.997	176.885	0	1680.070	7	3.950	1	None	-10921639	137.507	150	0	255	180547	80.358	5.082	0.580	1.257
ID13415	13415	42	1.317	333.086	179.205	0	1920.080	8	3.950	1	None	-10921639	152.923	172	0	255	200788	76.676	5.106	0.642	1.559
ID17569	17569	42	1.377	333.257	180.554	0	2160.090	9	3.950	1	None	-10921639	148.366	160	0	255	194804	81.778	5.068	0.717	1.516
ID12853	12853	42	1.389	334.333	182.389	0	2400.100	10	3.950	1	None	-10921639	151.438	165	0	255	198838	79.840	5.539	0.706	1.569
ID7194	7194	42	1.364	334.545	184.249	0	2640.110	11	3.950	1	None	-10921639	158.463	175	0	255	208062	75.677	5.937	0.678	1.692
ID29899	29899	42	1.438	337.792	186.234	0	2880.120	12	3.950	1	None	-10921639	168.546	195	0	255	221301	79.269	5.930	0.670	1.706
ID36529	36529	42	1.532	339.265	187.760	0	3120.130	13	3.950	1	None	-10921639	181.523	211	0	255	238340	80.635	5.487	0.677	1.818
ID23300	23300	42	1.439	341.497	189.254	0	3360.140	14	3.950	1	None	-10921639	169.129	185	0	255	222066	76.973	5.029	0.648	1.728
ID26605	26605	42	1.349	342.056	190.296	0	3600.150	15	3.950	1	None	-10921639	165.965	178	0	255	217912	76.393	5.697	0.627	1.674
ID34890	34890	42	1.364	340.782	192.415	0	3840.160	16	3.950	1	None	-10921639	168.134	177	0	255	220760	62.311	5.910	0.672	2.170
ID24968	24968	42	1.335	339.196	193.457	0	4080.170	17	3.950	1	None	-10921639	154.649	165	0	255	203054	70.155	5.030	0.671	1.770
ID19955	19955	42	1.188	338.296	194.611	0	4320.180	18	3.950	1	None	-10921639	161.519	175	0	255	212075	70.680	5.247	0.506	1.535
ID28250	28250	42	1.181	339.238	195.722	0	4560.190	19	3.950	1	None	-10921639	159.346	177	0	255	209221	75.983	4.840	0.458	1.318
ID21643	21643	42	1.204	338.258	198.071	0	4800.200	20	3.950	1	None	-10921639	172.809	198	0	255	226898	77.636	5.490	0.449	1.379
ID33239	33239	42	1.360	337.924	199.655	0	5040.210	21	3.950	1	None	-10921639	173.564	188	0	255	227889	72.054	5.419	0.597	1.802
ID31564	31564	42	1.275	338.008	200.684	0	5280.220	22	3.950	1	None	-10921639	164.816	171	0	255	216404	72.980	4.921	0.542	1.587
ID38181	38181	42	1.311	336.325	202.300	0	5520.230	23	3.950	1	None	-10921639	176.140	190	0	255	231272	68.262	6.154	0.556	1.844
ID41473	41473	42	1.299	334.751	202.544	0	5760.240	24	3.950	1	None	-10921639	167.330	181	0	255	219704	73.427	5.140	0.545	1.608
ID39827	39827	42	1.253	331.273	203.150	0	6000.250	25	3.950	1	None	-10921639	172.106	194	0	255	225975	79.754	5.969	0.491	1.421
ID55491	55491	42	1.307	333.425	205.557	0	6240.260	26	3.950	1	None	-10921639	162.012	193	0	255	212722	92.545	4.897	0.552	1.246
ID50264	50264	42	1.362	331.418	205.909	0	6480.270	27	3.950	1	None	-10921639	176.474	193	0	255	231711	70.855	6.279	0.616	1.899
ID46716	46716	42	1.377	332.903	208.764	0	6720.280	28	3.950	1	None	-10921639	163.551	172	0	255	214742	77.518	5.107	0.630	1.630
ID43218	43218	42	1.431	333.684	212.500	0	6960.290	29	3.950	1	None	-10921639	175.046	208	0	255	229836	84.135	5.200	0.623	1.597
ID52014	52014	42	1.364	334.003	212.835	0	7200.300	30	3.950	1	None	-10921639	162.425	180	0	255	213264	83.666	4.995	0.640	1.515
ID44972	44972	42	1.425	334.540	214.579	0	7440.310	31	3.950	1	None	-10921639	174.135	206	0	255	228639	83.573	5.102	0.621	1.597
ID53795	53795	42	1.362	334.938	215.620	0	7680.320	32	3.950	1	None	-10921639	163.760	183	0	255	215017	85.798	5.297	0.600	1.432
ID48509	48509	42	1.323	335.534	217.802	0	7920.330	33	3.950	1	None	-10921639	169.028	187	0	255	221934	80.678	5.000	0.573	1.526
ID57304	57304	42	1.310	334.124	218.074	0	8160.340	34	3.950	1	None	-10921639	164.893	180	0	255	216505	76.005	5.031	0.569	1.574
ID59147	59147	42	1.328	337.564	218.089	0	8400.350	35	3.950	1	None	-10921639	155.816	176	0	255	204587	90.304	5.062	0.531	1.198
ID62911	62911	42	1.238	335.911	218.549	0	8640.360	36	3.950	1	None	-10921639	158.062	177	0	255	207536	82.372	5.108	0.508	1.293
ID64789	64789	42	1.502	337.669	219.503	0	8880.370	37	3.950	1	None	-10921639	182.124	208	0	255	239129	75.263	6.302	0.676	1.952
ID61029	61029	42	1.359	334.982	220.481	0	9120.380	38	3.950	1	None	-10921639	178.424	214	0	255	234271	83.657	5.502	0.530	1.477
ID66679	66679	42	1.356	338.426	221.606	0	9360.390	39	3.950	1	None	-10921639	170.778	200	0	255	224232	81.025	5.539	0.559	1.511
ID68610	68610	42	1.348	339.607	223.021	0	9600.400	40	3.950	1	None	-10921639	164.848	184	0	255	216445	84.392	5.586	0.538	1.366
ID70522	70522	42	1.387	336.579	224.165	0	9840.410	41	3.950	1	None	-10921639	167.238	203	0	255	219584	98.311	5.147	0.557	1.217
ID72437	72437	42	1.264	335.883	223.862	0	10080.420	42	3.950	1	None	-10921639	134.305	139	0	255	176343	107.621	5.553	0.663	0.995
ID78368	78368	42	1.226	335.596	222.788	0	10320.430	43	3.950	1	None	-10921639	128.115	127	0	255	168215	109.856	4.541	0.587	0.863
ID76364	76364	42	0.985	335.311	222.756	0	10560.440	44	3.950	1	None	-10921639	104.175	49	0	255	136782	109.963	3.151	0.519	0.648
ID74386	74386	42	0.888	337.077	224.492	0	10800.450	45	3.950	1	None	-10921639	109.021	90	0	255	143145	89.855	9.424	0.476	0.783
ID82319	82319	42	0.912	341.201	227.297	0	11040.460	46	3.950	1	None	-10921639	94.990	49	0	255	124722	98.298	4.735	0.477	0.624
ID80321	80321	42	0.898	341.783	227.626	0	11280.470	47	3.950	1	None	-10921639	100.756	56	0	255	132292	103.731	3.698	0.372	0.527
ID84269	84269	42	1.076	344.323	226.199	0	11520.480	48	3.950	1	None	-10921639	108.714	69	0	255	142742	105.814	4.491	0.396	0.583
ID87964	87964	42	1.059	344.381	227.102	0	11760.490	49	3.950	1	None	-10921639	118.404	83	0	255	155465	109.276	4.515	0.358	0.572
ID90193	90193	42	1.060	344.539	227.371	0	12000.500	50	3.950	1	None	-10921639	115.633	93	0	255	151826	102.092	4.549	0.374	0.617
ID86929	86929	42	1.231	346.160	228.466	0	12240.510	51	3.950	1	None	-10921639	127.423	118	0	255	167306	103.572	4.796	0.458	0.773
ID92155	92155	42	1.228	344.705	229.688	0	12480.520	52	3.950	1	None	-10921639	132.948	131	0	255	174561	102.180	4.924	0.456	0.815
ID98110	98110	42	1.134	348.926	231.854	0	12720.530	53	3.950	1	None	-10921639	124.243	116	0	255	163131	99.465	4.739	0.388	0.699
ID104070	104070	42	1.109	348.396	234.258	0	12960.540	54	3.950	1	None	-10921639	117.820	110	0	255	154698	88.570	4.652	0.512	0.900
ID94149	94149	42	1.023	351.545	234.616	0	13200.550	55	3.950	1	None	-10921639	106.722	92	0	255	140126	90.785	4.703	0.413	0.687
ID100101	100101	42	0.894	351.701	235.131	0	13440.560	56	3.950	1	None	-10921639	97.855	75	0	255	128484	90.057	4.625	0.298	0.499
ID96148	96148	42	0.771	353.471	236.964	0	13680.570	57	3.950	1	None	-10921639	93.627	101	0	255	122932	76.452	4.587	0.408	0.710
ID102079	102079	42	0.932	353.871	234.851	0	13920.580	58	3.950	1	None	-10921639	128.343	144	0	255	168514	83.467	4.997	0.443	0.943
ID106035	106035	42	0.952	354.376	237.625	0	14160.590	59	3.950	1	None	-10921639	113.510	132	0	255	149039	82.641	4.619	0.507	0.925
ID108005	108005	42	1.065	353.893	238.832	0	14400.600	60	3.950	1	None	-10921639	119.573	127	0	255	156999	91.572	4.797	0.515	0.887
ID111952	111952	42	1.119	352.969	241.123	0	14640.610	61	3.950	1	None	-10921639	120.952	116	0	255	158810	87.251	4.755	0.507	0.932
ID113938	113938	42	1.048	352.376	242.729	0	14880.620	62	3.950	1	None	-10921639	126.849	132	0	255	166553	94.416	4.721	0.427	0.804
ID109985	109985	42	0.975	353.173	243.409	0	15120.630	63	3.950	1	None	-10921639	133.919	146	0	255	175836	90.061	6.108	0.473	0.955
ID117828	117828	42	0.413	353.103	242.468	0	15360.640	64	3.950	1	None	-10921639	104.680	111	0	255	137445	81.959	13.480	0.115	0.264
ID115894	115894	42	0.547	357.016	244.072	0	15600.650	65	3.950	1	None	-10921639	99.616	89	0	255	130796	83.066	3.090	0.118	0.253
ID121751	121751	42	0.496	357.550	245.866	0	15840.660	66	3.950	1	None	-10921639	101.292	97	0	255	132997	85.280	15.010	0.077	0.171
ID125691	125691	42	0.682	358.188	246.440	0	16080.670	67	3.950	1	None	-10921639	124.267	124	0	255	163163	89.291	5.232	0.287	0.621
ID123700	123700	42	0.615	359.558	243.111	0	16320.680	68	3.950	1	None	-10921639	97.159	72	0	255	127570	94.553	15.010	0.138	0.249
ID509	509	43	0.584	498.391	6.266	0	0.000	0	3.950	1	None	-10921639	68.493	66	0	189	89931	54.525	4.618	0.407	0.726
ID16049	16049	43	0.438	497.660	4.698	0	240.010	1	3.950	1	None	-10921639	64.530	70	0	142	84728	42.188	4.750	0.382	0.846
ID35	35	43	0.565	497.530	4.276	0	480.020	2	3.950	1	None	-10921639	65.065	59	0	172	85430	51.476	4.814	0.527	0.872
ID14057	14057	43	0.538	497.546	4.377	0	720.030	3	3.950	1	None	-10921639	64.439	61	0	171	84609	43.979	4.921	0.578	1.073
ID409	409	43	0.477	495.117	3.645	0	960.040	4	3.950	1	None	-10921639	64.770	62	0	167	85043	46.886	4.762	0.551	0.981
ID70	70	43	0.476	492.732	3.992	0	1200.050	5	3.950	1	None	-10921639	59.897	59	0	155	78645	46.613	4.892	0.529	0.889
ID9569	9569	43	0.397	491.512	3.095	0	1440.060	6	3.950	1	None	-10921639	53.574	56	0	146	70343	45.258	4.693	0.498	0.787
ID314	314	43	0.319	491.136	2.301	0	1680.070	7	3.950	1	None	-10921639	43.101	36	0	154	56592	39.684	4.371	0.490	0.715
ID10933	10933	43	0.432	490.993	0.000	0	1920.080	8	3.950	1	None	-10921639	38.804	28	0	139	50950	40.304	5.702	0.572	0.701
ID10934	10934	43	0.457	490.388	0.000	0	2160.090	9	3.950	1	None	-10921639	37.688	27	0	142	49485	39.521	4.612	0.622	0.732
ID9472	9472	43	0.525	489.782	0.000	0	2400.100	10	3.950	1	None	-10921639	39.814	13	0	151	52276	44.120	4.880	0.683	0.732
ID3323	3323	43	0.497	489.378	0.000	0	2640.110	11	3.950	1	None	-10921639	34.754	14	0	122	45632	39.155	4.621	0.653	0.702
ID9279	9279	44	1.350	487.883	278.323	0	0.000	0	3.950	1	None	-10921639	127.390	139	0	255	167263	100.307	4.861	0.763	1.099
ID18657	18657	44	1.253	486.398	280.712	0	240.010	1	3.950	1	None	-10921639	121.935	137	0	255	160101	99.030	4.782	0.749	1.055
ID4131	4131	44	1.015	485.279	282.521	0	480.020	2	3.950	1	None	-10921639	92.870	100	0	255	121938	74.725	4.764	0.836	1.132
ID15869	15869	44	0.913	485.552	285.454	0	720.030	3	3.950	1	None	-10921639	88.839	92	0	202	116645	62.264	4.935	0.826	1.291
ID5812	5812	44	0.753	482.540	290.263	0	960.040	4	3.950	1	None	-10921639	65.599	61	0	210	86131	60.801	4.655	0.763	0.934
ID7969	7969	44	0.512	480.499	292.859	0	1200.050	5	3.950	1	None	-10921639	47.829	48	0	162	62800	39.676	4.894	0.785	1.060
ID11366	11366	44	0.701	479.064	296.023	0	1440.060	6	3.950	1	None	-10921639	66.802	66	0	186	87711	56.833	4.769	0.799	1.044
ID5293	5293	44	0.562	479.487	297.499	0	1680.070	7	3.950	1	None	-10921639	51.815	46	0	165	68033	46.133	4.741	0.767	0.975
ID14643	14643	44	0.306	482.013	297.497	0	1920.080	8	3.950	1	None	-10921639	37.017	31	0	120	48603	32.658	4.670	0.437	0.689
ID8600	8600	45	0.486	247.189	161.776	0	0.000	0	3.950	1	None	-10921639	54.986	50	0	172	72197	47.849	3.384	0.332	0.573
ID17530	17530	45	0.319	246.476	162.285	0	240.010	1	3.950	1	None	-10921639	40.910	37	0	125	53715	33.279	4.372	0.288	0.550
ID2084	2084	45	0.241	247.109	164.145	0	480.020	2	3.950	1	None	-10921639	35.337	37	0	99	46397	28.593	4.387	0.173	0.365
ID15273	15273	45	0.274	248.528	165.867	0	720.030	3	3.950	1	None	-10921639	37.391	36	0	125	49095	32.093	3.594	0.211	0.405
ID3130	3130	45	0.247	246.598	167.611	0	960.040	4	3.950	1	None	-10921639	35.108	34	0	122	46097	32.037	3.296	0.157	0.297
ID5326	5326	45	0.377	251.111	165.181	0	1200.050	5	3.950	1	None	-10921639	56.547	57	0	163	74246	32.127	5.068	0.407	1.018
ID10388	10388	45	0.385	250.636	165.910	0	1440.060	6	3.950	1	None	-10921639	63.911	62	0	162	83915	35.952	6.277	0.422	1.055
ID472	472	46	0.734	184.512	4.481	0	0.000	0	3.950	1	None	-10921639	70.558	30	0	255	92643	80.193	4.524	0.406	0.509
ID16048	16048	46	0.873	185.016	4.618	0	240.010	1	3.950	1	None	-10921639	80.462	42	0	255	105646	83.971	4.602	0.518	0.654
ID38	38	46	1.011	185.370	4.803	0	480.020	2	3.950	1	None	-10921639	86.768	64	0	255	113927	87.892	4.671	0.657	0.783
ID14061	14061	46	0.945	185.324	4.756	0	720.030	3	3.950	1	None	-10921639	86.051	75	0	244	112985	83.111	4.690	0.595	0.772
ID455	455	46	1.037	184.240	5.400	0	960.040	4	3.950	1	None	-10921639	95.449	99	0	255	125324	83.022	4.725	0.687	0.936
ID90	90	46	0.916	182.735	5.936	0	1200.050	5	3.950	1	None	-10921639	87.408	81	0	241	114767	79.389	4.577	0.613	0.837
ID9581	9581	46	0.809	181.777	5.535	0	1440.060	6	3.950	1	None	-10921639	76.860	75	0	218	100917	70.956	4.665	0.624	0.832
ID321	321	46	0.671	180.753	4.863	0	1680.070	7	3.950	1	None	-10921639	65.433	58	0	197	85913	61.822	4.550	0.545	0.747
ID10997	10997	46	0.254	181.972	5.051	0	1920.080	8	3.950	1	None	-10921639	36.399	15	0	151	47792	39.953	3.012	0.114	0.186
ID5567	5567	47	0.943	150.962	6.805	0	0.000	0	3.950	1	None	-10921639	117.945	114	0	255	154862	104.629	4.587	0.272	0.482
ID16053	16053	47	0.994	151.062	5.850	0	240.010	1	3.950	1	None	-10921639	118.297	108	0	255	155324	104.010	4.612	0.307	0.534
ID40	40	47	1.004	151.626	5.216	0	480.020	2	3.950	1	None	-10921639	112.853	102	0	255	148176	103.228	4.578	0.374	0.595
ID14055	14055	47	1.053	151.294	4.556	0	720.030	3	3.950	1	None	-10921639	117.958	118	0	255	154879	103.784	4.668	0.446	0.702
ID451	451	47	1.167	150.789	4.957	0	960.040	4	3.950	1	None	-10921639	128.860	142	0	255	169193	101.322	4.812	0.498	0.845
ID92	92	47	1.292	150.705	6.127	0	1200.050	5	3.950	1	None	-10921639	132.545	148	0	255	174031	102.394	4.901	0.598	0.969
ID9585	9585	47	1.338	149.085	5.824	0	1440.060	6	3.950	1	None	-10921639	127.553	144	0	255	167477	106.465	4.803	0.719	1.002
ID1019	1019	47	1.153	148.289	5.537	0	1680.070	7	3.950	1	None	-10921639	114.548	111	0	255	150401	105.325	4.676	0.572	0.791
ID11025	11025	47	1.127	148.677	6.314	0	1920.080	8	3.950	1	None	-10921639	114.138	111	0	255	149863	105.655	4.659	0.523	0.742
ID11034	11034	47	1.116	149.046	6.263	0	2160.090	9	3.950	1	None	-10921639	111.861	105	0	255	146873	104.931	4.622	0.478	0.690
ID9490	9490	47	1.167	149.835	5.047	0	2400.100	10	3.950	1	None	-10921639	125.801	132	0	255	165177	105.959	4.724	0.558	0.850
ID3469	3469	47	1.143	150.270	6.608	0	2640.110	11	3.950	1	None	-10921639	120.746	126	0	255	158540	102.222	4.785	0.437	0.718
ID28983	28983	47	1.249	150.905	7.430	0	2880.120	12	3.950	1	None	-10921639	129.657	147	0	255	170240	94.740	4.959	0.546	0.967
ID35604	35604	47	1.031	151.484	8.060	0	3120.130	13	3.950	1	None	-10921639	105.881	77	0	255	139022	105.042	4.603	0.341	0.513
ID22369	22369	47	1.055	151.885	7.233	0	3360.140	14	3.950	1	None	-10921639	98.442	51	0	255	129254	105.869	4.519	0.389	0.521
ID25683	25683	47	0.790	151.528	5.905	0	3600.150	15	3.950	1	None	-10921639	86.898	25	0	255	114097	99.998	4.407	0.195	0.283
ID33951	33951	47	0.791	150.618	7.694	0	3840.160	16	3.950	1	None	-10921639	86.321	24	0	255	113339	99.433	4.389	0.172	0.254
ID24011	24011	47	0.692	151.179	7.612	0	4080.170	17	3.950	1	None	-10921639	87.219	26	0	255	114518	100.203	3.664	0.108	0.170
ID19005	19005	47	0.751	150.775	7.084	0	4320.180	18	3.950	1	None	-10921639	104.628	79	0	255	137377	98.989	15.010	0.311	0.501
ID27312	27312	47	0.918	152.589	6.384	0	4560.190	19	3.950	1	None	-10921639	114.419	111	0	255	150232	100.222	4.757	0.379	0.628
ID20672	20672	47	0.795	151.467	5.064	0	4800.200	20	3.950	1	None	-10921639	121.404	128	0	255	159404	92.937	4.752	0.317	0.629
ID9273	9273	48	0.831	245.694	276.209	0	0.000	0	3.950	1	None	-10921639	104.094	106	0	222	136675	54.806	5.066	0.569	1.378
ID18649	18649	48	0.663	244.501	279.448	0	240.010	1	3.950	1	None	-10921639	95.749	103	0	203	125718	46.300	5.990	0.519	1.414
ID4136	4136	48	1.191	242.528	282.771	0	480.020	2	3.950	1	None	-10921639	136.050	145	0	250	178634	58.311	6.542	0.728	1.965
ID15875	15875	48	1.304	242.040	287.189	0	720.030	3	3.950	1	None	-10921639	141.169	156	0	255	185355	67.656	6.069	0.825	1.886
ID5805	5805	48	1.069	240.872	289.535	0	960.040	4	3.950	1	None	-10921639	116.619	136	0	240	153121	64.016	5.959	0.753	1.565
ID7953	7953	48	0.797	238.408	291.735	0	1200.050	5	3.950	1	None	-10921639	83.579	92	0	229	109739	56.400	4.952	0.690	1.210
ID11317	11317	48	0.691	237.991	292.733	0	1440.060	6	3.950	1	None	-10921639	73.391	82	0	204	96362	44.342	5.451	0.748	1.417
ID5266	5266	48	0.757	237.829	292.904	0	1680.070	7	3.950	1	None	-10921639	75.597	84	0	182	99259	45.375	5.047	0.844	1.525
ID14612	14612	48	0.948	238.982	294.745	0	1920.080	8	3.950	1	None	-10921639	99.247	106	0	215	130311	47.157	6.473	0.866	1.954
ID18538	18538	48	1.176	238.810	295.371	0	2160.090	9	3.950	1	None	-10921639	120.117	132	0	233	157713	56.651	5.724	0.908	2.018
ID13743	13743	48	1.222	237.860	295.863	0	2400.100	10	3.950	1	None	-10921639	127.456	141	0	255	167350	59.778	6.279	0.855	1.966
ID8531	8531	48	1.105	237.315	295.447	0	2640.110	11	3.950	1	None	-10921639	131.077	137	0	253	172104	56.320	6.361	0.684	1.891
ID30393	30393	48	0.867	234.352	294.578	0	2880.120	12	3.950	1	None	-10921639	111.594	120	0	224	146523	54.558	4.974	0.550	1.452
ID37013	37013	48	1.150	233.446	296.251	0	3120.130	13	3.950	1	None	-10921639	130.808	143	0	255	171751	57.817	6.418	0.736	1.919
ID23799	23799	48	1.098	234.181	299.363	0	3360.140	14	3.950	1	None	-10921639	119.073	128	0	214	156343	45.962	6.882	0.902	2.457
ID27099	27099	48	1.123	235.518	301.113	0	3600.150	15	3.950	1	None	-10921639	114.481	122	0	238	150314	56.978	6.130	0.884	1.886
ID35373	35373	48	0.906	235.021	299.244	0	3840.160	16	3.950	1	None	-10921639	98.032	107	0	221	128716	43.683	6.783	0.883	2.104
ID25459	25459	48	0.832	234.675	300.078	0	4080.170	17	3.950	1	None	-10921639	93.540	105	0	183	122818	42.584	6.755	0.879	2.055
ID20449	20449	48	0.972	235.518	301.748	0	4320.180	18	3.950	1	None	-10921639	105.664	112	0	220	138737	46.520	6.792	0.884	2.132
ID28746	28746	48	0.765	234.660	303.128	0	4560.190	19	3.950	1	None	-10921639	81.779	92	0	180	107376	48.284	5.047	0.808	1.514
ID22121	22121	48	0.953	232.484	303.091	0	4800.200	20	3.950	1	None	-10921639	102.098	110	0	223	134055	59.901	4.967	0.760	1.472
ID33715	33715	48	0.740	232.498	303.742	0	5040.210	21	3.950	1	None	-10921639	77.675	85	0	173	101987	40.293	5.009	0.802	1.716
ID32045	32045	48	0.801	232.922	305.978	0	5280.220	22	3.950	1	None	-10921639	85.038	89	0	194	111655	48.091	5.324	0.780	1.549
ID38647	38647	48	0.537	232.204	307.244	0	5520.230	23	3.950	1	None	-10921639	66.650	73	0	154	87511	42.223	5.050	0.601	1.185
ID41958	41958	48	0.430	231.819	309.670	0	5760.240	24	3.950	1	None	-10921639	56.046	64	0	125	73589	31.775	5.853	0.626	1.359
ID40316	40316	48	0.496	230.128	311.758	0	6000.250	25	3.950	1	None	-10921639	62.650	64	0	147	82260	38.732	4.862	0.528	1.118
ID55964	55964	48	0.259	231.403	312.924	0	6240.260	26	3.950	1	None	-10921639	41.663	41	0	99	54704	23.893	5.114	0.366	0.935
ID50747	50747	48	0.438	230.497	313.630	0	6480.270	27	3.950	1	None	-10921639	58.717	62	0	163	77095	41.145	4.896	0.382	0.789
ID47189	47189	48	0.525	230.640	315.736	0	6720.280	28	3.950	1	None	-10921639	59.462	63	0	150	78073	40.176	5.018	0.604	1.114
ID43680	43680	48	0.491	230.119	316.624	0	6960.290	29	3.950	1	None	-10921639	64.838	69	0	144	85132	33.785	6.311	0.598	1.436
ID52490	52490	48	0.582	229.814	318.186	0	7200.300	30	3.950	1	None	-10921639	69.430	73	0	150	91162	34.007	6.536	0.732	1.726
ID45455	45455	48	0.801	231.722	320.098	0	7440.310	31	3.950	1	None	-10921639	95.944	103	0	198	125975	45.130	6.582	0.770	1.850
ID54290	54290	48	0.720	232.891	322.454	0	7680.320	32	3.950	1	None	-10921639	85.899	92	0	173	112786	40.631	6.878	0.752	1.815
ID48977	48977	48	1.005	230.442	318.492	0	7920.330	33	3.950	1	None	-10921639	108.583	118	0	247	142569	61.693	5.069	0.760	1.520
ID57764	57764	48	0.863	228.293	316.354	0	8160.340	34	3.950	1	None	-10921639	101.989	119	0	224	133912	58.248	5.128	0.686	1.425
ID59592	59592	48	1.139	225.779	313.944	0	8400.350	35	3.950	1	None	-10921639	120.973	132	0	242	158838	60.835	6.116	0.805	1.773
ID63354	63354	48	1.122	224.162	314.643	0	8640.360	36	3.950	1	None	-10921639	126.873	138	0	235	166584	54.014	6.533	0.828	2.128
ID65240	65240	48	1.090	226.103	314.360	0	8880.370	37	3.950	1	None	-10921639	130.324	136	0	228	171115	46.069	7.154	0.832	2.569
ID61483	61483	48	1.190	221.914	316.471	0	9120.380	38	3.950	1	None	-10921639	145.524	145	0	255	191073	45.407	7.195	0.772	2.793
ID67135	67135	48	1.201	225.216	318.010	0	9360.390	39	3.950	1	None	-10921639	140.099	138	0	255	183950	52.429	6.788	0.754	2.297
ID69073	69073	48	1.179	225.857	320.878	0	9600.400	40	3.950	1	None	-10921639	139.382	140	1	255	183009	49.551	6.991	0.720	2.355
ID70971	70971	48	1.255	224.049	322.291	0	9840.410	41	3.950	1	None	-10921639	135.061	146	0	255	177335	59.500	6.611	0.835	2.065
ID72923	72923	48	1.168	222.930	326.944	0	10080.420	42	3.950	1	None	-10921639	141.535	151	0	227	185836	50.252	7.201	0.759	2.430
ID78859	78859	48	1.334	222.831	328.204	0	10320.430	43	3.950	1	None	-10921639	149.678	160	0	247	196527	54.721	7.074	0.848	2.511
ID76886	76886	48	1.273	223.716	327.682	0	10560.440	44	3.950	1	None	-10921639	148.034	154	12	255	194368	47.609	7.051	0.839	2.837
ID74885	74885	48	1.084	223.046	325.924	0	10800.450	45	3.950	1	None	-10921639	126.740	140	0	231	166410	52.823	6.665	0.746	2.051
ID82795	82795	48	0.946	223.057	326.084	0	11040.460	46	3.950	1	None	-10921639	107.046	119	0	255	140551	61.198	5.204	0.656	1.385
ID80805	80805	48	0.478	224.911	325.998	0	11280.470	47	3.950	1	None	-10921639	68.172	63	0	224	89510	59.565	3.332	0.173	0.338
ID84761	84761	48	0.550	227.213	326.766	0	11520.480	48	3.950	1	None	-10921639	65.608	57	0	217	86143	62.529	4.427	0.265	0.439
ID88709	88709	48	0.344	226.338	326.524	0	11760.490	49	3.950	1	None	-10921639	46.957	37	0	179	61655	46.975	3.465	0.135	0.237
ID90674	90674	48	0.644	224.353	328.606	0	12000.500	50	3.950	1	None	-10921639	67.578	62	0	203	88730	57.942	4.530	0.477	0.754
ID8624	8624	49	0.644	428.586	163.950	0	0.000	0	3.950	1	None	-10921639	81.830	64	0	255	107443	80.300	4.341	0.366	0.547
ID17548	17548	49	0.572	427.206	163.634	0	240.010	1	3.950	1	None	-10921639	70.485	54	0	214	92547	64.815	4.697	0.323	0.531
ID2089	2089	49	0.788	426.297	164.076	0	480.020	2	3.950	1	None	-10921639	97.031	108	0	242	127402	71.206	5.238	0.496	0.904
ID15269	15269	49	1.127	425.641	164.895	0	720.030	3	3.950	1	None	-10921639	117.667	129	0	255	154497	82.830	5.086	0.598	1.063
ID3115	3115	49	1.259	424.417	166.435	0	960.040	4	3.950	1	None	-10921639	137.925	152	0	255	181096	75.394	5.307	0.693	1.497
ID5354	5354	49	1.252	422.988	167.339	0	1200.050	5	3.950	1	None	-10921639	137.405	152	0	255	180413	82.869	5.260	0.660	1.319
ID10405	10405	49	1.253	422.510	168.547	0	1440.060	6	3.950	1	None	-10921639	129.150	150	0	255	169574	101.045	4.956	0.637	0.995
ID3384	3384	49	1.184	422.903	169.858	0	1680.070	7	3.950	1	None	-10921639	124.293	142	0	255	163197	95.470	4.868	0.620	0.997
ID13296	13296	49	1.072	424.517	170.434	0	1920.080	8	3.950	1	None	-10921639	116.746	115	0	255	153287	102.540	4.739	0.494	0.753
ID17480	17480	49	0.959	423.864	171.882	0	2160.090	9	3.950	1	None	-10921639	110.941	107	0	255	145666	101.708	4.554	0.470	0.697
ID12728	12728	49	1.152	425.826	171.069	0	2400.100	10	3.950	1	None	-10921639	113.941	112	0	255	149604	106.054	4.616	0.595	0.802
ID7105	7105	49	0.943	425.517	171.975	0	2640.110	11	3.950	1	None	-10921639	102.671	73	0	255	134807	103.901	3.349	0.460	0.623
ID29822	29822	49	0.864	425.733	173.261	0	2880.120	12	3.950	1	None	-10921639	106.225	96	0	255	139473	95.855	4.503	0.301	0.513
ID36447	36447	49	0.849	423.819	174.161	0	3120.130	13	3.950	1	None	-10921639	110.624	118	0	255	145249	88.051	4.831	0.293	0.570
ID23220	23220	49	0.530	425.344	176.035	0	3360.140	14	3.950	1	None	-10921639	83.778	76	0	219	110000	65.543	4.534	0.147	0.327
ID26522	26522	49	0.397	425.913	176.506	0	3600.150	15	3.950	1	None	-10921639	68.754	63	0	204	90274	51.819	3.318	0.168	0.381
ID34788	34788	49	0.627	426.087	175.745	0	3840.160	16	3.950	1	None	-10921639	89.694	83	0	254	117768	65.144	4.145	0.247	0.546
ID24861	24861	49	0.453	425.387	175.536	0	4080.170	17	3.950	1	None	-10921639	71.867	53	0	228	94361	65.861	4.418	0.115	0.226
ID19848	19848	49	0.637	425.052	176.520	0	4320.180	18	3.950	1	None	-10921639	82.370	83	0	255	108152	68.880	4.681	0.263	0.498
ID28135	28135	49	0.750	426.034	176.183	0	4560.190	19	3.950	1	None	-10921639	97.125	99	0	255	127525	80.107	4.705	0.261	0.503
ID21520	21520	49	0.758	424.961	176.801	0	4800.200	20	3.950	1	None	-10921639	104.376	126	0	255	137046	77.934	4.881	0.333	0.669
ID33109	33109	49	1.001	424.284	177.201	0	5040.210	21	3.950	1	None	-10921639	112.176	120	0	255	147287	92.545	4.655	0.494	0.802
ID31432	31432	49	0.873	423.729	178.180	0	5280.220	22	3.950	1	None	-10921639	105.387	104	0	255	138373	97.948	4.549	0.379	0.592
ID38049	38049	49	0.826	421.183	179.154	0	5520.230	23	3.950	1	None	-10921639	98.197	85	0	255	128933	96.797	4.480	0.374	0.553
ID41340	41340	49	0.827	421.381	178.893	0	5760.240	24	3.950	1	None	-10921639	102.079	105	0	255	134030	88.081	4.716	0.425	0.691
ID39694	39694	49	0.904	418.511	178.846	0	6000.250	25	3.950	1	None	-10921639	108.519	107	0	255	142485	93.598	4.570	0.448	0.718
ID55352	55352	49	0.897	417.025	179.280	0	6240.260	26	3.950	1	None	-10921639	103.370	112	0	255	135725	87.478	4.660	0.463	0.748
ID50117	50117	49	0.975	415.860	178.840	0	6480.270	27	3.950	1	None	-10921639	107.643	105	0	255	141335	94.289	4.616	0.510	0.772
ID46550	46550	49	0.854	414.145	178.854	0	6720.280	28	3.950	1	None	-10921639	96.766	84	0	255	127054	87.994	4.614	0.474	0.708
ID43033	43033	49	0.766	412.540	179.033	0	6960.290	29	3.950	1	None	-10921639	85.968	68	0	255	112876	86.186	3.120	0.378	0.548
ID51830	51830	49	0.839	411.588	179.354	0	7200.300	30	3.950	1	None	-10921639	89.770	85	0	255	117868	82.112	4.582	0.437	0.665
ID44775	44775	49	0.798	410.930	178.764	0	7440.310	31	3.950	1	None	-10921639	86.957	67	0	255	114174	85.989	4.464	0.319	0.489
ID53592	53592	49	0.659	411.517	178.065	0	7680.320	32	3.950	1	None	-10921639	78.472	43	0	255	103034	86.280	3.372	0.174	0.270
ID48285	48285	49	0.281	411.461	177.555	0	7920.330	33	3.950	1	None	-10921639	52.110	15	0	255	68421	71.621	2.897	-0.127	-0.212
ID57082	57082	49	0.585	410.842	178.769	0	8160.340	34	3.950	1	None	-10921639	75.554	62	0	251	99203	71.553	3.379	0.176	0.316
ID58928	58928	49	0.596	412.125	178.204	0	8400.350	35	3.950	1	None	-10921639	74.018	63	0	239	97186	69.308	3.245	0.259	0.439
ID62684	62684	49	0.355	410.986	177.845	0	8640.360	36	3.950	1	None	-10921639	62.328	47	0	201	81837	57.347	3.123	0.033	0.070
ID16050	16050	50	0.826	443.594	5.200	0	240.010	1	3.950	1	None	-10921639	95.237	74	0	255	125046	90.019	4.436	0.344	0.542
ID43	43	50	0.916	443.506	5.280	0	480.020	2	3.950	1	None	-10921639	110.380	115	0	255	144929	91.146	4.615	0.455	0.758
ID14048	14048	50	0.792	444.959	3.314	0	720.030	3	3.950	1	None	-10921639	87.031	45	0	255	114272	94.458	4.469	0.488	0.604
ID436	436	50	0.740	442.188	4.150	0	960.040	4	3.950	1	None	-10921639	104.220	99	0	255	136841	87.524	4.718	0.468	0.759
ID67	67	50	0.772	441.078	3.598	0	1200.050	5	3.950	1	None	-10921639	98.731	76	0	255	129634	94.200	3.342	0.448	0.649
ID9575	9575	50	0.787	441.009	4.456	0	1440.060	6	3.950	1	None	-10921639	104.139	96	0	255	136734	84.303	3.501	0.410	0.719
ID319	319	50	0.822	442.481	4.303	0	1680.070	7	3.950	1	None	-10921639	98.573	86	0	255	129427	84.645	4.570	0.440	0.711
ID10989	10989	50	0.738	443.773	4.029	0	1920.080	8	3.950	1	None	-10921639	105.423	110	0	255	138420	82.526	3.322	0.451	0.794
ID10981	10981	50	0.916	443.467	3.677	0	2160.090	9	3.950	1	None	-10921639	108.811	95	0	255	142869	93.406	4.522	0.534	0.811
ID9477	9477	50	1.056	444.554	1.357	0	2400.100	10	3.950	1	None	-10921639	106.546	98	0	255	139895	96.964	4.873	0.765	0.952
ID3386	3386	50	0.860	445.970	3.468	0	2640.110	11	3.950	1	None	-10921639	90.897	36	0	255	119348	100.302	3.718	0.529	0.627
ID28952	28952	50	1.070	447.587	0.000	0	2880.120	12	3.950	1	None	-10921639	83.623	29	0	255	109797	94.690	5.052	0.611	0.670
ID35568	35568	50	1.272	447.991	0.000	0	3120.130	13	3.950	1	None	-10921639	92.312	75	0	255	121206	91.612	5.044	0.674	0.812
ID22333	22333	50	1.263	448.395	0.000	0	3360.140	14	3.950	1	None	-10921639	92.983	61	0	255	122087	97.901	5.119	0.640	0.742
ID25661	25661	50	0.434	450.414	0.000	0	3600.150	15	3.950	1	None	-10921639	40.841	0	0	255	53624	72.917	2.626	0.210	0.194
ID8612	8612	51	1.276	470.152	163.057	0	0.000	0	3.950	1	None	-10921639	138.424	162	0	255	181751	108.605	4.761	0.595	0.951
ID17532	17532	51	1.231	469.790	162.678	0	240.010	1	3.950	1	None	-10921639	139.365	173	0	255	182986	108.135	4.775	0.557	0.922
ID2092	2092	51	1.194	469.004	164.142	0	480.020	2	3.950	1	None	-10921639	130.941	142	0	255	171925	110.536	4.741	0.502	0.791
ID15275	15275	51	1.228	468.900	166.412	0	720.030	3	3.950	1	None	-10921639	142.903	153	0	255	187631	101.448	4.723	0.507	0.948
ID3127	3127	51	1.216	468.030	166.987	0	960.040	4	3.950	1	None	-10921639	139.257	163	0	255	182844	107.491	4.747	0.484	0.845
ID5345	5345	51	1.412	465.403	166.194	0	1200.050	5	3.950	1	None	-10921639	150.243	197	0	255	197269	107.732	4.838	0.627	1.075
ID10399	10399	51	1.523	464.980	167.761	0	1440.060	6	3.950	1	None	-10921639	155.344	195	0	255	203967	101.955	5.020	0.761	1.317
ID3348	3348	51	1.510	465.349	168.466	0	1680.070	7	3.950	1	None	-10921639	159.078	202	0	255	208869	98.275	5.232	0.753	1.391
ID13283	13283	51	1.462	466.305	169.068	0	1920.080	8	3.950	1	None	-10921639	149.972	182	0	255	196913	96.509	5.168	0.766	1.348
ID17462	17462	51	1.540	465.288	169.715	0	2160.090	9	3.950	1	None	-10921639	155.643	196	0	255	204359	102.570	5.156	0.796	1.345
ID12722	12722	51	1.521	465.853	169.541	0	2400.100	10	3.950	1	None	-10921639	163.325	190	0	255	214446	90.117	5.368	0.782	1.590
ID7097	7097	51	1.398	465.624	169.849	0	2640.110	11	3.950	1	None	-10921639	141.428	159	0	255	185695	98.628	5.036	0.715	1.195
ID29812	29812	51	1.353	465.100	171.454	0	2880.120	12	3.950	1	None	-10921639	146.972	161	0	255	192974	99.328	5.105	0.621	1.133
ID36433	36433	51	1.236	464.236	171.827	0	3120.130	13	3.950	1	None	-10921639	143.237	179	0	255	188070	104.891	4.851	0.545	0.964
ID23207	23207	51	0.872	463.426	173.581	0	3360.140	14	3.950	1	None	-10921639	123.241	128	0	255	161815	106.668	4.570	0.236	0.441
ID26517	26517	51	0.912	462.336	175.273	0	3600.150	15	3.950	1	None	-10921639	111.679	97	0	255	146634	105.657	4.465	0.295	0.481
ID34785	34785	51	1.088	461.162	175.077	0	3840.160	16	3.950	1	None	-10921639	127.277	132	0	255	167115	111.909	4.704	0.369	0.613
ID24851	24851	51	1.130	460.241	173.789	0	4080.170	17	3.950	1	None	-10921639	132.496	150	0	255	173967	110.774	4.722	0.449	0.741
ID19828	19828	51	1.081	459.356	173.382	0	4320.180	18	3.950	1	None	-10921639	136.217	156	0	255	178853	103.549	4.822	0.430	0.791
ID28106	28106	51	0.901	459.356	172.303	0	4560.190	19	3.950	1	None	-10921639	128.517	134	0	255	168743	99.445	4.743	0.303	0.602
ID21496	21496	51	1.049	456.260	173.151	0	4800.200	20	3.950	1	None	-10921639	128.053	129	0	255	168133	103.888	4.658	0.401	0.705
ID33082	33082	51	0.868	455.454	172.215	0	5040.210	21	3.950	1	None	-10921639	115.708	93	0	255	151925	100.692	4.599	0.269	0.487
ID31403	31403	51	0.972	456.225	172.729	0	5280.220	22	3.950	1	None	-10921639	121.661	125	0	255	159741	104.318	4.507	0.346	0.600
ID38014	38014	51	1.038	453.259	173.200	0	5520.230	23	3.950	1	None	-10921639	121.692	108	0	255	159782	108.551	4.636	0.388	0.626
ID41300	41300	51	0.886	453.524	172.042	0	5760.240	24	3.950	1	None	-10921639	113.037	102	0	255	148418	103.491	4.580	0.254	0.443
ID39658	39658	51	1.181	450.862	171.800	0	6000.250	25	3.950	1	None	-10921639	130.259	138	0	255	171030	105.510	4.684	0.534	0.860
ID55299	55299	51	1.094	449.150	170.652	0	6240.260	26	3.950	1	None	-10921639	119.170	114	0	255	156470	104.442	4.704	0.498	0.759
ID50067	50067	51	1.075	448.210	170.570	0	6480.270	27	3.950	1	None	-10921639	125.631	144	0	255	164954	106.512	4.761	0.462	0.745
ID46499	46499	51	0.944	445.722	170.628	0	6720.280	28	3.950	1	None	-10921639	109.791	91	0	255	144156	102.641	4.647	0.409	0.621
ID42986	42986	51	1.110	443.287	171.379	0	6960.290	29	3.950	1	None	-10921639	125.405	136	0	255	164657	104.625	4.828	0.511	0.811
ID51780	51780	51	0.933	442.336	170.983	0	7200.300	30	3.950	1	None	-10921639	109.224	95	0	255	143411	100.282	4.756	0.451	0.677
ID44719	44719	51	1.005	441.471	169.803	0	7440.310	31	3.950	1	None	-10921639	119.721	120	0	255	157194	106.776	4.755	0.407	0.649
ID53543	53543	51	1.024	440.145	170.519	0	7680.320	32	3.950	1	None	-10921639	120.743	114	0	255	158535	106.034	4.711	0.446	0.702
ID48236	48236	51	0.940	438.185	169.366	0	7920.330	33	3.950	1	None	-10921639	121.260	115	0	255	159215	100.594	4.515	0.303	0.560
ID57034	57034	51	0.921	436.138	169.810	0	8160.340	34	3.950	1	None	-10921639	135.846	145	0	255	178366	101.162	15.010	0.315	0.644
ID58883	58883	51	0.962	436.886	171.036	0	8400.350	35	3.950	1	None	-10921639	114.260	100	0	255	150023	102.609	4.533	0.340	0.565
ID62634	62634	51	1.069	433.968	169.900	0	8640.360	36	3.950	1	None	-10921639	124.003	130	0	255	162816	106.550	4.833	0.467	0.741
ID64505	64505	51	1.038	434.058	169.237	0	8880.370	37	3.950	1	None	-10921639	115.820	108	0	255	152072	106.169	4.547	0.431	0.658
ID60726	60726	51	1.118	438.108	166.792	0	9120.380	38	3.950	1	None	-10921639	118.187	127	0	255	155179	86.797	4.955	0.530	0.943
ID66415	66415	51	0.496	440.512	174.015	0	9360.390	39	3.950	1	None	-10921639	58.440	36	0	255	76732	73.820	3.514	0.163	0.222
ID68331	68331	51	0.684	437.034	174.502	0	9600.400	40	3.950	1	None	-10921639	65.036	26	0	255	85392	81.681	3.369	0.311	0.378
ID70243	70243	51	0.599	434.045	174.612	0	9840.410	41	3.950	1	None	-10921639	59.143	12	0	255	77655	83.574	2.830	0.143	0.177
ID488	488	52	1.128	161.462	5.272	0	0.000	0	3.950	1	None	-10921639	154.252	170	0	255	202533	97.039	5.065	0.440	0.972
ID16047	16047	52	1.046	161.598	4.626	0	240.010	1	3.950	1	None	-10921639	149.363	177	0	255	196114	104.450	4.767	0.438	0.871
ID46	46	52	1.211	162.913	5.650	0	480.020	2	3.950	1	None	-10921639	162.768	183	0	255	213714	87.491	5.007	0.454	1.162
ID14064	14064	52	1.135	162.190	5.123	0	720.030	3	3.950	1	None	-10921639	127.626	124	0	255	167573	100.621	4.818	0.470	0.812
ID414	414	52	0.954	160.888	3.883	0	960.040	4	3.950	1	None	-10921639	139.916	146	0	255	183710	73.448	5.040	0.554	1.358
ID59	59	52	0.819	159.775	1.146	0	1200.050	5	3.950	1	None	-10921639	106.407	124	0	255	139713	79.100	4.940	0.633	1.043
ID9566	9566	52	0.753	158.277	0.546	0	1440.060	6	3.950	1	None	-10921639	83.015	54	0	255	108999	86.397	4.679	0.546	0.678
ID292	292	52	1.501	157.675	0.000	0	1680.070	7	3.950	1	None	-10921639	116.149	106	0	255	152503	110.458	7.110	0.795	0.931
ID10880	10880	52	1.637	158.483	0.000	0	1920.080	8	3.950	1	None	-10921639	137.221	176	0	255	180171	113.895	8.762	0.751	1.034
ID10891	10891	52	1.424	157.069	0.000	0	2160.090	9	3.950	1	None	-10921639	117.460	137	0	255	154225	97.780	7.997	0.779	1.052
ID9460	9460	52	1.139	157.473	0.000	0	2400.100	10	3.950	1	None	-10921639	90.780	77	0	255	119194	86.277	5.102	0.736	0.892
ID3355	3355	52	0.448	157.064	1.962	0	2640.110	11	3.950	1	None	-10921639	61.899	45	0	232	81274	57.960	5.036	0.491	0.703
ID28937	28937	52	0.260	156.262	0.000	0	2880.120	12	3.950	1	None	-10921639	34.061	24	0	154	44722	37.491	5.125	0.333	0.454
ID35577	35577	52	0.546	155.539	2.879	0	3120.130	13	3.950	1	None	-10921639	75.330	68	0	255	98908	69.640	4.545	0.325	0.531
ID22347	22347	52	0.270	158.028	3.475	0	3360.140	14	3.950	1	None	-10921639	47.165	37	0	142	61927	39.230	15.010	0.190	0.383
ID25675	25675	52	0.723	158.696	4.435	0	3600.150	15	3.950	1	None	-10921639	81.540	83	0	255	107062	66.003	4.726	0.500	0.823
ID33938	33938	52	1.162	159.084	5.526	0	3840.160	16	3.950	1	None	-10921639	103.573	106	0	255	135992	85.134	4.803	0.797	1.079
ID24006	24006	52	1.437	159.460	6.922	0	4080.170	17	3.950	1	None	-10921639	141.854	159	0	255	186254	89.403	5.119	0.767	1.377
ID19013	19013	52	1.375	162.086	8.891	0	4320.180	18	3.950	1	None	-10921639	140.954	146	0	255	185072	74.710	5.377	0.888	1.775
ID27318	27318	52	1.553	162.041	7.927	0	4560.190	19	3.950	1	None	-10921639	145.197	166	0	255	190644	103.261	5.251	0.833	1.278
ID20670	20670	52	1.318	159.803	4.837	0	4800.200	20	3.950	1	None	-10921639	136.855	138	0	255	179691	94.196	5.047	0.740	1.236
ID32264	32264	52	0.845	159.951	3.360	0	5040.210	21	3.950	1	None	-10921639	91.696	29	0	255	120397	106.461	4.559	0.706	0.713
ID30591	30591	52	0.988	161.295	2.603	0	5280.220	22	3.950	1	None	-10921639	122.627	102	0	255	161009	101.930	4.749	0.719	1.007
ID37220	37220	52	0.814	162.865	5.336	0	5520.230	23	3.950	1	None	-10921639	67.230	0	0	255	88273	101.135	3.116	0.332	0.332
ID40540	40540	52	0.997	166.284	4.315	0	5760.240	24	3.950	1	None	-10921639	95.272	56	0	255	125092	99.159	4.504	0.579	0.705
ID38864	38864	52	0.718	167.634	1.666	0	6000.250	25	3.950	1	None	-10921639	76.867	22	0	255	100927	95.359	4.713	0.403	0.463
ID54497	54497	52	1.246	172.413	0.000	0	6240.260	26	3.950	1	None	-10921639	74.506	1	0	255	97827	96.055	4.778	0.700	0.639
ID49216	49216	52	1.508	173.624	0.000	0	6480.270	27	3.950	1	None	-10921639	100.566	36	0	255	132043	110.766	4.838	0.800	0.807
ID45662	45662	52	1.489	175.038	0.000	0	6720.280	28	3.950	1	None	-10921639	96.481	22	0	255	126679	107.644	4.806	0.812	0.803
ID42147	42147	52	1.040	177.056	0.000	0	6960.290	29	3.950	1	None	-10921639	71.635	0	0	255	94057	99.011	4.569	0.472	0.464
ID50957	50957	52	1.249	177.056	0.000	0	7200.300	30	3.950	1	None	-10921639	80.903	0	0	255	106226	103.505	4.763	0.557	0.559
ID43889	43889	52	1.528	176.451	0.000	0	7440.310	31	3.950	1	None	-10921639	113.685	88	0	255	149269	112.710	4.892	0.705	0.834
ID52716	52716	52	1.155	178.356	2.507	0	7680.320	32	3.950	1	None	-10921639	118.660	97	0	255	155801	107.764	4.761	0.716	0.919
ID47391	47391	52	1.429	180.690	0.000	0	7920.330	33	3.950	1	None	-10921639	107.308	94	0	255	140896	106.215	5.070	0.678	0.816
ID56167	56167	52	1.286	182.709	0.000	0	8160.340	34	3.950	1	None	-10921639	92.783	28	0	255	121824	104.271	5.171	0.606	0.672
ID58053	58053	52	1.108	179.271	6.035	0	8400.350	35	3.950	1	None	-10921639	140.458	158	0	255	184422	102.011	4.684	0.374	0.750
ID61790	61790	52	0.925	180.224	4.117	0	8640.360	36	3.950	1	None	-10921639	118.826	108	0	255	156018	106.085	4.730	0.327	0.551
ID63626	63626	52	1.238	184.123	0.000	0	8880.370	37	3.950	1	None	-10921639	117.190	120	0	255	153870	105.922	5.194	0.498	0.735
ID59863	59863	52	1.207	184.930	0.000	0	9120.380	38	3.950	1	None	-10921639	101.152	60	0	255	132813	106.579	4.869	0.460	0.598
ID65527	65527	52	0.753	182.341	1.620	0	9360.390	39	3.950	1	None	-10921639	113.605	132	0	255	149164	88.256	5.202	0.495	0.853
ID67417	67417	52	0.939	184.728	0.000	0	9600.400	40	3.950	1	None	-10921639	94.701	46	0	255	124343	103.271	7.606	0.500	0.612
ID69364	69364	52	0.854	187.093	1.514	0	9840.410	41	3.950	1	None	-10921639	128.507	149	0	255	168730	88.350	5.272	0.527	1.004
ID71257	71257	52	0.601	187.555	0.000	0	10080.420	42	3.950	1	None	-10921639	67.599	32	0	255	88758	77.377	4.617	0.230	0.327
ID77183	77183	52	0.612	188.564	0.000	0	10320.430	43	3.950	1	None	-10921639	65.326	10	0	255	85773	84.474	4.568	0.192	0.249
ID75189	75189	52	0.846	190.179	0.000	0	10560.440	44	3.950	1	None	-10921639	75.631	34	0	255	99304	87.549	4.600	0.349	0.447
ID73203	73203	52	0.867	191.189	0.000	0	10800.450	45	3.950	1	None	-10921639	84.157	74	0	255	110498	83.589	4.737	0.421	0.597
ID81112	81112	52	0.984	195.630	0.000	0	11040.460	46	3.950	1	None	-10921639	92.764	94	0	255	121799	85.078	4.745	0.520	0.746
ID79143	79143	52	0.853	194.823	0.000	0	11280.470	47	3.950	1	None	-10921639	80.073	49	0	255	105136	84.172	4.739	0.391	0.535
ID83108	83108	52	0.508	200.677	0.000	0	11520.480	48	3.950	1	None	-10921639	65.186	18	0	255	85589	79.663	15.010	0.206	0.280
ID85622	85622	52	0.237	204.109	0.000	0	11760.490	49	3.950	1	None	-10921639	44.260	0	0	233	58113	64.686	15.010	0.043	0.056
ID89029	89029	52	0.665	206.734	0.000	0	12000.500	50	3.950	1	None	-10921639	58.350	0	0	255	76614	77.754	4.624	0.295	0.342
ID85074	85074	52	0.731	209.359	0.000	0	12240.510	51	3.950	1	None	-10921639	59.521	11	0	255	78151	77.055	4.471	0.363	0.412
ID90977	90977	52	0.515	216.223	0.000	0	12480.520	52	3.950	1	None	-10921639	49.552	0	0	255	65062	81.574	13.937	0.241	0.236
ID96917	96917	52	1.112	221.472	0.000	0	12720.530	53	3.950	1	None	-10921639	74.109	0	0	255	97305	102.333	4.575	0.503	0.484
ID102880	102880	52	1.220	222.078	0.000	0	12960.540	54	3.950	1	None	-10921639	87.386	4	0	255	114738	103.621	4.998	0.498	0.561
ID92953	92953	52	1.277	224.702	0.000	0	13200.550	55	3.950	1	None	-10921639	97.449	41	0	255	127951	108.055	4.910	0.532	0.626
ID98899	98899	52	1.252	224.298	0.000	0	13440.560	56	3.950	1	None	-10921639	96.921	85	0	255	127257	93.676	4.781	0.622	0.793
ID94956	94956	52	1.026	225.913	0.000	0	13680.570	57	3.950	1	None	-10921639	81.114	83	0	255	106503	76.703	4.937	0.666	0.846
ID100918	100918	52	0.552	227.366	3.510	0	13920.580	58	3.950	1	None	-10921639	88.960	86	0	255	116805	68.872	4.408	0.371	0.699
ID104855	104855	52	0.633	230.434	1.153	0	14160.590	59	3.950	1	None	-10921639	90.561	97	0	220	118907	57.208	4.948	0.598	1.185
ID106826	106826	52	0.621	233.093	2.818	0	14400.600	60	3.950	1	None	-10921639	101.110	108	0	242	132758	56.269	5.055	0.555	1.283
ID110783	110783	52	0.820	235.372	4.420	0	14640.610	61	3.950	1	None	-10921639	90.621	92	0	232	118986	72.824	4.729	0.565	0.898
ID112770	112770	52	0.936	237.667	7.019	0	14880.620	62	3.950	1	None	-10921639	97.496	111	0	255	128012	80.121	4.753	0.507	0.819
ID108834	108834	52	0.810	239.466	8.881	0	15120.630	63	3.950	1	None	-10921639	92.461	98	0	252	121401	76.439	4.728	0.415	0.709
ID116697	116697	52	0.759	241.994	9.713	0	15360.640	64	3.950	1	None	-10921639	104.872	110	0	255	137697	72.566	5.127	0.467	0.921
ID114760	114760	52	0.590	245.329	12.272	0	15600.650	65	3.950	1	None	-10921639	84.577	84	0	255	111049	68.138	15.010	0.242	0.484
ID120576	120576	52	0.924	245.819	7.824	0	15840.660	66	3.950	1	None	-10921639	96.389	36	0	255	126559	108.129	4.444	0.330	0.442
ID124527	124527	52	0.804	250.276	8.679	0	16080.670	67	3.950	1	None	-10921639	88.066	33	0	255	115631	104.105	3.502	0.191	0.272
ID122560	122560	52	0.900	254.764	10.475	0	16320.680	68	3.950	1	None	-10921639	96.934	63	0	255	127274	100.133	4.416	0.301	0.448
ID118677	118677	52	0.726	256.220	16.924	0	16560.690	69	3.950	1	None	-10921639	91.742	101	0	220	120457	61.471	4.926	0.431	0.899
ID128473	128473	52	0.631	258.360	19.665	0	16800.700	70	3.950	1	None	-10921639	83.334	87	0	219	109418	62.166	4.731	0.357	0.706
ID126555	126555	52	0.412	262.014	21.767	0	17040.710	71	3.950	1	None	-10921639	69.239	69	0	207	90911	52.233	4.690	0.250	0.530
ID130435	130435	52	0.425	263.540	22.969	0	17280.720	72	3.950	1	None	-10921639	65.988	56	0	227	86642	55.752	4.435	0.211	0.412
ID132372	132372	52	0.425	264.913	23.598	0	17520.730	73	3.950	1	None	-10921639	69.513	62	0	226	91270	49.955	4.625	0.218	0.498
ID138046	138046	52	0.367	266.108	23.751	0	17760.740	74	3.950	1	None	-10921639	72.366	80	0	170	95016	47.678	4.542	0.155	0.406
ID134297	134297	52	0.326	267.607	27.082	0	18000.750	75	3.950	1	None	-10921639	71.277	77	0	213	93587	56.574	4.526	0.052	0.124
ID136208	136208	52	0.760	268.971	29.237	0	18240.760	76	3.950	1	None	-10921639	98.091	87	0	255	128794	75.050	4.549	0.255	0.531
ID139968	139968	52	0.463	264.803	29.172	0	18480.770	77	3.950	1	None	-10921639	95.987	97	0	248	126031	64.775	4.843	0.130	0.340
ID150558	150558	52	0.583	262.407	37.152	0	18720.780	78	3.950	1	None	-10921639	115.139	98	0	255	151178	98.439	5.214	0.240	0.453
ID152392	152392	52	0.749	262.459	40.466	0	18960.790	79	3.950	1	None	-10921639	131.224	137	0	255	172297	104.538	5.846	0.333	0.628
ID141878	141878	52	0.823	262.860	39.842	0	19200.800	80	3.950	1	None	-10921639	122.690	114	0	255	161092	110.283	14.147	0.168	0.320
ID154186	154186	52	0.869	264.116	41.049	0	19440.810	81	3.950	1	None	-10921639	125.145	119	0	255	164316	110.443	4.522	0.184	0.352
ID143663	143663	52	0.999	268.634	41.749	0	19680.820	82	3.950	1	None	-10921639	128.017	128	0	255	168086	109.104	4.504	0.324	0.574
ID145408	145408	52	1.156	270.584	44.221	0	19920.830	83	3.950	1	None	-10921639	131.027	133	0	255	172038	109.844	4.788	0.376	0.652
ID147165	147165	52	0.886	273.774	45.053	0	20160.840	84	3.950	1	None	-10921639	105.561	101	0	255	138602	90.219	4.557	0.323	0.571
ID148881	148881	52	1.021	273.555	47.135	0	20400.850	85	3.950	1	None	-10921639	129.764	127	0	255	170380	89.318	4.780	0.415	0.853
ID159241	159241	52	0.977	274.467	48.359	0	20640.860	86	3.950	1	None	-10921639	112.453	80	0	255	147651	105.795	3.350	0.366	0.569
ID155964	155964	52	0.849	276.283	49.243	0	20880.870	87	3.950	1	None	-10921639	100.708	63	0	255	132230	105.679	2.724	0.450	0.591
ID157615	157615	52	0.776	280.884	51.487	0	21120.880	88	3.950	1	None	-10921639	84.478	51	0	255	110919	86.221	4.359	0.242	0.382
ID160882	160882	52	0.767	279.206	48.802	0	21360.890	89	3.950	1	None	-10921639	75.308	13	0	255	98879	99.400	3.294	0.281	0.332
ID167047	167047	52	1.180	277.195	42.715	0	21600.900	90	3.950	1	None	-10921639	148.746	167	0	255	195304	97.061	5.006	0.428	0.919
ID162450	162450	52	1.167	280.209	41.916	0	21840.910	91	3.950	1	None	-10921639	140.607	153	0	255	184617	93.780	4.858	0.440	0.917
ID168650	168650	52	0.974	283.217	40.774	0	22080.920	92	3.950	1	None	-10921639	132.602	149	0	255	174107	91.547	4.789	0.314	0.693
ID171689	171689	52	0.877	284.795	40.390	0	22320.930	93	3.950	1	None	-10921639	122.367	132	0	255	160668	79.176	4.757	0.313	0.737
ID164021	164021	52	1.039	288.607	41.038	0	22560.940	94	3.950	1	None	-10921639	127.519	140	0	255	167432	86.417	4.812	0.461	0.931
ID165526	165526	52	1.178	292.774	43.372	0	22800.950	95	3.950	1	None	-10921639	121.356	118	0	255	159340	97.176	4.817	0.544	0.880
ID170203	170203	52	0.858	292.804	42.441	0	23040.960	96	3.950	1	None	-10921639	100.062	72	0	255	131382	84.586	4.544	0.399	0.675
ID173211	173211	52	0.655	293.719	42.051	0	23280.970	97	3.950	1	None	-10921639	85.795	68	0	255	112649	77.123	4.660	0.221	0.403
ID174683	174683	52	0.520	290.459	41.883	0	23520.980	98	3.950	1	None	-10921639	62.882	0	0	255	82564	97.069	2.895	0.005	0.006
ID176126	176126	52	0.836	291.831	41.951	0	23760.990	99	3.950	1	None	-10921639	91.202	38	0	255	119748	101.180	3.369	0.236	0.344
ID177553	177553	52	1.009	291.315	40.619	0	24001.000	100	3.950	1	None	-10921639	117.906	109	0	255	154811	92.798	4.569	0.375	0.693
ID178972	178972	52	0.327	287.944	40.224	0	24241.010	101	3.950	1	None	-10921639	63.174	25	0	255	82948	75.400	14.143	-0.089	-0.163
ID181745	181745	52	0.769	292.997	37.569	0	24481.020	102	3.950	1	None	-10921639	117.628	111	0	255	154445	80.052	4.488	0.279	0.640
ID180368	180368	52	1.113	292.706	37.411	0	24721.030	103	3.950	1	None	-10921639	165.967	178	0	255	217915	63.183	7.082	0.504	1.760
ID183127	183127	52	1.230	292.353	35.887	0	24961.040	104	3.950	1	None	-10921639	172.220	190	0	255	226125	79.718	6.580	0.548	1.530
ID185858	185858	52	0.967	291.962	35.197	0	25201.050	105	3.950	1	None	-10921639	145.468	147	0	255	190999	84.816	4.632	0.327	0.845
ID191282	191282	52	0.784	291.463	31.894	0	25441.060	106	3.950	1	None	-10921639	143.789	158	0	255	188795	96.402	3.292	0.250	0.597
ID189910	189910	52	0.824	294.718	31.652	0	25681.070	107	3.950	1	None	-10921639	124.098	113	0	255	162941	96.577	12.224	0.172	0.378
ID184484	184484	52	0.801	293.880	30.904	0	25921.080	108	3.950	1	None	-10921639	125.565	122	0	255	164867	98.011	3.443	0.252	0.515
ID187206	187206	52	0.860	293.129	25.432	0	26161.090	109	3.950	1	None	-10921639	114.601	118	0	255	150471	79.245	4.579	0.375	0.789
ID192608	192608	52	0.922	291.836	26.037	0	26401.100	110	3.950	1	None	-10921639	101.817	86	0	255	133686	87.517	4.456	0.350	0.603
ID188558	188558	52	0.794	292.387	24.402	0	26641.110	111	3.950	1	None	-10921639	100.637	85	0	255	132136	85.110	4.520	0.278	0.515
ID193951	193951	52	0.465	291.734	22.325	0	26881.120	112	3.950	1	None	-10921639	79.728	71	0	249	104683	67.028	3.475	0.111	0.238
ID195259	195259	52	0.564	293.808	21.951	0	27121.130	113	3.950	1	None	-10921639	87.423	79	0	249	114786	58.667	3.379	0.224	0.546
ID196531	196531	52	0.717	292.976	19.516	0	27361.140	114	3.950	1	None	-10921639	100.633	98	0	255	132131	61.436	4.592	0.355	0.859
ID197835	197835	52	0.580	292.426	15.542	0	27601.150	115	3.950	1	None	-10921639	101.991	109	0	255	133914	65.715	9.548	0.342	0.791
ID200407	200407	52	0.580	291.878	12.872	0	27841.160	116	3.950	1	None	-10921639	105.251	117	0	255	138195	59.031	6.126	0.388	0.996
ID201697	201697	52	0.414	292.952	9.865	0	28081.170	117	3.950	1	None	-10921639	88.101	94	0	190	115677	48.563	4.709	0.210	0.631
ID202991	202991	52	0.645	294.414	10.929	0	28321.180	118	3.950	1	None	-10921639	85.122	78	0	219	111765	60.190	4.768	0.303	0.657
ID199130	199130	52	0.284	290.707	9.990	0	28561.190	119	3.950	1	None	-10921639	72.235	73	0	182	94844	49.357	4.595	0.111	0.293
ID8597	8597	53	0.686	116.842	161.315	0	0.000	0	3.950	1	None	-10921639	103.244	113	0	200	135560	41.638	6.776	0.478	1.603
ID17539	17539	53	0.613	116.081	163.236	0	240.010	1	3.950	1	None	-10921639	94.423	109	0	184	123977	42.235	5.111	0.421	1.324
ID2095	2095	53	0.696	116.477	164.408	0	480.020	2	3.950	1	None	-10921639	97.014	101	0	206	127380	45.055	5.064	0.508	1.450
ID15270	15270	53	0.664	118.124	165.051	0	720.030	3	3.950	1	None	-10921639	101.549	109	0	195	133334	43.548	5.680	0.461	1.473
ID3105	3105	53	0.804	119.347	166.366	0	960.040	4	3.950	1	None	-10921639	119.077	130	0	201	156348	42.845	6.935	0.543	1.957
ID5358	5358	53	0.796	118.259	167.591	0	1200.050	5	3.950	1	None	-10921639	116.119	127	0	225	152464	44.959	6.534	0.542	1.816
ID10400	10400	53	0.814	117.453	168.122	0	1440.060	6	3.950	1	None	-10921639	107.359	114	0	221	140962	49.933	6.037	0.568	1.557
ID3352	3352	53	1.060	119.960	168.515	0	1680.070	7	3.950	1	None	-10921639	133.261	140	0	247	174972	50.875	6.219	0.651	2.066
ID13298	13298	53	1.044	121.750	170.727	0	1920.080	8	3.950	1	None	-10921639	127.104	132	0	243	166888	48.712	7.008	0.683	2.119
ID17475	17475	53	1.040	120.948	171.646	0	2160.090	9	3.950	1	None	-10921639	125.988	134	0	225	165422	53.290	6.911	0.692	1.933
ID12732	12732	53	1.106	120.737	171.847	0	2400.100	10	3.950	1	None	-10921639	131.682	146	0	251	172899	64.402	6.480	0.655	1.618
ID7108	7108	53	1.042	120.146	172.482	0	2640.110	11	3.950	1	None	-10921639	124.084	131	0	255	162922	62.458	6.103	0.646	1.559
ID29816	29816	53	1.065	119.608	172.020	0	2880.120	12	3.950	1	None	-10921639	124.957	149	0	245	164069	72.065	5.063	0.627	1.336
ID36443	36443	53	1.079	120.273	173.594	0	3120.130	13	3.950	1	None	-10921639	124.326	128	0	255	163240	69.584	5.034	0.648	1.405
ID23210	23210	53	1.118	121.225	174.621	0	3360.140	14	3.950	1	None	-10921639	127.766	147	0	255	167757	77.711	5.009	0.615	1.253
ID26515	26515	53	1.125	121.971	174.743	0	3600.150	15	3.950	1	None	-10921639	123.832	142	0	255	162592	77.766	5.005	0.611	1.207
ID34790	34790	53	1.149	123.013	176.122	0	3840.160	16	3.950	1	None	-10921639	118.933	143	0	255	156159	82.642	5.062	0.710	1.195
ID24860	24860	53	1.109	123.083	175.470	0	4080.170	17	3.950	1	None	-10921639	120.346	144	0	255	158014	88.182	4.841	0.674	1.099
ID19845	19845	53	1.203	124.140	175.761	0	4320.180	18	3.950	1	None	-10921639	106.524	88	0	255	139866	101.080	4.643	0.801	0.938
ID28137	28137	53	1.343	124.506	176.498	0	4560.190	19	3.950	1	None	-10921639	126.432	121	0	255	166005	94.865	5.085	0.798	1.183
ID21518	21518	53	0.996	125.205	176.813	0	4800.200	20	3.950	1	None	-10921639	96.352	39	0	255	126510	107.396	4.622	0.625	0.690
ID33117	33117	53	1.285	127.388	179.043	0	5040.210	21	3.950	1	None	-10921639	119.743	110	0	255	157223	107.679	4.677	0.784	0.977
ID31438	31438	53	1.109	127.966	179.720	0	5280.220	22	3.950	1	None	-10921639	94.222	33	0	255	123713	107.645	3.350	0.724	0.735
ID38050	38050	53	0.528	122.942	179.245	0	5520.230	23	3.950	1	None	-10921639	55.188	0	0	255	72462	92.776	2.687	0.103	0.111
ID5583	5583	54	0.397	563.000	7.351	0	0.000	0	3.950	1	None	-10921639	41.521	33	0	158	54517	39.499	4.644	0.352	0.548
ID16055	16055	54	0.415	561.585	6.123	0	240.010	1	3.950	1	None	-10921639	41.162	24	0	155	54046	41.194	4.614	0.409	0.580
ID48	48	54	0.499	561.294	5.593	0	480.020	2	3.950	1	None	-10921639	47.141	43	0	158	61896	41.391	4.771	0.590	0.846
ID14070	14070	54	0.480	561.539	5.338	0	720.030	3	3.950	1	None	-10921639	50.384	48	0	131	66154	38.513	5.243	0.684	1.063
ID459	459	54	0.620	558.454	5.474	0	960.040	4	3.950	1	None	-10921639	62.717	70	0	129	82348	41.354	5.252	0.759	1.309
ID93	93	54	0.676	557.076	6.051	0	1200.050	5	3.950	1	None	-10921639	63.867	71	0	156	83858	48.236	5.175	0.717	1.106
ID9576	9576	54	0.653	556.913	4.610	0	1440.060	6	3.950	1	None	-10921639	68.181	74	0	154	89521	47.673	4.947	0.734	1.211
ID317	317	54	0.548	556.851	3.426	0	1680.070	7	3.950	1	None	-10921639	64.614	67	0	153	84838	43.310	4.938	0.706	1.235
ID10985	10985	54	0.589	556.312	3.907	0	1920.080	8	3.950	1	None	-10921639	63.230	47	0	203	83021	53.129	4.735	0.631	0.921
ID10974	10974	54	0.624	555.717	3.353	0	2160.090	9	3.950	1	None	-10921639	69.674	55	0	225	91482	58.793	4.655	0.635	0.920
ID9481	9481	54	0.508	556.441	2.402	0	2400.100	10	3.950	1	None	-10921639	58.659	57	0	173	77019	46.040	4.560	0.637	0.991
ID3347	3347	54	0.482	556.720	1.972	0	2640.110	11	3.950	1	None	-10921639	58.040	58	0	170	76207	44.720	4.872	0.655	1.027
ID9282	9282	55	1.390	506.965	279.301	0	0.000	0	3.950	1	None	-10921639	135.596	145	0	255	178037	94.247	5.069	0.712	1.196
ID18662	18662	55	1.369	505.027	282.332	0	240.010	1	3.950	1	None	-10921639	132.022	153	0	255	173345	101.683	4.936	0.653	1.026
ID4144	4144	55	1.402	505.318	283.494	0	480.020	2	3.950	1	None	-10921639	137.232	150	0	255	180186	103.055	5.013	0.651	1.050
ID15867	15867	55	1.385	503.687	283.996	0	720.030	3	3.950	1	None	-10921639	143.538	170	0	255	188466	100.125	4.821	0.638	1.117
ID5800	5800	55	1.368	501.154	288.987	0	960.040	4	3.950	1	None	-10921639	122.367	113	0	255	160668	110.006	4.727	0.694	0.911
ID7942	7942	55	1.487	497.470	290.488	0	1200.050	5	3.950	1	None	-10921639	134.520	149	0	255	176625	108.202	4.859	0.799	1.104
ID11292	11292	55	1.414	497.263	290.613	0	1440.060	6	3.950	1	None	-10921639	127.736	136	0	255	167718	107.263	4.795	0.755	1.025
ID5269	5269	55	1.406	496.821	293.282	0	1680.070	7	3.950	1	None	-10921639	128.308	151	0	255	168469	110.690	4.745	0.721	0.972
ID14603	14603	55	1.470	498.675	293.499	0	1920.080	8	3.950	1	None	-10921639	144.826	182	0	255	190157	104.509	5.021	0.760	1.196
ID18530	18530	55	1.649	497.898	293.031	0	2160.090	9	3.950	1	None	-10921639	180.265	219	0	255	236688	88.190	5.889	0.797	1.814
ID13739	13739	55	1.691	497.632	295.194	0	2400.100	10	3.950	1	None	-10921639	186.719	226	0	255	245162	82.611	6.212	0.819	2.035
ID8533	8533	55	1.565	497.463	295.592	0	2640.110	11	3.950	1	None	-10921639	168.435	180	0	255	221155	82.036	5.309	0.760	1.773
ID30409	30409	55	1.254	496.666	299.255	0	2880.120	12	3.950	1	None	-10921639	126.157	137	0	255	165644	82.200	4.898	0.761	1.326
ID37025	37025	55	0.822	496.553	299.573	0	3120.130	13	3.950	1	None	-10921639	87.127	82	0	199	114398	51.902	4.863	0.689	1.370
ID23794	23794	55	1.288	495.130	297.009	0	3360.140	14	3.950	1	None	-10921639	151.018	165	0	255	198286	63.405	6.743	0.746	2.035
ID27086	27086	55	0.975	494.120	297.994	0	3600.150	15	3.950	1	None	-10921639	123.347	128	0	218	161954	40.030	7.142	0.712	2.562
ID35374	35374	55	0.729	496.620	299.193	0	3840.160	16	3.950	1	None	-10921639	97.133	97	0	210	127535	41.157	5.682	0.523	1.621
ID25466	25466	55	0.964	496.997	302.449	0	4080.170	17	3.950	1	None	-10921639	105.124	101	0	231	138028	50.328	4.908	0.699	1.719
ID20462	20462	55	1.115	496.108	305.080	0	4320.180	18	3.950	1	None	-10921639	121.270	124	0	248	159227	58.242	5.071	0.695	1.708
ID28765	28765	55	0.915	498.157	307.546	0	4560.190	19	3.950	1	None	-10921639	100.248	98	0	212	131626	53.573	4.965	0.663	1.492
ID22133	22133	55	0.787	496.699	306.190	0	4800.200	20	3.950	1	None	-10921639	96.527	91	0	232	126740	56.128	4.978	0.491	1.133
ID33734	33734	55	0.355	501.008	309.002	0	5040.210	21	3.950	1	None	-10921639	53.011	52	0	119	69604	27.239	4.950	0.450	1.209
ID32063	32063	55	0.336	500.821	310.482	0	5280.220	22	3.950	1	None	-10921639	43.230	42	0	121	56761	30.484	4.637	0.428	0.851
ID38665	38665	55	0.389	499.680	312.323	0	5520.230	23	3.950	1	None	-10921639	45.104	44	0	128	59221	32.149	4.876	0.581	1.031
ID41972	41972	55	0.241	499.881	314.049	0	5760.240	24	3.950	1	None	-10921639	36.379	43	0	101	47765	25.102	4.932	0.376	0.792
ID40330	40330	55	0.297	497.686	316.923	0	6000.250	25	3.950	1	None	-10921639	37.871	42	0	128	49724	30.564	3.504	0.403	0.712
ID55984	55984	55	0.318	493.855	319.997	0	6240.260	26	3.950	1	None	-10921639	49.321	60	0	125	64759	31.354	4.922	0.409	0.914
ID8662	8662	56	0.823	408.128	167.752	0	0.000	0	3.950	1	None	-10921639	97.254	94	0	252	127695	68.290	4.629	0.506	0.957
ID17593	17593	56	1.185	408.403	167.681	0	240.010	1	3.950	1	None	-10921639	122.243	110	0	255	160505	92.980	4.636	0.605	0.991
ID2098	2098	56	0.570	409.490	164.468	0	480.020	2	3.950	1	None	-10921639	80.380	81	0	239	105539	61.613	4.611	0.367	0.700
ID15283	15283	56	0.409	408.626	167.618	0	720.030	3	3.950	1	None	-10921639	80.719	80	0	218	105984	52.935	5.197	0.376	0.834
ID3139	3139	56	0.606	406.584	168.659	0	960.040	4	3.950	1	None	-10921639	93.323	86	0	255	122533	59.594	5.943	0.568	1.135
ID5377	5377	56	0.805	405.342	169.717	0	1200.050	5	3.950	1	None	-10921639	97.567	91	0	255	128105	80.736	5.008	0.558	0.866
ID10415	10415	56	0.921	403.789	170.664	0	1440.060	6	3.950	1	None	-10921639	112.113	109	0	255	147205	74.757	5.429	0.637	1.167
ID3421	3421	56	1.036	403.964	171.583	0	1680.070	7	3.950	1	None	-10921639	111.037	116	0	255	145792	80.488	4.976	0.690	1.126
ID13328	13328	56	0.962	406.613	172.887	0	1920.080	8	3.950	1	None	-10921639	103.711	103	0	255	136172	90.056	4.862	0.669	0.923
ID17502	17502	56	0.801	407.838	174.425	0	2160.090	9	3.950	1	None	-10921639	83.919	56	0	255	110186	87.109	3.166	0.538	0.674
ID12762	12762	56	0.967	410.093	174.494	0	2400.100	10	3.950	1	None	-10921639	96.404	78	0	255	126578	85.348	4.645	0.628	0.871
ID7116	7116	56	0.928	409.598	174.195	0	2640.110	11	3.950	1	None	-10921639	89.567	67	0	255	117602	89.415	3.280	0.560	0.720
ID29825	29825	56	0.984	411.710	174.220	0	2880.120	12	3.950	1	None	-10921639	85.767	46	0	255	112612	94.104	3.386	0.598	0.682
ID36451	36451	56	0.873	410.915	175.276	0	3120.130	13	3.950	1	None	-10921639	91.751	65	0	255	120469	85.720	3.221	0.477	0.692
ID23215	23215	56	0.856	413.256	175.420	0	3360.140	14	3.950	1	None	-10921639	83.267	56	0	255	109329	81.796	4.455	0.440	0.622
ID26518	26518	56	0.969	414.127	176.140	0	3600.150	15	3.950	1	None	-10921639	102.663	118	0	238	134796	71.820	4.921	0.622	1.096
ID34791	34791	56	1.068	412.388	175.967	0	3840.160	16	3.950	1	None	-10921639	110.767	120	0	255	145437	83.652	4.819	0.684	1.075
ID24858	24858	56	1.127	410.634	175.104	0	4080.170	17	3.950	1	None	-10921639	117.704	123	0	255	154546	90.845	4.850	0.669	1.038
ID19847	19847	56	1.194	409.996	176.293	0	4320.180	18	3.950	1	None	-10921639	124.948	147	0	255	164057	91.290	4.805	0.683	1.111
ID28139	28139	56	1.267	411.353	176.807	0	4560.190	19	3.950	1	None	-10921639	124.670	141	0	255	163692	97.848	4.909	0.751	1.093
ID21525	21525	56	1.151	411.087	177.581	0	4800.200	20	3.950	1	None	-10921639	121.209	140	0	255	159147	94.505	4.860	0.716	1.070
ID33114	33114	56	1.137	410.173	178.015	0	5040.210	21	3.950	1	None	-10921639	121.298	139	0	255	159264	89.930	4.988	0.666	1.079
ID31437	31437	56	1.410	409.725	179.001	0	5280.220	22	3.950	1	None	-10921639	136.861	156	0	255	179698	90.454	4.985	0.779	1.325
ID38057	38057	56	1.401	407.647	180.309	0	5520.230	23	3.950	1	None	-10921639	141.871	185	0	255	186276	101.405	4.953	0.711	1.163
ID41344	41344	56	1.254	407.190	179.597	0	5760.240	24	3.950	1	None	-10921639	130.747	146	0	255	171671	90.811	4.868	0.655	1.140
ID39698	39698	56	1.065	405.615	179.547	0	6000.250	25	3.950	1	None	-10921639	125.906	146	0	255	165315	71.328	5.234	0.642	1.380
ID55344	55344	56	1.024	404.215	178.464	0	6240.260	26	3.950	1	None	-10921639	115.294	135	0	255	151381	75.008	4.996	0.589	1.139
ID50112	50112	56	1.076	403.613	178.468	0	6480.270	27	3.950	1	None	-10921639	123.788	139	0	255	162534	77.999	5.054	0.607	1.199
ID46544	46544	56	1.062	402.501	178.262	0	6720.280	28	3.950	1	None	-10921639	126.329	156	0	255	165870	75.296	6.078	0.620	1.284
ID43031	43031	56	0.871	402.762	178.857	0	6960.290	29	3.950	1	None	-10921639	108.224	121	0	239	142098	69.301	5.026	0.553	1.112
ID51828	51828	56	0.970	401.153	178.808	0	7200.300	30	3.950	1	None	-10921639	124.346	138	0	250	163266	65.992	5.119	0.605	1.420
ID44771	44771	56	1.246	399.739	178.240	0	7440.310	31	3.950	1	None	-10921639	139.589	157	0	255	183281	72.320	5.053	0.724	1.621
ID53588	53588	56	1.102	400.703	177.653	0	7680.320	32	3.950	1	None	-10921639	124.641	144	0	255	163653	78.273	4.999	0.632	1.234
ID48284	48284	56	1.134	400.506	177.403	0	7920.330	33	3.950	1	None	-10921639	129.296	145	0	255	169766	80.597	4.950	0.627	1.237
ID57066	57066	56	1.025	400.089	175.692	0	8160.340	34	3.950	1	None	-10921639	123.352	145	0	255	161961	77.383	5.019	0.607	1.204
ID58902	58902	56	1.043	401.462	174.075	0	8400.350	35	3.950	1	None	-10921639	117.553	140	0	245	154347	75.810	5.350	0.631	1.200
ID62657	62657	56	0.976	400.901	174.177	0	8640.360	36	3.950	1	None	-10921639	114.384	138	0	255	150186	80.583	5.130	0.579	1.041
ID64532	64532	56	0.820	403.543	174.722	0	8880.370	37	3.950	1	None	-10921639	104.605	116	0	243	137346	77.483	4.965	0.506	0.907
ID60782	60782	56	0.805	397.929	175.757	0	9120.380	38	3.950	1	None	-10921639	96.142	94	0	251	126234	75.058	4.581	0.451	0.796
ID66405	66405	56	0.377	398.552	172.769	0	9360.390	39	3.950	1	None	-10921639	64.192	48	0	255	84284	66.755	13.198	0.118	0.203
ID68333	68333	56	0.506	396.290	174.554	0	9600.400	40	3.950	1	None	-10921639	75.812	73	0	244	99541	56.591	13.373	0.283	0.591
ID70253	70253	56	0.251	392.440	176.129	0	9840.410	41	3.950	1	None	-10921639	70.024	68	0	148	91942	30.467	6.569	0.295	1.048
ID516	516	57	0.901	340.014	6.572	0	0.000	0	3.950	1	None	-10921639	80.664	58	0	255	105912	77.115	4.590	0.729	0.882
ID16056	16056	57	1.180	339.613	6.215	0	240.010	1	3.950	1	None	-10921639	90.585	51	0	255	118938	92.396	4.476	0.841	0.896
ID51	51	57	1.201	338.625	6.122	0	480.020	2	3.950	1	None	-10921639	88.535	47	0	255	116246	97.818	4.369	0.804	0.807
ID14066	14066	57	1.274	337.646	5.339	0	720.030	3	3.950	1	None	-10921639	90.084	28	0	255	118280	103.349	4.507	0.867	0.809
ID418	418	57	0.696	332.764	3.941	0	960.040	4	3.950	1	None	-10921639	78.331	68	0	244	102849	69.779	4.408	0.637	0.874
ID64	64	57	0.867	331.380	3.693	0	1200.050	5	3.950	1	None	-10921639	86.602	50	0	255	113709	87.620	4.557	0.599	0.740
ID9571	9571	57	0.894	331.245	3.583	0	1440.060	6	3.950	1	None	-10921639	87.090	52	0	251	114349	87.310	4.690	0.682	0.809
ID301	301	57	0.862	331.703	0.000	0	1680.070	7	3.950	1	None	-10921639	68.903	35	0	227	90469	75.354	4.639	0.553	0.651
ID10982	10982	57	0.656	334.382	3.667	0	1920.080	8	3.950	1	None	-10921639	64.566	31	0	248	84775	71.097	4.462	0.595	0.678
ID10919	10919	57	0.289	334.328	0.000	0	2160.090	9	3.950	1	None	-10921639	29.554	6	0	229	38804	39.343	2.429	0.472	0.482
ID9467	9467	57	0.235	335.741	0.000	0	2400.100	10	3.950	1	None	-10921639	27.060	9	0	219	35530	39.901	15.010	0.356	0.356
ID9283	9283	58	1.661	84.254	279.421	0	0.000	0	3.950	1	None	-10921639	216.464	255	0	255	284217	62.464	7.053	0.717	2.895
ID18656	18656	58	1.682	83.185	280.731	0	240.010	1	3.950	1	None	-10921639	219.046	255	0	255	287607	59.283	7.258	0.745	3.155
ID4148	4148	58	1.755	82.859	283.981	0	480.020	2	3.950	1	None	-10921639	215.848	255	0	255	283409	70.335	6.965	0.804	2.736
ID15873	15873	58	1.710	84.091	286.785	0	720.030	3	3.950	1	None	-10921639	204.095	255	0	255	267977	73.172	6.820	0.790	2.462
ID5796	5796	58	1.756	86.887	288.807	0	960.040	4	3.950	1	None	-10921639	212.903	255	0	255	279542	70.590	6.923	0.798	2.677
ID7947	7947	58	1.685	86.520	291.198	0	1200.050	5	3.950	1	None	-10921639	219.065	255	4	255	287632	57.444	7.212	0.730	3.219
ID11323	11323	58	1.792	87.191	293.975	0	1440.060	6	3.950	1	None	-10921639	232.275	255	10	255	304977	51.544	7.485	0.803	4.015
ID5279	5279	58	1.795	86.956	295.611	0	1680.070	7	3.950	1	None	-10921639	239.697	255	40	255	314722	28.642	8.126	0.821	7.544
ID8604	8604	59	1.080	66.138	162.134	0	0.000	0	3.950	1	None	-10921639	103.601	48	0	255	136028	110.752	4.631	0.344	0.478
ID17552	17552	59	1.192	66.410	164.629	0	240.010	1	3.950	1	None	-10921639	109.486	68	0	255	143755	110.138	4.756	0.476	0.641
ID2101	2101	59	1.405	68.764	165.620	0	480.020	2	3.950	1	None	-10921639	123.415	103	0	255	162044	114.867	4.983	0.652	0.848
ID15276	15276	59	1.383	69.237	166.606	0	720.030	3	3.950	1	None	-10921639	122.498	102	0	255	160840	111.538	4.895	0.627	0.846
ID3155	3155	59	1.256	69.217	169.491	0	960.040	4	3.950	1	None	-10921639	114.461	72	0	255	150287	111.098	4.781	0.492	0.679
ID8614	8614	60	0.987	134.446	163.274	0	0.000	0	3.950	1	None	-10921639	101.402	114	0	191	133141	50.218	5.928	0.938	1.954
ID17545	17545	60	0.940	132.938	163.692	0	240.010	1	3.950	1	None	-10921639	93.458	108	0	181	122711	51.839	5.814	0.937	1.744
ID2104	2104	60	1.019	134.293	165.493	0	480.020	2	3.950	1	None	-10921639	104.286	114	0	222	136927	51.807	5.939	0.938	1.949
ID15271	15271	60	0.918	134.741	165.368	0	720.030	3	3.950	1	None	-10921639	93.378	105	0	192	122605	47.498	5.262	0.912	1.875
ID3118	3118	60	0.958	133.385	166.446	0	960.040	4	3.950	1	None	-10921639	95.836	111	0	195	125833	52.315	6.089	0.896	1.732
ID5365	5365	60	1.067	132.112	168.335	0	1200.050	5	3.950	1	None	-10921639	104.274	113	0	217	136912	55.997	5.945	0.954	1.819
ID10409	10409	60	1.059	130.725	169.920	0	1440.060	6	3.950	1	None	-10921639	103.403	112	0	222	135768	61.105	5.432	0.947	1.646
ID3414	3414	60	0.959	131.691	171.308	0	1680.070	7	3.950	1	None	-10921639	91.009	91	0	222	119495	59.808	4.983	0.897	1.439
ID13330	13330	60	0.949	134.204	173.060	0	1920.080	8	3.950	1	None	-10921639	87.287	89	0	222	114608	66.560	4.818	0.814	1.177
ID17510	17510	60	0.941	133.105	174.810	0	2160.090	9	3.950	1	None	-10921639	90.544	87	0	220	118884	64.758	4.872	0.820	1.260
ID12767	12767	60	0.969	131.765	174.779	0	2400.100	10	3.950	1	None	-10921639	89.212	85	0	255	117136	76.111	4.797	0.748	1.003
ID7123	7123	60	0.981	131.206	175.540	0	2640.110	11	3.950	1	None	-10921639	85.658	66	0	255	112469	80.624	4.782	0.801	0.945
ID29828	29828	60	0.971	130.591	175.315	0	2880.120	12	3.950	1	None	-10921639	86.548	84	0	231	113638	79.002	4.803	0.772	0.954
ID36459	36459	60	1.109	131.162	176.489	0	3120.130	13	3.950	1	None	-10921639	94.851	87	0	255	124539	84.332	4.769	0.840	1.027
ID23230	23230	60	0.915	132.037	177.623	0	3360.140	14	3.950	1	None	-10921639	80.183	62	0	255	105280	71.810	4.628	0.785	0.982
ID26534	26534	60	0.957	132.898	178.074	0	3600.150	15	3.950	1	None	-10921639	84.136	79	0	255	110471	79.205	4.815	0.686	0.865
ID34801	34801	60	1.033	132.734	178.456	0	3840.160	16	3.950	1	None	-10921639	86.353	57	0	255	113382	85.265	4.668	0.689	0.827
ID24870	24870	60	0.881	131.903	178.337	0	4080.170	17	3.950	1	None	-10921639	80.296	46	0	255	105428	85.220	4.406	0.557	0.674
ID19855	19855	60	1.058	133.686	178.686	0	4320.180	18	3.950	1	None	-10921639	89.857	76	0	255	117982	87.560	4.621	0.706	0.850
ID28148	28148	60	1.005	135.045	179.456	0	4560.190	19	3.950	1	None	-10921639	81.321	55	0	255	106775	87.953	4.456	0.758	0.797
ID21542	21542	60	1.052	135.650	181.086	0	4800.200	20	3.950	1	None	-10921639	89.657	77	0	255	117719	88.613	4.644	0.744	0.863
ID33139	33139	60	1.037	137.041	181.884	0	5040.210	21	3.950	1	None	-10921639	87.036	53	0	255	114278	92.085	4.505	0.674	0.761
ID31464	31464	60	1.051	138.249	183.228	0	5280.220	22	3.950	1	None	-10921639	88.262	52	0	255	115888	95.026	4.412	0.716	0.775
ID38080	38080	60	1.012	138.662	183.904	0	5520.230	23	3.950	1	None	-10921639	88.171	51	0	255	115768	92.709	4.433	0.577	0.696
ID41361	41361	60	1.017	139.074	182.798	0	5760.240	24	3.950	1	None	-10921639	90.081	74	0	255	118277	84.283	4.625	0.577	0.783
ID39710	39710	60	0.946	141.346	182.826	0	6000.250	25	3.950	1	None	-10921639	88.762	68	0	255	116545	85.814	4.500	0.459	0.651
ID55375	55375	60	0.865	143.796	184.526	0	6240.260	26	3.950	1	None	-10921639	87.731	73	0	255	115191	79.261	4.650	0.406	0.639
ID50145	50145	60	0.783	145.850	184.357	0	6480.270	27	3.950	1	None	-10921639	92.267	86	0	255	121146	77.405	4.681	0.332	0.595
ID46572	46572	60	0.677	147.208	184.410	0	6720.280	28	3.950	1	None	-10921639	85.992	94	0	236	112908	66.866	4.746	0.335	0.646
ID43060	43060	60	0.760	147.685	184.788	0	6960.290	29	3.950	1	None	-10921639	89.139	98	0	235	117040	64.842	4.664	0.453	0.857
ID51864	51864	60	0.729	147.721	185.884	0	7200.300	30	3.950	1	None	-10921639	80.202	79	0	220	105305	62.255	4.822	0.508	0.868
ID44823	44823	60	0.728	148.670	187.637	0	7440.310	31	3.950	1	None	-10921639	80.917	85	0	219	106244	60.827	4.721	0.549	0.942
ID53648	53648	60	0.776	151.945	188.226	0	7680.320	32	3.950	1	None	-10921639	87.962	99	0	237	115494	66.590	4.766	0.566	0.955
ID48347	48347	60	0.826	154.592	188.280	0	7920.330	33	3.950	1	None	-10921639	93.594	107	0	226	122889	65.020	5.038	0.609	1.089
ID57138	57138	60	0.896	157.464	188.095	0	8160.340	34	3.950	1	None	-10921639	99.749	114	0	239	130971	67.724	4.981	0.592	1.095
ID58992	58992	60	0.798	162.091	188.839	0	8400.350	35	3.950	1	None	-10921639	101.571	114	0	219	133363	62.487	5.018	0.526	1.120
ID62747	62747	60	0.890	163.536	189.063	0	8640.360	36	3.950	1	None	-10921639	108.167	119	0	250	142023	67.862	5.587	0.622	1.222
ID64613	64613	60	0.963	166.281	188.194	0	8880.370	37	3.950	1	None	-10921639	113.556	127	0	229	149099	60.215	6.032	0.704	1.559
ID60847	60847	60	1.032	166.091	187.481	0	9120.380	38	3.950	1	None	-10921639	121.762	138	0	255	159874	71.926	6.097	0.667	1.354
ID66491	66491	60	1.062	171.279	187.335	0	9360.390	39	3.950	1	None	-10921639	121.648	133	0	255	159724	62.069	6.267	0.751	1.682
ID68410	68410	60	1.138	172.940	188.342	0	9600.400	40	3.950	1	None	-10921639	127.238	140	0	249	167064	60.854	5.951	0.800	1.858
ID70324	70324	60	1.221	174.575	188.472	0	9840.410	41	3.950	1	None	-10921639	136.061	142	0	255	178648	66.768	5.180	0.758	1.757
ID72247	72247	60	1.043	177.660	190.334	0	10080.420	42	3.950	1	None	-10921639	115.685	121	0	255	151894	61.678	5.155	0.737	1.591
ID78175	78175	60	1.173	176.466	190.642	0	10320.430	43	3.950	1	None	-10921639	124.149	136	0	255	163007	77.893	5.064	0.670	1.278
ID76177	76177	60	1.145	179.250	190.123	0	10560.440	44	3.950	1	None	-10921639	123.579	137	0	255	162259	74.555	5.112	0.742	1.412
ID74192	74192	60	1.045	180.396	190.111	0	10800.450	45	3.950	1	None	-10921639	116.567	124	0	255	153052	71.913	5.267	0.679	1.311
ID82112	82112	60	1.100	182.950	191.399	0	11040.460	46	3.950	1	None	-10921639	117.845	122	0	255	154731	71.898	4.971	0.691	1.340
ID80121	80121	60	0.981	182.820	191.581	0	11280.470	47	3.950	1	None	-10921639	103.178	115	0	255	135473	69.696	5.011	0.597	1.107
ID84064	84064	60	0.819	186.954	189.274	0	11520.480	48	3.950	1	None	-10921639	98.660	113	0	228	129541	69.867	4.708	0.472	0.905
ID87536	87536	60	0.765	189.984	189.098	0	11760.490	49	3.950	1	None	-10921639	91.165	118	0	231	119699	69.401	4.705	0.416	0.772
ID89983	89983	60	0.692	194.169	189.567	0	12000.500	50	3.950	1	None	-10921639	80.289	76	0	253	105419	72.665	3.465	0.406	0.638
ID86485	86485	60	0.931	195.885	189.803	0	12240.510	51	3.950	1	None	-10921639	89.273	76	0	255	117215	82.887	4.574	0.600	0.808
ID91947	91947	60	0.711	197.495	191.245	0	12480.520	52	3.950	1	None	-10921639	68.366	49	0	248	89764	69.068	3.864	0.575	0.723
ID97884	97884	60	0.859	202.768	191.768	0	12720.530	53	3.950	1	None	-10921639	81.455	53	0	255	106950	77.676	4.482	0.595	0.783
ID103842	103842	60	0.649	202.887	193.278	0	12960.540	54	3.950	1	None	-10921639	70.762	75	0	190	92911	56.700	4.667	0.539	0.874
ID93920	93920	60	0.591	206.743	193.085	0	13200.550	55	3.950	1	None	-10921639	62.412	53	0	224	81947	58.246	4.420	0.456	0.671
ID99871	99871	60	0.564	208.117	193.187	0	13440.560	56	3.950	1	None	-10921639	65.143	55	0	196	85533	56.563	4.444	0.410	0.669
ID95904	95904	60	0.471	209.774	193.176	0	13680.570	57	3.950	1	None	-10921639	62.003	56	0	196	81410	55.092	4.420	0.332	0.561
ID505	505	61	0.987	84.479	5.906	0	0.000	0	3.950	1	None	-10921639	97.538	102	0	241	128067	69.375	4.914	0.765	1.219
ID16052	16052	61	1.252	85.005	5.942	0	240.010	1	3.950	1	None	-10921639	115.741	116	0	255	151968	83.252	4.967	0.801	1.237
ID58	58	61	1.476	86.613	6.515	0	480.020	2	3.950	1	None	-10921639	141.471	164	0	255	185752	88.867	5.089	0.848	1.461
ID14073	14073	61	1.393	88.084	5.919	0	720.030	3	3.950	1	None	-10921639	138.500	149	0	255	181851	85.842	4.960	0.775	1.409
ID481	481	61	1.456	87.718	7.040	0	960.040	4	3.950	1	None	-10921639	155.574	174	0	255	204269	83.819	5.137	0.766	1.611
ID106	106	61	1.419	86.015	7.627	0	1200.050	5	3.950	1	None	-10921639	147.161	164	0	255	193222	91.997	5.089	0.686	1.301
ID9593	9593	61	1.351	84.850	8.274	0	1440.060	6	3.950	1	None	-10921639	142.896	160	0	255	187623	86.201	4.985	0.670	1.331
ID1033	1033	61	1.420	83.540	7.603	0	1680.070	7	3.950	1	None	-10921639	147.595	168	0	255	193792	94.457	5.034	0.666	1.250
ID11050	11050	61	1.311	85.318	7.244	0	1920.080	8	3.950	1	None	-10921639	135.280	147	0	255	177622	94.399	4.930	0.602	1.077
ID11055	11055	61	1.388	86.239	7.229	0	2160.090	9	3.950	1	None	-10921639	140.992	156	0	255	185123	98.571	5.002	0.622	1.097
ID9500	9500	61	1.360	86.592	6.824	0	2400.100	10	3.950	1	None	-10921639	150.762	182	0	255	197951	99.455	4.867	0.570	1.101
ID3480	3480	61	1.482	86.007	6.969	0	2640.110	11	3.950	1	None	-10921639	175.136	197	0	255	229954	74.318	5.501	0.683	1.913
ID28977	28977	61	1.442	87.785	7.106	0	2880.120	12	3.950	1	None	-10921639	180.475	198	0	255	236964	66.201	5.949	0.689	2.224
ID35606	35606	61	1.255	89.970	8.541	0	3120.130	13	3.950	1	None	-10921639	160.211	172	0	255	210357	76.939	5.181	0.561	1.496
ID22380	22380	61	1.201	90.247	9.758	0	3360.140	14	3.950	1	None	-10921639	149.521	175	0	255	196321	89.362	4.924	0.477	1.081
ID25702	25702	61	0.993	91.685	9.895	0	3600.150	15	3.950	1	None	-10921639	137.245	158	0	255	180203	85.037	4.939	0.324	0.791
ID33956	33956	61	1.009	92.435	10.375	0	3840.160	16	3.950	1	None	-10921639	136.693	154	0	255	179478	94.905	4.933	0.294	0.654
ID24018	24018	61	1.042	91.652	10.337	0	4080.170	17	3.950	1	None	-10921639	138.585	154	0	255	181962	90.154	4.970	0.349	0.795
ID19014	19014	61	1.057	91.665	9.064	0	4320.180	18	3.950	1	None	-10921639	134.506	154	0	255	176607	104.777	4.665	0.357	0.675
ID27320	27320	61	1.014	93.402	8.497	0	4560.190	19	3.950	1	None	-10921639	138.038	169	0	255	181244	106.971	4.651	0.313	0.615
ID20685	20685	61	1.057	94.090	8.489	0	4800.200	20	3.950	1	None	-10921639	147.047	168	0	255	193073	92.126	4.807	0.350	0.828
ID32289	32289	61	0.733	96.290	8.801	0	5040.210	21	3.950	1	None	-10921639	121.782	124	0	255	159900	95.860	4.371	0.150	0.332
ID30615	30615	61	0.829	98.657	7.439	0	5280.220	22	3.950	1	None	-10921639	134.324	148	0	255	176368	95.328	4.509	0.195	0.461
ID37230	37230	61	0.546	100.600	6.262	0	5520.230	23	3.950	1	None	-10921639	111.583	115	0	255	146508	92.667	15.010	0.039	0.091
ID8641	8641	62	0.897	594.197	165.295	0	0.000	0	3.950	1	None	-10921639	108.351	84	0	255	142265	100.773	4.298	0.290	0.483
ID17560	17560	62	1.057	593.337	165.374	0	240.010	1	3.950	1	None	-10921639	134.774	159	0	255	176958	102.776	4.781	0.359	0.693
ID2107	2107	62	1.276	592.596	165.528	0	480.020	2	3.950	1	None	-10921639	161.510	215	0	255	212063	105.795	5.009	0.464	0.968
ID15281	15281	62	1.265	591.258	167.235	0	720.030	3	3.950	1	None	-10921639	159.699	227	0	255	209685	107.804	4.929	0.438	0.903
ID3142	3142	62	1.153	590.349	168.674	0	960.040	4	3.950	1	None	-10921639	144.767	183	0	255	190079	111.127	4.838	0.338	0.658
ID5370	5370	62	1.255	586.873	168.907	0	1200.050	5	3.950	1	None	-10921639	168.317	248	0	255	221000	106.952	5.040	0.421	0.933
ID10373	10373	62	0.364	587.243	163.828	0	1440.060	6	3.950	1	None	-10921639	63.177	31	0	254	82951	72.034	3.101	-0.055	-0.101
ID3247	3247	62	0.643	587.055	162.967	0	1680.070	7	3.950	1	None	-10921639	83.357	34	0	255	109448	92.762	4.063	0.086	0.143
ID13093	13093	62	0.713	588.103	162.777	0	1920.080	8	3.950	1	None	-10921639	87.206	27	0	255	114501	99.766	3.540	0.101	0.161
ID17387	17387	62	0.909	586.889	162.893	0	2160.090	9	3.950	1	None	-10921639	105.165	69	0	255	138081	107.880	4.559	0.197	0.321
ID12650	12650	62	0.945	586.856	163.034	0	2400.100	10	3.950	1	None	-10921639	111.093	67	0	255	145865	113.677	4.707	0.176	0.293
ID7061	7061	62	0.947	586.696	163.696	0	2640.110	11	3.950	1	None	-10921639	108.297	70	0	255	142194	111.756	4.633	0.194	0.315
ID29769	29769	62	0.766	586.259	163.530	0	2880.120	12	3.950	1	None	-10921639	104.332	55	0	255	136988	109.013	4.561	0.059	0.107
ID36392	36392	62	0.745	585.958	164.082	0	3120.130	13	3.950	1	None	-10921639	103.300	60	0	255	135633	109.378	4.529	0.038	0.068
ID23155	23155	62	0.762	584.404	164.538	0	3360.140	14	3.950	1	None	-10921639	106.883	64	0	255	140338	110.562	4.621	0.052	0.096
ID26456	26456	62	0.794	584.846	164.453	0	3600.150	15	3.950	1	None	-10921639	106.883	58	0	255	140337	110.795	4.619	0.079	0.141
ID34724	34724	62	0.591	584.490	164.713	0	3840.160	16	3.950	1	None	-10921639	95.686	54	0	255	125636	102.274	4.503	-0.019	-0.036
ID24797	24797	62	0.605	582.044	165.368	0	4080.170	17	3.950	1	None	-10921639	99.826	43	0	255	131072	108.194	4.538	-0.041	-0.079
ID19778	19778	62	0.638	582.646	165.646	0	4320.180	18	3.950	1	None	-10921639	102.848	65	0	255	135039	107.010	4.530	-0.028	-0.056
ID28059	28059	62	0.592	584.817	164.786	0	4560.190	19	3.950	1	None	-10921639	102.101	56	0	255	134058	106.677	15.010	-0.056	-0.113
ID21458	21458	62	0.730	583.246	166.304	0	4800.200	20	3.950	1	None	-10921639	109.129	79	0	255	143286	109.274	15.010	0.022	0.043
ID33046	33046	62	0.753	582.062	166.314	0	5040.210	21	3.950	1	None	-10921639	107.139	65	0	255	140674	110.356	4.615	0.031	0.058
ID31363	31363	62	0.656	582.519	166.362	0	5280.220	22	3.950	1	None	-10921639	96.921	38	0	255	127257	105.232	4.503	-0.009	-0.017
ID37979	37979	62	0.378	580.609	166.497	0	5520.230	23	3.950	1	None	-10921639	75.461	18	0	255	99080	88.713	3.368	-0.148	-0.297
ID5591	5591	63	0.935	122.262	7.545	0	0.000	0	3.950	1	None	-10921639	112.359	105	0	255	147527	93.554	4.600	0.292	0.543
ID16057	16057	63	1.105	122.158	6.757	0	240.010	1	3.950	1	None	-10921639	119.785	114	0	255	157278	102.346	4.667	0.390	0.657
ID60	60	63	0.972	122.520	6.619	0	480.020	2	3.950	1	None	-10921639	119.438	102	0	255	156822	94.323	4.739	0.353	0.661
ID14059	14059	63	0.957	124.348	4.656	0	720.030	3	3.950	1	None	-10921639	127.679	147	0	255	167643	92.476	10.909	0.553	0.984
ID422	422	63	1.189	123.928	4.092	0	960.040	4	3.950	1	None	-10921639	146.264	162	0	255	192044	96.609	4.898	0.611	1.149
ID79	79	63	1.184	121.851	4.370	0	1200.050	5	3.950	1	None	-10921639	128.133	112	0	255	168238	108.057	4.833	0.536	0.827
ID9580	9580	63	1.071	120.503	5.515	0	1440.060	6	3.950	1	None	-10921639	131.508	134	0	255	172670	103.886	4.790	0.343	0.647
ID1021	1021	63	1.079	120.887	5.849	0	1680.070	7	3.950	1	None	-10921639	123.109	113	0	255	161642	102.735	15.010	0.377	0.656
ID11060	11060	63	1.024	121.700	7.646	0	1920.080	8	3.950	1	None	-10921639	128.632	136	0	255	168894	99.457	4.757	0.369	0.697
ID11090	11090	63	1.126	122.843	8.871	0	2160.090	9	3.950	1	None	-10921639	134.711	141	0	255	176876	101.267	4.748	0.425	0.794
ID9508	9508	63	1.076	122.910	8.282	0	2400.100	10	3.950	1	None	-10921639	119.105	79	0	255	156385	110.783	4.678	0.326	0.529
ID3501	3501	63	1.219	121.236	8.504	0	2640.110	11	3.950	1	None	-10921639	151.819	188	0	255	199339	100.608	4.735	0.504	1.012
ID28998	28998	63	1.042	121.164	9.749	0	2880.120	12	3.950	1	None	-10921639	138.959	164	0	255	182453	104.029	4.706	0.397	0.759
ID35619	35619	63	1.062	122.561	10.420	0	3120.130	13	3.950	1	None	-10921639	143.702	163	0	255	188681	103.004	4.734	0.417	0.821
ID22391	22391	63	1.098	123.821	11.313	0	3360.140	14	3.950	1	None	-10921639	149.145	183	0	255	195828	100.700	4.863	0.415	0.869
ID25706	25706	63	1.188	123.807	10.663	0	3600.150	15	3.950	1	None	-10921639	156.814	214	0	255	205897	107.009	4.946	0.538	1.025
ID33959	33959	63	1.116	123.134	11.451	0	3840.160	16	3.950	1	None	-10921639	151.461	192	0	255	198868	107.139	6.250	0.511	0.956
ID24021	24021	63	1.225	122.796	11.580	0	4080.170	17	3.950	1	None	-10921639	148.775	179	0	255	195341	102.641	5.164	0.549	1.028
ID19020	19020	63	1.008	123.490	11.477	0	4320.180	18	3.950	1	None	-10921639	131.007	143	0	255	172012	101.957	4.697	0.354	0.672
ID27328	27328	63	0.990	125.400	10.793	0	4560.190	19	3.950	1	None	-10921639	134.976	161	0	255	177224	105.081	4.784	0.334	0.643
ID20689	20689	63	0.953	125.135	9.560	0	4800.200	20	3.950	1	None	-10921639	139.532	153	0	255	183206	106.699	5.246	0.348	0.676
ID32288	32288	63	0.832	125.956	8.393	0	5040.210	21	3.950	1	None	-10921639	123.433	118	0	255	162068	110.828	4.563	0.229	0.416
ID30617	30617	63	0.727	126.908	8.490	0	5280.220	22	3.950	1	None	-10921639	108.887	82	0	255	142969	106.637	4.461	0.108	0.199
ID37237	37237	63	0.669	128.044	8.894	0	5520.230	23	3.950	1	None	-10921639	116.683	102	0	255	153205	110.295	3.082	0.149	0.274
ID8602	8602	64	0.458	94.936	162.019	0	0.000	0	3.950	1	None	-10921639	59.752	51	0	192	78455	48.634	4.721	0.335	0.616
ID17543	17543	64	0.632	96.043	163.725	0	240.010	1	3.950	1	None	-10921639	73.543	75	0	223	96562	59.109	3.304	0.485	0.812
ID2110	2110	64	0.608	98.751	166.032	0	480.020	2	3.950	1	None	-10921639	75.225	80	0	191	98770	52.453	4.968	0.573	1.045
ID15278	15278	64	0.546	100.087	166.801	0	720.030	3	3.950	1	None	-10921639	67.041	74	0	187	88025	47.489	4.882	0.481	0.917
ID3162	3162	64	0.764	101.539	169.822	0	960.040	4	3.950	1	None	-10921639	86.522	96	0	226	113604	60.697	4.889	0.533	0.991
ID5378	5378	64	0.759	101.814	170.387	0	1200.050	5	3.950	1	None	-10921639	84.785	88	0	225	111323	63.524	4.832	0.476	0.860
ID10426	10426	64	0.731	100.336	172.350	0	1440.060	6	3.950	1	None	-10921639	80.359	85	0	201	105512	63.225	4.786	0.473	0.817
ID3435	3435	64	0.694	100.590	172.905	0	1680.070	7	3.950	1	None	-10921639	77.446	79	0	186	101687	58.579	4.843	0.509	0.892
ID13357	13357	64	0.814	102.928	174.667	0	1920.080	8	3.950	1	None	-10921639	83.864	87	0	220	110114	69.406	4.921	0.564	0.871
ID17534	17534	64	0.764	101.772	176.393	0	2160.090	9	3.950	1	None	-10921639	78.013	80	0	219	102431	65.463	4.719	0.524	0.819
ID12771	12771	64	0.624	102.331	175.297	0	2400.100	10	3.950	1	None	-10921639	80.180	88	0	216	105276	67.553	4.746	0.292	0.536
ID7126	7126	64	0.631	102.769	176.078	0	2640.110	11	3.950	1	None	-10921639	79.497	75	0	220	104380	66.314	4.718	0.244	0.470
ID29837	29837	64	0.636	103.651	176.543	0	2880.120	12	3.950	1	None	-10921639	78.430	55	0	255	102979	77.238	4.497	0.200	0.338
ID36470	36470	64	0.774	103.920	177.503	0	3120.130	13	3.950	1	None	-10921639	86.235	74	0	255	113227	83.075	4.622	0.321	0.505
ID23244	23244	64	0.768	106.289	179.201	0	3360.140	14	3.950	1	None	-10921639	77.248	46	0	255	101427	80.908	4.434	0.313	0.455
ID26553	26553	64	0.716	106.574	180.159	0	3600.150	15	3.950	1	None	-10921639	70.529	43	0	229	92604	72.717	4.479	0.372	0.526
ID34822	34822	64	0.683	105.997	180.936	0	3840.160	16	3.950	1	None	-10921639	69.784	46	0	230	91627	68.412	4.462	0.358	0.538
ID24889	24889	64	0.425	106.130	180.745	0	4080.170	17	3.950	1	None	-10921639	54.277	41	0	194	71266	54.019	4.509	0.178	0.303
ID19866	19866	64	0.583	105.663	179.898	0	4320.180	18	3.950	1	None	-10921639	63.641	40	0	220	83560	68.583	4.106	0.258	0.381
ID28158	28158	64	0.665	107.920	180.490	0	4560.190	19	3.950	1	None	-10921639	71.933	46	0	255	94448	74.163	4.522	0.278	0.422
ID21541	21541	64	0.752	107.904	181.061	0	4800.200	20	3.950	1	None	-10921639	80.241	47	0	255	105357	84.259	4.188	0.290	0.428
ID33135	33135	64	0.818	108.897	181.441	0	5040.210	21	3.950	1	None	-10921639	81.008	34	0	255	106364	90.699	4.216	0.334	0.447
ID31453	31453	64	1.008	108.751	181.412	0	5280.220	22	3.950	1	None	-10921639	95.873	65	0	255	125881	97.484	4.549	0.434	0.596
ID38071	38071	64	0.872	108.670	183.015	0	5520.230	23	3.950	1	None	-10921639	86.756	44	0	255	113910	94.878	4.424	0.312	0.435
ID41370	41370	64	0.776	110.123	184.419	0	5760.240	24	3.950	1	None	-10921639	84.594	56	0	255	111072	86.836	4.513	0.293	0.442
ID39736	39736	64	0.708	112.408	186.323	0	6000.250	25	3.950	1	None	-10921639	77.877	61	0	255	102253	77.426	4.436	0.288	0.450
ID55397	55397	64	0.741	115.271	188.126	0	6240.260	26	3.950	1	None	-10921639	77.758	55	0	255	102096	79.062	4.476	0.325	0.483
ID50168	50168	64	0.781	117.225	188.212	0	6480.270	27	3.950	1	None	-10921639	79.784	47	0	255	104757	82.396	4.417	0.373	0.526
ID46600	46600	64	0.734	118.747	188.688	0	6720.280	28	3.950	1	None	-10921639	75.797	66	0	243	99522	73.925	4.613	0.407	0.593
ID43093	43093	64	0.666	119.698	189.965	0	6960.290	29	3.950	1	None	-10921639	69.572	49	0	224	91348	70.377	4.527	0.343	0.505
ID51891	51891	64	0.707	121.137	190.800	0	7200.300	30	3.950	1	None	-10921639	68.942	54	0	225	90521	68.098	4.516	0.445	0.624
ID44851	44851	64	0.601	123.083	192.420	0	7440.310	31	3.950	1	None	-10921639	64.921	48	0	222	85241	64.186	4.529	0.310	0.479
ID53675	53675	64	0.556	126.482	193.496	0	7680.320	32	3.950	1	None	-10921639	59.145	25	0	227	77658	67.995	3.545	0.246	0.344
ID48381	48381	64	0.762	129.553	194.463	0	7920.330	33	3.950	1	None	-10921639	71.241	50	0	249	93539	72.160	4.446	0.470	0.631
ID57175	57175	64	0.638	132.872	194.779	0	8160.340	34	3.950	1	None	-10921639	64.660	47	0	249	84898	66.848	4.411	0.366	0.519
ID59018	59018	64	0.559	136.543	194.356	0	8400.350	35	3.950	1	None	-10921639	71.951	71	0	198	94472	60.436	4.630	0.316	0.572
ID62767	62767	64	0.747	137.913	193.072	0	8640.360	36	3.950	1	None	-10921639	83.417	76	0	225	109526	58.575	4.545	0.494	0.942
ID64631	64631	64	0.962	141.850	191.671	0	8880.370	37	3.950	1	None	-10921639	95.794	95	0	255	125777	71.549	4.674	0.601	1.005
ID60871	60871	64	1.208	141.360	190.761	0	9120.380	38	3.950	1	None	-10921639	113.205	95	0	255	148638	92.050	4.794	0.690	1.004
ID66512	66512	64	1.090	146.997	191.036	0	9360.390	39	3.950	1	None	-10921639	106.250	98	0	255	139506	79.862	4.837	0.664	1.061
ID68431	68431	64	1.202	149.925	191.385	0	9600.400	40	3.950	1	None	-10921639	120.773	118	0	255	158575	75.278	4.933	0.726	1.349
ID70349	70349	64	0.899	151.099	192.632	0	9840.410	41	3.950	1	None	-10921639	100.909	92	0	232	132494	58.198	4.870	0.596	1.295
ID72266	72266	64	0.597	154.617	193.850	0	10080.420	42	3.950	1	None	-10921639	75.634	75	0	185	99308	38.649	5.035	0.546	1.383
ID78191	78191	64	0.909	155.884	192.685	0	10320.430	43	3.950	1	None	-10921639	93.471	76	0	255	122728	70.286	4.725	0.589	0.986
ID76196	76196	64	0.852	158.313	192.423	0	10560.440	44	3.950	1	None	-10921639	83.165	72	0	255	109196	71.444	4.637	0.594	0.867
ID74208	74208	64	1.128	160.051	192.471	0	10800.450	45	3.950	1	None	-10921639	104.966	98	0	255	137821	80.618	4.858	0.740	1.107
ID82121	82121	64	1.167	163.504	192.731	0	11040.460	46	3.950	1	None	-10921639	116.749	119	0	255	153292	76.244	4.976	0.740	1.303
ID80137	80137	64	1.019	164.552	193.410	0	11280.470	47	3.950	1	None	-10921639	99.603	95	0	255	130779	73.991	4.755	0.701	1.109
ID84086	84086	64	1.021	169.877	192.547	0	11520.480	48	3.950	1	None	-10921639	97.550	91	0	255	128083	79.783	4.741	0.620	0.936
ID87582	87582	64	0.960	172.556	192.812	0	11760.490	49	3.950	1	None	-10921639	92.014	76	0	255	120814	72.611	4.561	0.627	0.976
ID89995	89995	64	0.691	175.925	192.326	0	12000.500	50	3.950	1	None	-10921639	87.411	95	0	208	114770	51.237	4.957	0.569	1.237
ID86507	86507	64	0.986	177.982	191.813	0	12240.510	51	3.950	1	None	-10921639	105.497	93	0	255	138518	81.038	4.667	0.582	0.958
ID91949	91949	64	1.147	180.180	191.866	0	12480.520	52	3.950	1	None	-10921639	114.432	83	0	255	150249	99.554	4.514	0.642	0.899
ID97893	97893	64	1.325	185.200	193.319	0	12720.530	53	3.950	1	None	-10921639	130.418	116	0	255	171239	108.549	4.583	0.781	1.054
ID103847	103847	64	1.265	186.620	194.189	0	12960.540	54	3.950	1	None	-10921639	138.126	145	0	255	181359	90.685	4.810	0.768	1.324
ID93924	93924	64	1.175	189.580	193.891	0	13200.550	55	3.950	1	None	-10921639	129.249	119	0	255	169704	88.662	7.928	0.687	1.187
ID99885	99885	64	1.012	191.097	195.662	0	13440.560	56	3.950	1	None	-10921639	125.838	122	0	255	165225	76.863	8.305	0.612	1.243
ID95924	95924	64	1.005	192.278	195.882	0	13680.570	57	3.950	1	None	-10921639	132.147	139	0	255	173509	69.973	7.931	0.633	1.465
ID101876	101876	64	1.029	196.664	195.989	0	13920.580	58	3.950	1	None	-10921639	134.503	135	0	255	176603	68.991	7.236	0.630	1.507
ID105812	105812	64	1.020	200.665	197.007	0	14160.590	59	3.950	1	None	-10921639	138.605	139	0	255	181989	73.877	5.742	0.625	1.444
ID107783	107783	64	1.217	204.397	197.347	0	14400.600	60	3.950	1	None	-10921639	167.614	178	0	255	220077	72.012	6.717	0.702	1.921
ID111733	111733	64	1.378	207.114	198.432	0	14640.610	61	3.950	1	None	-10921639	164.111	205	0	255	215478	99.006	5.481	0.693	1.357
ID113696	113696	64	1.599	208.873	197.793	0	14880.620	62	3.950	1	None	-10921639	181.714	255	0	255	238590	103.283	5.429	0.712	1.464
ID109747	109747	64	1.442	209.872	197.959	0	15120.630	63	3.950	1	None	-10921639	173.803	255	0	255	228203	109.307	5.007	0.599	1.192
ID117611	117611	64	1.252	212.234	198.133	0	15360.640	64	3.950	1	None	-10921639	145.432	217	0	255	190952	117.195	4.550	0.537	0.867
ID115652	115652	64	1.389	215.295	197.283	0	15600.650	65	3.950	1	None	-10921639	165.535	255	0	255	217348	110.557	4.971	0.598	1.120
ID121498	121498	64	1.358	218.293	197.225	0	15840.660	66	3.950	1	None	-10921639	168.812	255	0	255	221650	108.880	4.929	0.560	1.113
ID125437	125437	64	1.466	220.435	197.961	0	16080.670	67	3.950	1	None	-10921639	187.309	255	0	255	245937	98.278	5.639	0.609	1.443
ID123471	123471	64	1.480	222.880	198.673	0	16320.680	68	3.950	1	None	-10921639	178.772	255	0	255	234728	104.148	5.716	0.616	1.309
ID119541	119541	64	1.529	225.281	199.578	0	16560.690	69	3.950	1	None	-10921639	215.852	255	0	255	283414	70.019	6.894	0.633	2.389
ID129317	129317	64	1.409	228.218	198.488	0	16800.700	70	3.950	1	None	-10921639	201.251	247	0	255	264243	75.065	6.813	0.587	1.984
ID127368	127368	64	1.415	230.190	197.763	0	17040.710	71	3.950	1	None	-10921639	191.297	255	0	255	251173	86.414	6.379	0.608	1.673
ID131247	131247	64	1.245	233.903	198.865	0	17280.720	72	3.950	1	None	-10921639	158.703	252	0	255	208377	112.840	5.020	0.526	0.970
ID133178	133178	64	1.349	236.316	200.714	0	17520.730	73	3.950	1	None	-10921639	159.199	244	0	255	209028	112.680	5.085	0.550	1.002
ID138848	138848	64	1.406	239.473	201.636	0	17760.740	74	3.950	1	None	-10921639	180.478	245	0	255	236968	96.642	5.820	0.598	1.397
ID135082	135082	64	1.356	241.724	203.248	0	18000.750	75	3.950	1	None	-10921639	164.081	232	0	255	215438	107.145	5.317	0.527	1.057
ID136970	136970	64	1.147	245.964	204.631	0	18240.760	76	3.950	1	None	-10921639	128.283	136	0	255	168436	93.728	5.058	0.447	0.845
ID140712	140712	64	0.247	250.437	200.808	0	18480.770	77	3.950	1	None	-10921639	42.417	30	0	164	55693	43.450	2.873	0.042	0.079
ID151262	151262	64	0.476	243.710	204.722	0	18720.780	78	3.950	1	None	-10921639	94.028	94	0	255	123459	69.150	4.503	0.112	0.273
ID153077	153077	64	0.557	247.568	206.150	0	18960.790	79	3.950	1	None	-10921639	84.255	71	0	255	110627	70.880	4.069	0.186	0.373
ID142563	142563	64	0.810	250.818	207.483	0	19200.800	80	3.950	1	None	-10921639	115.996	126	0	248	152303	72.199	6.040	0.475	1.035
ID154860	154860	64	0.971	254.594	208.199	0	19440.810	81	3.950	1	None	-10921639	125.133	147	0	255	164299	72.897	6.779	0.605	1.294
ID144323	144323	64	1.161	258.015	210.344	0	19680.820	82	3.950	1	None	-10921639	125.816	141	0	255	165196	77.048	5.055	0.634	1.267
ID146062	146062	64	1.244	260.282	212.101	0	19920.830	83	3.950	1	None	-10921639	128.460	135	0	255	168668	84.330	5.029	0.651	1.201
ID147818	147818	64	1.331	264.093	213.523	0	20160.840	84	3.950	1	None	-10921639	135.382	156	0	255	177756	94.603	4.920	0.660	1.137
ID149529	149529	64	1.330	266.523	214.517	0	20400.850	85	3.950	1	None	-10921639	132.627	159	0	255	174139	98.499	4.889	0.684	1.094
ID159854	159854	64	1.164	269.316	215.449	0	20640.860	86	3.950	1	None	-10921639	112.413	115	0	255	147598	89.167	4.728	0.629	0.973
ID156581	156581	64	0.963	273.160	216.705	0	20880.870	87	3.950	1	None	-10921639	94.962	79	0	255	124685	79.172	4.655	0.495	0.795
ID158218	158218	64	0.931	275.917	218.969	0	21120.880	88	3.950	1	None	-10921639	102.391	95	0	255	134440	85.545	4.485	0.480	0.776
ID161498	161498	64	1.062	277.958	219.993	0	21360.890	89	3.950	1	None	-10921639	117.711	115	0	255	154555	86.866	4.703	0.511	0.917
ID167697	167697	64	0.964	279.082	221.363	0	21600.900	90	3.950	1	None	-10921639	113.934	115	0	255	149595	86.807	4.577	0.435	0.795
ID163075	163075	64	1.061	282.079	221.327	0	21840.910	91	3.950	1	None	-10921639	128.068	143	0	255	168153	80.625	4.922	0.485	1.038
ID169280	169280	64	0.996	284.157	222.916	0	22080.920	92	3.950	1	None	-10921639	124.950	134	0	255	164059	78.843	4.826	0.418	0.935
ID172311	172311	64	1.028	285.686	223.527	0	22320.930	93	3.950	1	None	-10921639	119.948	122	0	255	157492	79.671	4.839	0.488	0.987
ID164634	164634	64	1.088	287.913	224.891	0	22560.940	94	3.950	1	None	-10921639	116.061	126	0	255	152388	89.911	4.730	0.542	0.908
ID166130	166130	64	1.121	289.336	226.007	0	22800.950	95	3.950	1	None	-10921639	127.527	148	0	255	167443	89.851	4.772	0.570	1.030
ID170810	170810	64	1.053	290.463	226.042	0	23040.960	96	3.950	1	None	-10921639	126.641	142	0	255	166280	90.907	4.674	0.509	0.940
ID173814	173814	64	1.091	293.392	226.608	0	23280.970	97	3.950	1	None	-10921639	134.810	150	0	255	177006	90.856	4.705	0.488	0.973
ID175274	175274	64	1.002	296.530	226.854	0	23520.980	98	3.950	1	None	-10921639	128.192	152	0	255	168316	80.746	4.812	0.497	1.054
ID176709	176709	64	1.040	297.897	227.871	0	23760.990	99	3.950	1	None	-10921639	131.072	152	0	255	172097	79.827	4.915	0.523	1.128
ID178145	178145	64	0.972	299.457	227.361	0	24001.000	100	3.950	1	None	-10921639	124.857	149	0	255	163937	79.324	4.754	0.510	1.063
ID179559	179559	64	0.998	300.890	227.715	0	24241.010	101	3.950	1	None	-10921639	130.475	152	0	255	171314	77.289	4.858	0.503	1.130
ID182332	182332	64	0.824	301.223	227.459	0	24481.020	102	3.950	1	None	-10921639	120.947	148	0	230	158803	73.585	4.779	0.394	0.929
ID180949	180949	64	0.681	302.562	226.207	0	24721.030	103	3.950	1	None	-10921639	115.123	144	0	241	151157	74.650	4.696	0.278	0.671
ID183709	183709	64	0.554	304.233	224.347	0	24961.040	104	3.950	1	None	-10921639	109.177	126	0	250	143350	71.892	4.561	0.159	0.418
ID186450	186450	64	0.907	302.510	229.137	0	25201.050	105	3.950	1	None	-10921639	154.540	163	0	255	202911	62.305	4.804	0.326	1.219
ID9288	9288	65	1.082	333.092	281.060	0	0.000	0	3.950	1	None	-10921639	125.878	140	0	255	165278	90.063	4.779	0.480	0.907
ID18659	18659	65	1.021	332.505	281.482	0	240.010	1	3.950	1	None	-10921639	119.919	119	0	255	157453	100.607	4.563	0.435	0.722
ID4158	4158	65	1.336	331.620	284.127	0	480.020	2	3.950	1	None	-10921639	147.435	171	0	255	193582	93.042	4.939	0.652	1.250
ID15868	15868	65	1.314	333.275	285.467	0	720.030	3	3.950	1	None	-10921639	147.344	172	0	255	193463	91.677	5.186	0.658	1.275
ID5787	5787	65	1.414	330.582	287.247	0	960.040	4	3.950	1	None	-10921639	157.832	187	0	255	207233	86.474	5.337	0.720	1.529
ID7936	7936	65	1.265	325.189	290.157	0	1200.050	5	3.950	1	None	-10921639	158.526	177	0	255	208145	73.801	6.455	0.679	1.737
ID11285	11285	65	0.948	327.861	289.748	0	1440.060	6	3.950	1	None	-10921639	129.806	147	0	255	170435	73.535	5.447	0.545	1.245
ID5271	5271	65	0.782	323.516	293.859	0	1680.070	7	3.950	1	None	-10921639	100.184	107	0	255	131542	73.187	4.682	0.377	0.750
ID14616	14616	65	1.116	322.972	294.952	0	1920.080	8	3.950	1	None	-10921639	120.008	140	0	255	157571	77.775	5.003	0.728	1.300
ID18549	18549	65	1.358	322.659	297.081	0	2160.090	9	3.950	1	None	-10921639	146.311	166	0	255	192106	80.789	5.029	0.772	1.578
ID13762	13762	65	1.453	323.834	299.357	0	2400.100	10	3.950	1	None	-10921639	155.623	172	0	255	204333	80.986	5.112	0.783	1.688
ID8575	8575	65	1.338	323.725	302.919	0	2640.110	11	3.950	1	None	-10921639	140.529	147	0	255	184514	80.976	5.084	0.738	1.474
ID30424	30424	65	1.036	323.522	307.464	0	2880.120	12	3.950	1	None	-10921639	113.286	118	0	255	148744	73.962	4.977	0.681	1.240
ID37047	37047	65	1.147	323.346	309.474	0	3120.130	13	3.950	1	None	-10921639	125.117	132	0	255	164279	70.663	5.311	0.727	1.491
ID23824	23824	65	1.075	326.182	310.299	0	3360.140	14	3.950	1	None	-10921639	114.652	120	0	255	150538	60.453	5.029	0.731	1.602
ID27119	27119	65	0.569	330.502	309.265	0	3600.150	15	3.950	1	None	-10921639	63.068	66	0	152	82808	44.355	4.791	0.621	1.090
ID35405	35405	65	0.654	333.253	310.215	0	3840.160	16	3.950	1	None	-10921639	67.486	74	0	153	88609	44.705	4.981	0.788	1.331
ID25494	25494	65	0.790	336.108	311.439	0	4080.170	17	3.950	1	None	-10921639	82.262	91	0	174	108010	39.269	6.553	0.896	1.980
ID20485	20485	65	0.902	339.662	312.510	0	4320.180	18	3.950	1	None	-10921639	93.907	97	0	228	123300	46.731	5.733	0.845	1.841
ID28781	28781	65	0.520	346.590	314.694	0	4560.190	19	3.950	1	None	-10921639	60.852	65	0	153	79899	36.557	5.498	0.593	1.240
ID22161	22161	65	0.640	348.281	317.100	0	4800.200	20	3.950	1	None	-10921639	71.589	72	0	160	93997	37.436	5.105	0.844	1.751
ID33754	33754	65	0.636	352.073	316.650	0	5040.210	21	3.950	1	None	-10921639	67.510	73	0	133	88640	31.183	5.710	0.897	2.048
ID32086	32086	65	0.826	353.759	318.488	0	5280.220	22	3.950	1	None	-10921639	86.682	96	0	180	113813	48.206	6.070	0.864	1.667
ID38684	38684	65	0.641	357.081	318.387	0	5520.230	23	3.950	1	None	-10921639	66.580	70	0	156	87420	42.377	5.219	0.778	1.375
ID41978	41978	65	0.619	357.632	317.208	0	5760.240	24	3.950	1	None	-10921639	65.503	67	0	207	86006	48.935	4.817	0.654	1.059
ID40334	40334	65	0.688	358.393	318.041	0	6000.250	25	3.950	1	None	-10921639	74.062	78	0	199	97243	54.002	4.760	0.640	1.071
ID55980	55980	65	0.459	358.252	318.562	0	6240.260	26	3.950	1	None	-10921639	59.351	63	0	159	77928	42.371	4.562	0.497	0.931
ID50767	50767	65	0.924	357.132	319.133	0	6480.270	27	3.950	1	None	-10921639	99.376	109	0	244	130481	67.169	4.904	0.651	1.167
ID47197	47197	65	0.960	353.926	317.678	0	6720.280	28	3.950	1	None	-10921639	95.260	97	0	247	125076	72.791	4.792	0.710	1.087
ID43681	43681	65	1.042	351.048	316.829	0	6960.290	29	3.950	1	None	-10921639	109.457	128	0	255	143717	73.183	4.934	0.700	1.231
ID52477	52477	65	0.930	348.249	314.981	0	7200.300	30	3.950	1	None	-10921639	103.127	113	0	242	135406	62.307	5.788	0.776	1.446
ID45439	45439	65	1.231	346.508	315.509	0	7440.310	31	3.950	1	None	-10921639	135.830	153	0	255	178345	78.502	5.888	0.776	1.512
ID54267	54267	65	1.144	346.465	315.027	0	7680.320	32	3.950	1	None	-10921639	128.170	154	0	255	168287	92.424	4.743	0.539	0.971
ID48969	48969	65	1.128	345.159	316.159	0	7920.330	33	3.950	1	None	-10921639	138.004	150	0	255	181199	97.797	4.680	0.445	0.869
ID57767	57767	65	1.008	345.025	317.477	0	8160.340	34	3.950	1	None	-10921639	129.395	132	0	255	169895	97.147	3.387	0.396	0.756
ID59617	59617	65	1.080	347.627	319.683	0	8400.350	35	3.950	1	None	-10921639	134.207	145	0	255	176214	90.349	4.716	0.468	0.947
ID63390	63390	65	0.993	346.840	323.036	0	8640.360	36	3.950	1	None	-10921639	113.761	119	0	255	149368	79.288	4.833	0.552	1.021
ID65273	65273	65	1.029	349.846	322.005	0	8880.370	37	3.950	1	None	-10921639	117.132	139	0	255	153794	83.750	4.739	0.547	0.989
ID61464	61464	65	0.706	355.654	309.646	0	9120.380	38	3.950	1	None	-10921639	69.101	1	0	255	90730	96.990	2.958	0.324	0.348
ID67103	67103	65	0.741	354.998	309.054	0	9360.390	39	3.950	1	None	-10921639	60.747	0	0	255	79761	100.953	3.334	0.305	0.281
ID69020	69020	65	0.738	354.437	308.891	0	9600.400	40	3.950	1	None	-10921639	63.216	0	0	255	83003	101.758	3.527	0.236	0.237
ID70936	70936	65	0.934	352.474	312.567	0	9840.410	41	3.950	1	None	-10921639	101.610	49	0	255	133414	110.579	4.588	0.374	0.501
ID72859	72859	65	0.868	349.156	310.816	0	10080.420	42	3.950	1	None	-10921639	70.684	0	0	255	92808	106.882	3.602	0.377	0.362
ID78777	78777	65	0.659	348.745	306.531	0	10320.430	43	3.950	1	None	-10921639	64.002	0	0	255	84034	102.532	3.341	0.095	0.108
ID5595	5595	66	1.021	273.222	7.621	0	0.000	0	3.950	1	None	-10921639	140.881	167	0	255	184977	105.241	4.636	0.293	0.607
ID16059	16059	66	0.963	273.281	6.874	0	240.010	1	3.950	1	None	-10921639	135.439	152	0	255	177831	101.760	4.603	0.283	0.587
ID63	63	66	1.103	273.441	6.576	0	480.020	2	3.950	1	None	-10921639	136.635	147	0	255	179402	100.930	4.765	0.353	0.707
ID14076	14076	66	1.159	275.059	6.470	0	720.030	3	3.950	1	None	-10921639	133.183	140	0	255	174869	103.519	4.754	0.389	0.721
ID466	466	66	1.160	274.009	5.848	0	960.040	4	3.950	1	None	-10921639	140.321	157	0	255	184242	101.516	4.782	0.403	0.794
ID96	96	66	1.378	272.294	6.208	0	1200.050	5	3.950	1	None	-10921639	146.864	174	0	255	192833	104.347	4.960	0.578	1.031
ID9589	9589	66	1.287	271.952	6.920	0	1440.060	6	3.950	1	None	-10921639	127.842	116	0	255	167856	101.980	4.724	0.581	0.922
ID1028	1028	66	1.287	271.815	6.643	0	1680.070	7	3.950	1	None	-10921639	128.660	122	0	255	168931	102.460	4.728	0.579	0.921
ID11046	11046	66	1.416	273.391	7.004	0	1920.080	8	3.950	1	None	-10921639	142.966	169	0	255	187714	103.900	4.869	0.675	1.109
ID11051	11051	66	1.165	274.905	6.986	0	2160.090	9	3.950	1	None	-10921639	111.228	100	0	255	146043	96.014	4.489	0.586	0.856
ID9499	9499	66	1.132	275.655	6.722	0	2400.100	10	3.950	1	None	-10921639	101.834	68	0	255	133708	95.044	4.403	0.619	0.820
ID3473	3473	66	1.115	275.774	6.618	0	2640.110	11	3.950	1	None	-10921639	99.464	68	0	255	130596	91.406	4.394	0.602	0.817
ID28974	28974	66	0.854	276.812	6.121	0	2880.120	12	3.950	1	None	-10921639	82.694	67	0	255	108577	75.476	4.437	0.527	0.757
ID35590	35590	66	0.759	275.248	5.398	0	3120.130	13	3.950	1	None	-10921639	81.829	67	0	255	107441	74.759	2.950	0.488	0.718
ID22358	22358	66	0.643	276.032	5.510	0	3360.140	14	3.950	1	None	-10921639	73.302	66	0	218	96245	56.811	4.438	0.492	0.851
ID25677	25677	66	0.745	276.969	4.488	0	3600.150	15	3.950	1	None	-10921639	83.839	84	0	239	110080	54.755	4.743	0.674	1.233
ID33932	33932	66	0.586	275.926	4.414	0	3840.160	16	3.950	1	None	-10921639	73.960	68	0	218	97109	47.202	4.740	0.565	1.131
ID23999	23999	66	0.439	274.316	5.441	0	4080.170	17	3.950	1	None	-10921639	69.574	65	0	178	91351	38.804	11.865	0.353	0.935
ID18995	18995	66	0.629	271.032	5.061	0	4320.180	18	3.950	1	None	-10921639	70.252	53	0	255	92241	63.717	2.643	0.363	0.587
ID27303	27303	66	0.682	273.177	4.862	0	4560.190	19	3.950	1	None	-10921639	77.444	62	0	255	101684	64.068	2.853	0.412	0.705
ID20666	20666	66	0.688	271.487	4.348	0	4800.200	20	3.950	1	None	-10921639	86.209	69	0	251	113193	63.469	4.499	0.443	0.834
ID5603	5603	67	1.112	142.242	8.211	0	0.000	0	3.950	1	None	-10921639	125.312	119	0	255	164534	111.879	4.757	0.387	0.625
ID16058	16058	67	1.198	142.349	6.710	0	240.010	1	3.950	1	None	-10921639	118.174	88	0	255	155162	116.765	4.848	0.414	0.592
ID65	65	67	1.220	143.027	6.844	0	480.020	2	3.950	1	None	-10921639	122.908	115	0	255	161378	116.229	4.970	0.415	0.620
ID14082	14082	67	1.268	142.914	7.220	0	720.030	3	3.950	1	None	-10921639	124.464	108	0	255	163421	116.566	5.019	0.468	0.681
ID493	493	67	1.313	141.667	8.194	0	960.040	4	3.950	1	None	-10921639	146.941	175	0	255	192933	106.604	4.887	0.587	1.019
ID115	115	67	1.299	140.286	9.434	0	1200.050	5	3.950	1	None	-10921639	131.208	134	0	255	172276	111.315	4.889	0.588	0.873
ID9603	9603	67	1.256	138.611	10.166	0	1440.060	6	3.950	1	None	-10921639	140.794	169	0	255	184863	111.480	4.955	0.482	0.821
ID1070	1070	67	1.227	137.142	9.704	0	1680.070	7	3.950	1	None	-10921639	145.849	161	0	255	191500	105.393	4.972	0.430	0.833
ID11111	11111	67	1.257	137.550	11.206	0	1920.080	8	3.950	1	None	-10921639	158.992	202	0	255	208757	104.374	5.036	0.481	0.990
ID11147	11147	67	1.205	137.788	11.920	0	2160.090	9	3.950	1	None	-10921639	141.107	150	0	255	185273	106.491	4.888	0.434	0.803
ID9527	9527	67	1.375	138.356	11.371	0	2400.100	10	3.950	1	None	-10921639	149.417	174	0	255	196184	107.773	5.013	0.597	1.037
ID3556	3556	67	1.342	137.044	11.080	0	2640.110	11	3.950	1	None	-10921639	136.003	129	0	255	178572	111.778	4.839	0.586	0.899
ID29006	29006	67	1.389	136.633	11.605	0	2880.120	12	3.950	1	None	-10921639	141.466	180	0	255	185745	114.327	4.972	0.589	0.917
ID35622	35622	67	1.292	137.753	12.368	0	3120.130	13	3.950	1	None	-10921639	134.909	156	0	255	177136	116.130	5.063	0.476	0.749
ID22396	22396	67	1.215	138.933	13.448	0	3360.140	14	3.950	1	None	-10921639	130.540	148	0	255	171399	117.090	5.082	0.382	0.616
ID25715	25715	67	1.274	139.128	13.737	0	3600.150	15	3.950	1	None	-10921639	138.569	169	0	255	181941	114.710	5.221	0.423	0.718
ID33969	33969	67	1.216	137.875	14.559	0	3840.160	16	3.950	1	None	-10921639	135.706	172	0	255	178182	116.249	5.176	0.360	0.618
ID24032	24032	67	1.228	138.487	14.346	0	4080.170	17	3.950	1	None	-10921639	132.567	141	0	255	174060	111.603	5.001	0.389	0.665
ID19032	19032	67	1.244	138.539	15.203	0	4320.180	18	3.950	1	None	-10921639	140.903	177	0	255	185006	113.831	5.203	0.371	0.670
ID27341	27341	67	1.296	139.927	14.636	0	4560.190	19	3.950	1	None	-10921639	139.442	164	0	255	183088	110.495	5.153	0.436	0.766
ID20705	20705	67	1.088	140.420	13.369	0	4800.200	20	3.950	1	None	-10921639	140.476	165	0	255	184445	109.648	4.944	0.269	0.544
ID32300	32300	67	1.113	140.863	12.510	0	5040.210	21	3.950	1	None	-10921639	134.118	151	0	255	176097	110.990	4.813	0.304	0.563
ID30628	30628	67	1.192	142.428	11.365	0	5280.220	22	3.950	1	None	-10921639	144.470	165	0	255	189689	105.363	4.839	0.401	0.785
ID37246	37246	67	1.342	144.243	11.085	0	5520.230	23	3.950	1	None	-10921639	165.207	213	0	255	216917	99.771	5.011	0.545	1.168
ID40560	40560	67	1.446	144.838	9.323	0	5760.240	24	3.950	1	None	-10921639	182.532	224	0	255	239665	85.618	5.699	0.575	1.556
ID38888	38888	67	1.365	145.775	8.013	0	6000.250	25	3.950	1	None	-10921639	163.212	203	0	255	214297	98.466	5.389	0.521	1.135
ID54533	54533	67	1.333	148.944	6.628	0	6240.260	26	3.950	1	None	-10921639	147.975	181	0	255	194291	106.483	5.208	0.486	0.909
ID49250	49250	67	1.116	149.338	5.342	0	6480.270	27	3.950	1	None	-10921639	139.807	154	0	255	183567	105.956	4.966	0.365	0.706
ID45699	45699	67	1.220	151.593	5.563	0	6720.280	28	3.950	1	None	-10921639	140.736	162	0	255	184787	107.735	5.029	0.418	0.770
ID42177	42177	67	1.057	153.171	4.592	0	6960.290	29	3.950	1	None	-10921639	132.472	142	0	255	173936	104.532	4.796	0.388	0.708
ID50982	50982	67	1.081	154.479	4.436	0	7200.300	30	3.950	1	None	-10921639	128.254	142	0	255	168398	112.394	4.837	0.371	0.618
ID43918	43918	67	0.959	157.017	4.592	0	7440.310	31	3.950	1	None	-10921639	122.553	108	0	255	160912	115.183	4.809	0.253	0.429
ID52735	52735	67	0.930	155.073	5.978	0	7680.320	32	3.950	1	None	-10921639	136.496	157	0	255	179219	94.012	4.665	0.310	0.687
ID47417	47417	67	0.892	157.934	4.156	0	7920.330	33	3.950	1	None	-10921639	129.671	137	0	255	170258	97.957	4.505	0.356	0.695
ID56191	56191	67	0.828	161.356	3.608	0	8160.340	34	3.950	1	None	-10921639	127.180	125	0	255	166987	95.168	4.737	0.365	0.714
ID58021	58021	67	0.664	165.751	0.000	0	8400.350	35	3.950	1	None	-10921639	91.422	88	0	255	120037	81.268	4.970	0.380	0.619
ID61769	61769	67	0.349	167.568	0.000	0	8640.360	36	3.950	1	None	-10921639	71.308	59	0	255	93627	70.861	4.686	0.251	0.404
ID63647	63647	67	0.959	164.954	4.102	0	8880.370	37	3.950	1	None	-10921639	157.907	183	0	255	207332	91.476	4.742	0.419	1.020
ID59896	59896	67	1.201	164.648	5.362	0	9120.380	38	3.950	1	None	-10921639	172.189	195	0	255	226084	79.881	13.184	0.540	1.512
ID8639	8639	68	1.291	442.784	164.836	0	0.000	0	3.950	1	None	-10921639	163.199	191	0	255	214280	83.316	5.751	0.570	1.423
ID17558	17558	68	1.155	441.783	165.381	0	240.010	1	3.950	1	None	-10921639	150.933	183	0	255	198175	86.274	5.457	0.483	1.140
ID2113	2113	68	1.442	440.282	166.164	0	480.020	2	3.950	1	None	-10921639	171.596	200	0	255	225305	81.098	6.058	0.664	1.688
ID15279	15279	68	1.342	440.359	166.812	0	720.030	3	3.950	1	None	-10921639	164.875	188	0	255	216481	75.328	6.075	0.664	1.746
ID3124	3124	68	1.372	439.191	166.779	0	960.040	4	3.950	1	None	-10921639	164.253	178	0	255	215664	72.570	6.956	0.822	2.042
ID5359	5359	68	1.463	437.692	167.571	0	1200.050	5	3.950	1	None	-10921639	146.835	180	0	255	192795	95.421	5.208	0.769	1.338
ID10412	10412	68	1.359	435.762	170.170	0	1440.060	6	3.950	1	None	-10921639	113.403	91	0	255	148898	103.723	4.526	0.951	1.066
ID3418	3418	68	1.360	434.506	171.310	0	1680.070	7	3.950	1	None	-10921639	112.322	81	0	255	147479	109.123	4.642	0.944	1.000
ID13307	13307	68	1.174	435.986	171.093	0	1920.080	8	3.950	1	None	-10921639	104.510	54	0	255	137221	108.811	4.717	0.904	0.912
ID17470	17470	68	1.292	436.098	171.014	0	2160.090	9	3.950	1	None	-10921639	109.439	72	0	255	143693	108.472	4.728	0.961	0.989
ID12742	12742	68	1.167	438.333	172.721	0	2400.100	10	3.950	1	None	-10921639	103.244	62	0	255	135560	104.378	4.467	0.785	0.870
ID7104	7104	68	0.990	440.943	171.711	0	2640.110	11	3.950	1	None	-10921639	77.170	0	0	255	101324	104.794	4.151	0.485	0.481
ID29824	29824	68	1.114	441.509	173.766	0	2880.120	12	3.950	1	None	-10921639	97.546	11	0	255	128078	112.952	4.477	0.477	0.558
ID36455	36455	68	1.271	440.812	175.588	0	3120.130	13	3.950	1	None	-10921639	101.784	22	0	255	133643	113.337	4.672	0.619	0.687
ID23250	23250	68	1.185	440.912	179.970	0	3360.140	14	3.950	1	None	-10921639	94.619	4	0	255	124235	112.229	4.550	0.567	0.610
ID26554	26554	68	1.044	440.788	180.275	0	3600.150	15	3.950	1	None	-10921639	93.478	24	0	255	122736	109.004	4.513	0.376	0.469
ID34806	34806	68	1.013	439.851	178.902	0	3840.160	16	3.950	1	None	-10921639	98.377	27	0	255	129169	109.204	4.561	0.280	0.394
ID24872	24872	68	0.921	439.274	178.570	0	4080.170	17	3.950	1	None	-10921639	100.310	32	0	255	131707	111.356	4.566	0.170	0.262
ID19854	19854	68	0.962	438.803	178.430	0	4320.180	18	3.950	1	None	-10921639	102.510	49	0	255	134596	108.789	4.616	0.234	0.358
ID28141	28141	68	0.839	439.066	177.967	0	4560.190	19	3.950	1	None	-10921639	99.044	39	0	255	130045	107.968	4.568	0.148	0.237
ID21528	21528	68	0.924	436.830	178.344	0	4800.200	20	3.950	1	None	-10921639	102.769	40	0	255	134936	110.849	4.641	0.204	0.314
ID33118	33118	68	0.817	436.134	179.051	0	5040.210	21	3.950	1	None	-10921639	94.864	37	0	255	124557	104.659	4.469	0.139	0.221
ID31439	31439	68	0.872	435.563	179.602	0	5280.220	22	3.950	1	None	-10921639	100.728	62	0	255	132256	106.315	4.515	0.178	0.287
ID38058	38058	68	0.782	433.171	180.629	0	5520.230	23	3.950	1	None	-10921639	100.513	65	0	255	131973	103.165	4.478	0.113	0.198
ID41347	41347	68	0.956	432.594	180.115	0	5760.240	24	3.950	1	None	-10921639	109.501	72	0	255	143775	100.399	4.629	0.271	0.465
ID39699	39699	68	1.114	429.202	179.562	0	6000.250	25	3.950	1	None	-10921639	118.372	94	0	255	155422	105.836	4.715	0.376	0.611
ID55351	55351	68	1.091	427.062	178.989	0	6240.260	26	3.950	1	None	-10921639	117.784	93	0	255	154651	103.770	4.643	0.374	0.618
ID50115	50115	68	1.090	425.450	178.684	0	6480.270	27	3.950	1	None	-10921639	123.970	115	0	255	162773	106.301	4.699	0.345	0.598
ID46548	46548	68	1.062	423.070	178.765	0	6720.280	28	3.950	1	None	-10921639	114.388	87	0	255	150192	108.549	4.668	0.317	0.508
ID43036	43036	68	1.029	421.095	179.407	0	6960.290	29	3.950	1	None	-10921639	114.534	75	0	255	150383	110.376	4.694	0.277	0.450
ID51838	51838	68	1.030	420.359	179.924	0	7200.300	30	3.950	1	None	-10921639	113.940	94	0	255	149603	106.256	4.581	0.306	0.502
ID44779	44779	68	1.094	419.297	179.208	0	7440.310	31	3.950	1	None	-10921639	121.312	114	0	255	159282	107.076	4.770	0.327	0.559
ID53597	53597	68	0.991	419.159	179.128	0	7680.320	32	3.950	1	None	-10921639	110.352	87	0	255	144892	105.411	4.628	0.258	0.430
ID48290	48290	68	0.931	419.478	178.714	0	7920.330	33	3.950	1	None	-10921639	107.883	69	0	255	141651	107.297	4.544	0.201	0.337
ID57095	57095	68	0.966	417.432	179.606	0	8160.340	34	3.950	1	None	-10921639	107.899	66	0	255	141672	108.465	4.596	0.224	0.364
ID58938	58938	68	0.979	419.837	179.238	0	8400.350	35	3.950	1	None	-10921639	111.893	92	0	255	146915	106.174	4.666	0.241	0.409
ID62686	62686	68	0.938	417.355	178.154	0	8640.360	36	3.950	1	None	-10921639	113.132	95	0	255	148542	103.617	4.625	0.228	0.406
ID64548	64548	68	1.008	418.256	176.861	0	8880.370	37	3.950	1	None	-10921639	113.354	96	0	255	148834	105.345	4.750	0.260	0.444
ID60788	60788	68	1.056	413.435	176.957	0	9120.380	38	3.950	1	None	-10921639	116.353	100	0	255	152772	108.398	4.746	0.298	0.493
ID66428	66428	68	1.090	415.785	177.657	0	9360.390	39	3.950	1	None	-10921639	118.609	102	0	255	155733	105.324	4.765	0.354	0.589
ID68350	68350	68	1.055	414.939	178.331	0	9600.400	40	3.950	1	None	-10921639	118.018	109	0	255	154958	105.620	4.763	0.302	0.518
ID70269	70269	68	0.966	411.809	178.789	0	9840.410	41	3.950	1	None	-10921639	113.896	91	0	255	149546	105.883	4.594	0.241	0.418
ID72183	72183	68	0.869	411.531	179.312	0	10080.420	42	3.950	1	None	-10921639	108.522	88	0	255	142489	103.353	4.430	0.220	0.378
ID78112	78112	68	0.837	410.425	179.666	0	10320.430	43	3.950	1	None	-10921639	104.503	65	0	255	137213	107.558	4.532	0.147	0.249
ID76108	76108	68	0.671	409.752	178.692	0	10560.440	44	3.950	1	None	-10921639	86.164	36	0	255	113133	96.431	4.080	0.095	0.155
ID74123	74123	68	0.709	409.401	178.980	0	10800.450	45	3.950	1	None	-10921639	84.996	46	0	255	111600	90.338	4.510	0.195	0.307
ID82037	82037	68	0.837	410.190	178.994	0	11040.460	46	3.950	1	None	-10921639	93.276	66	0	255	122472	92.606	4.567	0.317	0.485
ID80048	80048	68	0.835	410.183	178.456	0	11280.470	47	3.950	1	None	-10921639	92.576	80	0	255	121552	84.157	4.637	0.334	0.551
ID84005	84005	68	1.027	413.203	178.628	0	11520.480	48	3.950	1	None	-10921639	105.229	97	0	255	138166	86.269	4.703	0.518	0.832
ID87396	87396	68	0.864	411.996	177.766	0	11760.490	49	3.950	1	None	-10921639	85.275	47	0	255	111966	89.423	4.394	0.301	0.442
ID89915	89915	68	0.645	410.583	178.062	0	12000.500	50	3.950	1	None	-10921639	71.803	51	0	235	94277	68.384	4.533	0.278	0.457
ID86259	86259	68	0.313	409.764	171.157	0	12240.510	51	3.950	1	None	-10921639	60.135	59	0	211	78957	50.314	2.991	0.125	0.266
ID91831	91831	68	0.716	407.337	170.396	0	12480.520	52	3.950	1	None	-10921639	86.091	88	0	230	113038	60.528	4.702	0.504	0.953
ID97770	97770	68	0.573	408.146	171.176	0	12720.530	53	3.950	1	None	-10921639	65.994	39	0	255	86650	69.650	2.778	0.265	0.397
ID103726	103726	68	0.496	406.274	172.097	0	12960.540	54	3.950	1	None	-10921639	54.593	32	0	222	71681	59.627	3.551	0.255	0.372
ID93805	93805	68	0.605	407.887	172.252	0	13200.550	55	3.950	1	None	-10921639	60.299	26	0	242	79172	70.872	3.324	0.278	0.370
ID99754	99754	68	0.713	406.877	172.679	0	13440.560	56	3.950	1	None	-10921639	70.947	33	0	255	93153	80.921	3.195	0.271	0.373
ID95801	95801	68	0.897	406.084	173.670	0	13680.570	57	3.950	1	None	-10921639	82.863	54	0	255	108799	86.685	3.417	0.459	0.601
ID101759	101759	68	0.834	406.379	174.189	0	13920.580	58	3.950	1	None	-10921639	82.916	52	0	255	108869	83.394	3.600	0.415	0.584
ID105686	105686	68	0.568	412.002	173.789	0	14160.590	59	3.950	1	None	-10921639	70.615	62	0	255	92717	67.480	3.942	0.217	0.373
ID107659	107659	68	0.520	410.974	174.633	0	14400.600	60	3.950	1	None	-10921639	62.056	37	0	201	81480	65.381	4.446	0.183	0.294
ID111617	111617	68	0.775	409.957	175.568	0	14640.610	61	3.950	1	None	-10921639	81.752	51	0	255	107341	80.552	4.394	0.326	0.499
ID113572	113572	68	0.487	408.088	175.176	0	14880.620	62	3.950	1	None	-10921639	66.499	48	0	233	87313	65.979	2.859	0.158	0.275
ID109634	109634	68	0.895	406.534	175.972	0	15120.630	63	3.950	1	None	-10921639	88.191	60	0	255	115795	84.221	4.581	0.433	0.633
ID117493	117493	68	0.750	404.613	176.746	0	15360.640	64	3.950	1	None	-10921639	79.063	48	0	255	103810	78.957	3.284	0.332	0.499
ID115553	115553	68	1.017	404.261	177.958	0	15600.650	65	3.950	1	None	-10921639	103.391	87	0	255	135752	87.076	4.659	0.517	0.809
ID121397	121397	68	1.096	403.511	178.810	0	15840.660	66	3.950	1	None	-10921639	121.330	118	0	255	159306	90.713	4.806	0.464	0.848
ID125341	125341	68	1.057	402.800	179.783	0	16080.670	67	3.950	1	None	-10921639	124.045	124	0	255	162871	90.910	4.760	0.451	0.849
ID123376	123376	68	0.933	401.679	180.295	0	16320.680	68	3.950	1	None	-10921639	121.874	123	0	255	160020	88.169	4.863	0.336	0.695
ID119455	119455	68	0.870	400.938	182.127	0	16560.690	69	3.950	1	None	-10921639	118.815	122	0	255	156004	91.780	4.431	0.276	0.561
ID129237	129237	68	0.598	400.914	182.536	0	16800.700	70	3.950	1	None	-10921639	106.064	99	0	255	139262	87.100	3.417	0.127	0.275
ID127287	127287	68	0.774	397.953	182.569	0	17040.710	71	3.950	1	None	-10921639	116.458	110	0	255	152910	99.799	3.200	0.256	0.476
ID131169	131169	68	0.717	396.222	183.754	0	17280.720	72	3.950	1	None	-10921639	117.807	125	0	255	154680	95.120	3.120	0.246	0.489
ID133147	133147	68	0.514	398.580	194.978	0	17520.730	73	3.950	1	None	-10921639	93.800	91	0	255	123160	77.014	4.491	0.104	0.229
ID138821	138821	68	0.236	396.906	196.080	0	17760.740	74	3.950	1	None	-10921639	64.600	51	0	255	84820	63.952	2.561	-0.124	-0.286
ID135051	135051	68	0.248	396.065	195.796	0	18000.750	75	3.950	1	None	-10921639	68.792	47	0	255	90324	71.953	14.524	-0.126	-0.276
ID136914	136914	68	1.016	397.140	192.493	0	18240.760	76	3.950	1	None	-10921639	150.448	174	0	255	197538	97.237	13.349	0.417	0.911
ID140673	140673	68	0.959	395.137	192.158	0	18480.770	77	3.950	1	None	-10921639	127.877	125	0	255	167902	91.541	4.578	0.343	0.714
ID151220	151220	68	1.089	392.197	193.050	0	18720.780	78	3.950	1	None	-10921639	133.637	137	0	255	175466	102.129	4.405	0.469	0.836
ID153033	153033	68	1.132	390.878	194.861	0	18960.790	79	3.950	1	None	-10921639	143.362	156	0	255	188234	96.142	4.451	0.515	1.014
ID142528	142528	68	1.075	390.114	197.404	0	19200.800	80	3.950	1	None	-10921639	136.552	151	0	255	179293	95.993	7.028	0.550	1.010
ID154832	154832	68	1.160	387.212	199.565	0	19440.810	81	3.950	1	None	-10921639	132.406	142	0	255	173849	99.140	4.838	0.572	0.971
ID144292	144292	68	0.956	387.915	201.720	0	19680.820	82	3.950	1	None	-10921639	108.067	93	0	255	141892	94.947	4.704	0.452	0.708
ID146029	146029	68	0.838	387.420	202.281	0	19920.830	83	3.950	1	None	-10921639	123.853	121	0	255	162619	84.438	6.378	0.516	0.999
ID147768	147768	68	0.763	387.706	201.698	0	20160.840	84	3.950	1	None	-10921639	99.883	101	0	255	131147	73.661	4.799	0.477	0.876
ID149483	149483	68	0.631	386.716	202.047	0	20400.850	85	3.950	1	None	-10921639	85.097	79	0	249	111732	64.628	4.451	0.308	0.619
ID159812	159812	68	0.546	385.476	204.619	0	20640.860	86	3.950	1	None	-10921639	88.385	86	0	228	116050	57.758	5.417	0.361	0.811
ID156538	156538	68	0.629	382.952	205.092	0	20880.870	87	3.950	1	None	-10921639	83.644	84	0	183	109825	48.742	5.019	0.585	1.267
ID158175	158175	68	0.373	383.036	206.268	0	21120.880	88	3.950	1	None	-10921639	55.177	43	0	194	72448	52.107	4.726	0.309	0.500
ID161462	161462	68	0.426	378.209	209.536	0	21360.890	89	3.950	1	None	-10921639	63.316	47	0	188	83134	59.054	2.685	0.316	0.515
ID167658	167658	68	0.580	377.717	210.038	0	21600.900	90	3.950	1	None	-10921639	62.641	49	0	226	82248	60.271	3.063	0.510	0.702
ID163039	163039	68	0.842	376.282	210.198	0	21840.910	91	3.950	1	None	-10921639	83.599	72	0	255	109766	75.850	4.551	0.646	0.865
ID169245	169245	68	0.813	377.271	211.731	0	22080.920	92	3.950	1	None	-10921639	90.423	96	0	214	118725	67.570	4.965	0.672	1.075
ID172280	172280	68	0.750	377.770	213.160	0	22320.930	93	3.950	1	None	-10921639	83.021	84	0	239	109007	66.487	4.710	0.547	0.883
ID164598	164598	68	0.735	377.581	213.009	0	22560.940	94	3.950	1	None	-10921639	85.230	92	0	238	111907	60.986	4.911	0.563	1.007
ID166095	166095	68	0.544	377.049	213.617	0	22800.950	95	3.950	1	None	-10921639	60.391	48	0	194	79293	57.569	4.410	0.396	0.595
ID170776	170776	68	0.310	376.370	214.531	0	23040.960	96	3.950	1	None	-10921639	45.907	31	0	171	60276	45.679	3.324	0.207	0.344
ID173765	173765	68	0.332	379.025	210.040	0	23280.970	97	3.950	1	None	-10921639	56.531	36	0	255	74225	61.376	2.826	0.083	0.141
ID175229	175229	68	0.415	378.081	211.425	0	23520.980	98	3.950	1	None	-10921639	55.280	39	0	213	72583	59.701	3.052	0.115	0.191
ID176664	176664	68	0.601	376.018	212.575	0	23760.990	99	3.950	1	None	-10921639	59.660	38	0	255	78333	70.774	3.268	0.385	0.468
ID178099	178099	68	0.695	375.134	211.962	0	24001.000	100	3.950	1	None	-10921639	64.436	39	0	255	84604	75.199	2.822	0.445	0.528
ID179520	179520	68	0.252	367.464	213.037	0	24241.010	101	3.950	1	None	-10921639	34.352	21	0	152	45104	35.155	2.912	0.104	0.185
ID512	512	69	1.113	538.085	6.213	0	0.000	0	3.950	1	None	-10921639	98.695	72	0	255	129586	88.962	4.773	0.762	0.959
ID16051	16051	69	0.255	543.597	5.262	0	240.010	1	3.950	1	None	-10921639	32.890	16	0	156	43184	37.079	3.010	0.139	0.217
ID66	66	69	0.360	536.634	7.080	0	480.020	2	3.950	1	None	-10921639	52.177	35	0	206	68509	47.434	4.857	0.445	0.677
ID14054	14054	69	0.304	534.264	4.332	0	720.030	3	3.950	1	None	-10921639	42.068	28	0	231	55235	52.356	15.010	0.093	0.137
ID447	447	69	0.245	531.558	4.891	0	960.040	4	3.950	1	None	-10921639	33.846	17	0	180	44440	40.706	15.010	0.095	0.144
ID56	56	69	0.296	535.611	0.000	0	1200.050	5	3.950	1	None	-10921639	30.629	9	0	147	40216	36.931	2.546	0.359	0.439
ID8618	8618	70	1.256	206.501	163.620	0	0.000	0	3.950	1	None	-10921639	116.327	124	0	255	152738	89.947	4.906	0.761	1.118
ID17550	17550	70	1.335	205.315	164.416	0	240.010	1	3.950	1	None	-10921639	118.331	130	0	255	155368	92.503	4.949	0.875	1.194
ID2116	2116	70	1.383	205.694	166.442	0	480.020	2	3.950	1	None	-10921639	120.438	116	0	255	158135	104.114	4.788	0.795	1.024
ID15285	15285	70	1.396	204.802	168.115	0	720.030	3	3.950	1	None	-10921639	126.471	139	0	255	166056	105.431	4.796	0.794	1.062
ID3164	3164	70	1.358	203.284	170.002	0	960.040	4	3.950	1	None	-10921639	132.410	157	0	255	173854	103.466	4.923	0.725	1.076
ID5386	5386	70	1.429	201.430	171.425	0	1200.050	5	3.950	1	None	-10921639	136.625	162	0	255	179389	104.901	4.866	0.844	1.192
ID10431	10431	70	1.451	199.996	173.035	0	1440.060	6	3.950	1	None	-10921639	133.145	146	0	255	174819	105.689	4.876	0.872	1.174
ID3439	3439	70	1.454	201.307	172.906	0	1680.070	7	3.950	1	None	-10921639	133.401	155	0	255	175155	99.987	4.933	0.893	1.259
ID13338	13338	70	1.390	201.593	174.085	0	1920.080	8	3.950	1	None	-10921639	127.473	148	0	255	167372	98.601	5.043	0.868	1.201
ID17519	17519	70	1.350	199.994	175.181	0	2160.090	9	3.950	1	None	-10921639	122.236	131	0	255	160496	93.596	5.013	0.853	1.202
ID12760	12760	70	1.319	198.795	174.355	0	2400.100	10	3.950	1	None	-10921639	120.985	131	0	255	158853	100.565	4.897	0.770	1.047
ID7127	7127	70	1.289	197.732	176.006	0	2640.110	11	3.950	1	None	-10921639	124.807	154	0	255	163872	100.587	4.784	0.757	1.069
ID29849	29849	70	1.253	196.871	177.413	0	2880.120	12	3.950	1	None	-10921639	128.768	153	0	255	169073	104.684	4.721	0.660	0.978
ID36478	36478	70	1.222	197.592	178.624	0	3120.130	13	3.950	1	None	-10921639	127.398	146	0	255	167273	98.160	4.807	0.652	1.024
ID23248	23248	70	1.098	196.819	179.864	0	3360.140	14	3.950	1	None	-10921639	118.928	139	0	255	156153	97.532	4.662	0.583	0.898
ID26552	26552	70	1.056	195.788	179.918	0	3600.150	15	3.950	1	None	-10921639	110.090	115	0	255	144548	99.194	4.611	0.592	0.825
ID34821	34821	70	1.116	194.367	180.403	0	3840.160	16	3.950	1	None	-10921639	112.075	125	0	255	147155	94.847	4.753	0.615	0.900
ID24898	24898	70	1.010	193.652	181.034	0	4080.170	17	3.950	1	None	-10921639	102.918	102	0	255	135131	88.523	4.687	0.552	0.827
ID19880	19880	70	1.084	194.793	181.637	0	4320.180	18	3.950	1	None	-10921639	113.953	130	0	255	149620	82.381	4.967	0.595	1.032
ID28169	28169	70	1.066	195.898	182.101	0	4560.190	19	3.950	1	None	-10921639	116.417	129	0	255	152855	78.122	5.027	0.579	1.093
ID21551	21551	70	1.167	194.318	182.441	0	4800.200	20	3.950	1	None	-10921639	127.238	150	0	255	167064	92.205	5.185	0.518	0.942
ID33146	33146	70	1.023	193.923	183.137	0	5040.210	21	3.950	1	None	-10921639	112.043	123	0	255	147112	85.634	4.932	0.455	0.818
ID31476	31476	70	1.042	194.268	184.927	0	5280.220	22	3.950	1	None	-10921639	115.455	125	0	242	151592	71.386	4.954	0.592	1.203
ID38097	38097	70	0.903	194.177	186.430	0	5520.230	23	3.950	1	None	-10921639	99.656	108	0	235	130848	63.615	5.053	0.594	1.168
ID41390	41390	70	0.819	194.713	186.344	0	5760.240	24	3.950	1	None	-10921639	84.321	84	0	201	110713	56.536	4.824	0.673	1.200
ID39742	39742	70	0.863	196.974	187.307	0	6000.250	25	3.950	1	None	-10921639	94.123	99	0	239	123583	70.064	4.819	0.568	0.973
ID55405	55405	70	0.890	199.027	188.806	0	6240.260	26	3.950	1	None	-10921639	94.238	97	0	255	123735	67.075	5.002	0.632	1.088
ID50174	50174	70	1.099	200.629	189.104	0	6480.270	27	3.950	1	None	-10921639	107.078	110	0	255	140593	73.961	4.850	0.806	1.292
ID46615	46615	70	1.080	201.857	190.092	0	6720.280	28	3.950	1	None	-10921639	107.215	116	0	255	140773	76.982	4.852	0.798	1.236
ID43102	43102	70	1.266	201.693	191.438	0	6960.290	29	3.950	1	None	-10921639	124.452	143	0	255	163406	84.536	5.005	0.849	1.352
ID51904	51904	70	1.118	204.793	191.976	0	7200.300	30	3.950	1	None	-10921639	114.165	131	0	255	149899	80.583	4.836	0.799	1.258
ID44853	44853	70	1.199	204.935	192.702	0	7440.310	31	3.950	1	None	-10921639	122.047	147	0	255	160248	80.057	5.045	0.846	1.397
ID53674	53674	70	1.122	206.600	193.305	0	7680.320	32	3.950	1	None	-10921639	117.150	134	0	255	153818	80.261	5.026	0.765	1.265
ID48377	48377	70	1.109	206.999	193.730	0	7920.330	33	3.950	1	None	-10921639	120.232	145	0	252	157864	76.269	5.042	0.744	1.345
ID57170	57170	70	1.092	209.510	193.274	0	8160.340	34	3.950	1	None	-10921639	118.024	142	0	228	154965	65.773	5.664	0.819	1.616
ID59022	59022	70	1.120	214.885	194.916	0	8400.350	35	3.950	1	None	-10921639	117.449	143	0	254	154211	71.276	5.060	0.780	1.444
ID62785	62785	70	0.650	217.250	195.781	0	8640.360	36	3.950	1	None	-10921639	87.155	103	0	204	114434	57.829	4.903	0.502	1.008
ID64648	64648	70	0.770	222.050	194.386	0	8880.370	37	3.950	1	None	-10921639	99.236	115	0	228	130297	63.083	4.792	0.468	1.003
ID60890	60890	70	0.657	221.926	194.653	0	9120.380	38	3.950	1	None	-10921639	98.211	108	0	255	128951	71.270	4.359	0.265	0.577
ID66535	66535	70	1.358	217.076	195.094	0	9360.390	39	3.950	1	None	-10921639	144.112	165	0	255	189219	83.378	5.400	0.694	1.417
ID68447	68447	70	1.342	217.930	194.900	0	9600.400	40	3.950	1	None	-10921639	148.399	164	0	255	194848	72.571	5.693	0.739	1.739
ID70366	70366	70	1.371	218.013	196.074	0	9840.410	41	3.950	1	None	-10921639	146.008	156	0	255	191709	80.336	4.983	0.720	1.521
ID72291	72291	70	1.226	220.300	198.104	0	10080.420	42	3.950	1	None	-10921639	126.990	141	0	255	166738	81.447	5.090	0.648	1.226
ID78221	78221	70	1.409	220.002	198.148	0	10320.430	43	3.950	1	None	-10921639	143.682	161	0	255	188655	90.058	5.094	0.694	1.307
ID76226	76226	70	1.519	221.446	198.310	0	10560.440	44	3.950	1	None	-10921639	150.989	173	0	255	198249	91.113	5.289	0.807	1.480
ID74238	74238	70	1.549	222.481	198.857	0	10800.450	45	3.950	1	None	-10921639	147.642	169	0	255	193854	96.799	5.116	0.857	1.408
ID82152	82152	70	1.444	223.355	198.329	0	11040.460	46	3.950	1	None	-10921639	144.858	169	0	255	190199	93.430	5.091	0.746	1.325
ID80160	80160	70	1.278	223.963	198.273	0	11280.470	47	3.950	1	None	-10921639	127.642	141	0	255	167594	91.004	4.854	0.677	1.133
ID84115	84115	70	1.375	227.794	198.182	0	11520.480	48	3.950	1	None	-10921639	142.751	160	0	255	187432	92.220	4.955	0.669	1.241
ID87643	87643	70	1.295	229.891	198.679	0	11760.490	49	3.950	1	None	-10921639	139.617	169	0	255	183317	96.009	5.031	0.585	1.074
ID90031	90031	70	1.295	230.387	198.879	0	12000.500	50	3.950	1	None	-10921639	130.413	158	0	255	171232	101.403	4.937	0.629	0.993
ID86590	86590	70	1.300	230.958	199.770	0	12240.510	51	3.950	1	None	-10921639	135.660	159	0	255	178122	93.618	4.868	0.626	1.116
ID91991	91991	70	1.135	230.326	199.020	0	12480.520	52	3.950	1	None	-10921639	116.211	128	0	255	152585	91.298	4.805	0.651	1.004
ID97913	97913	70	0.486	224.440	196.947	0	12720.530	53	3.950	1	None	-10921639	53.492	38	0	178	70235	54.789	4.355	0.401	0.559
ID103869	103869	70	0.230	225.039	197.933	0	12960.540	54	3.950	1	None	-10921639	40.853	21	0	173	53640	48.276	2.747	-0.057	-0.102
ID93968	93968	70	0.978	222.798	201.214	0	13200.550	55	3.950	1	None	-10921639	100.261	95	0	255	131643	80.633	4.756	0.531	0.863
ID99921	99921	70	0.953	224.152	201.631	0	13440.560	56	3.950	1	None	-10921639	101.412	93	0	255	133154	80.270	4.722	0.496	0.838
ID95968	95968	70	1.108	226.283	203.397	0	13680.570	57	3.950	1	None	-10921639	106.966	97	0	255	140446	83.449	4.833	0.612	0.973
ID101908	101908	70	1.029	229.382	202.437	0	13920.580	58	3.950	1	None	-10921639	101.481	98	0	255	133244	81.894	4.708	0.568	0.898
ID105842	105842	70	1.112	231.640	202.872	0	14160.590	59	3.950	1	None	-10921639	105.873	93	0	255	139011	81.190	4.713	0.657	1.034
ID107808	107808	70	1.034	233.709	202.306	0	14400.600	60	3.950	1	None	-10921639	92.414	68	0	255	121340	85.432	4.573	0.583	0.797
ID111750	111750	70	0.954	236.469	202.821	0	14640.610	61	3.950	1	None	-10921639	84.633	69	0	255	111123	77.034	4.548	0.587	0.813
ID113722	113722	70	0.780	238.458	203.269	0	14880.620	62	3.950	1	None	-10921639	69.877	52	0	236	91748	65.006	4.472	0.575	0.785
ID109776	109776	70	0.812	240.091	203.803	0	15120.630	63	3.950	1	None	-10921639	72.456	54	0	221	95135	64.721	4.584	0.636	0.870
ID117639	117639	70	0.435	242.658	204.416	0	15360.640	64	3.950	1	None	-10921639	44.517	29	0	174	58451	46.015	15.010	0.291	0.437
ID115699	115699	70	0.375	245.052	206.085	0	15600.650	65	3.950	1	None	-10921639	42.517	26	0	184	55825	47.112	15.010	0.156	0.244
ID121536	121536	70	0.236	250.465	204.713	0	15840.660	66	3.950	1	None	-10921639	55.711	44	0	189	73148	50.180	5.024	0.187	0.350
ID125473	125473	70	0.287	253.596	205.479	0	16080.670	67	3.950	1	None	-10921639	63.449	64	0	210	83309	52.946	5.308	0.153	0.318
ID123505	123505	70	0.371	256.494	206.545	0	16320.680	68	3.950	1	None	-10921639	81.644	79	0	222	107198	64.140	2.718	0.143	0.318
ID119582	119582	70	0.252	255.414	207.721	0	16560.690	69	3.950	1	None	-10921639	75.680	70	0	232	99368	67.400	13.581	0.008	0.018
ID9287	9287	71	1.112	366.318	280.069	0	0.000	0	3.950	1	None	-10921639	75.779	0	0	255	99498	109.913	3.521	0.758	0.595
ID18663	18663	71	1.500	365.665	282.470	0	240.010	1	3.950	1	None	-10921639	119.271	73	0	255	156603	119.827	4.943	0.778	0.871
ID4164	4164	71	1.486	364.712	283.988	0	480.020	2	3.950	1	None	-10921639	119.289	76	0	255	156627	118.390	4.936	0.768	0.876
ID15871	15871	71	1.507	364.910	285.742	0	720.030	3	3.950	1	None	-10921639	122.564	108	0	255	160927	117.480	5.024	0.793	0.923
ID5802	5802	71	1.573	362.780	289.018	0	960.040	4	3.950	1	None	-10921639	126.984	117	0	255	166730	116.155	5.147	0.881	1.024
ID7957	7957	71	1.602	360.636	291.693	0	1200.050	5	3.950	1	None	-10921639	125.273	117	0	255	164484	114.449	5.054	0.932	1.056
ID11313	11313	71	1.596	359.611	292.239	0	1440.060	6	3.950	1	None	-10921639	125.043	120	0	255	164182	111.559	4.966	0.947	1.091
ID5262	5262	71	1.361	360.000	292.744	0	1680.070	7	3.950	1	None	-10921639	95.957	61	0	255	125992	99.606	4.654	0.982	0.955
ID14598	14598	71	1.370	361.099	292.843	0	1920.080	8	3.950	1	None	-10921639	98.123	65	0	255	128835	97.016	4.710	0.993	1.008
ID18529	18529	71	1.368	361.088	292.562	0	2160.090	9	3.950	1	None	-10921639	97.962	60	0	255	128624	98.206	4.692	0.994	0.995
ID13732	13732	71	1.082	361.225	293.126	0	2400.100	10	3.950	1	None	-10921639	83.564	51	0	255	109719	88.788	4.552	0.711	0.782
ID8525	8525	71	0.594	360.751	294.574	0	2640.110	11	3.950	1	None	-10921639	64.310	38	0	239	84439	68.564	4.397	0.230	0.351
ID30395	30395	71	0.421	372.273	295.091	0	2880.120	12	3.950	1	None	-10921639	45.837	47	0	141	60184	37.446	4.759	0.479	0.793
ID37017	37017	71	0.454	369.458	296.725	0	3120.130	13	3.950	1	None	-10921639	52.196	62	0	130	68533	35.046	4.874	0.532	1.034
ID23789	23789	71	0.454	368.426	295.776	0	3360.140	14	3.950	1	None	-10921639	65.537	68	0	160	86050	33.182	6.136	0.457	1.240
ID27068	27068	71	0.760	370.674	291.820	0	3600.150	15	3.950	1	None	-10921639	100.738	108	0	208	132269	44.691	5.095	0.517	1.537
ID35353	35353	71	0.443	372.479	292.859	0	3840.160	16	3.950	1	None	-10921639	66.359	74	0	159	87129	37.096	4.690	0.331	0.890
ID25443	25443	71	0.498	381.194	294.880	0	4080.170	17	3.950	1	None	-10921639	52.561	46	0	172	69013	38.977	4.848	0.637	1.049
ID20441	20441	71	0.446	382.559	296.784	0	4320.180	18	3.950	1	None	-10921639	50.083	47	0	157	65759	33.949	5.455	0.711	1.226
ID28734	28734	71	0.514	393.858	297.947	0	4560.190	19	3.950	1	None	-10921639	43.244	6	0	255	56780	76.250	2.495	0.221	0.206
ID22111	22111	71	0.665	391.875	299.602	0	4800.200	20	3.950	1	None	-10921639	62.997	48	0	255	82715	54.432	4.645	0.723	0.972
ID33704	33704	71	0.605	393.143	299.551	0	5040.210	21	3.950	1	None	-10921639	51.510	36	0	255	67633	63.493	2.897	0.543	0.571
ID32031	32031	71	0.523	394.367	301.379	0	5280.220	22	3.950	1	None	-10921639	50.052	42	0	251	65718	50.813	3.748	0.557	0.705
ID38635	38635	71	0.328	394.180	301.826	0	5520.230	23	3.950	1	None	-10921639	33.216	20	0	168	43612	39.913	3.167	0.358	0.439
ID41933	41933	71	0.246	392.477	301.155	0	5760.240	24	3.950	1	None	-10921639	22.044	3	0	173	28944	36.820	2.426	0.206	0.205
ID40282	40282	71	0.245	385.843	300.868	0	6000.250	25	3.950	1	None	-10921639	31.678	26	0	81	41593	24.566	4.866	0.418	0.761
ID55930	55930	71	0.273	388.743	301.805	0	6240.260	26	3.950	1	None	-10921639	35.992	26	0	153	47258	32.173	4.738	0.579	0.821
ID50701	50701	71	0.394	387.759	300.880	0	6480.270	27	3.950	1	None	-10921639	43.226	40	0	189	56756	39.502	4.771	0.554	0.780
ID47141	47141	71	0.477	387.399	302.390	0	6720.280	28	3.950	1	None	-10921639	39.864	22	0	219	52342	47.767	2.766	0.638	0.650
ID43629	43629	71	0.517	385.458	302.398	0	6960.290	29	3.950	1	None	-10921639	65.944	63	0	225	86584	54.297	3.052	0.373	0.659
[truncated: 206,462 more rows]
