# Supplementary material for: A Yap-dependent mechanoregulatory program sustains cell migration for embryo axis assembly
Source: Nat Commun. 2023 May 16;14:2804. doi: 10.1038/s41467-023-38482-w (PMC10188487; doi:10.1038/s41467-023-38482-w)
Supplement: Supplementary file 13 — Source Data [file 41467_2023_38482_MOESM13_ESM.zip › Source Data/Fig2_S2/DM1 Spots in tracks statistics.csv]

Label	ID	TRACK_ID	QUALITY	POSITION_X	POSITION_Y	POSITION_Z	POSITION_T	FRAME	RADIUS	VISIBILITY	CELL_DIVISION_TIME	MANUAL_COLOR	MEAN_INTENSITY	MEDIAN_INTENSITY	MIN_INTENSITY	MAX_INTENSITY	TOTAL_INTENSITY	STANDARD_DEVIATION	ESTIMATED_DIAMETER	CONTRAST	SNR
ID11270	11270	0	1.236	40.580	0.000	0	0.000	0	3.950	1	None	-10921639	86.849	0	0	255	114033	104.230	5.029	0.686	0.678
ID5382	5382	0	0.835	42.766	1.872	0	240.010	1	3.950	1	None	-10921639	92.561	72	0	255	121532	93.617	4.833	0.620	0.757
ID3391	3391	0	0.803	44.202	3.309	0	480.020	2	3.950	1	None	-10921639	110.356	108	0	255	144898	76.166	4.979	0.568	1.049
ID10313	10313	0	1.034	45.001	4.153	0	720.030	3	3.950	1	None	-10921639	123.442	138	0	255	162079	81.554	4.973	0.579	1.110
ID433	433	0	1.162	46.456	5.710	0	960.040	4	3.950	1	None	-10921639	130.775	143	0	255	171707	89.334	4.854	0.520	1.001
ID6565	6565	0	0.930	49.103	6.650	0	1200.050	5	3.950	1	None	-10921639	110.430	106	0	255	144994	83.556	4.552	0.385	0.735
ID8343	8343	0	0.789	51.578	6.013	0	1440.060	6	3.950	1	None	-10921639	90.888	91	0	255	119336	72.785	4.597	0.451	0.776
ID9327	9327	0	0.997	52.004	7.194	0	1680.070	7	3.950	1	None	-10921639	111.845	116	0	255	146852	81.845	4.984	0.604	1.030
ID5581	5581	0	1.094	54.523	7.438	0	1920.080	8	3.950	1	None	-10921639	115.487	127	0	255	151634	83.315	4.917	0.634	1.076
ID1417	1417	0	1.127	54.369	7.374	0	2160.090	9	3.950	1	None	-10921639	123.284	133	0	255	161872	78.492	5.396	0.681	1.273
ID2403	2403	0	1.035	54.461	8.059	0	2400.100	10	3.950	1	None	-10921639	115.062	126	0	255	151076	83.421	4.751	0.566	0.997
ID4382	4382	0	1.180	54.485	9.276	0	2640.110	11	3.950	1	None	-10921639	119.396	136	0	255	156767	88.513	5.078	0.622	1.035
ID12267	12267	0	1.053	57.054	9.412	0	2880.120	12	3.950	1	None	-10921639	104.532	95	0	255	137251	95.732	4.679	0.541	0.766
ID18450	18450	0	1.007	58.150	9.825	0	3120.130	13	3.950	1	None	-10921639	98.045	68	0	255	128733	97.001	4.516	0.494	0.669
ID13281	13281	0	1.052	58.645	8.960	0	3360.140	14	3.950	1	None	-10921639	94.308	65	0	255	123826	90.454	4.557	0.557	0.746
ID14302	14302	0	0.647	60.495	10.030	0	3600.150	15	3.950	1	None	-10921639	56.631	14	0	255	74356	70.749	3.315	0.373	0.435
ID23670	23670	0	0.534	64.156	8.395	0	3840.160	16	3.950	1	None	-10921639	62.949	35	0	227	82652	69.947	4.402	0.227	0.333
ID15315	15315	0	0.268	64.078	7.936	0	4080.170	17	3.950	1	None	-10921639	46.425	34	0	179	60956	49.039	3.287	-0.016	-0.031
ID16353	16353	0	0.628	63.520	8.126	0	4320.180	18	3.950	1	None	-10921639	79.327	89	0	204	104157	58.766	5.005	0.388	0.754
ID22608	22608	0	0.820	61.755	6.899	0	4560.190	19	3.950	1	None	-10921639	88.148	87	0	238	115738	68.417	4.857	0.445	0.793
ID20528	20528	0	0.934	61.327	8.025	0	4800.200	20	3.950	1	None	-10921639	97.225	104	0	238	127657	67.936	5.190	0.594	1.067
ID21583	21583	0	0.844	63.152	8.637	0	5040.210	21	3.950	1	None	-10921639	99.360	104	0	212	130460	58.195	5.110	0.595	1.273
ID19485	19485	0	0.835	63.895	8.089	0	5280.220	22	3.950	1	None	-10921639	107.177	112	0	233	140723	59.043	5.038	0.464	1.150
ID17406	17406	0	0.811	63.058	8.090	0	5520.230	23	3.950	1	None	-10921639	106.375	110	0	208	139671	53.300	6.062	0.521	1.367
ID24704	24704	0	1.159	66.157	7.859	0	5760.240	24	3.950	1	None	-10921639	151.834	157	0	255	199358	61.204	6.798	0.688	2.023
ID25743	25743	0	0.957	70.445	7.187	0	6000.250	25	3.950	1	None	-10921639	111.835	121	0	231	146840	57.721	5.973	0.645	1.520
ID29934	29934	0	0.898	71.922	6.017	0	6240.260	26	3.950	1	None	-10921639	95.052	105	0	235	124803	65.328	4.929	0.601	1.093
ID27838	27838	0	1.048	73.576	5.067	0	6480.270	27	3.950	1	None	-10921639	109.037	105	0	255	143165	67.356	4.796	0.734	1.370
ID30964	30964	0	1.031	75.556	5.242	0	6720.280	28	3.950	1	None	-10921639	96.359	99	0	239	126520	74.272	4.892	0.717	1.083
ID32007	32007	0	1.214	74.354	4.710	0	6960.290	29	3.950	1	None	-10921639	119.948	131	0	255	157492	84.497	5.014	0.846	1.301
ID26781	26781	0	1.175	73.017	4.572	0	7200.300	30	3.950	1	None	-10921639	118.489	128	0	255	155576	77.730	4.972	0.854	1.404
ID28864	28864	0	0.995	72.219	3.847	0	7440.310	31	3.950	1	None	-10921639	116.621	137	0	255	153123	85.281	4.896	0.782	1.200
ID36292	36292	0	0.680	71.471	4.120	0	7680.320	32	3.950	1	None	-10921639	84.037	95	0	220	110340	66.612	4.642	0.608	0.954
ID35199	35199	0	1.024	71.872	0.000	0	7920.330	33	3.950	1	None	-10921639	84.452	97	0	235	110886	72.957	6.736	0.699	0.952
ID33068	33068	0	1.059	69.571	1.750	0	8160.340	34	3.950	1	None	-10921639	119.110	125	0	252	156391	69.405	5.950	0.901	1.627
ID34140	34140	0	1.205	66.859	0.909	0	8400.350	35	3.950	1	None	-10921639	111.371	128	0	255	146230	85.855	4.962	0.873	1.209
ID37336	37336	0	1.153	65.571	2.321	0	8640.360	36	3.950	1	None	-10921639	113.126	127	0	255	148534	87.471	4.940	0.960	1.267
ID38431	38431	0	1.352	65.328	5.689	0	8880.370	37	3.950	1	None	-10921639	113.053	105	0	255	148439	93.472	4.859	0.912	1.154
ID39520	39520	0	1.334	64.991	7.372	0	9120.380	38	3.950	1	None	-10921639	115.379	87	0	255	151492	107.700	4.857	0.830	0.972
ID40607	40607	0	1.246	65.418	7.820	0	9360.390	39	3.950	1	None	-10921639	104.248	56	0	255	136878	106.856	4.659	0.834	0.887
ID43869	43869	0	1.039	67.696	8.718	0	9600.400	40	3.950	1	None	-10921639	85.688	18	0	255	112509	105.276	3.116	0.799	0.723
ID47172	47172	0	0.949	69.091	12.418	0	9840.410	41	3.950	1	None	-10921639	81.242	63	0	255	106671	76.478	4.732	0.679	0.859
ID42793	42793	0	0.802	73.670	13.090	0	10080.420	42	3.950	1	None	-10921639	61.399	1	0	255	80617	90.151	3.213	0.427	0.408
ID41706	41706	0	0.659	74.088	13.417	0	10320.430	43	3.950	1	None	-10921639	54.893	0	0	255	72074	87.667	2.806	0.253	0.253
ID46048	46048	0	0.419	71.821	7.405	0	10560.440	44	3.950	1	None	-10921639	67.162	48	0	214	88184	66.516	3.423	0.143	0.253
ID49319	49319	0	0.529	70.795	4.854	0	10800.450	45	3.950	1	None	-10921639	77.973	70	0	239	102378	75.814	3.136	0.261	0.426
ID48238	48238	0	0.534	72.363	4.318	0	11040.460	46	3.950	1	None	-10921639	81.896	72	0	255	107529	80.952	3.513	0.178	0.305
ID44951	44951	0	1.022	69.364	4.509	0	11280.470	47	3.950	1	None	-10921639	166.709	213	0	255	218889	98.091	4.838	0.494	1.123
ID50424	50424	0	1.140	69.737	4.999	0	11520.480	48	3.950	1	None	-10921639	155.155	187	0	255	203719	99.934	4.822	0.529	1.074
ID51498	51498	0	1.360	70.239	5.830	0	11760.490	49	3.950	1	None	-10921639	185.774	242	0	255	243921	90.619	5.110	0.583	1.510
ID52596	52596	0	1.355	71.162	6.583	0	12000.500	50	3.950	1	None	-10921639	185.210	255	0	255	243181	98.808	5.078	0.543	1.319
ID56978	56978	0	1.205	72.795	5.066	0	12240.510	51	3.950	1	None	-10921639	176.299	255	0	255	231480	104.495	5.061	0.463	1.068
ID53695	53695	0	1.045	72.263	4.373	0	12480.520	52	3.950	1	None	-10921639	158.070	196	0	255	207546	102.661	5.287	0.424	0.916
ID55866	55866	0	1.060	71.500	1.991	0	12720.530	53	3.950	1	None	-10921639	155.487	194	0	255	204154	103.106	5.001	0.556	1.077
ID54744	54744	0	1.211	69.450	0.000	0	12960.540	54	3.950	1	None	-10921639	121.470	127	0	255	159490	108.547	10.466	0.471	0.716
ID11271	11271	1	0.712	60.769	0.000	0	0.000	0	3.950	1	None	-10921639	63.779	38	0	246	83742	74.211	4.900	0.477	0.555
ID5388	5388	1	0.707	63.067	4.234	0	240.010	1	3.950	1	None	-10921639	77.151	54	0	245	101299	73.408	4.512	0.432	0.634
ID3380	3380	1	0.375	59.153	0.000	0	480.020	2	3.950	1	None	-10921639	45.772	0	0	249	60098	69.016	2.600	0.109	0.131
ID10295	10295	1	0.359	59.355	0.000	0	720.030	3	3.950	1	None	-10921639	40.593	0	0	228	53299	64.129	2.540	0.097	0.112
ID413	413	1	0.372	60.970	0.000	0	960.040	4	3.950	1	None	-10921639	37.935	0	0	206	49808	56.792	2.502	0.139	0.163
ID6538	6538	1	0.237	62.384	0.000	0	1200.050	5	3.950	1	None	-10921639	29.411	0	0	210	38617	50.384	2.426	-0.023	-0.027
ID8318	8318	1	0.618	57.740	0.000	0	1440.060	6	3.950	1	None	-10921639	49.852	2	0	220	65456	68.276	2.811	0.300	0.337
ID9298	9298	1	0.919	59.961	0.000	0	1680.070	7	3.950	1	None	-10921639	63.569	39	0	255	83466	73.956	2.644	0.681	0.696
ID5552	5552	1	0.990	61.172	0.000	0	1920.080	8	3.950	1	None	-10921639	69.507	48	0	252	91263	74.820	4.689	0.623	0.713
ID1393	1393	1	1.261	62.384	0.000	0	2160.090	9	3.950	1	None	-10921639	80.018	25	0	255	105064	92.116	4.682	0.792	0.768
ID2375	2375	1	0.832	61.172	0.000	0	2400.100	10	3.950	1	None	-10921639	72.950	37	0	232	95784	78.312	5.810	0.534	0.649
ID4363	4363	1	0.668	61.814	3.769	0	2640.110	11	3.950	1	None	-10921639	76.059	49	0	248	99866	78.603	4.523	0.346	0.497
ID12255	12255	1	0.297	61.834	5.131	0	2880.120	12	3.950	1	None	-10921639	45.570	0	0	209	59833	58.860	15.010	-0.088	-0.149
ID18432	18432	1	0.387	61.547	4.782	0	3120.130	13	3.950	1	None	-10921639	54.509	29	0	211	71570	62.105	13.550	0.017	0.029
ID13259	13259	1	0.525	60.985	2.093	0	3360.140	14	3.950	1	None	-10921639	74.960	67	0	250	98423	64.579	4.797	0.386	0.646
ID14282	14282	1	0.446	64.049	3.052	0	3600.150	15	3.950	1	None	-10921639	62.618	45	0	190	82217	56.419	4.575	0.336	0.558
ID23636	23636	1	0.341	58.952	0.000	0	3840.160	16	3.950	1	None	-10921639	46.673	20	0	160	61282	52.724	4.750	0.244	0.347
ID15280	15280	1	0.320	58.144	0.000	0	4080.170	17	3.950	1	None	-10921639	42.812	6	0	160	56212	50.218	4.465	0.220	0.308
ID11272	11272	2	0.502	131.631	0.000	0	0.000	0	3.950	1	None	-10921639	46.558	58	0	149	61130	38.658	8.715	0.635	0.936
ID5370	5370	2	0.437	133.045	0.000	0	240.010	1	3.950	1	None	-10921639	45.288	57	0	119	59463	37.867	7.617	0.603	0.900
ID3382	3382	2	0.417	135.669	0.000	0	480.020	2	3.950	1	None	-10921639	39.385	39	0	123	51713	34.579	7.301	0.737	0.966
ID10299	10299	2	0.414	136.275	0.000	0	720.030	3	3.950	1	None	-10921639	37.789	37	0	123	49617	36.199	6.170	0.674	0.840
ID417	417	2	0.668	132.035	0.000	0	960.040	4	3.950	1	None	-10921639	47.189	16	0	255	61959	70.838	13.212	0.461	0.420
ID6541	6541	2	0.564	134.054	0.000	0	1200.050	5	3.950	1	None	-10921639	47.370	34	0	255	62197	61.676	2.069	0.603	0.578
ID8321	8321	2	0.463	135.265	0.000	0	1440.060	6	3.950	1	None	-10921639	44.987	38	0	255	59068	51.320	11.541	0.581	0.644
ID9300	9300	2	0.478	136.073	0.000	0	1680.070	7	3.950	1	None	-10921639	37.487	4	0	255	49221	64.071	2.218	0.412	0.341
ID11273	11273	3	0.660	151.820	0.000	0	0.000	0	3.950	1	None	-10921639	44.478	7	0	212	58399	58.538	2.679	0.553	0.541
ID5371	5371	3	0.589	151.215	0.000	0	240.010	1	3.950	1	None	-10921639	42.164	6	0	211	55361	59.131	2.520	0.478	0.461
ID3395	3395	3	0.623	154.842	4.591	0	480.020	2	3.950	1	None	-10921639	50.409	19	0	255	66187	72.622	2.459	0.655	0.549
ID10312	10312	3	0.577	155.602	4.031	0	720.030	3	3.950	1	None	-10921639	41.598	2	0	255	54618	74.093	2.473	0.699	0.462
ID427	427	3	0.723	151.385	3.041	0	960.040	4	3.950	1	None	-10921639	51.099	10	0	255	67093	85.796	2.917	0.923	0.572
ID6542	6542	3	0.646	147.177	0.000	0	1200.050	5	3.950	1	None	-10921639	41.200	10	0	255	54095	73.401	5.104	0.786	0.494
ID8322	8322	3	0.854	149.398	0.000	0	1440.060	6	3.950	1	None	-10921639	46.513	11	0	255	61072	69.403	2.593	0.775	0.585
ID9301	9301	3	0.339	154.243	0.000	0	1680.070	7	3.950	1	None	-10921639	22.156	13	0	104	29091	27.074	2.498	0.578	0.599
ID5554	5554	3	0.657	154.647	0.000	0	1920.080	8	3.950	1	None	-10921639	39.101	18	0	194	51340	48.228	2.548	0.681	0.657
ID1395	1395	3	0.592	154.647	0.000	0	2160.090	9	3.950	1	None	-10921639	39.162	16	0	171	51420	45.353	2.583	0.641	0.675
ID2376	2376	3	0.526	153.839	0.000	0	2400.100	10	3.950	1	None	-10921639	33.872	13	0	172	44474	41.349	3.007	0.604	0.617
ID4346	4346	3	0.438	157.069	0.000	0	2640.110	11	3.950	1	None	-10921639	37.685	33	0	136	49480	37.331	4.621	0.530	0.700
ID12235	12235	3	0.509	157.271	0.000	0	2880.120	12	3.950	1	None	-10921639	40.160	37	0	141	52730	38.351	4.910	0.606	0.790
ID18413	18413	3	0.581	157.675	0.000	0	3120.130	13	3.950	1	None	-10921639	49.938	55	0	161	65568	42.216	6.206	0.647	0.929
ID13248	13248	3	0.616	157.877	0.000	0	3360.140	14	3.950	1	None	-10921639	51.835	57	0	168	68060	44.959	5.230	0.604	0.868
ID14269	14269	3	0.579	159.896	0.000	0	3600.150	15	3.950	1	None	-10921639	48.904	54	0	140	64211	41.901	6.208	0.670	0.937
ID23640	23640	3	0.589	158.483	0.000	0	3840.160	16	3.950	1	None	-10921639	43.292	35	0	173	56842	45.454	4.516	0.637	0.741
ID15285	15285	3	0.806	159.492	0.000	0	4080.170	17	3.950	1	None	-10921639	60.386	59	0	214	79287	54.311	6.224	0.717	0.928
ID16327	16327	3	0.725	158.281	0.000	0	4320.180	18	3.950	1	None	-10921639	57.449	59	0	162	75430	54.587	4.887	0.587	0.778
ID22597	22597	3	0.546	158.882	3.212	0	4560.190	19	3.950	1	None	-10921639	72.918	77	0	191	95741	40.248	4.765	0.734	1.534
ID20516	20516	3	0.613	157.398	3.766	0	4800.200	20	3.950	1	None	-10921639	74.736	81	0	195	98129	44.348	4.939	0.723	1.414
ID21567	21567	3	0.566	157.735	4.172	0	5040.210	21	3.950	1	None	-10921639	71.273	83	0	197	93581	43.356	5.058	0.676	1.327
ID19469	19469	3	0.564	157.082	3.390	0	5280.220	22	3.950	1	None	-10921639	70.439	76	0	167	92487	43.611	4.873	0.690	1.319
ID17397	17397	3	0.519	156.032	4.066	0	5520.230	23	3.950	1	None	-10921639	63.428	66	0	170	83281	44.315	4.894	0.653	1.130
ID24693	24693	3	0.483	157.201	3.808	0	5760.240	24	3.950	1	None	-10921639	65.447	75	0	173	85932	42.564	4.940	0.687	1.252
ID25731	25731	3	0.501	156.849	3.421	0	6000.250	25	3.950	1	None	-10921639	60.584	59	0	174	79547	46.521	4.862	0.665	1.040
ID29925	29925	3	0.682	158.322	4.182	0	6240.260	26	3.950	1	None	-10921639	76.222	80	0	197	100080	49.292	4.915	0.721	1.295
ID27834	27834	3	0.588	157.962	4.297	0	6480.270	27	3.950	1	None	-10921639	80.494	82	0	163	105688	41.907	6.154	0.627	1.480
ID30965	30965	3	0.674	159.419	5.261	0	6720.280	28	3.950	1	None	-10921639	84.762	84	0	188	111292	40.213	5.374	0.676	1.700
ID32014	32014	3	0.819	159.414	5.341	0	6960.290	29	3.950	1	None	-10921639	89.437	92	0	187	117431	54.407	4.956	0.727	1.384
ID26782	26782	3	0.620	158.706	4.988	0	7200.300	30	3.950	1	None	-10921639	85.437	99	0	186	112179	38.963	6.756	0.688	1.787
ID28865	28865	3	0.450	159.298	3.907	0	7440.310	31	3.950	1	None	-10921639	72.366	72	0	177	95017	39.951	5.092	0.512	1.227
ID36293	36293	3	0.602	159.207	4.163	0	7680.320	32	3.950	1	None	-10921639	72.486	74	0	193	95174	49.100	4.860	0.666	1.181
ID35219	35219	3	0.482	159.462	3.691	0	7920.330	33	3.950	1	None	-10921639	67.858	69	0	186	89097	46.364	4.723	0.463	0.926
ID33069	33069	3	0.304	158.493	2.861	0	8160.340	34	3.950	1	None	-10921639	57.802	53	0	166	75894	38.377	4.697	0.352	0.783
ID34128	34128	3	0.454	157.271	0.000	0	8400.350	35	3.950	1	None	-10921639	44.892	33	0	181	58943	47.821	15.010	0.384	0.521
ID37337	37337	3	0.433	157.845	2.214	0	8640.360	36	3.950	1	None	-10921639	52.002	53	0	175	68279	34.782	4.787	0.748	1.280
ID38403	38403	3	0.476	156.868	0.000	0	8880.370	37	3.950	1	None	-10921639	41.121	18	0	167	53992	45.209	6.583	0.639	0.710
ID11274	11274	4	0.565	158.886	0.000	0	0.000	0	3.950	1	None	-10921639	35.214	0	0	255	46236	69.468	4.769	0.391	0.285
ID5372	5372	4	0.734	158.483	0.000	0	240.010	1	3.950	1	None	-10921639	37.872	0	0	255	49726	70.665	2.468	0.478	0.347
ID11275	11275	5	1.098	245.295	0.000	0	0.000	0	3.950	1	None	-10921639	78.015	46	0	249	102434	83.228	4.912	0.761	0.810
ID5374	5374	5	0.911	247.314	0.000	0	240.010	1	3.950	1	None	-10921639	62.559	0	0	255	82140	89.269	4.448	0.768	0.609
ID3384	3384	5	0.442	249.333	0.000	0	480.020	2	3.950	1	None	-10921639	45.645	0	0	255	59932	76.945	2.720	0.351	0.309
ID10301	10301	5	0.704	235.806	0.000	0	720.030	3	3.950	1	None	-10921639	59.513	43	0	251	78140	63.208	4.427	0.558	0.675
ID419	419	5	0.551	235.604	0.000	0	960.040	4	3.950	1	None	-10921639	52.301	29	0	247	68671	58.967	4.865	0.529	0.614
ID6545	6545	5	0.876	234.797	0.000	0	1200.050	5	3.950	1	None	-10921639	64.773	45	0	254	85047	69.899	4.630	0.609	0.702
ID11276	11276	6	1.538	284.259	0.000	0	0.000	0	3.950	1	None	-10921639	95.211	50	0	255	125012	102.813	4.941	0.920	0.887
ID5375	5375	6	1.270	285.874	0.000	0	240.010	1	3.950	1	None	-10921639	78.513	36	0	255	103087	91.083	4.783	0.723	0.723
ID3385	3385	6	0.791	285.673	0.000	0	480.020	2	3.950	1	None	-10921639	68.615	38	0	255	90091	76.819	4.851	0.520	0.611
ID10309	10309	6	0.730	284.459	2.676	0	720.030	3	3.950	1	None	-10921639	89.476	55	0	255	117482	92.834	4.693	0.491	0.635
ID11277	11277	7	0.779	303.843	0.000	0	0.000	0	3.950	1	None	-10921639	57.667	7	0	236	75717	69.786	4.446	0.722	0.693
ID5377	5377	7	0.619	305.054	0.000	0	240.010	1	3.950	1	None	-10921639	51.369	0	0	255	67448	70.380	6.342	0.878	0.682
ID3387	3387	7	1.045	305.861	0.000	0	480.020	2	3.950	1	None	-10921639	80.070	72	0	255	105132	80.060	6.577	0.860	0.925
ID10303	10303	7	1.054	304.650	0.000	0	720.030	3	3.950	1	None	-10921639	88.813	100	0	244	116611	77.359	6.839	0.692	0.939
ID422	422	7	0.790	305.660	0.000	0	960.040	4	3.950	1	None	-10921639	77.567	94	0	246	101846	69.243	6.799	0.558	0.802
ID6547	6547	7	0.836	305.660	0.000	0	1200.050	5	3.950	1	None	-10921639	77.559	86	0	255	101835	69.708	5.102	0.624	0.855
ID8325	8325	7	0.829	306.467	0.000	0	1440.060	6	3.950	1	None	-10921639	71.979	71	0	255	94508	71.512	8.502	0.647	0.791
ID11278	11278	8	1.340	338.567	0.000	0	0.000	0	3.950	1	None	-10921639	81.973	40	0	255	107630	95.204	4.841	0.794	0.762
ID5378	5378	8	1.111	339.173	0.000	0	240.010	1	3.950	1	None	-10921639	82.062	48	0	255	107748	92.762	6.870	0.696	0.726
ID3388	3388	8	1.087	337.558	0.000	0	480.020	2	3.950	1	None	-10921639	79.646	43	0	255	104575	94.013	4.754	0.689	0.691
ID10308	10308	8	0.627	336.632	1.615	0	720.030	3	3.950	1	None	-10921639	71.302	49	0	255	93620	75.458	4.621	0.438	0.576
ID11279	11279	9	0.613	378.541	0.000	0	0.000	0	3.950	1	None	-10921639	64.507	0	0	255	84698	85.702	2.472	0.246	0.297
ID5379	5379	9	1.199	376.724	0.000	0	240.010	1	3.950	1	None	-10921639	105.678	119	0	255	138755	92.591	5.756	0.642	0.892
ID3390	3390	9	1.020	379.551	0.000	0	480.020	2	3.950	1	None	-10921639	73.564	45	0	246	96589	79.404	4.680	0.639	0.723
ID10307	10307	9	1.043	378.541	0.000	0	720.030	3	3.950	1	None	-10921639	80.972	77	0	255	106316	78.893	5.903	0.626	0.790
ID428	428	9	0.613	379.371	2.955	0	960.040	4	3.950	1	None	-10921639	86.846	81	0	255	114029	74.529	4.686	0.580	0.855
ID6555	6555	9	0.724	379.204	3.519	0	1200.050	5	3.950	1	None	-10921639	79.454	58	0	255	104323	82.066	3.021	0.725	0.814
ID8329	8329	9	1.177	378.138	0.000	0	1440.060	6	3.950	1	None	-10921639	66.414	5	0	255	87201	79.790	4.708	0.833	0.757
ID9308	9308	9	1.010	377.128	0.000	0	1680.070	7	3.950	1	None	-10921639	55.286	0	0	255	72590	84.496	2.657	0.997	0.653
ID5564	5564	9	1.295	376.926	0.000	0	1920.080	8	3.950	1	None	-10921639	69.263	0	0	255	90942	87.191	4.692	0.999	0.794
ID1405	1405	9	1.223	376.926	0.000	0	2160.090	9	3.950	1	None	-10921639	65.369	0	0	255	85829	82.930	4.865	1.000	0.788
ID2384	2384	9	1.438	374.907	0.000	0	2400.100	10	3.950	1	None	-10921639	77.743	24	0	255	102076	90.733	4.919	0.982	0.849
ID4354	4354	9	1.032	373.494	0.000	0	2640.110	11	3.950	1	None	-10921639	46.169	0	0	255	60620	85.043	2.741	0.912	0.518
ID12244	12244	9	0.442	373.696	0.000	0	2880.120	12	3.950	1	None	-10921639	22.711	0	0	255	29820	60.922	2.252	0.832	0.339
ID18424	18424	9	0.707	371.677	0.000	0	3120.130	13	3.950	1	None	-10921639	36.659	0	0	255	48133	76.409	2.513	0.866	0.445
ID13258	13258	9	0.455	372.485	0.000	0	3360.140	14	3.950	1	None	-10921639	24.398	0	0	255	32034	59.483	2.195	0.924	0.394
ID14279	14279	9	0.560	372.687	0.000	0	3600.150	15	3.950	1	None	-10921639	30.681	0	0	255	40284	63.414	2.423	0.970	0.477
ID23648	23648	9	0.337	371.677	0.000	0	3840.160	16	3.950	1	None	-10921639	25.869	0	0	227	33966	52.464	2.265	0.667	0.395
ID15292	15292	9	1.366	370.062	0.000	0	4080.170	17	3.950	1	None	-10921639	73.797	5	0	255	96896	92.159	4.658	0.980	0.793
ID16334	16334	9	1.175	368.649	0.000	0	4320.180	18	3.950	1	None	-10921639	92.589	36	0	255	121569	101.899	4.827	0.543	0.639
ID22596	22596	9	0.995	368.836	1.742	0	4560.190	19	3.950	1	None	-10921639	103.538	86	0	255	135946	98.194	4.785	0.646	0.828
ID20509	20509	9	0.774	365.847	1.034	0	4800.200	20	3.950	1	None	-10921639	95.775	95	0	255	125753	86.033	4.721	0.447	0.688
ID21558	21558	9	0.610	363.602	0.000	0	5040.210	21	3.950	1	None	-10921639	73.114	79	0	208	95999	66.664	5.228	0.319	0.530
ID19460	19460	9	0.913	360.977	0.000	0	5280.220	22	3.950	1	None	-10921639	93.203	102	0	255	122375	80.405	13.190	0.510	0.783
ID17396	17396	9	0.534	363.238	3.799	0	5520.230	23	3.950	1	None	-10921639	82.669	85	0	225	108545	54.010	8.496	0.556	1.093
ID24695	24695	9	0.747	363.667	4.252	0	5760.240	24	3.950	1	None	-10921639	86.129	54	0	255	113087	87.654	3.201	0.513	0.666
ID25732	25732	9	0.664	364.967	3.592	0	6000.250	25	3.950	1	None	-10921639	93.270	96	0	255	122464	73.631	4.608	0.542	0.891
ID29923	29923	9	0.386	367.324	1.708	0	6240.260	26	3.950	1	None	-10921639	73.192	72	0	242	96101	57.872	4.982	0.481	0.821
ID27827	27827	9	0.747	367.236	0.000	0	6480.270	27	3.950	1	None	-10921639	61.283	18	0	255	80464	73.710	2.474	0.425	0.496
ID30956	30956	9	0.802	367.639	0.000	0	6720.280	28	3.950	1	None	-10921639	68.417	0	0	255	89831	86.974	2.574	0.481	0.511
ID32004	32004	9	0.783	367.861	3.309	0	6960.290	29	3.950	1	None	-10921639	85.462	44	0	255	112212	94.369	3.827	0.487	0.593
ID26772	26772	9	0.703	367.579	2.380	0	7200.300	30	3.950	1	None	-10921639	82.526	55	0	255	108356	87.550	3.313	0.476	0.608
ID28867	28867	9	0.870	367.198	3.819	0	7440.310	31	3.950	1	None	-10921639	79.755	30	0	255	104718	96.029	4.145	0.566	0.600
ID36297	36297	9	0.903	366.457	5.240	0	7680.320	32	3.950	1	None	-10921639	78.480	20	0	255	103044	95.165	3.337	0.472	0.529
ID35231	35231	9	0.833	367.755	5.883	0	7920.330	33	3.950	1	None	-10921639	88.198	49	0	255	115804	95.524	4.399	0.355	0.483
ID33079	33079	9	0.607	365.990	5.006	0	8160.340	34	3.950	1	None	-10921639	72.404	18	0	255	95066	88.789	3.311	0.156	0.220
ID34137	34137	9	0.804	362.390	0.000	0	8400.350	35	3.950	1	None	-10921639	78.856	52	0	255	103538	85.787	2.695	0.470	0.588
ID37328	37328	9	1.474	359.766	0.000	0	8640.360	36	3.950	1	None	-10921639	120.370	124	0	255	158046	107.371	5.988	0.669	0.899
ID38416	38416	9	1.361	360.169	0.000	0	8880.370	37	3.950	1	None	-10921639	125.452	139	0	255	164718	108.158	5.088	0.536	0.809
ID39507	39507	9	0.995	358.979	3.509	0	9120.380	38	3.950	1	None	-10921639	136.503	152	0	255	179228	108.285	4.920	0.476	0.813
ID40597	40597	9	0.987	357.682	5.266	0	9360.390	39	3.950	1	None	-10921639	107.855	67	0	255	141613	107.530	4.548	0.287	0.447
ID43861	43861	9	0.725	358.982	6.550	0	9600.400	40	3.950	1	None	-10921639	95.094	63	0	255	124858	98.269	15.010	0.137	0.233
ID47142	47142	9	0.741	363.131	4.455	0	9840.410	41	3.950	1	None	-10921639	110.160	89	0	255	144640	87.106	15.010	0.349	0.654
ID42784	42784	9	0.606	359.549	10.890	0	10080.420	42	3.950	1	None	-10921639	62.510	31	0	255	82075	74.801	2.975	0.250	0.334
ID41701	41701	9	0.648	359.496	11.507	0	10320.430	43	3.950	1	None	-10921639	64.784	26	0	255	85061	80.622	3.150	0.210	0.279
ID46065	46065	9	0.781	360.489	12.399	0	10560.440	44	3.950	1	None	-10921639	73.168	19	0	255	96069	90.251	3.802	0.297	0.371
ID49356	49356	9	0.727	360.967	13.752	0	10800.450	45	3.950	1	None	-10921639	74.655	60	0	236	98022	75.665	4.575	0.387	0.551
ID48279	48279	9	1.089	362.912	12.883	0	11040.460	46	3.950	1	None	-10921639	103.714	70	0	255	136177	96.888	4.606	0.468	0.683
ID44984	44984	9	1.291	365.918	11.907	0	11280.470	47	3.950	1	None	-10921639	113.776	92	0	255	149388	93.916	4.734	0.709	1.005
ID50445	50445	9	1.590	366.204	11.172	0	11520.480	48	3.950	1	None	-10921639	138.558	156	0	255	181927	102.033	5.025	0.915	1.298
ID51519	51519	9	1.470	367.970	10.964	0	11760.490	49	3.950	1	None	-10921639	125.799	118	0	255	165174	100.965	4.964	0.835	1.134
ID52608	52608	9	1.431	369.377	10.088	0	12000.500	50	3.950	1	None	-10921639	130.652	116	0	255	171546	97.817	4.880	0.761	1.155
ID56992	56992	9	1.356	367.672	8.542	0	12240.510	51	3.950	1	None	-10921639	138.298	134	0	255	181585	90.083	4.801	0.742	1.307
ID53715	53715	9	1.020	368.219	8.679	0	12480.520	52	3.950	1	None	-10921639	106.981	89	0	255	140466	92.169	4.541	0.421	0.688
ID55888	55888	9	0.864	369.223	7.334	0	12720.530	53	3.950	1	None	-10921639	99.379	79	0	255	130485	91.123	4.621	0.266	0.459
ID54787	54787	9	1.188	367.833	9.630	0	12960.540	54	3.950	1	None	-10921639	122.763	110	0	255	161188	91.925	4.766	0.579	0.979
ID58087	58087	9	0.759	369.099	8.717	0	13200.550	55	3.950	1	None	-10921639	99.599	75	0	255	130774	90.186	15.010	0.147	0.283
ID60275	60275	9	0.850	367.653	10.032	0	13440.560	56	3.950	1	None	-10921639	111.078	115	0	253	145846	74.411	4.718	0.394	0.843
ID61368	61368	9	1.048	368.032	11.462	0	13680.570	57	3.950	1	None	-10921639	128.925	132	0	255	169278	72.016	4.800	0.490	1.178
ID59175	59175	9	1.010	369.670	12.032	0	13920.580	58	3.950	1	None	-10921639	117.235	113	0	255	153929	75.957	4.841	0.484	1.006
ID62477	62477	9	0.938	371.340	11.948	0	14160.590	59	3.950	1	None	-10921639	107.343	104	0	255	140942	85.967	4.693	0.312	0.594
ID63562	63562	9	0.854	371.517	13.321	0	14400.600	60	3.950	1	None	-10921639	99.429	63	0	255	130550	93.439	15.010	0.216	0.377
ID64647	64647	9	0.865	373.241	14.782	0	14640.610	61	3.950	1	None	-10921639	95.193	60	0	255	124988	96.265	4.552	0.234	0.376
ID65748	65748	9	0.857	372.529	15.142	0	14880.620	62	3.950	1	None	-10921639	92.200	48	0	255	121059	97.719	4.554	0.237	0.362
ID66816	66816	9	1.043	371.838	14.590	0	15120.630	63	3.950	1	None	-10921639	120.558	117	0	255	158292	90.758	4.755	0.403	0.763
ID69040	69040	9	0.897	372.096	15.028	0	15360.640	64	3.950	1	None	-10921639	107.733	106	0	255	141454	92.207	4.613	0.273	0.500
ID75700	75700	9	0.946	372.505	17.452	0	15600.650	65	3.950	1	None	-10921639	100.329	103	0	255	131732	90.512	4.705	0.370	0.599
ID70148	70148	9	0.787	373.285	18.509	0	15840.660	66	3.950	1	None	-10921639	92.068	84	0	255	120885	82.572	4.651	0.316	0.536
ID67930	67930	9	0.459	372.960	14.738	0	16080.670	67	3.950	1	None	-10921639	95.251	76	0	255	125065	86.989	2.979	0.023	0.050
ID72356	72356	9	0.556	373.168	15.030	0	16320.680	68	3.950	1	None	-10921639	88.145	74	0	255	115735	84.961	3.369	0.073	0.141
ID71243	71243	9	0.525	372.579	14.256	0	16560.690	69	3.950	1	None	-10921639	87.008	73	0	255	114242	80.446	3.151	0.102	0.200
ID74589	74589	9	0.365	372.676	14.986	0	16800.700	70	3.950	1	None	-10921639	65.745	40	0	228	86323	69.162	3.765	-0.037	-0.074
ID73449	73449	9	0.790	373.147	14.366	0	17040.710	71	3.950	1	None	-10921639	97.331	75	0	255	127795	90.140	4.491	0.231	0.405
ID76795	76795	9	1.152	373.031	11.938	0	17280.720	72	3.950	1	None	-10921639	121.709	105	0	255	159804	95.951	4.679	0.470	0.812
ID77917	77917	9	0.902	372.324	12.022	0	17520.730	73	3.950	1	None	-10921639	103.659	67	0	255	136104	96.131	4.494	0.312	0.513
ID79036	79036	9	1.058	372.721	11.024	0	17760.740	74	3.950	1	None	-10921639	119.136	109	0	255	156426	101.054	4.741	0.359	0.623
ID80154	80154	9	1.034	373.100	10.523	0	18000.750	75	3.950	1	None	-10921639	114.829	92	0	255	150771	102.528	4.605	0.336	0.563
ID82379	82379	9	0.990	372.102	10.320	0	18240.760	76	3.950	1	None	-10921639	104.669	67	0	255	137430	107.601	4.490	0.279	0.424
ID81267	81267	9	0.803	371.501	10.007	0	18480.770	77	3.950	1	None	-10921639	101.640	54	0	255	133453	105.632	4.454	0.103	0.179
ID84606	84606	9	0.928	369.868	9.230	0	18720.780	78	3.950	1	None	-10921639	115.179	105	0	255	151230	100.253	4.498	0.258	0.471
ID83487	83487	9	1.004	370.223	8.917	0	18960.790	79	3.950	1	None	-10921639	121.169	123	0	255	159095	94.904	4.604	0.344	0.654
ID89141	89141	9	1.000	371.408	6.840	0	19200.800	80	3.950	1	None	-10921639	124.705	115	0	255	163738	98.901	4.579	0.345	0.647
ID85716	85716	9	0.893	372.885	5.629	0	19440.810	81	3.950	1	None	-10921639	142.344	146	0	255	186898	91.062	13.585	0.355	0.820
ID87989	87989	9	0.785	373.542	5.198	0	19680.820	82	3.950	1	None	-10921639	106.335	87	0	255	139618	98.178	4.463	0.183	0.336
ID86839	86839	9	0.502	374.392	3.688	0	19920.830	83	3.950	1	None	-10921639	92.236	44	0	255	121106	100.248	3.856	0.083	0.141
ID89406	89406	9	0.494	374.737	2.680	0	20160.840	84	3.950	1	None	-10921639	95.438	60	0	255	125310	97.852	3.598	0.177	0.293
ID91371	91371	9	0.938	372.888	0.000	0	20400.850	85	3.950	1	None	-10921639	81.315	0	0	255	106766	102.197	2.526	0.415	0.467
ID92496	92496	9	0.522	371.304	2.854	0	20640.860	86	3.950	1	None	-10921639	80.307	48	0	255	105443	85.999	15.010	0.224	0.342
ID93642	93642	9	0.589	372.814	3.693	0	20880.870	87	3.950	1	None	-10921639	85.786	64	0	255	112637	85.246	4.381	0.248	0.400
ID95884	95884	9	0.332	373.556	3.976	0	21120.880	88	3.950	1	None	-10921639	68.054	43	0	255	89355	75.066	15.010	0.006	0.011
ID97014	97014	9	0.460	374.483	3.154	0	21360.890	89	3.950	1	None	-10921639	79.466	59	0	255	104339	80.729	3.081	0.166	0.281
ID94773	94773	9	0.593	375.995	4.099	0	21600.900	90	3.950	1	None	-10921639	97.676	82	0	255	128249	85.206	2.971	0.250	0.459
ID99225	99225	9	0.445	375.512	3.205	0	21840.910	91	3.950	1	None	-10921639	95.166	85	0	255	124953	80.655	2.908	0.273	0.506
ID98118	98118	9	0.494	374.111	2.187	0	22080.920	92	3.950	1	None	-10921639	100.398	76	0	255	131822	94.506	13.597	0.206	0.363
ID100331	100331	9	0.498	373.898	0.000	0	22320.930	93	3.950	1	None	-10921639	64.798	8	0	255	85080	81.969	4.514	0.185	0.247
ID102556	102556	9	0.485	373.696	0.000	0	22560.940	94	3.950	1	None	-10921639	63.516	41	0	255	83396	69.350	4.840	0.278	0.399
ID11280	11280	10	0.745	385.406	0.000	0	0.000	0	3.950	1	None	-10921639	72.995	66	0	255	95843	76.107	5.044	0.459	0.604
ID5380	5380	10	0.712	385.809	0.000	0	240.010	1	3.950	1	None	-10921639	54.379	0	0	255	71399	84.955	2.710	0.339	0.324
ID11281	11281	11	1.022	404.787	0.000	0	0.000	0	3.950	1	None	-10921639	103.549	105	0	255	135960	98.941	6.541	0.507	0.704
ID5381	5381	11	1.052	402.566	0.000	0	240.010	1	3.950	1	None	-10921639	102.736	95	0	255	134892	98.617	5.029	0.518	0.711
ID3394	3394	11	0.713	402.987	4.196	0	480.020	2	3.950	1	None	-10921639	99.621	86	0	255	130803	90.337	4.474	0.263	0.459
ID10321	10321	11	0.400	401.818	6.300	0	720.030	3	3.950	1	None	-10921639	80.465	25	0	255	105651	94.605	3.212	-0.086	-0.160
ID11282	11282	12	0.236	67.847	2.081	0	0.000	0	3.950	1	None	-10921639	46.892	47	0	144	61569	35.396	13.751	0.361	0.703
ID5386	5386	12	0.326	69.714	4.117	0	240.010	1	3.950	1	None	-10921639	51.176	49	0	167	67194	38.447	4.772	0.380	0.734
ID3392	3392	12	0.638	65.184	4.188	0	480.020	2	3.950	1	None	-10921639	65.272	39	0	227	85702	66.413	4.548	0.488	0.645
ID10310	10310	12	0.728	65.921	3.773	0	720.030	3	3.950	1	None	-10921639	77.832	67	0	255	102193	68.320	4.660	0.698	0.936
ID431	431	12	0.788	67.423	4.508	0	960.040	4	3.950	1	None	-10921639	84.714	79	0	252	111229	64.846	4.803	0.682	1.059
ID6560	6560	12	0.802	69.783	5.329	0	1200.050	5	3.950	1	None	-10921639	90.831	95	0	195	119261	50.818	5.004	0.746	1.527
ID8341	8341	12	0.798	70.908	5.601	0	1440.060	6	3.950	1	None	-10921639	88.324	87	0	204	115969	45.626	6.928	0.793	1.712
ID9318	9318	12	0.724	71.590	5.471	0	1680.070	7	3.950	1	None	-10921639	94.749	98	0	214	124406	43.192	8.366	0.694	1.797
ID5571	5571	12	0.485	74.092	4.337	0	1920.080	8	3.950	1	None	-10921639	76.848	74	0	216	100901	50.523	9.372	0.548	1.077
ID1409	1409	12	0.821	73.053	4.234	0	2160.090	9	3.950	1	None	-10921639	93.165	77	0	246	122326	76.296	4.567	0.600	0.916
ID2397	2397	12	0.590	75.626	6.169	0	2400.100	10	3.950	1	None	-10921639	84.254	91	0	211	110626	46.901	5.607	0.525	1.236
ID4375	4375	12	0.575	76.428	7.071	0	2640.110	11	3.950	1	None	-10921639	80.218	92	0	183	105326	48.254	5.263	0.516	1.131
ID12260	12260	12	0.559	77.650	6.756	0	2880.120	12	3.950	1	None	-10921639	77.843	83	0	176	102208	44.962	5.696	0.565	1.250
ID18441	18441	12	0.453	78.919	6.088	0	3120.130	13	3.950	1	None	-10921639	67.570	78	0	146	88720	33.995	6.170	0.508	1.339
ID13277	13277	12	0.563	80.286	7.604	0	3360.140	14	3.950	1	None	-10921639	76.285	79	0	163	100162	37.915	5.142	0.559	1.443
ID14294	14294	12	0.529	80.384	6.485	0	3600.150	15	3.950	1	None	-10921639	72.250	80	0	173	94864	35.148	5.274	0.604	1.548
ID23658	23658	12	0.513	80.741	5.002	0	3840.160	16	3.950	1	None	-10921639	63.442	62	0	175	83300	38.610	5.053	0.574	1.198
ID15299	15299	12	0.499	80.163	4.440	0	4080.170	17	3.950	1	None	-10921639	61.380	60	0	178	80592	41.389	4.624	0.584	1.094
ID16357	16357	12	0.269	81.534	8.624	0	4320.180	18	3.950	1	None	-10921639	39.727	33	0	155	52161	33.998	3.827	0.149	0.303
ID11284	11284	13	0.440	207.271	2.771	0	0.000	0	3.950	1	None	-10921639	46.520	20	0	255	61081	63.345	2.496	0.454	0.459
ID5383	5383	13	0.385	207.256	2.665	0	240.010	1	3.950	1	None	-10921639	37.746	18	0	212	49560	46.888	2.846	0.604	0.606
ID3397	3397	13	1.017	210.438	5.002	0	480.020	2	3.950	1	None	-10921639	98.126	68	0	255	128839	89.652	4.773	0.706	0.906
ID10311	10311	13	0.966	207.312	3.872	0	720.030	3	3.950	1	None	-10921639	104.838	78	0	255	137652	91.571	3.411	0.657	0.908
ID437	437	13	0.940	206.929	5.994	0	960.040	4	3.950	1	None	-10921639	95.141	64	0	255	124920	91.749	14.314	0.446	0.640
ID6576	6576	13	0.262	209.720	10.675	0	1200.050	5	3.950	1	None	-10921639	36.551	28	0	175	47991	36.741	2.743	0.185	0.310
ID11285	11285	14	0.953	364.903	3.295	0	0.000	0	3.950	1	None	-10921639	142.682	179	0	255	187342	111.139	4.858	0.469	0.820
ID5384	5384	14	0.907	362.342	3.129	0	240.010	1	3.950	1	None	-10921639	140.334	174	0	255	184258	113.682	4.741	0.438	0.752
ID3393	3393	14	1.160	359.639	4.189	0	480.020	2	3.950	1	None	-10921639	140.066	179	0	255	183907	115.580	4.800	0.557	0.867
ID10317	10317	14	1.228	357.410	4.850	0	720.030	3	3.950	1	None	-10921639	127.319	129	0	255	167170	115.623	4.715	0.543	0.775
ID432	432	14	1.133	356.798	4.614	0	960.040	4	3.950	1	None	-10921639	117.507	89	0	255	154287	109.513	4.694	0.488	0.704
ID6557	6557	14	0.869	355.245	4.434	0	1200.050	5	3.950	1	None	-10921639	84.114	45	0	255	110442	93.971	3.538	0.408	0.519
ID8336	8336	14	0.439	354.073	3.982	0	1440.060	6	3.950	1	None	-10921639	54.300	17	0	255	71296	72.209	2.948	0.131	0.174
ID11286	11286	15	0.368	94.704	4.202	0	0.000	0	3.950	1	None	-10921639	44.772	46	0	132	58786	30.100	4.992	0.639	1.159
ID5393	5393	15	0.371	94.818	5.717	0	240.010	1	3.950	1	None	-10921639	42.222	46	0	133	55437	32.255	4.952	0.518	0.893
ID3403	3403	15	0.432	96.207	6.363	0	480.020	2	3.950	1	None	-10921639	41.885	48	0	133	54995	33.425	4.863	0.640	0.978
ID10327	10327	15	0.465	95.708	7.321	0	720.030	3	3.950	1	None	-10921639	43.466	44	0	134	57071	39.014	4.646	0.605	0.840
ID441	441	15	0.469	96.465	7.817	0	960.040	4	3.950	1	None	-10921639	44.195	42	0	134	58028	34.691	4.824	0.637	0.992
ID6573	6573	15	0.594	97.382	9.476	0	1200.050	5	3.950	1	None	-10921639	54.598	46	0	180	71687	43.699	4.762	0.698	1.027
ID8352	8352	15	0.426	99.164	9.015	0	1440.060	6	3.950	1	None	-10921639	43.091	38	0	156	56578	38.952	4.648	0.496	0.733
ID9332	9332	15	0.311	100.100	9.766	0	1680.070	7	3.950	1	None	-10921639	37.992	38	0	131	49883	32.607	4.703	0.345	0.597
ID11287	11287	16	0.682	227.405	4.456	0	0.000	0	3.950	1	None	-10921639	78.535	65	0	255	103116	78.401	3.171	0.573	0.730
ID5385	5385	16	0.517	227.011	3.698	0	240.010	1	3.950	1	None	-10921639	60.270	32	0	255	79134	69.523	3.567	0.441	0.531
ID11288	11288	17	1.207	293.775	4.496	0	0.000	0	3.950	1	None	-10921639	115.174	66	0	255	151223	115.687	4.806	0.810	0.891
ID5376	5376	17	1.465	294.758	0.000	0	240.010	1	3.950	1	None	-10921639	107.380	29	0	255	140990	116.406	6.015	0.695	0.756
ID3386	3386	17	1.385	294.152	0.000	0	480.020	2	3.950	1	None	-10921639	109.372	45	0	255	143606	115.642	6.078	0.659	0.752
ID10314	10314	17	1.121	292.429	4.365	0	720.030	3	3.950	1	None	-10921639	107.433	20	0	255	141060	118.990	4.771	0.651	0.712
ID421	421	17	1.281	290.114	0.000	0	960.040	4	3.950	1	None	-10921639	96.409	0	0	255	126585	111.889	5.253	0.605	0.650
ID6553	6553	17	0.444	285.260	1.374	0	1200.050	5	3.950	1	None	-10921639	61.804	48	0	255	81148	61.339	4.842	0.507	0.678
ID8335	8335	17	0.373	286.478	3.885	0	1440.060	6	3.950	1	None	-10921639	59.677	38	0	255	78356	59.846	8.676	0.350	0.517
ID9312	9312	17	0.718	286.416	1.617	0	1680.070	7	3.950	1	None	-10921639	72.495	50	0	255	95186	75.395	4.590	0.597	0.719
ID5560	5560	17	0.307	285.874	0.000	0	1920.080	8	3.950	1	None	-10921639	39.391	23	0	163	51720	43.768	6.088	0.324	0.441
ID1401	1401	17	0.711	284.057	0.000	0	2160.090	9	3.950	1	None	-10921639	59.199	28	0	245	77728	67.489	7.003	0.592	0.652
ID2380	2380	17	0.637	287.086	0.000	0	2400.100	10	3.950	1	None	-10921639	41.804	0	0	255	54889	82.762	2.494	0.526	0.348
ID4350	4350	17	0.474	286.480	0.000	0	2640.110	11	3.950	1	None	-10921639	34.605	0	0	255	45437	72.743	2.283	0.416	0.280
ID12239	12239	17	0.963	281.029	0.000	0	2880.120	12	3.950	1	None	-10921639	65.015	43	0	248	85365	71.551	4.829	0.730	0.767
ID18426	18426	17	0.467	282.177	2.721	0	3120.130	13	3.950	1	None	-10921639	55.964	41	0	195	73481	51.089	4.533	0.537	0.766
ID13253	13253	17	0.586	283.250	0.000	0	3360.140	14	3.950	1	None	-10921639	46.132	2	0	197	60571	59.952	2.477	0.542	0.541
ID14273	14273	17	0.858	283.654	0.000	0	3600.150	15	3.950	1	None	-10921639	59.506	21	0	245	78131	70.009	4.880	0.666	0.680
ID23650	23650	17	0.658	283.052	2.428	0	3840.160	16	3.950	1	None	-10921639	64.868	50	0	255	85172	66.024	4.559	0.675	0.792
ID15298	15298	17	0.983	282.074	4.012	0	4080.170	17	3.950	1	None	-10921639	94.809	60	0	255	124484	98.230	4.639	0.481	0.627
ID16341	16341	17	1.081	281.748	3.982	0	4320.180	18	3.950	1	None	-10921639	102.864	93	0	255	135060	94.564	4.826	0.657	0.863
ID22599	22599	17	0.887	281.394	3.753	0	4560.190	19	3.950	1	None	-10921639	88.314	64	0	255	115956	89.702	4.735	0.532	0.684
ID20517	20517	17	1.068	280.545	4.370	0	4800.200	20	3.950	1	None	-10921639	85.129	35	0	255	111775	93.280	4.595	0.743	0.778
ID21568	21568	17	0.846	280.697	4.491	0	5040.210	21	3.950	1	None	-10921639	72.666	53	0	254	95410	76.734	4.619	0.624	0.728
ID19475	19475	17	0.973	281.073	4.584	0	5280.220	22	3.950	1	None	-10921639	80.390	55	0	255	105552	82.383	4.570	0.760	0.843
ID17400	17400	17	1.006	279.635	4.702	0	5520.230	23	3.950	1	None	-10921639	84.177	64	0	255	110524	77.742	4.785	0.837	0.986
ID24696	24696	17	0.947	279.847	4.480	0	5760.240	24	3.950	1	None	-10921639	81.544	63	0	254	107067	75.345	4.796	0.812	0.970
ID25734	25734	17	1.182	280.392	3.845	0	6000.250	25	3.950	1	None	-10921639	105.013	100	0	255	137882	95.644	4.846	0.858	1.014
ID29922	29922	17	1.309	281.033	1.760	0	6240.260	26	3.950	1	None	-10921639	117.320	105	0	255	154041	100.470	4.859	0.945	1.135
ID27832	27832	17	1.358	281.270	3.803	0	6480.270	27	3.950	1	None	-10921639	121.625	122	0	255	159693	106.027	4.877	0.940	1.112
ID30962	30962	17	1.339	281.203	3.799	0	6720.280	28	3.950	1	None	-10921639	116.323	99	0	255	152732	106.887	4.764	0.936	1.052
ID32012	32012	17	1.300	281.903	5.196	0	6960.290	29	3.950	1	None	-10921639	103.211	82	0	255	135516	95.073	4.862	0.878	1.015
ID26779	26779	17	1.223	281.532	4.450	0	7200.300	30	3.950	1	None	-10921639	103.614	110	0	255	136045	91.563	4.956	0.895	1.069
ID28866	28866	17	1.194	281.712	3.854	0	7440.310	31	3.950	1	None	-10921639	103.637	85	0	255	136075	96.313	4.859	0.887	1.012
ID36291	36291	17	1.246	281.734	3.886	0	7680.320	32	3.950	1	None	-10921639	110.672	106	0	255	145312	98.633	4.927	0.923	1.077
ID35222	35222	17	1.289	282.598	4.249	0	7920.330	33	3.950	1	None	-10921639	110.630	105	0	255	145257	98.028	4.871	0.904	1.071
ID33077	33077	17	1.337	281.305	4.757	0	8160.340	34	3.950	1	None	-10921639	112.253	110	0	255	147388	95.869	4.932	0.884	1.099
ID34151	34151	17	1.308	279.486	4.659	0	8400.350	35	3.950	1	None	-10921639	113.051	115	0	255	148436	94.319	5.023	0.930	1.155
ID37341	37341	17	1.279	281.307	4.476	0	8640.360	36	3.950	1	None	-10921639	109.442	111	0	255	143697	92.569	4.945	0.935	1.143
ID38433	38433	17	1.297	281.609	5.969	0	8880.370	37	3.950	1	None	-10921639	104.070	113	0	255	136644	87.657	5.040	0.972	1.171
ID39523	39523	17	1.367	280.614	7.621	0	9120.380	38	3.950	1	None	-10921639	110.998	115	0	255	145741	91.843	5.112	0.926	1.162
ID40611	40611	17	1.369	279.751	8.280	0	9360.390	39	3.950	1	None	-10921639	109.589	109	0	255	143891	93.467	4.997	0.943	1.138
ID43867	43867	17	1.358	279.992	7.952	0	9600.400	40	3.950	1	None	-10921639	111.051	110	0	255	145810	88.084	4.942	0.943	1.224
ID47161	47161	17	1.347	282.056	7.640	0	9840.410	41	3.950	1	None	-10921639	109.414	113	0	255	143661	88.751	4.946	0.921	1.182
ID42775	42775	17	1.352	282.665	7.435	0	10080.420	42	3.950	1	None	-10921639	111.957	116	0	255	146999	91.575	4.978	0.890	1.151
ID41684	41684	17	1.319	282.476	6.106	0	10320.430	43	3.950	1	None	-10921639	110.338	116	0	255	144874	89.361	5.035	0.897	1.167
ID46038	46038	17	1.471	283.871	5.467	0	10560.440	44	3.950	1	None	-10921639	120.410	131	0	255	158098	96.673	5.006	0.970	1.227
ID49327	49327	17	1.415	284.096	6.205	0	10800.450	45	3.950	1	None	-10921639	120.528	138	0	255	158253	89.915	5.098	0.939	1.298
ID48248	48248	17	1.504	285.961	6.157	0	11040.460	46	3.950	1	None	-10921639	123.554	135	0	255	162227	97.417	5.082	0.966	1.246
ID44963	44963	17	1.477	286.904	6.638	0	11280.470	47	3.950	1	None	-10921639	121.056	135	0	255	158947	94.934	5.056	0.987	1.267
ID50428	50428	17	1.425	287.203	5.256	0	11520.480	48	3.950	1	None	-10921639	117.826	118	0	255	154705	94.722	4.956	0.993	1.240
ID51493	51493	17	1.404	287.923	4.852	0	11760.490	49	3.950	1	None	-10921639	123.095	132	0	255	161624	96.803	5.055	0.989	1.265
ID52586	52586	17	1.297	288.340	4.778	0	12000.500	50	3.950	1	None	-10921639	116.152	132	0	255	152507	89.525	4.938	0.976	1.282
ID56976	56976	17	1.328	287.282	4.649	0	12240.510	51	3.950	1	None	-10921639	111.431	105	0	255	146309	99.737	4.738	0.930	1.076
ID53701	53701	17	1.354	288.589	5.157	0	12480.520	52	3.950	1	None	-10921639	115.094	131	0	255	151118	91.675	4.934	0.957	1.228
ID55883	55883	17	1.463	288.403	6.172	0	12720.530	53	3.950	1	None	-10921639	125.143	133	0	255	164313	98.195	4.921	0.927	1.226
ID54785	54785	17	1.435	287.657	7.323	0	12960.540	54	3.950	1	None	-10921639	125.302	131	0	255	164522	98.445	4.923	0.846	1.167
ID58080	58080	17	1.109	288.000	7.403	0	13200.550	55	3.950	1	None	-10921639	98.509	99	0	255	129342	84.208	4.887	0.742	0.997
ID60270	60270	17	0.938	286.899	8.779	0	13440.560	56	3.950	1	None	-10921639	81.970	82	0	237	107627	71.458	4.883	0.781	1.006
ID61361	61361	17	0.999	287.294	9.885	0	13680.570	57	3.950	1	None	-10921639	80.463	66	0	232	105648	72.144	4.818	0.911	1.063
ID59170	59170	17	0.978	287.464	10.808	0	13920.580	58	3.950	1	None	-10921639	85.062	90	0	255	111686	64.368	5.008	0.939	1.280
ID62475	62475	17	1.230	288.712	11.219	0	14160.590	59	3.950	1	None	-10921639	95.116	87	0	255	124887	85.115	4.798	0.949	1.088
ID63553	63553	17	1.382	288.451	10.718	0	14400.600	60	3.950	1	None	-10921639	109.154	108	0	255	143319	92.698	4.822	0.963	1.155
ID64631	64631	17	1.236	289.238	10.858	0	14640.610	61	3.950	1	None	-10921639	99.166	90	0	255	130205	84.834	4.793	0.911	1.115
ID65726	65726	17	1.052	288.402	9.820	0	14880.620	62	3.950	1	None	-10921639	94.924	97	0	255	124635	71.514	4.945	0.837	1.210
ID66799	66799	17	1.179	288.950	8.782	0	15120.630	63	3.950	1	None	-10921639	104.617	105	0	255	137362	78.862	4.968	0.804	1.182
ID69023	69023	17	1.153	288.761	9.166	0	15360.640	64	3.950	1	None	-10921639	100.415	106	0	250	131845	75.005	4.967	0.855	1.234
ID75677	75677	17	1.110	289.552	9.442	0	15600.650	65	3.950	1	None	-10921639	97.973	110	0	255	128638	75.305	4.899	0.811	1.165
ID70119	70119	17	1.034	290.047	9.901	0	15840.660	66	3.950	1	None	-10921639	95.468	108	0	252	125349	69.911	4.909	0.896	1.291
ID67922	67922	17	1.104	288.920	13.075	0	16080.670	67	3.950	1	None	-10921639	100.096	100	0	255	131426	81.861	4.816	0.789	1.079
ID72349	72349	17	1.289	289.472	12.758	0	16320.680	68	3.950	1	None	-10921639	120.182	142	0	255	157799	83.824	4.953	0.952	1.398
ID71233	71233	17	1.201	287.960	11.468	0	16560.690	69	3.950	1	None	-10921639	125.891	139	0	255	165295	78.230	5.324	0.814	1.444
ID74582	74582	17	0.917	288.955	12.889	0	16800.700	70	3.950	1	None	-10921639	101.907	120	0	255	133804	70.290	5.084	0.571	1.054
ID73440	73440	17	1.057	289.215	12.181	0	17040.710	71	3.950	1	None	-10921639	102.592	105	0	255	134703	79.612	4.950	0.604	0.971
ID76792	76792	17	1.029	290.321	11.411	0	17280.720	72	3.950	1	None	-10921639	103.957	108	0	255	136496	74.335	4.926	0.612	1.062
ID77910	77910	17	1.106	289.470	10.329	0	17520.730	73	3.950	1	None	-10921639	103.625	107	0	255	136060	78.019	4.899	0.710	1.103
ID79025	79025	17	1.171	291.101	8.787	0	17760.740	74	3.950	1	None	-10921639	105.554	102	0	255	138593	83.807	4.786	0.703	1.040
ID80142	80142	17	1.133	290.580	8.323	0	18000.750	75	3.950	1	None	-10921639	104.971	106	0	243	137827	80.629	4.916	0.713	1.083
ID82368	82368	17	1.119	290.712	9.163	0	18240.760	76	3.950	1	None	-10921639	100.494	101	0	255	131949	83.017	4.814	0.694	0.992
ID81265	81265	17	1.141	291.039	9.805	0	18480.770	77	3.950	1	None	-10921639	109.368	113	0	255	143600	87.045	4.848	0.608	0.950
ID84613	84613	17	1.025	291.507	10.835	0	18720.780	78	3.950	1	None	-10921639	93.219	85	0	255	122396	79.501	4.828	0.662	0.934
ID83493	83493	17	0.994	292.159	10.668	0	18960.790	79	3.950	1	None	-10921639	96.037	98	0	255	126097	76.091	4.768	0.610	0.957
ID89146	89146	17	1.044	290.407	9.229	0	19200.800	80	3.950	1	None	-10921639	114.512	125	0	255	150354	75.819	5.675	0.728	1.272
ID85723	85723	17	1.218	290.659	8.499	0	19440.810	81	3.950	1	None	-10921639	111.842	107	0	255	146849	83.739	4.996	0.777	1.168
ID87996	87996	17	1.118	290.993	7.592	0	19680.820	82	3.950	1	None	-10921639	111.123	105	0	255	145904	81.259	4.847	0.620	1.047
ID86850	86850	17	1.094	290.751	7.012	0	19920.830	83	3.950	1	None	-10921639	104.656	97	0	255	137413	79.886	4.840	0.671	1.052
ID89427	89427	17	1.198	290.793	5.795	0	20160.840	84	3.950	1	None	-10921639	111.743	120	0	255	146718	82.170	4.972	0.775	1.187
ID91384	91384	17	1.086	290.470	5.343	0	20400.850	85	3.950	1	None	-10921639	114.518	119	0	255	150362	83.120	5.087	0.847	1.264
ID92510	92510	17	0.945	290.268	6.293	0	20640.860	86	3.950	1	None	-10921639	105.562	113	0	255	138603	77.834	5.035	0.721	1.136
ID93651	93651	17	0.834	292.519	5.958	0	20880.870	87	3.950	1	None	-10921639	83.176	90	0	223	109210	61.431	4.789	0.683	1.099
ID95887	95887	17	0.849	291.255	5.257	0	21120.880	88	3.950	1	None	-10921639	79.547	86	0	231	104445	58.705	4.890	0.779	1.186
ID97021	97021	17	0.904	291.897	5.334	0	21360.890	89	3.950	1	None	-10921639	81.976	80	0	252	107634	68.917	4.829	0.681	0.964
ID94776	94776	17	0.784	293.717	4.633	0	21600.900	90	3.950	1	None	-10921639	74.575	72	0	201	97917	59.866	5.091	0.722	1.045
ID99227	99227	17	0.596	293.575	4.273	0	21840.910	91	3.950	1	None	-10921639	61.209	62	0	207	80368	50.094	4.828	0.642	0.956
ID98122	98122	17	0.605	294.980	4.358	0	22080.920	92	3.950	1	None	-10921639	56.548	43	0	185	74247	50.128	4.627	0.673	0.907
ID100344	100344	17	0.502	294.484	4.472	0	22320.930	93	3.950	1	None	-10921639	44.887	20	0	184	58937	50.942	3.946	0.498	0.586
ID102561	102561	17	0.262	293.863	3.121	0	22560.940	94	3.950	1	None	-10921639	37.601	36	0	132	49370	32.858	4.581	0.419	0.676
ID101446	101446	17	0.318	294.556	0.000	0	22800.950	95	3.950	1	None	-10921639	29.321	5	0	104	38498	34.927	2.300	0.424	0.500
ID104735	104735	17	0.321	295.767	0.000	0	23040.960	96	3.950	1	None	-10921639	28.346	19	0	128	37218	31.407	6.157	0.513	0.612
ID103646	103646	17	0.455	296.171	0.000	0	23280.970	97	3.950	1	None	-10921639	32.815	5	0	129	43086	39.099	4.870	0.590	0.623
ID105838	105838	17	0.436	296.776	0.000	0	23520.980	98	3.950	1	None	-10921639	30.269	6	0	135	39743	36.395	4.980	0.686	0.677
ID106927	106927	17	0.311	296.978	0.000	0	23760.990	99	3.950	1	None	-10921639	21.096	0	0	136	27699	32.275	2.407	0.422	0.388
ID108008	108008	17	0.349	297.180	0.000	0	24001.000	100	3.950	1	None	-10921639	22.129	0	0	148	29056	37.432	2.542	0.381	0.326
ID109119	109119	17	0.356	295.969	0.000	0	24241.010	101	3.950	1	None	-10921639	27.644	0	0	151	36297	37.023	2.678	0.352	0.389
ID110218	110218	17	0.436	295.767	0.000	0	24481.020	102	3.950	1	None	-10921639	32.597	14	0	150	42800	39.490	4.510	0.447	0.510
ID112415	112415	17	0.505	295.161	0.000	0	24721.030	103	3.950	1	None	-10921639	36.430	15	0	151	47832	42.227	2.955	0.554	0.615
ID111317	111317	17	0.368	294.959	0.000	0	24961.040	104	3.950	1	None	-10921639	26.469	0	0	145	34754	36.905	4.478	0.365	0.383
ID114603	114603	17	0.423	294.152	0.000	0	25201.050	105	3.950	1	None	-10921639	25.872	0	0	123	33970	35.567	4.484	0.514	0.494
ID116807	116807	17	0.468	293.142	0.000	0	25441.060	106	3.950	1	None	-10921639	27.487	0	0	142	36091	41.639	3.774	0.511	0.447
ID113516	113516	17	0.458	292.335	0.000	0	25681.070	107	3.950	1	None	-10921639	28.838	0	0	148	37864	40.293	3.170	0.498	0.476
ID115694	115694	17	0.359	291.931	0.000	0	25921.080	108	3.950	1	None	-10921639	24.295	0	0	169	31899	37.281	3.574	0.394	0.368
ID11290	11290	18	1.010	394.075	4.553	0	0.000	0	3.950	1	None	-10921639	130.473	142	0	255	171311	117.283	4.626	0.347	0.573
ID5390	5390	18	0.894	392.145	5.235	0	240.010	1	3.950	1	None	-10921639	110.442	68	0	255	145010	113.368	4.495	0.250	0.389
ID3400	3400	18	0.962	392.039	5.419	0	480.020	2	3.950	1	None	-10921639	119.730	121	0	255	157206	109.185	3.829	0.349	0.567
ID10318	10318	18	1.030	391.352	5.381	0	720.030	3	3.950	1	None	-10921639	125.171	137	0	255	164349	106.637	4.416	0.394	0.664
ID438	438	18	1.212	392.016	6.242	0	960.040	4	3.950	1	None	-10921639	140.797	169	0	255	184866	111.159	4.746	0.464	0.803
ID6562	6562	18	1.058	393.393	6.018	0	1200.050	5	3.950	1	None	-10921639	127.702	139	0	255	167673	112.774	4.620	0.341	0.576
ID8349	8349	18	1.091	392.619	8.212	0	1440.060	6	3.950	1	None	-10921639	166.540	211	0	255	218667	97.388	5.064	0.399	0.976
ID9326	9326	18	1.040	391.612	6.968	0	1680.070	7	3.950	1	None	-10921639	144.063	172	0	255	189155	107.505	4.967	0.238	0.516
ID5580	5580	18	1.147	389.953	7.157	0	1920.080	8	3.950	1	None	-10921639	140.823	160	0	255	184900	105.532	4.931	0.345	0.684
ID1419	1419	18	1.200	387.584	7.782	0	2160.090	9	3.950	1	None	-10921639	137.973	155	0	255	181159	105.736	4.797	0.435	0.791
ID2415	2415	18	1.391	386.490	11.421	0	2400.100	10	3.950	1	None	-10921639	151.084	177	0	255	198373	93.412	4.956	0.698	1.330
ID4395	4395	18	1.247	388.180	12.733	0	2640.110	11	3.950	1	None	-10921639	144.609	163	0	255	189871	84.994	4.992	0.634	1.320
ID12276	12276	18	0.774	389.285	12.371	0	2880.120	12	3.950	1	None	-10921639	88.289	83	0	240	115923	67.187	4.633	0.470	0.841
ID18463	18463	18	0.640	390.783	14.317	0	3120.130	13	3.950	1	None	-10921639	86.056	81	0	230	112992	62.668	4.621	0.305	0.643
ID13292	13292	18	0.899	393.627	13.147	0	3360.140	14	3.950	1	None	-10921639	129.123	136	0	255	169539	90.674	5.060	0.329	0.705
ID11291	11291	19	1.127	49.823	4.826	0	0.000	0	3.950	1	None	-10921639	128.673	127	0	255	168948	97.745	4.758	0.510	0.889
ID5392	5392	19	1.003	52.131	5.594	0	240.010	1	3.950	1	None	-10921639	123.711	129	0	255	162433	92.390	4.571	0.442	0.821
ID3398	3398	19	0.693	53.256	5.228	0	480.020	2	3.950	1	None	-10921639	97.799	98	0	255	128410	65.671	4.580	0.329	0.737
ID10315	10315	19	0.425	52.762	4.805	0	720.030	3	3.950	1	None	-10921639	74.925	64	0	216	98376	56.475	3.087	0.181	0.407
ID412	412	19	0.940	52.895	0.000	0	960.040	4	3.950	1	None	-10921639	73.586	8	0	255	96618	84.243	4.730	0.516	0.594
ID6537	6537	19	0.934	55.318	0.000	0	1200.050	5	3.950	1	None	-10921639	72.427	30	0	245	95096	80.747	4.825	0.514	0.609
ID8317	8317	19	0.444	48.655	0.000	0	1440.060	6	3.950	1	None	-10921639	42.731	0	0	255	56106	69.593	2.377	0.157	0.167
ID9297	9297	19	0.450	50.270	0.000	0	1680.070	7	3.950	1	None	-10921639	40.730	0	0	255	53479	79.409	2.334	0.152	0.136
ID11292	11292	20	1.310	320.526	4.871	0	0.000	0	3.950	1	None	-10921639	146.657	192	0	255	192560	102.980	4.835	0.675	1.148
ID5389	5389	20	1.356	320.145	5.271	0	240.010	1	3.950	1	None	-10921639	166.989	218	0	255	219257	99.871	4.948	0.671	1.343
ID3399	3399	20	1.555	320.904	5.485	0	480.020	2	3.950	1	None	-10921639	177.599	232	0	255	233188	97.453	5.017	0.765	1.580
ID10325	10325	20	1.723	322.364	6.994	0	720.030	3	3.950	1	None	-10921639	188.877	249	0	255	247995	88.484	6.077	0.856	1.969
ID442	442	20	1.699	324.014	8.674	0	960.040	4	3.950	1	None	-10921639	189.442	212	0	255	248737	72.238	6.697	0.895	2.477
ID6563	6563	20	1.696	319.770	6.266	0	1200.050	5	3.950	1	None	-10921639	171.115	238	0	255	224674	103.199	5.559	0.856	1.529
ID8342	8342	20	1.547	320.407	5.645	0	1440.060	6	3.950	1	None	-10921639	146.763	159	0	255	192700	104.771	4.900	0.888	1.317
ID9316	9316	20	1.219	316.654	4.651	0	1680.070	7	3.950	1	None	-10921639	102.021	68	0	255	133953	98.033	4.544	0.932	1.004
ID5572	5572	20	0.799	316.093	4.260	0	1920.080	8	3.950	1	None	-10921639	72.990	59	0	255	95836	67.292	4.645	0.823	0.979
ID1402	1402	20	1.382	314.543	0.000	0	2160.090	9	3.950	1	None	-10921639	98.252	12	0	255	129005	111.955	4.777	0.733	0.742
ID2409	2409	20	0.743	317.823	10.393	0	2400.100	10	3.950	1	None	-10921639	51.697	14	0	255	67878	75.113	2.724	0.701	0.567
ID4383	4383	20	0.447	318.582	9.926	0	2640.110	11	3.950	1	None	-10921639	41.458	36	0	185	54435	39.468	3.050	0.604	0.791
ID12263	12263	20	1.301	321.053	8.973	0	2880.120	12	3.950	1	None	-10921639	96.607	34	0	255	126845	107.660	4.568	0.776	0.784
ID18449	18449	20	1.147	322.745	9.707	0	3120.130	13	3.950	1	None	-10921639	93.669	51	0	255	122988	96.511	4.551	0.623	0.745
ID13284	13284	20	1.151	324.217	10.377	0	3360.140	14	3.950	1	None	-10921639	96.984	69	0	255	127340	85.233	4.619	0.763	0.985
ID14299	14299	20	1.157	325.155	8.677	0	3600.150	15	3.950	1	None	-10921639	98.285	81	0	255	129048	89.781	4.695	0.669	0.878
ID23671	23671	20	1.249	324.656	9.519	0	3840.160	16	3.950	1	None	-10921639	106.798	81	0	255	140226	100.917	4.737	0.666	0.846
ID15319	15319	20	1.167	323.515	9.507	0	4080.170	17	3.950	1	None	-10921639	99.129	80	0	255	130157	91.817	4.832	0.721	0.904
ID16363	16363	20	1.323	321.370	10.873	0	4320.180	18	3.950	1	None	-10921639	113.795	97	0	255	149413	105.596	4.784	0.651	0.850
ID22619	22619	20	1.221	322.288	10.083	0	4560.190	19	3.950	1	None	-10921639	110.443	105	0	255	145012	100.584	4.834	0.588	0.813
ID20539	20539	20	1.271	321.805	11.781	0	4800.200	20	3.950	1	None	-10921639	110.005	100	0	255	144437	98.828	4.803	0.645	0.873
ID21594	21594	20	1.228	322.376	12.772	0	5040.210	21	3.950	1	None	-10921639	106.129	80	0	255	139347	100.397	4.820	0.593	0.787
ID19501	19501	20	1.283	322.845	12.391	0	5280.220	22	3.950	1	None	-10921639	110.153	84	0	255	144631	101.795	4.760	0.648	0.851
ID17422	17422	20	1.319	321.151	10.909	0	5520.230	23	3.950	1	None	-10921639	112.205	100	0	255	147325	97.273	4.786	0.718	0.964
ID24722	24722	20	1.197	322.699	11.213	0	5760.240	24	3.950	1	None	-10921639	104.967	83	0	255	137822	93.924	4.645	0.626	0.860
ID25754	25754	20	1.305	322.323	9.764	0	6000.250	25	3.950	1	None	-10921639	112.243	108	0	255	147375	96.265	4.925	0.699	0.960
ID29950	29950	20	1.262	322.591	10.100	0	6240.260	26	3.950	1	None	-10921639	104.072	87	0	255	136647	91.955	4.769	0.779	0.991
ID27860	27860	20	1.387	322.355	10.421	0	6480.270	27	3.950	1	None	-10921639	114.393	109	0	255	150198	100.212	4.883	0.792	1.009
ID30982	30982	20	1.191	321.500	10.012	0	6720.280	28	3.950	1	None	-10921639	92.245	56	0	255	121118	95.001	4.694	0.755	0.836
ID32031	32031	20	1.346	322.297	10.695	0	6960.290	29	3.950	1	None	-10921639	110.005	99	0	255	144436	100.867	4.775	0.785	0.959
ID26796	26796	20	1.319	322.402	9.735	0	7200.300	30	3.950	1	None	-10921639	108.522	100	0	255	142490	99.579	4.833	0.749	0.933
ID28885	28885	20	1.336	321.432	9.904	0	7440.310	31	3.950	1	None	-10921639	113.658	100	0	255	149233	102.528	4.850	0.715	0.924
ID36311	36311	20	1.425	321.789	9.742	0	7680.320	32	3.950	1	None	-10921639	125.247	129	0	255	164449	100.273	4.948	0.762	1.080
ID35241	35241	20	1.418	322.090	9.575	0	7920.330	33	3.950	1	None	-10921639	122.059	120	0	255	160263	99.601	4.880	0.815	1.101
ID33092	33092	20	1.142	322.223	9.359	0	8160.340	34	3.950	1	None	-10921639	104.304	102	0	255	136951	93.909	4.863	0.630	0.858
ID34171	34171	20	1.015	320.310	11.189	0	8400.350	35	3.950	1	None	-10921639	110.634	104	0	255	145262	91.576	4.674	0.424	0.720
ID37366	37366	20	1.116	321.445	11.196	0	8640.360	36	3.950	1	None	-10921639	124.155	136	0	255	163016	95.110	4.835	0.458	0.820
ID38452	38452	20	1.271	320.971	12.518	0	8880.370	37	3.950	1	None	-10921639	140.826	152	0	255	184904	89.530	4.841	0.576	1.150
ID39536	39536	20	1.307	319.861	12.725	0	9120.380	38	3.950	1	None	-10921639	133.248	127	0	255	174955	99.130	4.898	0.585	0.992
ID40626	40626	20	1.285	318.990	12.980	0	9360.390	39	3.950	1	None	-10921639	134.557	153	0	255	176673	95.761	4.866	0.595	1.049
ID43888	43888	20	1.281	320.132	14.236	0	9600.400	40	3.950	1	None	-10921639	139.510	158	0	255	183176	93.935	4.935	0.650	1.170
ID47174	47174	20	1.023	320.845	12.713	0	9840.410	41	3.950	1	None	-10921639	116.873	126	0	255	153454	92.627	4.647	0.397	0.717
ID42790	42790	20	1.129	321.159	12.111	0	10080.420	42	3.950	1	None	-10921639	131.542	140	0	255	172714	100.260	4.801	0.425	0.783
ID41704	41704	20	1.147	321.925	13.163	0	10320.430	43	3.950	1	None	-10921639	126.749	133	0	255	166421	97.206	4.743	0.457	0.818
ID46068	46068	20	1.244	323.166	12.790	0	10560.440	44	3.950	1	None	-10921639	137.112	155	0	255	180028	104.345	4.943	0.544	0.926
ID49344	49344	20	1.136	323.952	11.197	0	10800.450	45	3.950	1	None	-10921639	125.227	133	0	255	164423	96.888	4.706	0.431	0.779
ID48273	48273	20	1.257	324.655	12.520	0	11040.460	46	3.950	1	None	-10921639	136.686	163	0	255	179469	102.469	4.859	0.539	0.934
ID44989	44989	20	1.353	326.274	13.160	0	11280.470	47	3.950	1	None	-10921639	134.851	146	0	255	177059	103.900	4.996	0.620	0.993
ID50460	50460	20	1.350	326.743	13.837	0	11520.480	48	3.950	1	None	-10921639	139.801	155	0	255	183559	101.132	5.084	0.616	1.054
ID51531	51531	20	1.428	327.888	14.204	0	11760.490	49	3.950	1	None	-10921639	144.063	163	0	255	189155	98.085	5.091	0.678	1.187
ID52619	52619	20	1.236	330.405	12.706	0	12000.500	50	3.950	1	None	-10921639	143.355	149	0	255	188225	88.992	4.927	0.579	1.182
ID57010	57010	20	1.345	329.177	14.044	0	12240.510	51	3.950	1	None	-10921639	161.759	195	0	255	212389	91.921	5.077	0.630	1.360
ID53731	53731	20	1.018	329.541	14.361	0	12480.520	52	3.950	1	None	-10921639	142.589	170	0	255	187220	90.041	7.289	0.617	1.208
ID55911	55911	20	1.276	330.024	15.166	0	12720.530	53	3.950	1	None	-10921639	142.709	161	0	255	187377	95.166	4.886	0.663	1.195
ID54812	54812	20	0.990	329.413	16.915	0	12960.540	54	3.950	1	None	-10921639	128.161	150	0	255	168275	96.038	4.865	0.527	0.921
ID58107	58107	20	0.619	330.340	15.726	0	13200.550	55	3.950	1	None	-10921639	79.343	67	0	247	104177	74.615	4.559	0.195	0.348
ID60294	60294	20	0.701	328.941	16.411	0	13440.560	56	3.950	1	None	-10921639	70.059	51	0	255	91988	76.536	3.008	0.317	0.440
ID61385	61385	20	0.670	329.751	17.306	0	13680.570	57	3.950	1	None	-10921639	74.348	45	0	255	97619	79.299	4.470	0.180	0.286
ID59197	59197	20	0.653	330.812	18.653	0	13920.580	58	3.950	1	None	-10921639	79.907	70	0	255	104918	74.642	4.458	0.234	0.406
ID62500	62500	20	0.313	330.676	19.591	0	14160.590	59	3.950	1	None	-10921639	53.932	45	0	220	70813	54.213	4.143	0.020	0.038
ID11293	11293	21	0.993	414.978	4.888	0	0.000	0	3.950	1	None	-10921639	85.593	77	0	255	112384	77.130	4.521	0.815	0.997
ID5394	5394	21	0.923	412.845	6.143	0	240.010	1	3.950	1	None	-10921639	78.786	57	0	255	103446	75.273	4.550	0.761	0.904
ID3404	3404	21	1.292	411.911	6.530	0	480.020	2	3.950	1	None	-10921639	111.458	99	0	255	146344	101.009	4.737	0.734	0.934
ID10324	10324	21	1.393	409.138	6.950	0	720.030	3	3.950	1	None	-10921639	150.204	183	0	255	197218	105.479	5.063	0.697	1.170
ID430	430	21	1.409	409.944	4.215	0	960.040	4	3.950	1	None	-10921639	158.753	184	0	255	208443	94.473	5.210	0.829	1.523
ID6554	6554	21	1.448	410.104	2.508	0	1200.050	5	3.950	1	None	-10921639	189.746	239	0	255	249136	86.839	6.843	0.883	2.049
ID8337	8337	21	1.513	408.410	4.433	0	1440.060	6	3.950	1	None	-10921639	214.242	255	0	255	281300	67.923	6.917	0.739	2.681
ID9320	9320	21	1.666	406.699	5.601	0	1680.070	7	3.950	1	None	-10921639	226.760	255	0	255	297736	59.497	7.353	0.737	3.235
ID5574	5574	21	1.582	401.829	5.994	0	1920.080	8	3.950	1	None	-10921639	218.617	253	0	255	287044	61.150	7.045	0.678	2.889
ID1411	1411	21	1.390	397.181	5.103	0	2160.090	9	3.950	1	None	-10921639	188.688	255	0	255	247748	96.188	5.707	0.564	1.415
ID2394	2394	21	1.504	394.915	4.657	0	2400.100	10	3.950	1	None	-10921639	180.464	250	0	255	236949	100.809	5.531	0.769	1.556
ID4367	4367	21	1.481	394.560	4.420	0	2640.110	11	3.950	1	None	-10921639	198.990	255	0	255	261274	92.422	6.307	0.748	1.842
ID12248	12248	21	1.418	393.579	4.091	0	2880.120	12	3.950	1	None	-10921639	203.833	255	0	255	267633	87.582	6.441	0.729	1.963
ID18435	18435	21	1.708	391.185	5.066	0	3120.130	13	3.950	1	None	-10921639	194.851	255	0	255	255840	92.792	6.246	0.829	1.903
ID13268	13268	21	1.563	392.617	4.516	0	3360.140	14	3.950	1	None	-10921639	170.113	255	0	255	223358	107.245	5.967	0.807	1.417
ID14286	14286	21	1.448	393.740	4.466	0	3600.150	15	3.950	1	None	-10921639	179.336	212	0	255	235468	85.027	5.588	0.706	1.745
ID23657	23657	21	0.856	396.355	4.639	0	3840.160	16	3.950	1	None	-10921639	144.088	158	0	255	189187	81.903	6.079	0.413	1.028
ID15304	15304	21	0.709	397.002	4.947	0	4080.170	17	3.950	1	None	-10921639	112.681	108	0	255	147950	81.037	3.354	0.247	0.551
ID11294	11294	22	0.448	199.187	5.790	0	0.000	0	3.950	1	None	-10921639	49.054	28	0	255	64408	60.573	2.915	0.339	0.410
ID5387	5387	22	0.940	195.999	4.092	0	240.010	1	3.950	1	None	-10921639	80.038	48	0	255	105090	89.073	3.508	0.749	0.770
ID3396	3396	22	0.969	197.623	4.599	0	480.020	2	3.950	1	None	-10921639	93.693	82	0	255	123019	77.515	4.737	0.675	0.974
ID10316	10316	22	0.648	195.396	4.770	0	720.030	3	3.950	1	None	-10921639	84.002	76	0	241	110294	64.285	4.966	0.505	0.877
ID429	429	22	0.871	195.239	4.142	0	960.040	4	3.950	1	None	-10921639	84.842	73	0	255	111398	73.062	4.642	0.656	0.920
ID6558	6558	22	0.541	194.584	5.018	0	1200.050	5	3.950	1	None	-10921639	86.133	82	0	190	113093	51.160	4.945	0.442	1.032
ID8333	8333	22	0.814	196.528	2.690	0	1440.060	6	3.950	1	None	-10921639	102.451	87	0	255	134518	74.140	4.675	0.633	1.071
ID9315	9315	22	1.141	195.903	3.777	0	1680.070	7	3.950	1	None	-10921639	125.905	107	0	255	165313	84.524	4.769	0.758	1.285
ID5569	5569	22	1.114	196.754	3.467	0	1920.080	8	3.950	1	None	-10921639	111.747	83	0	255	146724	94.082	4.513	0.742	1.012
ID1408	1408	22	0.943	195.499	3.443	0	2160.090	9	3.950	1	None	-10921639	96.060	69	0	255	126127	83.644	4.543	0.655	0.909
ID2392	2392	22	0.974	196.146	4.406	0	2400.100	10	3.950	1	None	-10921639	88.283	55	0	255	115915	86.949	4.502	0.592	0.755
ID4365	4365	22	0.829	198.266	3.894	0	2640.110	11	3.950	1	None	-10921639	96.987	98	0	241	127344	66.632	4.802	0.642	1.138
ID12249	12249	22	0.915	198.343	4.215	0	2880.120	12	3.950	1	None	-10921639	97.861	87	0	255	128492	77.638	4.509	0.583	0.928
ID18430	18430	22	1.017	199.392	4.133	0	3120.130	13	3.950	1	None	-10921639	109.456	102	0	255	143716	73.975	4.958	0.757	1.275
ID13266	13266	22	0.836	200.405	4.171	0	3360.140	14	3.950	1	None	-10921639	89.292	81	0	255	117240	63.791	4.623	0.725	1.177
ID14288	14288	22	0.962	201.028	4.578	0	3600.150	15	3.950	1	None	-10921639	101.497	101	0	255	133265	66.902	4.848	0.764	1.314
ID23652	23652	22	0.999	199.876	3.931	0	3840.160	16	3.950	1	None	-10921639	99.346	94	0	255	130441	75.018	4.686	0.783	1.163
ID15296	15296	22	0.873	199.348	3.231	0	4080.170	17	3.950	1	None	-10921639	92.832	73	0	255	121888	76.777	4.644	0.684	0.982
ID16339	16339	22	0.760	197.900	3.666	0	4320.180	18	3.950	1	None	-10921639	91.174	92	0	236	119711	63.834	4.737	0.600	1.071
ID22585	22585	22	0.734	197.245	0.000	0	4560.190	19	3.950	1	None	-10921639	66.747	30	0	252	87639	77.082	4.848	0.493	0.572
ID20500	20500	22	0.477	196.438	0.000	0	4800.200	20	3.950	1	None	-10921639	57.158	32	0	255	75048	64.065	4.942	0.346	0.459
ID21552	21552	22	0.427	197.043	0.000	0	5040.210	21	3.950	1	None	-10921639	41.271	0	0	202	54189	56.617	2.713	0.189	0.232
ID19455	19455	22	1.025	197.649	0.000	0	5280.220	22	3.950	1	None	-10921639	69.650	0	0	255	91450	95.082	4.425	0.492	0.483
ID17382	17382	22	0.596	196.236	0.000	0	5520.230	23	3.950	1	None	-10921639	44.880	1	0	255	58928	65.357	2.575	0.311	0.326
ID24681	24681	22	0.423	197.245	0.000	0	5760.240	24	3.950	1	None	-10921639	40.594	0	0	255	53300	68.484	2.418	0.274	0.255
ID11295	11295	23	0.291	344.391	6.061	0	0.000	0	3.950	1	None	-10921639	39.647	5	0	255	52057	60.147	2.698	-0.060	-0.085
ID5395	5395	23	0.291	344.145	6.502	0	240.010	1	3.950	1	None	-10921639	47.565	7	0	246	62453	68.547	2.846	-0.123	-0.195
ID3405	3405	23	0.429	343.866	6.648	0	480.020	2	3.950	1	None	-10921639	50.874	6	0	255	66798	73.346	14.453	-0.002	-0.003
ID10335	10335	23	0.273	348.917	11.134	0	720.030	3	3.950	1	None	-10921639	47.798	36	0	155	62759	44.548	4.584	0.050	0.102
ID452	452	23	0.331	348.421	11.907	0	960.040	4	3.950	1	None	-10921639	45.158	27	0	166	59293	48.728	4.352	0.094	0.159
ID6580	6580	23	0.515	348.145	11.771	0	1200.050	5	3.950	1	None	-10921639	60.628	47	0	188	79604	54.883	4.700	0.311	0.524
ID8355	8355	23	0.420	348.617	10.880	0	1440.060	6	3.950	1	None	-10921639	56.258	47	0	204	73867	49.846	2.914	0.234	0.428
ID9333	9333	23	0.477	348.042	9.747	0	1680.070	7	3.950	1	None	-10921639	57.691	44	0	188	75748	50.663	2.975	0.330	0.565
ID5582	5582	23	0.516	347.950	8.065	0	1920.080	8	3.950	1	None	-10921639	61.212	40	0	239	80372	63.768	4.121	0.188	0.304
ID11296	11296	24	1.062	256.382	6.636	0	0.000	0	3.950	1	None	-10921639	142.150	155	0	255	186643	63.994	15.010	0.497	1.476
ID5391	5391	24	1.260	257.534	5.526	0	240.010	1	3.950	1	None	-10921639	150.222	171	0	255	197242	81.931	5.298	0.592	1.364
ID3401	3401	24	1.366	259.085	5.988	0	480.020	2	3.950	1	None	-10921639	161.067	177	0	255	211481	78.572	5.188	0.641	1.601
ID10319	10319	24	1.346	258.982	6.115	0	720.030	3	3.950	1	None	-10921639	150.519	154	0	255	197631	81.657	4.979	0.622	1.414
ID435	435	24	1.135	258.831	5.681	0	960.040	4	3.950	1	None	-10921639	137.219	135	0	255	180168	91.774	4.756	0.447	0.924
ID6561	6561	24	0.958	257.166	5.250	0	1200.050	5	3.950	1	None	-10921639	121.082	101	0	255	158981	105.004	4.598	0.299	0.531
ID8338	8338	24	0.978	258.012	4.666	0	1440.060	6	3.950	1	None	-10921639	121.022	100	0	255	158902	103.002	4.563	0.348	0.606
ID11297	11297	25	0.647	105.555	6.950	0	0.000	0	3.950	1	None	-10921639	79.778	82	0	145	104749	29.842	7.398	0.726	2.249
ID5399	5399	25	0.512	107.178	7.716	0	240.010	1	3.950	1	None	-10921639	68.203	71	0	148	89550	29.500	6.889	0.652	1.825
ID3409	3409	25	0.438	108.076	8.060	0	480.020	2	3.950	1	None	-10921639	61.276	66	0	151	80455	29.199	5.964	0.567	1.519
ID10329	10329	25	0.417	107.122	7.993	0	720.030	3	3.950	1	None	-10921639	58.505	60	0	119	76817	25.759	6.614	0.550	1.612
ID443	443	25	0.299	108.520	8.954	0	960.040	4	3.950	1	None	-10921639	52.035	52	0	118	68322	26.523	5.885	0.368	1.056
ID6571	6571	25	0.304	109.802	8.986	0	1200.050	5	3.950	1	None	-10921639	54.784	57	0	118	71931	24.303	6.369	0.395	1.276
ID8350	8350	25	0.443	110.887	8.350	0	1440.060	6	3.950	1	None	-10921639	63.583	64	0	143	83484	25.705	6.375	0.545	1.745
ID9329	9329	25	0.499	111.561	8.671	0	1680.070	7	3.950	1	None	-10921639	67.510	65	0	146	88640	23.692	6.902	0.648	2.240
ID5583	5583	25	0.621	113.452	8.507	0	1920.080	8	3.950	1	None	-10921639	75.842	85	0	172	99581	29.219	6.861	0.792	2.295
ID1425	1425	25	0.429	114.458	9.624	0	2160.090	9	3.950	1	None	-10921639	57.758	63	7	123	75836	21.624	7.594	0.697	2.194
ID2407	2407	25	0.479	116.134	9.867	0	2400.100	10	3.950	1	None	-10921639	58.359	65	0	156	76625	30.951	4.973	0.713	1.570
ID4387	4387	25	0.411	114.760	10.665	0	2640.110	11	3.950	1	None	-10921639	53.190	49	0	187	69839	23.391	7.359	0.741	1.936
ID12274	12274	25	0.445	114.486	11.774	0	2880.120	12	3.950	1	None	-10921639	55.695	52	0	126	73128	22.383	7.138	0.767	2.160
ID18453	18453	25	0.595	113.889	11.064	0	3120.130	13	3.950	1	None	-10921639	69.212	70	15	126	90875	24.161	7.056	0.863	2.654
ID13289	13289	25	0.724	113.115	12.040	0	3360.140	14	3.950	1	None	-10921639	78.534	71	0	202	103115	32.045	7.132	0.856	2.261
ID14307	14307	25	0.751	114.851	11.602	0	3600.150	15	3.950	1	None	-10921639	76.063	71	0	176	99871	38.030	4.944	0.894	1.889
ID23677	23677	25	0.740	115.771	11.171	0	3840.160	16	3.950	1	None	-10921639	74.493	71	0	180	97809	37.560	4.910	0.890	1.868
ID15324	15324	25	0.770	115.153	10.024	0	4080.170	17	3.950	1	None	-10921639	79.540	73	0	202	104436	40.475	6.912	0.877	1.837
ID16358	16358	25	0.968	114.069	8.754	0	4320.180	18	3.950	1	None	-10921639	92.555	90	0	227	121525	56.083	5.009	0.854	1.520
ID22613	22613	25	0.472	112.668	8.832	0	4560.190	19	3.950	1	None	-10921639	52.866	48	0	131	69413	27.764	5.060	0.723	1.598
ID20530	20530	25	0.376	111.421	8.686	0	4800.200	20	3.950	1	None	-10921639	45.420	48	0	106	59636	25.263	6.522	0.684	1.460
ID21581	21581	25	0.447	109.750	8.376	0	5040.210	21	3.950	1	None	-10921639	52.139	42	0	190	68459	39.024	10.892	0.605	1.007
ID19489	19489	25	0.869	110.469	8.815	0	5280.220	22	3.950	1	None	-10921639	70.012	41	0	234	91926	64.088	3.274	0.790	0.964
ID17419	17419	25	0.789	110.109	10.658	0	5520.230	23	3.950	1	None	-10921639	70.736	69	0	237	92876	50.523	4.818	0.828	1.269
ID24718	24718	25	0.811	110.529	11.043	0	5760.240	24	3.950	1	None	-10921639	78.788	69	0	203	103448	44.841	4.922	0.849	1.613
ID25757	25757	25	1.019	111.763	10.485	0	6000.250	25	3.950	1	None	-10921639	94.653	110	0	225	124280	63.458	5.240	0.924	1.433
ID29942	29942	25	1.258	114.042	8.566	0	6240.260	26	3.950	1	None	-10921639	108.554	113	0	255	142532	81.399	5.051	0.938	1.291
ID27851	27851	25	1.245	115.198	7.975	0	6480.270	27	3.950	1	None	-10921639	99.290	76	0	255	130368	93.264	4.529	0.909	1.014
ID30975	30975	25	1.136	116.223	8.306	0	6720.280	28	3.950	1	None	-10921639	91.848	54	0	255	120597	98.743	4.608	0.898	0.880
ID32024	32024	25	1.286	116.154	9.024	0	6960.290	29	3.950	1	None	-10921639	107.275	80	0	255	140852	102.507	4.618	0.896	0.989
ID26792	26792	25	1.352	116.919	8.704	0	7200.300	30	3.950	1	None	-10921639	119.791	106	0	255	157286	81.275	5.037	0.908	1.403
ID28892	28892	25	0.826	117.666	11.980	0	7440.310	31	3.950	1	None	-10921639	67.889	32	0	255	89138	77.458	3.448	0.621	0.672
ID36318	36318	25	0.946	114.317	11.630	0	7680.320	32	3.950	1	None	-10921639	69.399	9	0	255	91121	92.193	3.445	0.558	0.539
ID35252	35252	25	0.882	113.327	13.369	0	7920.330	33	3.950	1	None	-10921639	69.081	3	0	255	90704	89.974	4.031	0.441	0.470
ID33109	33109	25	0.918	113.803	14.580	0	8160.340	34	3.950	1	None	-10921639	83.591	63	0	255	109755	82.235	4.006	0.565	0.734
ID34190	34190	25	0.919	113.721	16.047	0	8400.350	35	3.950	1	None	-10921639	94.137	73	0	255	123602	81.557	4.969	0.689	0.942
ID37381	37381	25	0.826	114.840	15.693	0	8640.360	36	3.950	1	None	-10921639	86.097	82	0	255	113046	71.856	4.657	0.652	0.946
ID38457	38457	25	0.665	114.223	13.767	0	8880.370	37	3.950	1	None	-10921639	63.726	46	0	251	83672	65.921	4.586	0.374	0.526
ID39543	39543	25	0.617	112.782	13.645	0	9120.380	38	3.950	1	None	-10921639	58.295	38	0	204	76541	59.255	4.498	0.430	0.591
ID40627	40627	25	0.605	111.586	13.096	0	9360.390	39	3.950	1	None	-10921639	56.579	32	0	217	74288	60.463	4.552	0.386	0.521
ID43883	43883	25	0.682	112.263	13.486	0	9600.400	40	3.950	1	None	-10921639	63.938	46	0	199	83950	64.724	4.638	0.405	0.570
ID47179	47179	25	0.559	114.159	13.818	0	9840.410	41	3.950	1	None	-10921639	57.875	36	0	203	75990	57.331	4.510	0.327	0.498
ID42795	42795	25	0.698	112.443	13.877	0	10080.420	42	3.950	1	None	-10921639	65.104	51	0	225	85482	65.126	4.592	0.428	0.599
ID41707	41707	25	0.449	112.141	13.632	0	10320.430	43	3.950	1	None	-10921639	47.423	29	0	177	62266	49.432	4.520	0.276	0.415
ID46071	46071	25	0.639	112.768	13.828	0	10560.440	44	3.950	1	None	-10921639	61.701	46	0	203	81013	60.822	4.594	0.413	0.593
ID49358	49358	25	0.635	111.897	14.270	0	10800.450	45	3.950	1	None	-10921639	61.065	55	0	255	80179	57.207	4.641	0.489	0.701
ID48283	48283	25	0.717	112.734	14.122	0	11040.460	46	3.950	1	None	-10921639	72.589	69	0	226	95310	60.195	4.763	0.561	0.867
ID44993	44993	25	0.684	113.868	14.088	0	11280.470	47	3.950	1	None	-10921639	70.863	64	0	232	93043	61.121	4.875	0.505	0.778
ID50463	50463	25	0.587	114.438	14.542	0	11520.480	48	3.950	1	None	-10921639	62.382	61	0	204	81907	51.819	4.785	0.403	0.692
ID51534	51534	25	0.686	115.075	15.335	0	11760.490	49	3.950	1	None	-10921639	77.816	78	0	232	102173	52.698	5.601	0.609	1.118
ID52626	52626	25	0.650	114.670	16.018	0	12000.500	50	3.950	1	None	-10921639	69.983	66	0	237	91888	53.062	4.758	0.590	0.979
ID57015	57015	25	0.750	112.288	15.455	0	12240.510	51	3.950	1	None	-10921639	73.240	68	0	203	96164	48.900	4.939	0.760	1.293
ID53737	53737	25	0.805	111.596	16.076	0	12480.520	52	3.950	1	None	-10921639	85.813	87	0	219	112672	49.213	4.915	0.730	1.472
ID55918	55918	25	0.680	111.082	15.852	0	12720.530	53	3.950	1	None	-10921639	64.165	64	0	181	84248	50.437	4.874	0.677	1.027
ID54809	54809	25	0.579	110.794	16.486	0	12960.540	54	3.950	1	None	-10921639	55.180	46	0	158	72451	43.411	4.774	0.668	1.018
ID58109	58109	25	0.673	109.442	16.380	0	13200.550	55	3.950	1	None	-10921639	56.636	45	0	186	74363	55.027	4.710	0.661	0.819
ID60298	60298	25	0.567	107.965	17.627	0	13440.560	56	3.950	1	None	-10921639	51.182	42	0	241	67202	49.827	4.685	0.627	0.791
ID61389	61389	25	0.656	109.935	17.954	0	13680.570	57	3.950	1	None	-10921639	56.347	39	0	255	73983	60.146	2.874	0.549	0.664
ID59195	59195	25	0.613	110.014	18.410	0	13920.580	58	3.950	1	None	-10921639	53.293	34	0	238	69974	55.811	4.502	0.503	0.639
ID62506	62506	25	0.528	111.064	20.666	0	14160.590	59	3.950	1	None	-10921639	58.364	54	0	154	76632	44.449	4.644	0.422	0.780
ID63584	63584	25	0.484	109.654	21.526	0	14400.600	60	3.950	1	None	-10921639	49.293	43	0	155	64722	40.898	4.633	0.427	0.721
ID64664	64664	25	0.442	109.544	21.405	0	14640.610	61	3.950	1	None	-10921639	46.766	43	0	154	61404	39.222	15.010	0.405	0.687
ID65764	65764	25	0.310	107.071	21.801	0	14880.620	62	3.950	1	None	-10921639	34.184	25	0	111	44884	29.098	4.679	0.477	0.758
ID66839	66839	25	0.371	107.110	21.499	0	15120.630	63	3.950	1	None	-10921639	42.357	41	0	129	55615	31.551	4.715	0.436	0.815
ID69063	69063	25	0.638	107.625	22.628	0	15360.640	64	3.950	1	None	-10921639	61.157	61	0	177	80299	49.812	4.815	0.598	0.919
ID75720	75720	25	0.843	107.141	22.189	0	15600.650	65	3.950	1	None	-10921639	80.018	80	0	219	105064	58.916	4.829	0.676	1.096
ID70164	70164	25	0.813	108.125	22.178	0	15840.660	66	3.950	1	None	-10921639	84.070	88	0	216	110384	54.147	4.985	0.629	1.199
ID67961	67961	25	0.788	109.580	25.050	0	16080.670	67	3.950	1	None	-10921639	89.251	92	0	189	117186	50.465	4.905	0.555	1.262
ID72386	72386	25	0.787	111.019	24.924	0	16320.680	68	3.950	1	None	-10921639	87.218	92	0	211	114517	56.652	5.044	0.500	1.026
ID71276	71276	25	0.928	111.721	24.731	0	16560.690	69	3.950	1	None	-10921639	90.940	94	0	222	119404	63.567	4.910	0.624	1.100
ID74623	74623	25	0.980	112.185	23.938	0	16800.700	70	3.950	1	None	-10921639	87.214	88	0	217	114512	67.465	5.091	0.747	1.105
ID73473	73473	25	0.979	112.855	21.576	0	17040.710	71	3.950	1	None	-10921639	93.986	105	0	247	123403	65.061	5.057	0.715	1.205
ID76823	76823	25	0.855	112.806	19.996	0	17280.720	72	3.950	1	None	-10921639	82.308	85	0	232	108070	59.605	4.996	0.652	1.090
ID77940	77940	25	0.950	111.404	18.403	0	17520.730	73	3.950	1	None	-10921639	86.760	81	0	250	113916	67.055	4.822	0.696	1.062
ID79052	79052	25	0.950	112.022	16.663	0	17760.740	74	3.950	1	None	-10921639	89.433	102	0	219	117425	64.456	4.925	0.722	1.164
ID80171	80171	25	0.878	112.342	16.151	0	18000.750	75	3.950	1	None	-10921639	85.942	83	0	217	112842	61.507	4.905	0.650	1.101
ID82395	82395	25	0.831	113.195	15.626	0	18240.760	76	3.950	1	None	-10921639	81.749	83	0	198	107336	57.623	4.897	0.664	1.132
ID81282	81282	25	0.907	114.117	14.581	0	18480.770	77	3.950	1	None	-10921639	94.756	100	0	246	124414	57.578	5.011	0.659	1.307
ID84625	84625	25	0.909	113.965	14.382	0	18720.780	78	3.950	1	None	-10921639	94.526	101	0	243	124112	56.684	4.957	0.672	1.341
ID83504	83504	25	0.912	114.197	13.497	0	18960.790	79	3.950	1	None	-10921639	94.978	102	0	240	124706	57.638	4.923	0.660	1.311
ID89167	89167	25	0.839	113.226	13.926	0	19200.800	80	3.950	1	None	-10921639	87.522	101	0	215	114916	55.672	4.812	0.659	1.249
ID85742	85742	25	0.918	115.032	13.766	0	19440.810	81	3.950	1	None	-10921639	88.829	87	0	223	116632	59.217	4.899	0.746	1.282
ID88019	88019	25	0.757	112.697	13.344	0	19680.820	82	3.950	1	None	-10921639	79.424	85	0	194	104284	53.945	5.155	0.630	1.138
ID86869	86869	25	0.832	113.049	12.122	0	19920.830	83	3.950	1	None	-10921639	82.327	85	0	194	108095	57.809	5.185	0.661	1.134
ID89480	89480	25	0.793	113.011	11.915	0	20160.840	84	3.950	1	None	-10921639	85.041	85	0	216	111659	54.020	5.059	0.604	1.186
ID91406	91406	25	0.829	113.713	11.303	0	20400.850	85	3.950	1	None	-10921639	84.535	82	0	221	110995	58.713	4.867	0.608	1.089
ID92528	92528	25	0.775	114.402	10.911	0	20640.860	86	3.950	1	None	-10921639	81.467	81	0	192	106966	51.082	4.879	0.631	1.233
ID93669	93669	25	0.689	115.414	10.550	0	20880.870	87	3.950	1	None	-10921639	73.558	80	0	200	96581	49.996	4.866	0.613	1.118
ID95907	95907	25	0.685	114.532	9.769	0	21120.880	88	3.950	1	None	-10921639	73.846	78	0	197	96960	51.953	4.589	0.583	1.047
ID97034	97034	25	0.693	115.647	8.641	0	21360.890	89	3.950	1	None	-10921639	75.005	65	0	194	98481	46.826	4.786	0.595	1.195
ID94790	94790	25	0.644	117.998	8.952	0	21600.900	90	3.950	1	None	-10921639	68.871	61	0	198	90427	50.263	4.610	0.567	0.992
ID99248	99248	25	0.546	119.301	10.187	0	21840.910	91	3.950	1	None	-10921639	57.328	55	0	201	75272	47.414	4.408	0.481	0.785
ID98142	98142	25	0.557	121.119	10.258	0	22080.920	92	3.950	1	None	-10921639	59.518	54	0	197	78147	51.549	4.587	0.454	0.721
ID100364	100364	25	0.426	122.235	10.506	0	22320.930	93	3.950	1	None	-10921639	52.258	59	0	150	68615	37.847	4.950	0.395	0.781
ID102585	102585	25	0.378	122.794	9.780	0	22560.940	94	3.950	1	None	-10921639	54.189	56	0	146	71150	36.911	4.805	0.333	0.734
ID101500	101500	25	0.287	117.694	15.893	0	22800.950	95	3.950	1	None	-10921639	33.853	17	0	132	44449	36.334	3.267	0.217	0.332
ID104784	104784	25	0.293	117.350	15.270	0	23040.960	96	3.950	1	None	-10921639	34.749	18	0	156	45625	39.283	3.094	0.136	0.211
ID11298	11298	26	0.836	375.522	7.363	0	0.000	0	3.950	1	None	-10921639	91.744	40	0	255	120460	103.800	4.376	0.204	0.300
ID5401	5401	26	0.819	373.215	7.872	0	240.010	1	3.950	1	None	-10921639	96.840	56	0	255	127151	98.667	4.357	0.185	0.306
ID3406	3406	26	0.793	373.080	6.736	0	480.020	2	3.950	1	None	-10921639	88.887	39	0	255	116709	99.255	15.010	0.155	0.241
ID10326	10326	26	0.805	370.851	7.109	0	720.030	3	3.950	1	None	-10921639	90.614	16	0	255	118976	106.707	4.382	0.135	0.202
ID439	439	26	0.822	370.114	7.310	0	960.040	4	3.950	1	None	-10921639	90.653	27	0	255	119027	104.768	4.360	0.164	0.244
ID6564	6564	26	0.633	367.127	6.503	0	1200.050	5	3.950	1	None	-10921639	77.327	4	0	255	101530	97.404	15.010	0.076	0.113
ID11299	11299	27	1.143	403.077	7.642	0	0.000	0	3.950	1	None	-10921639	167.109	220	0	255	219414	102.190	5.032	0.354	0.856
ID5397	5397	27	1.049	402.171	7.401	0	240.010	1	3.950	1	None	-10921639	158.782	212	0	255	208481	107.043	4.833	0.315	0.710
ID3413	3413	27	1.003	402.159	9.802	0	480.020	2	3.950	1	None	-10921639	146.982	166	0	255	192988	104.908	13.496	0.257	0.574
ID10338	10338	27	1.025	399.345	11.415	0	720.030	3	3.950	1	None	-10921639	167.403	221	0	255	219800	102.434	4.814	0.323	0.798
ID457	457	27	0.921	402.073	12.985	0	960.040	4	3.950	1	None	-10921639	151.191	189	0	255	198514	108.797	13.687	0.235	0.530
ID6582	6582	27	1.200	401.853	12.026	0	1200.050	5	3.950	1	None	-10921639	168.775	230	0	255	221601	99.709	4.961	0.401	0.969
ID8364	8364	27	1.188	400.623	13.310	0	1440.060	6	3.950	1	None	-10921639	177.307	239	0	255	232804	96.377	4.772	0.460	1.159
ID9342	9342	27	0.800	398.330	12.951	0	1680.070	7	3.950	1	None	-10921639	138.743	151	0	255	182169	99.788	4.264	0.257	0.568
ID5610	5610	27	0.814	403.654	17.821	0	1920.080	8	3.950	1	None	-10921639	101.290	38	0	255	132994	110.553	3.853	0.217	0.327
ID1443	1443	27	0.864	407.165	16.649	0	2160.090	9	3.950	1	None	-10921639	157.868	193	0	255	207281	99.834	6.755	0.369	0.853
ID2434	2434	27	1.025	405.719	17.287	0	2400.100	10	3.950	1	None	-10921639	169.495	203	0	255	222547	91.902	6.205	0.370	0.997
ID4414	4414	27	1.244	403.397	18.238	0	2640.110	11	3.950	1	None	-10921639	185.418	215	0	255	243454	80.490	6.281	0.476	1.486
ID12293	12293	27	1.066	401.050	17.795	0	2880.120	12	3.950	1	None	-10921639	156.598	161	0	255	205613	74.870	6.443	0.455	1.308
ID18464	18464	27	1.255	401.020	15.646	0	3120.130	13	3.950	1	None	-10921639	174.105	194	0	255	228600	82.816	6.087	0.519	1.436
ID13294	13294	27	1.295	400.494	13.812	0	3360.140	14	3.950	1	None	-10921639	169.440	239	0	255	222475	105.815	5.124	0.467	1.020
ID14312	14312	27	1.356	398.873	13.249	0	3600.150	15	3.950	1	None	-10921639	174.297	255	0	255	228852	108.667	5.037	0.513	1.088
ID23687	23687	27	1.255	397.143	13.645	0	3840.160	16	3.950	1	None	-10921639	179.504	229	0	255	235689	93.172	5.132	0.456	1.206
ID15335	15335	27	1.388	394.543	13.123	0	4080.170	17	3.950	1	None	-10921639	190.545	235	0	255	250186	84.133	6.635	0.576	1.655
ID16374	16374	27	1.381	392.260	14.051	0	4320.180	18	3.950	1	None	-10921639	188.216	253	0	255	247128	88.020	6.117	0.529	1.479
ID22626	22626	27	1.007	392.271	13.940	0	4560.190	19	3.950	1	None	-10921639	159.386	211	0	255	209274	102.912	15.010	0.241	0.602
ID20547	20547	27	1.140	393.362	13.698	0	4800.200	20	3.950	1	None	-10921639	186.206	255	0	255	244489	97.450	4.958	0.344	0.979
ID21603	21603	27	1.333	393.408	14.601	0	5040.210	21	3.950	1	None	-10921639	208.872	255	0	255	274249	80.323	6.644	0.467	1.656
ID19508	19508	27	1.388	395.526	14.917	0	5280.220	22	3.950	1	None	-10921639	201.950	243	0	255	265160	71.255	6.827	0.528	1.958
ID17436	17436	27	1.313	394.240	15.892	0	5520.230	23	3.950	1	None	-10921639	178.139	218	0	255	233897	90.599	5.122	0.524	1.351
ID24736	24736	27	1.406	395.841	16.139	0	5760.240	24	3.950	1	None	-10921639	183.360	245	0	255	240752	94.691	5.042	0.583	1.427
ID25771	25771	27	1.614	395.112	15.516	0	6000.250	25	3.950	1	None	-10921639	205.367	255	0	255	269647	74.274	6.951	0.699	2.274
ID29965	29965	27	1.451	392.438	15.707	0	6240.260	26	3.950	1	None	-10921639	190.790	255	0	255	250507	92.643	5.143	0.582	1.516
ID27884	27884	27	1.190	394.374	17.992	0	6480.270	27	3.950	1	None	-10921639	182.918	226	0	255	240171	83.863	6.720	0.487	1.430
ID30998	30998	27	1.364	391.417	14.770	0	6720.280	28	3.950	1	None	-10921639	208.877	248	0	255	274256	67.756	6.797	0.535	2.149
ID32050	32050	27	1.291	391.846	16.194	0	6960.290	29	3.950	1	None	-10921639	172.442	230	0	255	226416	99.551	5.437	0.489	1.137
ID26827	26827	27	1.084	393.918	17.759	0	7200.300	30	3.950	1	None	-10921639	135.506	164	0	255	177919	117.470	4.802	0.482	0.750
ID28913	28913	27	1.079	394.845	17.148	0	7440.310	31	3.950	1	None	-10921639	123.307	98	0	255	161902	118.969	4.661	0.432	0.625
ID36336	36336	27	1.297	393.333	17.201	0	7680.320	32	3.950	1	None	-10921639	129.631	134	0	255	170206	118.716	4.666	0.618	0.834
ID35259	35259	27	1.026	393.289	15.609	0	7920.330	33	3.950	1	None	-10921639	116.903	60	0	255	153494	118.939	3.371	0.489	0.646
ID33110	33110	27	1.461	392.846	14.594	0	8160.340	34	3.950	1	None	-10921639	164.269	211	0	255	215685	101.558	5.475	0.657	1.282
ID34202	34202	27	0.516	394.499	19.365	0	8400.350	35	3.950	1	None	-10921639	90.147	6	0	255	118363	110.155	15.010	-0.074	-0.131
ID37391	37391	27	0.783	397.886	18.478	0	8640.360	36	3.950	1	None	-10921639	89.819	0	0	255	117932	114.381	3.887	0.102	0.145
ID38458	38458	27	0.756	397.495	13.663	0	8880.370	37	3.950	1	None	-10921639	82.791	0	0	255	108705	111.975	3.641	0.147	0.189
ID39548	39548	27	0.961	399.015	14.804	0	9120.380	38	3.950	1	None	-10921639	99.890	26	0	255	131155	114.187	4.543	0.238	0.336
ID40631	40631	27	1.258	398.659	14.211	0	9360.390	39	3.950	1	None	-10921639	126.882	105	0	255	166596	109.658	4.756	0.495	0.767
ID43891	43891	27	1.310	400.505	14.969	0	9600.400	40	3.950	1	None	-10921639	120.110	88	0	255	157705	111.742	4.772	0.588	0.796
ID47169	47169	27	0.359	401.649	10.875	0	9840.410	41	3.950	1	None	-10921639	69.362	40	0	255	91072	77.411	2.759	-0.068	-0.131
ID11300	11300	28	1.506	115.929	8.062	0	0.000	0	3.950	1	None	-10921639	159.434	173	0	255	209337	68.856	6.247	0.853	2.131
ID5408	5408	28	1.590	117.526	10.527	0	240.010	1	3.950	1	None	-10921639	179.832	201	0	255	236120	69.618	6.748	0.835	2.351
ID3420	3420	28	1.537	117.610	11.874	0	480.020	2	3.950	1	None	-10921639	177.079	190	0	255	232505	60.913	6.783	0.862	2.692
ID10337	10337	28	1.489	117.009	11.415	0	720.030	3	3.950	1	None	-10921639	167.604	169	0	255	220064	67.141	6.767	0.846	2.287
ID453	453	28	1.477	117.669	12.088	0	960.040	4	3.950	1	None	-10921639	167.412	181	0	255	219812	65.099	6.657	0.789	2.268
ID6586	6586	28	1.577	119.138	12.703	0	1200.050	5	3.950	1	None	-10921639	179.140	201	0	255	235211	69.320	6.589	0.802	2.300
ID8361	8361	28	1.546	120.686	12.897	0	1440.060	6	3.950	1	None	-10921639	171.769	186	0	255	225533	69.038	6.387	0.817	2.237
ID9344	9344	28	1.625	122.454	13.273	0	1680.070	7	3.950	1	None	-10921639	190.899	204	0	255	250651	61.543	6.965	0.825	2.804
ID5598	5598	28	1.525	125.127	13.379	0	1920.080	8	3.950	1	None	-10921639	172.541	181	0	255	226546	61.800	6.796	0.843	2.554
ID1434	1434	28	1.662	125.758	13.300	0	2160.090	9	3.950	1	None	-10921639	186.251	198	1	255	244547	60.647	6.834	0.882	2.878
ID2423	2423	28	1.674	126.931	13.813	0	2400.100	10	3.950	1	None	-10921639	187.397	206	0	255	246052	60.401	6.957	0.890	2.923
ID4401	4401	28	1.570	126.833	14.831	0	2640.110	11	3.950	1	None	-10921639	182.340	194	0	255	239412	58.527	7.045	0.854	2.870
ID12281	12281	28	1.366	128.668	14.752	0	2880.120	12	3.950	1	None	-10921639	167.169	176	0	255	219493	63.538	6.796	0.743	2.244
ID18466	18466	28	1.235	130.602	16.211	0	3120.130	13	3.950	1	None	-10921639	162.750	169	0	255	213691	59.167	7.522	0.738	2.335
ID13303	13303	28	1.304	132.025	16.977	0	3360.140	14	3.950	1	None	-10921639	169.572	180	0	255	222648	60.664	7.297	0.747	2.390
ID14324	14324	28	1.439	133.418	16.854	0	3600.150	15	3.950	1	None	-10921639	171.631	184	0	255	225352	66.937	7.023	0.815	2.302
ID23701	23701	28	1.448	133.046	18.155	0	3840.160	16	3.950	1	None	-10921639	162.612	174	0	255	213510	69.177	6.668	0.770	2.045
ID15350	15350	28	1.337	133.184	18.157	0	4080.170	17	3.950	1	None	-10921639	161.419	171	0	255	211943	61.394	6.573	0.749	2.252
ID16383	16383	28	1.335	132.470	16.110	0	4320.180	18	3.950	1	None	-10921639	157.728	161	0	255	207097	75.423	6.718	0.820	1.884
ID22638	22638	28	1.380	131.453	17.293	0	4560.190	19	3.950	1	None	-10921639	179.652	185	0	255	235883	60.347	7.143	0.795	2.637
ID20562	20562	28	1.501	129.301	18.650	0	4800.200	20	3.950	1	None	-10921639	181.672	193	0	255	238535	66.473	6.974	0.820	2.463
ID21615	21615	28	1.420	130.113	19.204	0	5040.210	21	3.950	1	None	-10921639	176.814	185	0	255	232157	59.734	7.080	0.799	2.630
ID19521	19521	28	1.444	130.221	20.131	0	5280.220	22	3.950	1	None	-10921639	173.838	188	0	255	228249	58.783	6.889	0.783	2.597
ID17451	17451	28	1.358	129.754	20.390	0	5520.230	23	3.950	1	None	-10921639	150.893	156	0	255	198122	67.590	6.014	0.746	1.908
ID24748	24748	28	1.227	131.400	19.992	0	5760.240	24	3.950	1	None	-10921639	136.325	139	0	255	178995	69.914	5.296	0.736	1.653
ID25779	25779	28	0.986	133.877	18.294	0	6000.250	25	3.950	1	None	-10921639	128.468	124	0	255	168679	63.118	6.742	0.738	1.728
ID29960	29960	28	0.896	135.901	14.878	0	6240.260	26	3.950	1	None	-10921639	98.574	81	0	255	129428	85.653	5.592	0.642	0.900
ID27873	27873	28	0.744	135.736	15.239	0	6480.270	27	3.950	1	None	-10921639	84.038	63	0	255	110342	82.960	4.844	0.434	0.613
ID30995	30995	28	0.468	134.277	14.183	0	6720.280	28	3.950	1	None	-10921639	62.828	32	0	255	82493	82.501	15.010	0.126	0.171
ID11301	11301	29	1.006	239.788	7.951	0	0.000	0	3.950	1	None	-10921639	120.529	125	0	255	158255	82.857	4.799	0.542	1.023
ID5396	5396	29	1.277	239.841	6.946	0	240.010	1	3.950	1	None	-10921639	141.125	156	0	255	185297	93.847	4.910	0.678	1.215
ID3402	3402	29	0.721	241.551	6.347	0	480.020	2	3.950	1	None	-10921639	96.532	96	0	201	126746	58.002	4.839	0.550	1.180
ID10328	10328	29	0.631	241.994	7.673	0	720.030	3	3.950	1	None	-10921639	84.191	81	0	202	110543	53.149	4.806	0.406	0.914
ID440	440	29	0.857	240.983	7.733	0	960.040	4	3.950	1	None	-10921639	95.461	90	0	255	125340	61.832	4.736	0.573	1.124
ID6570	6570	29	1.059	239.427	8.709	0	1200.050	5	3.950	1	None	-10921639	115.983	116	0	255	152286	74.577	4.795	0.610	1.179
ID8346	8346	29	0.896	236.729	7.274	0	1440.060	6	3.950	1	None	-10921639	95.324	97	0	240	125160	71.816	4.759	0.556	0.948
ID9317	9317	29	1.164	235.352	4.774	0	1680.070	7	3.950	1	None	-10921639	127.804	119	0	255	167807	92.123	4.774	0.662	1.105
ID5570	5570	29	0.959	235.752	3.464	0	1920.080	8	3.950	1	None	-10921639	120.115	128	0	255	157711	77.505	4.922	0.707	1.283
ID1399	1399	29	1.324	233.585	0.000	0	2160.090	9	3.950	1	None	-10921639	94.580	37	0	255	124183	104.147	4.885	0.693	0.744
ID2378	2378	29	1.013	232.980	0.000	0	2400.100	10	3.950	1	None	-10921639	71.638	32	0	248	94061	79.350	4.667	0.679	0.730
ID4349	4349	29	0.483	232.778	0.000	0	2640.110	11	3.950	1	None	-10921639	45.508	4	0	206	59752	57.645	2.452	0.351	0.410
ID12237	12237	29	0.755	232.172	0.000	0	2880.120	12	3.950	1	None	-10921639	53.541	0	0	255	70299	72.927	2.552	0.431	0.442
ID18417	18417	29	0.432	232.980	0.000	0	3120.130	13	3.950	1	None	-10921639	36.583	0	0	255	48033	73.628	2.604	0.152	0.131
ID13252	13252	29	0.897	233.787	0.000	0	3360.140	14	3.950	1	None	-10921639	54.267	0	0	255	71253	95.030	3.725	0.436	0.347
ID11302	11302	30	1.232	217.778	8.179	0	0.000	0	3.950	1	None	-10921639	152.541	177	0	255	200286	80.473	5.844	0.620	1.451
ID5403	5403	30	1.353	218.720	8.821	0	240.010	1	3.950	1	None	-10921639	166.852	214	0	255	219077	96.693	5.016	0.591	1.282
ID3415	3415	30	1.379	221.906	10.445	0	480.020	2	3.950	1	None	-10921639	166.650	188	0	255	218811	74.934	5.632	0.731	1.879
ID10331	10331	30	1.421	220.547	10.156	0	720.030	3	3.950	1	None	-10921639	161.982	199	0	255	212682	91.653	5.135	0.715	1.473
ID447	447	30	1.584	220.932	10.275	0	960.040	4	3.950	1	None	-10921639	179.580	217	0	255	235788	86.197	5.573	0.778	1.824
ID6574	6574	30	1.546	220.844	9.654	0	1200.050	5	3.950	1	None	-10921639	169.168	204	0	255	222117	92.843	5.147	0.786	1.604
ID8354	8354	30	1.179	222.246	10.894	0	1440.060	6	3.950	1	None	-10921639	133.259	136	0	255	174969	93.622	4.875	0.661	1.132
ID9335	9335	30	1.226	222.136	10.474	0	1680.070	7	3.950	1	None	-10921639	130.607	145	0	255	171487	91.151	4.932	0.684	1.164
ID5589	5589	30	0.898	224.721	10.578	0	1920.080	8	3.950	1	None	-10921639	109.109	113	0	255	143260	74.531	5.094	0.477	0.946
ID1427	1427	30	1.136	224.012	10.777	0	2160.090	9	3.950	1	None	-10921639	133.750	152	0	255	175614	83.520	5.134	0.507	1.077
ID2411	2411	30	0.964	223.663	10.660	0	2400.100	10	3.950	1	None	-10921639	123.260	131	0	255	161840	76.318	5.069	0.451	1.004
ID4392	4392	30	0.944	224.082	12.050	0	2640.110	11	3.950	1	None	-10921639	120.386	125	0	255	158067	84.580	4.824	0.374	0.775
ID12273	12273	30	1.226	223.385	11.563	0	2880.120	12	3.950	1	None	-10921639	135.316	143	0	255	177670	92.597	4.911	0.592	1.087
ID18456	18456	30	1.182	222.562	11.983	0	3120.130	13	3.950	1	None	-10921639	133.443	149	0	255	175211	80.974	5.131	0.639	1.285
ID13290	13290	30	1.606	222.287	12.294	0	3360.140	14	3.950	1	None	-10921639	171.608	196	0	255	225321	86.769	5.658	0.771	1.721
ID14305	14305	30	1.176	224.175	10.843	0	3600.150	15	3.950	1	None	-10921639	120.898	127	0	255	158739	86.776	4.815	0.567	1.009
ID23667	23667	30	0.931	221.666	7.537	0	3840.160	16	3.950	1	None	-10921639	111.820	115	0	255	146820	74.021	4.853	0.559	1.084
ID15310	15310	30	1.139	220.303	6.788	0	4080.170	17	3.950	1	None	-10921639	124.817	138	0	255	163885	69.618	4.977	0.700	1.476
ID16346	16346	30	0.990	219.801	5.852	0	4320.180	18	3.950	1	None	-10921639	119.394	126	0	252	156764	61.563	4.918	0.647	1.524
ID22604	22604	30	1.261	219.827	5.851	0	4560.190	19	3.950	1	None	-10921639	143.784	149	0	255	188789	70.392	5.033	0.697	1.678
ID20523	20523	30	1.270	220.925	6.226	0	4800.200	20	3.950	1	None	-10921639	146.916	157	0	255	192901	79.338	4.926	0.659	1.471
ID21578	21578	30	1.213	221.457	8.097	0	5040.210	21	3.950	1	None	-10921639	152.835	168	0	255	200672	67.511	6.308	0.634	1.757
ID19488	19488	30	1.310	222.389	8.705	0	5280.220	22	3.950	1	None	-10921639	155.148	185	0	255	203709	87.695	4.848	0.629	1.366
ID17416	17416	30	1.366	220.867	10.097	0	5520.230	23	3.950	1	None	-10921639	163.479	189	0	255	214648	88.958	5.487	0.662	1.465
ID24712	24712	30	1.543	221.627	9.732	0	5760.240	24	3.950	1	None	-10921639	175.273	213	0	255	230133	93.338	5.425	0.717	1.568
ID25749	25749	30	1.503	222.169	8.571	0	6000.250	25	3.950	1	None	-10921639	175.329	230	0	255	230207	95.732	5.281	0.661	1.457
ID29949	29949	30	1.512	222.625	9.674	0	6240.260	26	3.950	1	None	-10921639	174.302	214	0	255	228859	91.251	5.385	0.684	1.552
ID27861	27861	30	1.538	222.360	10.714	0	6480.270	27	3.950	1	None	-10921639	178.880	200	0	255	234870	75.897	6.327	0.730	1.989
ID30988	30988	30	1.252	223.202	12.238	0	6720.280	28	3.950	1	None	-10921639	155.428	170	0	255	204077	75.385	5.849	0.642	1.612
ID32029	32029	30	0.938	223.050	10.748	0	6960.290	29	3.950	1	None	-10921639	113.433	123	0	223	148938	47.708	6.382	0.701	1.960
ID26807	26807	30	0.828	223.635	12.385	0	7200.300	30	3.950	1	None	-10921639	115.624	119	0	225	151814	49.062	6.666	0.579	1.728
ID28880	28880	30	1.015	224.195	8.928	0	7440.310	31	3.950	1	None	-10921639	127.419	139	0	245	167301	55.451	6.206	0.688	1.874
ID36314	36314	30	0.829	222.929	10.376	0	7680.320	32	3.950	1	None	-10921639	109.214	120	0	250	143398	62.806	5.039	0.473	1.116
ID35258	35258	30	1.065	224.275	14.889	0	7920.330	33	3.950	1	None	-10921639	136.759	144	0	255	179565	81.501	4.935	0.474	1.079
ID33111	33111	30	1.265	224.167	15.013	0	8160.340	34	3.950	1	None	-10921639	166.827	176	0	255	219044	70.777	6.163	0.603	1.772
ID34186	34186	30	1.239	223.306	15.174	0	8400.350	35	3.950	1	None	-10921639	169.830	193	0	255	222987	75.886	5.653	0.552	1.592
ID37382	37382	30	0.987	225.570	15.759	0	8640.360	36	3.950	1	None	-10921639	148.880	167	0	255	195479	75.846	4.872	0.415	1.151
ID38468	38468	30	0.959	226.421	16.001	0	8880.370	37	3.950	1	None	-10921639	143.574	162	0	255	188513	70.060	5.094	0.466	1.303
ID39553	39553	30	0.850	230.287	16.318	0	9120.380	38	3.950	1	None	-10921639	120.621	140	0	255	158375	81.811	4.626	0.373	0.801
ID40640	40640	30	1.214	230.309	17.272	0	9360.390	39	3.950	1	None	-10921639	148.949	161	0	255	195570	75.972	4.972	0.582	1.442
ID43898	43898	30	1.459	231.059	17.736	0	9600.400	40	3.950	1	None	-10921639	165.107	175	0	255	216785	76.778	5.112	0.721	1.801
ID47189	47189	30	1.524	232.300	16.739	0	9840.410	41	3.950	1	None	-10921639	157.733	158	0	255	207103	75.911	4.924	0.851	1.910
ID42804	42804	30	1.473	232.163	16.522	0	10080.420	42	3.950	1	None	-10921639	170.988	180	0	255	224507	69.284	6.832	0.757	2.126
ID41700	41700	30	0.968	234.268	11.363	0	10320.430	43	3.950	1	None	-10921639	142.621	152	0	255	187261	71.535	5.083	0.402	1.143
ID46053	46053	30	1.105	233.546	8.967	0	10560.440	44	3.950	1	None	-10921639	155.351	172	0	255	203976	81.111	5.013	0.386	1.066
ID49342	49342	30	1.050	234.708	10.043	0	10800.450	45	3.950	1	None	-10921639	144.504	165	0	255	189734	77.092	5.435	0.440	1.145
ID48265	48265	30	1.321	233.648	10.642	0	11040.460	46	3.950	1	None	-10921639	156.548	160	0	255	205547	72.840	5.044	0.596	1.604
ID44971	44971	30	1.261	236.663	9.962	0	11280.470	47	3.950	1	None	-10921639	151.276	162	0	255	198625	66.512	5.856	0.686	1.851
ID50442	50442	30	1.295	238.212	10.691	0	11520.480	48	3.950	1	None	-10921639	143.196	158	0	255	188016	77.956	6.024	0.727	1.546
ID51529	51529	30	0.898	240.191	13.616	0	11760.490	49	3.950	1	None	-10921639	96.401	89	0	255	126574	69.196	4.755	0.489	0.915
ID52625	52625	30	0.762	243.091	14.881	0	12000.500	50	3.950	1	None	-10921639	89.580	90	0	245	117619	59.784	4.982	0.445	0.923
ID57016	57016	30	0.597	241.734	15.760	0	12240.510	51	3.950	1	None	-10921639	79.406	77	0	210	104260	54.350	4.739	0.319	0.707
ID53740	53740	30	0.569	241.353	16.706	0	12480.520	52	3.950	1	None	-10921639	72.445	79	0	189	95120	48.996	5.016	0.369	0.798
ID55924	55924	30	0.444	242.182	17.439	0	12720.530	53	3.950	1	None	-10921639	63.692	67	0	203	83628	44.352	4.740	0.246	0.567
ID54819	54819	30	0.241	239.529	19.084	0	12960.540	54	3.950	1	None	-10921639	43.895	47	0	152	57634	36.751	3.210	0.120	0.256
ID11303	11303	31	0.266	8.412	8.403	0	0.000	0	3.950	1	None	-10921639	26.041	32	0	92	34192	21.741	4.751	0.657	0.950
ID5398	5398	31	0.499	9.496	7.746	0	240.010	1	3.950	1	None	-10921639	44.623	31	0	135	58590	34.440	4.903	0.761	1.120
ID3407	3407	31	0.349	10.197	7.326	0	480.020	2	3.950	1	None	-10921639	33.147	30	0	142	43522	29.492	4.821	0.600	0.843
ID10322	10322	31	0.382	11.397	6.679	0	720.030	3	3.950	1	None	-10921639	38.248	27	0	136	50220	33.926	4.806	0.581	0.829
ID411	411	31	0.245	13.527	0.000	0	960.040	4	3.950	1	None	-10921639	18.581	0	0	132	24397	31.095	2.549	0.367	0.321
ID6535	6535	31	0.730	17.564	0.000	0	1200.050	5	3.950	1	None	-10921639	42.725	7	0	245	56098	62.882	2.491	0.734	0.575
ID8316	8316	31	1.010	19.179	0.000	0	1440.060	6	3.950	1	None	-10921639	64.107	23	0	255	84173	80.218	4.770	0.726	0.672
ID9314	9314	31	1.204	21.660	3.790	0	1680.070	7	3.950	1	None	-10921639	126.932	108	0	255	166662	102.479	4.796	0.725	1.041
ID5566	5566	31	1.220	22.701	0.929	0	1920.080	8	3.950	1	None	-10921639	104.258	63	0	255	136891	107.022	4.533	0.769	0.847
ID1391	1391	31	1.277	25.236	0.000	0	2160.090	9	3.950	1	None	-10921639	96.296	65	0	255	126437	99.736	5.064	0.718	0.807
ID2390	2390	31	1.218	27.028	3.567	0	2400.100	10	3.950	1	None	-10921639	142.483	161	0	255	187080	109.273	4.894	0.677	1.053
ID4368	4368	31	1.300	28.110	4.605	0	2640.110	11	3.950	1	None	-10921639	151.171	203	0	255	198487	111.285	4.858	0.600	1.018
ID12253	12253	31	1.412	30.293	4.628	0	2880.120	12	3.950	1	None	-10921639	162.673	255	0	255	213589	111.876	5.119	0.671	1.168
ID18427	18427	31	1.327	29.976	3.803	0	3120.130	13	3.950	1	None	-10921639	161.053	255	0	255	211463	112.993	5.040	0.696	1.169
ID13272	13272	31	1.463	32.149	5.465	0	3360.140	14	3.950	1	None	-10921639	180.145	255	0	255	236531	110.285	5.038	0.644	1.279
ID14291	14291	31	1.696	32.908	5.845	0	3600.150	15	3.950	1	None	-10921639	204.439	255	0	255	268429	90.321	6.474	0.788	1.995
ID23661	23661	31	1.524	32.416	5.398	0	3840.160	16	3.950	1	None	-10921639	159.720	211	0	255	209713	104.576	5.119	0.755	1.314
ID15305	15305	31	1.469	30.463	5.772	0	4080.170	17	3.950	1	None	-10921639	152.107	191	0	255	199716	106.691	5.093	0.720	1.194
ID16342	16342	31	1.185	29.498	5.370	0	4320.180	18	3.950	1	None	-10921639	119.759	98	0	255	157244	99.757	4.661	0.577	0.878
ID22601	22601	31	1.148	28.921	4.689	0	4560.190	19	3.950	1	None	-10921639	143.889	151	0	255	188926	101.302	4.772	0.618	1.085
ID20518	20518	31	1.252	29.048	5.737	0	4800.200	20	3.950	1	None	-10921639	143.238	144	0	255	188071	85.541	4.804	0.624	1.286
ID21570	21570	31	1.522	30.415	6.012	0	5040.210	21	3.950	1	None	-10921639	158.171	184	0	255	207679	98.224	5.196	0.707	1.334
ID19483	19483	31	1.535	32.041	7.785	0	5280.220	22	3.950	1	None	-10921639	159.110	192	0	255	208911	101.513	5.525	0.702	1.293
ID17408	17408	31	1.382	31.244	8.411	0	5520.230	23	3.950	1	None	-10921639	140.153	143	0	255	184021	102.705	5.133	0.617	1.041
ID24706	24706	31	1.470	33.995	8.324	0	5760.240	24	3.950	1	None	-10921639	156.331	194	0	255	205263	102.770	5.123	0.656	1.205
ID25744	25744	31	1.478	36.876	7.956	0	6000.250	25	3.950	1	None	-10921639	158.117	237	0	255	207608	109.444	4.960	0.671	1.160
ID29928	29928	31	1.481	38.188	4.855	0	6240.260	26	3.950	1	None	-10921639	164.404	255	0	255	215863	112.068	5.128	0.779	1.285
ID27837	27837	31	1.514	38.705	5.086	0	6480.270	27	3.950	1	None	-10921639	164.071	255	0	255	215425	110.423	5.084	0.777	1.299
ID30970	30970	31	1.685	40.757	6.312	0	6720.280	28	3.950	1	None	-10921639	186.417	255	0	255	244766	104.248	6.054	0.780	1.567
ID32013	32013	31	1.629	41.965	5.456	0	6960.290	29	3.950	1	None	-10921639	202.334	255	0	255	265664	90.848	6.301	0.735	1.886
ID26777	26777	31	1.033	41.878	4.325	0	7200.300	30	3.950	1	None	-10921639	123.420	118	0	255	162050	95.137	4.723	0.569	0.941
ID28862	28862	31	1.241	42.720	2.501	0	7440.310	31	3.950	1	None	-10921639	134.137	129	0	255	176122	99.142	4.999	0.854	1.246
ID36288	36288	31	0.950	39.971	3.119	0	7680.320	32	3.950	1	None	-10921639	120.174	136	0	255	157789	84.938	4.894	0.764	1.226
ID35221	35221	31	0.892	39.816	4.316	0	7920.330	33	3.950	1	None	-10921639	86.471	68	0	255	113537	70.057	4.535	0.690	1.008
ID33073	33073	31	0.470	40.371	4.342	0	8160.340	34	3.950	1	None	-10921639	72.220	78	0	180	94825	39.642	6.257	0.521	1.248
ID34144	34144	31	0.318	35.689	2.846	0	8400.350	35	3.950	1	None	-10921639	60.663	60	0	152	79650	36.095	5.005	0.596	1.256
ID37318	37318	31	0.343	39.166	0.000	0	8640.360	36	3.950	1	None	-10921639	43.150	45	0	135	56656	39.698	5.046	0.320	0.527
ID38400	38400	31	0.532	36.542	0.000	0	8880.370	37	3.950	1	None	-10921639	39.337	33	0	153	51650	39.983	4.855	0.823	0.888
ID39508	39508	31	0.733	35.510	4.165	0	9120.380	38	3.950	1	None	-10921639	60.821	44	0	218	79858	63.182	4.496	0.902	0.913
ID40605	40605	31	0.638	32.369	7.586	0	9360.390	39	3.950	1	None	-10921639	46.465	20	0	224	61009	60.652	3.269	0.891	0.722
ID43872	43872	31	0.465	32.155	10.163	0	9600.400	40	3.950	1	None	-10921639	33.372	8	0	174	43817	44.789	3.030	0.940	0.722
ID47165	47165	31	0.682	31.241	10.315	0	9840.410	41	3.950	1	None	-10921639	48.906	0	0	255	64213	75.636	2.597	0.743	0.551
ID42779	42779	31	0.622	30.380	9.513	0	10080.420	42	3.950	1	None	-10921639	48.451	13	0	248	63616	66.046	2.724	0.715	0.612
ID41696	41696	31	0.811	32.988	10.125	0	10320.430	43	3.950	1	None	-10921639	61.982	39	0	243	81382	65.607	3.344	0.847	0.867
ID46060	46060	31	0.464	30.583	10.321	0	10560.440	44	3.950	1	None	-10921639	32.467	0	0	232	42629	55.498	2.762	0.684	0.475
ID49347	49347	31	0.276	30.893	11.834	0	10800.450	45	3.950	1	None	-10921639	21.181	1	0	148	27810	34.558	2.708	0.573	0.446
ID48282	48282	31	0.507	30.187	13.716	0	11040.460	46	3.950	1	None	-10921639	35.205	0	0	210	46224	57.442	2.962	0.668	0.491
ID11304	11304	32	0.999	178.779	8.954	0	0.000	0	3.950	1	None	-10921639	121.645	130	0	255	159720	72.940	5.026	0.554	1.189
ID5415	5415	32	0.366	181.311	13.224	0	240.010	1	3.950	1	None	-10921639	60.535	10	0	255	79482	90.128	2.679	-0.077	-0.112
ID3429	3429	32	0.549	180.934	14.477	0	480.020	2	3.950	1	None	-10921639	69.794	0	0	255	91639	99.973	3.392	-0.009	-0.012
ID10344	10344	32	0.501	179.347	13.538	0	720.030	3	3.950	1	None	-10921639	82.977	3	0	255	108949	109.084	3.594	-0.063	-0.102
ID456	456	32	0.516	178.960	12.668	0	960.040	4	3.950	1	None	-10921639	84.683	0	0	255	111189	111.876	3.768	-0.049	-0.078
ID11305	11305	33	0.439	36.032	9.468	0	0.000	0	3.950	1	None	-10921639	53.512	56	0	160	70261	41.320	4.713	0.460	0.817
ID5405	5405	33	0.609	37.682	9.731	0	240.010	1	3.950	1	None	-10921639	63.436	58	0	183	83292	51.223	4.801	0.534	0.862
ID3432	3432	33	0.638	36.569	16.322	0	480.020	2	3.950	1	None	-10921639	65.078	0	0	255	85447	95.516	2.544	0.327	0.336
ID10334	10334	33	0.441	40.354	10.994	0	720.030	3	3.950	1	None	-10921639	62.107	71	0	170	81546	44.710	4.804	0.328	0.687
ID449	449	33	0.419	41.139	11.534	0	960.040	4	3.950	1	None	-10921639	59.947	67	0	173	78711	46.926	4.718	0.309	0.603
ID6584	6584	33	0.371	44.613	12.653	0	1200.050	5	3.950	1	None	-10921639	61.965	69	0	166	81360	48.770	4.669	0.235	0.483
ID8363	8363	33	0.670	46.638	13.311	0	1440.060	6	3.950	1	None	-10921639	75.086	88	0	201	98588	52.835	4.935	0.573	1.036
ID9349	9349	33	0.581	48.641	14.914	0	1680.070	7	3.950	1	None	-10921639	68.928	83	0	187	90503	55.827	4.665	0.427	0.738
ID5604	5604	33	0.689	49.701	15.533	0	1920.080	8	3.950	1	None	-10921639	71.628	90	0	181	94048	57.621	4.734	0.624	0.956
ID1441	1441	33	0.440	51.436	16.350	0	2160.090	9	3.950	1	None	-10921639	55.963	65	0	153	73480	43.042	4.667	0.399	0.742
ID2432	2432	33	0.459	51.997	16.895	0	2400.100	10	3.950	1	None	-10921639	44.874	41	0	161	58919	43.718	4.563	0.495	0.680
ID4411	4411	33	0.345	52.491	17.884	0	2640.110	11	3.950	1	None	-10921639	40.110	24	0	156	52665	42.588	4.431	0.250	0.377
ID12288	12288	33	0.269	53.966	16.733	0	2880.120	12	3.950	1	None	-10921639	41.666	32	0	181	54707	43.857	3.357	0.067	0.119
ID18469	18469	33	0.336	53.994	16.383	0	3120.130	13	3.950	1	None	-10921639	53.565	55	0	174	70331	51.289	3.947	0.062	0.122
ID13302	13302	33	0.433	54.122	16.775	0	3360.140	14	3.950	1	None	-10921639	54.930	51	0	162	72123	50.151	4.652	0.192	0.353
ID14319	14319	33	0.544	54.085	15.212	0	3600.150	15	3.950	1	None	-10921639	62.075	65	0	179	81504	47.164	4.841	0.459	0.828
ID23695	23695	33	0.609	53.200	16.429	0	3840.160	16	3.950	1	None	-10921639	70.167	84	0	169	92129	49.255	5.074	0.484	0.930
ID15344	15344	33	0.677	51.706	17.012	0	4080.170	17	3.950	1	None	-10921639	71.999	87	0	174	94535	47.641	5.292	0.631	1.169
ID16396	16396	33	0.601	49.240	19.882	0	4320.180	18	3.950	1	None	-10921639	72.977	81	0	193	95819	53.137	4.924	0.394	0.776
ID22656	22656	33	0.627	48.069	21.135	0	4560.190	19	3.950	1	None	-10921639	70.752	75	0	159	92897	50.563	4.889	0.515	0.952
ID20576	20576	33	0.798	47.838	21.938	0	4800.200	20	3.950	1	None	-10921639	76.663	84	0	200	100659	58.332	4.840	0.671	1.056
ID21621	21621	33	0.677	48.036	21.229	0	5040.210	21	3.950	1	None	-10921639	67.609	72	0	154	88771	49.737	5.061	0.715	1.133
ID19526	19526	33	0.774	49.314	21.535	0	5280.220	22	3.950	1	None	-10921639	76.291	70	0	244	100170	66.382	4.922	0.649	0.904
ID17454	17454	33	0.948	48.297	21.717	0	5520.230	23	3.950	1	None	-10921639	74.765	34	0	255	98167	87.204	4.508	0.704	0.708
ID24750	24750	33	0.973	50.626	21.135	0	5760.240	24	3.950	1	None	-10921639	87.929	83	0	255	115451	80.619	4.788	0.844	0.999
ID25788	25788	33	0.756	56.006	21.243	0	6000.250	25	3.950	1	None	-10921639	58.847	18	0	242	77266	68.265	4.503	0.732	0.729
ID11306	11306	34	0.662	74.247	10.165	0	0.000	0	3.950	1	None	-10921639	46.751	0	0	255	61384	85.843	2.746	0.371	0.295
ID5412	5412	34	1.036	79.441	11.689	0	240.010	1	3.950	1	None	-10921639	74.881	17	0	255	98319	98.328	3.223	0.762	0.659
ID3421	3421	34	0.678	76.678	12.261	0	480.020	2	3.950	1	None	-10921639	52.759	0	0	255	69273	87.525	2.774	0.301	0.279
ID10342	10342	34	1.076	79.205	13.124	0	720.030	3	3.950	1	None	-10921639	71.249	0	0	255	93550	105.269	3.715	0.771	0.589
ID455	455	34	0.953	78.804	12.567	0	960.040	4	3.950	1	None	-10921639	65.814	6	0	255	86414	99.133	3.401	0.610	0.503
ID6585	6585	34	0.917	80.242	12.615	0	1200.050	5	3.950	1	None	-10921639	59.794	0	0	255	78510	96.577	3.222	0.699	0.509
ID8367	8367	34	0.909	77.782	14.507	0	1440.060	6	3.950	1	None	-10921639	68.656	32	0	255	90145	86.152	3.038	0.755	0.686
ID9340	9340	34	0.672	79.305	12.835	0	1680.070	7	3.950	1	None	-10921639	47.989	4	0	255	63009	83.503	2.756	0.446	0.354
ID5593	5593	34	0.597	80.939	12.752	0	1920.080	8	3.950	1	None	-10921639	45.426	16	0	255	59644	67.301	2.520	0.441	0.413
ID1440	1440	34	0.824	79.577	15.859	0	2160.090	9	3.950	1	None	-10921639	57.403	9	0	255	75370	89.508	3.076	0.598	0.480
ID2446	2446	34	0.915	78.128	20.794	0	2400.100	10	3.950	1	None	-10921639	69.901	0	0	255	91780	106.693	3.620	0.550	0.465
ID4430	4430	34	0.832	79.213	23.751	0	2640.110	11	3.950	1	None	-10921639	75.622	0	0	255	99292	107.981	3.088	0.422	0.416
ID12320	12320	34	0.696	81.119	26.042	0	2880.120	12	3.950	1	None	-10921639	61.338	0	0	255	80537	101.005	3.140	0.209	0.210
ID18505	18505	34	0.674	81.033	27.271	0	3120.130	13	3.950	1	None	-10921639	66.585	0	0	255	87426	102.726	2.749	0.300	0.299
ID11307	11307	35	1.205	386.359	10.033	0	0.000	0	3.950	1	None	-10921639	163.437	213	0	255	214593	100.873	6.116	0.505	1.087
ID5418	5418	35	1.300	387.197	13.211	0	240.010	1	3.950	1	None	-10921639	205.776	241	0	255	270184	69.188	7.724	0.597	2.224
ID3426	3426	35	1.212	388.682	14.004	0	480.020	2	3.950	1	None	-10921639	170.576	206	0	255	223966	93.814	5.558	0.475	1.171
ID10347	10347	35	1.032	388.870	14.745	0	720.030	3	3.950	1	None	-10921639	157.123	228	0	255	206302	108.767	15.010	0.322	0.703
ID469	469	35	0.901	388.603	16.570	0	960.040	4	3.950	1	None	-10921639	148.656	184	0	255	195185	109.100	15.010	0.284	0.603
ID6604	6604	35	0.952	389.044	17.622	0	1200.050	5	3.950	1	None	-10921639	142.258	165	0	255	186785	109.089	4.231	0.271	0.556
ID8381	8381	35	0.774	389.330	18.330	0	1440.060	6	3.950	1	None	-10921639	116.681	95	0	255	153202	109.775	4.399	0.116	0.220
ID9373	9373	35	0.422	395.457	21.512	0	1680.070	7	3.950	1	None	-10921639	87.629	54	0	255	115057	93.299	3.224	-0.022	-0.043
ID5627	5627	35	0.339	398.373	23.045	0	1920.080	8	3.950	1	None	-10921639	72.180	12	0	255	94772	85.879	3.454	-0.114	-0.217
ID1472	1472	35	0.309	397.178	24.792	0	2160.090	9	3.950	1	None	-10921639	83.260	61	0	255	109320	84.813	3.153	-0.053	-0.110
ID2475	2475	35	0.431	395.027	28.220	0	2400.100	10	3.950	1	None	-10921639	82.388	69	0	250	108175	79.837	3.409	0.009	0.018
ID4444	4444	35	0.417	392.977	28.022	0	2640.110	11	3.950	1	None	-10921639	86.249	64	0	255	113245	86.675	3.174	-0.040	-0.083
ID12330	12330	35	0.303	393.813	28.995	0	2880.120	12	3.950	1	None	-10921639	78.097	39	0	255	102541	87.350	3.242	-0.123	-0.252
ID18517	18517	35	0.438	392.739	30.431	0	3120.130	13	3.950	1	None	-10921639	88.204	78	0	255	115812	79.224	3.544	0.042	0.090
ID13349	13349	35	0.527	393.295	31.760	0	3360.140	14	3.950	1	None	-10921639	87.513	70	0	255	114905	85.631	3.571	0.066	0.127
ID14379	14379	35	0.398	392.665	31.885	0	3600.150	15	3.950	1	None	-10921639	85.119	86	0	255	111761	74.547	3.372	0.083	0.176
ID23748	23748	35	0.327	392.637	32.278	0	3840.160	16	3.950	1	None	-10921639	84.674	54	0	255	111177	87.719	3.310	-0.053	-0.108
ID15399	15399	35	0.269	390.778	32.739	0	4080.170	17	3.950	1	None	-10921639	76.631	42	0	255	100616	81.640	3.264	-0.118	-0.252
ID16459	16459	35	0.705	393.647	36.666	0	4320.180	18	3.950	1	None	-10921639	99.478	65	0	255	130615	101.513	4.360	0.122	0.213
ID22713	22713	35	0.841	391.301	37.686	0	4560.190	19	3.950	1	None	-10921639	109.034	65	0	255	143161	112.513	4.486	0.143	0.243
ID20637	20637	35	0.598	388.840	38.513	0	4800.200	20	3.950	1	None	-10921639	118.502	104	0	255	155593	106.039	3.281	0.084	0.173
ID21688	21688	35	0.771	390.089	39.386	0	5040.210	21	3.950	1	None	-10921639	118.998	93	0	255	156245	106.870	4.479	0.112	0.225
ID19586	19586	35	0.937	392.922	38.682	0	5280.220	22	3.950	1	None	-10921639	141.056	162	0	255	185206	108.707	4.827	0.183	0.401
ID17517	17517	35	1.154	392.004	39.297	0	5520.230	23	3.950	1	None	-10921639	165.992	207	0	255	217947	92.986	5.477	0.399	1.018
ID24818	24818	35	1.014	393.096	41.452	0	5760.240	24	3.950	1	None	-10921639	173.256	199	0	255	227485	79.652	6.399	0.376	1.188
ID25854	25854	35	1.139	391.984	40.286	0	6000.250	25	3.950	1	None	-10921639	162.564	189	0	255	213446	83.894	5.792	0.418	1.142
ID30026	30026	35	0.602	389.970	35.776	0	6240.260	26	3.950	1	None	-10921639	72.807	52	0	255	95596	68.722	13.605	0.297	0.486
ID27944	27944	35	0.790	389.545	36.042	0	6480.270	27	3.950	1	None	-10921639	108.837	87	0	255	142903	92.290	14.527	0.275	0.509
ID31085	31085	35	0.591	388.647	38.958	0	6720.280	28	3.950	1	None	-10921639	111.828	120	0	248	146830	67.881	4.556	0.182	0.507
ID32124	32124	35	0.501	389.090	37.756	0	6960.290	29	3.950	1	None	-10921639	113.095	120	0	255	148494	75.268	4.732	0.169	0.434
ID26890	26890	35	0.636	386.871	36.408	0	7200.300	30	3.950	1	None	-10921639	99.307	97	0	255	130390	73.786	4.653	0.202	0.452
ID28977	28977	35	0.482	386.974	35.730	0	7440.310	31	3.950	1	None	-10921639	93.566	91	0	255	122852	74.694	4.545	0.034	0.082
ID11308	11308	36	1.016	249.213	10.244	0	0.000	0	3.950	1	None	-10921639	124.742	128	0	255	163786	86.145	4.806	0.383	0.802
ID5406	5406	36	1.143	250.150	9.725	0	240.010	1	3.950	1	None	-10921639	134.184	141	0	255	176183	91.721	4.982	0.438	0.892
ID3410	3410	36	0.776	250.881	8.271	0	480.020	2	3.950	1	None	-10921639	102.452	99	0	255	134520	81.474	4.753	0.318	0.607
ID10323	10323	36	1.169	250.757	6.791	0	720.030	3	3.950	1	None	-10921639	132.787	129	0	255	174349	94.171	4.878	0.486	0.922
ID434	434	36	1.310	251.827	5.703	0	960.040	4	3.950	1	None	-10921639	157.678	182	0	255	207031	97.754	4.918	0.564	1.164
ID6559	6559	36	1.147	250.723	5.039	0	1200.050	5	3.950	1	None	-10921639	144.240	161	0	255	189387	101.527	4.799	0.492	0.937
ID8339	8339	36	1.034	250.743	4.821	0	1440.060	6	3.950	1	None	-10921639	133.880	138	0	255	175784	102.223	4.797	0.405	0.755
ID9310	9310	36	1.103	251.553	0.202	0	1680.070	7	3.950	1	None	-10921639	103.435	72	0	255	135810	105.357	4.573	0.496	0.651
ID5559	5559	36	1.144	252.159	0.000	0	1920.080	8	3.950	1	None	-10921639	96.681	42	0	255	126942	103.387	4.831	0.502	0.625
ID1400	1400	36	1.114	250.544	0.000	0	2160.090	9	3.950	1	None	-10921639	89.616	66	0	255	117666	90.104	4.987	0.532	0.691
ID2379	2379	36	0.304	249.333	0.000	0	2400.100	10	3.950	1	None	-10921639	64.590	52	0	246	84807	65.942	2.399	0.232	0.370
ID11309	11309	37	0.753	278.819	10.309	0	0.000	0	3.950	1	None	-10921639	103.740	95	7	226	136211	36.306	7.673	0.572	2.079
ID5402	5402	37	0.927	275.333	8.515	0	240.010	1	3.950	1	None	-10921639	123.099	116	0	255	161629	71.478	4.919	0.550	1.222
ID3414	3414	37	0.846	275.662	10.097	0	480.020	2	3.950	1	None	-10921639	104.081	102	0	255	136658	79.362	4.832	0.469	0.838
ID10339	10339	37	1.025	274.839	11.863	0	720.030	3	3.950	1	None	-10921639	110.496	97	0	255	145081	83.486	4.537	0.514	0.898
ID454	454	37	0.966	275.300	12.225	0	960.040	4	3.950	1	None	-10921639	107.221	105	0	255	140781	86.070	4.658	0.466	0.792
ID6588	6588	37	0.768	274.379	13.378	0	1200.050	5	3.950	1	None	-10921639	85.762	63	0	255	112605	87.818	2.938	0.390	0.548
ID8362	8362	37	0.661	274.497	12.935	0	1440.060	6	3.950	1	None	-10921639	88.446	69	0	255	116129	88.839	14.070	0.281	0.437
ID9345	9345	37	0.625	273.166	13.444	0	1680.070	7	3.950	1	None	-10921639	64.102	17	0	255	84166	88.928	2.766	0.263	0.300
ID5596	5596	37	0.613	274.053	12.999	0	1920.080	8	3.950	1	None	-10921639	72.298	39	0	255	94927	88.981	2.598	0.248	0.323
ID1429	1429	37	0.818	274.217	12.268	0	2160.090	9	3.950	1	None	-10921639	84.987	44	0	255	111588	93.459	3.263	0.295	0.414
ID2416	2416	37	0.670	272.019	11.609	0	2400.100	10	3.950	1	None	-10921639	66.405	17	0	255	87190	89.009	3.073	0.267	0.314
ID4381	4381	37	0.937	272.632	8.737	0	2640.110	11	3.950	1	None	-10921639	125.023	118	0	255	164155	78.954	12.530	0.577	1.158
ID12261	12261	37	1.400	271.987	7.704	0	2880.120	12	3.950	1	None	-10921639	139.762	142	0	255	183508	76.926	5.040	0.874	1.694
ID18445	18445	37	1.201	273.237	8.717	0	3120.130	13	3.950	1	None	-10921639	140.406	142	0	255	184353	99.606	8.923	0.715	1.175
ID13279	13279	37	1.403	276.689	8.392	0	3360.140	14	3.950	1	None	-10921639	148.959	162	0	255	195583	94.133	6.035	0.744	1.350
ID14300	14300	37	1.442	277.779	9.591	0	3600.150	15	3.950	1	None	-10921639	141.625	174	0	255	185954	111.697	4.798	0.738	1.076
ID23681	23681	37	1.397	277.623	11.792	0	3840.160	16	3.950	1	None	-10921639	136.430	145	0	255	179132	111.217	4.741	0.745	1.048
ID15320	15320	37	0.723	279.455	9.738	0	4080.170	17	3.950	1	None	-10921639	62.516	0	0	255	82084	101.683	15.010	0.283	0.271
ID16364	16364	37	0.903	277.704	11.022	0	4320.180	18	3.950	1	None	-10921639	69.742	0	0	255	91571	105.274	3.285	0.503	0.443
ID22621	22621	37	0.957	279.167	11.260	0	4560.190	19	3.950	1	None	-10921639	74.929	0	0	255	98382	104.783	3.895	0.423	0.425
ID20543	20543	37	0.951	281.414	13.164	0	4800.200	20	3.950	1	None	-10921639	76.562	5	0	255	100526	97.912	3.829	0.432	0.472
ID21593	21593	37	0.820	285.526	11.472	0	5040.210	21	3.950	1	None	-10921639	77.253	39	0	255	101433	87.294	4.396	0.318	0.427
ID19494	19494	37	0.906	288.311	10.363	0	5280.220	22	3.950	1	None	-10921639	87.526	49	0	255	114922	91.755	4.350	0.374	0.519
ID17413	17413	37	0.793	288.327	9.523	0	5520.230	23	3.950	1	None	-10921639	81.901	65	0	255	107536	77.382	3.264	0.431	0.638
ID24707	24707	37	1.307	288.900	8.411	0	5760.240	24	3.950	1	None	-10921639	117.708	109	0	255	154551	95.540	4.839	0.710	1.023
ID25741	25741	37	1.278	290.035	7.044	0	6000.250	25	3.950	1	None	-10921639	115.356	99	0	255	151462	86.488	4.749	0.785	1.173
ID29938	29938	37	1.317	291.657	7.648	0	6240.260	26	3.950	1	None	-10921639	116.200	97	0	255	152570	90.481	4.750	0.757	1.107
ID27856	27856	37	1.052	291.712	9.197	0	6480.270	27	3.950	1	None	-10921639	100.656	93	0	255	132161	74.313	4.703	0.672	1.089
ID30980	30980	37	0.889	291.236	9.769	0	6720.280	28	3.950	1	None	-10921639	86.513	74	0	255	113592	71.665	4.494	0.582	0.889
ID32032	32032	37	0.727	292.058	10.955	0	6960.290	29	3.950	1	None	-10921639	78.343	69	0	228	102864	69.545	4.362	0.426	0.673
ID26797	26797	37	0.784	291.210	10.055	0	7200.300	30	3.950	1	None	-10921639	80.044	74	0	242	105098	66.131	4.649	0.514	0.822
ID28889	28889	37	0.887	290.062	10.603	0	7440.310	31	3.950	1	None	-10921639	89.435	83	0	255	117428	75.427	4.683	0.510	0.801
ID36317	36317	37	0.912	289.251	10.880	0	7680.320	32	3.950	1	None	-10921639	81.916	61	0	255	107556	77.939	4.695	0.601	0.789
ID35243	35243	37	0.790	289.596	10.982	0	7920.330	33	3.950	1	None	-10921639	74.906	59	0	255	98351	67.856	4.659	0.573	0.804
ID33095	33095	37	0.828	288.343	11.044	0	8160.340	34	3.950	1	None	-10921639	73.312	57	0	255	96259	69.131	4.689	0.651	0.837
ID34170	34170	37	0.623	287.017	11.069	0	8400.350	35	3.950	1	None	-10921639	62.816	52	0	255	82477	58.446	4.640	0.539	0.753
ID37368	37368	37	0.606	288.258	11.388	0	8640.360	36	3.950	1	None	-10921639	61.166	53	0	255	80311	58.203	4.637	0.509	0.709
ID38455	38455	37	0.608	289.025	13.315	0	8880.370	37	3.950	1	None	-10921639	73.984	71	0	255	97141	63.834	5.197	0.535	0.808
ID39545	39545	37	0.257	288.709	14.200	0	9120.380	38	3.950	1	None	-10921639	39.793	34	0	124	52248	37.401	4.382	0.073	0.145
ID40579	40579	37	0.239	285.874	0.000	0	9360.390	39	3.950	1	None	-10921639	20.300	0	0	255	26654	50.239	1.580	0.695	0.331
ID43834	43834	37	0.234	287.893	0.000	0	9600.400	40	3.950	1	None	-10921639	18.781	0	0	146	24659	30.494	2.878	0.632	0.477
ID11310	11310	38	1.002	360.674	10.807	0	0.000	0	3.950	1	None	-10921639	136.699	162	0	255	179486	97.413	4.722	0.350	0.727
ID5410	5410	38	1.044	358.384	11.032	0	240.010	1	3.950	1	None	-10921639	130.621	132	0	255	171506	106.693	4.549	0.376	0.669
ID3418	3418	38	0.821	356.724	11.751	0	480.020	2	3.950	1	None	-10921639	96.684	56	0	255	126946	100.320	3.218	0.282	0.423
ID10343	10343	38	0.572	355.523	13.288	0	720.030	3	3.950	1	None	-10921639	69.761	42	0	255	91596	74.793	2.919	0.191	0.299
ID461	461	38	0.787	355.806	13.845	0	960.040	4	3.950	1	None	-10921639	81.654	35	0	255	107212	95.479	3.091	0.302	0.397
ID6589	6589	38	0.342	355.910	14.023	0	1200.050	5	3.950	1	None	-10921639	64.899	41	0	251	85213	69.849	2.695	0.118	0.196
ID11311	11311	39	1.587	302.325	11.212	0	0.000	0	3.950	1	None	-10921639	139.291	148	0	255	182889	106.025	4.994	0.874	1.226
ID5409	5409	39	1.562	301.633	10.680	0	240.010	1	3.950	1	None	-10921639	136.078	140	0	255	178671	107.112	4.951	0.861	1.176
ID3416	3416	39	1.487	300.951	10.988	0	480.020	2	3.950	1	None	-10921639	131.053	126	0	255	172072	105.330	4.986	0.795	1.102
ID10330	10330	39	1.283	301.627	9.894	0	720.030	3	3.950	1	None	-10921639	117.921	97	0	255	154830	98.061	4.717	0.634	0.933
ID444	444	39	1.029	301.000	9.257	0	960.040	4	3.950	1	None	-10921639	96.196	67	0	255	126305	90.252	4.422	0.474	0.685
ID6568	6568	39	0.941	300.060	7.900	0	1200.050	5	3.950	1	None	-10921639	81.305	44	0	255	106754	88.649	4.469	0.491	0.604
ID8345	8345	39	1.047	300.620	7.133	0	1440.060	6	3.950	1	None	-10921639	87.775	44	0	255	115248	97.464	4.456	0.495	0.597
ID9323	9323	39	1.224	303.850	6.222	0	1680.070	7	3.950	1	None	-10921639	109.563	88	0	255	143856	96.780	4.669	0.571	0.823
ID5578	5578	39	1.184	305.456	6.412	0	1920.080	8	3.950	1	None	-10921639	107.756	97	0	255	141484	88.630	4.782	0.637	0.946
ID1412	1412	39	1.261	304.603	5.281	0	2160.090	9	3.950	1	None	-10921639	114.398	96	0	255	150205	100.914	4.788	0.633	0.879
ID2393	2393	39	1.327	304.691	4.588	0	2400.100	10	3.950	1	None	-10921639	119.500	100	0	255	156903	103.667	4.835	0.776	1.007
ID4372	4372	39	1.323	304.317	5.217	0	2640.110	11	3.950	1	None	-10921639	114.066	102	0	255	149769	101.242	4.743	0.748	0.964
ID12256	12256	39	1.245	304.825	5.144	0	2880.120	12	3.950	1	None	-10921639	115.123	114	0	255	151156	91.217	4.806	0.749	1.081
ID18431	18431	39	1.150	303.003	4.594	0	3120.130	13	3.950	1	None	-10921639	110.644	92	0	255	145275	97.956	4.760	0.638	0.880
ID13275	13275	39	1.234	303.320	6.597	0	3360.140	14	3.950	1	None	-10921639	121.692	134	0	255	159782	90.877	4.929	0.633	1.038
ID14298	14298	39	1.207	304.345	8.614	0	3600.150	15	3.950	1	None	-10921639	134.389	139	0	255	176453	82.140	4.902	0.573	1.192
ID23672	23672	39	1.397	301.998	9.804	0	3840.160	16	3.950	1	None	-10921639	137.780	140	0	255	180905	89.164	4.911	0.711	1.285
ID15326	15326	39	1.171	300.055	10.996	0	4080.170	17	3.950	1	None	-10921639	125.041	126	0	255	164179	92.220	4.852	0.483	0.884
ID16362	16362	39	1.087	298.675	10.860	0	4320.180	18	3.950	1	None	-10921639	121.585	115	0	255	159641	95.121	4.682	0.372	0.693
ID22617	22617	39	1.455	299.915	9.316	0	4560.190	19	3.950	1	None	-10921639	172.295	194	0	255	226223	77.561	7.526	0.768	1.930
ID20533	20533	39	1.307	297.986	9.594	0	4800.200	20	3.950	1	None	-10921639	149.832	170	0	255	196729	85.908	4.930	0.580	1.281
ID21589	21589	39	1.053	297.878	10.595	0	5040.210	21	3.950	1	None	-10921639	126.128	131	0	255	165606	86.184	4.910	0.448	0.906
ID19495	19495	39	1.063	299.577	10.263	0	5280.220	22	3.950	1	None	-10921639	133.996	151	0	255	175937	79.143	5.035	0.507	1.139
ID17415	17415	39	1.090	299.110	9.646	0	5520.230	23	3.950	1	None	-10921639	123.113	134	0	255	161647	78.489	4.937	0.532	1.089
ID24717	24717	39	1.044	299.834	10.822	0	5760.240	24	3.950	1	None	-10921639	126.115	138	0	255	165589	76.559	4.847	0.538	1.153
ID25753	25753	39	1.222	299.677	9.790	0	6000.250	25	3.950	1	None	-10921639	105.173	80	0	255	138092	93.786	4.613	0.701	0.924
ID29952	29952	39	0.955	301.148	11.327	0	6240.260	26	3.950	1	None	-10921639	99.364	100	0	244	130465	72.521	4.897	0.602	1.029
ID27859	27859	39	1.185	301.703	10.410	0	6480.270	27	3.950	1	None	-10921639	102.773	105	0	255	134941	86.234	4.827	0.814	1.070
ID30985	30985	39	1.313	301.560	10.757	0	6720.280	28	3.950	1	None	-10921639	115.302	109	0	255	151392	85.678	4.915	0.862	1.246
ID32037	32037	39	1.083	302.809	12.616	0	6960.290	29	3.950	1	None	-10921639	103.070	126	0	255	135331	75.864	5.073	0.772	1.184
ID26809	26809	39	1.257	301.890	12.591	0	7200.300	30	3.950	1	None	-10921639	114.242	126	0	255	150000	87.482	4.988	0.770	1.136
ID28896	28896	39	1.230	300.612	12.993	0	7440.310	31	3.950	1	None	-10921639	113.443	120	0	255	148951	87.797	4.929	0.720	1.081
ID36324	36324	39	1.366	301.012	13.063	0	7680.320	32	3.950	1	None	-10921639	124.551	127	0	255	163535	91.057	4.924	0.773	1.193
ID35250	35250	39	1.248	300.710	12.269	0	7920.330	33	3.950	1	None	-10921639	114.468	126	0	255	150297	85.695	4.900	0.792	1.181
ID33098	33098	39	1.189	300.725	11.791	0	8160.340	34	3.950	1	None	-10921639	108.817	107	0	255	142877	79.151	5.034	0.834	1.250
ID34179	34179	39	1.299	299.852	12.856	0	8400.350	35	3.950	1	None	-10921639	117.737	124	0	255	154589	89.034	4.988	0.801	1.176
ID37375	37375	39	1.270	301.475	13.248	0	8640.360	36	3.950	1	None	-10921639	113.054	130	0	255	148440	88.278	4.881	0.861	1.185
ID38462	38462	39	1.350	300.979	14.607	0	8880.370	37	3.950	1	None	-10921639	124.334	131	0	255	163251	87.128	4.998	0.856	1.316
ID39555	39555	39	1.402	300.620	16.504	0	9120.380	38	3.950	1	None	-10921639	128.937	141	0	255	169294	94.865	4.970	0.785	1.195
ID40638	40638	39	1.252	299.669	16.728	0	9360.390	39	3.950	1	None	-10921639	122.559	134	0	255	160920	91.129	4.963	0.687	1.095
ID43896	43896	39	1.223	301.017	17.627	0	9600.400	40	3.950	1	None	-10921639	119.393	126	0	255	156763	89.365	4.882	0.654	1.057
ID47188	47188	39	1.265	302.321	16.400	0	9840.410	41	3.950	1	None	-10921639	119.167	131	0	255	156466	95.711	4.925	0.704	1.029
ID42809	42809	39	1.314	302.644	17.789	0	10080.420	42	3.950	1	None	-10921639	127.232	146	0	255	167055	87.545	4.959	0.802	1.293
ID41719	41719	39	1.373	302.365	16.897	0	10320.430	43	3.950	1	None	-10921639	124.309	141	0	255	163218	92.021	5.071	0.892	1.274
ID46080	46080	39	1.478	303.673	16.553	0	10560.440	44	3.950	1	None	-10921639	137.542	151	0	255	180592	93.206	5.018	0.916	1.411
ID49364	49364	39	1.281	303.641	16.927	0	10800.450	45	3.950	1	None	-10921639	113.115	124	0	255	148520	92.225	4.726	0.850	1.127
ID48286	48286	39	1.277	304.326	16.465	0	11040.460	46	3.950	1	None	-10921639	120.034	131	0	255	157604	91.554	5.055	0.818	1.180
ID44995	44995	39	1.329	306.420	16.503	0	11280.470	47	3.950	1	None	-10921639	123.056	135	0	255	161572	84.660	5.027	0.828	1.317
ID50467	50467	39	1.330	306.029	17.262	0	11520.480	48	3.950	1	None	-10921639	110.551	108	0	255	145153	94.477	4.932	0.890	1.102
ID51539	51539	39	1.239	307.040	17.497	0	11760.490	49	3.950	1	None	-10921639	108.714	103	0	255	142741	90.903	4.833	0.733	1.012
ID52630	52630	39	1.266	307.262	17.194	0	12000.500	50	3.950	1	None	-10921639	108.047	98	0	255	141866	97.331	4.769	0.796	0.984
ID57018	57018	39	1.278	306.442	16.786	0	12240.510	51	3.950	1	None	-10921639	107.265	94	0	255	140839	96.059	4.749	0.802	0.994
ID53741	53741	39	1.237	306.500	17.224	0	12480.520	52	3.950	1	None	-10921639	106.532	101	0	255	139876	93.856	4.732	0.834	1.032
ID55927	55927	39	1.045	307.257	18.237	0	12720.530	53	3.950	1	None	-10921639	96.658	86	0	255	126912	84.623	4.621	0.695	0.937
ID54822	54822	39	1.189	307.240	20.639	0	12960.540	54	3.950	1	None	-10921639	102.127	103	0	255	134093	85.104	4.741	0.844	1.099
ID58119	58119	39	1.001	307.473	20.177	0	13200.550	55	3.950	1	None	-10921639	88.819	81	0	255	116620	79.150	4.605	0.747	0.960
ID60310	60310	39	1.037	307.485	21.732	0	13440.560	56	3.950	1	None	-10921639	93.240	80	0	255	122424	76.948	4.687	0.800	1.077
ID61399	61399	39	1.194	308.193	22.211	0	13680.570	57	3.950	1	None	-10921639	107.411	102	0	255	141031	83.349	4.820	0.787	1.135
ID59213	59213	39	1.005	309.407	24.017	0	13920.580	58	3.950	1	None	-10921639	91.605	80	0	255	120278	69.897	4.754	0.724	1.101
ID62520	62520	39	1.024	309.299	24.560	0	14160.590	59	3.950	1	None	-10921639	87.857	76	0	255	115356	73.918	4.711	0.751	1.019
ID63601	63601	39	1.071	310.082	25.858	0	14400.600	60	3.950	1	None	-10921639	95.778	82	0	255	125757	73.354	4.784	0.760	1.128
ID64683	64683	39	0.845	311.463	26.644	0	14640.610	61	3.950	1	None	-10921639	88.496	84	0	255	116195	63.062	4.662	0.560	1.008
ID65776	65776	39	0.507	311.361	25.717	0	14880.620	62	3.950	1	None	-10921639	52.486	42	0	181	68914	46.733	4.605	0.502	0.750
ID66853	66853	39	0.562	311.636	25.935	0	15120.630	63	3.950	1	None	-10921639	53.997	40	0	210	70898	48.484	4.563	0.628	0.860
ID69076	69076	39	0.589	310.332	26.093	0	15360.640	64	3.950	1	None	-10921639	58.238	51	0	192	76467	51.638	4.518	0.530	0.782
ID75738	75738	39	0.535	311.158	27.213	0	15600.650	65	3.950	1	None	-10921639	53.756	38	0	198	70582	54.958	4.392	0.392	0.551
ID70183	70183	39	0.659	310.994	27.010	0	15840.660	66	3.950	1	None	-10921639	63.452	44	0	255	83312	65.161	3.243	0.396	0.553
ID67977	67977	39	0.765	309.745	28.745	0	16080.670	67	3.950	1	None	-10921639	74.239	57	0	250	97476	67.746	3.424	0.460	0.691
ID72405	72405	39	0.924	308.817	28.492	0	16320.680	68	3.950	1	None	-10921639	85.514	79	0	255	112280	75.723	4.568	0.577	0.826
ID71296	71296	39	1.036	308.114	28.682	0	16560.690	69	3.950	1	None	-10921639	91.226	77	0	255	119780	87.468	4.484	0.611	0.791
ID74633	74633	39	0.785	307.398	26.840	0	16800.700	70	3.950	1	None	-10921639	73.027	60	0	255	95885	72.131	4.536	0.559	0.726
ID73491	73491	39	0.528	305.985	26.016	0	17040.710	71	3.950	1	None	-10921639	58.184	57	0	230	76395	53.769	3.232	0.405	0.624
ID76841	76841	39	0.493	305.553	24.189	0	17280.720	72	3.950	1	None	-10921639	76.552	83	0	200	100513	54.220	15.010	0.332	0.704
ID77964	77964	39	0.542	305.631	24.515	0	17520.730	73	3.950	1	None	-10921639	68.155	63	0	203	89488	57.742	4.527	0.312	0.561
ID79079	79079	39	0.679	307.050	23.347	0	17760.740	74	3.950	1	None	-10921639	70.124	58	0	255	92073	65.567	3.313	0.441	0.655
ID80198	80198	39	0.629	306.455	22.094	0	18000.750	75	3.950	1	None	-10921639	68.210	64	0	225	89560	54.645	4.575	0.496	0.828
ID82420	82420	39	0.536	305.892	21.645	0	18240.760	76	3.950	1	None	-10921639	64.678	66	0	178	84922	49.897	4.839	0.519	0.885
ID81302	81302	39	0.376	306.016	19.458	0	18480.770	77	3.950	1	None	-10921639	55.199	61	0	142	72476	34.364	5.020	0.404	0.924
ID84650	84650	39	0.685	307.306	21.322	0	18720.780	78	3.950	1	None	-10921639	74.589	79	0	199	97936	59.591	4.705	0.553	0.892
ID83523	83523	39	0.617	305.829	18.890	0	18960.790	79	3.950	1	None	-10921639	66.167	60	0	203	86877	53.697	4.662	0.599	0.923
ID89187	89187	39	0.735	306.228	19.217	0	19200.800	80	3.950	1	None	-10921639	81.233	82	0	255	106659	61.829	4.842	0.733	1.112
ID85761	85761	39	0.669	307.781	19.341	0	19440.810	81	3.950	1	None	-10921639	79.621	86	0	214	104543	57.537	4.933	0.499	0.921
ID88034	88034	39	0.868	308.580	17.541	0	19680.820	82	3.950	1	None	-10921639	83.968	86	0	254	110250	68.983	4.756	0.720	1.019
ID86881	86881	39	0.786	307.886	16.226	0	19920.830	83	3.950	1	None	-10921639	76.024	81	0	226	99819	62.772	4.716	0.619	0.926
ID89513	89513	39	0.892	308.395	16.179	0	20160.840	84	3.950	1	None	-10921639	85.452	81	0	250	112199	69.574	4.682	0.707	1.018
ID91414	91414	39	0.851	306.381	14.122	0	20400.850	85	3.950	1	None	-10921639	80.073	84	0	227	105136	62.192	4.646	0.783	1.131
ID92536	92536	39	0.546	306.667	13.921	0	20640.860	86	3.950	1	None	-10921639	57.513	62	0	181	75515	47.846	4.673	0.590	0.892
ID93678	93678	39	0.713	308.865	13.673	0	20880.870	87	3.950	1	None	-10921639	71.244	63	0	255	93544	59.103	4.677	0.596	0.901
ID95918	95918	39	0.610	308.537	13.667	0	21120.880	88	3.950	1	None	-10921639	59.934	52	0	255	78693	58.350	3.101	0.525	0.707
ID97005	97005	39	0.313	310.707	0.000	0	21360.890	89	3.950	1	None	-10921639	46.254	8	0	255	60732	61.891	2.483	0.270	0.317
ID94758	94758	39	0.435	309.294	0.000	0	21600.900	90	3.950	1	None	-10921639	57.729	39	0	255	75798	67.795	7.390	0.395	0.483
ID99211	99211	39	0.632	311.716	0.000	0	21840.910	91	3.950	1	None	-10921639	52.646	0	0	255	69124	81.772	15.010	0.258	0.264
ID98115	98115	39	0.406	312.878	0.463	0	22080.920	92	3.950	1	None	-10921639	53.078	9	0	255	69692	73.727	3.120	0.190	0.230
ID100340	100340	39	0.247	312.290	3.206	0	22320.930	93	3.950	1	None	-10921639	50.137	29	0	255	65830	59.700	15.010	0.162	0.234
ID102565	102565	39	0.287	312.348	4.810	0	22560.940	94	3.950	1	None	-10921639	38.614	19	0	255	50700	54.201	2.976	0.191	0.228
ID11312	11312	40	0.427	50.290	11.685	0	0.000	0	3.950	1	None	-10921639	79.596	95	0	199	104510	58.868	4.461	0.160	0.374
ID5419	5419	40	0.280	52.666	13.620	0	240.010	1	3.950	1	None	-10921639	58.768	66	0	156	77162	46.463	4.680	0.028	0.069
ID3425	3425	40	0.790	56.745	14.007	0	480.020	2	3.950	1	None	-10921639	91.553	85	0	210	120209	53.785	4.935	0.571	1.237
ID10341	10341	40	1.085	56.851	12.948	0	720.030	3	3.950	1	None	-10921639	106.930	124	0	255	140399	71.450	4.966	0.771	1.303
ID458	458	40	1.026	58.591	13.225	0	960.040	4	3.950	1	None	-10921639	91.630	85	0	248	120310	79.784	4.821	0.838	1.047
ID6583	6583	40	0.887	60.183	12.438	0	1200.050	5	3.950	1	None	-10921639	79.602	57	0	255	104517	80.875	4.494	0.740	0.837
ID8360	8360	40	0.664	62.362	12.654	0	1440.060	6	3.950	1	None	-10921639	58.347	35	0	255	76609	71.258	4.510	0.560	0.588
ID9338	9338	40	0.386	61.816	12.700	0	1680.070	7	3.950	1	None	-10921639	40.629	11	0	255	53346	59.030	2.841	0.502	0.460
ID5592	5592	40	0.370	61.156	12.373	0	1920.080	8	3.950	1	None	-10921639	32.891	0	0	255	43186	63.672	2.360	0.147	0.133
ID11313	11313	41	0.849	367.770	11.727	0	0.000	0	3.950	1	None	-10921639	104.842	107	0	255	137658	91.876	4.774	0.249	0.455
ID5411	5411	41	0.822	365.753	11.019	0	240.010	1	3.950	1	None	-10921639	99.194	74	0	255	130242	100.490	4.597	0.181	0.302
ID3419	3419	41	0.830	365.099	11.684	0	480.020	2	3.950	1	None	-10921639	90.947	69	0	255	119414	90.225	4.711	0.292	0.455
ID10336	10336	41	0.679	362.963	11.367	0	720.030	3	3.950	1	None	-10921639	77.556	40	0	255	101831	85.388	4.154	0.175	0.270
ID448	448	41	1.005	362.132	10.761	0	960.040	4	3.950	1	None	-10921639	104.936	67	0	255	137781	102.801	4.704	0.313	0.487
ID6575	6575	41	1.015	359.856	10.340	0	1200.050	5	3.950	1	None	-10921639	99.237	55	0	255	130298	100.601	4.565	0.353	0.515
ID8353	8353	41	1.226	359.974	9.100	0	1440.060	6	3.950	1	None	-10921639	136.908	146	0	255	179760	101.370	4.860	0.463	0.855
ID9328	9328	41	1.204	358.364	7.869	0	1680.070	7	3.950	1	None	-10921639	150.286	169	0	255	197325	93.764	4.995	0.540	1.125
ID5579	5579	41	1.154	357.790	6.469	0	1920.080	8	3.950	1	None	-10921639	138.698	146	0	255	182110	95.175	15.010	0.473	0.935
ID1416	1416	41	1.164	355.393	6.433	0	2160.090	9	3.950	1	None	-10921639	130.836	146	0	255	171788	105.149	15.010	0.391	0.699
ID2402	2402	41	1.105	354.126	7.271	0	2400.100	10	3.950	1	None	-10921639	128.156	130	0	255	168269	97.710	4.678	0.399	0.749
ID4379	4379	41	1.203	352.310	8.479	0	2640.110	11	3.950	1	None	-10921639	124.986	125	0	255	164107	100.119	4.786	0.478	0.808
ID12266	12266	41	0.982	350.515	9.236	0	2880.120	12	3.950	1	None	-10921639	97.422	70	0	255	127915	91.401	4.524	0.398	0.607
ID18447	18447	41	0.901	349.981	9.288	0	3120.130	13	3.950	1	None	-10921639	93.062	62	0	255	122190	90.089	4.447	0.323	0.504
ID13282	13282	41	1.045	350.665	9.139	0	3360.140	14	3.950	1	None	-10921639	105.307	85	0	255	138268	98.172	4.564	0.402	0.615
ID14304	14304	41	0.767	351.905	10.610	0	3600.150	15	3.950	1	None	-10921639	89.002	65	0	255	116859	86.061	4.364	0.250	0.414
ID23678	23678	41	0.894	350.707	11.241	0	3840.160	16	3.950	1	None	-10921639	100.203	84	0	255	131566	87.304	4.553	0.322	0.559
ID15327	15327	41	0.877	350.081	11.142	0	4080.170	17	3.950	1	None	-10921639	107.342	115	0	255	140940	80.132	4.790	0.342	0.683
ID16366	16366	41	1.084	351.396	11.583	0	4320.180	18	3.950	1	None	-10921639	129.701	142	0	255	170297	74.460	5.049	0.506	1.171
ID22622	22622	41	1.077	351.873	11.422	0	4560.190	19	3.950	1	None	-10921639	128.289	141	0	255	168444	70.512	5.087	0.557	1.302
ID20542	20542	41	0.810	349.796	13.019	0	4800.200	20	3.950	1	None	-10921639	103.915	104	0	255	136440	80.736	4.586	0.264	0.538
ID21595	21595	41	0.643	348.655	13.181	0	5040.210	21	3.950	1	None	-10921639	84.749	64	0	255	111275	83.761	4.379	0.156	0.273
ID19504	19504	41	0.823	350.635	13.242	0	5280.220	22	3.950	1	None	-10921639	92.469	57	0	255	121412	90.842	4.054	0.258	0.418
ID17430	17430	41	0.771	351.329	13.293	0	5520.230	23	3.950	1	None	-10921639	85.282	70	0	255	111975	82.923	4.732	0.298	0.473
ID24723	24723	41	1.011	351.532	11.595	0	5760.240	24	3.950	1	None	-10921639	114.074	122	0	255	149779	86.525	4.932	0.403	0.758
ID25755	25755	41	1.034	352.209	10.094	0	6000.250	25	3.950	1	None	-10921639	109.451	105	0	255	143709	80.381	4.733	0.540	0.955
ID29946	29946	41	0.728	348.614	9.099	0	6240.260	26	3.950	1	None	-10921639	116.544	133	0	255	153022	78.852	4.974	0.337	0.746
ID27858	27858	41	0.729	348.081	9.744	0	6480.270	27	3.950	1	None	-10921639	111.312	129	0	255	146153	77.718	4.660	0.279	0.625
ID30981	30981	41	0.795	347.560	9.615	0	6720.280	28	3.950	1	None	-10921639	113.569	112	0	255	149116	84.825	4.754	0.287	0.598
ID32026	32026	41	0.733	351.591	10.085	0	6960.290	29	3.950	1	None	-10921639	105.906	122	0	245	139054	74.562	4.904	0.349	0.735
ID26802	26802	41	0.997	349.667	11.276	0	7200.300	30	3.950	1	None	-10921639	127.806	137	0	255	167809	72.994	4.945	0.427	1.048
ID28890	28890	41	0.926	348.954	10.971	0	7440.310	31	3.950	1	None	-10921639	125.765	136	0	255	165130	80.581	5.022	0.326	0.767
ID36315	36315	41	0.958	348.893	10.378	0	7680.320	32	3.950	1	None	-10921639	122.572	129	0	255	160937	87.932	4.917	0.356	0.732
ID35238	35238	41	1.030	348.771	8.551	0	7920.330	33	3.950	1	None	-10921639	126.615	138	0	255	166245	88.707	4.843	0.430	0.859
ID33088	33088	41	0.716	347.577	6.786	0	8160.340	34	3.950	1	None	-10921639	110.843	125	0	255	145537	77.125	4.562	0.242	0.560
ID34159	34159	41	0.646	345.963	6.000	0	8400.350	35	3.950	1	None	-10921639	98.834	97	0	255	129769	79.291	15.010	0.148	0.321
ID37352	37352	41	0.726	347.758	6.874	0	8640.360	36	3.950	1	None	-10921639	115.107	116	0	255	151136	88.033	3.715	0.244	0.513
ID38441	38441	41	0.819	348.131	7.803	0	8880.370	37	3.950	1	None	-10921639	110.040	99	0	255	144482	84.695	4.611	0.318	0.627
ID39529	39529	41	0.994	347.978	9.741	0	9120.380	38	3.950	1	None	-10921639	105.957	83	0	255	139121	89.241	4.569	0.406	0.686
ID40620	40620	41	1.066	347.694	11.169	0	9360.390	39	3.950	1	None	-10921639	119.122	123	0	255	156407	90.844	4.565	0.459	0.825
ID43880	43880	41	0.921	347.517	12.039	0	9600.400	40	3.950	1	None	-10921639	113.887	129	0	255	149533	82.688	4.562	0.372	0.746
ID47176	47176	41	1.041	347.602	12.691	0	9840.410	41	3.950	1	None	-10921639	119.244	121	0	255	156568	83.055	4.667	0.449	0.889
ID42787	42787	41	0.887	346.365	11.861	0	10080.420	42	3.950	1	None	-10921639	110.005	107	0	255	144437	71.910	4.753	0.427	0.915
ID41711	41711	41	0.834	349.114	14.884	0	10320.430	43	3.950	1	None	-10921639	86.091	64	0	255	113038	83.548	3.257	0.385	0.573
ID46073	46073	41	0.768	351.352	15.189	0	10560.440	44	3.950	1	None	-10921639	86.760	56	0	255	113916	92.288	3.284	0.298	0.432
ID49362	49362	41	0.668	351.927	16.390	0	10800.450	45	3.950	1	None	-10921639	69.231	21	0	255	90900	88.217	3.337	0.168	0.226
ID48288	48288	41	0.832	352.920	17.163	0	11040.460	46	3.950	1	None	-10921639	77.326	14	0	255	101529	97.652	3.649	0.297	0.363
ID44996	44996	41	0.801	356.057	16.471	0	11280.470	47	3.950	1	None	-10921639	79.430	43	0	255	104291	86.336	3.912	0.350	0.477
ID50465	50465	41	0.792	356.248	16.732	0	11520.480	48	3.950	1	None	-10921639	72.909	33	0	255	95730	83.507	3.423	0.354	0.456
ID51538	51538	41	0.765	358.266	16.968	0	11760.490	49	3.950	1	None	-10921639	71.468	37	0	249	93838	79.116	3.836	0.387	0.504
ID52627	52627	41	0.899	359.209	15.871	0	12000.500	50	3.950	1	None	-10921639	81.683	48	0	255	107250	85.348	4.475	0.449	0.593
ID57014	57014	41	1.144	357.487	15.207	0	12240.510	51	3.950	1	None	-10921639	101.193	62	0	255	132867	99.240	4.501	0.549	0.722
ID53733	53733	41	1.113	356.474	14.954	0	12480.520	52	3.950	1	None	-10921639	103.724	78	0	255	136189	96.725	4.483	0.503	0.718
ID55912	55912	41	0.994	358.120	15.122	0	12720.530	53	3.950	1	None	-10921639	98.430	78	0	255	129238	90.377	4.546	0.440	0.666
ID54810	54810	41	0.494	357.414	16.510	0	12960.540	54	3.950	1	None	-10921639	63.452	53	0	239	83312	57.772	3.150	0.248	0.437
ID58111	58111	41	0.522	357.307	17.087	0	13200.550	55	3.950	1	None	-10921639	69.340	60	0	242	91043	65.479	2.980	0.229	0.394
ID11314	11314	42	1.042	331.884	12.164	0	0.000	0	3.950	1	None	-10921639	149.842	164	0	255	196743	51.796	7.023	0.591	2.149
ID5413	5413	42	1.030	331.058	12.180	0	240.010	1	3.950	1	None	-10921639	142.250	148	0	255	186774	65.233	6.125	0.577	1.595
ID3417	3417	42	0.935	330.580	11.431	0	480.020	2	3.950	1	None	-10921639	141.821	153	0	249	186211	53.920	6.576	0.510	1.777
ID10340	10340	42	0.966	332.358	12.760	0	720.030	3	3.950	1	None	-10921639	131.897	148	0	252	173181	64.388	5.647	0.557	1.466
ID459	459	42	0.672	333.437	13.551	0	960.040	4	3.950	1	None	-10921639	104.216	118	0	255	136835	73.001	15.010	0.295	0.650
ID6581	6581	42	0.807	332.058	11.975	0	1200.050	5	3.950	1	None	-10921639	115.489	136	0	255	151637	74.081	5.327	0.438	0.950
ID8358	8358	42	0.854	332.179	12.227	0	1440.060	6	3.950	1	None	-10921639	115.621	123	0	244	151810	61.436	5.590	0.501	1.257
ID9334	9334	42	0.959	333.496	10.287	0	1680.070	7	3.950	1	None	-10921639	143.286	146	0	251	188134	47.693	7.173	0.604	2.262
ID5588	5588	42	0.731	332.395	10.197	0	1920.080	8	3.950	1	None	-10921639	118.949	122	0	255	156180	57.797	6.802	0.431	1.239
ID1424	1424	42	0.758	330.398	9.231	0	2160.090	9	3.950	1	None	-10921639	114.819	127	0	255	150757	75.650	4.890	0.387	0.847
ID2401	2401	42	0.532	328.655	6.589	0	2400.100	10	3.950	1	None	-10921639	80.206	85	0	195	105311	53.908	4.842	0.374	0.810
ID4377	4377	42	0.643	329.482	8.101	0	2640.110	11	3.950	1	None	-10921639	94.081	99	0	249	123529	49.407	5.030	0.509	1.285
ID12269	12269	42	0.460	330.237	9.822	0	2880.120	12	3.950	1	None	-10921639	85.292	90	0	242	111988	59.325	4.920	0.260	0.593
ID18459	18459	42	0.382	332.250	12.064	0	3120.130	13	3.950	1	None	-10921639	78.081	89	0	199	102521	51.416	3.455	0.231	0.570
ID11315	11315	43	0.670	342.301	13.196	0	0.000	0	3.950	1	None	-10921639	84.549	87	0	236	111013	60.070	4.923	0.357	0.740
ID5417	5417	43	0.716	340.505	13.270	0	240.010	1	3.950	1	None	-10921639	91.762	85	0	255	120484	67.289	4.844	0.342	0.696
ID3424	3424	43	0.820	339.802	13.182	0	480.020	2	3.950	1	None	-10921639	95.350	90	0	229	125195	64.402	4.887	0.444	0.910
ID10348	10348	43	0.811	341.310	14.860	0	720.030	3	3.950	1	None	-10921639	95.106	90	0	255	124874	66.492	4.871	0.486	0.935
ID463	463	43	0.895	340.527	15.233	0	960.040	4	3.950	1	None	-10921639	103.043	92	0	255	135296	74.217	4.805	0.430	0.835
ID6591	6591	43	1.052	339.884	14.971	0	1200.050	5	3.950	1	None	-10921639	113.647	117	0	255	149218	77.983	4.841	0.574	1.063
ID8365	8365	43	1.004	340.390	13.613	0	1440.060	6	3.950	1	None	-10921639	103.839	90	0	255	136341	84.153	4.618	0.482	0.802
ID11316	11316	44	0.992	376.892	13.261	0	0.000	0	3.950	1	None	-10921639	87.240	25	0	255	114546	106.876	4.048	0.383	0.452
ID5420	5420	44	1.042	375.053	14.311	0	240.010	1	3.950	1	None	-10921639	90.439	46	0	255	118746	102.970	3.892	0.517	0.599
ID3428	3428	44	1.232	374.798	14.253	0	480.020	2	3.950	1	None	-10921639	103.976	83	0	255	136521	104.019	4.521	0.651	0.788
ID10346	10346	44	1.257	373.996	14.827	0	720.030	3	3.950	1	None	-10921639	117.078	111	0	255	153724	95.200	4.940	0.755	1.058
ID467	467	44	1.153	373.289	16.114	0	960.040	4	3.950	1	None	-10921639	98.481	67	0	255	129306	98.671	4.648	0.773	0.870
ID6595	6595	44	1.183	374.964	15.494	0	1200.050	5	3.950	1	None	-10921639	96.736	69	0	255	127014	100.691	4.596	0.818	0.865
ID8370	8370	44	1.181	376.111	14.654	0	1440.060	6	3.950	1	None	-10921639	86.591	37	0	255	113694	102.984	3.888	0.825	0.760
ID9343	9343	44	1.130	376.297	13.048	0	1680.070	7	3.950	1	None	-10921639	87.842	35	0	255	115337	103.759	3.972	0.666	0.677
ID5591	5591	44	1.221	377.460	11.409	0	1920.080	8	3.950	1	None	-10921639	91.124	20	0	255	119646	109.207	4.368	0.728	0.703
ID1428	1428	44	1.252	376.151	11.505	0	2160.090	9	3.950	1	None	-10921639	96.109	51	0	255	126191	106.727	4.212	0.787	0.793
ID2417	2417	44	1.243	375.796	11.799	0	2400.100	10	3.950	1	None	-10921639	89.633	13	0	255	117688	112.857	4.372	0.778	0.695
ID4384	4384	44	1.142	376.768	10.143	0	2640.110	11	3.950	1	None	-10921639	80.834	2	0	255	106135	108.361	3.892	0.743	0.636
ID12264	12264	44	1.065	377.154	9.027	0	2880.120	12	3.950	1	None	-10921639	71.631	0	0	255	94051	107.999	3.766	0.683	0.538
ID18448	18448	44	1.071	377.457	9.466	0	3120.130	13	3.950	1	None	-10921639	69.359	0	0	255	91068	106.739	3.750	0.737	0.551
ID13285	13285	44	1.120	377.747	10.384	0	3360.140	14	3.950	1	None	-10921639	74.993	0	0	255	98466	109.037	3.868	0.727	0.579
ID14308	14308	44	1.123	378.871	11.982	0	3600.150	15	3.950	1	None	-10921639	71.291	0	0	255	93605	108.767	3.813	0.845	0.600
ID23680	23680	44	1.154	377.778	11.487	0	3840.160	16	3.950	1	None	-10921639	106.430	10	0	255	139743	119.501	5.059	0.731	0.752
ID15321	15321	44	0.975	376.219	9.706	0	4080.170	17	3.950	1	None	-10921639	83.411	0	0	255	109519	114.119	13.412	0.556	0.522
ID16369	16369	44	1.132	372.660	12.657	0	4320.180	18	3.950	1	None	-10921639	94.191	0	0	255	123673	117.221	4.457	0.581	0.590
ID22625	22625	44	0.997	369.782	13.887	0	4560.190	19	3.950	1	None	-10921639	82.837	0	0	255	108765	110.983	13.336	0.483	0.486
ID20549	20549	44	1.037	368.176	14.257	0	4800.200	20	3.950	1	None	-10921639	90.904	10	0	255	119357	112.565	3.428	0.561	0.581
ID21600	21600	44	1.021	367.420	13.915	0	5040.210	21	3.950	1	None	-10921639	77.165	0	0	255	101317	109.896	4.083	0.408	0.407
ID19507	19507	44	1.151	368.061	14.602	0	5280.220	22	3.950	1	None	-10921639	85.623	0	0	255	112423	114.354	4.430	0.542	0.526
ID17438	17438	44	1.123	366.395	16.077	0	5520.230	23	3.950	1	None	-10921639	81.954	0	0	255	107605	112.561	4.418	0.511	0.493
ID24739	24739	44	1.171	364.556	16.494	0	5760.240	24	3.950	1	None	-10921639	87.293	0	0	255	114616	114.771	4.499	0.539	0.533
ID25770	25770	44	1.029	364.886	15.298	0	6000.250	25	3.950	1	None	-10921639	73.663	0	0	255	96720	107.930	3.793	0.521	0.468
ID29961	29961	44	0.980	365.585	15.354	0	6240.260	26	3.950	1	None	-10921639	70.694	0	0	255	92821	108.338	3.755	0.464	0.413
ID27871	27871	44	0.896	364.316	14.997	0	6480.270	27	3.950	1	None	-10921639	66.395	0	0	255	87176	104.295	3.620	0.390	0.357
ID31008	31008	44	0.979	362.820	17.182	0	6720.280	28	3.950	1	None	-10921639	77.965	12	0	255	102368	105.241	3.779	0.446	0.457
ID32053	32053	44	1.208	361.896	17.238	0	6960.290	29	3.950	1	None	-10921639	92.077	22	0	255	120897	111.837	4.500	0.659	0.654
ID26822	26822	44	1.196	361.422	17.100	0	7200.300	30	3.950	1	None	-10921639	98.200	43	0	255	128937	105.889	4.499	0.675	0.748
ID28909	28909	44	0.887	361.374	16.423	0	7440.310	31	3.950	1	None	-10921639	92.373	33	0	255	121286	106.447	2.924	0.498	0.577
ID36346	36346	44	0.713	361.273	18.960	0	7680.320	32	3.950	1	None	-10921639	63.804	0	0	255	83775	100.297	3.262	0.194	0.207
ID35266	35266	44	0.859	361.409	17.230	0	7920.330	33	3.950	1	None	-10921639	87.101	47	0	255	114364	95.204	2.889	0.490	0.602
ID33117	33117	44	0.881	360.844	17.158	0	8160.340	34	3.950	1	None	-10921639	83.018	49	0	255	109002	93.862	3.111	0.508	0.596
ID34188	34188	44	0.747	362.990	15.400	0	8400.350	35	3.950	1	None	-10921639	65.064	0	0	255	85429	102.621	3.596	0.160	0.175
ID37383	37383	44	0.716	365.419	15.800	0	8640.360	36	3.950	1	None	-10921639	69.974	0	0	255	91876	106.483	3.448	0.131	0.153
ID38470	38470	44	0.784	364.198	16.767	0	8880.370	37	3.950	1	None	-10921639	71.251	0	0	255	93552	109.146	3.800	0.144	0.165
ID39559	39559	44	0.914	365.115	17.511	0	9120.380	38	3.950	1	None	-10921639	81.235	0	0	255	106662	111.365	4.350	0.256	0.298
ID40643	40643	44	0.888	365.820	18.221	0	9360.390	39	3.950	1	None	-10921639	82.053	0	0	255	107735	105.177	3.755	0.320	0.378
ID43901	43901	44	0.931	364.526	18.330	0	9600.400	40	3.950	1	None	-10921639	81.340	5	0	255	106800	103.069	3.307	0.443	0.485
ID47193	47193	44	0.873	364.497	17.925	0	9840.410	41	3.950	1	None	-10921639	78.919	5	0	255	103621	103.963	3.442	0.313	0.362
ID42811	42811	44	0.746	363.454	18.166	0	10080.420	42	3.950	1	None	-10921639	96.326	48	0	255	126476	105.763	4.634	0.291	0.411
ID41725	41725	44	0.765	364.337	19.095	0	10320.430	43	3.950	1	None	-10921639	82.383	0	0	255	108169	109.704	3.301	0.241	0.292
ID46088	46088	44	0.701	367.250	18.946	0	10560.440	44	3.950	1	None	-10921639	71.212	0	0	255	93502	106.852	3.312	0.166	0.190
ID49372	49372	44	0.725	367.447	20.346	0	10800.450	45	3.950	1	None	-10921639	68.009	0	0	255	89296	105.600	3.259	0.197	0.212
ID48305	48305	44	0.811	367.279	21.849	0	11040.460	46	3.950	1	None	-10921639	73.854	0	0	255	96970	104.177	3.362	0.342	0.362
ID45016	45016	44	0.901	368.607	22.855	0	11280.470	47	3.950	1	None	-10921639	75.242	6	0	255	98793	102.310	3.478	0.435	0.446
ID50481	50481	44	0.885	367.615	22.500	0	11520.480	48	3.950	1	None	-10921639	68.279	9	0	255	89650	100.778	3.606	0.445	0.417
ID51555	51555	44	0.866	369.716	22.990	0	11760.490	49	3.950	1	None	-10921639	69.864	5	0	255	91731	101.113	3.572	0.379	0.380
ID52648	52648	44	0.822	371.326	22.795	0	12000.500	50	3.950	1	None	-10921639	72.015	0	0	255	94556	103.599	3.387	0.333	0.347
ID57034	57034	44	0.951	368.812	22.510	0	12240.510	51	3.950	1	None	-10921639	91.039	22	0	255	119534	107.823	3.257	0.446	0.521
ID53761	53761	44	0.858	366.505	24.716	0	12480.520	52	3.950	1	None	-10921639	72.644	6	0	255	95382	103.227	3.389	0.350	0.365
ID55947	55947	44	0.828	367.459	25.505	0	12720.530	53	3.950	1	None	-10921639	66.977	0	0	255	87941	102.816	3.466	0.321	0.317
ID54845	54845	44	0.739	367.638	26.999	0	12960.540	54	3.950	1	None	-10921639	65.695	0	0	255	86258	102.984	3.605	0.160	0.176
ID58146	58146	44	0.706	368.063	28.689	0	13200.550	55	3.950	1	None	-10921639	66.818	0	0	255	87732	101.367	15.010	0.117	0.138
ID60338	60338	44	0.730	367.114	29.517	0	13440.560	56	3.950	1	None	-10921639	71.329	0	0	255	93655	102.376	15.010	0.130	0.160
ID61440	61440	44	0.655	369.256	32.634	0	13680.570	57	3.950	1	None	-10921639	63.427	0	0	255	83280	100.095	15.010	0.132	0.147
ID59250	59250	44	0.704	370.080	35.383	0	13920.580	58	3.950	1	None	-10921639	59.734	0	0	255	78431	100.625	13.501	0.160	0.163
ID62557	62557	44	0.681	370.636	36.605	0	14160.590	59	3.950	1	None	-10921639	60.072	0	0	255	78875	100.709	3.516	0.124	0.132
ID63636	63636	44	0.702	370.196	36.377	0	14400.600	60	3.950	1	None	-10921639	58.537	0	0	255	76859	100.103	3.326	0.175	0.174
ID64713	64713	44	0.717	369.840	36.861	0	14640.610	61	3.950	1	None	-10921639	56.002	0	0	255	73531	98.467	3.189	0.261	0.235
ID65802	65802	44	0.579	367.620	34.592	0	14880.620	62	3.950	1	None	-10921639	52.760	0	0	255	69274	89.358	2.925	0.163	0.166
ID66876	66876	44	0.591	368.476	33.946	0	15120.630	63	3.950	1	None	-10921639	55.486	4	0	255	72853	90.657	2.995	0.150	0.160
ID69097	69097	44	0.551	367.961	34.012	0	15360.640	64	3.950	1	None	-10921639	55.559	0	0	255	72949	93.444	15.010	0.080	0.088
ID75761	75761	44	0.549	367.879	35.214	0	15600.650	65	3.950	1	None	-10921639	53.400	0	0	255	70114	92.395	15.010	0.075	0.081
ID70214	70214	44	0.571	366.636	36.087	0	15840.660	66	3.950	1	None	-10921639	60.673	0	0	255	79663	96.774	15.010	0.126	0.140
ID68013	68013	44	0.621	364.543	40.051	0	16080.670	67	3.950	1	None	-10921639	72.984	0	0	255	95828	99.594	2.707	0.226	0.270
ID72445	72445	44	0.462	364.072	40.520	0	16320.680	68	3.950	1	None	-10921639	56.653	0	0	255	74386	93.260	15.010	0.018	0.022
ID71332	71332	44	0.486	363.564	40.118	0	16560.690	69	3.950	1	None	-10921639	53.343	0	0	255	70040	91.063	14.124	0.007	0.009
ID11317	11317	45	0.728	93.685	13.780	0	0.000	0	3.950	1	None	-10921639	82.886	86	0	191	108829	46.116	5.017	0.612	1.365
ID5422	5422	45	0.570	94.182	15.081	0	240.010	1	3.950	1	None	-10921639	71.813	81	0	182	94290	40.773	5.946	0.541	1.236
ID3431	3431	45	0.526	95.321	15.966	0	480.020	2	3.950	1	None	-10921639	67.397	70	0	155	88492	38.304	5.010	0.556	1.257
ID10353	10353	45	0.536	94.438	16.522	0	720.030	3	3.950	1	None	-10921639	73.893	84	0	174	97021	40.247	6.899	0.577	1.344
ID465	465	45	0.526	94.251	16.123	0	960.040	4	3.950	1	None	-10921639	61.533	61	0	179	80793	36.531	4.690	0.564	1.215
ID6605	6605	45	0.394	95.434	17.756	0	1200.050	5	3.950	1	None	-10921639	61.436	60	0	146	80665	29.655	4.947	0.427	1.240
ID8376	8376	45	0.426	96.424	16.387	0	1440.060	6	3.950	1	None	-10921639	59.015	58	0	149	77487	36.116	13.344	0.356	0.859
ID9356	9356	45	0.419	98.982	17.505	0	1680.070	7	3.950	1	None	-10921639	68.384	73	0	144	89788	31.233	5.585	0.424	1.303
ID11318	11318	46	1.526	187.791	14.007	0	0.000	0	3.950	1	None	-10921639	180.794	207	0	255	237383	76.393	5.904	0.743	2.018
ID5431	5431	46	1.493	188.373	16.988	0	240.010	1	3.950	1	None	-10921639	197.243	219	0	255	258980	66.062	7.176	0.678	2.413
ID3440	3440	46	1.427	188.007	17.738	0	480.020	2	3.950	1	None	-10921639	186.344	206	0	255	244670	67.989	6.820	0.674	2.208
ID10357	10357	46	1.480	186.425	17.803	0	720.030	3	3.950	1	None	-10921639	199.487	232	0	255	261927	74.580	6.731	0.634	2.075
ID475	475	46	1.403	185.399	17.725	0	960.040	4	3.950	1	None	-10921639	189.177	204	0	255	248389	65.779	6.883	0.673	2.313
ID6608	6608	46	1.148	184.034	18.831	0	1200.050	5	3.950	1	None	-10921639	153.254	167	0	255	201222	58.849	6.557	0.618	1.990
ID8379	8379	46	1.219	185.482	17.691	0	1440.060	6	3.950	1	None	-10921639	148.236	151	0	255	194634	73.898	5.944	0.645	1.574
ID9359	9359	46	0.826	185.677	18.464	0	1680.070	7	3.950	1	None	-10921639	96.922	112	0	227	127259	61.071	4.969	0.577	1.162
ID11319	11319	47	0.960	289.119	14.352	0	0.000	0	3.950	1	None	-10921639	122.011	123	0	255	160200	52.303	6.469	0.622	1.789
ID5416	5416	47	1.099	288.135	13.110	0	240.010	1	3.950	1	None	-10921639	146.173	152	0	255	191925	50.873	6.850	0.612	2.182
ID3427	3427	47	1.134	288.990	14.369	0	480.020	2	3.950	1	None	-10921639	154.330	160	0	255	202635	47.503	7.089	0.666	2.598
ID10350	10350	47	1.316	288.832	15.822	0	720.030	3	3.950	1	None	-10921639	168.372	171	0	255	221072	54.887	7.235	0.745	2.618
ID471	471	47	1.413	289.774	16.739	0	960.040	4	3.950	1	None	-10921639	177.481	183	0	255	233033	55.242	7.364	0.750	2.753
ID6598	6598	47	1.457	289.129	16.213	0	1200.050	5	3.950	1	None	-10921639	178.291	194	0	255	234096	66.095	7.187	0.742	2.299
ID8368	8368	47	1.220	288.244	14.816	0	1440.060	6	3.950	1	None	-10921639	159.967	170	3	255	210037	47.541	7.098	0.729	2.836
ID9347	9347	47	1.194	288.710	13.884	0	1680.070	7	3.950	1	None	-10921639	149.252	157	0	255	195968	55.284	6.890	0.657	2.141
ID5603	5603	47	0.960	286.910	14.660	0	1920.080	8	3.950	1	None	-10921639	126.421	134	0	255	165991	58.417	6.261	0.584	1.596
ID1438	1438	47	1.110	286.254	15.416	0	2160.090	9	3.950	1	None	-10921639	139.919	146	0	255	183713	53.645	7.359	0.638	2.032
ID2427	2427	47	1.050	286.647	15.016	0	2400.100	10	3.950	1	None	-10921639	147.063	148	0	255	193094	50.626	7.625	0.633	2.251
ID4404	4404	47	1.163	285.454	14.944	0	2640.110	11	3.950	1	None	-10921639	153.445	159	0	255	201473	49.464	7.691	0.656	2.457
ID12279	12279	47	0.922	285.017	14.652	0	2880.120	12	3.950	1	None	-10921639	140.045	144	0	243	183879	47.764	6.953	0.585	2.165
ID18467	18467	47	1.251	285.466	16.149	0	3120.130	13	3.950	1	None	-10921639	152.544	165	0	255	200290	66.438	6.120	0.663	1.831
ID13298	13298	47	1.090	288.238	15.614	0	3360.140	14	3.950	1	None	-10921639	155.587	157	0	255	204286	36.583	7.758	0.646	3.337
ID14325	14325	47	1.111	287.675	17.236	0	3600.150	15	3.950	1	None	-10921639	142.609	139	30	255	187246	49.006	6.193	0.589	2.158
ID23702	23702	47	1.159	289.551	18.117	0	3840.160	16	3.950	1	None	-10921639	160.423	162	27	255	210635	46.113	7.974	0.617	2.656
ID15352	15352	47	1.127	290.930	18.397	0	4080.170	17	3.950	1	None	-10921639	160.041	159	22	255	210134	39.331	8.092	0.563	2.932
ID16388	16388	47	0.966	288.668	17.411	0	4320.180	18	3.950	1	None	-10921639	143.847	146	23	230	188871	38.755	8.833	0.579	2.723
ID22633	22633	47	0.953	288.376	15.955	0	4560.190	19	3.950	1	None	-10921639	136.140	139	3	234	178752	33.328	7.641	0.653	3.229
ID20556	20556	47	1.179	289.037	17.000	0	4800.200	20	3.950	1	None	-10921639	148.196	149	0	255	194582	50.715	7.524	0.660	2.323
ID21610	21610	47	1.012	290.406	17.379	0	5040.210	21	3.950	1	None	-10921639	134.603	132	0	255	176734	49.501	6.873	0.589	2.017
ID19514	19514	47	0.930	292.824	17.491	0	5280.220	22	3.950	1	None	-10921639	137.266	142	0	255	180230	51.742	6.737	0.524	1.823
ID17444	17444	47	0.704	291.867	17.413	0	5520.230	23	3.950	1	None	-10921639	102.278	99	0	255	134291	51.275	6.594	0.511	1.349
ID24743	24743	47	0.799	290.717	17.846	0	5760.240	24	3.950	1	None	-10921639	107.312	116	0	200	140901	45.339	6.988	0.636	1.840
ID25780	25780	47	0.721	292.394	18.441	0	6000.250	25	3.950	1	None	-10921639	99.861	98	0	205	131117	37.792	6.965	0.655	2.092
ID29974	29974	47	0.766	290.385	18.741	0	6240.260	26	3.950	1	None	-10921639	98.394	103	0	228	129191	47.281	5.107	0.522	1.427
ID27888	27888	47	0.615	292.436	19.659	0	6480.270	27	3.950	1	None	-10921639	96.736	95	0	199	127014	36.482	6.491	0.439	1.619
ID31020	31020	47	0.896	288.266	21.532	0	6720.280	28	3.950	1	None	-10921639	121.243	123	0	241	159192	50.180	4.863	0.487	1.583
ID32072	32072	47	0.858	288.795	22.261	0	6960.290	29	3.950	1	None	-10921639	119.168	125	0	255	156467	55.741	4.966	0.425	1.276
ID26838	26838	47	0.804	290.035	21.022	0	7200.300	30	3.950	1	None	-10921639	115.522	117	0	245	151681	41.143	6.527	0.555	2.005
ID28925	28925	47	0.692	290.244	20.443	0	7440.310	31	3.950	1	None	-10921639	118.530	123	0	214	155630	32.117	7.798	0.518	2.520
ID36360	36360	47	0.818	289.745	22.425	0	7680.320	32	3.950	1	None	-10921639	123.981	124	0	231	162787	43.215	6.832	0.524	1.973
ID35283	35283	47	0.887	290.311	22.283	0	7920.330	33	3.950	1	None	-10921639	131.694	136	0	220	172914	39.167	7.048	0.536	2.348
ID33154	33154	47	0.704	290.387	27.556	0	8160.340	34	3.950	1	None	-10921639	106.209	115	0	255	139453	74.224	4.910	0.325	0.702
ID34233	34233	47	0.815	288.388	28.580	0	8400.350	35	3.950	1	None	-10921639	107.557	114	0	255	141222	81.129	4.645	0.315	0.636
ID37434	37434	47	0.510	289.139	30.087	0	8640.360	36	3.950	1	None	-10921639	98.075	103	0	255	128773	72.210	15.010	0.297	0.621
ID38533	38533	47	0.363	287.876	35.921	0	8880.370	37	3.950	1	None	-10921639	73.455	68	0	255	96446	55.951	4.706	0.151	0.345
ID39618	39618	47	0.503	287.681	36.175	0	9120.380	38	3.950	1	None	-10921639	89.887	84	0	255	118021	67.037	6.342	0.359	0.708
ID40709	40709	47	0.291	289.850	38.135	0	9360.390	39	3.950	1	None	-10921639	70.667	68	0	255	92786	50.416	4.553	0.136	0.335
ID43970	43970	47	0.277	290.553	39.661	0	9600.400	40	3.950	1	None	-10921639	74.054	70	0	216	97233	49.506	3.244	0.034	0.099
ID47270	47270	47	0.416	291.641	39.756	0	9840.410	41	3.950	1	None	-10921639	70.986	66	0	205	93205	57.625	4.444	0.108	0.240
ID42883	42883	47	0.506	293.068	39.368	0	10080.420	42	3.950	1	None	-10921639	90.446	84	0	255	118756	58.956	4.818	0.291	0.692
ID41792	41792	47	0.923	294.606	38.946	0	10320.430	43	3.950	1	None	-10921639	121.657	122	0	255	159735	75.191	5.251	0.524	1.113
ID46156	46156	47	0.834	296.726	38.640	0	10560.440	44	3.950	1	None	-10921639	117.107	130	0	255	153762	70.540	4.684	0.339	0.840
ID49435	49435	47	0.673	297.045	38.855	0	10800.450	45	3.950	1	None	-10921639	103.202	111	0	255	135504	73.722	3.240	0.200	0.466
ID48358	48358	47	0.610	296.153	38.397	0	11040.460	46	3.950	1	None	-10921639	108.067	122	0	241	141892	70.202	15.010	0.200	0.513
ID45067	45067	47	0.495	297.142	38.782	0	11280.470	47	3.950	1	None	-10921639	83.915	87	0	211	110181	58.260	13.520	0.209	0.499
ID50535	50535	47	0.484	296.169	38.404	0	11520.480	48	3.950	1	None	-10921639	75.778	80	0	233	99496	56.184	15.010	0.256	0.549
ID51609	51609	47	0.512	299.771	38.442	0	11760.490	49	3.950	1	None	-10921639	99.191	97	0	255	130238	70.494	4.474	0.132	0.328
ID52699	52699	47	0.460	298.972	38.541	0	12000.500	50	3.950	1	None	-10921639	90.510	94	0	255	118840	69.768	5.007	0.185	0.405
ID57082	57082	47	0.564	297.147	37.856	0	12240.510	51	3.950	1	None	-10921639	96.548	100	0	255	126768	69.540	5.572	0.338	0.701
ID53796	53796	47	0.751	296.657	37.360	0	12480.520	52	3.950	1	None	-10921639	99.023	101	0	255	130017	61.897	5.905	0.557	1.145
ID55986	55986	47	0.718	295.684	37.424	0	12720.530	53	3.950	1	None	-10921639	91.714	97	0	229	120420	48.260	5.417	0.576	1.389
ID54878	54878	47	0.585	294.013	38.208	0	12960.540	54	3.950	1	None	-10921639	74.603	76	0	188	97954	38.910	6.042	0.655	1.518
ID58178	58178	47	0.620	295.009	38.723	0	13200.550	55	3.950	1	None	-10921639	79.436	81	0	213	104300	43.244	5.113	0.628	1.417
ID60371	60371	47	0.501	292.153	39.996	0	13440.560	56	3.950	1	None	-10921639	58.014	66	0	173	76172	40.118	4.756	0.568	1.047
ID61469	61469	47	0.565	293.962	41.578	0	13680.570	57	3.950	1	None	-10921639	68.953	71	0	194	90535	48.109	4.636	0.531	0.994
ID59276	59276	47	0.499	295.000	43.015	0	13920.580	58	3.950	1	None	-10921639	59.472	61	0	190	78087	39.218	5.035	0.621	1.162
ID62578	62578	47	0.595	294.166	42.943	0	14160.590	59	3.950	1	None	-10921639	64.986	63	0	171	85327	40.101	4.748	0.660	1.289
ID63655	63655	47	0.766	294.112	43.364	0	14400.600	60	3.950	1	None	-10921639	78.416	76	0	207	102960	54.715	4.887	0.750	1.228
ID64737	64737	47	0.726	295.887	44.141	0	14640.610	61	3.950	1	None	-10921639	79.999	83	0	196	105039	55.661	4.914	0.675	1.159
ID65831	65831	47	1.034	295.864	43.755	0	14880.620	62	3.950	1	None	-10921639	102.658	106	0	255	134790	77.102	5.056	0.766	1.155
ID66908	66908	47	0.730	295.226	43.575	0	15120.630	63	3.950	1	None	-10921639	79.909	80	0	202	104920	51.220	5.587	0.790	1.377
ID69127	69127	47	1.023	294.153	42.075	0	15360.640	64	3.950	1	None	-10921639	87.733	58	0	255	115194	86.167	4.641	0.762	0.881
ID75788	75788	47	0.981	295.752	42.298	0	15600.650	65	3.950	1	None	-10921639	82.104	33	0	255	107802	96.113	4.640	0.762	0.739
ID70237	70237	47	0.916	296.089	42.657	0	15840.660	66	3.950	1	None	-10921639	80.116	42	0	255	105192	92.272	4.536	0.683	0.705
ID68024	68024	47	0.688	291.855	41.733	0	16080.670	67	3.950	1	None	-10921639	59.268	16	0	255	77819	84.424	2.638	0.460	0.443
ID72438	72438	47	0.665	290.333	39.523	0	16320.680	68	3.950	1	None	-10921639	52.864	5	0	255	69410	81.406	2.876	0.454	0.406
ID71328	71328	47	0.894	288.714	39.348	0	16560.690	69	3.950	1	None	-10921639	69.527	0	0	255	91289	99.196	3.368	0.448	0.434
ID11320	11320	48	0.920	145.569	14.771	0	0.000	0	3.950	1	None	-10921639	136.939	148	0	255	179801	71.942	15.010	0.491	1.254
ID5421	5421	48	0.943	145.672	15.003	0	240.010	1	3.950	1	None	-10921639	125.005	137	0	255	164131	72.810	15.010	0.455	1.073
ID3434	3434	48	0.749	147.315	16.458	0	480.020	2	3.950	1	None	-10921639	112.794	122	0	239	148098	60.191	6.067	0.434	1.134
ID10351	10351	48	0.797	146.810	15.984	0	720.030	3	3.950	1	None	-10921639	130.471	142	0	255	171309	61.988	11.349	0.443	1.292
ID460	460	48	0.756	145.407	13.876	0	960.040	4	3.950	1	None	-10921639	119.374	132	0	247	156738	58.744	6.820	0.439	1.240
ID6590	6590	48	0.646	143.960	14.946	0	1200.050	5	3.950	1	None	-10921639	119.317	123	0	228	156663	49.958	7.462	0.482	1.553
ID11321	11321	49	1.036	19.607	15.058	0	0.000	0	3.950	1	None	-10921639	146.048	152	0	255	191761	57.045	6.415	0.503	1.713
ID5423	5423	49	1.133	20.445	15.388	0	240.010	1	3.950	1	None	-10921639	162.394	170	0	255	213223	59.253	7.861	0.523	1.882
ID3436	3436	49	0.676	19.692	17.074	0	480.020	2	3.950	1	None	-10921639	126.696	133	0	255	166352	58.432	6.285	0.332	1.080
ID11322	11322	50	1.390	229.822	15.382	0	0.000	0	3.950	1	None	-10921639	165.056	190	0	255	216719	79.751	6.436	0.701	1.706
ID5424	5424	50	1.455	230.076	15.275	0	240.010	1	3.950	1	None	-10921639	172.181	198	0	255	226074	81.026	6.054	0.695	1.743
ID3430	3430	50	1.266	232.446	14.433	0	480.020	2	3.950	1	None	-10921639	154.133	172	0	255	202376	86.906	5.070	0.525	1.222
ID10349	10349	50	1.469	231.801	15.248	0	720.030	3	3.950	1	None	-10921639	165.779	184	0	255	217668	74.644	6.101	0.761	1.920
ID462	462	50	1.339	231.799	15.217	0	960.040	4	3.950	1	None	-10921639	146.221	160	0	255	191988	78.224	5.304	0.725	1.571
ID6594	6594	50	1.191	231.648	15.630	0	1200.050	5	3.950	1	None	-10921639	135.899	152	0	255	178435	70.534	5.067	0.741	1.640
ID8373	8373	50	1.143	232.371	15.568	0	1440.060	6	3.950	1	None	-10921639	136.859	155	0	255	179696	71.947	5.706	0.645	1.491
ID9348	9348	50	1.429	231.678	14.188	0	1680.070	7	3.950	1	None	-10921639	145.294	161	0	255	190771	96.950	5.024	0.685	1.218
ID5594	5594	50	1.233	233.257	12.809	0	1920.080	8	3.950	1	None	-10921639	143.759	154	0	255	188755	81.999	4.942	0.530	1.215
ID1430	1430	50	1.077	232.759	12.426	0	2160.090	9	3.950	1	None	-10921639	139.320	153	0	255	182927	78.856	5.047	0.431	1.064
ID2413	2413	50	1.140	232.800	11.107	0	2400.100	10	3.950	1	None	-10921639	127.887	136	0	255	167915	84.629	4.929	0.507	1.016
ID4390	4390	50	1.177	233.486	10.890	0	2640.110	11	3.950	1	None	-10921639	129.003	132	0	255	169381	87.033	4.828	0.525	1.020
ID12268	12268	50	1.421	233.675	9.535	0	2880.120	12	3.950	1	None	-10921639	151.039	174	0	255	198314	93.701	5.137	0.662	1.284
ID18444	18444	50	1.365	233.992	8.943	0	3120.130	13	3.950	1	None	-10921639	150.555	166	0	255	197679	94.366	5.042	0.633	1.236
ID13280	13280	50	1.339	234.758	8.708	0	3360.140	14	3.950	1	None	-10921639	149.671	179	0	255	196518	94.724	5.045	0.595	1.178
ID14295	14295	50	1.447	236.082	6.808	0	3600.150	15	3.950	1	None	-10921639	152.839	163	0	255	200677	87.974	5.153	0.689	1.417
ID23666	23666	50	1.320	235.518	7.158	0	3840.160	16	3.950	1	None	-10921639	139.778	154	0	255	183528	85.650	5.027	0.625	1.256
ID15312	15312	50	1.241	233.630	7.522	0	4080.170	17	3.950	1	None	-10921639	129.992	142	0	255	170679	87.754	4.907	0.617	1.131
ID16354	16354	50	1.239	233.059	8.261	0	4320.180	18	3.950	1	None	-10921639	139.280	163	0	255	182875	100.823	4.867	0.520	0.945
ID22618	22618	50	1.051	233.879	9.580	0	4560.190	19	3.950	1	None	-10921639	128.519	145	0	255	168745	89.103	4.846	0.399	0.823
ID20532	20532	50	1.031	233.917	9.680	0	4800.200	20	3.950	1	None	-10921639	121.141	118	0	255	159058	106.415	4.567	0.349	0.588
ID21587	21587	50	0.718	233.456	9.864	0	5040.210	21	3.950	1	None	-10921639	84.853	62	0	255	111412	83.791	4.354	0.266	0.425
ID19493	19493	50	0.955	235.485	10.228	0	5280.220	22	3.950	1	None	-10921639	103.827	82	0	255	136325	101.542	4.420	0.350	0.530
ID17423	17423	50	0.626	233.879	11.228	0	5520.230	23	3.950	1	None	-10921639	81.615	60	0	255	107160	85.103	3.667	0.163	0.268
ID24715	24715	50	0.984	234.801	10.565	0	5760.240	24	3.950	1	None	-10921639	106.580	100	0	255	139939	96.550	4.553	0.411	0.643
ID25751	25751	50	0.952	235.154	9.214	0	6000.250	25	3.950	1	None	-10921639	97.283	95	0	255	127732	84.538	4.688	0.505	0.773
ID29945	29945	50	1.024	235.908	8.903	0	6240.260	26	3.950	1	None	-10921639	101.557	89	0	255	133344	90.098	4.650	0.437	0.686
ID27853	27853	50	0.613	237.090	8.983	0	6480.270	27	3.950	1	None	-10921639	76.817	62	0	236	100861	67.731	4.479	0.203	0.383
ID30977	30977	50	0.464	238.049	8.803	0	6720.280	28	3.950	1	None	-10921639	65.505	51	0	229	86008	58.844	3.545	0.116	0.231
ID32030	32030	50	0.254	235.474	10.715	0	6960.290	29	3.950	1	None	-10921639	56.324	56	0	135	73953	32.485	5.118	0.260	0.716
ID26793	26793	50	0.294	234.530	9.132	0	7200.300	30	3.950	1	None	-10921639	51.776	58	0	147	67982	34.295	4.606	0.308	0.711
ID28878	28878	50	0.744	237.157	7.211	0	7440.310	31	3.950	1	None	-10921639	109.966	113	0	211	144386	50.934	5.328	0.472	1.385
ID36290	36290	50	0.530	238.597	3.688	0	7680.320	32	3.950	1	None	-10921639	120.550	124	0	255	158282	55.348	5.062	0.354	1.138
ID35208	35208	50	0.826	239.440	0.000	0	7920.330	33	3.950	1	None	-10921639	88.625	87	0	255	116364	79.125	4.924	0.443	0.688
ID33066	33066	50	0.680	238.879	0.799	0	8160.340	34	3.950	1	None	-10921639	107.510	127	0	245	141161	78.527	4.558	0.386	0.763
ID34155	34155	50	1.129	237.761	5.563	0	8400.350	35	3.950	1	None	-10921639	148.974	151	0	255	195603	75.026	5.117	0.451	1.234
ID37350	37350	50	1.064	238.639	6.623	0	8640.360	36	3.950	1	None	-10921639	132.880	138	0	255	174472	80.142	4.799	0.419	0.978
ID38443	38443	50	0.806	241.024	8.327	0	8880.370	37	3.950	1	None	-10921639	119.431	119	0	255	156813	62.814	4.931	0.366	1.019
ID39528	39528	50	1.206	241.140	9.454	0	9120.380	38	3.950	1	None	-10921639	143.883	148	0	255	188919	85.068	5.068	0.523	1.161
ID40616	40616	50	0.831	239.169	9.944	0	9360.390	39	3.950	1	None	-10921639	108.762	114	0	255	142805	66.740	5.070	0.452	1.015
ID43871	43871	50	0.937	237.301	9.666	0	9600.400	40	3.950	1	None	-10921639	117.390	115	0	255	154133	54.971	5.044	0.579	1.567
ID47162	47162	50	1.236	238.008	7.791	0	9840.410	41	3.950	1	None	-10921639	147.727	163	0	255	193966	67.903	5.760	0.690	1.777
ID42771	42771	50	1.074	238.558	6.695	0	10080.420	42	3.950	1	None	-10921639	140.455	152	0	255	184417	63.062	5.990	0.627	1.716
ID41680	41680	50	1.076	238.496	5.387	0	10320.430	43	3.950	1	None	-10921639	149.920	164	0	255	196845	60.379	6.293	0.573	1.810
ID46033	46033	50	1.305	238.835	5.143	0	10560.440	44	3.950	1	None	-10921639	171.324	178	0	255	224948	70.924	5.967	0.604	1.820
ID49316	49316	50	1.023	239.942	4.089	0	10800.450	45	3.950	1	None	-10921639	158.737	184	0	255	208422	72.435	5.748	0.606	1.654
ID48231	48231	50	0.995	241.708	1.139	0	11040.460	46	3.950	1	None	-10921639	114.181	129	0	255	149919	91.576	4.709	0.594	0.929
ID44935	44935	50	1.303	241.863	0.000	0	11280.470	47	3.950	1	None	-10921639	105.965	125	0	255	139132	89.926	6.969	0.801	1.048
ID50404	50404	50	1.279	240.248	0.000	0	11520.480	48	3.950	1	None	-10921639	80.554	57	0	255	105767	86.539	5.104	0.929	0.897
ID51476	51476	50	1.243	240.449	0.000	0	11760.490	49	3.950	1	None	-10921639	81.270	60	0	255	106707	86.696	5.042	0.913	0.895
ID52571	52571	50	1.644	242.468	0.000	0	12000.500	50	3.950	1	None	-10921639	113.855	108	0	255	149492	104.000	6.190	0.961	1.073
ID56958	56958	50	1.690	241.459	0.000	0	12240.510	51	3.950	1	None	-10921639	109.005	78	0	255	143124	109.102	4.960	0.946	0.971
ID53677	53677	50	1.569	239.844	0.000	0	12480.520	52	3.950	1	None	-10921639	95.775	5	0	255	125752	112.702	5.249	0.871	0.791
ID55854	55854	50	1.631	239.642	0.000	0	12720.530	53	3.950	1	None	-10921639	117.988	105	0	255	154918	113.446	6.262	0.834	0.946
ID54761	54761	50	1.175	238.648	3.412	0	12960.540	54	3.950	1	None	-10921639	148.454	165	0	255	194920	96.095	5.665	0.821	1.393
ID58076	58076	50	0.921	237.034	7.072	0	13200.550	55	3.950	1	None	-10921639	72.208	0	0	255	94809	103.707	3.103	0.567	0.504
ID60265	60265	50	0.949	234.942	7.908	0	13440.560	56	3.950	1	None	-10921639	68.123	0	0	255	89446	104.336	3.487	0.583	0.481
ID61355	61355	50	1.076	233.938	8.797	0	13680.570	57	3.950	1	None	-10921639	86.177	35	0	255	113150	100.973	4.375	0.530	0.591
ID59165	59165	50	0.952	233.735	9.423	0	13920.580	58	3.950	1	None	-10921639	77.184	23	0	255	101342	92.012	4.384	0.486	0.549
ID62473	62473	50	1.007	235.545	10.938	0	14160.590	59	3.950	1	None	-10921639	78.072	32	0	255	102509	91.107	4.418	0.569	0.622
ID63557	63557	50	0.928	237.146	11.586	0	14400.600	60	3.950	1	None	-10921639	72.695	36	0	255	95448	80.615	4.414	0.650	0.711
ID64632	64632	50	1.016	237.656	11.322	0	14640.610	61	3.950	1	None	-10921639	81.891	40	0	255	107523	87.856	4.623	0.601	0.700
ID65732	65732	50	1.145	238.114	11.192	0	14880.620	62	3.950	1	None	-10921639	94.538	70	0	255	124129	94.892	4.652	0.603	0.750
ID66806	66806	50	1.132	237.822	10.937	0	15120.630	63	3.950	1	None	-10921639	97.301	61	0	255	127756	98.820	4.645	0.496	0.653
ID69029	69029	50	1.031	237.440	10.264	0	15360.640	64	3.950	1	None	-10921639	89.458	69	0	255	117459	87.434	4.597	0.513	0.694
ID75684	75684	50	1.115	237.670	11.480	0	15600.650	65	3.950	1	None	-10921639	94.901	84	0	255	124605	85.102	4.800	0.655	0.883
ID70129	70129	50	0.995	236.780	11.800	0	15840.660	66	3.950	1	None	-10921639	80.790	54	0	255	106077	80.856	4.651	0.654	0.790
ID67924	67924	50	1.060	237.030	13.556	0	16080.670	67	3.950	1	None	-10921639	91.525	80	0	255	120172	77.514	4.810	0.710	0.980
ID72351	72351	50	1.048	237.721	13.141	0	16320.680	68	3.950	1	None	-10921639	85.960	64	0	255	112866	78.977	4.729	0.734	0.922
ID71239	71239	50	0.932	236.835	13.127	0	16560.690	69	3.950	1	None	-10921639	77.473	66	0	228	101722	66.835	4.822	0.825	1.048
ID74577	74577	50	0.814	236.275	11.633	0	16800.700	70	3.950	1	None	-10921639	65.219	42	0	232	85633	63.196	4.650	0.810	0.924
ID73438	73438	50	0.859	236.473	11.084	0	17040.710	71	3.950	1	None	-10921639	70.996	58	0	232	93218	68.942	4.590	0.771	0.897
ID76786	76786	50	1.213	237.413	8.915	0	17280.720	72	3.950	1	None	-10921639	102.591	104	0	255	134702	89.044	4.837	0.797	1.022
ID77897	77897	50	0.873	236.082	7.345	0	17520.730	73	3.950	1	None	-10921639	78.851	68	0	252	103532	71.816	4.684	0.639	0.856
ID79014	79014	50	0.846	235.819	5.400	0	17760.740	74	3.950	1	None	-10921639	71.849	61	0	252	94338	65.470	4.636	0.719	0.918
ID80127	80127	50	0.906	235.989	3.817	0	18000.750	75	3.950	1	None	-10921639	93.152	90	0	238	122308	67.517	4.736	0.815	1.239
ID82351	82351	50	0.799	235.207	3.537	0	18240.760	76	3.950	1	None	-10921639	84.855	91	0	215	111415	60.212	4.886	0.813	1.264
ID81241	81241	50	0.762	235.069	2.873	0	18480.770	77	3.950	1	None	-10921639	80.714	78	0	228	105978	55.421	4.910	0.905	1.384
ID84572	84572	50	0.804	234.393	0.000	0	18720.780	78	3.950	1	None	-10921639	59.610	51	0	199	78268	58.747	5.033	0.723	0.851
ID83457	83457	50	0.934	234.998	0.000	0	18960.790	79	3.950	1	None	-10921639	62.561	47	0	207	82142	63.599	4.853	0.739	0.836
ID89121	89121	50	0.654	234.191	0.000	0	19200.800	80	3.950	1	None	-10921639	50.759	37	0	161	66646	50.881	4.618	0.592	0.742
ID85696	85696	50	0.829	235.200	0.000	0	19440.810	81	3.950	1	None	-10921639	53.504	39	0	192	70251	54.286	4.675	0.826	0.892
ID87967	87967	50	0.640	236.614	0.000	0	19680.820	82	3.950	1	None	-10921639	41.935	3	0	184	55061	55.125	3.771	0.602	0.571
ID11323	11323	51	0.340	172.251	15.629	0	0.000	0	3.950	1	None	-10921639	75.415	83	0	173	99020	39.674	5.075	0.154	0.508
ID5400	5400	51	0.910	173.144	7.860	0	240.010	1	3.950	1	None	-10921639	119.218	130	0	255	156533	58.664	6.416	0.570	1.475
ID3408	3408	51	1.020	175.882	7.797	0	480.020	2	3.950	1	None	-10921639	124.394	137	0	255	163329	71.038	4.777	0.534	1.219
ID10320	10320	51	1.300	180.620	6.344	0	720.030	3	3.950	1	None	-10921639	172.624	204	0	255	226655	78.642	5.007	0.564	1.583
ID436	436	51	1.197	178.704	6.098	0	960.040	4	3.950	1	None	-10921639	178.960	198	0	255	234975	67.665	6.362	0.489	1.736
ID6566	6566	51	1.306	176.688	6.810	0	1200.050	5	3.950	1	None	-10921639	189.535	207	0	255	248859	67.411	6.507	0.519	1.922
ID8351	8351	51	1.491	179.304	8.335	0	1440.060	6	3.950	1	None	-10921639	220.414	250	0	255	289403	50.711	8.050	0.657	3.448
ID9331	9331	51	1.564	178.766	9.454	0	1680.070	7	3.950	1	None	-10921639	207.199	242	0	255	272052	68.072	7.030	0.677	2.458
ID5586	5586	51	1.607	180.387	9.254	0	1920.080	8	3.950	1	None	-10921639	203.034	251	0	255	266584	76.339	7.007	0.698	2.187
ID1422	1422	51	1.377	180.794	8.827	0	2160.090	9	3.950	1	None	-10921639	186.675	203	0	255	245104	68.731	8.441	0.660	2.160
ID2405	2405	51	1.509	181.516	8.905	0	2400.100	10	3.950	1	None	-10921639	188.289	203	0	255	247223	63.169	6.564	0.715	2.486
ID4380	4380	51	1.407	180.887	8.738	0	2640.110	11	3.950	1	None	-10921639	191.136	213	0	255	250961	74.256	8.350	0.644	2.017
ID12265	12265	51	1.180	181.145	9.245	0	2880.120	12	3.950	1	None	-10921639	182.513	193	0	255	239640	57.408	8.082	0.544	2.240
ID18457	18457	51	1.322	182.835	12.149	0	3120.130	13	3.950	1	None	-10921639	166.501	185	0	255	218616	81.563	5.790	0.613	1.551
ID13291	13291	51	1.098	183.635	12.529	0	3360.140	14	3.950	1	None	-10921639	143.480	155	0	255	188389	71.854	4.991	0.515	1.358
ID14301	14301	51	1.166	182.304	9.885	0	3600.150	15	3.950	1	None	-10921639	159.163	167	0	255	208981	63.204	7.820	0.656	1.994
ID23679	23679	51	1.249	184.064	11.422	0	3840.160	16	3.950	1	None	-10921639	150.258	167	0	255	197289	77.565	5.057	0.639	1.510
ID15323	15323	51	1.373	183.357	9.946	0	4080.170	17	3.950	1	None	-10921639	156.773	175	0	255	205843	84.984	5.712	0.708	1.529
ID16361	16361	51	1.203	180.199	10.310	0	4320.180	18	3.950	1	None	-10921639	146.107	152	0	255	191839	83.262	5.038	0.652	1.385
ID22616	22616	51	1.203	179.745	9.072	0	4560.190	19	3.950	1	None	-10921639	149.110	166	0	255	195781	68.283	8.589	0.677	1.763
ID20535	20535	51	0.900	179.015	10.155	0	4800.200	20	3.950	1	None	-10921639	107.175	103	0	255	140721	71.329	5.336	0.541	1.056
ID21590	21590	51	1.125	180.072	10.997	0	5040.210	21	3.950	1	None	-10921639	117.526	119	0	255	154311	64.224	5.898	0.787	1.611
ID19496	19496	51	1.414	180.805	10.746	0	5280.220	22	3.950	1	None	-10921639	145.628	164	0	255	191210	75.551	5.809	0.881	1.806
ID17426	17426	51	1.271	178.574	12.213	0	5520.230	23	3.950	1	None	-10921639	119.296	115	0	255	156636	85.687	4.890	0.750	1.193
ID24716	24716	51	0.727	179.098	10.832	0	5760.240	24	3.950	1	None	-10921639	80.902	80	0	188	106224	43.489	6.167	0.704	1.537
ID25750	25750	51	0.660	180.709	9.170	0	6000.250	25	3.950	1	None	-10921639	81.541	84	0	168	107063	34.164	6.914	0.757	2.056
ID29936	29936	51	0.809	181.711	7.596	0	6240.260	26	3.950	1	None	-10921639	90.677	84	0	217	119059	41.464	7.067	0.811	1.959
ID27855	27855	51	1.440	180.802	9.190	0	6480.270	27	3.950	1	None	-10921639	143.772	159	0	255	188772	103.071	6.092	0.854	1.285
ID30987	30987	51	1.267	180.178	10.994	0	6720.280	28	3.950	1	None	-10921639	113.634	72	0	255	149202	112.403	4.705	0.717	0.845
ID32034	32034	51	1.327	181.063	11.098	0	6960.290	29	3.950	1	None	-10921639	123.423	102	0	255	162054	116.726	4.529	0.792	0.935
ID26801	26801	51	1.330	180.281	10.943	0	7200.300	30	3.950	1	None	-10921639	127.225	121	0	255	167046	113.579	4.479	0.776	0.979
ID28907	28907	51	0.860	177.594	15.564	0	7440.310	31	3.950	1	None	-10921639	94.952	37	0	255	124672	106.927	3.198	0.507	0.597
ID36335	36335	51	0.829	176.934	16.732	0	7680.320	32	3.950	1	None	-10921639	64.291	10	0	255	84414	96.870	15.010	0.569	0.481
ID35271	35271	51	1.225	177.335	19.100	0	7920.330	33	3.950	1	None	-10921639	95.747	3	0	255	125716	115.583	4.502	0.615	0.631
ID33128	33128	51	0.846	177.245	20.472	0	8160.340	34	3.950	1	None	-10921639	63.091	18	0	255	82838	82.535	3.249	0.556	0.547
ID34206	34206	51	0.428	176.967	20.482	0	8400.350	35	3.950	1	None	-10921639	37.738	17	0	189	49550	45.420	3.270	0.426	0.497
ID37402	37402	51	0.267	177.342	21.727	0	8640.360	36	3.950	1	None	-10921639	32.076	13	0	158	42116	42.005	3.204	0.081	0.114
ID38485	38485	51	0.263	176.946	22.814	0	8880.370	37	3.950	1	None	-10921639	36.757	19	0	166	48262	41.834	2.881	0.047	0.079
ID39573	39573	51	0.598	176.924	23.247	0	9120.380	38	3.950	1	None	-10921639	67.261	56	0	218	88314	64.259	4.431	0.332	0.522
ID40658	40658	51	0.734	176.349	23.725	0	9360.390	39	3.950	1	None	-10921639	72.766	59	0	248	95542	71.022	4.439	0.388	0.573
ID43919	43919	51	0.996	176.032	24.367	0	9600.400	40	3.950	1	None	-10921639	92.425	73	0	255	121354	92.012	4.467	0.450	0.624
ID47216	47216	51	0.886	176.486	24.775	0	9840.410	41	3.950	1	None	-10921639	85.449	55	0	255	112195	87.564	4.378	0.371	0.528
ID42828	42828	51	0.472	175.695	24.359	0	10080.420	42	3.950	1	None	-10921639	72.856	63	0	211	95660	62.852	4.425	0.203	0.391
ID41732	41732	51	0.491	174.725	21.475	0	10320.430	43	3.950	1	None	-10921639	59.008	42	0	245	77478	63.156	3.195	0.189	0.297
ID46093	46093	51	1.121	174.427	21.049	0	10560.440	44	3.950	1	None	-10921639	99.008	64	0	255	129997	96.377	4.625	0.523	0.706
ID49375	49375	51	1.037	172.995	21.752	0	10800.450	45	3.950	1	None	-10921639	102.736	106	0	255	134893	82.783	4.674	0.543	0.873
ID48300	48300	51	1.302	172.554	21.209	0	11040.460	46	3.950	1	None	-10921639	116.800	101	0	255	153358	97.934	4.755	0.663	0.951
ID45003	45003	51	1.191	172.375	20.128	0	11280.470	47	3.950	1	None	-10921639	116.661	115	0	255	153176	87.911	4.811	0.689	1.083
ID50472	50472	51	1.135	172.244	20.122	0	11520.480	48	3.950	1	None	-10921639	115.104	132	0	255	151132	85.467	5.076	0.626	1.037
ID51541	51541	51	1.027	172.641	18.728	0	11760.490	49	3.950	1	None	-10921639	112.807	116	0	255	148115	80.312	4.763	0.513	0.952
ID52631	52631	51	0.921	173.871	17.743	0	12000.500	50	3.950	1	None	-10921639	103.179	104	0	255	135474	72.860	4.667	0.497	0.941
ID57013	57013	51	1.079	174.214	15.227	0	12240.510	51	3.950	1	None	-10921639	135.780	136	0	255	178279	62.572	5.000	0.536	1.514
ID53732	53732	51	1.250	174.647	14.970	0	12480.520	52	3.950	1	None	-10921639	156.764	158	0	255	205831	58.097	7.574	0.680	2.183
ID55916	55916	51	1.136	174.692	15.489	0	12720.530	53	3.950	1	None	-10921639	157.195	161	0	255	206397	51.696	8.480	0.629	2.347
ID54801	54801	51	1.167	172.926	13.694	0	12960.540	54	3.950	1	None	-10921639	152.668	157	8	255	200453	43.380	7.925	0.678	2.844
ID58099	58099	51	1.221	171.509	13.396	0	13200.550	55	3.950	1	None	-10921639	150.822	151	0	255	198029	56.945	6.938	0.665	2.116
ID60290	60290	51	1.216	171.613	14.780	0	13440.560	56	3.950	1	None	-10921639	154.040	166	0	255	202254	63.006	8.196	0.750	2.096
ID61380	61380	51	1.049	174.844	15.892	0	13680.570	57	3.950	1	None	-10921639	142.864	149	0	243	187580	48.759	7.048	0.626	2.257
ID59186	59186	51	0.787	175.044	17.010	0	13920.580	58	3.950	1	None	-10921639	120.566	122	0	223	158303	44.022	7.542	0.589	2.031
ID11324	11324	52	0.738	354.688	15.889	0	0.000	0	3.950	1	None	-10921639	100.382	97	0	253	131801	71.527	4.803	0.336	0.706
ID5426	5426	52	0.577	353.082	16.160	0	240.010	1	3.950	1	None	-10921639	86.550	91	0	253	113640	63.902	4.656	0.206	0.463
ID11325	11325	53	1.055	43.253	16.189	0	0.000	0	3.950	1	None	-10921639	118.308	126	0	255	155339	89.062	4.951	0.574	0.969
ID5433	5433	53	1.100	43.824	17.328	0	240.010	1	3.950	1	None	-10921639	125.219	135	0	255	164413	77.067	4.995	0.600	1.218
ID3441	3441	53	1.008	45.788	18.478	0	480.020	2	3.950	1	None	-10921639	134.992	145	0	235	177244	49.005	6.727	0.669	2.207
ID10359	10359	53	1.010	46.714	19.245	0	720.030	3	3.950	1	None	-10921639	128.536	143	0	252	168768	57.242	6.786	0.707	1.859
ID482	482	53	1.169	48.960	20.438	0	960.040	4	3.950	1	None	-10921639	127.947	137	0	255	167995	66.986	6.112	0.761	1.651
ID6611	6611	53	0.959	51.059	20.970	0	1200.050	5	3.950	1	None	-10921639	111.960	115	0	253	147004	64.471	4.968	0.631	1.344
ID8382	8382	53	0.641	53.524	19.941	0	1440.060	6	3.950	1	None	-10921639	88.184	85	0	236	115785	66.004	15.010	0.338	0.675
ID9369	9369	53	0.476	55.471	20.962	0	1680.070	7	3.950	1	None	-10921639	83.619	88	0	224	109792	55.047	6.354	0.347	0.782
ID5626	5626	53	0.622	56.231	21.961	0	1920.080	8	3.950	1	None	-10921639	74.777	70	0	214	98182	58.509	4.429	0.364	0.682
ID1462	1462	53	0.714	56.272	22.837	0	2160.090	9	3.950	1	None	-10921639	76.631	66	0	248	100617	59.477	4.652	0.462	0.814
ID2458	2458	53	0.488	56.447	24.428	0	2400.100	10	3.950	1	None	-10921639	52.460	39	0	157	68880	43.518	4.446	0.428	0.723
ID4432	4432	53	0.427	57.153	24.503	0	2640.110	11	3.950	1	None	-10921639	56.602	56	0	195	74318	45.048	4.548	0.279	0.548
ID12311	12311	53	0.414	57.573	22.986	0	2880.120	12	3.950	1	None	-10921639	59.235	45	0	194	77775	55.830	15.010	0.167	0.304
ID18491	18491	53	0.467	56.005	22.406	0	3120.130	13	3.950	1	None	-10921639	67.510	53	0	216	88640	62.399	3.529	0.199	0.359
ID13323	13323	53	0.654	55.524	23.390	0	3360.140	14	3.950	1	None	-10921639	86.800	88	0	227	113969	66.891	4.651	0.347	0.669
ID14347	14347	53	0.477	56.141	23.430	0	3600.150	15	3.950	1	None	-10921639	64.687	45	0	224	84934	64.144	2.744	0.228	0.375
ID23721	23721	53	0.768	54.012	24.471	0	3840.160	16	3.950	1	None	-10921639	88.693	87	0	255	116454	70.186	4.654	0.423	0.752
ID15379	15379	53	0.927	52.875	26.440	0	4080.170	17	3.950	1	None	-10921639	115.842	133	0	225	152100	66.921	5.240	0.535	1.207
ID16419	16419	53	0.965	53.274	26.678	0	4320.180	18	3.950	1	None	-10921639	122.772	139	0	232	161199	57.816	5.926	0.585	1.567
ID22672	22672	53	0.836	52.539	27.358	0	4560.190	19	3.950	1	None	-10921639	93.308	95	0	255	122513	73.280	4.626	0.503	0.853
ID20598	20598	53	0.756	51.059	29.022	0	4800.200	20	3.950	1	None	-10921639	81.111	67	0	244	106499	73.343	4.628	0.451	0.688
ID21647	21647	53	0.931	52.382	29.114	0	5040.210	21	3.950	1	None	-10921639	96.162	98	0	255	126261	82.485	4.509	0.552	0.829
ID19549	19549	53	0.910	54.176	28.438	0	5280.220	22	3.950	1	None	-10921639	92.601	87	0	255	121585	81.425	4.459	0.566	0.822
ID17480	17480	53	0.553	53.835	28.563	0	5520.230	23	3.950	1	None	-10921639	61.577	57	0	205	80850	56.882	4.461	0.445	0.667
ID24772	24772	53	0.461	57.563	27.455	0	5760.240	24	3.950	1	None	-10921639	44.079	25	0	137	57876	44.282	4.458	0.536	0.695
ID11326	11326	54	1.041	164.830	16.230	0	0.000	0	3.950	1	None	-10921639	136.626	131	0	255	179390	53.647	6.884	0.643	1.994
ID5428	5428	54	1.067	164.966	16.703	0	240.010	1	3.950	1	None	-10921639	148.614	148	0	255	195130	46.888	7.169	0.609	2.399
ID3437	3437	54	1.247	165.191	17.510	0	480.020	2	3.950	1	None	-10921639	181.825	183	74	255	238736	35.859	7.965	0.691	4.145
ID10352	10352	54	1.326	164.123	16.315	0	720.030	3	3.950	1	None	-10921639	176.549	174	0	255	231809	46.182	7.664	0.761	3.303
ID464	464	54	1.461	163.541	15.724	0	960.040	4	3.950	1	None	-10921639	190.141	192	57	255	249655	41.009	8.346	0.772	4.041
ID6599	6599	54	1.647	163.292	16.899	0	1200.050	5	3.950	1	None	-10921639	219.176	228	25	255	287778	37.909	7.984	0.771	5.036
ID8374	8374	54	1.659	165.067	16.033	0	1440.060	6	3.950	1	None	-10921639	221.129	234	79	255	290343	38.782	8.123	0.750	4.888
ID9353	9353	54	1.570	165.098	16.065	0	1680.070	7	3.950	1	None	-10921639	201.796	214	4	255	264958	52.054	7.627	0.741	3.299
ID5616	5616	54	1.511	167.186	18.924	0	1920.080	8	3.950	1	None	-10921639	198.854	212	23	255	261095	54.200	7.824	0.728	3.090
ID1449	1449	54	1.592	167.278	18.592	0	2160.090	9	3.950	1	None	-10921639	209.321	220	45	255	274839	45.828	8.257	0.724	3.835
ID2439	2439	54	1.639	166.795	19.131	0	2400.100	10	3.950	1	None	-10921639	213.637	237	27	255	280506	51.513	7.979	0.748	3.548
ID4412	4412	54	1.690	167.938	18.249	0	2640.110	11	3.950	1	None	-10921639	234.589	255	18	255	308015	33.697	8.055	0.734	5.893
ID12290	12290	54	1.659	168.870	17.193	0	2880.120	12	3.950	1	None	-10921639	219.950	243	0	255	288794	53.954	7.708	0.744	3.479
ID18470	18470	54	1.524	166.985	16.405	0	3120.130	13	3.950	1	None	-10921639	183.725	204	0	255	241231	76.377	6.638	0.734	2.037
ID13304	13304	54	1.539	167.533	17.060	0	3360.140	14	3.950	1	None	-10921639	188.903	205	0	255	248029	65.112	6.816	0.742	2.471
ID14322	14322	54	1.477	169.005	15.786	0	3600.150	15	3.950	1	None	-10921639	187.745	195	0	255	246509	62.709	6.954	0.733	2.532
ID23699	23699	54	1.298	168.816	17.678	0	3840.160	16	3.950	1	None	-10921639	174.743	187	0	255	229437	61.820	7.038	0.697	2.322
ID15349	15349	54	0.982	167.817	17.987	0	4080.170	17	3.950	1	None	-10921639	133.600	134	0	255	175417	45.392	7.116	0.716	2.456
ID16384	16384	54	0.962	166.906	16.215	0	4320.180	18	3.950	1	None	-10921639	119.318	114	0	255	156665	56.557	6.986	0.645	1.655
ID22632	22632	54	0.925	167.419	15.649	0	4560.190	19	3.950	1	None	-10921639	117.768	116	3	233	154629	41.831	7.876	0.740	2.396
ID20555	20555	54	0.947	165.436	16.883	0	4800.200	20	3.950	1	None	-10921639	122.563	124	19	251	160925	46.745	6.982	0.710	2.178
ID21602	21602	54	1.284	167.860	14.526	0	5040.210	21	3.950	1	None	-10921639	147.035	148	0	255	193057	77.695	8.605	0.719	1.584
ID19506	19506	54	1.403	168.823	14.254	0	5280.220	22	3.950	1	None	-10921639	163.865	178	0	255	215155	80.159	7.978	0.746	1.746
ID17432	17432	54	0.910	169.407	15.022	0	5520.230	23	3.950	1	None	-10921639	118.030	122	0	255	154973	85.095	7.355	0.501	0.926
ID24734	24734	54	0.688	171.123	16.115	0	5760.240	24	3.950	1	None	-10921639	76.034	38	0	255	99832	88.599	3.411	0.265	0.359
ID25774	25774	54	0.778	173.405	16.378	0	6000.250	25	3.950	1	None	-10921639	71.113	0	0	255	93372	96.352	4.421	0.301	0.342
ID29966	29966	54	0.542	174.928	16.001	0	6240.260	26	3.950	1	None	-10921639	55.503	5	0	255	72875	76.800	4.267	0.209	0.250
ID27880	27880	54	1.030	175.745	16.724	0	6480.270	27	3.950	1	None	-10921639	87.287	0	0	255	114608	107.559	4.532	0.504	0.544
ID31007	31007	54	0.695	176.547	17.130	0	6720.280	28	3.950	1	None	-10921639	71.077	2	0	255	93324	93.586	4.524	0.330	0.377
ID32057	32057	54	0.929	176.019	17.942	0	6960.290	29	3.950	1	None	-10921639	77.726	0	0	255	102054	102.176	4.549	0.548	0.538
ID26828	26828	54	0.851	176.503	18.330	0	7200.300	30	3.950	1	None	-10921639	75.140	0	0	255	98659	99.678	4.638	0.525	0.519
ID28924	28924	54	1.197	175.248	20.259	0	7440.310	31	3.950	1	None	-10921639	114.817	93	0	255	150755	109.901	4.835	0.661	0.831
ID36356	36356	54	1.123	170.271	21.996	0	7680.320	32	3.950	1	None	-10921639	99.331	42	0	255	130421	111.202	4.819	0.748	0.764
ID35279	35279	54	1.042	168.547	21.088	0	7920.330	33	3.950	1	None	-10921639	94.712	33	0	255	124357	108.798	4.802	0.666	0.696
ID33131	33131	54	0.927	166.900	20.816	0	8160.340	34	3.950	1	None	-10921639	91.788	56	0	255	120517	97.676	4.748	0.641	0.734
ID34203	34203	54	0.924	166.703	19.577	0	8400.350	35	3.950	1	None	-10921639	87.535	29	0	255	114933	103.010	4.678	0.581	0.624
ID37397	37397	54	0.837	167.261	20.076	0	8640.360	36	3.950	1	None	-10921639	78.004	10	0	255	102419	100.238	4.712	0.637	0.606
ID38477	38477	54	0.866	165.621	19.813	0	8880.370	37	3.950	1	None	-10921639	86.551	40	0	255	113641	98.108	4.867	0.616	0.673
ID39558	39558	54	0.813	165.026	17.349	0	9120.380	38	3.950	1	None	-10921639	74.585	27	0	255	97930	91.685	4.620	0.522	0.558
ID40637	40637	54	0.801	164.607	15.886	0	9360.390	39	3.950	1	None	-10921639	63.269	7	0	255	83072	86.667	4.420	0.634	0.567
ID43897	43897	54	0.961	165.033	17.825	0	9600.400	40	3.950	1	None	-10921639	78.446	32	0	255	103000	95.039	4.699	0.783	0.725
ID47187	47187	54	0.840	164.434	16.391	0	9840.410	41	3.950	1	None	-10921639	70.799	25	0	255	92959	90.645	4.777	0.723	0.655
ID42801	42801	54	0.879	163.315	15.427	0	10080.420	42	3.950	1	None	-10921639	83.484	27	0	255	109615	101.693	4.850	0.636	0.638
ID41714	41714	54	0.893	163.630	15.179	0	10320.430	43	3.950	1	None	-10921639	86.664	25	0	255	113790	106.388	4.825	0.728	0.686
ID46072	46072	54	1.014	164.231	14.540	0	10560.440	44	3.950	1	None	-10921639	109.621	71	0	255	143932	110.737	5.266	0.793	0.876
ID49355	49355	54	0.725	164.293	13.679	0	10800.450	45	3.950	1	None	-10921639	80.577	13	0	255	105797	104.652	4.747	0.597	0.575
ID48280	48280	54	0.873	164.645	13.212	0	11040.460	46	3.950	1	None	-10921639	99.750	38	0	255	130972	110.339	5.133	0.650	0.712
ID44982	44982	54	0.731	165.236	11.765	0	11280.470	47	3.950	1	None	-10921639	83.073	21	0	255	109075	105.021	4.725	0.531	0.549
ID50452	50452	54	0.817	164.717	12.972	0	11520.480	48	3.950	1	None	-10921639	100.203	44	0	255	131566	109.935	5.276	0.717	0.761
ID51532	51532	54	0.794	163.837	14.347	0	11760.490	49	3.950	1	None	-10921639	95.107	44	0	255	124876	106.382	5.019	0.737	0.759
ID52628	52628	54	0.880	163.864	16.137	0	12000.500	50	3.950	1	None	-10921639	96.353	50	0	255	126511	104.244	5.523	0.871	0.860
ID57019	57019	54	1.001	163.085	18.424	0	12240.510	51	3.950	1	None	-10921639	103.533	53	0	255	135939	107.844	5.078	0.893	0.906
ID53745	53745	54	1.094	162.032	19.863	0	12480.520	52	3.950	1	None	-10921639	102.564	43	0	255	134666	110.742	4.956	0.903	0.879
ID55926	55926	54	1.341	162.316	18.222	0	12720.530	53	3.950	1	None	-10921639	123.489	113	0	255	162141	108.909	5.492	0.979	1.122
ID54816	54816	54	1.324	161.264	17.690	0	12960.540	54	3.950	1	None	-10921639	121.873	106	0	255	160019	111.514	5.502	0.977	1.080
ID58117	58117	54	0.960	160.823	19.323	0	13200.550	55	3.950	1	None	-10921639	110.262	69	0	255	144774	109.484	5.084	0.907	0.958
ID60302	60302	54	0.588	158.858	18.723	0	13440.560	56	3.950	1	None	-10921639	63.724	1	0	255	83669	94.995	13.985	0.350	0.348
ID61390	61390	54	0.450	159.237	18.259	0	13680.570	57	3.950	1	None	-10921639	39.041	0	0	255	51261	76.838	2.636	0.140	0.125
ID59185	59185	54	0.450	159.000	16.745	0	13920.580	58	3.950	1	None	-10921639	41.813	0	0	255	54900	80.624	2.562	0.093	0.089
ID62493	62493	54	0.520	159.173	18.494	0	14160.590	59	3.950	1	None	-10921639	53.313	0	0	255	70000	91.673	2.730	0.129	0.133
ID63573	63573	54	0.593	158.852	18.651	0	14400.600	60	3.950	1	None	-10921639	56.455	0	0	255	74125	90.206	2.853	0.220	0.226
ID11328	11328	55	1.168	210.406	16.447	0	0.000	0	3.950	1	None	-10921639	154.148	209	0	255	202396	110.035	4.809	0.466	0.891
ID5432	5432	55	1.189	210.540	17.226	0	240.010	1	3.950	1	None	-10921639	163.046	213	0	255	214080	101.920	10.871	0.498	1.064
ID3438	3438	55	0.876	211.488	17.704	0	480.020	2	3.950	1	None	-10921639	112.848	75	0	255	148170	111.894	3.199	0.341	0.513
ID10382	10382	55	0.380	214.424	24.408	0	720.030	3	3.950	1	None	-10921639	82.663	90	0	191	108537	47.378	4.873	0.161	0.484
ID489	489	55	0.648	215.527	22.863	0	960.040	4	3.950	1	None	-10921639	93.932	107	0	228	123333	62.351	4.894	0.268	0.637
ID6616	6616	55	0.642	216.246	21.708	0	1200.050	5	3.950	1	None	-10921639	93.290	104	0	203	122490	54.653	5.135	0.377	0.934
ID8392	8392	55	0.846	214.491	21.464	0	1440.060	6	3.950	1	None	-10921639	104.769	112	0	243	137562	66.228	4.895	0.510	1.068
ID9368	9368	55	0.772	213.940	20.420	0	1680.070	7	3.950	1	None	-10921639	98.734	98	0	221	129638	60.057	5.001	0.493	1.086
ID11329	11329	56	0.771	402.206	16.604	0	0.000	0	3.950	1	None	-10921639	148.274	180	0	255	194684	106.625	4.480	0.150	0.364
ID5427	5427	56	0.806	401.314	16.537	0	240.010	1	3.950	1	None	-10921639	151.462	192	0	255	198869	106.769	4.553	0.231	0.533
ID3439	3439	56	0.788	401.653	17.578	0	480.020	2	3.950	1	None	-10921639	149.998	192	0	255	196948	107.563	3.294	0.201	0.466
ID10358	10358	56	0.777	401.697	18.565	0	720.030	3	3.950	1	None	-10921639	150.446	209	0	255	197536	112.380	3.764	0.208	0.460
ID476	476	56	0.644	402.038	18.799	0	960.040	4	3.950	1	None	-10921639	148.904	198	0	255	195511	111.669	15.010	0.123	0.292
ID6609	6609	56	0.574	403.212	19.113	0	1200.050	5	3.950	1	None	-10921639	134.519	152	0	255	176623	114.140	3.266	0.070	0.153
ID11330	11330	57	1.013	199.458	17.151	0	0.000	0	3.950	1	None	-10921639	121.228	135	0	218	159173	53.925	6.442	0.761	1.943
ID5425	5425	57	1.024	201.215	16.153	0	240.010	1	3.950	1	None	-10921639	124.018	128	0	255	162835	65.047	5.693	0.662	1.520
ID3433	3433	57	1.023	202.954	16.377	0	480.020	2	3.950	1	None	-10921639	112.654	121	0	255	147915	71.508	4.857	0.602	1.184
ID10355	10355	57	0.802	202.832	16.756	0	720.030	3	3.950	1	None	-10921639	108.766	117	0	230	142810	56.630	5.347	0.444	1.181
ID470	470	57	0.880	202.410	16.742	0	960.040	4	3.950	1	None	-10921639	98.731	98	0	255	129634	77.920	4.605	0.462	0.801
ID6596	6596	57	0.810	202.351	15.752	0	1200.050	5	3.950	1	None	-10921639	79.285	50	0	255	104101	82.350	4.503	0.512	0.652
ID8375	8375	57	0.808	204.421	16.180	0	1440.060	6	3.950	1	None	-10921639	82.331	55	0	255	108101	83.609	4.531	0.463	0.623
ID9354	9354	57	0.578	203.722	16.176	0	1680.070	7	3.950	1	None	-10921639	71.730	51	0	255	94182	69.454	4.929	0.394	0.584
ID11331	11331	58	1.165	210.406	16.447	0	0.000	0	3.950	1	None	-10921639	154.148	209	0	255	202396	110.035	4.809	0.466	0.891
ID5429	5429	58	1.189	210.691	16.901	0	240.010	1	3.950	1	None	-10921639	161.829	210	0	255	212482	102.373	4.813	0.504	1.059
ID11332	11332	59	0.979	254.417	17.108	0	0.000	0	3.950	1	None	-10921639	115.973	103	0	255	152272	92.080	4.661	0.496	0.835
ID5430	5430	59	0.988	254.542	16.668	0	240.010	1	3.950	1	None	-10921639	120.699	116	0	255	158478	99.409	4.588	0.479	0.787
ID3435	3435	59	1.202	254.287	16.776	0	480.020	2	3.950	1	None	-10921639	130.717	126	0	255	171632	100.979	4.819	0.636	1.007
ID10354	10354	59	1.380	253.727	16.606	0	720.030	3	3.950	1	None	-10921639	153.142	167	0	255	201076	88.639	5.490	0.743	1.473
ID466	466	59	1.469	253.439	16.247	0	960.040	4	3.950	1	None	-10921639	169.350	188	0	255	222356	82.478	5.943	0.775	1.793
ID6592	6592	59	1.599	253.694	15.059	0	1200.050	5	3.950	1	None	-10921639	194.321	235	0	255	255144	75.015	6.855	0.781	2.272
ID8366	8366	59	1.583	253.419	14.180	0	1440.060	6	3.950	1	None	-10921639	198.586	237	0	255	260744	74.528	6.727	0.723	2.237
ID9337	9337	59	1.477	253.046	12.140	0	1680.070	7	3.950	1	None	-10921639	179.672	198	0	255	235909	75.616	6.135	0.701	1.959
ID5587	5587	59	1.225	253.169	10.112	0	1920.080	8	3.950	1	None	-10921639	174.193	192	0	255	228716	73.875	6.358	0.523	1.620
ID1421	1421	59	1.018	250.217	8.497	0	2160.090	9	3.950	1	None	-10921639	141.398	144	0	255	185655	71.223	5.273	0.448	1.228
ID2398	2398	59	1.083	248.673	6.406	0	2400.100	10	3.950	1	None	-10921639	140.024	161	0	255	183851	82.280	5.025	0.464	1.078
ID4373	4373	59	0.896	247.297	5.620	0	2640.110	11	3.950	1	None	-10921639	130.308	143	0	255	171094	65.858	5.750	0.541	1.389
ID12259	12259	59	0.621	245.536	6.393	0	2880.120	12	3.950	1	None	-10921639	90.698	104	0	199	119087	50.806	4.977	0.395	1.010
ID18440	18440	59	0.857	244.354	5.760	0	3120.130	13	3.950	1	None	-10921639	96.963	98	0	255	127312	63.313	4.904	0.614	1.165
ID13271	13271	59	0.722	245.444	5.179	0	3360.140	14	3.950	1	None	-10921639	92.663	95	0	208	121666	52.973	6.397	0.663	1.395
ID14283	14283	59	0.728	246.177	4.177	0	3600.150	15	3.950	1	None	-10921639	89.445	97	0	238	117441	52.767	5.156	0.719	1.418
ID23656	23656	59	0.811	245.543	4.558	0	3840.160	16	3.950	1	None	-10921639	84.946	76	0	243	111534	59.937	4.920	0.732	1.198
ID15301	15301	59	0.645	243.523	4.439	0	4080.170	17	3.950	1	None	-10921639	68.726	57	0	223	90237	58.353	4.665	0.560	0.846
ID16344	16344	59	0.630	243.270	5.563	0	4320.180	18	3.950	1	None	-10921639	70.506	67	0	189	92575	49.285	4.547	0.555	1.022
ID22602	22602	59	0.709	243.753	5.458	0	4560.190	19	3.950	1	None	-10921639	76.489	79	0	192	100430	44.906	5.050	0.751	1.461
ID20524	20524	59	0.644	243.968	6.209	0	4800.200	20	3.950	1	None	-10921639	81.219	76	0	184	106640	37.267	6.750	0.632	1.689
ID21574	21574	59	0.485	243.739	7.167	0	5040.210	21	3.950	1	None	-10921639	68.685	74	0	159	90184	33.102	13.037	0.474	1.334
ID19492	19492	59	0.566	244.878	9.455	0	5280.220	22	3.950	1	None	-10921639	68.019	72	0	168	89309	45.383	4.761	0.481	0.973
ID17412	17412	59	0.505	243.207	9.423	0	5520.230	23	3.950	1	None	-10921639	61.712	58	0	165	81028	47.955	4.676	0.381	0.710
ID24709	24709	59	0.322	244.096	9.119	0	5760.240	24	3.950	1	None	-10921639	52.120	47	0	141	68433	40.180	4.586	0.195	0.424
ID11333	11333	60	1.211	417.901	17.168	0	0.000	0	3.950	1	None	-10921639	207.542	230	0	255	272502	59.447	6.972	0.432	2.108
ID5438	5438	60	1.213	416.326	18.630	0	240.010	1	3.950	1	None	-10921639	233.974	255	63	255	307208	38.002	8.256	0.403	3.539
ID3442	3442	60	1.251	415.349	20.052	0	480.020	2	3.950	1	None	-10921639	246.555	255	153	255	323727	18.590	8.942	0.409	7.696
ID10380	10380	60	1.334	415.073	23.861	0	720.030	3	3.950	1	None	-10921639	241.698	255	0	255	317350	34.379	7.826	0.469	4.486
ID500	500	60	1.342	414.880	24.535	0	960.040	4	3.950	1	None	-10921639	223.194	255	0	255	293054	65.156	6.980	0.459	2.156
ID6624	6624	60	1.337	414.977	23.714	0	1200.050	5	3.950	1	None	-10921639	246.026	255	15	255	323032	29.146	7.764	0.458	5.300
ID8402	8402	60	1.243	415.228	23.901	0	1440.060	6	3.950	1	None	-10921639	240.699	255	0	255	316038	36.612	7.608	0.405	3.787
ID9377	9377	60	1.303	416.750	23.124	0	1680.070	7	3.950	1	None	-10921639	222.176	255	0	255	291717	64.249	6.738	0.428	2.074
ID5625	5625	60	1.271	419.190	21.718	0	1920.080	8	3.950	1	None	-10921639	210.808	252	0	255	276791	63.715	6.793	0.438	2.017
ID1456	1456	60	1.278	418.523	20.577	0	2160.090	9	3.950	1	None	-10921639	213.142	255	0	255	279855	73.201	6.671	0.441	1.781
ID2445	2445	60	1.299	416.529	20.390	0	2400.100	10	3.950	1	None	-10921639	230.760	255	0	255	302988	52.769	7.288	0.450	2.716
ID4423	4423	60	1.216	414.658	20.841	0	2640.110	11	3.950	1	None	-10921639	238.469	255	0	255	313110	52.121	9.286	0.385	2.542
ID12305	12305	60	1.311	412.437	20.737	0	2880.120	12	3.950	1	None	-10921639	246.051	255	0	255	323065	32.122	7.955	0.450	4.757
ID18494	18494	60	1.368	412.198	23.167	0	3120.130	13	3.950	1	None	-10921639	242.774	255	0	255	318762	43.660	7.658	0.483	3.620
ID13328	13328	60	1.338	411.929	24.808	0	3360.140	14	3.950	1	None	-10921639	240.963	255	0	255	316385	40.165	8.124	0.499	3.994
ID14354	14354	60	1.168	411.982	25.192	0	3600.150	15	3.950	1	None	-10921639	235.258	255	0	255	308894	46.770	7.801	0.441	3.077
ID23727	23727	60	1.368	411.947	25.579	0	3840.160	16	3.950	1	None	-10921639	230.082	255	0	255	302098	57.937	7.200	0.500	2.649
ID15378	15378	60	1.294	409.878	25.883	0	4080.170	17	3.950	1	None	-10921639	216.297	255	0	255	283998	72.333	7.145	0.495	1.981
ID16425	16425	60	1.291	409.392	27.663	0	4320.180	18	3.950	1	None	-10921639	208.899	255	0	255	274284	79.793	7.012	0.464	1.660
ID11334	11334	61	0.558	57.664	17.519	0	0.000	0	3.950	1	None	-10921639	65.843	57	0	196	86452	49.856	4.515	0.370	0.714
ID5436	5436	61	0.871	59.100	18.273	0	240.010	1	3.950	1	None	-10921639	88.414	77	0	255	116088	71.721	3.241	0.504	0.826
ID3447	3447	61	0.362	62.233	21.512	0	480.020	2	3.950	1	None	-10921639	45.193	11	0	242	59339	60.012	4.765	0.354	0.394
ID10363	10363	61	0.513	63.363	21.130	0	720.030	3	3.950	1	None	-10921639	45.449	7	0	255	59674	72.415	2.514	0.328	0.310
ID484	484	61	0.381	65.350	21.952	0	960.040	4	3.950	1	None	-10921639	40.724	0	0	255	53470	74.461	2.459	0.095	0.095
ID6639	6639	61	0.502	68.182	27.781	0	1200.050	5	3.950	1	None	-10921639	51.624	32	0	208	67782	57.154	3.403	0.369	0.487
ID8415	8415	61	0.470	70.191	28.317	0	1440.060	6	3.950	1	None	-10921639	48.770	34	0	214	64035	49.971	4.504	0.467	0.621
ID9404	9404	61	0.329	72.394	30.214	0	1680.070	7	3.950	1	None	-10921639	49.602	35	0	173	65127	49.821	3.831	0.174	0.295
ID5650	5650	61	0.663	75.168	27.784	0	1920.080	8	3.950	1	None	-10921639	60.171	17	0	255	79004	86.996	2.734	0.391	0.389
ID1482	1482	61	0.743	75.092	27.704	0	2160.090	9	3.950	1	None	-10921639	58.883	0	0	255	77313	95.468	3.101	0.343	0.315
ID2477	2477	61	0.965	74.304	29.349	0	2400.100	10	3.950	1	None	-10921639	77.446	0	0	255	101686	105.200	3.953	0.429	0.442
ID4450	4450	61	0.902	74.288	29.798	0	2640.110	11	3.950	1	None	-10921639	79.264	0	0	255	104074	103.217	4.165	0.279	0.335
ID12328	12328	61	0.768	74.510	28.699	0	2880.120	12	3.950	1	None	-10921639	75.998	0	0	255	99786	99.196	15.010	0.138	0.186
ID18511	18511	61	0.841	74.071	28.626	0	3120.130	13	3.950	1	None	-10921639	83.512	30	0	255	109651	97.157	4.386	0.212	0.301
ID13344	13344	61	1.054	76.615	29.491	0	3360.140	14	3.950	1	None	-10921639	102.983	84	0	255	135217	98.627	4.532	0.477	0.674
ID14369	14369	61	1.121	77.512	29.784	0	3600.150	15	3.950	1	None	-10921639	117.971	123	0	255	154896	95.493	4.714	0.620	0.945
ID23741	23741	61	1.049	76.892	30.444	0	3840.160	16	3.950	1	None	-10921639	102.251	80	0	255	134256	98.088	4.708	0.428	0.625
ID15392	15392	61	0.995	75.501	31.499	0	4080.170	17	3.950	1	None	-10921639	100.738	107	0	255	132269	83.886	4.751	0.457	0.754
ID16432	16432	61	1.073	75.225	29.957	0	4320.180	18	3.950	1	None	-10921639	114.348	112	0	255	150139	89.166	4.780	0.477	0.828
ID22684	22684	61	1.069	73.341	29.782	0	4560.190	19	3.950	1	None	-10921639	103.825	76	0	255	136322	94.592	4.610	0.426	0.655
ID20600	20600	61	0.933	72.138	30.180	0	4800.200	20	3.950	1	None	-10921639	93.877	73	0	255	123261	91.124	4.596	0.335	0.518
ID21654	21654	61	0.873	72.916	31.141	0	5040.210	21	3.950	1	None	-10921639	89.360	69	0	255	117330	83.001	4.730	0.362	0.573
ID19556	19556	61	0.898	75.359	30.822	0	5280.220	22	3.950	1	None	-10921639	91.206	88	0	255	119754	76.233	4.712	0.478	0.774
ID17494	17494	61	1.055	75.659	32.072	0	5520.230	23	3.950	1	None	-10921639	111.371	122	0	255	146230	80.157	4.836	0.614	1.057
ID24788	24788	61	0.932	77.252	32.093	0	5760.240	24	3.950	1	None	-10921639	93.753	83	0	255	123098	79.307	4.710	0.450	0.734
ID25820	25820	61	0.923	80.878	31.286	0	6000.250	25	3.950	1	None	-10921639	97.368	95	0	255	127844	78.258	4.773	0.433	0.752
ID30009	30009	61	1.007	84.361	30.818	0	6240.260	26	3.950	1	None	-10921639	99.910	98	0	255	131182	81.652	4.884	0.495	0.810
ID27924	27924	61	0.638	87.186	30.245	0	6480.270	27	3.950	1	None	-10921639	70.181	55	0	199	92148	61.778	4.554	0.369	0.612
ID31052	31052	61	0.467	89.977	31.394	0	6720.280	28	3.950	1	None	-10921639	62.013	57	0	166	81423	48.281	4.465	0.295	0.585
ID32105	32105	61	0.449	90.220	31.789	0	6960.290	29	3.950	1	None	-10921639	59.768	54	0	167	78476	48.169	3.342	0.269	0.527
ID26874	26874	61	0.352	89.667	32.350	0	7200.300	30	3.950	1	None	-10921639	57.395	56	0	162	75359	36.642	4.720	0.230	0.587
ID28964	28964	61	0.329	91.424	32.558	0	7440.310	31	3.950	1	None	-10921639	56.502	53	0	162	74187	38.099	4.539	0.178	0.447
ID36394	36394	61	0.377	89.163	33.466	0	7680.320	32	3.950	1	None	-10921639	58.210	56	0	168	76430	36.193	4.713	0.284	0.712
ID35317	35317	61	0.368	89.657	32.717	0	7920.330	33	3.950	1	None	-10921639	63.539	66	0	158	83427	41.207	4.743	0.171	0.450
ID33168	33168	61	0.522	89.208	32.654	0	8160.340	34	3.950	1	None	-10921639	67.312	50	0	214	88381	59.725	4.373	0.224	0.412
ID34251	34251	61	0.512	89.958	33.919	0	8400.350	35	3.950	1	None	-10921639	62.603	61	0	169	82198	45.678	4.865	0.384	0.761
ID37441	37441	61	0.649	90.384	33.874	0	8640.360	36	3.950	1	None	-10921639	68.593	62	0	199	90063	50.409	4.681	0.569	0.987
ID38527	38527	61	0.709	91.272	34.178	0	8880.370	37	3.950	1	None	-10921639	72.391	64	0	197	95049	52.760	4.850	0.600	1.029
ID39609	39609	61	0.730	91.301	34.816	0	9120.380	38	3.950	1	None	-10921639	69.414	62	0	182	91140	56.235	4.718	0.598	0.924
ID40702	40702	61	0.918	91.467	36.267	0	9360.390	39	3.950	1	None	-10921639	81.389	59	0	223	106864	69.743	4.689	0.713	0.971
ID43958	43958	61	0.877	92.156	36.563	0	9600.400	40	3.950	1	None	-10921639	74.067	63	0	231	97250	65.236	4.740	0.806	1.014
ID47259	47259	61	0.953	91.945	37.135	0	9840.410	41	3.950	1	None	-10921639	76.400	63	0	233	100313	73.348	4.718	0.764	0.903
ID42876	42876	61	1.060	91.044	37.487	0	10080.420	42	3.950	1	None	-10921639	87.535	74	0	255	114933	82.515	4.755	0.736	0.900
ID41787	41787	61	1.133	91.000	38.230	0	10320.430	43	3.950	1	None	-10921639	93.774	84	0	250	123125	85.057	4.675	0.760	0.952
ID46155	46155	61	1.127	91.459	38.536	0	10560.440	44	3.950	1	None	-10921639	93.605	88	0	255	122904	85.318	4.893	0.819	0.988
ID49437	49437	61	1.059	91.343	39.871	0	10800.450	45	3.950	1	None	-10921639	89.028	88	0	255	116894	78.168	4.797	0.848	1.045
ID48364	48364	61	0.911	91.246	39.631	0	11040.460	46	3.950	1	None	-10921639	83.940	84	0	255	110213	67.889	4.906	0.769	1.075
ID45069	45069	61	1.126	92.056	39.416	0	11280.470	47	3.950	1	None	-10921639	96.193	91	0	255	126301	82.860	4.876	0.808	1.038
ID50540	50540	61	1.127	91.767	40.337	0	11520.480	48	3.950	1	None	-10921639	94.312	89	0	255	123832	84.148	4.873	0.780	0.982
ID51614	51614	61	1.020	91.866	40.295	0	11760.490	49	3.950	1	None	-10921639	87.055	88	0	255	114303	77.880	4.879	0.782	0.981
ID52709	52709	61	1.136	92.218	41.320	0	12000.500	50	3.950	1	None	-10921639	92.792	85	0	255	121836	86.803	4.815	0.794	0.946
ID57094	57094	61	1.268	91.010	41.361	0	12240.510	51	3.950	1	None	-10921639	98.915	74	0	255	129875	99.947	4.700	0.780	0.867
ID53810	53810	61	0.959	90.181	41.032	0	12480.520	52	3.950	1	None	-10921639	84.040	63	0	255	110345	81.723	4.732	0.639	0.802
ID55995	55995	61	1.013	89.725	41.065	0	12720.530	53	3.950	1	None	-10921639	75.350	34	0	255	98935	88.576	4.441	0.700	0.701
ID54893	54893	61	0.993	88.471	41.191	0	12960.540	54	3.950	1	None	-10921639	77.155	45	0	255	101305	85.198	4.566	0.683	0.735
ID58190	58190	61	0.932	87.754	41.220	0	13200.550	55	3.950	1	None	-10921639	75.172	41	0	255	98701	83.745	4.495	0.642	0.702
ID60377	60377	61	0.885	87.005	42.192	0	13440.560	56	3.950	1	None	-10921639	71.388	30	0	255	93732	83.520	4.434	0.661	0.681
ID61474	61474	61	0.988	87.282	43.350	0	13680.570	57	3.950	1	None	-10921639	74.495	24	0	255	97812	89.090	4.461	0.744	0.713
ID59283	59283	61	0.944	86.399	44.876	0	13920.580	58	3.950	1	None	-10921639	72.276	40	0	255	94899	80.031	4.444	0.786	0.795
ID62582	62582	61	0.609	84.987	44.309	0	14160.590	59	3.950	1	None	-10921639	61.795	40	0	206	81137	62.603	3.436	0.537	0.690
ID63658	63658	61	0.368	85.013	44.329	0	14400.600	60	3.950	1	None	-10921639	50.836	43	0	176	66748	47.888	13.497	0.269	0.450
ID64745	64745	61	0.594	85.472	46.198	0	14640.610	61	3.950	1	None	-10921639	54.992	49	0	172	72205	39.990	4.838	0.809	1.230
ID65843	65843	61	0.603	85.645	47.011	0	14880.620	62	3.950	1	None	-10921639	50.625	43	0	189	66470	49.506	4.716	0.710	0.849
ID66920	66920	61	0.785	86.346	47.358	0	15120.630	63	3.950	1	None	-10921639	69.824	70	0	191	91679	58.810	4.886	0.819	1.069
ID69147	69147	61	0.912	87.132	47.150	0	15360.640	64	3.950	1	None	-10921639	80.503	82	0	239	105700	72.316	4.864	0.667	0.891
ID75801	75801	61	0.752	86.059	47.203	0	15600.650	65	3.950	1	None	-10921639	68.861	60	0	228	90414	63.938	4.744	0.573	0.785
ID70251	70251	61	0.821	85.746	47.645	0	15840.660	66	3.950	1	None	-10921639	70.928	28	0	254	93128	78.222	4.570	0.452	0.564
ID68058	68058	61	0.721	88.922	51.291	0	16080.670	67	3.950	1	None	-10921639	69.641	59	0	199	91439	64.140	4.711	0.461	0.685
ID72481	72481	61	0.694	90.908	51.794	0	16320.680	68	3.950	1	None	-10921639	68.915	54	0	225	90486	68.648	4.633	0.360	0.531
ID71371	71371	61	0.842	92.105	51.566	0	16560.690	69	3.950	1	None	-10921639	79.080	51	0	251	103832	77.741	4.587	0.424	0.606
ID74721	74721	61	0.888	93.333	51.923	0	16800.700	70	3.950	1	None	-10921639	81.893	82	0	250	107525	73.572	4.725	0.600	0.835
ID73585	73585	61	0.986	92.864	51.816	0	17040.710	71	3.950	1	None	-10921639	88.200	89	0	226	115806	69.819	4.909	0.756	1.088
ID76939	76939	61	0.854	93.569	50.596	0	17280.720	72	3.950	1	None	-10921639	77.526	80	0	233	101792	70.344	4.898	0.580	0.809
ID78060	78060	61	0.933	92.981	50.102	0	17520.730	73	3.950	1	None	-10921639	86.808	88	0	207	113979	71.106	4.954	0.665	0.975
ID79170	79170	61	0.794	94.518	48.410	0	17760.740	74	3.950	1	None	-10921639	75.671	59	0	226	99356	70.958	4.708	0.456	0.668
ID80289	80289	61	0.790	94.061	48.448	0	18000.750	75	3.950	1	None	-10921639	77.985	79	0	220	102394	70.434	4.832	0.440	0.676
ID82516	82516	61	0.655	94.041	48.567	0	18240.760	76	3.950	1	None	-10921639	71.278	56	0	229	93588	68.005	4.607	0.281	0.460
ID81399	81399	61	0.718	94.021	49.232	0	18480.770	77	3.950	1	None	-10921639	70.475	52	0	249	92534	71.750	4.652	0.322	0.478
ID84746	84746	61	0.782	95.170	49.572	0	18720.780	78	3.950	1	None	-10921639	76.139	73	0	247	99970	74.826	4.720	0.370	0.550
ID83630	83630	61	0.624	96.025	49.350	0	18960.790	79	3.950	1	None	-10921639	68.226	77	0	220	89581	61.361	4.637	0.298	0.510
ID89288	89288	61	0.564	95.438	48.472	0	19200.800	80	3.950	1	None	-10921639	69.605	71	0	238	91392	59.321	4.637	0.242	0.458
ID85860	85860	61	0.462	96.371	48.066	0	19440.810	81	3.950	1	None	-10921639	66.553	70	0	255	87384	54.353	11.461	0.201	0.410
ID88147	88147	61	0.530	95.324	48.531	0	19680.820	82	3.950	1	None	-10921639	79.502	76	0	255	104386	58.816	15.010	0.386	0.753
ID87005	87005	61	0.409	95.958	49.949	0	19920.830	83	3.950	1	None	-10921639	68.975	76	0	173	90564	39.024	15.010	0.359	0.934
ID89727	89727	61	0.438	97.510	50.059	0	20160.840	84	3.950	1	None	-10921639	81.513	82	0	220	107027	44.271	7.907	0.466	1.171
ID91534	91534	61	0.512	99.347	49.303	0	20400.850	85	3.950	1	None	-10921639	72.359	66	0	170	95007	34.612	6.786	0.648	1.644
ID92655	92655	61	0.896	99.291	48.158	0	20640.860	86	3.950	1	None	-10921639	97.438	81	0	234	127936	54.315	4.735	0.671	1.441
ID93801	93801	61	1.035	100.892	48.804	0	20880.870	87	3.950	1	None	-10921639	104.398	103	0	237	137075	57.988	4.817	0.805	1.606
ID96035	96035	61	1.016	100.539	46.946	0	21120.880	88	3.950	1	None	-10921639	110.864	109	0	255	145564	52.890	6.963	0.767	1.820
ID97167	97167	61	0.801	101.573	46.718	0	21360.890	89	3.950	1	None	-10921639	93.862	94	0	231	123241	41.483	8.259	0.735	1.916
ID94926	94926	61	0.795	102.883	45.561	0	21600.900	90	3.950	1	None	-10921639	100.801	95	0	255	132352	55.916	6.313	0.644	1.412
ID99387	99387	61	0.603	103.483	46.122	0	21840.910	91	3.950	1	None	-10921639	79.471	75	0	255	104345	54.882	4.907	0.456	0.906
ID98280	98280	61	0.462	107.935	46.926	0	22080.920	92	3.950	1	None	-10921639	70.977	73	0	188	93193	34.056	5.669	0.486	1.362
ID100503	100503	61	0.477	108.563	46.361	0	22320.930	93	3.950	1	None	-10921639	64.434	59	0	198	84602	43.459	15.010	0.359	0.784
ID102714	102714	61	0.536	107.998	45.268	0	22560.940	94	3.950	1	None	-10921639	64.949	54	0	211	85278	49.008	4.443	0.336	0.666
ID101610	101610	61	0.541	109.176	46.513	0	22800.950	95	3.950	1	None	-10921639	63.435	62	0	171	83290	43.312	4.832	0.442	0.898
ID104895	104895	61	0.295	109.619	45.959	0	23040.960	96	3.950	1	None	-10921639	54.202	57	0	141	71167	31.849	15.010	0.214	0.601
ID103801	103801	61	0.366	109.655	44.866	0	23280.970	97	3.950	1	None	-10921639	56.181	59	0	143	73765	32.401	15.010	0.309	0.819
ID105979	105979	61	0.402	110.035	42.899	0	23520.980	98	3.950	1	None	-10921639	58.939	57	0	165	77387	36.538	4.591	0.354	0.843
ID107071	107071	61	0.345	111.551	43.946	0	23760.990	99	3.950	1	None	-10921639	47.418	43	0	124	62260	28.752	4.693	0.379	0.907
ID108157	108157	61	0.323	111.859	44.852	0	24001.000	100	3.950	1	None	-10921639	46.207	43	0	123	60670	27.387	4.744	0.393	0.951
ID109267	109267	61	0.393	110.300	45.351	0	24241.010	101	3.950	1	None	-10921639	46.324	42	0	128	60824	30.028	4.639	0.507	1.038
ID110369	110369	61	0.449	104.937	43.194	0	24481.020	102	3.950	1	None	-10921639	35.621	17	0	255	46771	60.656	13.302	0.369	0.317
ID112569	112569	61	0.449	103.847	43.559	0	24721.030	103	3.950	1	None	-10921639	38.037	16	0	255	49942	58.486	14.550	0.443	0.399
ID111475	111475	61	0.500	105.319	45.086	0	24961.040	104	3.950	1	None	-10921639	49.129	27	0	248	64506	55.349	13.956	0.581	0.652
ID114761	114761	61	0.471	104.236	47.168	0	25201.050	105	3.950	1	None	-10921639	41.410	15	0	255	54371	59.196	2.592	0.552	0.498
ID116979	116979	61	0.617	104.633	47.434	0	25441.060	106	3.950	1	None	-10921639	54.606	24	0	255	71698	65.503	3.095	0.737	0.707
ID113676	113676	61	0.636	102.253	46.369	0	25681.070	107	3.950	1	None	-10921639	52.197	15	0	255	68535	74.564	2.878	0.580	0.514
ID115858	115858	61	0.697	105.096	46.871	0	25921.080	108	3.950	1	None	-10921639	56.851	22	0	255	74646	69.458	15.010	0.697	0.672
ID118087	118087	61	0.542	105.046	45.797	0	26161.090	109	3.950	1	None	-10921639	47.573	27	0	255	62463	52.494	4.591	0.689	0.739
ID119196	119196	61	0.488	105.203	44.866	0	26401.100	110	3.950	1	None	-10921639	45.353	25	0	255	59549	51.512	4.652	0.662	0.702
ID120314	120314	61	0.443	102.272	44.005	0	26641.110	111	3.950	1	None	-10921639	46.085	25	0	250	60510	51.430	4.612	0.674	0.721
ID11335	11335	62	0.996	72.761	18.333	0	0.000	0	3.950	1	None	-10921639	103.585	94	0	255	136007	76.784	5.100	0.740	1.148
ID5455	5455	62	0.671	71.633	23.677	0	240.010	1	3.950	1	None	-10921639	84.588	9	0	255	111064	104.802	3.629	0.279	0.352
ID11336	11336	63	0.910	144.208	18.477	0	0.000	0	3.950	1	None	-10921639	134.200	143	0	255	176205	59.366	14.293	0.462	1.429
ID5440	5440	63	0.814	144.362	19.769	0	240.010	1	3.950	1	None	-10921639	126.652	137	0	245	166294	52.002	15.010	0.442	1.493
ID3456	3456	63	1.020	146.858	22.313	0	480.020	2	3.950	1	None	-10921639	126.554	139	0	255	166166	66.841	5.991	0.534	1.318
ID10361	10361	63	1.105	146.958	20.798	0	720.030	3	3.950	1	None	-10921639	141.596	153	0	255	185916	69.730	5.940	0.528	1.403
ID479	479	63	0.937	144.528	19.522	0	960.040	4	3.950	1	None	-10921639	126.522	136	0	255	166124	76.661	5.388	0.401	0.945
ID6610	6610	63	0.752	145.458	20.134	0	1200.050	5	3.950	1	None	-10921639	111.669	120	0	251	146622	61.230	5.543	0.365	0.975
ID8385	8385	63	0.918	146.015	20.438	0	1440.060	6	3.950	1	None	-10921639	117.475	126	0	255	154245	64.104	5.964	0.505	1.230
ID9370	9370	63	1.056	146.607	21.126	0	1680.070	7	3.950	1	None	-10921639	135.704	151	0	255	178180	70.721	5.306	0.496	1.272
ID5622	5622	63	0.968	148.202	21.164	0	1920.080	8	3.950	1	None	-10921639	134.609	148	0	244	176741	56.865	6.326	0.552	1.684
ID1457	1457	63	0.836	148.433	21.522	0	2160.090	9	3.950	1	None	-10921639	118.806	131	0	233	155992	58.995	5.584	0.461	1.272
ID2451	2451	63	0.588	149.289	21.816	0	2400.100	10	3.950	1	None	-10921639	92.781	102	0	205	121821	48.508	5.173	0.343	0.977
ID11337	11337	64	0.558	34.847	18.872	0	0.000	0	3.950	1	None	-10921639	63.883	49	0	255	83879	67.707	4.534	0.374	0.514
ID5439	5439	64	0.702	35.332	19.024	0	240.010	1	3.950	1	None	-10921639	74.273	7	0	255	97521	96.133	2.653	0.362	0.411
ID3455	3455	64	0.380	31.635	22.402	0	480.020	2	3.950	1	None	-10921639	65.411	74	0	162	85885	57.267	4.464	0.139	0.279
ID10366	10366	64	0.383	33.449	21.643	0	720.030	3	3.950	1	None	-10921639	64.625	63	0	184	84853	60.650	4.696	0.152	0.282
ID487	487	64	0.349	35.738	22.172	0	960.040	4	3.950	1	None	-10921639	60.305	54	0	193	79180	59.585	2.896	0.100	0.184
ID6625	6625	64	0.353	36.489	24.277	0	1200.050	5	3.950	1	None	-10921639	65.404	58	0	202	85876	61.764	2.818	0.090	0.174
ID11338	11338	65	1.271	407.444	19.177	0	0.000	0	3.950	1	None	-10921639	180.021	223	0	255	236368	85.305	5.315	0.457	1.324
ID5446	5446	65	1.327	406.138	21.574	0	240.010	1	3.950	1	None	-10921639	204.357	240	0	255	268321	74.140	6.455	0.478	1.782
ID3459	3459	65	1.074	405.396	23.128	0	480.020	2	3.950	1	None	-10921639	182.630	211	0	255	239793	80.250	6.045	0.375	1.242
ID10379	10379	65	1.107	405.180	23.835	0	720.030	3	3.950	1	None	-10921639	175.375	218	0	255	230267	92.333	5.780	0.315	0.910
ID493	493	65	1.019	405.168	23.363	0	960.040	4	3.950	1	None	-10921639	153.241	204	0	255	201206	109.181	4.878	0.253	0.566
ID6627	6627	65	0.961	405.188	24.390	0	1200.050	5	3.950	1	None	-10921639	149.424	197	0	255	196194	109.520	15.010	0.203	0.460
ID8408	8408	65	0.850	405.693	25.738	0	1440.060	6	3.950	1	None	-10921639	155.635	207	0	255	204349	107.873	13.608	0.207	0.495
ID9381	9381	65	0.929	406.480	24.309	0	1680.070	7	3.950	1	None	-10921639	173.416	232	0	255	227695	98.917	7.043	0.321	0.853
ID5637	5637	65	1.134	409.338	24.708	0	1920.080	8	3.950	1	None	-10921639	169.756	211	0	255	222889	98.262	5.092	0.415	1.013
ID1469	1469	65	1.169	408.820	24.396	0	2160.090	9	3.950	1	None	-10921639	169.669	228	0	255	222776	101.507	4.992	0.458	1.050
ID2464	2464	65	0.948	406.192	24.948	0	2400.100	10	3.950	1	None	-10921639	150.424	206	0	255	197507	109.456	4.513	0.314	0.657
ID4442	4442	65	0.912	403.470	26.942	0	2640.110	11	3.950	1	None	-10921639	137.165	176	0	255	180097	115.103	4.623	0.194	0.388
ID12325	12325	65	1.086	402.349	27.057	0	2880.120	12	3.950	1	None	-10921639	129.120	125	0	255	169534	114.071	4.786	0.319	0.547
ID18513	18513	65	1.023	401.751	28.778	0	3120.130	13	3.950	1	None	-10921639	122.727	113	0	255	161140	113.582	4.701	0.313	0.515
ID13341	13341	65	0.925	401.746	29.132	0	3360.140	14	3.950	1	None	-10921639	116.113	82	0	255	152456	113.815	4.564	0.214	0.360
ID14360	14360	65	1.116	401.406	27.196	0	3600.150	15	3.950	1	None	-10921639	167.276	215	0	255	219634	98.950	5.579	0.392	0.952
ID23726	23726	65	1.410	400.425	25.724	0	3840.160	16	3.950	1	None	-10921639	194.631	255	0	255	255551	89.199	7.169	0.607	1.649
ID15380	15380	65	1.337	398.923	26.374	0	4080.170	17	3.950	1	None	-10921639	179.962	249	0	255	236290	99.978	5.964	0.555	1.285
ID16424	16424	65	1.454	398.444	27.472	0	4320.180	18	3.950	1	None	-10921639	200.206	246	0	255	262870	75.146	6.864	0.610	2.018
ID22683	22683	65	1.445	397.640	29.512	0	4560.190	19	3.950	1	None	-10921639	174.587	229	0	255	229233	98.097	5.071	0.619	1.362
ID20614	20614	65	1.250	395.940	32.740	0	4800.200	20	3.950	1	None	-10921639	163.509	235	0	255	214687	107.405	4.887	0.458	0.957
ID21662	21662	65	1.261	395.778	32.997	0	5040.210	21	3.950	1	None	-10921639	164.696	215	0	255	216246	100.052	5.245	0.463	1.041
ID19566	19566	65	1.212	396.996	32.027	0	5280.220	22	3.950	1	None	-10921639	168.073	207	0	255	220680	96.547	5.343	0.397	0.989
ID17499	17499	65	0.938	394.236	32.798	0	5520.230	23	3.950	1	None	-10921639	148.976	170	0	255	195606	92.842	4.897	0.274	0.690
ID24797	24797	65	0.714	394.686	35.266	0	5760.240	24	3.950	1	None	-10921639	120.392	113	0	255	158075	98.779	3.054	0.220	0.439
ID11340	11340	66	0.785	297.324	19.501	0	0.000	0	3.950	1	None	-10921639	92.500	63	0	255	121453	93.498	4.938	0.513	0.671
ID5437	5437	66	0.919	296.047	18.515	0	240.010	1	3.950	1	None	-10921639	100.075	75	0	255	131399	90.510	4.663	0.503	0.740
ID3444	3444	66	0.811	296.356	20.507	0	480.020	2	3.950	1	None	-10921639	86.623	68	0	255	113736	82.403	4.208	0.595	0.784
ID10368	10368	66	0.895	296.475	21.605	0	720.030	3	3.950	1	None	-10921639	94.823	69	0	255	124502	87.787	4.470	0.538	0.755
ID492	492	66	0.309	296.619	23.468	0	960.040	4	3.950	1	None	-10921639	63.030	56	0	255	82758	68.645	15.010	0.086	0.145
ID6615	6615	66	0.290	299.349	21.557	0	1200.050	5	3.950	1	None	-10921639	52.184	0	0	255	68518	87.336	4.547	0.094	0.103
ID8384	8384	66	0.291	299.650	19.975	0	1440.060	6	3.950	1	None	-10921639	54.463	0	0	255	71510	89.593	5.137	0.217	0.217
ID11341	11341	67	0.688	9.626	20.086	0	0.000	0	3.950	1	None	-10921639	67.070	56	0	226	88063	60.900	4.705	0.520	0.754
ID5445	5445	67	0.822	10.735	21.600	0	240.010	1	3.950	1	None	-10921639	79.692	67	0	219	104635	71.511	4.646	0.550	0.791
ID3453	3453	67	1.068	12.269	22.205	0	480.020	2	3.950	1	None	-10921639	109.276	123	0	247	143479	73.759	4.919	0.669	1.188
ID10371	10371	67	1.040	13.397	22.330	0	720.030	3	3.950	1	None	-10921639	108.823	123	0	254	142884	73.353	4.866	0.638	1.156
ID483	483	67	1.204	15.804	21.408	0	960.040	4	3.950	1	None	-10921639	134.070	150	0	255	176034	67.858	5.432	0.701	1.629
ID6619	6619	67	1.308	18.403	22.542	0	1200.050	5	3.950	1	None	-10921639	138.780	155	0	255	182218	76.373	6.022	0.720	1.521
ID8400	8400	67	1.205	20.545	23.447	0	1440.060	6	3.950	1	None	-10921639	138.028	152	0	255	181231	60.618	6.716	0.732	1.924
ID9389	9389	67	1.256	21.593	25.905	0	1680.070	7	3.950	1	None	-10921639	129.221	144	0	255	169667	73.307	5.519	0.780	1.544
ID5644	5644	67	1.165	24.245	27.113	0	1920.080	8	3.950	1	None	-10921639	118.896	132	0	250	156111	69.384	5.549	0.850	1.575
ID1484	1484	67	1.158	23.960	28.038	0	2160.090	9	3.950	1	None	-10921639	107.001	106	0	255	140492	73.072	4.969	0.857	1.352
ID2471	2471	67	0.923	24.936	27.527	0	2400.100	10	3.950	1	None	-10921639	93.206	97	0	245	122379	64.268	4.859	0.673	1.167
ID4443	4443	67	0.338	28.089	27.470	0	2640.110	11	3.950	1	None	-10921639	57.374	53	0	172	75332	45.941	15.010	0.119	0.265
ID12291	12291	67	0.337	23.288	17.537	0	2880.120	12	3.950	1	None	-10921639	52.909	23	0	253	69470	62.087	3.340	0.011	0.018
ID18475	18475	67	0.594	24.095	18.085	0	3120.130	13	3.950	1	None	-10921639	70.501	35	0	255	92568	79.584	4.428	0.133	0.208
ID13311	13311	67	0.252	25.307	19.857	0	3360.140	14	3.950	1	None	-10921639	55.316	33	0	192	72630	59.026	3.151	-0.022	-0.042
ID14338	14338	67	0.263	26.439	20.213	0	3600.150	15	3.950	1	None	-10921639	63.504	44	0	235	83381	66.528	13.108	-0.079	-0.163
ID11342	11342	68	0.536	154.849	20.195	0	0.000	0	3.950	1	None	-10921639	37.155	0	0	255	48785	70.523	2.545	0.461	0.332
ID5441	5441	68	0.502	154.534	21.080	0	240.010	1	3.950	1	None	-10921639	37.388	5	0	255	49091	67.471	2.517	0.374	0.302
ID3451	3451	68	0.281	156.569	21.818	0	480.020	2	3.950	1	None	-10921639	30.967	0	0	246	40660	55.830	2.438	0.005	0.006
ID10367	10367	68	0.296	156.215	21.587	0	720.030	3	3.950	1	None	-10921639	31.449	0	0	255	41292	60.977	2.319	-0.003	-0.003
ID481	481	68	0.385	154.843	20.132	0	960.040	4	3.950	1	None	-10921639	35.254	11	0	245	46289	56.013	2.565	0.282	0.277
ID6618	6618	68	0.326	153.692	22.481	0	1200.050	5	3.950	1	None	-10921639	36.234	17	0	184	47575	46.486	2.923	0.207	0.268
ID8398	8398	68	0.261	154.642	23.154	0	1440.060	6	3.950	1	None	-10921639	32.095	14	0	212	42141	47.947	2.717	0.114	0.137
ID9380	9380	68	0.396	155.249	24.160	0	1680.070	7	3.950	1	None	-10921639	35.000	0	0	255	45955	63.419	2.489	0.281	0.242
ID5636	5636	68	0.365	156.607	24.668	0	1920.080	8	3.950	1	None	-10921639	31.576	0	0	255	41459	65.411	2.520	0.169	0.139
ID1464	1464	68	0.326	156.907	23.815	0	2160.090	9	3.950	1	None	-10921639	32.144	0	0	242	42205	57.931	2.553	0.091	0.093
ID2452	2452	68	0.282	155.940	21.910	0	2400.100	10	3.950	1	None	-10921639	59.168	58	0	236	77687	52.912	3.115	0.207	0.384
ID4417	4417	68	0.833	155.667	18.868	0	2640.110	11	3.950	1	None	-10921639	93.703	76	0	255	123032	89.869	2.862	0.447	0.644
ID12297	12297	68	0.964	156.794	19.178	0	2880.120	12	3.950	1	None	-10921639	90.985	56	0	255	119463	98.221	3.495	0.587	0.685
ID18480	18480	68	0.853	155.984	19.063	0	3120.130	13	3.950	1	None	-10921639	85.363	56	0	255	112081	88.335	3.286	0.461	0.610
ID13299	13299	68	0.739	155.452	15.810	0	3360.140	14	3.950	1	None	-10921639	68.481	13	0	255	89915	87.176	2.613	0.472	0.504
ID14313	14313	68	0.801	158.337	13.497	0	3600.150	15	3.950	1	None	-10921639	54.442	0	0	255	71482	95.510	2.724	0.634	0.443
ID23684	23684	68	0.930	158.114	13.300	0	3840.160	16	3.950	1	None	-10921639	66.701	0	0	255	87578	97.921	3.216	0.614	0.518
ID15334	15334	68	0.616	158.123	13.116	0	4080.170	17	3.950	1	None	-10921639	46.077	1	0	244	60499	64.980	3.473	0.477	0.458
ID16371	16371	68	0.397	156.450	13.675	0	4320.180	18	3.950	1	None	-10921639	34.661	12	0	164	45510	44.742	3.246	0.319	0.374
ID11343	11343	69	1.234	327.086	20.861	0	0.000	0	3.950	1	None	-10921639	126.039	137	0	255	165489	72.174	5.117	0.790	1.541
ID5442	5442	69	1.376	324.968	20.912	0	240.010	1	3.950	1	None	-10921639	137.452	152	0	255	180474	76.069	5.415	0.916	1.728
ID3445	3445	69	1.237	325.144	20.582	0	480.020	2	3.950	1	None	-10921639	130.468	143	0	255	171305	78.371	5.120	0.846	1.526
ID10369	10369	69	1.333	325.700	21.746	0	720.030	3	3.950	1	None	-10921639	130.979	155	0	255	171975	83.144	5.073	0.867	1.463
ID491	491	69	1.432	326.499	22.861	0	960.040	4	3.950	1	None	-10921639	135.372	162	0	255	177744	97.752	4.872	0.819	1.247
ID6617	6617	69	1.299	324.446	21.899	0	1200.050	5	3.950	1	None	-10921639	127.809	151	0	255	167813	73.835	5.234	0.904	1.644
ID8399	8399	69	1.312	327.543	23.207	0	1440.060	6	3.950	1	None	-10921639	128.235	128	0	255	168373	68.661	5.043	0.903	1.773
ID9364	9364	69	1.267	328.421	19.635	0	1680.070	7	3.950	1	None	-10921639	132.032	146	0	255	173358	72.900	5.335	0.718	1.513
ID5619	5619	69	1.297	328.988	19.564	0	1920.080	8	3.950	1	None	-10921639	131.218	146	0	255	172289	75.086	5.047	0.784	1.536
ID1451	1451	69	1.207	330.343	18.874	0	2160.090	9	3.950	1	None	-10921639	129.719	146	0	255	170321	71.201	5.092	0.700	1.501
ID2437	2437	69	1.257	327.913	18.427	0	2400.100	10	3.950	1	None	-10921639	135.694	151	0	255	178166	71.804	5.680	0.717	1.578
ID4416	4416	69	0.971	327.584	18.559	0	2640.110	11	3.950	1	None	-10921639	126.938	142	0	255	166669	59.000	5.726	0.549	1.525
ID12295	12295	69	1.041	327.981	18.670	0	2880.120	12	3.950	1	None	-10921639	120.030	133	0	252	157599	71.470	4.930	0.535	1.171
ID18478	18478	69	1.315	327.016	18.678	0	3120.130	13	3.950	1	None	-10921639	130.041	149	0	255	170744	85.034	4.894	0.775	1.335
ID13310	13310	69	1.105	329.948	19.221	0	3360.140	14	3.950	1	None	-10921639	113.531	128	0	255	149066	71.512	5.194	0.726	1.335
ID14340	14340	69	1.014	329.625	20.721	0	3600.150	15	3.950	1	None	-10921639	98.228	102	0	254	128974	70.460	4.816	0.720	1.167
ID23709	23709	69	0.843	328.273	19.828	0	3840.160	16	3.950	1	None	-10921639	90.886	91	0	216	119333	63.239	4.984	0.595	1.072
ID15357	15357	69	0.887	327.431	19.969	0	4080.170	17	3.950	1	None	-10921639	94.438	98	0	228	123997	59.434	4.926	0.634	1.233
ID16400	16400	69	1.140	323.722	20.249	0	4320.180	18	3.950	1	None	-10921639	119.650	134	0	255	157101	70.359	5.054	0.716	1.419
ID22655	22655	69	1.010	324.178	20.950	0	4560.190	19	3.950	1	None	-10921639	108.842	118	0	235	142910	60.883	4.940	0.697	1.468
ID20578	20578	69	1.288	323.005	22.193	0	4800.200	20	3.950	1	None	-10921639	133.959	148	0	255	175888	66.932	5.702	0.808	1.788
ID21631	21631	69	1.148	323.531	22.370	0	5040.210	21	3.950	1	None	-10921639	119.133	138	0	255	156422	74.664	5.109	0.660	1.269
ID19532	19532	69	1.156	324.591	22.489	0	5280.220	22	3.950	1	None	-10921639	111.112	109	0	255	145890	80.544	4.886	0.737	1.171
ID17460	17460	69	0.984	324.482	22.853	0	5520.230	23	3.950	1	None	-10921639	107.123	122	0	235	140653	61.089	4.940	0.655	1.388
ID24752	24752	69	1.284	324.637	22.249	0	5760.240	24	3.950	1	None	-10921639	136.156	150	0	255	178773	74.594	5.597	0.781	1.601
ID25789	25789	69	1.289	326.354	22.131	0	6000.250	25	3.950	1	None	-10921639	130.073	134	0	255	170786	84.755	4.992	0.648	1.207
ID29983	29983	69	1.337	325.231	21.303	0	6240.260	26	3.950	1	None	-10921639	133.705	152	0	255	175555	77.610	5.423	0.825	1.558
ID27891	27891	69	1.283	324.791	20.983	0	6480.270	27	3.950	1	None	-10921639	127.738	134	0	255	167720	77.107	4.973	0.796	1.468
ID31018	31018	69	1.314	325.146	21.271	0	6720.280	28	3.950	1	None	-10921639	131.024	133	0	255	172034	79.450	4.989	0.731	1.393
ID32069	32069	69	1.355	324.945	21.430	0	6960.290	29	3.950	1	None	-10921639	139.783	155	0	255	183535	83.617	5.450	0.805	1.491
ID26839	26839	69	1.175	325.735	21.471	0	7200.300	30	3.950	1	None	-10921639	131.615	150	0	255	172811	72.966	5.223	0.694	1.478
ID28926	28926	69	1.189	325.215	21.036	0	7440.310	31	3.950	1	None	-10921639	138.912	152	0	255	182392	65.051	6.362	0.752	1.833
ID36354	36354	69	1.006	324.596	21.490	0	7680.320	32	3.950	1	None	-10921639	124.351	149	0	223	163273	61.975	6.091	0.598	1.502
ID35280	35280	69	1.097	324.244	21.045	0	7920.330	33	3.950	1	None	-10921639	132.423	149	0	254	173871	60.868	6.217	0.699	1.790
ID33132	33132	69	1.005	324.934	20.868	0	8160.340	34	3.950	1	None	-10921639	112.644	118	0	255	147902	74.059	5.160	0.579	1.115
ID34209	34209	69	1.169	323.966	20.920	0	8400.350	35	3.950	1	None	-10921639	128.821	138	0	255	169142	70.895	5.351	0.712	1.511
ID37403	37403	69	1.249	324.517	21.723	0	8640.360	36	3.950	1	None	-10921639	124.533	144	0	255	163512	75.652	5.816	0.851	1.513
ID38490	38490	69	1.210	324.239	23.777	0	8880.370	37	3.950	1	None	-10921639	125.441	147	0	255	164704	64.719	6.190	0.921	1.858
ID39576	39576	69	1.199	323.705	24.016	0	9120.380	38	3.950	1	None	-10921639	123.916	135	0	255	162702	68.654	6.036	0.936	1.745
ID40660	40660	69	1.149	322.989	23.895	0	9360.390	39	3.950	1	None	-10921639	118.080	129	0	255	155039	67.202	5.795	0.938	1.701
ID43924	43924	69	0.943	323.607	25.594	0	9600.400	40	3.950	1	None	-10921639	108.429	124	0	237	142367	50.682	6.358	0.874	1.996
ID47222	47222	69	1.168	325.348	26.352	0	9840.410	41	3.950	1	None	-10921639	112.864	123	0	255	148191	79.681	4.878	0.766	1.229
ID42838	42838	69	1.251	325.484	26.214	0	10080.420	42	3.950	1	None	-10921639	133.887	146	0	255	175794	66.568	6.100	0.871	1.873
ID41753	41753	69	1.240	326.339	26.922	0	10320.430	43	3.950	1	None	-10921639	133.240	145	0	255	174944	65.850	6.410	0.894	1.911
ID46112	46112	69	1.251	327.334	26.064	0	10560.440	44	3.950	1	None	-10921639	127.995	132	0	255	168057	72.129	5.409	0.826	1.605
ID49395	49395	69	0.941	326.942	25.841	0	10800.450	45	3.950	1	None	-10921639	105.595	115	0	217	138646	54.166	6.133	0.742	1.660
ID48321	48321	69	1.106	327.622	25.382	0	11040.460	46	3.950	1	None	-10921639	125.109	139	0	255	164268	64.028	5.674	0.757	1.684
ID45027	45027	69	1.174	329.614	24.985	0	11280.470	47	3.950	1	None	-10921639	131.120	145	0	255	172161	62.908	6.187	0.842	1.906
ID50497	50497	69	1.148	330.019	27.403	0	11520.480	48	3.950	1	None	-10921639	115.152	123	0	255	151194	72.307	5.037	0.791	1.406
ID51571	51571	69	1.250	331.408	27.296	0	11760.490	49	3.950	1	None	-10921639	122.120	121	0	255	160344	75.920	4.940	0.776	1.406
ID52662	52662	69	1.052	333.728	27.736	0	12000.500	50	3.950	1	None	-10921639	117.274	127	0	255	153981	62.691	5.476	0.720	1.567
ID57050	57050	69	1.306	335.534	28.335	0	12240.510	51	3.950	1	None	-10921639	143.798	154	0	255	188807	74.965	6.124	0.765	1.663
ID53772	53772	69	1.134	335.874	29.049	0	12480.520	52	3.950	1	None	-10921639	132.193	138	0	255	173570	68.387	5.901	0.676	1.559
ID55958	55958	69	1.177	336.110	28.758	0	12720.530	53	3.950	1	None	-10921639	125.756	129	0	255	165118	71.927	5.003	0.628	1.349
ID54854	54854	69	1.277	334.962	29.971	0	12960.540	54	3.950	1	None	-10921639	141.572	148	0	255	185884	71.892	5.036	0.723	1.652
ID58155	58155	69	1.183	335.925	31.109	0	13200.550	55	3.950	1	None	-10921639	135.223	139	0	255	177548	67.407	5.510	0.699	1.651
ID60347	60347	69	0.852	334.846	32.745	0	13440.560	56	3.950	1	None	-10921639	85.794	73	0	255	112647	68.555	4.670	0.608	0.946
ID61439	61439	69	0.918	336.964	32.559	0	13680.570	57	3.950	1	None	-10921639	95.452	93	0	255	125328	68.150	4.839	0.636	1.089
ID59245	59245	69	0.743	336.817	33.252	0	13920.580	58	3.950	1	None	-10921639	88.587	95	0	219	116315	49.843	5.055	0.598	1.330
ID62547	62547	69	0.483	337.511	33.830	0	14160.590	59	3.950	1	None	-10921639	66.019	70	0	174	86683	40.578	4.900	0.330	0.808
ID63629	63629	69	0.811	336.611	35.160	0	14400.600	60	3.950	1	None	-10921639	82.141	84	0	194	107851	48.063	5.062	0.811	1.531
ID64708	64708	69	1.081	338.007	35.856	0	14640.610	61	3.950	1	None	-10921639	108.562	112	0	255	142542	57.626	5.572	0.861	1.743
ID65803	65803	69	1.045	338.309	34.674	0	14880.620	62	3.950	1	None	-10921639	110.168	124	0	241	144651	55.352	6.143	0.863	1.844
ID66879	66879	69	0.980	338.741	34.811	0	15120.630	63	3.950	1	None	-10921639	104.656	116	0	214	137413	65.296	5.220	0.652	1.265
ID69103	69103	69	0.990	338.217	35.538	0	15360.640	64	3.950	1	None	-10921639	107.611	117	0	251	141293	69.634	5.329	0.571	1.123
ID75769	75769	69	0.953	338.045	37.037	0	15600.650	65	3.950	1	None	-10921639	103.011	111	0	255	135254	64.979	4.996	0.624	1.218
ID70215	70215	69	0.987	336.301	36.652	0	15840.660	66	3.950	1	None	-10921639	98.191	101	0	244	128925	64.570	4.928	0.716	1.269
ID68012	68012	69	1.066	334.754	40.054	0	16080.670	67	3.950	1	None	-10921639	103.442	98	0	255	135819	70.131	4.872	0.756	1.270
ID72440	72440	69	0.933	333.000	40.120	0	16320.680	68	3.950	1	None	-10921639	98.359	104	0	250	129146	63.841	4.925	0.636	1.198
ID71331	71331	69	0.940	332.187	40.177	0	16560.690	69	3.950	1	None	-10921639	100.328	101	0	255	131731	62.758	4.915	0.596	1.194
ID74676	74676	69	0.940	333.727	39.344	0	16800.700	70	3.950	1	None	-10921639	98.356	97	0	255	129142	72.366	4.747	0.530	0.941
ID73543	73543	69	1.023	333.364	39.536	0	17040.710	71	3.950	1	None	-10921639	113.206	114	0	255	148640	66.783	5.032	0.595	1.265
ID76890	76890	69	1.187	334.035	38.590	0	17280.720	72	3.950	1	None	-10921639	121.372	125	0	255	159362	78.991	4.981	0.716	1.282
ID78013	78013	69	1.129	333.136	38.507	0	17520.730	73	3.950	1	None	-10921639	123.455	132	0	255	162096	76.030	5.483	0.645	1.273
ID79128	79128	69	0.963	333.200	37.763	0	17760.740	74	3.950	1	None	-10921639	121.227	130	0	255	159171	64.751	6.075	0.638	1.458
ID80245	80245	69	0.796	332.704	37.428	0	18000.750	75	3.950	1	None	-10921639	107.462	126	0	244	141098	57.699	5.057	0.506	1.252
ID82478	82478	69	0.787	332.795	38.515	0	18240.760	76	3.950	1	None	-10921639	111.900	120	0	255	146925	63.449	5.860	0.496	1.170
ID81370	81370	69	0.969	332.948	40.338	0	18480.770	77	3.950	1	None	-10921639	121.218	132	0	255	159159	69.743	6.026	0.624	1.335
ID84707	84707	69	0.905	336.086	38.152	0	18720.780	78	3.950	1	None	-10921639	110.739	124	0	255	145400	67.140	4.970	0.583	1.215
ID83594	83594	69	0.835	334.529	38.309	0	18960.790	79	3.950	1	None	-10921639	110.219	124	0	229	144718	61.557	5.244	0.515	1.217
ID89243	89243	69	0.829	334.611	36.350	0	19200.800	80	3.950	1	None	-10921639	105.912	117	0	255	139062	62.129	4.902	0.544	1.201
ID85814	85814	69	0.876	334.670	36.012	0	19440.810	81	3.950	1	None	-10921639	116.720	129	0	229	153253	53.332	6.109	0.593	1.630
ID88101	88101	69	0.694	333.536	36.162	0	19680.820	82	3.950	1	None	-10921639	106.111	113	0	255	139324	61.946	5.431	0.475	1.103
ID86969	86969	69	0.863	333.414	40.069	0	19920.830	83	3.950	1	None	-10921639	115.506	119	0	255	151659	72.000	5.225	0.508	1.081
ID89652	89652	69	1.081	332.710	39.319	0	20160.840	84	3.950	1	None	-10921639	130.456	131	0	255	171289	75.338	6.233	0.629	1.337
ID91493	91493	69	0.807	331.829	38.584	0	20400.850	85	3.950	1	None	-10921639	117.494	128	0	255	154269	67.606	5.348	0.440	1.063
ID92614	92614	69	0.571	329.596	37.600	0	20640.860	86	3.950	1	None	-10921639	106.312	113	0	255	139587	59.764	6.928	0.345	0.913
ID93753	93753	69	0.806	330.554	36.640	0	20880.870	87	3.950	1	None	-10921639	99.848	119	0	225	131100	68.016	4.902	0.415	0.861
ID95999	95999	69	0.731	331.524	36.586	0	21120.880	88	3.950	1	None	-10921639	95.337	106	0	229	125177	62.319	4.941	0.440	0.934
ID97129	97129	69	0.794	333.305	36.283	0	21360.890	89	3.950	1	None	-10921639	105.209	119	0	245	138139	62.642	4.997	0.426	1.004
ID94887	94887	69	0.664	335.064	36.930	0	21600.900	90	3.950	1	None	-10921639	96.966	105	0	255	127317	56.762	5.042	0.414	1.000
ID99350	99350	69	1.064	332.390	37.810	0	21840.910	91	3.950	1	None	-10921639	119.787	126	0	255	157280	84.279	4.850	0.667	1.137
ID98240	98240	69	1.029	334.139	37.561	0	22080.920	92	3.950	1	None	-10921639	113.185	114	0	255	148612	91.312	4.737	0.616	0.945
ID100468	100468	69	1.254	335.790	38.192	0	22320.930	93	3.950	1	None	-10921639	126.115	121	0	255	165589	85.803	5.025	0.711	1.222
ID102685	102685	69	1.176	334.158	37.622	0	22560.940	94	3.950	1	None	-10921639	117.663	114	0	255	154491	91.287	4.894	0.595	0.962
ID101568	101568	69	0.920	334.648	35.666	0	22800.950	95	3.950	1	None	-10921639	110.032	113	0	255	144472	75.462	4.694	0.478	0.943
ID104859	104859	69	0.684	336.375	35.040	0	23040.960	96	3.950	1	None	-10921639	106.254	119	0	255	139512	55.499	5.577	0.394	1.083
ID103763	103763	69	0.567	337.270	34.975	0	23280.970	97	3.950	1	None	-10921639	110.447	114	0	255	145017	48.929	6.587	0.348	1.166
ID105957	105957	69	0.487	338.409	35.653	0	23520.980	98	3.950	1	None	-10921639	95.354	99	0	222	125200	44.936	6.055	0.276	0.917
ID107046	107046	69	0.805	339.718	37.534	0	23760.990	99	3.950	1	None	-10921639	111.797	111	0	255	146789	67.495	4.987	0.418	0.976
ID108127	108127	69	0.707	341.933	36.321	0	24001.000	100	3.950	1	None	-10921639	115.578	121	0	255	151754	45.701	7.009	0.502	1.691
ID109234	109234	69	0.645	343.252	34.810	0	24241.010	101	3.950	1	None	-10921639	106.565	115	0	255	139920	42.617	7.445	0.530	1.733
ID110342	110342	69	0.660	342.428	36.327	0	24481.020	102	3.950	1	None	-10921639	106.768	106	0	255	140186	62.735	8.164	0.503	1.139
ID112536	112536	69	0.530	342.263	33.912	0	24721.030	103	3.950	1	None	-10921639	87.807	94	0	213	115291	42.116	9.544	0.397	1.185
ID111431	111431	69	0.528	342.739	31.385	0	24961.040	104	3.950	1	None	-10921639	79.423	82	0	255	104283	47.686	4.815	0.308	0.785
ID114703	114703	69	0.670	341.194	30.205	0	25201.050	105	3.950	1	None	-10921639	82.018	89	0	242	107689	60.000	4.858	0.455	0.856
ID116921	116921	69	0.502	339.952	30.116	0	25441.060	106	3.950	1	None	-10921639	75.037	77	0	163	98524	48.365	5.667	0.435	0.941
ID113621	113621	69	0.484	338.829	30.312	0	25681.070	107	3.950	1	None	-10921639	78.967	88	0	185	103684	47.202	6.297	0.470	1.069
ID115803	115803	69	0.310	339.097	30.423	0	25921.080	108	3.950	1	None	-10921639	61.565	62	0	216	80835	45.016	4.697	0.236	0.522
ID118030	118030	69	0.312	352.615	29.471	0	26161.090	109	3.950	1	None	-10921639	56.803	58	0	187	74582	40.498	4.414	0.180	0.428
ID119139	119139	69	0.241	354.277	29.044	0	26401.100	110	3.950	1	None	-10921639	51.041	46	0	177	67017	40.672	4.672	0.153	0.333
ID120250	120250	69	0.365	355.128	27.559	0	26641.110	111	3.950	1	None	-10921639	53.067	36	0	246	69677	55.918	3.305	0.082	0.144
ID121362	121362	69	0.528	354.649	27.081	0	26881.120	112	3.950	1	None	-10921639	68.512	54	0	255	89956	66.604	3.390	0.201	0.344
ID122475	122475	69	0.557	353.542	27.816	0	27121.130	113	3.950	1	None	-10921639	68.286	54	0	255	89659	68.131	4.437	0.237	0.384
ID124756	124756	69	0.687	354.662	28.290	0	27361.140	114	3.950	1	None	-10921639	78.222	59	0	255	102705	66.280	4.422	0.385	0.656
ID125880	125880	69	0.775	355.145	27.516	0	27601.150	115	3.950	1	None	-10921639	108.487	104	0	255	142443	60.801	4.848	0.536	1.246
ID123606	123606	69	0.735	354.963	29.728	0	27841.160	116	3.950	1	None	-10921639	91.749	82	0	255	120466	69.866	2.813	0.467	0.836
ID127011	127011	69	0.596	355.660	30.387	0	28081.170	117	3.950	1	None	-10921639	71.370	63	0	255	93709	60.773	3.140	0.428	0.704
ID129325	129325	69	0.489	354.240	32.111	0	28321.180	118	3.950	1	None	-10921639	67.351	64	0	255	88432	46.476	4.981	0.457	0.910
ID130477	130477	69	0.407	355.412	32.078	0	28561.190	119	3.950	1	None	-10921639	56.799	57	0	197	74577	46.985	15.010	0.259	0.497
ID128165	128165	69	0.674	353.733	33.789	0	28801.200	120	3.950	1	None	-10921639	74.692	78	0	197	98070	57.923	4.747	0.558	0.924
ID131622	131622	69	0.698	352.616	34.487	0	29041.210	121	3.950	1	None	-10921639	77.639	79	0	187	101940	51.706	4.600	0.515	1.021
ID132776	132776	69	0.857	352.538	33.637	0	29281.220	122	3.950	1	None	-10921639	102.361	91	0	255	134400	57.338	4.647	0.521	1.223
ID133928	133928	69	0.752	353.023	32.841	0	29521.230	123	3.950	1	None	-10921639	90.200	92	0	233	118433	52.487	4.966	0.486	1.125
ID135079	135079	69	0.672	351.813	33.741	0	29761.240	124	3.950	1	None	-10921639	84.489	90	0	207	110934	50.300	4.868	0.412	0.980
ID136244	136244	69	0.773	350.081	35.666	0	30001.250	125	3.950	1	None	-10921639	89.563	91	0	211	117596	53.132	4.721	0.495	1.116
ID11344	11344	70	0.786	241.292	20.938	0	0.000	0	3.950	1	None	-10921639	108.559	104	0	255	142538	84.547	3.235	0.334	0.643
ID5443	5443	70	1.090	240.343	21.128	0	240.010	1	3.950	1	None	-10921639	139.752	145	0	255	183494	90.962	4.842	0.470	0.983
ID3443	3443	70	1.391	243.361	20.654	0	480.020	2	3.950	1	None	-10921639	164.320	195	0	255	215752	94.074	5.563	0.585	1.290
ID10362	10362	70	1.228	242.397	20.939	0	720.030	3	3.950	1	None	-10921639	143.897	156	0	255	188937	82.388	4.786	0.605	1.317
ID480	480	70	1.264	242.580	19.488	0	960.040	4	3.950	1	None	-10921639	146.011	167	0	255	191713	85.749	5.009	0.700	1.402
ID6607	6607	70	1.087	242.769	18.294	0	1200.050	5	3.950	1	None	-10921639	140.317	146	0	255	184236	70.835	6.232	0.655	1.567
ID8387	8387	70	0.889	240.768	20.526	0	1440.060	6	3.950	1	None	-10921639	115.826	115	0	255	152080	86.233	4.516	0.317	0.646
ID9358	9358	70	0.827	240.627	17.882	0	1680.070	7	3.950	1	None	-10921639	111.215	113	0	255	146025	74.999	3.284	0.416	0.872
ID5611	5611	70	0.446	237.882	18.009	0	1920.080	8	3.950	1	None	-10921639	100.417	103	0	252	131847	61.811	15.010	0.074	0.224
ID1445	1445	70	0.810	236.048	17.426	0	2160.090	9	3.950	1	None	-10921639	134.692	141	0	255	176851	70.354	4.723	0.284	0.846
ID2443	2443	70	0.954	235.031	19.625	0	2400.100	10	3.950	1	None	-10921639	126.257	141	0	255	165776	87.291	4.740	0.392	0.815
ID4419	4419	70	1.223	234.769	19.905	0	2640.110	11	3.950	1	None	-10921639	140.818	169	0	255	184894	109.429	4.684	0.498	0.855
ID12298	12298	70	1.147	235.303	19.234	0	2880.120	12	3.950	1	None	-10921639	132.056	144	0	255	173389	102.321	4.662	0.435	0.782
ID18472	18472	70	1.208	235.366	17.191	0	3120.130	13	3.950	1	None	-10921639	133.612	132	0	255	175432	100.867	4.754	0.499	0.882
ID13300	13300	70	0.856	235.738	16.388	0	3360.140	14	3.950	1	None	-10921639	128.050	131	0	255	168129	76.453	4.836	0.310	0.793
ID14320	14320	70	0.895	236.186	15.430	0	3600.150	15	3.950	1	None	-10921639	103.946	93	0	255	136481	83.638	4.418	0.315	0.596
ID23697	23697	70	0.795	233.667	17.355	0	3840.160	16	3.950	1	None	-10921639	120.035	108	0	255	157606	102.045	4.563	0.315	0.564
ID15345	15345	70	1.024	231.733	16.977	0	4080.170	17	3.950	1	None	-10921639	130.909	139	0	255	171883	106.409	4.741	0.388	0.688
ID16385	16385	70	1.059	230.532	16.702	0	4320.180	18	3.950	1	None	-10921639	131.333	135	0	255	172440	109.143	4.575	0.384	0.667
ID22637	22637	70	1.232	230.649	16.883	0	4560.190	19	3.950	1	None	-10921639	150.538	198	0	255	197657	108.849	4.803	0.469	0.883
ID20557	20557	70	1.286	230.482	17.494	0	4800.200	20	3.950	1	None	-10921639	163.221	213	0	255	214309	100.073	4.950	0.511	1.104
ID21612	21612	70	1.301	231.114	18.380	0	5040.210	21	3.950	1	None	-10921639	170.478	197	0	255	223837	88.202	4.934	0.517	1.317
ID19517	19517	70	1.289	231.926	18.715	0	5280.220	22	3.950	1	None	-10921639	160.664	220	0	255	210952	106.047	4.886	0.479	0.981
ID17445	17445	70	1.213	230.071	18.981	0	5520.230	23	3.950	1	None	-10921639	145.828	178	0	255	191472	106.897	4.824	0.420	0.807
ID24749	24749	70	1.156	229.202	19.894	0	5760.240	24	3.950	1	None	-10921639	149.257	172	0	255	195975	99.345	4.705	0.416	0.883
ID25784	25784	70	1.020	227.978	19.681	0	6000.250	25	3.950	1	None	-10921639	143.089	157	0	255	187876	102.318	4.551	0.359	0.739
ID29979	29979	70	1.105	226.724	20.813	0	6240.260	26	3.950	1	None	-10921639	144.232	168	0	255	189376	108.299	4.661	0.414	0.780
ID27890	27890	70	1.036	227.459	20.794	0	6480.270	27	3.950	1	None	-10921639	139.688	159	0	255	183410	109.867	4.574	0.391	0.715
ID31025	31025	70	1.190	225.816	22.463	0	6720.280	28	3.950	1	None	-10921639	151.256	218	0	255	198599	113.785	4.707	0.458	0.836
ID32077	32077	70	0.995	225.891	23.514	0	6960.290	29	3.950	1	None	-10921639	133.135	147	0	255	174806	106.617	4.654	0.341	0.636
ID26849	26849	70	1.080	226.590	24.210	0	7200.300	30	3.950	1	None	-10921639	154.027	198	0	255	202238	106.003	4.734	0.389	0.815
ID28938	28938	70	1.399	227.523	24.370	0	7440.310	31	3.950	1	None	-10921639	192.833	243	0	255	253190	83.955	6.763	0.567	1.662
ID36365	36365	70	1.429	226.859	24.724	0	7680.320	32	3.950	1	None	-10921639	183.629	224	0	255	241105	87.295	6.018	0.568	1.525
ID35291	35291	70	1.398	227.847	23.378	0	7920.330	33	3.950	1	None	-10921639	205.008	245	0	255	269175	71.804	6.656	0.512	1.934
ID33141	33141	70	1.299	226.241	23.607	0	8160.340	34	3.950	1	None	-10921639	180.250	221	0	255	236668	88.440	6.026	0.460	1.285
ID34213	34213	70	1.288	224.931	23.117	0	8400.350	35	3.950	1	None	-10921639	167.703	210	0	255	220194	96.395	5.464	0.436	1.057
ID37407	37407	70	1.155	225.648	22.632	0	8640.360	36	3.950	1	None	-10921639	140.352	156	0	255	184282	103.793	4.951	0.348	0.698
ID38481	38481	70	1.036	223.728	21.940	0	8880.370	37	3.950	1	None	-10921639	125.271	110	0	255	164481	95.083	4.563	0.355	0.691
ID39570	39570	70	1.031	223.415	22.822	0	9120.380	38	3.950	1	None	-10921639	109.620	90	0	255	143931	96.426	4.478	0.389	0.637
ID40654	40654	70	0.828	222.557	22.868	0	9360.390	39	3.950	1	None	-10921639	95.400	78	0	255	125260	78.712	4.561	0.335	0.608
ID43922	43922	70	0.236	225.938	25.564	0	9600.400	40	3.950	1	None	-10921639	62.235	61	0	204	81715	42.837	2.655	0.116	0.302
ID47219	47219	70	0.483	226.444	25.364	0	9840.410	41	3.950	1	None	-10921639	71.599	68	0	204	94009	49.693	4.724	0.303	0.670
ID42829	42829	70	0.828	225.705	24.725	0	10080.420	42	3.950	1	None	-10921639	86.750	61	0	255	113903	87.065	3.144	0.431	0.600
ID41747	41747	70	0.724	226.537	24.769	0	10320.430	43	3.950	1	None	-10921639	80.879	63	0	255	106194	74.538	4.510	0.463	0.687
ID46109	46109	70	0.581	227.066	24.805	0	10560.440	44	3.950	1	None	-10921639	88.573	82	0	201	116296	50.886	4.842	0.393	0.983
ID49390	49390	70	0.554	229.024	23.706	0	10800.450	45	3.950	1	None	-10921639	88.389	91	0	219	116055	45.149	6.011	0.463	1.239
ID48313	48313	70	0.738	228.576	24.097	0	11040.460	46	3.950	1	None	-10921639	102.106	109	0	239	134065	44.443	6.945	0.633	1.781
ID45022	45022	70	0.784	231.667	24.244	0	11280.470	47	3.950	1	None	-10921639	108.062	112	0	225	141886	46.562	5.654	0.539	1.626
ID50488	50488	70	1.102	230.946	23.503	0	11520.480	48	3.950	1	None	-10921639	133.129	139	0	255	174798	67.390	6.056	0.663	1.575
ID51561	51561	70	1.153	231.186	24.138	0	11760.490	49	3.950	1	None	-10921639	134.157	132	0	255	176148	80.964	4.864	0.572	1.206
ID52651	52651	70	1.028	231.746	24.371	0	12000.500	50	3.950	1	None	-10921639	128.482	128	0	255	168697	86.063	4.961	0.555	1.065
ID57038	57038	70	0.765	231.309	23.911	0	12240.510	51	3.950	1	None	-10921639	102.270	87	0	255	134280	93.079	5.117	0.392	0.619
ID53751	53751	70	0.612	229.950	21.956	0	12480.520	52	3.950	1	None	-10921639	67.882	0	0	255	89129	96.213	15.010	0.187	0.223
ID55940	55940	70	0.669	231.355	23.492	0	12720.530	53	3.950	1	None	-10921639	68.892	2	0	255	90455	94.020	2.836	0.267	0.309
ID54831	54831	70	0.579	229.967	23.266	0	12960.540	54	3.950	1	None	-10921639	60.555	0	0	255	79509	95.301	2.917	0.145	0.161
ID58125	58125	70	0.524	228.333	22.107	0	13200.550	55	3.950	1	None	-10921639	58.655	0	0	255	77014	94.933	3.079	0.010	0.012
ID60314	60314	70	0.677	225.665	22.566	0	13440.560	56	3.950	1	None	-10921639	75.222	23	0	255	98767	95.409	3.047	0.209	0.273
ID61414	61414	70	0.492	228.209	25.108	0	13680.570	57	3.950	1	None	-10921639	47.420	0	0	255	62263	92.791	2.975	0.035	0.034
ID59222	59222	70	0.519	228.108	25.742	0	13920.580	58	3.950	1	None	-10921639	45.318	0	0	255	59503	92.095	2.966	0.068	0.063
ID62527	62527	70	0.525	228.458	27.209	0	14160.590	59	3.950	1	None	-10921639	45.518	0	0	255	59765	89.871	2.834	0.138	0.123
ID63605	63605	70	0.598	228.540	27.312	0	14400.600	60	3.950	1	None	-10921639	50.461	0	0	255	66255	94.832	3.041	0.154	0.142
ID64685	64685	70	0.551	229.566	27.179	0	14640.610	61	3.950	1	None	-10921639	48.107	0	0	255	63164	91.918	2.869	0.157	0.142
ID65782	65782	70	0.558	230.769	27.166	0	14880.620	62	3.950	1	None	-10921639	52.464	0	0	255	68885	92.789	2.547	0.278	0.246
ID66855	66855	70	0.534	231.449	26.315	0	15120.630	63	3.950	1	None	-10921639	49.328	0	0	255	64768	94.491	2.943	0.096	0.091
ID69073	69073	70	0.526	229.924	25.379	0	15360.640	64	3.950	1	None	-10921639	48.537	0	0	255	63729	94.237	2.988	0.066	0.064
ID75725	75725	70	0.540	226.760	23.653	0	15600.650	65	3.950	1	None	-10921639	54.018	0	0	255	70926	93.137	2.580	0.198	0.192
ID70168	70168	70	0.601	225.980	23.291	0	15840.660	66	3.950	1	None	-10921639	49.641	0	0	255	65179	95.378	2.990	0.165	0.148
ID67959	67959	70	0.653	226.634	24.862	0	16080.670	67	3.950	1	None	-10921639	54.974	0	0	255	72181	99.953	3.160	0.150	0.144
ID72392	72392	70	0.492	227.041	25.740	0	16320.680	68	3.950	1	None	-10921639	46.006	0	0	255	60406	93.001	2.896	0.008	0.008
[truncated: 132,279 more rows]
