# Supplementary material for: A Yap-dependent mechanoregulatory program sustains cell migration for embryo axis assembly
Source: Nat Commun. 2023 May 16;14:2804. doi: 10.1038/s41467-023-38482-w (PMC10188487; doi:10.1038/s41467-023-38482-w)
Supplement: Supplementary file 13 — Source Data [file 41467_2023_38482_MOESM13_ESM.zip › Source Data/Fig2_S2/WT1 Links in tracks statistics.csv]

Label	TRACK_ID	SPOT_SOURCE_ID	SPOT_TARGET_ID	LINK_COST	EDGE_TIME	EDGE_X_LOCATION	EDGE_Y_LOCATION	EDGE_Z_LOCATION	VELOCITY	DISPLACEMENT	MANUAL_COLOR
(ID299853 : ID304728)	0	299853	304728	19.727	1080.045	0.000	2.221	0	0.019	4.442	None
(ID304728 : ID297540)	0	304728	297540	19.727	1320.055	0.000	2.221	0	0.019	4.442	None
(ID297540 : ID298920)	0	297540	298920	2.225E-308	1560.065	0.000	0.000	0	0.000	0.000	None
(ID298920 : ID305603)	0	298920	305603	7.989	1800.075	1.413	0.000	0	0.012	2.826	None
(ID305603 : ID298412)	0	305603	298412	5.869	2040.085	4.038	0.000	0	0.010	2.423	None
(ID302912 : ID299854)	1	302912	299854	10.434	840.035	13.728	0.000	0	0.013	3.230	None
(ID299854 : ID304705)	1	299854	304705	5.869	1080.045	16.555	0.000	0	0.010	2.423	None
(ID304705 : ID297541)	1	304705	297541	0.041	1320.055	17.665	0.000	0	8.412E-4	0.202	None
(ID303823 : ID301161)	2	303823	301161	23.109	120.005	32.264	2.198	0	0.020	4.807	None
(ID301161 : ID302018)	2	301161	302018	4.076	360.015	30.283	0.000	0	0.008	2.019	None
(ID302018 : ID302913)	2	302018	302913	0.041	600.025	29.375	0.000	0	8.412E-4	0.202	None
(ID302913 : ID299855)	2	302913	299855	0.163	840.035	29.274	0.000	0	0.002	0.404	None
(ID299855 : ID304706)	2	299855	304706	4.932	1080.045	30.182	0.000	0	0.009	2.221	None
(ID301165 : ID302022)	3	301165	302022	3.301	360.015	167.669	0.000	0	0.008	1.817	None
(ID302022 : ID302918)	3	302022	302918	1.997	600.025	169.284	0.000	0	0.006	1.413	None
(ID302918 : ID299862)	3	302918	299862	0.163	840.035	169.788	0.000	0	0.002	0.404	None
(ID299862 : ID304710)	3	299862	304710	0.163	1080.045	169.385	0.000	0	0.002	0.404	None
(ID303806 : ID301166)	4	303806	301166	7.989	120.005	189.170	0.000	0	0.012	2.826	None
(ID301166 : ID302023)	4	301166	302023	0.367	360.015	188.059	0.000	0	0.003	0.606	None
(ID302023 : ID302919)	4	302023	302919	1.467	600.025	187.756	0.000	0	0.005	1.211	None
(ID302919 : ID299863)	4	302919	299863	1.467	840.035	186.545	0.000	0	0.005	1.211	None
(ID299863 : ID304711)	4	299863	304711	0.163	1080.045	185.738	0.000	0	0.002	0.404	None
(ID303804 : ID301162)	5	303804	301162	2.609	120.005	66.018	0.000	0	0.007	1.615	None
(ID301162 : ID302019)	5	301162	302019	2.609	360.015	67.633	0.000	0	0.007	1.615	None
(ID302019 : ID302914)	5	302019	302914	4.076	600.025	69.450	0.000	0	0.008	2.019	None
(ID302914 : ID299856)	5	302914	299856	0.652	840.035	70.863	0.000	0	0.003	0.808	None
(ID299856 : ID304707)	5	299856	304707	0.163	1080.045	71.469	0.000	0	0.002	0.404	None
(ID304707 : ID297543)	5	304707	297543	10.434	1320.055	73.286	0.000	0	0.013	3.230	None
(ID297543 : ID298923)	5	297543	298923	0.652	1560.065	75.304	0.000	0	0.003	0.808	None
(ID298923 : ID305606)	5	298923	305606	27.553	1800.075	78.333	0.000	0	0.022	5.249	None
(ID305606 : ID298416)	5	305606	298416	4.932	2040.085	82.068	0.000	0	0.009	2.221	None
(ID299857 : ID304708)	6	299857	304708	44.387	1080.045	90.345	0.000	0	0.028	6.662	None
(ID304708 : ID297544)	6	304708	297544	1.997	1320.055	94.383	0.000	0	0.006	1.413	None
(ID297544 : ID298924)	6	297544	298924	4.076	1560.065	96.099	0.000	0	0.008	2.019	None
(ID298924 : ID305607)	6	298924	305607	4.932	1800.075	98.219	0.000	0	0.009	2.221	None
(ID305607 : ID298417)	6	305607	298417	0.367	2040.085	99.632	0.000	0	0.003	0.606	None
(ID298417 : ID295791)	6	298417	295791	3.301	2280.095	100.843	0.000	0	0.008	1.817	None
(ID295791 : ID296650)	6	295791	296650	7.989	2520.105	103.165	0.000	0	0.012	2.826	None
(ID296650 : ID306486)	6	296650	306486	7.989	2760.115	105.992	0.000	0	0.012	2.826	None
(ID306486 : ID314565)	6	306486	314565	0.163	3000.125	107.607	0.000	0	0.002	0.404	None
(ID314565 : ID309212)	6	314565	309212	0.652	3240.135	108.212	0.000	0	0.003	0.808	None
(ID309212 : ID315440)	6	309212	315440	6.888	3480.145	109.928	0.000	0	0.011	2.625	None
(ID315440 : ID311025)	6	315440	311025	4.162	3720.155	111.809	0.847	0	0.008	2.040	None
(ID311025 : ID316356)	6	311025	316356	1.877	3960.165	112.884	2.155	0	0.006	1.370	None
(ID316356 : ID312788)	6	316356	312788	1.379	4200.175	113.970	2.710	0	0.005	1.175	None
(ID312788 : ID311903)	6	312788	311903	4.402	4440.185	115.385	3.437	0	0.009	2.098	None
(ID311903 : ID310111)	6	311903	310111	21.996	4680.195	118.561	3.921	0	0.020	4.690	None
(ID310111 : ID307409)	6	310111	307409	10.294	4920.205	121.890	2.507	0	0.013	3.208	None
(ID307409 : ID313683)	6	307409	313683	1.622	5160.215	123.015	0.622	0	0.005	1.273	None
(ID313683 : ID308300)	6	313683	308300	0.163	5400.225	123.354	0.000	0	0.002	0.404	None
(ID308300 : ID317238)	6	308300	317238	13.206	5640.235	125.373	0.000	0	0.015	3.634	None
(ID317238 : ID324584)	6	317238	324584	0.041	5880.245	127.089	0.000	0	8.412E-4	0.202	None
(ID303837 : ID301163)	7	303837	301163	56.011	120.005	101.261	3.428	0	0.031	7.484	None
(ID301163 : ID302020)	7	301163	302020	0.163	360.015	102.963	0.000	0	0.002	0.404	None
(ID302020 : ID302915)	7	302020	302915	0.163	600.025	102.963	0.000	0	0.002	0.404	None
(ID302915 : ID299858)	7	302915	299858	0.652	840.035	103.165	0.000	0	0.003	0.808	None
(ID299858 : ID304709)	7	299858	304709	10.434	1080.045	105.184	0.000	0	0.013	3.230	None
(ID304709 : ID297545)	7	304709	297545	10.434	1320.055	108.414	0.000	0	0.013	3.230	None
(ID301173 : ID302029)	8	301173	302029	9.171	360.015	349.570	0.000	0	0.013	3.028	None
(ID302029 : ID302922)	8	302029	302922	2.225E-308	600.025	348.056	0.000	0	0.000	0.000	None
(ID302922 : ID299868)	8	302922	299868	1.467	840.035	347.450	0.000	0	0.005	1.211	None
(ID299868 : ID304716)	8	299868	304716	0.041	1080.045	346.946	0.000	0	8.412E-4	0.202	None
(ID304716 : ID297549)	8	304716	297549	34.278	1320.055	344.119	0.000	0	0.024	5.855	None
(ID297549 : ID298932)	8	297549	298932	13.206	1560.065	339.375	0.000	0	0.015	3.634	None
(ID298932 : ID305616)	8	298932	305616	27.553	1800.075	334.933	0.000	0	0.022	5.249	None
(ID305616 : ID298424)	8	305616	298424	1.467	2040.085	331.703	0.000	0	0.005	1.211	None
(ID298424 : ID295797)	8	298424	295797	17.975	2280.095	328.978	0.000	0	0.018	4.240	None
(ID295797 : ID296656)	8	295797	296656	3.301	2520.105	325.949	0.000	0	0.008	1.817	None
(ID303814 : ID301175)	9	303814	301175	10.434	120.005	429.417	0.000	0	0.013	3.230	None
(ID301175 : ID302030)	9	301175	302030	27.553	360.015	425.178	0.000	0	0.022	5.249	None
(ID302030 : ID302923)	9	302030	302923	3.301	600.025	421.645	0.000	0	0.008	1.817	None
(ID302923 : ID299869)	9	302923	299869	23.477	840.035	418.313	0.000	0	0.020	4.845	None
(ID299869 : ID304717)	9	299869	304717	21.562	1080.045	413.569	0.000	0	0.019	4.643	None
(ID304717 : ID297550)	9	304717	297550	17.975	1320.055	409.127	0.000	0	0.018	4.240	None
(ID297550 : ID298933)	9	297550	298933	9.171	1560.065	405.493	0.000	0	0.013	3.028	None
(ID298933 : ID305617)	9	298933	305617	1.019	1800.075	404.484	0.000	0	0.004	1.009	None
(ID301176 : ID302031)	10	301176	302031	0.652	360.015	448.395	0.000	0	0.003	0.808	None
(ID302031 : ID302924)	10	302031	302924	1.019	600.025	448.496	0.000	0	0.004	1.009	None
(ID302924 : ID299870)	10	302924	299870	4.932	840.035	447.890	0.000	0	0.009	2.221	None
(ID299870 : ID304718)	10	299870	304718	0.652	1080.045	447.183	0.000	0	0.003	0.808	None
(ID304718 : ID297561)	10	304718	297561	17.992	1320.055	446.652	1.903	0	0.018	4.242	None
(ID297561 : ID298946)	10	297561	298946	8.640	1560.065	444.369	4.394	0	0.012	2.939	None
(ID298946 : ID305634)	10	298946	305634	10.870	1800.075	441.430	5.409	0	0.014	3.297	None
(ID305634 : ID298444)	10	305634	298444	5.087	2040.085	438.778	6.222	0	0.009	2.255	None
(ID298444 : ID295819)	10	298444	295819	4.989	2280.095	436.684	7.028	0	0.009	2.234	None
(ID295819 : ID296667)	10	295819	296667	14.310	2520.105	434.596	5.877	0	0.016	3.783	None
(ID296667 : ID306511)	10	296667	306511	0.533	2760.115	433.353	4.617	0	0.003	0.730	None
(ID306511 : ID314585)	10	306511	314585	1.079	3000.125	432.655	5.038	0	0.004	1.039	None
(ID314585 : ID309232)	10	314585	309232	0.075	3240.135	432.148	5.285	0	0.001	0.274	None
(ID309232 : ID315461)	10	309232	315461	2.638	3480.145	431.367	5.203	0	0.007	1.624	None
(ID315461 : ID311033)	10	315461	311033	4.558	3720.155	429.531	5.148	0	0.009	2.135	None
(ID311033 : ID316369)	10	311033	316369	6.506	3960.165	427.413	6.017	0	0.011	2.551	None
(ID316369 : ID312807)	10	316369	312807	8.753	4200.175	424.899	7.014	0	0.012	2.959	None
(ID312807 : ID311920)	10	312807	311920	3.154	4440.185	422.854	7.966	0	0.007	1.776	None
(ID311920 : ID310136)	10	311920	310136	1.683	4680.195	421.767	9.047	0	0.005	1.297	None
(ID310136 : ID307428)	10	310136	307428	6.186	4920.205	421.174	8.230	0	0.010	2.487	None
(ID307428 : ID313712)	10	307428	313712	16.364	5160.215	419.291	7.948	0	0.017	4.045	None
(ID313712 : ID308337)	10	313712	308337	16.167	5400.225	415.697	9.776	0	0.017	4.021	None
(ID308337 : ID317277)	10	308337	317277	0.832	5640.235	414.050	11.073	0	0.004	0.912	None
(ID317277 : ID324620)	10	317277	324620	10.621	5880.245	412.628	11.122	0	0.014	3.259	None
(ID324620 : ID319068)	10	324620	319068	12.351	6120.255	409.550	9.819	0	0.015	3.514	None
(ID319068 : ID323711)	10	319068	323711	20.757	6360.265	405.949	8.028	0	0.019	4.556	None
(ID323711 : ID325481)	10	323711	325481	4.485	6600.275	402.817	6.897	0	0.009	2.118	None
(ID325481 : ID318155)	10	325481	318155	7.335	6840.285	400.582	7.238	0	0.011	2.708	None
(ID318155 : ID319953)	10	318155	319953	8.866	7080.295	398.168	6.969	0	0.012	2.978	None
(ID319953 : ID327327)	10	319953	327327	5.824	7320.305	395.759	6.086	0	0.010	2.413	None
(ID327327 : ID326399)	10	327327	326399	30.817	7560.315	392.336	4.409	0	0.023	5.551	None
(ID326399 : ID321817)	10	326399	321817	5.863	7800.325	388.975	2.343	0	0.010	2.421	None
(ID321817 : ID320904)	10	321817	320904	15.222	8040.335	385.906	2.267	0	0.016	3.902	None
(ID320904 : ID322773)	10	320904	322773	5.985	8280.345	382.844	3.036	0	0.010	2.446	None
(ID322773 : ID328226)	10	322773	328226	14.573	8520.355	379.887	4.061	0	0.016	3.817	None
(ID328226 : ID330234)	10	328226	330234	1.145	8760.365	377.560	4.808	0	0.004	1.070	None
(ID330234 : ID333116)	10	330234	333116	3.183	9000.375	376.191	5.207	0	0.007	1.784	None
(ID333116 : ID329219)	10	333116	329219	9.796	9240.385	373.789	5.154	0	0.013	3.130	None
(ID329219 : ID332179)	10	329219	332179	1.654	9480.395	372.044	5.483	0	0.005	1.286	None
(ID332179 : ID333863)	10	332179	333863	5.388	9720.405	370.932	6.817	0	0.010	2.321	None
(ID333863 : ID331179)	10	333863	331179	1.438	9960.415	370.616	7.647	0	0.005	1.199	None
(ID331179 : ID338064)	10	331179	338064	1.252	10200.425	370.702	7.994	0	0.005	1.119	None
(ID338064 : ID336086)	10	338064	336086	1.408	10440.435	369.611	8.322	0	0.005	1.186	None
(ID336086 : ID335068)	10	336086	335068	9.357	10680.445	368.834	9.926	0	0.013	3.059	None
(ID335068 : ID337072)	10	335068	337072	6.259	10920.455	368.359	10.226	0	0.010	2.502	None
(ID337072 : ID339019)	10	337072	339019	7.286	11160.465	368.679	7.802	0	0.011	2.699	None
(ID339019 : ID340039)	10	339019	340039	0.114	11400.475	369.336	6.756	0	0.001	0.338	None
(ID340039 : ID341086)	10	340039	341086	2.003	11640.485	368.877	7.406	0	0.006	1.415	None
(ID341086 : ID344330)	10	341086	344330	2.824	11880.495	367.768	8.486	0	0.007	1.680	None
(ID344330 : ID342136)	10	344330	342136	4.010	12120.505	367.388	8.099	0	0.008	2.002	None
(ID342136 : ID345362)	10	342136	345362	5.888	12360.515	367.523	5.911	0	0.010	2.427	None
(ID345362 : ID346425)	10	345362	346425	8.215	12600.525	366.206	3.974	0	0.012	2.866	None
(ID346425 : ID343217)	10	346425	343217	1.884	12840.535	365.153	3.910	0	0.006	1.372	None
(ID343217 : ID350814)	10	343217	350814	4.513	13080.545	366.202	3.956	0	0.009	2.124	None
(ID350814 : ID348600)	10	350814	348600	4.049	13320.555	366.177	3.808	0	0.008	2.012	None
(ID348600 : ID347505)	10	348600	347505	21.841	13560.565	364.343	2.138	0	0.019	4.673	None
(ID347505 : ID349675)	10	347505	349675	0.163	13800.575	363.602	0.000	0	0.002	0.404	None
(ID349675 : ID351910)	10	349675	351910	0.041	14040.585	363.703	0.000	0	8.412E-4	0.202	None
(ID351910 : ID352985)	10	351910	352985	18.289	14280.595	361.960	1.371	0	0.018	4.277	None
(ID352985 : ID354055)	10	352985	354055	14.130	14520.605	359.033	1.371	0	0.016	3.759	None
(ID354055 : ID355185)	10	354055	355185	1.997	14760.615	357.040	0.000	0	0.006	1.413	None
(ID355185 : ID356297)	10	355185	356297	5.561	15000.625	356.178	1.169	0	0.010	2.358	None
(ID356297 : ID357406)	10	356297	357406	9.087	15240.635	354.993	3.439	0	0.013	3.014	None
(ID357406 : ID359674)	10	357406	359674	1.913	15480.645	353.725	5.189	0	0.006	1.383	None
(ID359674 : ID358548)	10	359674	358548	10.586	15720.655	351.859	5.820	0	0.014	3.254	None
(ID358548 : ID360792)	10	358548	360792	8.873	15960.665	348.778	6.122	0	0.012	2.979	None
(ID360792 : ID363156)	10	360792	363156	12.465	16200.675	345.558	6.450	0	0.015	3.531	None
(ID363156 : ID364305)	10	363156	364305	4.520	16440.685	342.761	6.712	0	0.009	2.126	None
(ID364305 : ID361961)	10	364305	361961	8.674	16680.695	340.256	6.977	0	0.012	2.945	None
(ID361961 : ID365465)	10	361961	365465	0.978	16920.705	338.382	7.276	0	0.004	0.989	None
(ID365465 : ID366655)	10	365465	366655	6.749	17160.715	336.695	7.748	0	0.011	2.598	None
(ID366655 : ID367861)	10	366655	367861	0.801	17400.725	335.203	8.328	0	0.004	0.895	None
(ID367861 : ID369094)	10	367861	369094	0.156	17640.735	334.838	8.842	0	0.002	0.395	None
(ID369094 : ID370332)	10	369094	370332	0.747	17880.745	334.273	8.810	0	0.004	0.864	None
(ID370332 : ID371609)	10	370332	371609	3.027	18120.755	333.062	8.989	0	0.007	1.740	None
(ID371609 : ID372883)	10	371609	372883	0.274	18360.765	332.186	9.569	0	0.002	0.524	None
(ID372883 : ID374184)	10	372883	374184	0.111	18600.775	332.238	9.935	0	0.001	0.334	None
(ID374184 : ID375491)	10	374184	375491	5.262	18840.785	331.405	9.414	0	0.010	2.294	None
(ID375491 : ID376798)	10	375491	376798	4.596	19080.795	329.553	8.193	0	0.009	2.144	None
(ID376798 : ID378172)	10	376798	378172	10.446	19320.805	327.216	8.339	0	0.013	3.232	None
(ID378172 : ID379550)	10	378172	379550	2.010	19560.815	325.156	9.418	0	0.006	1.418	None
(ID379550 : ID380946)	10	379550	380946	4.417	19800.825	323.488	9.701	0	0.009	2.102	None
(ID380946 : ID382338)	10	380946	382338	5.868	20040.835	321.325	9.164	0	0.010	2.422	None
(ID382338 : ID383778)	10	382338	383778	9.122	20280.845	318.725	8.419	0	0.013	3.020	None
(ID383778 : ID385158)	10	383778	385158	6.910	20520.855	316.007	8.608	0	0.011	2.629	None
(ID385158 : ID386614)	10	385158	386614	8.164	20760.865	315.896	9.952	0	0.012	2.857	None
(ID386614 : ID388027)	10	386614	388027	0.124	21000.875	316.841	10.819	0	0.001	0.352	None
(ID388027 : ID389477)	10	388027	389477	3.264	21240.885	315.829	10.462	0	0.008	1.807	None
(ID389477 : ID393746)	10	389477	393746	0.125	21480.895	314.926	9.960	0	0.001	0.354	None
(ID393746 : ID390913)	10	393746	390913	1.684	21720.905	314.470	9.277	0	0.005	1.298	None
(ID390913 : ID392322)	10	390913	392322	0.098	21960.915	313.929	8.801	0	0.001	0.314	None
(ID392322 : ID395176)	10	392322	395176	4.841	22200.925	312.718	8.550	0	0.009	2.200	None
(ID395176 : ID398278)	10	395176	398278	7.840	22440.935	310.422	8.915	0	0.012	2.800	None
(ID398278 : ID396608)	10	398278	396608	4.982	22680.945	308.338	8.847	0	0.009	2.232	None
(ID396608 : ID399691)	10	396608	399691	2.129	22920.955	306.764	8.198	0	0.006	1.459	None
(ID399691 : ID402489)	10	399691	402489	10.134	23160.965	305.686	9.827	0	0.013	3.183	None
(ID402489 : ID401108)	10	402489	401108	8.825	23400.975	304.307	12.454	0	0.012	2.971	None
(ID401108 : ID403891)	10	401108	403891	0.228	23640.985	303.049	13.479	0	0.002	0.478	None
(ID403891 : ID405267)	10	403891	405267	0.156	23880.995	302.687	13.578	0	0.002	0.395	None
(ID405267 : ID406610)	10	405267	406610	5.905	24121.005	301.353	13.579	0	0.010	2.430	None
(ID406610 : ID411699)	10	406610	411699	48.896	24361.015	303.640	13.604	0	0.029	6.993	None
(ID411699 : ID407900)	10	411699	407900	0.932	24601.025	306.649	13.771	0	0.004	0.966	None
(ID407900 : ID413013)	10	407900	413013	3.441	24841.035	305.257	13.580	0	0.008	1.855	None
(ID413013 : ID409182)	10	413013	409182	0.628	25081.045	304.036	13.152	0	0.003	0.792	None
(ID409182 : ID410427)	10	409182	410427	2.188	25321.055	303.859	12.181	0	0.006	1.479	None
(ID410427 : ID414278)	10	410427	414278	0.302	25561.065	303.866	11.210	0	0.002	0.550	None
(ID414278 : ID415521)	10	414278	415521	2.023	25801.075	304.209	10.434	0	0.006	1.422	None
(ID415521 : ID417933)	10	415521	417933	9.251	26041.085	303.858	8.622	0	0.013	3.042	None
(ID417933 : ID416737)	10	417933	416737	0.903	26281.095	303.482	7.182	0	0.004	0.950	None
(ID416737 : ID419149)	10	416737	419149	0.070	26521.105	303.899	6.893	0	0.001	0.265	None
(ID419149 : ID420310)	10	419149	420310	0.657	26761.115	304.242	6.609	0	0.003	0.811	None
(ID420310 : ID421489)	10	420310	421489	0.900	27001.125	304.581	5.981	0	0.004	0.948	None
(ID421489 : ID422652)	10	421489	422652	1.014	27241.135	304.251	5.100	0	0.004	1.007	None
(ID422652 : ID423811)	10	422652	423811	0.698	27481.145	304.189	4.344	0	0.003	0.836	None
(ID423811 : ID424953)	10	423811	424953	8.346	27721.155	305.097	2.720	0	0.012	2.889	None
(ID424953 : ID428330)	10	424953	428330	2.168	27961.165	305.918	0.722	0	0.006	1.472	None
(ID428330 : ID426109)	10	428330	426109	0.163	28201.175	306.265	0.000	0	0.002	0.404	None
(ID426109 : ID430535)	10	426109	430535	1.019	28441.185	305.962	0.000	0	0.004	1.009	None
(ID299871 : ID304719)	11	299871	304719	3.301	1080.045	540.355	0.000	0	0.008	1.817	None
(ID299866 : ID304713)	12	299866	304713	4.932	1080.045	260.335	0.000	0	0.009	2.221	None
(ID303811 : ID301172)	13	303811	301172	4.076	120.005	319.388	0.000	0	0.008	2.019	None
(ID301172 : ID302027)	13	301172	302027	0.163	360.015	318.177	0.000	0	0.002	0.404	None
(ID302027 : ID302921)	13	302027	302921	0.041	600.025	317.874	0.000	0	8.412E-4	0.202	None
(ID302921 : ID299867)	13	302921	299867	6.888	840.035	316.461	0.000	0	0.011	2.625	None
(ID299867 : ID304715)	13	299867	304715	0.163	1080.045	315.350	0.000	0	0.002	0.404	None
(ID304715 : ID297548)	13	304715	297548	2.225E-308	1320.055	315.552	0.000	0	0.000	0.000	None
(ID297548 : ID298931)	13	297548	298931	7.989	1560.065	314.139	0.000	0	0.012	2.826	None
(ID298931 : ID305624)	13	298931	305624	32.758	1800.075	315.341	1.161	0	0.024	5.723	None
(ID303815 : ID301178)	14	303815	301178	13.206	120.005	538.235	0.000	0	0.015	3.634	None
(ID301178 : ID302038)	14	301178	302038	17.653	360.015	534.979	1.530	0	0.018	4.202	None
(ID302038 : ID302927)	14	302038	302927	19.455	600.025	531.950	1.530	0	0.018	4.411	None
(ID302927 : ID299876)	14	302927	299876	20.225	840.035	528.639	1.445	0	0.019	4.497	None
(ID299876 : ID304730)	14	299876	304730	3.891	1080.045	527.194	3.837	0	0.008	1.972	None
(ID304730 : ID297557)	14	304730	297557	4.337	1320.055	527.104	3.809	0	0.009	2.083	None
(ID297557 : ID298935)	14	297557	298935	8.073	1560.065	526.833	1.417	0	0.012	2.841	None
(ID298935 : ID305619)	14	298935	305619	2.225E-308	1800.075	526.930	0.000	0	0.000	0.000	None
(ID305619 : ID298425)	14	305619	298425	2.225E-308	2040.085	526.930	0.000	0	0.000	0.000	None
(ID298425 : ID295805)	14	298425	295805	198.713	2280.095	533.838	1.395	0	0.059	14.097	None
(ID295805 : ID296668)	14	295805	296668	8.334	2520.105	539.598	3.664	0	0.012	2.887	None
(ID296668 : ID306497)	14	296668	306497	25.570	2760.115	537.333	2.269	0	0.021	5.057	None
(ID306497 : ID314575)	14	306497	314575	19.727	3000.125	533.996	0.000	0	0.019	4.442	None
(ID314575 : ID309224)	14	314575	309224	1.997	3240.135	531.068	0.000	0	0.006	1.413	None
(ID309224 : ID315452)	14	309224	315452	5.869	3480.145	529.150	0.000	0	0.010	2.423	None
(ID315452 : ID311022)	14	315452	311022	31.955	3720.155	525.113	0.000	0	0.024	5.653	None
(ID311022 : ID316350)	14	311022	316350	4.076	3960.165	521.277	0.000	0	0.008	2.019	None
(ID316350 : ID312786)	14	316350	312786	3.301	4200.175	519.359	0.000	0	0.008	1.817	None
(ID312786 : ID311898)	14	312786	311898	6.888	4440.185	517.138	0.000	0	0.011	2.625	None
(ID303808 : ID301168)	15	303808	301168	0.041	120.005	267.603	0.000	0	8.412E-4	0.202	None
(ID301168 : ID302025)	15	301168	302025	0.367	360.015	267.805	0.000	0	0.003	0.606	None
(ID302025 : ID302938)	15	302025	302938	22.944	600.025	268.691	2.323	0	0.020	4.790	None
(ID302938 : ID299877)	15	302938	299877	2.560	840.035	269.296	3.846	0	0.007	1.600	None
(ID299877 : ID304724)	15	299877	304724	0.102	1080.045	269.341	3.205	0	0.001	0.320	None
(ID304724 : ID297565)	15	304724	297565	14.603	1320.055	270.947	4.434	0	0.016	3.821	None
(ID297565 : ID298957)	15	297565	298957	8.081	1560.065	271.582	6.566	0	0.012	2.843	None
(ID298957 : ID305647)	15	298957	305647	9.016	1800.075	270.155	9.049	0	0.013	3.003	None
(ID305647 : ID298454)	15	305647	298454	0.366	2040.085	269.623	10.174	0	0.003	0.605	None
(ID298454 : ID295828)	15	298454	295828	2.908	2280.095	270.002	10.612	0	0.007	1.705	None
(ID295828 : ID296689)	15	295828	296689	0.539	2520.105	270.610	11.025	0	0.003	0.734	None
(ID296689 : ID306526)	15	296689	306526	0.122	2760.115	270.938	10.790	0	0.001	0.349	None
(ID306526 : ID314607)	15	306526	314607	0.264	3000.125	270.904	11.055	0	0.002	0.514	None
(ID314607 : ID309250)	15	314607	309250	2.164	3240.135	270.932	10.529	0	0.006	1.471	None
(ID309250 : ID315463)	15	309250	315463	31.007	3480.145	269.449	7.617	0	0.023	5.568	None
(ID315463 : ID311032)	15	315463	311032	1.192	3720.155	267.319	5.077	0	0.005	1.092	None
(ID311032 : ID316359)	15	311032	316359	0.421	3960.165	266.976	4.434	0	0.003	0.649	None
(ID316359 : ID312792)	15	316359	312792	0.158	4200.175	267.266	4.125	0	0.002	0.398	None
(ID312792 : ID311901)	15	312792	311901	8.285	4440.185	268.877	3.851	0	0.012	2.878	None
(ID311901 : ID310110)	15	311901	310110	5.278	4680.195	271.439	3.593	0	0.010	2.297	None
(ID310110 : ID307411)	15	310110	307411	4.472	4920.205	272.799	2.574	0	0.009	2.115	None
(ID307411 : ID313688)	15	307411	313688	2.807	5160.215	272.679	0.769	0	0.007	1.675	None
(ID313688 : ID308307)	15	313688	308307	0.163	5400.225	272.146	0.000	0	0.002	0.404	None
(ID308307 : ID317243)	15	308307	317243	0.163	5640.235	271.742	0.000	0	0.002	0.404	None
(ID303831 : ID301193)	16	303831	301193	3.019	120.005	295.009	5.264	0	0.007	1.738	None
(ID301193 : ID302047)	16	301193	302047	0.244	360.015	294.390	5.202	0	0.002	0.494	None
(ID302047 : ID302931)	16	302047	302931	16.853	600.025	293.138	3.837	0	0.017	4.105	None
(ID302931 : ID299878)	16	302931	299878	2.160	840.035	291.003	2.793	0	0.006	1.470	None
(ID299878 : ID304729)	16	299878	304729	12.463	1080.045	291.937	3.953	0	0.015	3.530	None
(ID304729 : ID297563)	16	304729	297563	5.852	1320.055	292.362	4.376	0	0.010	2.419	None
(ID297563 : ID298929)	16	297563	298929	33.038	1560.065	289.149	2.001	0	0.024	5.748	None
(ID298929 : ID305614)	16	298929	305614	0.041	1800.075	287.187	0.000	0	8.412E-4	0.202	None
(ID305614 : ID298422)	16	305614	298422	0.163	2040.085	287.490	0.000	0	0.002	0.404	None
(ID298422 : ID295795)	16	298422	295795	2.225E-308	2280.095	287.691	0.000	0	0.000	0.000	None
(ID295795 : ID296654)	16	295795	296654	0.041	2520.105	287.590	0.000	0	8.412E-4	0.202	None
(ID296654 : ID306491)	16	296654	306491	1.467	2760.115	288.095	0.000	0	0.005	1.211	None
(ID302932 : ID299879)	17	302932	299879	2.812	840.035	279.160	3.306	0	0.007	1.677	None
(ID299879 : ID304732)	17	299879	304732	8.120	1080.045	277.261	4.498	0	0.012	2.850	None
(ID304732 : ID297547)	17	304732	297547	54.836	1320.055	278.686	2.689	0	0.031	7.405	None
(ID297547 : ID298945)	17	297547	298945	30.008	1560.065	280.105	2.497	0	0.023	5.478	None
(ID298945 : ID305639)	17	298945	305639	4.181	1800.075	279.441	5.906	0	0.009	2.045	None
(ID305639 : ID298440)	17	305639	298440	0.830	2040.085	280.295	6.589	0	0.004	0.911	None
(ID298440 : ID295822)	17	298440	295822	8.406	2280.095	281.008	7.773	0	0.012	2.899	None
(ID295822 : ID296688)	17	295822	296688	2.687	2520.105	280.814	9.826	0	0.007	1.639	None
(ID296688 : ID306531)	17	296688	306531	4.310	2760.115	280.256	11.501	0	0.009	2.076	None
(ID306531 : ID314611)	17	306531	314611	2.314	3000.125	279.912	13.237	0	0.006	1.521	None
(ID314611 : ID309262)	17	314611	309262	0.967	3240.135	279.143	14.081	0	0.004	0.983	None
(ID309262 : ID315488)	17	309262	315488	17.405	3480.145	276.739	13.442	0	0.017	4.172	None
(ID315488 : ID311064)	17	315488	311064	5.559	3720.155	274.404	13.767	0	0.010	2.358	None
(ID311064 : ID316399)	17	311064	316399	14.731	3960.165	274.162	16.787	0	0.016	3.838	None
(ID316399 : ID312841)	17	316399	312841	8.401	4200.175	273.536	19.917	0	0.012	2.898	None
(ID312841 : ID311964)	17	312841	311964	17.173	4440.185	273.100	23.178	0	0.017	4.144	None
(ID311964 : ID310177)	17	311964	310177	0.944	4680.195	273.862	25.476	0	0.004	0.971	None
(ID310177 : ID307484)	17	310177	307484	5.775	4920.205	273.304	26.441	0	0.010	2.403	None
(ID307484 : ID313766)	17	307484	313766	0.417	5160.215	272.011	27.147	0	0.003	0.646	None
(ID313766 : ID308384)	17	313766	308384	1.986	5400.225	271.014	26.939	0	0.006	1.409	None
(ID308384 : ID317314)	17	308384	317314	4.151	5640.235	270.475	25.722	0	0.008	2.037	None
(ID317314 : ID324658)	17	317314	324658	4.943	5880.245	271.449	23.984	0	0.009	2.223	None
(ID324658 : ID319103)	17	324658	319103	8.415	6120.255	272.965	21.973	0	0.012	2.901	None
(ID319103 : ID323751)	17	319103	323751	1.202	6360.265	273.131	20.488	0	0.005	1.096	None
(ID323751 : ID325524)	17	323751	325524	3.546	6600.275	271.691	20.432	0	0.008	1.883	None
(ID325524 : ID318191)	17	325524	318191	6.945	6840.285	269.444	20.630	0	0.011	2.635	None
(ID318191 : ID319997)	17	318191	319997	2.308	7080.295	267.368	20.701	0	0.006	1.519	None
(ID319997 : ID327368)	17	319997	327368	1.076	7320.305	266.957	21.102	0	0.004	1.037	None
(ID327368 : ID326457)	17	327368	326457	1.928	7560.315	267.347	22.179	0	0.006	1.388	None
(ID326457 : ID321873)	17	326457	321873	5.178	7800.325	266.373	22.357	0	0.009	2.276	None
(ID321873 : ID320964)	17	321873	320964	0.573	8040.335	265.105	22.124	0	0.003	0.757	None
(ID320964 : ID322830)	17	320964	322830	1.335	8280.345	264.652	22.947	0	0.005	1.155	None
(ID322830 : ID328287)	17	322830	328287	0.931	8520.355	264.518	23.011	0	0.004	0.965	None
(ID328287 : ID330293)	17	328287	330293	0.403	8760.365	264.744	22.260	0	0.003	0.635	None
(ID330293 : ID333162)	17	330293	333162	2.337	9000.375	264.259	21.577	0	0.006	1.529	None
(ID333162 : ID329270)	17	333162	329270	0.092	9240.385	263.655	21.022	0	0.001	0.303	None
(ID329270 : ID332226)	17	329270	332226	5.560	9480.395	263.985	22.019	0	0.010	2.358	None
(ID332226 : ID333962)	17	332226	333962	7.560	9720.405	264.281	24.537	0	0.011	2.750	None
(ID333962 : ID331234)	17	333962	331234	5.849	9960.415	264.902	26.952	0	0.010	2.418	None
(ID331234 : ID338126)	17	331234	338126	6.535	10200.425	265.454	29.270	0	0.011	2.556	None
(ID338126 : ID336157)	17	338126	336157	5.053	10440.435	265.268	31.664	0	0.009	2.248	None
(ID336157 : ID335128)	17	336157	335128	2.187	10680.445	265.045	32.048	0	0.006	1.479	None
(ID335128 : ID337146)	17	335128	337146	13.682	10920.455	265.454	33.094	0	0.015	3.699	None
(ID337146 : ID339111)	17	337146	339111	6.669	11160.465	267.105	35.477	0	0.011	2.582	None
(ID339111 : ID340133)	17	339111	340133	5.087	11400.475	267.866	37.146	0	0.009	2.256	None
(ID340133 : ID341185)	17	340133	341185	3.689	11640.485	266.595	38.565	0	0.008	1.921	None
(ID341185 : ID344416)	17	341185	344416	3.143	11880.495	264.836	39.104	0	0.007	1.773	None
(ID344416 : ID342229)	17	344416	342229	2.670	12120.505	263.153	39.235	0	0.007	1.634	None
(ID342229 : ID345473)	17	342229	345473	10.546	12360.515	260.756	39.550	0	0.014	3.247	None
(ID345473 : ID346535)	17	345473	346535	4.253	12600.525	258.525	39.117	0	0.009	2.062	None
(ID346535 : ID343323)	17	346535	343323	0.550	12840.535	258.202	38.491	0	0.003	0.742	None
(ID343323 : ID350923)	17	343323	350923	0.533	13080.545	258.426	38.316	0	0.003	0.730	None
(ID350923 : ID348700)	17	350923	348700	3.633	13320.555	257.440	37.609	0	0.008	1.906	None
(ID348700 : ID347617)	17	348700	347617	3.032	13560.565	256.438	36.389	0	0.007	1.741	None
(ID347617 : ID349794)	17	347617	349794	0.827	13800.575	256.323	35.981	0	0.004	0.909	None
(ID349794 : ID352031)	17	349794	352031	4.294	14040.585	257.064	37.162	0	0.009	2.072	None
(ID352031 : ID353103)	17	352031	353103	3.117	14280.595	257.586	38.744	0	0.007	1.766	None
(ID353103 : ID354186)	17	353103	354186	0.202	14520.605	257.533	39.753	0	0.002	0.450	None
(ID354186 : ID355316)	17	354186	355316	7.366	14760.615	256.348	40.060	0	0.011	2.714	None
(ID355316 : ID356420)	17	355316	356420	2.262	15000.625	254.276	40.012	0	0.006	1.504	None
(ID356420 : ID357520)	17	356420	357520	0.130	15240.635	253.373	39.785	0	0.002	0.360	None
(ID357520 : ID359786)	17	357520	359786	0.185	15480.645	253.407	39.724	0	0.002	0.430	None
(ID359786 : ID358662)	17	359786	358662	0.640	15720.655	253.992	39.833	0	0.003	0.800	None
(ID358662 : ID360909)	17	358662	360909	0.656	15960.665	253.993	40.140	0	0.003	0.810	None
(ID360909 : ID363277)	17	360909	363277	4.579	16200.675	252.587	40.573	0	0.009	2.140	None
(ID363277 : ID364424)	17	363277	364424	0.592	16440.685	251.587	41.228	0	0.003	0.769	None
(ID364424 : ID362084)	17	364424	362084	0.029	16680.695	251.568	41.678	0	7.152E-4	0.172	None
(ID362084 : ID365596)	17	362084	365596	7.090	16920.705	251.643	43.070	0	0.011	2.663	None
(ID365596 : ID366790)	17	365596	366790	7.892	17160.715	252.458	45.620	0	0.012	2.809	None
(ID366790 : ID368007)	17	366790	368007	1.389	17400.725	253.033	47.424	0	0.005	1.178	None
(ID368007 : ID369244)	17	368007	369244	2.269	17640.735	252.641	48.701	0	0.006	1.506	None
(ID369244 : ID370493)	17	369244	370493	1.662	17880.745	252.207	50.027	0	0.005	1.289	None
(ID370493 : ID371762)	17	370493	371762	5.957	18120.755	251.003	51.272	0	0.010	2.441	None
(ID371762 : ID373043)	17	371762	373043	1.075	18360.765	250.460	51.793	0	0.004	1.037	None
(ID373043 : ID374334)	17	373043	374334	0.206	18600.775	251.175	51.600	0	0.002	0.453	None
(ID374334 : ID375636)	17	374334	375636	1.386	18840.785	251.890	51.209	0	0.005	1.177	None
(ID375636 : ID376955)	17	375636	376955	2.032	19080.795	251.860	50.446	0	0.006	1.426	None
(ID376955 : ID378312)	17	376955	378312	5.317	19320.805	250.739	48.984	0	0.010	2.306	None
(ID378312 : ID379690)	17	378312	379690	0.236	19560.815	249.920	48.039	0	0.002	0.486	None
(ID379690 : ID381084)	17	379690	381084	2.122	19800.825	249.072	48.488	0	0.006	1.457	None
(ID381084 : ID382481)	17	381084	382481	1.524	20040.835	247.849	48.812	0	0.005	1.235	None
(ID302035 : ID302928)	18	302035	302928	25.474	600.025	564.986	0.000	0	0.021	5.047	None
(ID302928 : ID299872)	18	302928	299872	16.304	840.035	560.443	0.000	0	0.017	4.038	None
(ID299872 : ID304720)	18	299872	304720	0.041	1080.045	558.323	0.000	0	8.412E-4	0.202	None
(ID304720 : ID297551)	18	304720	297551	27.553	1320.055	555.598	0.000	0	0.022	5.249	None
(ID297551 : ID298936)	18	297551	298936	2.225E-308	1560.065	552.973	0.000	0	0.000	0.000	None
(ID298936 : ID305620)	18	298936	305620	6.888	1800.075	551.661	0.000	0	0.011	2.625	None
(ID305620 : ID298427)	18	305620	298427	8.535	2040.085	549.208	0.912	0	0.012	2.921	None
(ID298427 : ID295798)	18	298427	295798	9.497	2280.095	549.309	0.912	0	0.013	3.082	None
(ID295798 : ID296658)	18	295798	296658	1.019	2520.105	550.046	0.000	0	0.004	1.009	None
(ID296658 : ID306498)	18	296658	306498	0.652	2760.115	549.945	0.000	0	0.003	0.808	None
(ID306498 : ID314578)	18	306498	314578	11.050	3000.125	549.847	1.584	0	0.014	3.324	None
(ID314578 : ID309227)	18	314578	309227	0.527	3240.135	549.004	3.045	0	0.003	0.726	None
(ID309227 : ID315460)	18	309227	315460	4.093	3480.145	549.006	3.872	0	0.008	2.023	None
(ID315460 : ID311036)	18	315460	311036	8.341	3720.155	547.970	5.251	0	0.012	2.888	None
(ID311036 : ID316361)	18	311036	316361	0.957	3960.165	546.521	5.194	0	0.004	0.978	None
(ID316361 : ID312803)	18	316361	312803	8.921	4200.175	545.135	5.417	0	0.012	2.987	None
(ID312803 : ID311915)	18	312803	311915	10.593	4440.185	542.194	6.213	0	0.014	3.255	None
(ID311915 : ID310129)	18	311915	310129	2.209	4680.195	540.176	6.934	0	0.006	1.486	None
(ID310129 : ID307429)	18	310129	307429	0.494	4920.205	539.991	7.281	0	0.003	0.703	None
(ID307429 : ID313713)	18	307429	313713	5.408	5160.215	539.470	7.904	0	0.010	2.326	None
(ID313713 : ID308331)	18	313713	308331	4.757	5400.225	537.665	8.984	0	0.009	2.181	None
(ID308331 : ID317267)	18	308331	317267	9.696	5640.235	535.036	9.271	0	0.013	3.114	None
(ID317267 : ID324617)	18	317267	324617	15.657	5880.245	531.579	9.919	0	0.016	3.957	None
(ID324617 : ID319077)	18	324617	319077	14.626	6120.255	527.817	10.909	0	0.016	3.824	None
(ID319077 : ID323726)	18	319077	323726	3.087	6360.265	525.089	11.483	0	0.007	1.757	None
(ID323726 : ID325496)	18	323726	325496	2.837	6600.275	523.485	11.191	0	0.007	1.684	None
(ID303816 : ID301180)	19	303816	301180	0.163	120.005	583.055	0.000	0	0.002	0.404	None
(ID301180 : ID302036)	19	301180	302036	2.609	360.015	582.449	0.000	0	0.007	1.615	None
(ID302036 : ID302929)	19	302036	302929	1.019	600.025	581.137	0.000	0	0.004	1.009	None
(ID302929 : ID299873)	19	302929	299873	11.779	840.035	578.916	0.000	0	0.014	3.432	None
(ID299873 : ID304721)	19	299873	304721	4.076	1080.045	576.190	0.000	0	0.008	2.019	None
(ID304721 : ID297552)	19	304721	297552	1.467	1320.055	574.575	0.000	0	0.005	1.211	None
(ID297552 : ID298937)	19	297552	298937	0.041	1560.065	574.071	0.000	0	8.412E-4	0.202	None
(ID298937 : ID305621)	19	298937	305621	0.163	1800.075	573.970	0.000	0	0.002	0.404	None
(ID305621 : ID298426)	19	305621	298426	2.609	2040.085	572.960	0.000	0	0.007	1.615	None
(ID298426 : ID295799)	19	298426	295799	3.301	2280.095	573.061	0.000	0	0.008	1.817	None
(ID295799 : ID296660)	19	295799	296660	11.489	2520.105	572.416	0.676	0	0.014	3.390	None
(ID296660 : ID306510)	19	296660	306510	23.727	2760.115	569.063	2.994	0	0.020	4.871	None
(ID306510 : ID314600)	19	306510	314600	11.673	3000.125	566.460	6.143	0	0.014	3.417	None
(ID314600 : ID309241)	19	314600	309241	2.154	3240.135	564.934	7.520	0	0.006	1.468	None
(ID309241 : ID315472)	19	309241	315472	11.662	3480.145	562.567	7.843	0	0.014	3.415	None
(ID315472 : ID311050)	19	315472	311050	18.111	3720.155	558.992	9.197	0	0.018	4.256	None
(ID311050 : ID316371)	19	311050	316371	5.235	3960.165	557.349	8.989	0	0.010	2.288	None
(ID316371 : ID312808)	19	316371	312808	2.066	4200.175	556.963	8.139	0	0.006	1.437	None
(ID312808 : ID311928)	19	312808	311928	6.119	4440.185	555.780	9.524	0	0.010	2.474	None
(ID311928 : ID310138)	19	311928	310138	6.244	4680.195	554.057	10.958	0	0.010	2.499	None
(ID310138 : ID307439)	19	310138	307439	1.670	4920.205	552.226	11.087	0	0.005	1.292	None
(ID307439 : ID313723)	19	307439	313723	0.744	5160.215	551.461	11.313	0	0.004	0.862	None
(ID313723 : ID308338)	19	313723	308338	9.404	5400.225	549.801	11.484	0	0.013	3.067	None
(ID308338 : ID317281)	19	308338	317281	6.597	5640.235	547.310	12.084	0	0.011	2.568	None
(ID317281 : ID324630)	19	317281	324630	10.984	5880.245	544.700	12.646	0	0.014	3.314	None
(ID324630 : ID319082)	19	324630	319082	12.985	6120.255	541.265	12.446	0	0.015	3.604	None
(ID319082 : ID323741)	19	319082	323741	14.806	6360.265	538.370	14.101	0	0.016	3.848	None
(ID323741 : ID325511)	19	323741	325511	4.926	6600.275	536.252	15.251	0	0.009	2.220	None
(ID325511 : ID318170)	19	325511	318170	9.648	6840.285	534.412	13.499	0	0.013	3.106	None
(ID318170 : ID319970)	19	318170	319970	6.892	7080.295	532.332	11.820	0	0.011	2.625	None
(ID319970 : ID327347)	19	319970	327347	7.783	7320.305	529.998	12.355	0	0.012	2.790	None
(ID327347 : ID326438)	19	327347	326438	11.019	7560.315	527.306	13.605	0	0.014	3.320	None
(ID326438 : ID321857)	19	326438	321857	30.783	7800.325	523.032	14.774	0	0.023	5.548	None
(ID321857 : ID320948)	19	321857	320948	8.650	8040.335	518.941	15.889	0	0.012	2.941	None
(ID320948 : ID322808)	19	320948	322808	4.470	8280.345	516.730	15.468	0	0.009	2.114	None
(ID322808 : ID328259)	19	322808	328259	15.679	8520.355	514.083	14.113	0	0.016	3.960	None
(ID328259 : ID330267)	19	328259	330267	4.206	8760.365	511.231	13.795	0	0.009	2.051	None
(ID330267 : ID333149)	19	330267	333149	15.015	9000.375	508.822	15.413	0	0.016	3.875	None
(ID333149 : ID329256)	19	333149	329256	8.848	9240.385	505.910	16.554	0	0.012	2.974	None
(ID329256 : ID332209)	19	329256	332209	1.518	9480.395	504.235	16.976	0	0.005	1.232	None
(ID332209 : ID333917)	19	332209	333917	4.975	9720.405	502.959	17.838	0	0.009	2.230	None
(ID333917 : ID331206)	19	333917	331206	11.440	9960.415	500.301	17.506	0	0.014	3.382	None
(ID331206 : ID338091)	19	331206	338091	1.944	10200.425	498.029	16.963	0	0.006	1.394	None
(ID338091 : ID336117)	19	338091	336117	9.799	10440.435	495.837	17.482	0	0.013	3.130	None
(ID336117 : ID335082)	19	336117	335082	6.298	10680.445	493.308	17.222	0	0.010	2.509	None
(ID335082 : ID337085)	19	335082	337085	4.989	10920.455	491.479	15.725	0	0.009	2.234	None
(ID337085 : ID339050)	19	337085	339050	5.196	11160.465	489.565	15.172	0	0.009	2.280	None
(ID339050 : ID340073)	19	339050	340073	2.399	11400.475	488.439	16.175	0	0.006	1.549	None
(ID340073 : ID341116)	19	340073	341116	26.711	11640.485	485.847	16.981	0	0.022	5.168	None
(ID341116 : ID344357)	19	341116	344357	3.029	11880.495	483.087	17.865	0	0.007	1.740	None
(ID344357 : ID342176)	19	344357	342176	0.967	12120.505	482.669	19.145	0	0.004	0.983	None
(ID342176 : ID345418)	19	342176	345418	4.621	12360.515	481.924	20.523	0	0.009	2.150	None
(ID345418 : ID346483)	19	345418	346483	29.709	12600.525	478.793	20.752	0	0.023	5.451	None
(ID346483 : ID343266)	19	346483	343266	8.515	12840.535	474.908	19.290	0	0.012	2.918	None
(ID343266 : ID350872)	19	343266	350872	4.213	13080.545	472.646	18.758	0	0.009	2.053	None
(ID350872 : ID348651)	19	350872	348651	1.120	13320.555	471.165	19.197	0	0.004	1.058	None
(ID348651 : ID347571)	19	348651	347571	11.652	13560.565	469.243	20.335	0	0.014	3.413	None
(ID347571 : ID349745)	19	347571	349745	19.784	13800.575	465.588	21.000	0	0.019	4.448	None
(ID349745 : ID351979)	19	349745	351979	10.292	14040.585	461.774	20.801	0	0.013	3.208	None
(ID351979 : ID353054)	19	351979	353054	3.952	14280.595	459.742	21.743	0	0.008	1.988	None
(ID353054 : ID354127)	19	353054	354127	22.390	14520.605	457.042	21.982	0	0.020	4.732	None
(ID354127 : ID355262)	19	354127	355262	7.131	14760.615	453.802	22.243	0	0.011	2.670	None
(ID355262 : ID356368)	19	355262	356368	3.292	15000.625	452.055	23.627	0	0.008	1.814	None
(ID356368 : ID357467)	19	356368	357467	10.736	15240.635	449.639	24.163	0	0.014	3.277	None
(ID357467 : ID359728)	19	357467	359728	9.043	15480.645	446.607	23.675	0	0.013	3.007	None
(ID359728 : ID358600)	19	359728	358600	25.064	15720.655	442.713	22.956	0	0.021	5.006	None
(ID358600 : ID360856)	19	358600	360856	35.349	15960.665	437.272	23.216	0	0.025	5.946	None
(ID360856 : ID363220)	19	360856	363220	8.392	16200.675	432.901	23.880	0	0.012	2.897	None
(ID363220 : ID364372)	19	363220	364372	8.912	16440.685	430.070	24.633	0	0.012	2.985	None
(ID364372 : ID362024)	19	364372	362024	11.885	16680.695	427.100	24.421	0	0.014	3.447	None
(ID362024 : ID365531)	19	362024	365531	8.681	16920.705	424.221	24.371	0	0.012	2.946	None
(ID365531 : ID366722)	19	365531	366722	16.511	17160.715	421.035	25.827	0	0.017	4.063	None
(ID366722 : ID367930)	19	366722	367930	5.079	17400.725	418.038	26.694	0	0.009	2.254	None
(ID367930 : ID369165)	19	367930	369165	18.486	17640.735	414.852	27.379	0	0.018	4.300	None
(ID369165 : ID370408)	19	369165	370408	27.858	17880.745	410.151	27.910	0	0.022	5.278	None
(ID370408 : ID371676)	19	370408	371676	5.192	18120.755	406.374	27.880	0	0.009	2.279	None
(ID371676 : ID372952)	19	371676	372952	9.541	18360.765	403.697	27.798	0	0.013	3.089	None
(ID372952 : ID374259)	19	372952	374259	9.586	18600.775	400.996	28.697	0	0.013	3.096	None
(ID374259 : ID375570)	19	374259	375570	14.770	18840.785	398.001	30.294	0	0.016	3.843	None
(ID375570 : ID376885)	19	375570	376885	12.454	19080.795	394.417	31.092	0	0.015	3.529	None
(ID376885 : ID378246)	19	376885	378246	13.843	19320.805	390.894	30.755	0	0.016	3.721	None
(ID378246 : ID379624)	19	378246	379624	8.923	19560.815	390.611	30.297	0	0.012	2.987	None
(ID379624 : ID381018)	19	379624	381018	9.437	19800.825	390.581	30.627	0	0.013	3.072	None
(ID381018 : ID382414)	19	381018	382414	1.663	20040.835	388.436	30.696	0	0.005	1.290	None
(ID382414 : ID383851)	19	382414	383851	8.094	20280.845	386.423	30.223	0	0.012	2.845	None
(ID383851 : ID385231)	19	383851	385231	3.246	20520.855	384.138	29.851	0	0.008	1.802	None
(ID385231 : ID386676)	19	385231	386676	8.626	20760.865	381.781	29.972	0	0.012	2.937	None
(ID386676 : ID388092)	19	386676	388092	4.113	21000.875	379.322	29.982	0	0.008	2.028	None
(ID299874 : ID304722)	20	299874	304722	23.477	1080.045	615.962	0.000	0	0.020	4.845	None
(ID304722 : ID297553)	20	304722	297553	17.975	1320.055	611.420	0.000	0	0.018	4.240	None
(ID297553 : ID298938)	20	297553	298938	4.932	1560.065	608.190	0.000	0	0.009	2.221	None
(ID298938 : ID305626)	20	298938	305626	12.255	1800.075	607.172	1.748	0	0.015	3.501	None
(ID305626 : ID298434)	20	305626	298434	4.441	2040.085	606.377	4.063	0	0.009	2.107	None
(ID298434 : ID295810)	20	298434	295810	0.295	2280.095	605.689	4.814	0	0.002	0.543	None
(ID295810 : ID296677)	20	295810	296677	9.768	2520.105	604.534	5.775	0	0.013	3.125	None
(ID296677 : ID306518)	20	296677	306518	5.852	2760.115	601.969	6.549	0	0.010	2.419	None
(ID306518 : ID314589)	20	306518	314589	5.911	3000.125	599.600	6.179	0	0.010	2.431	None
(ID314589 : ID309236)	20	314589	309236	0.123	3240.135	598.266	5.821	0	0.001	0.350	None
(ID309236 : ID315466)	20	309236	315466	11.757	3480.145	596.380	5.932	0	0.014	3.429	None
(ID315466 : ID311044)	20	315466	311044	7.297	3720.155	593.887	7.139	0	0.011	2.701	None
(ID301183 : ID302039)	21	301183	302039	3.316	360.015	252.709	3.332	0	0.008	1.821	None
(ID302039 : ID302933)	21	302039	302933	9.877	600.025	255.177	3.507	0	0.013	3.143	None
(ID302933 : ID299875)	21	302933	299875	3.417	840.035	257.380	3.052	0	0.008	1.849	None
(ID299875 : ID304712)	21	299875	304712	9.054	1080.045	257.111	1.195	0	0.013	3.009	None
(ID304712 : ID297546)	21	304712	297546	2.609	1320.055	255.389	0.000	0	0.007	1.615	None
(ID297546 : ID298928)	21	297546	298928	166.949	1560.065	261.042	0.000	0	0.054	12.921	None
(ID298928 : ID305613)	21	298928	305613	2.225E-308	1800.075	267.503	0.000	0	0.000	0.000	None
(ID305613 : ID298421)	21	305613	298421	10.434	2040.085	269.118	0.000	0	0.013	3.230	None
(ID298421 : ID295794)	21	298421	295794	1.019	2280.095	271.237	0.000	0	0.004	1.009	None
(ID295794 : ID296653)	21	295794	296653	0.041	2520.105	271.641	0.000	0	8.412E-4	0.202	None
(ID296653 : ID306490)	21	296653	306490	0.652	2760.115	271.944	0.000	0	0.003	0.808	None
(ID306490 : ID314570)	21	306490	314570	2.609	3000.125	273.155	0.000	0	0.007	1.615	None
(ID314570 : ID309218)	21	314570	309218	10.434	3240.135	272.348	0.000	0	0.013	3.230	None
(ID303844 : ID301198)	22	303844	301198	4.137	120.005	369.685	7.552	0	0.008	2.034	None
(ID301198 : ID302052)	22	301198	302052	0.988	360.015	368.858	6.316	0	0.004	0.994	None
(ID302052 : ID302948)	22	302052	302948	1.128	600.025	368.966	6.306	0	0.004	1.062	None
(ID302948 : ID299886)	22	302948	299886	0.869	840.035	369.288	6.306	0	0.004	0.932	None
(ID299886 : ID304725)	22	299886	304725	9.426	1080.045	370.350	4.680	0	0.013	3.070	None
(ID304725 : ID297555)	22	304725	297555	4.776	1320.055	371.166	2.438	0	0.009	2.185	None
(ID297555 : ID298943)	22	297555	298943	13.047	1560.065	369.797	2.725	0	0.015	3.612	None
(ID298943 : ID305627)	22	298943	305627	0.208	1800.075	368.462	3.917	0	0.002	0.456	None
(ID305627 : ID298428)	22	305627	298428	2.858	2040.085	367.518	3.454	0	0.007	1.691	None
(ID298428 : ID295803)	22	298428	295803	0.469	2280.095	366.651	2.828	0	0.003	0.685	None
(ID295803 : ID296664)	22	295803	296664	8.033	2520.105	365.174	2.693	0	0.012	2.834	None
(ID296664 : ID306495)	22	296664	306495	8.695	2760.115	363.484	1.446	0	0.012	2.949	None
(ID306495 : ID314582)	22	306495	314582	77.130	3000.125	366.968	2.251	0	0.037	8.782	None
(ID314582 : ID309221)	22	314582	309221	24.639	3240.135	369.693	2.251	0	0.021	4.964	None
(ID309221 : ID315449)	22	309221	315449	4.076	3480.145	367.639	0.000	0	0.008	2.019	None
(ID315449 : ID311019)	22	315449	311019	10.434	3720.155	365.015	0.000	0	0.013	3.230	None
(ID311019 : ID316347)	22	311019	316347	1.019	3960.165	362.895	0.000	0	0.004	1.009	None
(ID316347 : ID312785)	22	316347	312785	7.989	4200.175	360.977	0.000	0	0.012	2.826	None
(ID312785 : ID311896)	22	312785	311896	2.609	4440.185	358.756	0.000	0	0.007	1.615	None
(ID311896 : ID310106)	22	311896	310106	0.163	4680.195	357.747	0.000	0	0.002	0.404	None
(ID310106 : ID307410)	22	310106	307410	7.116	4920.205	356.345	0.582	0	0.011	2.668	None
(ID307410 : ID313701)	22	307410	313701	15.510	5160.215	354.609	3.059	0	0.016	3.938	None
(ID313701 : ID308327)	22	313701	308327	12.472	5400.225	353.095	6.423	0	0.015	3.532	None
(ID308327 : ID317264)	22	308327	317264	1.010	5640.235	352.539	8.165	0	0.004	1.005	None
(ID317264 : ID324608)	22	317264	324608	2.791	5880.245	352.429	7.794	0	0.007	1.671	None
(ID324608 : ID319065)	22	324608	319065	2.085	6120.255	351.177	7.212	0	0.006	1.444	None
(ID319065 : ID323712)	22	319065	323712	0.054	6360.265	350.511	7.377	0	9.718E-4	0.233	None
(ID323712 : ID325484)	22	323712	325484	1.680	6600.275	349.923	7.387	0	0.005	1.296	None
(ID325484 : ID318151)	22	325484	318151	2.418	6840.285	348.703	6.773	0	0.006	1.555	None
(ID318151 : ID319952)	22	318151	319952	0.177	7080.295	347.960	6.122	0	0.002	0.421	None
(ID319952 : ID327324)	22	319952	327324	3.214	7320.305	346.927	5.772	0	0.007	1.793	None
(ID327324 : ID326413)	22	327324	326413	12.225	7560.315	344.350	5.928	0	0.015	3.496	None
(ID326413 : ID321837)	22	326413	321837	1.404	7800.325	342.286	6.775	0	0.005	1.185	None
(ID321837 : ID320921)	22	321837	320921	4.981	8040.335	340.834	7.042	0	0.009	2.232	None
(ID320921 : ID322781)	22	320921	322781	4.086	8280.345	338.895	6.277	0	0.008	2.021	None
(ID322781 : ID328229)	22	322781	328229	7.409	8520.355	336.749	5.326	0	0.011	2.722	None
(ID328229 : ID330231)	22	328229	330231	1.159	8760.365	334.944	4.741	0	0.004	1.076	None
(ID330231 : ID333107)	22	330231	333107	3.938	9000.375	333.563	4.086	0	0.008	1.985	None
(ID333107 : ID329205)	22	333107	329205	20.960	9240.385	331.286	1.811	0	0.019	4.578	None
(ID329205 : ID332161)	22	329205	332161	0.163	9480.395	329.684	0.000	0	0.002	0.404	None
(ID332161 : ID333809)	22	332161	333809	0.652	9720.405	329.079	0.000	0	0.003	0.808	None
(ID333809 : ID331154)	22	333809	331154	0.163	9960.415	328.473	0.000	0	0.002	0.404	None
(ID331154 : ID338036)	22	331154	338036	1.997	10200.425	328.978	0.000	0	0.006	1.413	None
(ID338036 : ID336062)	22	338036	336062	0.041	10440.435	329.583	0.000	0	8.412E-4	0.202	None
(ID336062 : ID335030)	22	336062	335030	2.225E-308	10680.445	329.482	0.000	0	0.000	0.000	None
(ID335030 : ID337038)	22	335030	337038	0.163	10920.455	329.684	0.000	0	0.002	0.404	None
(ID337038 : ID339000)	22	337038	339000	0.163	11160.465	330.088	0.000	0	0.002	0.404	None
(ID339000 : ID340019)	22	339000	340019	1.019	11400.475	329.785	0.000	0	0.004	1.009	None
(ID340019 : ID341072)	22	340019	341072	21.330	11640.485	329.142	2.305	0	0.019	4.618	None
(ID341072 : ID344318)	22	341072	344318	4.072	11880.495	329.000	5.619	0	0.008	2.018	None
(ID344318 : ID342138)	22	344318	342138	9.382	12120.505	327.492	6.916	0	0.013	3.063	None
(ID342138 : ID345383)	22	342138	345383	5.522	12360.515	325.464	8.256	0	0.010	2.350	None
(ID345383 : ID346451)	22	345383	346451	0.102	12600.525	324.845	9.436	0	0.001	0.319	None
(ID346451 : ID343241)	22	346451	343241	1.657	12840.535	324.487	10.151	0	0.005	1.287	None
(ID343241 : ID350838)	22	343241	350838	3.418	13080.545	323.557	10.099	0	0.008	1.849	None
(ID350838 : ID348615)	22	350838	348615	12.910	13320.555	321.162	8.966	0	0.015	3.593	None
(ID348615 : ID347531)	22	348615	347531	0.708	13560.565	319.076	8.694	0	0.004	0.841	None
(ID347531 : ID349702)	22	347531	349702	2.819	13800.575	317.952	8.568	0	0.007	1.679	None
(ID349702 : ID351938)	22	349702	351938	0.214	14040.585	317.357	8.380	0	0.002	0.463	None
(ID351938 : ID353009)	22	351938	353009	3.332	14280.595	316.622	8.662	0	0.008	1.825	None
(ID353009 : ID354075)	22	353009	354075	0.409	14520.605	315.510	8.544	0	0.003	0.639	None
(ID354075 : ID355206)	22	354075	355206	3.365	14760.615	314.403	8.125	0	0.008	1.834	None
(ID355206 : ID356310)	22	355206	356310	0.761	15000.625	313.623	7.529	0	0.004	0.872	None
(ID356310 : ID357410)	22	356310	357410	11.228	15240.635	312.068	7.080	0	0.014	3.351	None
(ID357410 : ID359676)	22	357410	359676	0.928	15480.645	309.911	7.043	0	0.004	0.963	None
(ID359676 : ID358553)	22	359676	358553	9.572	15720.655	307.888	7.164	0	0.013	3.094	None
(ID358553 : ID360793)	22	358553	360793	5.813	15960.665	305.193	6.943	0	0.010	2.411	None
(ID360793 : ID363153)	22	360793	363153	13.516	16200.675	302.220	6.332	0	0.015	3.676	None
(ID363153 : ID364300)	22	363153	364300	16.965	16440.685	298.343	6.167	0	0.017	4.119	None
(ID364300 : ID361965)	22	364300	361965	43.289	16680.695	293.070	6.955	0	0.027	6.579	None
(ID361965 : ID365468)	22	361965	365468	0.074	16920.705	289.720	7.622	0	0.001	0.272	None
(ID365468 : ID366654)	22	365468	366654	0.611	17160.715	289.211	7.490	0	0.003	0.782	None
(ID366654 : ID367852)	22	366654	367852	0.269	17400.725	288.581	7.329	0	0.002	0.519	None
(ID367852 : ID369092)	22	367852	369092	2.243	17640.735	288.255	8.020	0	0.006	1.498	None
(ID369092 : ID370336)	22	369092	370336	1.046	17880.745	287.720	8.985	0	0.004	1.023	None
(ID370336 : ID371607)	22	370336	371607	0.509	18120.755	286.901	9.190	0	0.003	0.714	None
(ID371607 : ID372887)	22	371607	372887	1.724	18360.765	286.883	9.738	0	0.005	1.313	None
(ID372887 : ID374185)	22	372887	374185	0.481	18600.775	286.874	10.312	0	0.003	0.694	None
(ID374185 : ID375496)	22	374185	375496	0.805	18840.785	286.091	10.216	0	0.004	0.897	None
(ID375496 : ID376803)	22	375496	376803	4.506	19080.795	284.783	9.506	0	0.009	2.123	None
(ID376803 : ID378180)	22	376803	378180	4.177	19320.805	283.933	9.923	0	0.009	2.044	None
(ID378180 : ID379557)	22	378180	379557	0.745	19560.815	283.916	11.374	0	0.004	0.863	None
(ID379557 : ID380955)	22	379557	380955	3.313	19800.825	282.998	12.041	0	0.008	1.820	None
(ID380955 : ID382359)	22	380955	382359	4.156	20040.835	282.769	13.064	0	0.008	2.039	None
(ID382359 : ID383795)	22	382359	383795	9.637	20280.845	282.099	13.032	0	0.013	3.104	None
(ID383795 : ID385169)	22	383795	385169	0.674	20520.855	280.543	11.879	0	0.003	0.821	None
(ID385169 : ID386618)	22	385169	386618	4.703	20760.865	279.269	11.856	0	0.009	2.169	None
(ID386618 : ID388034)	22	386618	388034	0.020	21000.875	278.289	12.208	0	5.896E-4	0.142	None
(ID388034 : ID389483)	22	388034	389483	2.491	21240.885	277.573	12.397	0	0.007	1.578	None
(ID389483 : ID393764)	22	389483	393764	1.042	21480.895	276.780	13.057	0	0.004	1.021	None
(ID393764 : ID390929)	22	393764	390929	1.178	21720.905	276.809	13.026	0	0.005	1.085	None
(ID390929 : ID392333)	22	390929	392333	0.236	21960.915	277.096	12.456	0	0.002	0.486	None
(ID392333 : ID395194)	22	392333	395194	0.443	22200.925	277.005	12.434	0	0.003	0.666	None
(ID395194 : ID398293)	22	395194	398293	2.896	22440.935	275.922	12.843	0	0.007	1.702	None
(ID398293 : ID396635)	22	398293	396635	22.295	22680.945	277.517	12.970	0	0.020	4.722	None
(ID396635 : ID399700)	22	396635	399700	2.544	22920.955	279.788	11.902	0	0.007	1.595	None
(ID399700 : ID402490)	22	399700	402490	2.083	23160.965	279.104	11.494	0	0.006	1.443	None
(ID402490 : ID401106)	22	402490	401106	5.557	23400.975	277.556	12.594	0	0.010	2.357	None
(ID401106 : ID403888)	22	401106	403888	2.831	23640.985	275.997	12.740	0	0.007	1.683	None
(ID403888 : ID405263)	22	403888	405263	0.918	23880.995	275.421	12.649	0	0.004	0.958	None
(ID303829 : ID301186)	23	303829	301186	3.416	120.005	113.288	4.553	0	0.008	1.848	None
(ID301186 : ID302042)	23	301186	302042	0.825	360.015	114.562	4.035	0	0.004	0.909	None
(ID302042 : ID302934)	23	302042	302934	0.047	600.025	114.889	3.909	0	9.032E-4	0.217	None
(ID302934 : ID299887)	23	302934	299887	28.483	840.035	117.236	4.956	0	0.022	5.337	None
(ID299887 : ID304731)	23	299887	304731	1.984	1080.045	120.277	5.609	0	0.006	1.408	None
(ID304731 : ID297558)	23	304731	297558	4.907	1320.055	120.665	4.127	0	0.009	2.215	None
(ID297558 : ID298925)	23	297558	298925	14.806	1560.065	119.286	1.518	0	0.016	3.848	None
(ID298925 : ID305608)	23	298925	305608	0.163	1800.075	117.903	0.000	0	0.002	0.404	None
(ID303825 : ID301185)	24	303825	301185	0.603	120.005	211.985	4.293	0	0.003	0.776	None
(ID301185 : ID302045)	24	301185	302045	0.916	360.015	212.587	4.493	0	0.004	0.957	None
(ID302045 : ID302935)	24	302045	302935	3.656	600.025	213.675	4.399	0	0.008	1.912	None
(ID302935 : ID299880)	24	302935	299880	0.710	840.035	214.078	3.960	0	0.004	0.843	None
(ID299880 : ID304723)	24	299880	304723	1.754	1080.045	213.461	3.381	0	0.006	1.324	None
(ID304723 : ID297560)	24	304723	297560	1.674	1320.055	212.865	3.261	0	0.005	1.294	None
(ID297560 : ID298942)	24	297560	298942	0.004	1560.065	212.499	3.779	0	2.593E-4	0.062	None
(ID298942 : ID305628)	24	298942	305628	1.727	1800.075	213.141	4.026	0	0.005	1.314	None
(ID305628 : ID298435)	24	305628	298435	5.735	2040.085	214.905	4.595	0	0.010	2.395	None
(ID298435 : ID295806)	24	298435	295806	1.013	2280.095	216.094	4.422	0	0.004	1.006	None
(ID295806 : ID296665)	24	295806	296665	4.500	2520.105	217.082	3.448	0	0.009	2.121	None
(ID296665 : ID306508)	24	296665	306508	4.772	2760.115	218.717	3.826	0	0.009	2.185	None
(ID306508 : ID314593)	24	306508	314593	9.820	3000.125	220.637	5.641	0	0.013	3.134	None
(ID314593 : ID309244)	24	314593	309244	8.359	3240.135	223.046	7.449	0	0.012	2.891	None
(ID309244 : ID315465)	24	309244	315465	5.420	3480.145	224.281	7.130	0	0.010	2.328	None
(ID315465 : ID311030)	24	315465	311030	4.192	3720.155	223.740	5.139	0	0.009	2.047	None
(ID311030 : ID316363)	24	311030	316363	1.099	3960.165	223.057	4.829	0	0.004	1.048	None
(ID316363 : ID312795)	24	316363	312795	0.993	4200.175	222.596	5.024	0	0.004	0.997	None
(ID312795 : ID311912)	24	312795	311912	1.005	4440.185	222.548	5.077	0	0.004	1.003	None
(ID311912 : ID310122)	24	311912	310122	5.606	4680.195	224.062	5.528	0	0.010	2.368	None
(ID310122 : ID307431)	24	310122	307431	10.978	4920.205	224.296	6.963	0	0.014	3.313	None
(ID303830 : ID301192)	25	303830	301192	1.437	120.005	329.848	4.878	0	0.005	1.199	None
(ID301192 : ID302048)	25	301192	302048	1.549	360.015	328.640	5.037	0	0.005	1.245	None
(ID302048 : ID302939)	25	302048	302939	0.406	600.025	328.317	5.025	0	0.003	0.637	None
(ID302939 : ID299881)	25	302939	299881	5.091	840.035	327.539	4.507	0	0.009	2.256	None
(ID299881 : ID304727)	25	299881	304727	0.905	1080.045	326.951	4.147	0	0.004	0.951	None
(ID304727 : ID297556)	25	304727	297556	9.663	1320.055	326.435	2.966	0	0.013	3.109	None
(ID303849 : ID301205)	26	303849	301205	8.152	120.005	242.328	9.680	0	0.012	2.855	None
(ID301205 : ID302056)	26	301205	302056	3.638	360.015	243.061	7.532	0	0.008	1.907	None
(ID302056 : ID302944)	26	302056	302944	3.264	600.025	244.528	6.494	0	0.008	1.807	None
(ID302944 : ID299882)	26	302944	299882	2.422	840.035	245.452	5.407	0	0.006	1.556	None
(ID299882 : ID304726)	26	299882	304726	0.974	1080.045	245.312	4.190	0	0.004	0.987	None
(ID304726 : ID297554)	26	304726	297554	8.447	1320.055	244.388	2.477	0	0.012	2.906	None
(ID297554 : ID298940)	26	297554	298940	2.835	1560.065	243.089	1.806	0	0.007	1.684	None
(ID298940 : ID305612)	26	298940	305612	5.837	1800.075	242.382	1.202	0	0.010	2.416	None
(ID305612 : ID298420)	26	305612	298420	0.041	2040.085	242.367	0.000	0	8.412E-4	0.202	None
(ID298420 : ID295793)	26	298420	295793	0.652	2280.095	242.872	0.000	0	0.003	0.808	None
(ID295793 : ID296652)	26	295793	296652	0.041	2520.105	243.175	0.000	0	8.412E-4	0.202	None
(ID296652 : ID306489)	26	296652	306489	1.019	2760.115	243.579	0.000	0	0.004	1.009	None
(ID306489 : ID314568)	26	306489	314568	0.041	3000.125	244.184	0.000	0	8.412E-4	0.202	None
(ID314568 : ID309217)	26	314568	309217	0.163	3240.135	244.487	0.000	0	0.002	0.404	None
(ID309217 : ID315444)	26	309217	315444	0.041	3480.145	244.588	0.000	0	8.412E-4	0.202	None
(ID303828 : ID301188)	27	303828	301188	1.902	120.005	45.732	4.805	0	0.006	1.379	None
(ID301188 : ID302040)	27	301188	302040	13.544	360.015	48.180	4.173	0	0.015	3.680	None
(ID302040 : ID302936)	27	302040	302936	26.289	600.025	52.508	3.849	0	0.021	5.127	None
(ID302936 : ID299883)	27	302936	299883	2.932	840.035	55.621	4.675	0	0.007	1.712	None
(ID299883 : ID304739)	27	299883	304739	3.408	1080.045	56.336	6.236	0	0.008	1.846	None
(ID304739 : ID297578)	27	304739	297578	4.637	1320.055	57.117	8.024	0	0.009	2.153	None
(ID297578 : ID298965)	27	297578	298965	12.247	1560.065	59.350	9.586	0	0.015	3.500	None
(ID298965 : ID305655)	27	298965	305655	10.840	1800.075	61.961	11.576	0	0.014	3.292	None
(ID305655 : ID298461)	27	305655	298461	0.381	2040.085	63.266	12.830	0	0.003	0.617	None
(ID298461 : ID295834)	27	298461	295834	0.336	2280.095	63.859	12.773	0	0.002	0.579	None
(ID295834 : ID296701)	27	295834	296701	3.934	2520.105	64.394	13.730	0	0.008	1.983	None
(ID296701 : ID306548)	27	296701	306548	15.015	2760.115	66.115	15.947	0	0.016	3.875	None
(ID306548 : ID314626)	27	306548	314626	2.888	3000.125	68.436	17.276	0	0.007	1.699	None
(ID314626 : ID309265)	27	314626	309265	4.359	3240.135	69.498	16.327	0	0.009	2.088	None
(ID309265 : ID315493)	27	309265	315493	0.936	3480.145	70.198	15.315	0	0.004	0.967	None
(ID315493 : ID311056)	27	315493	311056	19.336	3720.155	72.686	14.422	0	0.018	4.397	None
(ID311056 : ID316384)	27	311056	316384	1.032	3960.165	74.368	13.129	0	0.004	1.016	None
(ID316384 : ID312818)	27	316384	312818	3.684	4200.175	74.984	12.542	0	0.008	1.919	None
(ID312818 : ID311933)	27	312818	311933	8.846	4440.185	77.404	12.486	0	0.012	2.974	None
(ID311933 : ID310143)	27	311933	310143	1.898	4680.195	79.280	13.189	0	0.006	1.378	None
(ID310143 : ID307446)	27	310143	307446	0.758	4920.205	80.093	13.628	0	0.004	0.871	None
(ID307446 : ID313733)	27	307446	313733	1.415	5160.215	80.145	13.973	0	0.005	1.189	None
(ID313733 : ID308348)	27	313733	308348	3.686	5400.225	80.695	14.150	0	0.008	1.920	None
(ID308348 : ID317283)	27	308348	317283	6.710	5640.235	82.871	13.565	0	0.011	2.590	None
(ID317283 : ID324631)	27	317283	324631	6.274	5880.245	85.360	13.023	0	0.010	2.505	None
(ID303817 : ID301182)	28	303817	301182	9.171	120.005	618.385	1.514	0	0.013	3.028	None
(ID301182 : ID302043)	28	301182	302043	1.019	360.015	618.385	3.533	0	0.004	1.009	None
(ID302043 : ID302941)	28	302043	302941	3.241	600.025	617.951	4.826	0	0.008	1.800	None
(ID302941 : ID299892)	28	302941	299892	15.726	840.035	615.606	6.141	0	0.017	3.966	None
(ID299892 : ID304741)	28	299892	304741	2.581	1080.045	613.214	7.312	0	0.007	1.607	None
(ID304741 : ID297575)	28	304741	297575	31.952	1320.055	615.559	8.016	0	0.024	5.653	None
(ID297575 : ID298964)	28	297575	298964	10.780	1560.065	616.887	8.748	0	0.014	3.283	None
(ID298964 : ID305648)	28	298964	305648	10.133	1800.075	616.887	9.959	0	0.013	3.183	None
(ID305648 : ID298471)	28	305648	298471	44.192	2040.085	615.631	12.359	0	0.028	6.648	None
(ID298471 : ID295849)	28	298471	295849	57.320	2280.095	609.676	16.240	0	0.032	7.571	None
(ID303838 : ID301196)	29	303838	301196	11.038	120.005	454.154	6.490	0	0.014	3.322	None
(ID301196 : ID302051)	29	301196	302051	76.630	360.015	448.181	5.825	0	0.036	8.754	None
(ID302051 : ID302945)	29	302051	302945	13.908	600.025	441.966	5.880	0	0.016	3.729	None
(ID302945 : ID299893)	29	302945	299893	2.362	840.035	439.428	6.488	0	0.006	1.537	None
(ID299893 : ID304750)	29	299893	304750	22.130	1080.045	439.950	8.830	0	0.020	4.704	None
(ID304750 : ID297586)	29	304750	297586	3.302	1320.055	441.261	11.747	0	0.008	1.817	None
(ID297586 : ID298974)	29	297586	298974	4.235	1560.065	440.414	13.063	0	0.009	2.058	None
(ID298974 : ID305658)	29	298974	305658	21.184	1800.075	437.185	13.734	0	0.019	4.603	None
(ID305658 : ID298458)	29	305658	298458	20.565	2040.085	432.828	13.069	0	0.019	4.535	None
(ID303819 : ID301184)	30	303819	301184	3.161	120.005	135.407	3.207	0	0.007	1.778	None
(ID301184 : ID302044)	30	301184	302044	1.861	360.015	135.979	4.163	0	0.006	1.364	None
(ID302044 : ID302951)	30	302044	302951	17.169	600.025	137.092	6.349	0	0.017	4.144	None
(ID302951 : ID299894)	30	302951	299894	5.316	840.035	139.564	7.569	0	0.010	2.306	None
(ID299894 : ID304747)	30	299894	304747	5.488	1080.045	140.252	8.329	0	0.010	2.343	None
(ID299895 : ID304735)	31	299895	304735	1.788	1080.045	581.924	6.778	0	0.006	1.337	None
(ID304735 : ID297573)	31	304735	297573	3.325	1320.055	582.024	7.008	0	0.008	1.824	None
(ID297573 : ID298944)	31	297573	298944	14.616	1560.065	583.618	6.167	0	0.016	3.823	None
(ID298944 : ID305633)	31	298944	305633	1.003	1800.075	584.704	5.082	0	0.004	1.001	None
(ID305633 : ID298438)	31	305633	298438	4.163	2040.085	583.702	5.547	0	0.009	2.040	None
(ID298438 : ID295813)	31	298438	295813	3.305	2280.095	581.833	5.835	0	0.008	1.818	None
(ID295813 : ID296679)	31	295813	296679	8.360	2520.105	579.654	6.726	0	0.012	2.891	None
(ID303845 : ID301201)	32	303845	301201	3.015	120.005	154.608	8.194	0	0.007	1.736	None
(ID301201 : ID302058)	32	301201	302058	1.942	360.015	153.113	7.838	0	0.006	1.394	None
(ID302058 : ID302940)	32	302058	302940	13.597	600.025	153.759	6.561	0	0.015	3.687	None
(ID302940 : ID299888)	32	302940	299888	16.523	840.035	157.089	5.723	0	0.017	4.065	None
(ID299888 : ID304734)	32	299888	304734	7.487	1080.045	160.442	6.230	0	0.011	2.736	None
(ID304734 : ID297562)	32	304734	297562	4.891	1320.055	161.753	5.207	0	0.009	2.212	None
(ID297562 : ID298926)	32	297562	298926	28.507	1560.065	159.989	2.051	0	0.022	5.339	None
(ID298926 : ID305610)	32	298926	305610	1.019	1800.075	157.776	0.000	0	0.004	1.009	None
(ID305610 : ID298443)	32	305610	298443	45.986	2040.085	156.602	3.324	0	0.028	6.781	None
(ID298443 : ID295823)	32	298443	295823	17.613	2280.095	154.268	7.926	0	0.017	4.197	None
(ID295823 : ID296684)	32	295823	296684	0.245	2520.105	152.843	9.267	0	0.002	0.495	None
(ID296684 : ID306528)	32	296684	306528	7.145	2760.115	153.803	10.456	0	0.011	2.673	None
(ID306528 : ID314618)	32	306528	314618	18.019	3000.125	155.283	13.564	0	0.018	4.245	None
(ID314618 : ID309271)	32	314618	309271	1.856	3240.135	155.981	16.224	0	0.006	1.362	None
(ID309271 : ID315503)	32	309271	315503	3.689	3480.145	156.118	17.841	0	0.008	1.921	None
(ID315503 : ID311070)	32	315503	311070	0.269	3720.155	156.542	18.648	0	0.002	0.519	None
(ID311070 : ID316398)	32	311070	316398	0.502	3960.165	157.107	18.609	0	0.003	0.709	None
(ID316398 : ID312838)	32	316398	312838	3.215	4200.175	157.380	19.596	0	0.007	1.793	None
(ID312838 : ID311949)	32	312838	311949	2.145	4440.185	157.676	19.855	0	0.006	1.465	None
(ID311949 : ID310157)	32	311949	310157	16.675	4680.195	159.947	18.487	0	0.017	4.083	None
(ID310157 : ID307459)	32	310157	307459	1.377	4920.205	162.394	17.981	0	0.005	1.173	None
(ID307459 : ID313737)	32	307459	313737	5.949	5160.215	162.604	17.034	0	0.010	2.439	None
(ID313737 : ID308354)	32	313737	308354	0.546	5400.225	162.045	15.571	0	0.003	0.739	None
(ID308354 : ID317293)	32	308354	317293	7.305	5640.235	162.990	15.950	0	0.011	2.703	None
(ID317293 : ID324637)	32	317293	324637	1.767	5880.245	164.586	16.106	0	0.006	1.329	None
(ID324637 : ID319091)	32	324637	319091	0.771	6120.255	164.994	16.031	0	0.004	0.878	None
(ID319091 : ID323739)	32	319091	323739	1.661	6360.265	165.456	16.035	0	0.005	1.289	None
(ID323739 : ID325508)	32	323739	325508	10.779	6600.275	167.427	14.922	0	0.014	3.283	None
(ID325508 : ID318173)	32	325508	318173	5.570	6840.285	170.082	14.028	0	0.010	2.360	None
(ID318173 : ID319977)	32	318173	319977	4.128	7080.295	172.210	13.503	0	0.008	2.032	None
(ID319977 : ID327343)	32	319977	327343	4.724	7320.305	174.241	12.973	0	0.009	2.173	None
(ID327343 : ID326434)	32	327343	326434	0.317	7560.315	175.126	12.969	0	0.002	0.563	None
(ID326434 : ID321851)	32	326434	321851	3.844	7800.325	173.998	12.932	0	0.008	1.961	None
(ID321851 : ID320943)	32	321851	320943	2.729	8040.335	173.551	13.337	0	0.007	1.652	None
(ID303824 : ID301191)	33	303824	301191	0.835	120.005	177.051	4.631	0	0.004	0.914	None
(ID301191 : ID302046)	33	301191	302046	0.358	360.015	176.875	5.069	0	0.002	0.598	None
(ID302046 : ID302946)	33	302046	302946	4.014	600.025	177.934	5.818	0	0.008	2.003	None
(ID302946 : ID299889)	33	302946	299889	4.330	840.035	177.738	6.300	0	0.009	2.081	None
(ID299889 : ID304737)	33	299889	304737	1.485	1080.045	176.096	6.329	0	0.005	1.218	None
(ID304737 : ID297567)	33	304737	297567	0.913	1320.055	175.103	6.142	0	0.004	0.956	None
(ID297567 : ID298952)	33	297567	298952	2.839	1560.065	173.890	6.051	0	0.007	1.685	None
(ID298952 : ID305643)	33	298952	305643	12.605	1800.075	172.100	7.722	0	0.015	3.550	None
(ID305643 : ID298451)	33	305643	298451	4.572	2040.085	172.187	9.391	0	0.009	2.138	None
(ID302032 : ID302925)	34	302032	302925	1.467	600.025	468.180	0.000	0	0.005	1.211	None
(ID302925 : ID299890)	34	302925	299890	42.286	840.035	466.994	3.199	0	0.027	6.503	None
(ID299890 : ID304738)	34	299890	304738	0.362	1080.045	466.642	6.594	0	0.003	0.601	None
(ID304738 : ID297579)	34	304738	297579	5.625	1320.055	466.645	7.954	0	0.010	2.372	None
(ID297579 : ID298954)	34	297579	298954	15.113	1560.065	464.750	8.122	0	0.016	3.888	None
(ID298954 : ID305636)	34	298954	305636	10.753	1800.075	461.505	6.674	0	0.014	3.279	None
(ID305636 : ID298433)	34	305636	298433	31.909	2040.085	457.219	5.427	0	0.024	5.649	None
(ID298433 : ID295804)	34	298433	295804	5.469	2280.095	453.961	3.599	0	0.010	2.338	None
(ID295804 : ID296657)	34	295804	296657	6.613	2520.105	453.327	1.283	0	0.011	2.572	None
(ID296657 : ID306496)	34	296657	306496	0.367	2760.115	453.543	0.000	0	0.003	0.606	None
(ID303822 : ID301194)	35	303822	301194	4.023	120.005	608.754	4.765	0	0.008	2.006	None
(ID301194 : ID302055)	35	301194	302055	3.767	360.015	607.284	5.979	0	0.008	1.941	None
(ID302055 : ID302943)	35	302055	302943	0.572	600.025	606.052	6.229	0	0.003	0.756	None
(ID302943 : ID299891)	35	302943	299891	1.940	840.035	605.028	6.243	0	0.006	1.393	None
(ID299891 : ID304736)	35	299891	304736	0.779	1080.045	603.911	6.371	0	0.004	0.883	None
(ID304736 : ID297572)	35	304736	297572	6.597	1320.055	602.317	6.899	0	0.011	2.568	None
(ID297572 : ID298962)	35	297572	298962	2.254	1560.065	600.733	8.077	0	0.006	1.501	None
(ID298962 : ID305644)	35	298962	305644	2.290	1800.075	600.938	9.105	0	0.006	1.513	None
(ID305644 : ID298450)	35	305644	298450	7.707	2040.085	600.214	9.230	0	0.012	2.776	None
(ID298450 : ID295830)	35	298450	295830	7.417	2280.095	599.400	10.191	0	0.011	2.723	None
(ID295830 : ID296700)	35	295830	296700	10.326	2520.105	600.632	12.891	0	0.013	3.213	None
(ID296700 : ID306536)	35	296700	306536	2.788	2760.115	600.488	14.409	0	0.007	1.670	None
(ID306536 : ID314617)	35	306536	314617	0.372	3000.125	599.659	14.781	0	0.003	0.610	None
(ID314617 : ID309259)	35	314617	309259	12.607	3240.135	598.237	14.028	0	0.015	3.551	None
(ID309259 : ID315490)	35	309259	315490	3.954	3480.145	595.818	13.011	0	0.008	1.989	None
(ID315490 : ID311063)	35	315490	311063	25.404	3720.155	592.422	13.815	0	0.021	5.040	None
(ID311063 : ID316389)	35	311063	316389	3.411	3960.165	589.109	14.432	0	0.008	1.847	None
(ID316389 : ID312830)	35	316389	312830	7.537	4200.175	587.382	15.390	0	0.011	2.745	None
(ID312830 : ID311946)	35	312830	311946	2.786	4440.185	585.981	17.088	0	0.007	1.669	None
(ID311946 : ID310154)	35	311946	310154	5.121	4680.195	584.345	17.259	0	0.009	2.263	None
(ID310154 : ID307452)	35	310154	307452	4.050	4920.205	582.616	16.093	0	0.008	2.012	None
(ID307452 : ID313726)	35	307452	313726	12.040	5160.215	580.786	14.052	0	0.014	3.470	None
(ID313726 : ID308343)	35	313726	308343	4.530	5400.225	578.576	12.648	0	0.009	2.128	None
(ID308343 : ID317280)	35	308343	317280	0.347	5640.235	577.455	12.253	0	0.002	0.589	None
(ID317280 : ID324618)	35	317280	324618	2.735	5880.245	577.813	11.254	0	0.007	1.654	None
(ID324618 : ID319073)	35	324618	319073	20.521	6120.255	575.971	10.615	0	0.019	4.530	None
(ID319073 : ID323724)	35	319073	323724	3.146	6360.265	572.821	10.659	0	0.007	1.774	None
(ID323724 : ID325497)	35	323724	325497	3.610	6600.275	570.984	10.650	0	0.008	1.900	None
(ID325497 : ID318165)	35	325497	318165	0.014	6840.285	570.065	10.620	0	4.944E-4	0.119	None
(ID318165 : ID319965)	35	318165	319965	6.613	7080.295	568.813	10.493	0	0.011	2.572	None
(ID319965 : ID327348)	35	319965	327348	10.721	7320.305	567.188	12.019	0	0.014	3.274	None
(ID327348 : ID326437)	35	327348	326437	13.784	7560.315	564.992	13.704	0	0.015	3.713	None
(ID326437 : ID321860)	35	326437	321860	12.825	7800.325	561.756	14.927	0	0.015	3.581	None
(ID321860 : ID320955)	35	321860	320955	8.301	8040.335	559.370	17.099	0	0.012	2.881	None
(ID320955 : ID322817)	35	320955	322817	3.447	8280.345	557.446	18.263	0	0.008	1.857	None
(ID322817 : ID328275)	35	322817	328275	4.235	8520.355	555.519	18.598	0	0.009	2.058	None
(ID328275 : ID330290)	35	328275	330290	6.713	8760.365	554.357	20.088	0	0.011	2.591	None
(ID330290 : ID333172)	35	330290	333172	21.903	9000.375	552.569	23.049	0	0.019	4.680	None
(ID333172 : ID329283)	35	333172	329283	10.899	9240.385	549.289	24.850	0	0.014	3.301	None
(ID329283 : ID332233)	35	329283	332233	2.251	9480.395	547.819	25.706	0	0.006	1.500	None
(ID332233 : ID333970)	35	332233	333970	14.820	9720.405	546.634	27.795	0	0.016	3.850	None
(ID333970 : ID331239)	35	333970	331239	0.399	9960.415	544.968	29.069	0	0.003	0.632	None
(ID331239 : ID338122)	35	331239	338122	0.391	10200.425	544.494	29.244	0	0.003	0.625	None
(ID338122 : ID336152)	35	338122	336152	8.387	10440.435	543.064	30.220	0	0.012	2.896	None
(ID336152 : ID335123)	35	336152	335123	4.592	10680.445	542.113	29.907	0	0.009	2.143	None
(ID335123 : ID337129)	35	335123	337129	0.247	10920.455	542.653	28.973	0	0.002	0.497	None
(ID337129 : ID339098)	35	337129	339098	10.854	11160.465	542.187	30.557	0	0.014	3.295	None
(ID339098 : ID340122)	35	339098	340122	14.698	11400.475	539.955	33.197	0	0.016	3.834	None
(ID340122 : ID341183)	35	340122	341183	14.533	11640.485	538.428	36.251	0	0.016	3.812	None
(ID303841 : ID301206)	36	303841	301206	7.572	120.005	25.686	8.540	0	0.011	2.752	None
(ID301206 : ID302060)	36	301206	302060	1.648	360.015	27.584	8.665	0	0.005	1.284	None
(ID302060 : ID302952)	36	302060	302952	0.128	600.025	28.264	8.243	0	0.001	0.358	None
(ID302952 : ID299900)	36	302952	299900	34.172	840.035	30.930	9.490	0	0.024	5.846	None
(ID299900 : ID304749)	36	299900	304749	1.562	1080.045	33.785	10.332	0	0.005	1.250	None
(ID304749 : ID297571)	36	304749	297571	8.122	1320.055	33.295	8.582	0	0.012	2.850	None
(ID297571 : ID298947)	36	297571	298947	5.939	1560.065	33.193	6.374	0	0.010	2.437	None
(ID298947 : ID305631)	36	298947	305631	0.220	1800.075	33.638	5.404	0	0.002	0.469	None
(ID305631 : ID298439)	36	305631	298439	2.882	2040.085	34.219	5.700	0	0.007	1.698	None
(ID298439 : ID295846)	36	298439	295846	140.928	2280.095	36.540	11.690	0	0.049	11.871	None
(ID295846 : ID296702)	36	295846	296702	9.421	2520.105	39.018	16.239	0	0.013	3.069	None
(ID296702 : ID306539)	36	296702	306539	5.112	2760.115	41.106	15.201	0	0.009	2.261	None
(ID306539 : ID314613)	36	306539	314613	4.558	3000.125	43.120	14.771	0	0.009	2.135	None
(ID314613 : ID309258)	36	314613	309258	1.860	3240.135	44.248	13.548	0	0.006	1.364	None
(ID309258 : ID315482)	36	309258	315482	3.028	3480.145	44.653	12.055	0	0.007	1.740	None
(ID315482 : ID311047)	36	315482	311047	10.475	3720.155	46.188	10.331	0	0.013	3.236	None
(ID311047 : ID316376)	36	311047	316376	2.164	3960.165	48.195	9.103	0	0.006	1.471	None
(ID316376 : ID312802)	36	316376	312802	12.934	4200.175	49.981	7.357	0	0.015	3.596	None
(ID303866 : ID301225)	37	303866	301225	2.830	120.005	253.391	15.712	0	0.007	1.682	None
(ID301225 : ID302072)	37	301225	302072	5.232	360.015	252.692	14.381	0	0.010	2.287	None
(ID302072 : ID302961)	37	302072	302961	1.295	600.025	252.881	12.678	0	0.005	1.138	None
(ID302961 : ID299901)	37	302961	299901	1.752	840.035	252.664	11.517	0	0.006	1.324	None
(ID299901 : ID304745)	37	299901	304745	3.474	1080.045	252.834	10.108	0	0.008	1.864	None
(ID304745 : ID297568)	37	304745	297568	10.109	1320.055	252.679	7.828	0	0.013	3.180	None
(ID297568 : ID298951)	37	297568	298951	0.335	1560.065	251.803	6.245	0	0.002	0.579	None
(ID298951 : ID305637)	37	298951	305637	0.169	1800.075	251.393	6.275	0	0.002	0.411	None
(ID305637 : ID298432)	37	305637	298432	3.409	2040.085	251.426	5.515	0	0.008	1.846	None
(ID298432 : ID295807)	37	298432	295807	0.758	2280.095	251.781	4.211	0	0.004	0.871	None
(ID295807 : ID296666)	37	295807	296666	0.062	2520.105	252.080	3.836	0	0.001	0.248	None
(ID296666 : ID306509)	37	296666	306509	2.344	2760.115	252.867	4.238	0	0.006	1.531	None
(ID306509 : ID314584)	37	306509	314584	1.115	3000.125	253.042	4.818	0	0.004	1.056	None
(ID314584 : ID309230)	37	314584	309230	1.327	3240.135	252.006	4.838	0	0.005	1.152	None
(ID309230 : ID315445)	37	309230	315445	21.714	3480.145	251.405	2.329	0	0.019	4.660	None
(ID315445 : ID311016)	37	315445	311016	0.652	3720.155	250.948	0.000	0	0.003	0.808	None
(ID311016 : ID316344)	37	311016	316344	0.041	3960.165	250.645	0.000	0	8.412E-4	0.202	None
(ID316344 : ID312781)	37	316344	312781	0.367	4200.175	251.049	0.000	0	0.003	0.606	None
(ID312781 : ID311902)	37	312781	311902	14.338	4440.185	251.305	1.893	0	0.016	3.787	None
(ID311902 : ID310115)	37	311902	310115	3.916	4680.195	252.065	4.359	0	0.008	1.979	None
(ID310115 : ID307415)	37	310115	307415	1.686	4920.205	253.273	4.422	0	0.005	1.298	None
(ID307415 : ID313697)	37	307415	313697	0.253	5160.215	253.638	4.160	0	0.002	0.503	None
(ID313697 : ID308313)	37	313697	308313	2.269	5400.225	252.861	4.273	0	0.006	1.506	None
(ID308313 : ID317257)	37	308313	317257	4.415	5640.235	251.663	5.084	0	0.009	2.101	None
(ID317257 : ID324601)	37	317257	324601	0.782	5880.245	251.367	5.618	0	0.004	0.884	None
(ID324601 : ID319053)	37	324601	319053	0.766	6120.255	251.766	4.839	0	0.004	0.875	None
(ID319053 : ID323700)	37	319053	323700	4.596	6360.265	251.047	3.991	0	0.009	2.144	None
(ID323700 : ID325473)	37	323700	325473	1.058	6600.275	249.581	3.426	0	0.004	1.029	None
(ID325473 : ID318147)	37	325473	318147	4.165	6840.285	248.297	4.004	0	0.009	2.041	None
(ID318147 : ID319947)	37	318147	319947	1.556	7080.295	246.936	4.449	0	0.005	1.247	None
(ID319947 : ID327322)	37	319947	327322	1.355	7320.305	246.691	4.705	0	0.005	1.164	None
(ID327322 : ID326410)	37	327322	326410	5.246	7560.315	248.151	5.412	0	0.010	2.290	None
(ID326410 : ID321830)	37	326410	321830	0.669	7800.325	249.001	5.953	0	0.003	0.818	None
(ID321830 : ID320920)	37	321830	320920	3.294	8040.335	249.592	6.543	0	0.008	1.815	None
(ID320920 : ID322782)	37	320920	322782	4.770	8280.345	251.410	6.299	0	0.009	2.184	None
(ID322782 : ID328234)	37	322782	328234	0.539	8520.355	252.724	5.693	0	0.003	0.734	None
(ID328234 : ID330243)	37	328234	330243	2.165	8760.365	252.455	5.998	0	0.006	1.471	None
(ID330243 : ID333124)	37	330243	333124	2.872	9000.375	251.525	7.174	0	0.007	1.695	None
(ID333124 : ID329230)	37	333124	329230	0.524	9240.385	251.488	7.719	0	0.003	0.724	None
(ID329230 : ID332185)	37	329230	332185	5.085	9480.395	252.869	7.311	0	0.009	2.255	None
(ID332185 : ID333869)	37	332185	333869	2.586	9720.405	254.455	7.802	0	0.007	1.608	None
(ID333869 : ID331184)	37	333869	331184	1.643	9960.415	255.522	8.689	0	0.005	1.282	None
(ID331184 : ID338065)	37	331184	338065	1.264	10200.425	256.642	8.722	0	0.005	1.124	None
(ID338065 : ID336090)	37	338065	336090	0.542	10440.435	257.429	8.779	0	0.003	0.736	None
(ID336090 : ID335057)	37	336090	335057	2.880	10680.445	258.460	8.680	0	0.007	1.697	None
(ID335057 : ID337062)	37	335057	337062	3.368	10920.455	258.699	7.574	0	0.008	1.835	None
(ID337062 : ID339020)	37	337062	339020	1.583	11160.465	257.550	6.944	0	0.005	1.258	None
(ID339020 : ID340043)	37	339020	340043	0.307	11400.475	257.084	7.294	0	0.002	0.554	None
(ID340043 : ID341083)	37	340043	341083	4.374	11640.485	256.325	7.011	0	0.009	2.091	None
(ID341083 : ID344317)	37	341083	344317	1.129	11880.495	254.889	6.570	0	0.004	1.062	None
(ID344317 : ID342127)	37	344317	342127	1.425	12120.505	254.623	6.106	0	0.005	1.194	None
(ID342127 : ID345368)	37	342127	345368	0.056	12360.515	254.998	5.592	0	9.844E-4	0.236	None
(ID345368 : ID346429)	37	345368	346429	2.318	12600.525	254.645	5.016	0	0.006	1.522	None
(ID346429 : ID343215)	37	346429	343215	0.678	12840.535	254.392	4.065	0	0.003	0.823	None
(ID343215 : ID350810)	37	343215	350810	0.435	13080.545	254.569	3.387	0	0.003	0.660	None
(ID350810 : ID348591)	37	350810	348591	0.772	13320.555	254.143	2.853	0	0.004	0.879	None
(ID348591 : ID347511)	37	348591	347511	0.034	13560.565	253.762	2.554	0	7.707E-4	0.185	None
(ID347511 : ID349684)	37	347511	349684	1.130	13800.575	253.504	2.922	0	0.004	1.063	None
(ID349684 : ID351917)	37	349684	351917	0.005	14040.585	253.229	3.416	0	2.856E-4	0.069	None
(ID303840 : ID301204)	38	303840	301204	1.219	120.005	9.088	7.745	0	0.005	1.104	None
(ID301204 : ID302057)	38	301204	302057	3.482	360.015	9.678	7.856	0	0.008	1.866	None
(ID302057 : ID302957)	38	302057	302957	7.344	600.025	10.441	8.834	0	0.011	2.710	None
(ID302957 : ID299903)	38	302957	299903	1.240	840.035	10.229	10.730	0	0.005	1.113	None
(ID299903 : ID304748)	38	299903	304748	2.223	1080.045	10.166	10.530	0	0.006	1.491	None
(ID304748 : ID297574)	38	304748	297574	4.337	1320.055	10.823	8.936	0	0.009	2.083	None
(ID297574 : ID298950)	38	297574	298950	4.650	1560.065	11.561	7.016	0	0.009	2.156	None
(ID298950 : ID305630)	38	298950	305630	4.063	1800.075	12.685	5.738	0	0.008	2.016	None
(ID305630 : ID298436)	38	305630	298436	4.797	2040.085	14.744	5.307	0	0.009	2.190	None
(ID298436 : ID295809)	38	298436	295809	3.788	2280.095	14.857	4.917	0	0.008	1.946	None
(ID295809 : ID296671)	38	295809	296671	1.897	2520.105	13.272	5.038	0	0.006	1.377	None
(ID296671 : ID306516)	38	296671	306516	1.468	2760.115	12.662	5.931	0	0.005	1.212	None
(ID306516 : ID314590)	38	306516	314590	0.942	3000.125	13.122	6.339	0	0.004	0.971	None
(ID314590 : ID309233)	38	314590	309233	2.536	3240.135	14.318	5.884	0	0.007	1.592	None
(ID309233 : ID315467)	38	309233	315467	1.485	3480.145	15.459	6.096	0	0.005	1.219	None
(ID315467 : ID311035)	38	315467	311035	1.085	3720.155	16.147	6.141	0	0.004	1.042	None
(ID311035 : ID316362)	38	311035	316362	0.692	3960.165	16.532	5.308	0	0.003	0.832	None
(ID316362 : ID312789)	38	316362	312789	5.818	4200.175	17.399	3.982	0	0.010	2.412	None
(ID312789 : ID311904)	38	312789	311904	3.598	4440.185	18.834	3.752	0	0.008	1.897	None
(ID311904 : ID310113)	38	311904	310113	0.588	4680.195	19.857	4.540	0	0.003	0.767	None
(ID310113 : ID307417)	38	310113	307417	1.516	4920.205	20.819	4.474	0	0.005	1.231	None
(ID307417 : ID313678)	38	307417	313678	21.126	5160.215	22.214	2.154	0	0.019	4.596	None
(ID313678 : ID308296)	38	313678	308296	1.997	5400.225	23.722	0.000	0	0.006	1.413	None
(ID308296 : ID317234)	38	308296	317234	11.779	5640.235	26.145	0.000	0	0.014	3.432	None
(ID303820 : ID301189)	39	303820	301189	14.465	120.005	123.416	3.997	0	0.016	3.803	None
(ID301189 : ID302049)	39	301189	302049	1.470	360.015	125.401	5.169	0	0.005	1.213	None
(ID302049 : ID302949)	39	302049	302949	7.329	600.025	126.503	6.738	0	0.011	2.707	None
(ID302949 : ID299896)	39	302949	299896	5.145	840.035	128.551	7.869	0	0.009	2.268	None
(ID299896 : ID304740)	39	299896	304740	0.748	1080.045	129.902	7.641	0	0.004	0.865	None
(ID304740 : ID297570)	39	304740	297570	1.311	1320.055	130.683	7.136	0	0.005	1.145	None
(ID297570 : ID298956)	39	297570	298956	0.609	1560.065	131.305	7.386	0	0.003	0.781	None
(ID298956 : ID305638)	39	298956	305638	1.423	1800.075	131.165	7.210	0	0.005	1.193	None
(ID305638 : ID298445)	39	305638	298445	2.476	2040.085	130.177	6.738	0	0.007	1.574	None
(ID298445 : ID295812)	39	298445	295812	4.887	2280.095	130.234	6.106	0	0.009	2.211	None
(ID295812 : ID296672)	39	295812	296672	14.984	2520.105	133.009	5.349	0	0.016	3.871	None
(ID296672 : ID306512)	39	296672	306512	5.414	2760.115	136.106	5.356	0	0.010	2.327	None
(ID306512 : ID314587)	39	306512	314587	0.267	3000.125	137.092	5.590	0	0.002	0.516	None
(ID314587 : ID309238)	39	314587	309238	3.059	3240.135	137.762	6.000	0	0.007	1.749	None
(ID309238 : ID315468)	39	309238	315468	4.679	3480.145	139.665	6.451	0	0.009	2.163	None
(ID315468 : ID311042)	39	315468	311042	11.181	3720.155	142.267	7.319	0	0.014	3.344	None
(ID311042 : ID316377)	39	311042	316377	11.086	3960.165	145.308	8.688	0	0.014	3.330	None
(ID316377 : ID312813)	39	316377	312813	0.637	4200.175	146.564	9.738	0	0.003	0.798	None
(ID312813 : ID311919)	39	312813	311919	6.678	4440.185	146.879	8.890	0	0.011	2.584	None
(ID311919 : ID310127)	39	311919	310127	6.772	4680.195	148.731	7.632	0	0.011	2.602	None
(ID303826 : ID301195)	40	303826	301195	9.861	120.005	231.610	5.277	0	0.013	3.140	None
(ID301195 : ID302053)	40	301195	302053	0.486	360.015	229.975	6.248	0	0.003	0.697	None
(ID302053 : ID302950)	40	302053	302950	1.834	600.025	230.113	7.067	0	0.006	1.354	None
(ID302950 : ID299897)	40	302950	299897	7.834	840.035	229.111	7.882	0	0.012	2.799	None
(ID299897 : ID304742)	40	299897	304742	1.716	1080.045	228.389	8.153	0	0.005	1.310	None
(ID304742 : ID297576)	40	304742	297576	0.770	1320.055	228.646	8.359	0	0.004	0.877	None
(ID297576 : ID298961)	40	297576	298961	2.691	1560.065	229.068	8.507	0	0.007	1.640	None
(ID298961 : ID305641)	40	298961	305641	0.105	1800.075	229.828	8.620	0	0.001	0.324	None
(ID305641 : ID298447)	40	305641	298447	1.828	2040.085	230.441	8.703	0	0.006	1.352	None
(ID298447 : ID295816)	40	298447	295816	3.400	2280.095	231.358	7.747	0	0.008	1.844	None
(ID295816 : ID296673)	40	295816	296673	6.051	2520.105	232.694	6.291	0	0.010	2.460	None
(ID296673 : ID306504)	40	296673	306504	4.340	2760.115	234.524	4.989	0	0.009	2.083	None
(ID306504 : ID314583)	40	306504	314583	1.041	3000.125	235.741	4.432	0	0.004	1.020	None
(ID314583 : ID309229)	40	314583	309229	1.696	3240.135	236.801	4.317	0	0.005	1.302	None
(ID309229 : ID315443)	40	309229	315443	16.253	3480.145	237.503	2.012	0	0.017	4.031	None
(ID315443 : ID311026)	40	315443	311026	10.258	3720.155	237.279	1.564	0	0.013	3.203	None
(ID311026 : ID316358)	40	311026	316358	0.114	3960.165	236.812	3.244	0	0.001	0.338	None
(ID316358 : ID312801)	40	316358	312801	8.572	4200.175	235.765	4.495	0	0.012	2.928	None
(ID312801 : ID311917)	40	312801	311917	5.816	4440.185	235.902	6.205	0	0.010	2.412	None
(ID311917 : ID310114)	40	311917	310114	14.105	4680.195	238.590	5.844	0	0.016	3.756	None
(ID310114 : ID307413)	40	310114	307413	6.836	4920.205	240.907	3.798	0	0.011	2.615	None
(ID307413 : ID313695)	40	307413	313695	0.415	5160.215	241.918	2.660	0	0.003	0.644	None
(ID313695 : ID308305)	40	313695	308305	9.450	5400.225	241.445	1.316	0	0.013	3.074	None
(ID308305 : ID317241)	40	308305	317241	1.997	5640.235	239.945	0.000	0	0.006	1.413	None
(ID317241 : ID324585)	40	317241	324585	0.367	5880.245	238.935	0.000	0	0.003	0.606	None
(ID324585 : ID319049)	40	324585	319049	5.160	6120.255	238.923	1.098	0	0.009	2.272	None
(ID319049 : ID323698)	40	319049	323698	4.528	6360.265	238.150	2.202	0	0.009	2.128	None
(ID323698 : ID325462)	40	323698	325462	5.328	6600.275	236.749	1.104	0	0.010	2.308	None
(ID325462 : ID318140)	40	325462	318140	1.786	6840.285	237.026	0.262	0	0.006	1.336	None
(ID318140 : ID319942)	40	318140	319942	0.697	7080.295	237.272	0.721	0	0.003	0.835	None
(ID319942 : ID327317)	40	319942	327317	6.389	7320.305	237.411	2.074	0	0.011	2.528	None
(ID327317 : ID326391)	40	327317	326391	10.532	7560.315	237.771	1.616	0	0.014	3.245	None
(ID326391 : ID321818)	40	326391	321818	13.396	7800.325	236.846	1.657	0	0.015	3.660	None
(ID321818 : ID320913)	40	321818	320913	5.719	8040.335	235.175	4.107	0	0.010	2.391	None
(ID320913 : ID322784)	40	320913	322784	4.527	8280.345	233.512	5.636	0	0.009	2.128	None
(ID322784 : ID328247)	40	322784	328247	15.105	8520.355	231.243	7.606	0	0.016	3.886	None
(ID328247 : ID330253)	40	328247	330253	2.798	8760.365	230.375	9.387	0	0.007	1.673	None
(ID330253 : ID333125)	40	330253	333125	3.738	9000.375	231.477	9.088	0	0.008	1.933	None
(ID333125 : ID329229)	40	333125	329229	0.876	9240.385	231.832	7.788	0	0.004	0.936	None
(ID329229 : ID332182)	40	329229	332182	0.465	9480.395	231.648	7.001	0	0.003	0.682	None
(ID332182 : ID333861)	40	332182	333861	1.138	9720.405	231.190	7.033	0	0.004	1.067	None
(ID333861 : ID331182)	40	333861	331182	1.257	9960.415	230.396	7.786	0	0.005	1.121	None
(ID331182 : ID338076)	40	331182	338076	11.091	10200.425	229.554	9.780	0	0.014	3.330	None
(ID338076 : ID336101)	40	338076	336101	5.769	10440.435	228.501	12.417	0	0.010	2.402	None
(ID336101 : ID335073)	40	336101	335073	0.991	10680.445	228.295	13.729	0	0.004	0.996	None
(ID335073 : ID337084)	40	335073	337084	2.164	10920.455	228.041	14.324	0	0.006	1.471	None
(ID337084 : ID339045)	40	337084	339045	0.292	11160.465	227.164	14.806	0	0.002	0.541	None
(ID303867 : ID301216)	41	303867	301216	8.256	120.005	307.077	14.722	0	0.012	2.873	None
(ID301216 : ID302066)	41	301216	302066	2.678	360.015	306.402	12.697	0	0.007	1.637	None
(ID302066 : ID302960)	41	302066	302960	0.299	600.025	306.272	11.730	0	0.002	0.547	None
(ID302960 : ID299899)	41	302960	299899	6.419	840.035	305.233	10.605	0	0.011	2.534	None
(ID299899 : ID304746)	41	299899	304746	11.349	1080.045	306.092	9.423	0	0.014	3.369	None
(ID304746 : ID297581)	41	304746	297581	1.432	1320.055	308.159	9.661	0	0.005	1.197	None
(ID297581 : ID298930)	41	297581	298930	205.495	1560.065	303.473	5.055	0	0.060	14.335	None
(ID298930 : ID305622)	41	298930	305622	0.967	1800.075	298.549	0.466	0	0.004	0.983	None
(ID305622 : ID298429)	41	305622	298429	10.138	2040.085	297.741	2.198	0	0.013	3.184	None
(ID298429 : ID295801)	41	298429	295801	1.860	2280.095	296.576	2.811	0	0.006	1.364	None
(ID295801 : ID296663)	41	295801	296663	0.764	2520.105	296.075	2.475	0	0.004	0.874	None
(ID296663 : ID306513)	41	296663	306513	8.314	2760.115	295.175	4.103	0	0.012	2.883	None
(ID306513 : ID314599)	41	306513	314599	5.039	3000.125	294.445	6.529	0	0.009	2.245	None
(ID314599 : ID309254)	41	314599	309254	12.556	3240.135	294.993	9.280	0	0.015	3.543	None
(ID309254 : ID315480)	41	309254	315480	1.519	3480.145	295.109	10.669	0	0.005	1.232	None
(ID315480 : ID311052)	41	315480	311052	1.206	3720.155	295.000	10.728	0	0.005	1.098	None
(ID311052 : ID316388)	41	311052	316388	17.339	3960.165	294.026	12.547	0	0.017	4.164	None
(ID316388 : ID312828)	41	316388	312828	3.940	4200.175	292.041	14.883	0	0.008	1.985	None
(ID312828 : ID311942)	41	312828	311942	1.883	4440.185	291.065	16.248	0	0.006	1.372	None
(ID311942 : ID310150)	41	311942	310150	2.270	4680.195	290.731	16.042	0	0.006	1.507	None
(ID310150 : ID307445)	41	310150	307445	4.565	4920.205	290.361	14.327	0	0.009	2.137	None
(ID307445 : ID313730)	41	307445	313730	0.947	5160.215	290.392	13.338	0	0.004	0.973	None
(ID313730 : ID308341)	41	313730	308341	2.297	5400.225	291.391	12.758	0	0.006	1.516	None
(ID308341 : ID317276)	41	308341	317276	1.101	5640.235	292.319	11.878	0	0.004	1.049	None
(ID317276 : ID324619)	41	317276	324619	3.289	5880.245	291.913	11.167	0	0.008	1.814	None
(ID324619 : ID319072)	41	324619	319072	1.055	6120.255	290.629	10.559	0	0.004	1.027	None
(ID319072 : ID323722)	41	319072	323722	5.346	6360.265	289.013	10.421	0	0.010	2.312	None
(ID323722 : ID325495)	41	323722	325495	0.182	6600.275	287.647	10.496	0	0.002	0.426	None
(ID325495 : ID318167)	41	325495	318167	3.117	6840.285	286.747	11.041	0	0.007	1.765	None
(ID318167 : ID319972)	41	318167	319972	0.773	7080.295	285.698	11.845	0	0.004	0.879	None
(ID319972 : ID327352)	41	319972	327352	3.153	7320.305	285.481	12.970	0	0.007	1.776	None
(ID327352 : ID326435)	41	327352	326435	5.989	7560.315	284.409	13.704	0	0.010	2.447	None
(ID326435 : ID321853)	41	326435	321853	5.479	7800.325	282.025	13.610	0	0.010	2.341	None
(ID321853 : ID320942)	41	321853	320942	0.067	8040.335	280.737	13.710	0	0.001	0.259	None
(ID320942 : ID322806)	41	320942	322806	0.527	8280.345	280.300	13.938	0	0.003	0.726	None
(ID322806 : ID328260)	41	322806	328260	0.388	8520.355	279.783	13.875	0	0.003	0.623	None
(ID328260 : ID330271)	41	328260	330271	10.701	8760.365	278.170	14.459	0	0.014	3.271	None
(ID330271 : ID333146)	41	330271	333146	1.464	9000.375	276.152	15.291	0	0.005	1.210	None
(ID333146 : ID329258)	41	333146	329258	3.552	9240.385	274.990	16.060	0	0.008	1.885	None
(ID329258 : ID332211)	41	329258	332211	5.732	9480.395	275.064	17.837	0	0.010	2.394	None
(ID332211 : ID333926)	41	332211	333926	4.388	9720.405	276.332	19.686	0	0.009	2.095	None
(ID333926 : ID331220)	41	333926	331220	4.052	9960.415	276.219	21.191	0	0.008	2.013	None
(ID331220 : ID338106)	41	331220	338106	0.829	10200.425	275.491	22.318	0	0.004	0.910	None
(ID338106 : ID336135)	41	338106	336135	0.877	10440.435	275.789	23.150	0	0.004	0.937	None
(ID336135 : ID335115)	41	336135	335115	3.078	10680.445	276.261	24.383	0	0.007	1.755	None
(ID335115 : ID337120)	41	335115	337120	1.357	10920.455	277.033	25.160	0	0.005	1.165	None
(ID337120 : ID339085)	41	337120	339085	1.009	11160.465	277.755	25.563	0	0.004	1.004	None
(ID339085 : ID340104)	41	339085	340104	0.025	11400.475	277.909	26.123	0	6.637E-4	0.159	None
(ID340104 : ID341151)	41	340104	341151	0.725	11640.485	277.532	26.382	0	0.004	0.852	None
(ID341151 : ID344378)	41	341151	344378	1.234	11880.495	277.013	26.023	0	0.005	1.111	None
(ID344378 : ID342191)	41	344378	342191	0.628	12120.505	276.935	25.092	0	0.003	0.793	None
(ID342191 : ID345433)	41	342191	345433	0.845	12360.515	276.583	24.912	0	0.004	0.919	None
(ID345433 : ID346493)	41	345433	346493	8.729	12600.525	274.730	24.818	0	0.012	2.954	None
(ID346493 : ID343285)	41	346493	343285	0.560	12840.535	272.929	24.624	0	0.003	0.748	None
(ID343285 : ID350885)	41	343285	350885	1.060	13080.545	272.058	24.768	0	0.004	1.030	None
(ID350885 : ID348668)	41	350885	348668	2.748	13320.555	270.935	25.361	0	0.007	1.658	None
(ID348668 : ID347585)	41	348668	347585	0.483	13560.565	269.978	25.903	0	0.003	0.695	None
(ID347585 : ID349761)	41	347585	349761	5.530	13800.575	268.610	26.467	0	0.010	2.352	None
(ID349761 : ID352000)	41	349761	352000	0.565	14040.585	267.838	27.329	0	0.003	0.752	None
(ID352000 : ID353073)	41	352000	353073	5.054	14280.595	268.493	28.659	0	0.009	2.248	None
(ID353073 : ID354158)	41	353073	354158	2.578	14520.605	268.699	30.485	0	0.007	1.606	None
(ID354158 : ID355292)	41	354158	355292	4.896	14760.615	267.495	31.727	0	0.009	2.213	None
(ID355292 : ID356395)	41	355292	356395	2.250	15000.625	266.174	32.871	0	0.006	1.500	None
(ID356395 : ID357494)	41	356395	357494	0.057	15240.635	265.925	33.453	0	9.924E-4	0.238	None
(ID357494 : ID359761)	41	357494	359761	0.036	15480.645	266.040	33.273	0	7.898E-4	0.190	None
(ID359761 : ID358640)	41	359761	358640	4.588	15720.655	265.164	33.733	0	0.009	2.142	None
(ID358640 : ID360885)	41	358640	360885	8.130	15960.665	262.826	34.095	0	0.012	2.851	None
(ID360885 : ID363249)	41	360885	363249	0.394	16200.675	261.107	33.991	0	0.003	0.628	None
(ID363249 : ID364389)	41	363249	364389	4.643	16440.685	260.331	33.098	0	0.009	2.155	None
(ID364389 : ID362040)	41	364389	362040	5.165	16680.695	259.866	30.993	0	0.009	2.273	None
(ID362040 : ID365545)	41	362040	365545	0.091	16920.705	259.996	29.942	0	0.001	0.302	None
(ID365545 : ID366727)	41	365545	366727	0.420	17160.715	260.020	29.720	0	0.003	0.648	None
(ID366727 : ID367940)	41	366727	367940	2.668	17400.725	259.137	29.641	0	0.007	1.633	None
(ID303835 : ID301203)	42	303835	301203	6.444	120.005	82.155	7.221	0	0.011	2.539	None
(ID301203 : ID302064)	42	301203	302064	1.250	360.015	81.191	8.635	0	0.005	1.118	None
(ID302064 : ID302958)	42	302064	302958	2.945	600.025	80.800	9.970	0	0.007	1.716	None
(ID302958 : ID299908)	42	302958	299908	2.870	840.035	80.601	11.577	0	0.007	1.694	None
(ID299908 : ID304763)	42	299908	304763	5.886	1080.045	80.906	13.612	0	0.010	2.426	None
(ID304763 : ID297601)	42	304763	297601	2.602	1320.055	80.388	15.288	0	0.007	1.613	None
(ID297601 : ID298989)	42	297601	298989	1.057	1560.065	79.746	16.273	0	0.004	1.028	None
(ID298989 : ID305674)	42	298989	305674	0.346	1800.075	79.924	17.031	0	0.002	0.588	None
(ID305674 : ID298475)	42	305674	298475	3.255	2040.085	80.500	16.473	0	0.008	1.804	None
(ID298475 : ID295845)	42	298475	295845	0.993	2280.095	81.384	15.831	0	0.004	0.996	None
(ID295845 : ID296714)	42	295845	296714	10.478	2520.105	80.666	17.087	0	0.013	3.237	None
(ID296714 : ID306549)	42	296714	306549	3.495	2760.115	80.262	17.679	0	0.008	1.870	None
(ID306549 : ID314623)	42	306549	314623	6.443	3000.125	82.317	17.124	0	0.011	2.538	None
(ID314623 : ID309266)	42	314623	309266	1.531	3240.135	83.579	16.455	0	0.005	1.237	None
(ID309266 : ID315494)	42	309266	315494	0.828	3480.145	84.004	15.980	0	0.004	0.910	None
(ID315494 : ID311065)	42	315494	311065	4.427	3720.155	85.341	15.588	0	0.009	2.104	None
(ID311065 : ID316390)	42	311065	316390	1.752	3960.165	86.888	14.889	0	0.006	1.324	None
(ID316390 : ID312823)	42	316390	312823	4.059	4200.175	88.509	14.490	0	0.008	2.015	None
(ID312823 : ID311937)	42	312823	311937	3.208	4440.185	90.345	14.514	0	0.007	1.791	None
(ID311937 : ID310144)	42	311937	310144	2.418	4680.195	91.874	14.382	0	0.006	1.555	None
(ID310144 : ID307444)	42	310144	307444	1.223	4920.205	92.107	13.651	0	0.005	1.106	None
(ID307444 : ID313731)	42	307444	313731	0.468	5160.215	91.766	13.642	0	0.003	0.684	None
(ID313731 : ID308349)	42	313731	308349	12.994	5400.225	93.655	14.155	0	0.015	3.605	None
(ID308349 : ID317284)	42	308349	317284	8.456	5640.235	96.828	13.882	0	0.012	2.908	None
(ID317284 : ID324616)	42	317284	324616	19.127	5880.245	99.768	11.892	0	0.018	4.373	None
(ID324616 : ID319070)	42	324616	319070	5.676	6120.255	102.457	9.976	0	0.010	2.382	None
(ID319070 : ID323718)	42	319070	323718	3.828	6360.265	104.478	9.195	0	0.008	1.956	None
(ID323718 : ID325489)	42	323718	325489	9.087	6600.275	106.796	8.302	0	0.013	3.014	None
(ID325489 : ID318154)	42	325489	318154	7.393	6840.285	109.562	7.597	0	0.011	2.719	None
(ID318154 : ID319954)	42	318154	319954	3.955	7080.295	111.807	6.968	0	0.008	1.989	None
(ID319954 : ID327320)	42	319954	327320	19.415	7320.305	114.568	5.366	0	0.018	4.406	None
(ID327320 : ID326400)	42	327320	326400	3.114	7560.315	117.248	3.861	0	0.007	1.765	None
(ID326400 : ID321805)	42	326400	321805	16.747	7800.325	119.096	1.770	0	0.017	4.092	None
(ID321805 : ID320893)	42	321805	320893	0.652	8040.335	120.528	0.000	0	0.003	0.808	None
(ID303847 : ID301209)	43	303847	301209	3.328	120.005	273.050	10.816	0	0.008	1.824	None
(ID301209 : ID302067)	43	301209	302067	0.769	360.015	273.176	12.148	0	0.004	0.877	None
(ID302067 : ID302962)	43	302067	302962	1.010	600.025	273.689	12.888	0	0.004	1.005	None
(ID302962 : ID299909)	43	302962	299909	1.451	840.035	273.598	12.841	0	0.005	1.205	None
(ID299909 : ID304758)	43	299909	304758	3.427	1080.045	273.451	13.339	0	0.008	1.851	None
(ID304758 : ID297591)	43	304758	297591	1.187	1320.055	274.324	14.145	0	0.005	1.090	None
(ID297591 : ID298985)	43	297591	298985	2.976	1560.065	274.280	14.720	0	0.007	1.725	None
(ID298985 : ID305667)	43	298985	305667	0.978	1800.075	274.173	15.483	0	0.004	0.989	None
(ID305667 : ID298512)	43	305667	298512	198.881	2040.085	271.438	21.891	0	0.059	14.103	None
(ID298512 : ID295878)	43	298512	295878	0.221	2280.095	268.458	28.210	0	0.002	0.470	None
(ID295878 : ID296744)	43	295878	296744	1.060	2520.105	268.765	28.760	0	0.004	1.029	None
(ID296744 : ID306588)	43	296744	306588	5.550	2760.115	268.506	30.399	0	0.010	2.356	None
(ID306588 : ID314652)	43	306588	314652	19.641	3000.125	268.224	29.313	0	0.018	4.432	None
(ID314652 : ID309289)	43	314652	309289	18.346	3240.135	268.020	24.971	0	0.018	4.283	None
(ID309289 : ID315510)	43	309289	315510	4.542	3480.145	266.873	22.259	0	0.009	2.131	None
(ID315510 : ID311074)	43	315510	311074	7.762	3720.155	264.871	20.834	0	0.012	2.786	None
(ID311074 : ID316401)	43	311074	316401	1.463	3960.165	263.406	19.504	0	0.005	1.210	None
(ID316401 : ID312834)	43	316401	312834	0.142	4200.175	262.904	19.130	0	0.002	0.377	None
(ID312834 : ID311950)	43	312834	311950	1.526	4440.185	263.372	19.276	0	0.005	1.235	None
(ID311950 : ID310161)	43	311950	310161	1.415	4680.195	264.548	19.105	0	0.005	1.190	None
(ID310161 : ID307458)	43	310161	307458	2.944	4920.205	264.650	18.177	0	0.007	1.716	None
(ID307458 : ID313739)	43	307458	313739	7.831	5160.215	262.873	16.984	0	0.012	2.798	None
(ID313739 : ID308353)	43	313739	308353	4.483	5400.225	260.775	15.800	0	0.009	2.117	None
(ID308353 : ID317291)	43	308353	317291	1.096	5640.235	259.567	15.384	0	0.004	1.047	None
(ID317291 : ID324638)	43	317291	324638	4.916	5880.245	258.032	15.624	0	0.009	2.217	None
(ID324638 : ID319089)	43	324638	319089	0.951	6120.255	257.065	15.097	0	0.004	0.975	None
(ID319089 : ID323737)	43	319089	323737	6.553	6360.265	255.971	14.967	0	0.011	2.560	None
(ID323737 : ID325515)	43	323737	325515	0.561	6600.275	254.545	15.625	0	0.003	0.749	None
(ID325515 : ID318181)	43	325515	318181	0.349	6840.285	254.545	15.723	0	0.002	0.591	None
(ID318181 : ID319988)	43	318181	319988	1.154	7080.295	254.367	15.888	0	0.004	1.074	None
(ID319988 : ID327360)	43	319988	327360	5.904	7320.305	254.857	17.137	0	0.010	2.430	None
(ID327360 : ID326445)	43	327360	326445	0.801	7560.315	256.052	18.292	0	0.004	0.895	None
(ID326445 : ID321872)	43	326445	321872	7.612	7800.325	255.968	19.901	0	0.011	2.759	None
(ID321872 : ID320961)	43	321872	320961	4.033	8040.335	254.597	21.538	0	0.008	2.008	None
(ID320961 : ID322831)	43	320961	322831	3.954	8280.345	254.151	22.718	0	0.008	1.989	None
(ID322831 : ID328288)	43	322831	328288	0.208	8520.355	254.858	23.679	0	0.002	0.456	None
(ID328288 : ID330298)	43	328288	330298	4.236	8760.365	255.441	24.739	0	0.009	2.058	None
(ID330298 : ID333184)	43	330298	333184	8.069	9000.375	255.781	27.115	0	0.012	2.841	None
(ID333184 : ID329303)	43	333184	329303	6.807	9240.385	255.925	29.826	0	0.011	2.609	None
(ID329303 : ID332248)	43	329303	332248	0.801	9480.395	256.409	31.449	0	0.004	0.895	None
(ID332248 : ID333998)	43	332248	333998	4.641	9720.405	257.128	32.773	0	0.009	2.154	None
(ID333998 : ID331257)	43	333998	331257	2.656	9960.415	257.677	34.570	0	0.007	1.630	None
(ID331257 : ID338148)	43	331257	338148	6.722	10200.425	257.356	36.591	0	0.011	2.593	None
(ID338148 : ID336173)	43	338148	336173	0.595	10440.435	257.183	38.074	0	0.003	0.771	None
(ID336173 : ID335151)	43	336173	335151	0.687	10680.445	257.069	38.477	0	0.003	0.829	None
(ID335151 : ID337155)	43	335151	337155	1.133	10920.455	256.151	38.527	0	0.004	1.064	None
(ID337155 : ID339115)	43	337155	339115	1.932	11160.465	254.962	38.646	0	0.006	1.390	None
(ID339115 : ID340135)	43	339115	340135	2.750	11400.475	253.469	38.806	0	0.007	1.658	None
(ID340135 : ID341186)	43	340135	341186	10.831	11640.485	251.058	39.212	0	0.014	3.291	None
(ID341186 : ID344418)	43	341186	344418	1.670	11880.495	248.917	39.987	0	0.005	1.292	None
(ID344418 : ID342236)	43	344418	342236	2.222	12120.505	248.025	40.980	0	0.006	1.491	None
(ID342236 : ID345479)	43	342236	345479	0.038	12360.515	247.596	41.670	0	8.171E-4	0.196	None
(ID345479 : ID346544)	43	345479	346544	0.517	12600.525	247.269	41.969	0	0.003	0.719	None
(ID346544 : ID343332)	43	346544	343332	7.468	12840.535	245.915	43.023	0	0.011	2.733	None
(ID343332 : ID350946)	43	343332	350946	7.293	13080.545	244.047	44.927	0	0.011	2.700	None
(ID350946 : ID348719)	43	350946	348719	1.429	13320.555	242.737	46.247	0	0.005	1.196	None
(ID348719 : ID347636)	43	348719	347636	1.405	13560.565	242.734	46.255	0	0.005	1.185	None
(ID347636 : ID349817)	43	347636	349817	2.624	13800.575	242.547	45.765	0	0.007	1.620	None
(ID349817 : ID352056)	43	349817	352056	3.028	14040.585	242.109	46.271	0	0.007	1.740	None
(ID352056 : ID353123)	43	352056	353123	1.487	14280.595	242.279	47.676	0	0.005	1.220	None
(ID353123 : ID354206)	43	353123	354206	2.907	14520.605	242.214	47.420	0	0.007	1.705	None
(ID354206 : ID355333)	43	354206	355333	35.243	14760.615	239.563	47.739	0	0.025	5.937	None
(ID355333 : ID356441)	43	355333	356441	2.247	15000.625	236.110	48.715	0	0.006	1.499	None
(ID356441 : ID357544)	43	356441	357544	0.483	15240.635	235.723	48.438	0	0.003	0.695	None
(ID357544 : ID359809)	43	357544	359809	0.233	15480.645	236.293	48.422	0	0.002	0.483	None
(ID359809 : ID358694)	43	359809	358694	9.980	15720.655	236.363	50.060	0	0.013	3.159	None
(ID358694 : ID360937)	43	358694	360937	0.781	15960.665	236.281	51.197	0	0.004	0.884	None
(ID360937 : ID363311)	43	360937	363311	10.877	16200.675	235.953	52.360	0	0.014	3.298	None
(ID363311 : ID364463)	43	363311	364463	1.251	16440.685	235.007	54.104	0	0.005	1.119	None
(ID364463 : ID362121)	43	364463	362121	4.403	16680.695	233.425	54.370	0	0.009	2.098	None
(ID362121 : ID365628)	43	362121	365628	2.119	16920.705	231.772	54.886	0	0.006	1.456	None
(ID365628 : ID366820)	43	365628	366820	6.127	17160.715	231.701	56.396	0	0.010	2.475	None
(ID366820 : ID368041)	43	366820	368041	4.464	17400.725	232.188	58.565	0	0.009	2.113	None
(ID368041 : ID369274)	43	368041	369274	7.043	17640.735	233.247	60.347	0	0.011	2.654	None
(ID369274 : ID370526)	43	369274	370526	1.903	17880.745	233.839	61.528	0	0.006	1.380	None
(ID370526 : ID371794)	43	370526	371794	0.260	18120.755	233.487	62.176	0	0.002	0.510	None
(ID371794 : ID373077)	43	371794	373077	2.033	18360.765	233.673	63.081	0	0.006	1.426	None
(ID373077 : ID374373)	43	373077	374373	1.463	18600.775	233.246	64.202	0	0.005	1.210	None
(ID374373 : ID375680)	43	374373	375680	1.269	18840.785	232.240	64.671	0	0.005	1.126	None
(ID375680 : ID376998)	43	375680	376998	0.635	19080.795	231.698	64.333	0	0.003	0.797	None
(ID376998 : ID378375)	43	376998	378375	17.055	19320.805	232.076	65.968	0	0.017	4.130	None
(ID378375 : ID379753)	43	378375	379753	1.481	19560.815	231.842	68.133	0	0.005	1.217	None
(ID379753 : ID381142)	43	379753	381142	0.030	19800.825	231.275	68.346	0	7.243E-4	0.174	None
(ID381142 : ID382547)	43	381142	382547	10.705	20040.835	231.696	70.017	0	0.014	3.272	None
(ID382547 : ID383992)	43	382547	383992	10.019	20280.845	231.734	73.147	0	0.013	3.165	None
(ID383992 : ID385385)	43	383992	385385	4.916	20520.855	231.594	75.777	0	0.009	2.217	None
(ID385385 : ID386832)	43	385385	386832	1.461	20760.865	231.460	77.358	0	0.005	1.209	None
(ID303851 : ID301215)	44	303851	301215	2.036	120.005	282.816	12.369	0	0.006	1.427	None
(ID301215 : ID302068)	44	301215	302068	0.606	360.015	282.657	12.831	0	0.003	0.778	None
(ID302068 : ID302967)	44	302068	302967	1.628	600.025	282.691	13.132	0	0.005	1.276	None
(ID302967 : ID299910)	44	302967	299910	0.692	840.035	283.011	13.255	0	0.003	0.832	None
(ID299910 : ID304754)	44	299910	304754	1.463	1080.045	283.586	12.921	0	0.005	1.209	None
(ID304754 : ID297584)	44	304754	297584	2.250	1320.055	284.889	12.742	0	0.006	1.500	None
(ID297584 : ID298972)	44	297584	298972	0.556	1560.065	285.252	12.634	0	0.003	0.746	None
(ID298972 : ID305659)	44	298972	305659	2.602	1800.075	285.397	13.429	0	0.007	1.613	None
(ID305659 : ID298468)	44	305659	298468	0.167	2040.085	285.855	13.871	0	0.002	0.408	None
(ID298468 : ID295832)	44	298468	295832	4.036	2280.095	286.575	12.997	0	0.008	2.009	None
(ID295832 : ID296686)	44	295832	296686	4.398	2520.105	287.225	11.280	0	0.009	2.097	None
(ID296686 : ID306521)	44	296686	306521	2.605	2760.115	286.639	9.595	0	0.007	1.614	None
(ID306521 : ID314594)	44	306521	314594	4.245	3000.125	285.839	7.971	0	0.009	2.060	None
(ID314594 : ID309235)	44	314594	309235	2.762	3240.135	286.174	6.465	0	0.007	1.662	None
(ID309235 : ID315459)	44	309235	315459	3.981	3480.145	286.562	4.976	0	0.008	1.995	None
(ID315459 : ID311028)	44	315459	311028	7.111	3720.155	284.980	3.868	0	0.011	2.667	None
(ID311028 : ID316360)	44	311028	316360	0.948	3960.165	283.696	4.209	0	0.004	0.974	None
(ID316360 : ID312793)	44	316360	312793	1.314	4200.175	284.288	4.531	0	0.005	1.146	None
(ID312793 : ID311910)	44	312793	311910	11.654	4440.185	286.475	4.848	0	0.014	3.414	None
(ID311910 : ID310116)	44	311910	310116	1.947	4680.195	288.801	5.210	0	0.006	1.396	None
(ID310116 : ID307416)	44	310116	307416	4.929	4920.205	288.511	4.565	0	0.009	2.220	None
(ID307416 : ID313698)	44	307416	313698	5.011	5160.215	286.441	4.283	0	0.009	2.238	None
(ID313698 : ID308311)	44	313698	308311	6.634	5400.225	284.541	3.524	0	0.011	2.576	None
(ID308311 : ID317249)	44	308311	317249	2.860	5640.235	282.922	2.762	0	0.007	1.691	None
(ID317249 : ID324587)	44	317249	324587	9.238	5880.245	281.873	1.501	0	0.013	3.039	None
(ID324587 : ID319042)	44	324587	319042	2.225E-308	6120.255	281.635	0.000	0	0.000	0.000	None
(ID319042 : ID323688)	44	319042	323688	13.206	6360.265	279.818	0.000	0	0.015	3.634	None
(ID323688 : ID325464)	44	323688	325464	0.041	6600.275	277.900	0.000	0	8.412E-4	0.202	None
(ID325464 : ID318135)	44	325464	318135	1.997	6840.285	277.092	0.000	0	0.006	1.413	None
(ID318135 : ID319936)	44	318135	319936	2.609	7080.295	275.578	0.000	0	0.007	1.615	None
(ID319936 : ID327311)	44	319936	327311	5.869	7320.305	273.559	0.000	0	0.010	2.423	None
(ID327311 : ID326394)	44	327311	326394	1.997	7560.315	273.054	0.000	0	0.006	1.413	None
(ID326394 : ID321810)	44	326394	321810	1.997	7800.325	273.054	0.000	0	0.006	1.413	None
(ID321810 : ID320897)	44	321810	320897	1.467	8040.335	271.742	0.000	0	0.005	1.211	None
(ID320897 : ID322768)	44	320897	322768	1.034	8280.345	270.788	0.370	0	0.004	1.017	None
(ID322768 : ID328213)	44	322768	328213	1.034	8520.355	270.788	0.370	0	0.004	1.017	None
(ID328213 : ID330218)	44	328213	330218	4.932	8760.365	272.247	0.000	0	0.009	2.221	None
(ID330218 : ID333109)	44	330218	333109	15.532	9000.375	272.981	1.934	0	0.016	3.941	None
(ID333109 : ID329214)	44	333109	329214	1.831	9240.385	272.092	3.427	0	0.006	1.353	None
(ID329214 : ID332176)	44	329214	332176	7.719	9480.395	272.200	4.228	0	0.012	2.778	None
(ID332176 : ID333859)	44	332176	333859	6.594	9720.405	273.745	6.363	0	0.011	2.568	None
(ID333859 : ID331187)	44	333859	331187	4.650	9960.415	275.032	8.269	0	0.009	2.156	None
(ID331187 : ID338068)	44	331187	338068	0.139	10200.425	275.255	9.409	0	0.002	0.373	None
(ID338068 : ID336095)	44	338068	336095	0.722	10440.435	275.189	9.952	0	0.004	0.850	None
(ID336095 : ID335069)	44	336095	335069	2.400	10680.445	275.292	11.145	0	0.006	1.549	None
(ID335069 : ID337079)	44	335069	337079	1.236	10920.455	274.767	11.894	0	0.005	1.112	None
(ID337079 : ID339039)	44	337079	339039	2.269	11160.465	273.855	12.532	0	0.006	1.506	None
(ID339039 : ID340063)	44	339039	340063	2.766	11400.475	274.151	13.709	0	0.007	1.663	None
(ID340063 : ID341106)	44	340063	341106	3.894	11640.485	274.016	13.630	0	0.008	1.973	None
(ID341106 : ID344342)	44	341106	344342	1.773	11880.495	272.584	13.204	0	0.006	1.332	None
(ID344342 : ID342153)	44	344342	342153	0.533	12120.505	271.627	13.183	0	0.003	0.730	None
(ID342153 : ID345399)	44	342153	345399	2.509	12360.515	271.028	13.733	0	0.007	1.584	None
(ID345399 : ID346460)	44	345399	346460	6.304	12600.525	270.789	13.217	0	0.010	2.511	None
(ID346460 : ID343247)	44	346460	343247	1.065	12840.535	271.212	12.316	0	0.004	1.032	None
(ID343247 : ID350846)	44	343247	350846	0.612	13080.545	271.372	12.343	0	0.003	0.782	None
(ID350846 : ID348625)	44	350846	348625	1.442	13320.555	270.731	12.441	0	0.005	1.201	None
(ID348625 : ID347537)	44	348625	347537	0.052	13560.565	270.340	12.756	0	9.482E-4	0.228	None
(ID347537 : ID349710)	44	347537	349710	1.680	13800.575	269.727	12.679	0	0.005	1.296	None
(ID349710 : ID351952)	44	349710	351952	6.649	14040.585	267.914	13.259	0	0.011	2.579	None
(ID351952 : ID353018)	44	351952	353018	3.461	14280.595	267.224	13.010	0	0.008	1.860	None
(ID353018 : ID354082)	44	353018	354082	11.744	14520.605	268.825	10.917	0	0.014	3.427	None
(ID354082 : ID355223)	44	354082	355223	9.899	14760.615	269.035	10.904	0	0.013	3.146	None
(ID355223 : ID356319)	44	355223	356319	3.117	15000.625	268.072	11.304	0	0.007	1.766	None
(ID356319 : ID357422)	44	356319	357422	6.904	15240.635	266.708	10.381	0	0.011	2.628	None
(ID357422 : ID359683)	44	357422	359683	2.040	15480.645	265.107	9.685	0	0.006	1.428	None
(ID359683 : ID358559)	44	359683	358559	0.087	15720.655	264.951	9.098	0	0.001	0.294	None
(ID358559 : ID360805)	44	358559	360805	1.403	15960.665	264.571	9.465	0	0.005	1.185	None
(ID360805 : ID363164)	44	360805	363164	5.940	16200.675	262.903	9.382	0	0.010	2.437	None
(ID363164 : ID364309)	44	363164	364309	2.515	16440.685	261.361	8.307	0	0.007	1.586	None
(ID364309 : ID361962)	44	364309	361962	0.140	16680.695	261.046	7.441	0	0.002	0.374	None
(ID361962 : ID365455)	44	361962	365455	9.239	16920.705	261.462	5.787	0	0.013	3.040	None
(ID365455 : ID366636)	44	365455	366636	2.349	17160.715	261.073	4.095	0	0.006	1.533	None
(ID366636 : ID367834)	44	366636	367834	1.914	17400.725	260.499	3.210	0	0.006	1.383	None
(ID367834 : ID369073)	44	367834	369073	0.394	17640.735	260.383	2.393	0	0.003	0.628	None
(ID369073 : ID370310)	44	369073	370310	0.424	17880.745	260.100	1.924	0	0.003	0.651	None
(ID370310 : ID371588)	44	370310	371588	2.470	18120.755	260.385	2.329	0	0.007	1.571	None
(ID371588 : ID372865)	44	371588	372865	0.320	18360.765	260.926	3.186	0	0.002	0.565	None
(ID372865 : ID374160)	44	372865	374160	4.757	18600.775	261.087	2.225	0	0.009	2.181	None
(ID374160 : ID375497)	44	374160	375497	129.454	18840.785	257.760	5.818	0	0.047	11.378	None
(ID375497 : ID376806)	44	375497	376806	0.818	19080.795	254.169	10.218	0	0.004	0.905	None
(ID376806 : ID378183)	44	376806	378183	5.504	19320.805	252.880	10.649	0	0.010	2.346	None
(ID378183 : ID379552)	44	378183	379552	1.347	19560.815	252.165	10.822	0	0.005	1.161	None
(ID379552 : ID380950)	44	379552	380950	0.754	19800.825	252.661	10.618	0	0.004	0.868	None
(ID380950 : ID382342)	44	380950	382342	1.201	20040.835	253.137	10.442	0	0.005	1.096	None
(ID382342 : ID383789)	44	382342	383789	16.738	20280.845	251.328	10.320	0	0.017	4.091	None
(ID383789 : ID385160)	44	383789	385160	2.649	20520.855	248.624	10.287	0	0.007	1.628	None
(ID385160 : ID386610)	44	385160	386610	1.739	20760.865	247.281	9.993	0	0.005	1.319	None
(ID386610 : ID388026)	44	386610	388026	0.369	21000.875	246.498	10.393	0	0.003	0.608	None
(ID388026 : ID389474)	44	388026	389474	3.562	21240.885	246.289	9.723	0	0.008	1.887	None
(ID389474 : ID393745)	44	389474	393745	2.388	21480.895	246.834	8.319	0	0.006	1.545	None
(ID393745 : ID390915)	44	393745	390915	1.307	21720.905	247.767	8.333	0	0.005	1.143	None
(ID390915 : ID392318)	44	390915	392318	1.357	21960.915	247.772	8.316	0	0.005	1.165	None
(ID392318 : ID395185)	44	392318	395185	4.968	22200.925	247.825	8.876	0	0.009	2.229	None
(ID395185 : ID398283)	44	395185	398283	4.605	22440.935	249.118	10.466	0	0.009	2.146	None
(ID398283 : ID396627)	44	398283	396627	2.474	22680.945	249.315	11.290	0	0.007	1.573	None
(ID303843 : ID301202)	45	303843	301202	0.512	120.005	193.569	8.001	0	0.003	0.716	None
(ID301202 : ID302065)	45	301202	302065	4.715	360.015	193.247	8.883	0	0.009	2.171	None
(ID302065 : ID302956)	45	302065	302956	0.431	600.025	193.534	10.065	0	0.003	0.657	None
(ID302956 : ID299904)	45	302956	299904	5.247	840.035	192.877	10.769	0	0.010	2.291	None
(ID299904 : ID304752)	45	299904	304752	0.439	1080.045	191.776	11.681	0	0.003	0.663	None
(ID304752 : ID297585)	45	304752	297585	0.576	1320.055	191.612	12.364	0	0.003	0.759	None
(ID297585 : ID298968)	45	297585	298968	1.206	1560.065	191.124	12.431	0	0.005	1.098	None
(ID298968 : ID305650)	45	298968	305650	0.043	1800.075	190.614	12.034	0	8.624E-4	0.207	None
(ID305650 : ID298455)	45	305650	298455	4.373	2040.085	189.910	11.126	0	0.009	2.091	None
(ID298455 : ID295825)	45	298455	295825	0.092	2280.095	189.120	10.353	0	0.001	0.303	None
(ID295825 : ID296687)	45	295825	296687	1.563	2520.105	189.602	10.419	0	0.005	1.250	None
(ID296687 : ID306527)	45	296687	306527	0.474	2760.115	190.101	10.757	0	0.003	0.688	None
(ID306527 : ID314606)	45	306527	314606	1.723	3000.125	190.632	11.102	0	0.005	1.313	None
(ID314606 : ID309256)	45	314606	309256	1.440	3240.135	191.725	11.538	0	0.005	1.200	None
(ID309256 : ID315483)	45	309256	315483	1.848	3480.145	192.728	11.572	0	0.006	1.359	None
(ID315483 : ID311046)	45	315483	311046	6.032	3720.155	192.878	10.039	0	0.010	2.456	None
(ID311046 : ID316373)	45	311046	316373	4.900	3960.165	193.501	8.500	0	0.009	2.213	None
(ID316373 : ID312804)	45	316373	312804	3.911	4200.175	194.892	7.193	0	0.008	1.978	None
(ID312804 : ID311916)	45	312804	311916	6.720	4440.185	196.539	6.344	0	0.011	2.592	None
(ID311916 : ID310120)	45	311916	310120	3.256	4680.195	198.563	5.888	0	0.008	1.804	None
(ID310120 : ID307414)	45	310120	307414	3.822	4920.205	198.895	4.465	0	0.008	1.955	None
(ID307414 : ID313686)	45	307414	313686	19.864	5160.215	197.165	1.786	0	0.019	4.457	None
(ID303862 : ID301223)	46	303862	301223	0.877	120.005	203.547	15.249	0	0.004	0.936	None
(ID301223 : ID302080)	46	301223	302080	0.012	360.015	203.067	15.049	0	4.586E-4	0.110	None
(ID302080 : ID302969)	46	302080	302969	0.779	600.025	203.311	14.680	0	0.004	0.883	None
(ID302969 : ID299905)	46	302969	299905	9.779	840.035	203.150	12.847	0	0.013	3.127	None
(ID299905 : ID304743)	46	299905	304743	8.804	1080.045	202.697	9.866	0	0.012	2.967	None
(ID304743 : ID297569)	46	304743	297569	3.975	1320.055	202.218	7.506	0	0.008	1.994	None
(ID297569 : ID298949)	46	297569	298949	2.324	1560.065	201.122	6.187	0	0.006	1.525	None
(ID298949 : ID305629)	46	298949	305629	0.265	1800.075	200.384	5.516	0	0.002	0.514	None
(ID305629 : ID298431)	46	305629	298431	1.558	2040.085	199.714	4.999	0	0.005	1.248	None
(ID298431 : ID295802)	46	298431	295802	5.852	2280.095	198.895	3.531	0	0.010	2.419	None
(ID295802 : ID296659)	46	295802	296659	4.425	2520.105	199.027	1.377	0	0.009	2.104	None
(ID296659 : ID306502)	46	296659	306502	10.201	2760.115	200.289	1.745	0	0.013	3.194	None
(ID306502 : ID314580)	46	306502	314580	10.490	3000.125	202.719	3.507	0	0.013	3.239	None
(ID314580 : ID309231)	46	314580	309231	1.523	3240.135	204.397	4.534	0	0.005	1.234	None
(ID309231 : ID315458)	46	309231	315458	2.944	3480.145	205.196	4.623	0	0.007	1.716	None
(ID315458 : ID311015)	46	315458	311015	16.915	3720.155	206.005	2.053	0	0.017	4.113	None
(ID311015 : ID316343)	46	311015	316343	2.609	3960.165	206.936	0.000	0	0.007	1.615	None
(ID316343 : ID312780)	46	316343	312780	2.225E-308	4200.175	207.743	0.000	0	0.000	0.000	None
(ID312780 : ID311894)	46	312780	311894	1.467	4440.185	208.349	0.000	0	0.005	1.211	None
(ID311894 : ID310104)	46	311894	310104	1.997	4680.195	209.661	0.000	0	0.006	1.413	None
(ID310104 : ID307405)	46	310104	307405	4.076	4920.205	209.359	0.000	0	0.008	2.019	None
(ID303842 : ID301207)	47	303842	301207	5.311	120.005	406.122	9.192	0	0.010	2.304	None
(ID301207 : ID302063)	47	301207	302063	1.243	360.015	405.762	9.709	0	0.005	1.115	None
(ID302063 : ID302955)	47	302063	302955	1.873	600.025	406.510	9.103	0	0.006	1.369	None
(ID302955 : ID299906)	47	302955	299906	7.799	840.035	406.453	10.235	0	0.012	2.793	None
(ID299906 : ID304755)	47	299906	304755	6.074	1080.045	406.731	12.116	0	0.010	2.465	None
(ID304755 : ID297595)	47	304755	297595	4.000	1320.055	408.310	13.639	0	0.008	2.000	None
(ID297595 : ID298973)	47	297595	298973	24.180	1560.065	406.501	13.818	0	0.020	4.917	None
(ID298973 : ID305646)	47	298973	305646	7.977	1800.075	403.880	11.779	0	0.012	2.824	None
(ID305646 : ID298449)	47	305646	298449	2.193	2040.085	403.762	9.661	0	0.006	1.481	None
(ID298449 : ID295814)	47	298449	295814	9.158	2280.095	402.972	7.732	0	0.013	3.026	None
(ID295814 : ID296676)	47	295814	296676	8.964	2520.105	403.543	6.416	0	0.012	2.994	None
(ID296676 : ID306515)	47	296676	306515	0.317	2760.115	404.758	6.256	0	0.002	0.563	None
(ID306515 : ID314595)	47	306515	314595	11.617	3000.125	402.831	6.639	0	0.014	3.408	None
(ID314595 : ID309249)	47	314595	309249	14.075	3240.135	399.872	8.412	0	0.016	3.752	None
(ID309249 : ID315475)	47	309249	315475	1.441	3480.145	398.994	9.338	0	0.005	1.200	None
(ID315475 : ID311040)	47	315475	311040	13.668	3720.155	397.671	8.339	0	0.015	3.697	None
(ID311040 : ID316375)	47	311040	316375	0.414	3960.165	395.966	8.075	0	0.003	0.644	None
(ID316375 : ID312809)	47	316375	312809	0.720	4200.175	395.607	8.509	0	0.004	0.849	None
(ID312809 : ID311926)	47	312809	311926	11.828	4440.185	393.639	9.349	0	0.014	3.439	None
(ID311926 : ID310128)	47	311926	310128	7.286	4680.195	392.100	8.725	0	0.011	2.699	None
(ID310128 : ID307420)	47	310128	307420	11.229	4920.205	390.729	6.442	0	0.014	3.351	None
(ID307420 : ID313700)	47	307420	313700	26.169	5160.215	386.803	5.163	0	0.021	5.116	None
(ID313700 : ID308320)	47	313700	308320	11.461	5400.225	382.693	5.439	0	0.014	3.385	None
(ID308320 : ID317261)	47	308320	317261	19.516	5640.235	379.063	6.869	0	0.018	4.418	None
(ID317261 : ID324607)	47	317261	324607	1.922	5880.245	377.414	7.117	0	0.006	1.387	None
(ID324607 : ID319063)	47	324607	319063	8.540	6120.255	376.360	6.630	0	0.012	2.922	None
(ID319063 : ID323715)	47	319063	323715	8.722	6360.265	373.652	7.493	0	0.012	2.953	None
(ID323715 : ID325491)	47	323715	325491	12.455	6600.275	370.723	8.820	0	0.015	3.529	None
(ID325491 : ID318159)	47	325491	318159	5.082	6840.285	367.968	9.020	0	0.009	2.254	None
(ID318159 : ID319959)	47	318159	319959	15.058	7080.295	365.002	8.247	0	0.016	3.880	None
(ID319959 : ID327335)	47	319959	327335	0.941	7320.305	363.241	8.281	0	0.004	0.970	None
(ID327335 : ID326421)	47	327335	326421	19.414	7560.315	361.169	8.759	0	0.018	4.406	None
(ID326421 : ID321840)	47	326421	321840	7.897	7800.325	357.631	9.210	0	0.012	2.810	None
(ID321840 : ID320930)	47	321840	320930	4.108	8040.335	355.284	9.688	0	0.008	2.027	None
(ID303873 : ID301227)	48	303873	301227	3.279	120.005	229.880	16.993	0	0.008	1.811	None
(ID301227 : ID302073)	48	301227	302073	13.595	360.015	231.341	14.931	0	0.015	3.687	None
(ID302073 : ID302963)	48	302073	302963	2.029	600.025	233.439	13.513	0	0.006	1.424	None
(ID302963 : ID299907)	48	302963	299907	2.023	840.035	233.811	12.603	0	0.006	1.422	None
(ID299907 : ID304753)	48	299907	304753	2.497	1080.045	234.311	11.962	0	0.007	1.580	None
(ID304753 : ID297582)	48	304753	297582	0.189	1320.055	235.252	11.814	0	0.002	0.435	None
(ID297582 : ID298967)	48	297582	298967	0.249	1560.065	235.592	11.820	0	0.002	0.499	None
(ID298967 : ID305653)	48	298967	305653	2.538	1800.075	236.537	12.232	0	0.007	1.593	None
(ID305653 : ID298459)	48	305653	298459	0.702	2040.085	236.879	12.539	0	0.003	0.838	None
(ID298459 : ID295831)	48	298459	295831	0.806	2280.095	236.897	12.480	0	0.004	0.898	None
(ID295831 : ID296693)	48	295831	296693	1.440	2520.105	236.739	12.464	0	0.005	1.200	None
(ID296693 : ID306533)	48	296693	306533	1.025	2760.115	235.671	12.735	0	0.004	1.012	None
(ID306533 : ID314609)	48	306533	314609	0.973	3000.125	235.630	13.136	0	0.004	0.986	None
(ID314609 : ID309261)	48	314609	309261	4.450	3240.135	235.066	13.704	0	0.009	2.110	None
(ID309261 : ID315487)	48	309261	315487	6.781	3480.145	235.076	13.218	0	0.011	2.604	None
(ID315487 : ID311054)	48	315487	311054	4.782	3720.155	234.996	12.495	0	0.009	2.187	None
(ID311054 : ID316385)	48	311054	316385	0.580	3960.165	233.579	12.787	0	0.003	0.762	None
(ID316385 : ID312821)	48	316385	312821	7.498	4200.175	231.885	12.888	0	0.011	2.738	None
(ID312821 : ID311935)	48	312821	311935	3.210	4440.185	231.247	13.317	0	0.007	1.792	None
(ID311935 : ID310145)	48	311935	310145	22.554	4680.195	234.349	13.839	0	0.020	4.749	None
(ID310145 : ID307438)	48	310145	307438	8.123	4920.205	236.671	12.414	0	0.012	2.850	None
(ID307438 : ID313716)	48	307438	313716	3.589	5160.215	235.996	10.275	0	0.008	1.894	None
(ID313716 : ID308329)	48	313716	308329	1.155	5400.225	235.098	9.100	0	0.004	1.075	None
(ID308329 : ID317272)	48	308329	317272	5.980	5640.235	235.176	9.809	0	0.010	2.445	None
(ID317272 : ID324628)	48	317272	324628	8.500	5880.245	234.132	11.386	0	0.012	2.916	None
(ID324628 : ID319086)	48	324628	319086	6.343	6120.255	232.227	12.947	0	0.010	2.519	None
(ID319086 : ID323728)	48	319086	323728	2.885	6360.265	231.463	13.292	0	0.007	1.699	None
(ID323728 : ID325498)	48	323728	325498	1.701	6600.275	230.983	11.870	0	0.005	1.304	None
(ID325498 : ID318166)	48	325498	318166	0.045	6840.285	230.828	11.173	0	8.886E-4	0.213	None
(ID318166 : ID319968)	48	318166	319968	0.200	7080.295	230.678	11.037	0	0.002	0.447	None
(ID319968 : ID327344)	48	319968	327344	32.859	7320.305	227.734	11.865	0	0.024	5.732	None
(ID327344 : ID326430)	48	327344	326430	2.468	7560.315	224.269	12.476	0	0.007	1.571	None
(ID326430 : ID321847)	48	326430	321847	1.515	7800.325	222.991	11.911	0	0.005	1.231	None
(ID321847 : ID320941)	48	321847	320941	4.778	8040.335	222.745	12.669	0	0.009	2.186	None
(ID320941 : ID322805)	48	320941	322805	0.318	8280.345	223.178	13.967	0	0.002	0.564	None
(ID322805 : ID328265)	48	322805	328265	1.929	8520.355	223.285	14.905	0	0.006	1.389	None
(ID328265 : ID330276)	48	328265	330276	7.788	8760.365	223.744	16.904	0	0.012	2.791	None
(ID330276 : ID333158)	48	330276	333158	3.003	9000.375	223.845	18.982	0	0.007	1.733	None
(ID333158 : ID329275)	48	333158	329275	6.387	9240.385	223.037	20.948	0	0.011	2.527	None
(ID329275 : ID332224)	48	329275	332224	0.490	9480.395	222.328	22.334	0	0.003	0.700	None
(ID332224 : ID333949)	48	332224	333949	5.490	9720.405	221.965	23.696	0	0.010	2.343	None
(ID333949 : ID331230)	48	333949	331230	0.953	9960.415	221.603	25.257	0	0.004	0.976	None
(ID331230 : ID338116)	48	331230	338116	1.297	10200.425	221.124	26.187	0	0.005	1.139	None
(ID338116 : ID336142)	48	338116	336142	0.460	10440.435	220.751	27.008	0	0.003	0.678	None
(ID336142 : ID335120)	48	336142	335120	3.012	10680.445	221.429	27.376	0	0.007	1.735	None
(ID335120 : ID337124)	48	335120	337124	0.848	10920.455	222.730	27.316	0	0.004	0.921	None
(ID337124 : ID339087)	48	337124	339087	3.934	11160.465	224.157	27.111	0	0.008	1.983	None
(ID339087 : ID340108)	48	339087	340108	5.486	11400.475	224.116	27.606	0	0.010	2.342	None
(ID340108 : ID341153)	48	340108	341153	2.222	11640.485	222.339	28.167	0	0.006	1.491	None
(ID341153 : ID344397)	48	341153	344397	31.742	11880.495	220.818	30.880	0	0.023	5.634	None
(ID344397 : ID342218)	48	344397	342218	3.776	12120.505	219.965	34.556	0	0.008	1.943	None
(ID342218 : ID345468)	48	342218	345468	0.579	12360.515	219.516	35.444	0	0.003	0.761	None
(ID345468 : ID346537)	48	345468	346537	146.344	12600.525	224.971	36.988	0	0.050	12.097	None
(ID346537 : ID343318)	48	346537	343318	1.050	12840.535	230.885	38.107	0	0.004	1.025	None
(ID343318 : ID350922)	48	343318	350922	2.887	13080.545	230.130	37.705	0	0.007	1.699	None
(ID350922 : ID348711)	48	350922	348711	39.456	13320.555	231.358	40.167	0	0.026	6.281	None
(ID303864 : ID301222)	49	303864	301222	0.499	120.005	15.744	15.450	0	0.003	0.707	None
(ID301222 : ID302079)	49	301222	302079	0.808	360.015	16.202	15.029	0	0.004	0.899	None
(ID302079 : ID302973)	49	302079	302973	1.115	600.025	16.954	15.390	0	0.004	1.056	None
(ID302973 : ID299916)	49	302973	299916	2.945	840.035	18.119	15.803	0	0.007	1.716	None
(ID299916 : ID304762)	49	299916	304762	3.069	1080.045	18.269	15.272	0	0.007	1.752	None
(ID304762 : ID297598)	49	304762	297598	9.256	1320.055	16.077	15.090	0	0.013	3.042	None
(ID297598 : ID298977)	49	297598	298977	1.565	1560.065	14.612	14.799	0	0.005	1.251	None
(ID298977 : ID305669)	49	298977	305669	5.274	1800.075	14.110	15.197	0	0.010	2.296	None
(ID305669 : ID298478)	49	305669	298478	0.255	2040.085	13.797	16.365	0	0.002	0.505	None
(ID298478 : ID295844)	49	298478	295844	1.483	2280.095	14.535	16.213	0	0.005	1.218	None
(ID295844 : ID296707)	49	295844	296707	3.130	2520.105	15.882	16.259	0	0.007	1.769	None
(ID296707 : ID306544)	49	296707	306544	5.566	2760.115	17.850	16.347	0	0.010	2.359	None
(ID306544 : ID314621)	49	306544	314621	7.804	3000.125	20.325	16.540	0	0.012	2.794	None
(ID314621 : ID309269)	49	314621	309269	1.834	3240.135	22.287	16.760	0	0.006	1.354	None
(ID309269 : ID315498)	49	309269	315498	1.481	3480.145	22.761	17.120	0	0.005	1.217	None
(ID315498 : ID311066)	49	315498	311066	0.367	3720.155	22.878	17.591	0	0.003	0.605	None
(ID311066 : ID316397)	49	311066	316397	3.715	3960.165	22.239	17.767	0	0.008	1.928	None
(ID316397 : ID312832)	49	316397	312832	0.509	4200.175	21.585	17.820	0	0.003	0.714	None
(ID312832 : ID311943)	49	312832	311943	2.893	4440.185	22.625	17.230	0	0.007	1.701	None
(ID311943 : ID310151)	49	311943	310151	1.278	4680.195	23.483	16.320	0	0.005	1.131	None
(ID310151 : ID307448)	49	310151	307448	8.990	4920.205	24.919	15.117	0	0.012	2.998	None
(ID307448 : ID313727)	49	307448	313727	4.605	5160.215	27.033	13.715	0	0.009	2.146	None
(ID313727 : ID308340)	49	313727	308340	4.290	5400.225	28.670	12.408	0	0.009	2.071	None
(ID308340 : ID317270)	49	308340	317270	5.715	5640.235	30.480	11.110	0	0.010	2.391	None
(ID317270 : ID324613)	49	317270	324613	6.436	5880.245	32.284	9.440	0	0.011	2.537	None
(ID324613 : ID319064)	49	324613	319064	6.524	6120.255	34.174	7.748	0	0.011	2.554	None
(ID319064 : ID323702)	49	319064	323702	4.990	6360.265	35.698	5.982	0	0.009	2.234	None
(ID323702 : ID325475)	49	323702	325475	0.708	6600.275	36.505	4.692	0	0.004	0.841	None
(ID325475 : ID318131)	49	325475	318131	19.407	6840.285	36.674	2.199	0	0.018	4.405	None
(ID318131 : ID319931)	49	318131	319931	7.989	7080.295	37.955	0.000	0	0.012	2.826	None
(ID319931 : ID327305)	49	319931	327305	9.171	7320.305	40.882	0.000	0	0.013	3.028	None
(ID327305 : ID326384)	49	327305	326384	0.163	7560.315	42.599	0.000	0	0.002	0.404	None
(ID326384 : ID321803)	49	326384	321803	0.041	7800.325	42.699	0.000	0	8.412E-4	0.202	None
(ID321803 : ID320891)	49	321803	320891	7.989	8040.335	44.012	0.000	0	0.012	2.826	None
(ID320891 : ID322756)	49	320891	322756	0.041	8280.345	45.526	0.000	0	8.412E-4	0.202	None
(ID322756 : ID328207)	49	322756	328207	1.019	8520.355	45.122	0.000	0	0.004	1.009	None
(ID328207 : ID330225)	49	328207	330225	0.585	8760.365	44.663	0.380	0	0.003	0.765	None
(ID330225 : ID333104)	49	330225	333104	5.226	9000.375	45.088	1.838	0	0.010	2.286	None
(ID333104 : ID329195)	49	333104	329195	11.651	9240.385	46.355	1.458	0	0.014	3.413	None
(ID329195 : ID332151)	49	329195	332151	7.989	9480.395	48.655	0.000	0	0.012	2.826	None
(ID332151 : ID333784)	49	332151	333784	16.304	9720.405	52.087	0.000	0	0.017	4.038	None
(ID333784 : ID331145)	49	333784	331145	0.652	9960.415	53.702	0.000	0	0.003	0.808	None
(ID331145 : ID338027)	49	331145	338027	4.932	10200.425	54.409	0.000	0	0.009	2.221	None
(ID338027 : ID336052)	49	338027	336052	3.301	10440.435	56.428	0.000	0	0.008	1.817	None
(ID336052 : ID335022)	49	336052	335022	1.019	10680.445	57.841	0.000	0	0.004	1.009	None
(ID335022 : ID337031)	49	335022	337031	1.019	10920.455	58.851	0.000	0	0.004	1.009	None
(ID337031 : ID338989)	49	337031	338989	5.869	11160.465	60.567	0.000	0	0.010	2.423	None
(ID338989 : ID340008)	49	338989	340008	9.171	11400.475	63.292	0.000	0	0.013	3.028	None
(ID303871 : ID301226)	50	303871	301226	3.731	120.005	99.798	16.811	0	0.008	1.932	None
(ID301226 : ID302076)	50	301226	302076	6.924	360.015	99.148	15.322	0	0.011	2.631	None
(ID302076 : ID302972)	50	302076	302972	2.382	600.025	97.383	15.117	0	0.006	1.543	None
(ID302972 : ID299917)	50	302972	299917	2.212	840.035	97.491	15.701	0	0.006	1.487	None
(ID299917 : ID304774)	50	299917	304774	1.221	1080.045	98.198	16.384	0	0.005	1.105	None
(ID304774 : ID297609)	50	304774	297609	11.815	1320.055	96.530	17.437	0	0.014	3.437	None
(ID297609 : ID298990)	50	297609	298990	0.944	1560.065	94.750	17.471	0	0.004	0.972	None
(ID298990 : ID305670)	50	298990	305670	0.542	1800.075	94.477	16.663	0	0.003	0.736	None
(ID305670 : ID298457)	50	305670	298457	23.542	2040.085	94.179	13.900	0	0.020	4.852	None
(ID298457 : ID295839)	50	298457	295839	16.038	2280.095	95.146	13.135	0	0.017	4.005	None
(ID295839 : ID296703)	50	295839	296703	13.157	2520.105	98.079	14.947	0	0.015	3.627	None
(ID296703 : ID306542)	50	296703	306542	10.296	2760.115	101.421	15.572	0	0.013	3.209	None
(ID306542 : ID314615)	50	306542	314615	2.750	3000.125	103.609	15.529	0	0.007	1.658	None
(ID314615 : ID309257)	50	314615	309257	7.071	3240.135	104.217	13.689	0	0.011	2.659	None
(ID309257 : ID315473)	50	309257	315473	15.396	3480.145	104.280	10.401	0	0.016	3.924	None
(ID315473 : ID311039)	50	315473	311039	1.548	3720.155	104.652	7.879	0	0.005	1.244	None
(ID311039 : ID316365)	50	311039	316365	2.655	3960.165	104.498	6.618	0	0.007	1.629	None
(ID316365 : ID312790)	50	316365	312790	11.321	4200.175	104.916	4.461	0	0.014	3.365	None
(ID312790 : ID311893)	50	312790	311893	9.037	4440.185	105.671	1.501	0	0.013	3.006	None
(ID311893 : ID310103)	50	311893	310103	0.041	4680.195	105.487	0.000	0	8.412E-4	0.202	None
(ID310103 : ID307403)	50	310103	307403	0.163	4920.205	105.184	0.000	0	0.002	0.404	None
(ID307403 : ID313682)	50	307403	313682	4.076	5160.215	103.973	0.000	0	0.008	2.019	None
(ID313682 : ID308299)	50	313682	308299	2.225E-308	5400.225	102.963	0.000	0	0.000	0.000	None
(ID308299 : ID317237)	50	308299	317237	1.467	5640.235	103.569	0.000	0	0.005	1.211	None
(ID317237 : ID324583)	50	317237	324583	68.516	5880.245	100.036	0.000	0	0.034	8.277	None
(ID324583 : ID319039)	50	324583	319039	1.019	6120.255	96.402	0.000	0	0.004	1.009	None
(ID319039 : ID323683)	50	319039	323683	0.652	6360.265	97.310	0.000	0	0.003	0.808	None
(ID323683 : ID325460)	50	323683	325460	4.932	6600.275	98.825	0.000	0	0.009	2.221	None
(ID303850 : ID301212)	51	303850	301212	6.660	120.005	262.370	12.259	0	0.011	2.581	None
(ID301212 : ID302087)	51	301212	302087	11.232	360.015	261.305	14.662	0	0.014	3.351	None
(ID302087 : ID302976)	51	302087	302976	1.295	600.025	261.848	16.167	0	0.005	1.138	None
(ID302976 : ID299918)	51	302976	299918	1.378	840.035	261.811	15.908	0	0.005	1.174	None
(ID299918 : ID304766)	51	299918	304766	0.307	1080.045	261.327	15.558	0	0.002	0.554	None
(ID304766 : ID297590)	51	304766	297590	2.809	1320.055	260.995	14.579	0	0.007	1.676	None
(ID297590 : ID298963)	51	297590	298963	23.301	1560.065	260.145	11.483	0	0.020	4.827	None
(ID298963 : ID305642)	51	298963	305642	0.161	1800.075	259.556	8.996	0	0.002	0.402	None
(ID305642 : ID298441)	51	305642	298441	5.515	2040.085	259.248	7.720	0	0.010	2.348	None
(ID298441 : ID295821)	51	298441	295821	5.465	2280.095	258.467	7.532	0	0.010	2.338	None
(ID295821 : ID296685)	51	295821	296685	3.233	2520.105	258.018	9.388	0	0.007	1.798	None
(ID296685 : ID306529)	51	296685	306529	4.529	2760.115	259.022	10.953	0	0.009	2.128	None
(ID306529 : ID314605)	51	306529	314605	1.917	3000.125	259.675	10.966	0	0.006	1.384	None
(ID314605 : ID309248)	51	314605	309248	0.531	3240.135	259.399	9.947	0	0.003	0.729	None
(ID309248 : ID315479)	51	309248	315479	0.600	3480.145	258.945	9.791	0	0.003	0.774	None
(ID315479 : ID311049)	51	315479	311049	0.786	3720.155	258.172	9.896	0	0.004	0.887	None
(ID311049 : ID316378)	51	311049	316378	3.223	3960.165	258.621	9.967	0	0.007	1.795	None
(ID316378 : ID312811)	51	316378	312811	1.356	4200.175	259.585	9.546	0	0.005	1.164	None
(ID312811 : ID311921)	51	312811	311921	2.228	4440.185	260.412	8.973	0	0.006	1.493	None
(ID311921 : ID310131)	51	311921	310131	7.683	4680.195	262.491	8.600	0	0.012	2.772	None
(ID310131 : ID307425)	51	310131	307425	4.032	4920.205	264.115	7.261	0	0.008	2.008	None
(ID307425 : ID313703)	51	307425	313703	1.340	5160.215	264.133	5.788	0	0.005	1.157	None
(ID313703 : ID308306)	51	313703	308306	29.826	5400.225	263.159	2.638	0	0.023	5.461	None
(ID308306 : ID317242)	51	308306	317242	1.467	5640.235	261.850	0.000	0	0.005	1.211	None
(ID317242 : ID324586)	51	317242	324586	0.041	5880.245	261.143	0.000	0	8.412E-4	0.202	None
(ID303857 : ID301221)	52	303857	301221	1.288	120.005	320.508	14.595	0	0.005	1.135	None
(ID301221 : ID302083)	52	301221	302083	0.508	360.015	319.751	15.123	0	0.003	0.713	None
(ID302083 : ID302980)	52	302083	302980	3.050	600.025	319.651	16.191	0	0.007	1.746	None
(ID302980 : ID299919)	52	302980	299919	1.988	840.035	319.693	16.354	0	0.006	1.410	None
(ID299919 : ID304759)	52	299919	304759	2.272	1080.045	319.947	15.024	0	0.006	1.507	None
(ID304759 : ID297587)	52	304759	297587	2.944	1320.055	320.725	13.614	0	0.007	1.716	None
(ID297587 : ID298975)	52	297587	298975	1.382	1560.065	320.704	13.275	0	0.005	1.176	None
(ID298975 : ID305656)	52	298975	305656	0.416	1800.075	320.037	13.522	0	0.003	0.645	None
(ID305656 : ID298462)	52	305656	298462	2.931	2040.085	320.576	13.047	0	0.007	1.712	None
(ID298462 : ID295829)	52	298462	295829	4.370	2280.095	320.674	11.984	0	0.009	2.090	None
(ID295829 : ID296690)	52	295829	296690	0.066	2520.105	319.852	11.268	0	0.001	0.257	None
(ID296690 : ID306525)	52	296690	306525	2.420	2760.115	319.356	10.644	0	0.006	1.556	None
(ID306525 : ID314624)	52	306525	314624	53.260	3000.125	319.727	13.536	0	0.030	7.298	None
(ID314624 : ID309264)	52	314624	309264	4.092	3240.135	320.736	16.129	0	0.008	2.023	None
(ID309264 : ID315491)	52	309264	315491	15.227	3480.145	319.107	14.649	0	0.016	3.902	None
(ID315491 : ID311060)	52	315491	311060	0.475	3720.155	317.560	14.082	0	0.003	0.689	None
(ID303859 : ID301213)	53	303859	301213	2.640	120.005	111.768	13.950	0	0.007	1.625	None
(ID301213 : ID302069)	53	301213	302069	3.461	360.015	110.802	13.121	0	0.008	1.860	None
(ID302069 : ID302966)	53	302069	302966	0.980	600.025	110.244	13.429	0	0.004	0.990	None
(ID302966 : ID299912)	53	302966	299912	0.317	840.035	110.824	13.565	0	0.002	0.563	None
(ID299912 : ID304764)	53	299912	304764	4.998	1080.045	110.258	14.182	0	0.009	2.236	None
(ID304764 : ID297588)	53	304764	297588	11.238	1320.055	108.051	14.122	0	0.014	3.352	None
(ID297588 : ID298971)	53	297588	298971	3.788	1560.065	105.686	12.969	0	0.008	1.946	None
(ID298971 : ID305671)	53	298971	305671	13.530	1800.075	104.952	14.511	0	0.015	3.678	None
(ID305671 : ID298477)	53	305671	298477	2.711	2040.085	105.959	16.201	0	0.007	1.646	None
(ID298477 : ID295852)	53	298477	295852	13.324	2280.095	107.599	17.688	0	0.015	3.650	None
(ID295852 : ID296718)	53	295852	296718	26.075	2520.105	110.966	19.587	0	0.021	5.106	None
(ID296718 : ID306562)	53	296718	306562	29.062	2760.115	115.919	21.058	0	0.022	5.391	None
(ID306562 : ID314641)	53	306562	314641	0.197	3000.125	118.533	22.355	0	0.002	0.444	None
(ID314641 : ID309285)	53	314641	309285	10.028	3240.135	120.315	22.450	0	0.013	3.167	None
(ID309285 : ID315515)	53	309285	315515	11.489	3480.145	123.592	22.520	0	0.014	3.390	None
(ID315515 : ID311080)	53	315515	311080	5.076	3720.155	126.411	22.594	0	0.009	2.253	None
(ID311080 : ID316410)	53	311080	316410	5.606	3960.165	128.685	22.883	0	0.010	2.368	None
(ID316410 : ID312848)	53	316410	312848	0.811	4200.175	130.174	22.880	0	0.004	0.901	None
(ID303848 : ID301208)	54	303848	301208	10.946	120.005	215.906	10.768	0	0.014	3.309	None
(ID301208 : ID302070)	54	301208	302070	6.038	360.015	213.478	12.278	0	0.010	2.457	None
(ID302070 : ID302964)	54	302070	302964	0.477	600.025	212.839	13.253	0	0.003	0.691	None
(ID302964 : ID299913)	54	302964	299913	0.860	840.035	212.672	13.397	0	0.004	0.927	None
(ID299913 : ID304757)	54	299913	304757	4.729	1080.045	211.158	13.638	0	0.009	2.175	None
(ID304757 : ID297592)	54	304757	297592	3.505	1320.055	209.206	14.172	0	0.008	1.872	None
(ID297592 : ID298978)	54	297592	298978	0.132	1560.065	208.378	14.264	0	0.002	0.363	None
(ID298978 : ID305657)	54	298978	305657	0.105	1800.075	208.339	13.977	0	0.001	0.324	None
(ID305657 : ID298467)	54	305657	298467	1.090	2040.085	207.741	13.673	0	0.004	1.044	None
(ID298467 : ID295835)	54	298467	295835	0.284	2280.095	206.995	13.420	0	0.002	0.533	None
(ID295835 : ID296692)	54	295835	296692	1.438	2520.105	206.887	12.768	0	0.005	1.199	None
(ID296692 : ID306532)	54	296692	306532	3.355	2760.115	207.917	12.437	0	0.008	1.832	None
(ID306532 : ID314614)	54	306532	314614	2.556	3000.125	208.797	13.486	0	0.007	1.599	None
(ID314614 : ID309260)	54	314614	309260	3.333	3240.135	209.642	13.940	0	0.008	1.826	None
(ID309260 : ID315484)	54	309260	315484	3.972	3480.145	210.792	12.647	0	0.008	1.993	None
(ID315484 : ID311053)	54	315484	311053	0.234	3720.155	211.302	11.571	0	0.002	0.484	None
(ID311053 : ID316380)	54	311053	316380	7.665	3960.165	212.805	10.963	0	0.012	2.769	None
(ID316380 : ID312814)	54	316380	312814	6.634	4200.175	212.815	10.497	0	0.011	2.576	None
(ID312814 : ID311924)	54	312814	311924	1.841	4440.185	212.136	10.213	0	0.006	1.357	None
(ID311924 : ID310133)	54	311924	310133	6.688	4680.195	213.989	9.560	0	0.011	2.586	None
(ID310133 : ID307427)	54	310133	307427	5.038	4920.205	215.680	8.176	0	0.009	2.245	None
(ID307427 : ID313708)	54	307427	313708	0.778	5160.215	215.687	7.170	0	0.004	0.882	None
(ID313708 : ID308319)	54	313708	308319	3.098	5400.225	214.720	6.488	0	0.007	1.760	None
(ID308319 : ID317260)	54	308319	317260	5.157	5640.235	215.010	6.571	0	0.009	2.271	None
(ID317260 : ID324602)	54	317260	324602	2.375	5880.245	215.837	6.589	0	0.006	1.541	None
(ID324602 : ID319054)	54	324602	319054	2.533	6120.255	216.446	5.296	0	0.007	1.591	None
(ID319054 : ID323701)	54	319054	323701	0.056	6360.265	216.946	4.710	0	9.889E-4	0.237	None
(ID323701 : ID325476)	54	323701	325476	0.815	6600.275	217.295	4.697	0	0.004	0.903	None
(ID325476 : ID318146)	54	325476	318146	1.800	6840.285	218.409	4.665	0	0.006	1.341	None
(ID318146 : ID319950)	54	318146	319950	3.777	7080.295	219.885	5.117	0	0.008	1.943	None
(ID319950 : ID327323)	54	319950	327323	1.910	7320.305	220.008	5.591	0	0.006	1.382	None
(ID327323 : ID326407)	54	327323	326407	6.788	7560.315	220.574	5.177	0	0.011	2.605	None
(ID326407 : ID321821)	54	326407	321821	2.801	7800.325	220.995	4.740	0	0.007	1.674	None
(ID321821 : ID320917)	54	321821	320917	5.123	8040.335	219.247	5.323	0	0.009	2.263	None
(ID320917 : ID322780)	54	320917	322780	6.176	8280.345	217.097	5.850	0	0.010	2.485	None
(ID322780 : ID328233)	54	322780	328233	1.205	8520.355	215.325	5.598	0	0.005	1.098	None
(ID328233 : ID330242)	54	328233	330242	1.413	8760.365	215.138	5.964	0	0.005	1.189	None
(ID330242 : ID333121)	54	330242	333121	0.141	9000.375	215.457	6.629	0	0.002	0.375	None
(ID333121 : ID329233)	54	333121	329233	2.950	9240.385	215.575	7.660	0	0.007	1.718	None
(ID329233 : ID332180)	54	329233	332180	5.065	9480.395	215.906	7.396	0	0.009	2.251	None
(ID332180 : ID333855)	54	332180	333855	0.778	9720.405	215.751	6.569	0	0.004	0.882	None
(ID333855 : ID331186)	54	333855	331186	6.009	9960.415	215.704	8.043	0	0.010	2.451	None
(ID331186 : ID338067)	54	331186	338067	0.226	10200.425	216.209	9.335	0	0.002	0.476	None
(ID303875 : ID301236)	55	303875	301236	11.479	120.005	543.400	19.162	0	0.014	3.388	None
(ID301236 : ID302082)	55	301236	302082	25.266	360.015	546.623	17.099	0	0.021	5.027	None
(ID302082 : ID302968)	55	302082	302968	4.427	600.025	548.967	14.438	0	0.009	2.104	None
(ID302968 : ID299914)	55	302968	299914	2.343	840.035	549.015	13.733	0	0.006	1.531	None
(ID299914 : ID304760)	55	299914	304760	3.955	1080.045	547.306	14.006	0	0.008	1.989	None
(ID304760 : ID297583)	55	304760	297583	14.278	1320.055	544.865	13.161	0	0.016	3.779	None
(ID297583 : ID298969)	55	297583	298969	7.451	1560.065	542.005	12.040	0	0.011	2.730	None
(ID298969 : ID305654)	55	298969	305654	1.584	1800.075	540.039	12.258	0	0.005	1.259	None
(ID305654 : ID298460)	55	305654	298460	1.532	2040.085	538.824	12.525	0	0.005	1.238	None
(ID298460 : ID295836)	55	298460	295836	5.570	2280.095	537.079	12.941	0	0.010	2.360	None
(ID295836 : ID296706)	55	295836	296706	11.001	2520.105	535.130	14.717	0	0.014	3.317	None
(ID296706 : ID306547)	55	296706	306547	2.814	2760.115	533.584	16.575	0	0.007	1.678	None
(ID306547 : ID314620)	55	306547	314620	11.748	3000.125	531.157	16.762	0	0.014	3.427	None
(ID314620 : ID309276)	55	314620	309276	6.097	3240.135	528.930	17.650	0	0.010	2.469	None
(ID309276 : ID315506)	55	309276	315506	0.247	3480.145	528.507	18.991	0	0.002	0.497	None
(ID315506 : ID311073)	55	315506	311073	0.252	3720.155	528.670	19.461	0	0.002	0.502	None
(ID311073 : ID316400)	55	311073	316400	0.952	3960.165	528.729	19.217	0	0.004	0.976	None
(ID316400 : ID312833)	55	316400	312833	5.562	4200.175	527.692	18.170	0	0.010	2.358	None
(ID312833 : ID311939)	55	312833	311939	10.361	4440.185	525.441	16.552	0	0.013	3.219	None
(ID311939 : ID310147)	55	311939	310147	1.270	4680.195	524.493	14.995	0	0.005	1.127	None
(ID310147 : ID307449)	55	310147	307449	1.769	4920.205	524.099	14.588	0	0.006	1.330	None
(ID307449 : ID313736)	55	307449	313736	7.965	5160.215	522.138	15.221	0	0.012	2.822	None
(ID313736 : ID308345)	55	313736	308345	7.586	5400.225	520.015	14.659	0	0.011	2.754	None
(ID308345 : ID317278)	55	308345	317278	7.111	5640.235	518.395	12.485	0	0.011	2.667	None
(ID317278 : ID324621)	55	317278	324621	12.043	5880.245	515.893	11.084	0	0.014	3.470	None
(ID324621 : ID319081)	55	324621	319081	8.607	6120.255	512.871	11.389	0	0.012	2.934	None
(ID319081 : ID323733)	55	319081	323733	13.714	6360.265	510.170	13.262	0	0.015	3.703	None
(ID323733 : ID325513)	55	323733	325513	8.665	6600.275	507.373	14.898	0	0.012	2.944	None
(ID325513 : ID318179)	55	325513	318179	1.094	6840.285	505.443	15.209	0	0.004	1.046	None
(ID318179 : ID319983)	55	318179	319983	0.346	7080.295	504.635	15.094	0	0.002	0.588	None
(ID319983 : ID327351)	55	319983	327351	1.873	7320.305	504.218	14.398	0	0.006	1.368	None
(ID327351 : ID326425)	55	327351	326425	12.054	7560.315	503.010	12.370	0	0.014	3.472	None
(ID326425 : ID321838)	55	326425	321838	22.264	7800.325	500.445	9.177	0	0.020	4.718	None
(ID321838 : ID320919)	55	321838	320919	9.116	8040.335	497.516	6.916	0	0.013	3.019	None
(ID320919 : ID322787)	55	320919	322787	11.894	8280.345	494.361	6.741	0	0.014	3.449	None
(ID322787 : ID328248)	55	322787	328248	21.251	8520.355	490.671	8.164	0	0.019	4.610	None
(ID328248 : ID330259)	55	328248	330259	9.032	8760.365	487.618	10.394	0	0.013	3.005	None
(ID330259 : ID333139)	55	330259	333139	13.758	9000.375	485.001	12.471	0	0.015	3.709	None
(ID333139 : ID329250)	55	333139	329250	20.955	9240.385	481.183	13.779	0	0.019	4.578	None
(ID329250 : ID332207)	55	329250	332207	10.992	9480.395	477.816	15.310	0	0.014	3.315	None
(ID332207 : ID333913)	55	332207	333913	16.928	9720.405	474.709	16.983	0	0.017	4.114	None
(ID333913 : ID331205)	55	333913	331205	5.891	9960.415	471.613	16.867	0	0.010	2.427	None
(ID331205 : ID338090)	55	331205	338090	8.520	10200.425	469.093	16.583	0	0.012	2.919	None
(ID338090 : ID336116)	55	338090	336116	18.368	10440.435	465.538	17.165	0	0.018	4.286	None
(ID336116 : ID335081)	55	336116	335081	9.791	10680.445	461.933	16.997	0	0.013	3.129	None
(ID335081 : ID337096)	55	335081	337096	19.341	10920.455	458.355	17.186	0	0.018	4.398	None
(ID337096 : ID339067)	55	337096	339067	14.541	11160.465	454.767	19.045	0	0.016	3.813	None
(ID339067 : ID340085)	55	339067	340085	6.118	11400.475	452.058	20.469	0	0.010	2.473	None
(ID340085 : ID341126)	55	340085	341126	24.503	11640.485	448.553	19.779	0	0.021	4.950	None
(ID341126 : ID344356)	55	341126	344356	0.491	11880.495	445.912	18.812	0	0.003	0.700	None
(ID344356 : ID342169)	55	344356	342169	2.808	12120.505	444.782	18.476	0	0.007	1.676	None
(ID342169 : ID345412)	55	342169	345412	31.311	12360.515	441.212	17.946	0	0.023	5.596	None
(ID345412 : ID346474)	55	345412	346474	9.943	12600.525	436.848	17.653	0	0.013	3.153	None
(ID346474 : ID343272)	55	346474	343272	7.958	12840.535	434.090	18.357	0	0.012	2.821	None
(ID343272 : ID350870)	55	343272	350870	4.837	13080.545	431.819	18.969	0	0.009	2.199	None
(ID350870 : ID348650)	55	350870	348650	4.513	13320.555	429.678	18.953	0	0.009	2.124	None
(ID348650 : ID347563)	55	348650	347563	1.448	13560.565	428.025	19.049	0	0.005	1.203	None
(ID347563 : ID349741)	55	347563	349741	13.209	13800.575	425.692	19.553	0	0.015	3.634	None
(ID349741 : ID351974)	55	349741	351974	8.552	14040.585	422.545	19.732	0	0.012	2.924	None
(ID351974 : ID353043)	55	351974	353043	19.576	14280.595	418.930	19.591	0	0.018	4.424	None
(ID353043 : ID354116)	55	353043	354116	10.815	14520.605	415.208	19.197	0	0.014	3.289	None
(ID354116 : ID355243)	55	354116	355243	21.170	14760.615	411.434	18.105	0	0.019	4.601	None
(ID355243 : ID356351)	55	355243	356351	10.290	15000.625	407.631	18.043	0	0.013	3.208	None
(ID356351 : ID357451)	55	356351	357451	1.965	15240.635	405.406	18.257	0	0.006	1.402	None
(ID357451 : ID359718)	55	357451	359718	3.671	15480.645	403.884	18.509	0	0.008	1.916	None
(ID359718 : ID358596)	55	359718	358596	12.594	15720.655	401.359	19.536	0	0.015	3.549	None
(ID358596 : ID360841)	55	358596	360841	15.120	15960.665	397.765	19.797	0	0.016	3.888	None
(ID360841 : ID363202)	55	360841	363202	11.910	16200.675	394.159	19.830	0	0.014	3.451	None
(ID363202 : ID364355)	55	363202	364355	3.402	16440.685	391.566	20.368	0	0.008	1.844	None
(ID364355 : ID362011)	55	364355	362011	3.035	16680.695	389.810	20.374	0	0.007	1.742	None
(ID362011 : ID365520)	55	362011	365520	5.199	16920.705	388.119	20.969	0	0.009	2.280	None
(ID365520 : ID366713)	55	365520	366713	15.974	17160.715	385.545	22.733	0	0.017	3.997	None
(ID366713 : ID367928)	55	366713	367928	11.233	17400.725	382.639	24.923	0	0.014	3.352	None
(ID367928 : ID369159)	55	367928	369159	12.050	17640.735	379.792	25.662	0	0.014	3.471	None
(ID369159 : ID370402)	55	369159	370402	6.832	17880.745	376.968	25.822	0	0.011	2.614	None
(ID370402 : ID371672)	55	370402	371672	1.776	18120.755	375.179	26.249	0	0.006	1.333	None
(ID371672 : ID372945)	55	371672	372945	3.440	18360.765	373.690	25.689	0	0.008	1.855	None
(ID372945 : ID374244)	55	372945	374244	0.164	18600.775	372.636	25.329	0	0.002	0.405	None
(ID374244 : ID375549)	55	374244	375549	18.148	18840.785	370.348	25.769	0	0.018	4.260	None
(ID302965 : ID299915)	56	302965	299915	2.163	840.035	603.021	14.100	0	0.006	1.471	None
(ID299915 : ID304770)	56	299915	304770	24.603	1080.045	604.857	15.621	0	0.021	4.960	None
(ID304770 : ID297604)	56	304770	297604	11.000	1320.055	608.807	16.486	0	0.014	3.317	None
(ID303872 : ID301232)	57	303872	301232	1.383	120.005	574.349	18.143	0	0.005	1.176	None
(ID301232 : ID302092)	57	301232	302092	5.157	360.015	572.794	18.819	0	0.009	2.271	None
(ID302092 : ID302986)	57	302092	302986	3.521	600.025	570.885	18.675	0	0.008	1.876	None
(ID302986 : ID299924)	57	302986	299924	11.471	840.035	568.633	17.314	0	0.014	3.387	None
(ID299924 : ID304768)	57	299924	304768	1.751	1080.045	566.578	16.188	0	0.006	1.323	None
(ID304768 : ID297600)	57	304768	297600	10.566	1320.055	564.356	15.672	0	0.014	3.251	None
(ID297600 : ID298986)	57	297600	298986	1.373	1560.065	563.343	15.372	0	0.005	1.172	None
(ID298986 : ID305662)	57	298986	305662	0.770	1800.075	564.163	14.994	0	0.004	0.877	None
(ID305662 : ID298472)	57	305662	298472	0.662	2040.085	564.004	14.723	0	0.003	0.814	None
(ID298472 : ID295840)	57	298472	295840	0.062	2280.095	563.491	14.783	0	0.001	0.249	None
(ID295840 : ID296711)	57	295840	296711	14.325	2520.105	562.227	16.250	0	0.016	3.785	None
(ID296711 : ID306554)	57	296711	306554	1.230	2760.115	560.557	17.938	0	0.005	1.109	None
(ID306554 : ID314629)	57	306554	314629	5.605	3000.125	558.852	18.185	0	0.010	2.368	None
(ID314629 : ID309280)	57	314629	309280	5.635	3240.135	556.676	18.898	0	0.010	2.374	None
(ID309280 : ID315512)	57	309280	315512	11.649	3480.145	554.429	20.705	0	0.014	3.413	None
(ID315512 : ID311082)	57	315512	311082	16.498	3720.155	551.233	22.455	0	0.017	4.062	None
(ID311082 : ID316406)	57	311082	316406	3.629	3960.165	548.561	22.433	0	0.008	1.905	None
(ID316406 : ID312840)	57	316406	312840	1.819	4200.175	547.392	21.308	0	0.006	1.349	None
(ID312840 : ID311948)	57	312840	311948	11.463	4440.185	545.536	19.871	0	0.014	3.386	None
(ID311948 : ID310167)	57	311948	310167	24.916	4680.195	546.467	19.789	0	0.021	4.992	None
(ID310167 : ID307469)	57	310167	307469	2.182	4920.205	548.302	21.163	0	0.006	1.477	None
(ID307469 : ID313754)	57	307469	313754	9.642	5160.215	546.624	22.721	0	0.013	3.105	None
(ID313754 : ID308377)	57	313754	308377	2.465	5400.225	544.864	24.260	0	0.007	1.570	None
(ID308377 : ID317323)	57	308377	317323	16.701	5640.235	542.775	26.166	0	0.017	4.087	None
(ID317323 : ID324677)	57	317323	324677	49.031	5880.245	537.836	28.175	0	0.029	7.002	None
(ID324677 : ID319122)	57	324677	319122	1.473	6120.255	534.376	28.182	0	0.005	1.214	None
(ID319122 : ID323773)	57	319122	323773	6.949	6360.265	533.078	27.868	0	0.011	2.636	None
(ID323773 : ID325556)	57	323773	325556	13.561	6600.275	531.081	29.858	0	0.015	3.683	None
(ID325556 : ID318224)	57	325556	318224	1.676	6840.285	530.855	31.984	0	0.005	1.295	None
(ID318224 : ID320030)	57	318224	320030	6.139	7080.295	530.125	32.174	0	0.010	2.478	None
(ID320030 : ID327401)	57	320030	327401	11.280	7320.305	527.261	31.614	0	0.014	3.359	None
(ID327401 : ID326483)	57	327401	326483	7.236	7560.315	524.269	31.242	0	0.011	2.690	None
(ID326483 : ID321901)	57	326483	321901	7.954	7800.325	521.526	31.367	0	0.012	2.820	None
(ID321901 : ID320987)	57	321901	320987	2.531	8040.335	519.333	31.589	0	0.007	1.591	None
(ID320987 : ID322852)	57	320987	322852	0.828	8280.345	518.084	31.650	0	0.004	0.910	None
(ID322852 : ID328315)	57	322852	328315	11.787	8520.355	515.933	31.931	0	0.014	3.433	None
(ID328315 : ID330330)	57	328315	330330	24.041	8760.365	513.090	34.362	0	0.020	4.903	None
(ID330330 : ID333211)	57	330330	333211	6.205	9000.375	510.952	37.283	0	0.010	2.491	None
(ID333211 : ID329320)	57	333211	329320	22.594	9240.385	507.647	38.582	0	0.020	4.753	None
(ID303855 : ID301218)	58	303855	301218	1.851	120.005	127.267	14.225	0	0.006	1.360	None
(ID301218 : ID302086)	58	301218	302086	7.948	360.015	126.738	15.432	0	0.012	2.819	None
(ID302086 : ID302984)	58	302086	302984	2.333	600.025	125.632	17.058	0	0.006	1.527	None
(ID302984 : ID299925)	58	302984	299925	7.534	840.035	126.890	17.251	0	0.011	2.745	None
(ID299925 : ID304778)	58	299925	304778	2.805	1080.045	127.501	17.223	0	0.007	1.675	None
(ID304778 : ID297606)	58	304778	297606	6.275	1320.055	125.726	17.244	0	0.010	2.505	None
(ID297606 : ID298991)	58	297606	298991	10.076	1560.065	123.003	16.813	0	0.013	3.174	None
(ID298991 : ID305666)	58	298991	305666	3.664	1800.075	120.837	16.145	0	0.008	1.914	None
(ID305666 : ID298465)	58	305666	298465	3.836	2040.085	120.017	14.434	0	0.008	1.959	None
(ID298465 : ID295826)	58	298465	295826	8.575	2280.095	120.161	12.072	0	0.012	2.928	None
(ID295826 : ID296681)	58	295826	296681	12.033	2520.105	121.655	9.326	0	0.014	3.469	None
(ID296681 : ID306520)	58	296681	306520	1.227	2760.115	123.316	8.055	0	0.005	1.108	None
(ID306520 : ID314598)	58	306520	314598	0.735	3000.125	123.516	7.869	0	0.004	0.858	None
(ID314598 : ID309237)	58	314598	309237	2.328	3240.135	122.959	6.888	0	0.006	1.526	None
(ID309237 : ID315462)	58	309237	315462	2.055	3480.145	123.383	5.811	0	0.006	1.434	None
(ID315462 : ID311034)	58	315462	311034	0.154	3720.155	123.816	5.462	0	0.002	0.392	None
(ID311034 : ID316366)	58	311034	316366	0.661	3960.165	123.987	5.632	0	0.003	0.813	None
(ID316366 : ID312794)	58	316366	312794	2.324	4200.175	124.843	5.224	0	0.006	1.525	None
(ID312794 : ID311905)	58	312794	311905	3.417	4440.185	126.246	4.786	0	0.008	1.848	None
(ID311905 : ID310124)	58	311905	310124	8.793	4680.195	128.559	5.418	0	0.012	2.965	None
(ID310124 : ID307424)	58	310124	307424	3.142	4920.205	130.819	6.122	0	0.007	1.773	None
(ID307424 : ID313704)	58	307424	313704	1.629	5160.215	132.100	5.861	0	0.005	1.276	None
(ID313704 : ID308317)	58	313704	308317	1.128	5400.225	133.043	5.277	0	0.004	1.062	None
(ID308317 : ID317251)	58	308317	317251	4.636	5640.235	134.637	5.099	0	0.009	2.153	None
(ID317251 : ID324600)	58	317251	324600	0.342	5880.245	135.463	5.180	0	0.002	0.585	None
(ID324600 : ID319059)	58	324600	319059	4.539	6120.255	134.209	5.687	0	0.009	2.130	None
(ID319059 : ID323710)	58	319059	323710	1.303	6360.265	132.984	6.567	0	0.005	1.141	None
(ID323710 : ID325486)	58	323710	325486	1.859	6600.275	133.389	7.364	0	0.006	1.363	None
(ID325486 : ID318157)	58	325486	318157	8.405	6840.285	135.417	8.003	0	0.012	2.899	None
(ID318157 : ID319967)	58	318157	319967	8.205	7080.295	137.685	9.511	0	0.012	2.864	None
(ID319967 : ID327337)	58	319967	327337	1.991	7320.305	139.228	10.450	0	0.006	1.411	None
(ID327337 : ID326417)	58	327337	326417	9.254	7560.315	140.333	8.789	0	0.013	3.042	None
(ID326417 : ID321823)	58	326417	321823	5.396	7800.325	140.949	6.183	0	0.010	2.323	None
(ID321823 : ID320910)	58	321823	320910	6.731	8040.335	142.397	4.734	0	0.011	2.594	None
(ID320910 : ID322783)	58	320910	322783	9.143	8280.345	144.892	5.306	0	0.013	3.024	None
(ID322783 : ID328238)	58	322783	328238	0.987	8520.355	145.655	6.342	0	0.004	0.993	None
(ID328238 : ID330241)	58	328238	330241	0.931	8760.365	145.668	6.492	0	0.004	0.965	None
(ID330241 : ID333106)	58	330241	333106	12.910	9000.375	147.193	5.018	0	0.015	3.593	None
(ID333106 : ID329198)	58	333106	329198	16.520	9240.385	149.221	1.778	0	0.017	4.064	None
(ID329198 : ID332154)	58	329198	332154	7.989	9480.395	151.618	0.000	0	0.012	2.826	None
(ID332154 : ID333828)	58	332154	333828	15.707	9720.405	153.396	1.948	0	0.017	3.963	None
(ID333828 : ID331177)	58	333828	331177	10.875	9960.415	154.548	5.344	0	0.014	3.298	None
(ID331177 : ID338070)	58	331177	338070	16.283	10200.425	156.320	8.554	0	0.017	4.035	None
(ID338070 : ID336099)	58	338070	336099	2.180	10440.435	157.525	11.019	0	0.006	1.476	None
(ID336099 : ID335071)	58	336099	335071	2.107	10680.445	158.200	12.289	0	0.006	1.451	None
(ID335071 : ID337080)	58	335071	337080	2.623	10920.455	159.395	13.185	0	0.007	1.620	None
(ID337080 : ID339041)	58	337080	339041	1.317	11160.465	160.660	13.746	0	0.005	1.148	None
(ID339041 : ID340062)	58	339041	340062	4.227	11400.475	162.213	13.991	0	0.009	2.056	None
(ID340062 : ID341108)	58	340062	341108	0.405	11640.485	162.928	14.064	0	0.003	0.637	None
(ID341108 : ID344343)	58	341108	344343	0.366	11880.495	162.875	13.968	0	0.003	0.605	None
(ID344343 : ID342157)	58	344343	342157	1.127	12120.505	163.644	13.964	0	0.004	1.062	None
(ID342157 : ID345398)	58	342157	345398	0.235	12360.515	164.215	14.348	0	0.002	0.484	None
(ID345398 : ID346466)	58	345398	346466	0.347	12600.525	164.299	14.876	0	0.002	0.589	None
(ID346466 : ID343252)	58	346466	343252	1.828	12840.535	164.997	15.185	0	0.006	1.352	None
(ID343252 : ID350860)	58	343252	350860	2.982	13080.545	165.418	16.025	0	0.007	1.727	None
(ID350860 : ID348637)	58	350860	348637	0.177	13320.555	165.026	16.690	0	0.002	0.420	None
(ID348637 : ID347556)	58	348637	347556	0.004	13560.565	164.911	16.510	0	2.472E-4	0.059	None
(ID347556 : ID349733)	58	347556	349733	1.229	13800.575	164.378	16.511	0	0.005	1.109	None
(ID349733 : ID351949)	58	349733	351949	14.919	14040.585	164.062	14.615	0	0.016	3.863	None
(ID351949 : ID353017)	58	351949	353017	3.732	14280.595	165.143	12.228	0	0.008	1.932	None
(ID353017 : ID354087)	58	353017	354087	2.147	14520.605	166.689	11.548	0	0.006	1.465	None
(ID354087 : ID355212)	58	354087	355212	5.248	14760.615	168.016	10.379	0	0.010	2.291	None
(ID355212 : ID356324)	58	355212	356324	6.737	15000.625	169.315	10.528	0	0.011	2.596	None
(ID356324 : ID357427)	58	356324	357427	0.290	15240.635	169.883	11.884	0	0.002	0.539	None
(ID357427 : ID359692)	58	357427	359692	0.748	15480.645	170.201	12.210	0	0.004	0.865	None
(ID359692 : ID358565)	58	359692	358565	3.338	15720.655	171.531	12.164	0	0.008	1.827	None
(ID358565 : ID360813)	58	358565	360813	0.089	15960.665	172.298	12.094	0	0.001	0.298	None
(ID360813 : ID363183)	58	360813	363183	0.611	16200.675	172.323	12.507	0	0.003	0.782	None
(ID363183 : ID364333)	58	363183	364333	2.595	16440.685	173.260	13.087	0	0.007	1.611	None
(ID364333 : ID361987)	58	364333	361987	0.014	16680.695	174.013	13.256	0	4.906E-4	0.118	None
(ID361987 : ID365486)	58	361987	365486	0.328	16920.705	174.265	13.110	0	0.002	0.572	None
(ID365486 : ID366673)	58	365486	366673	0.061	17160.715	174.646	13.075	0	0.001	0.247	None
(ID366673 : ID367878)	58	366673	367878	3.469	17400.725	175.682	13.238	0	0.008	1.863	None
(ID367878 : ID369118)	58	367878	369118	2.701	17640.735	177.066	14.026	0	0.007	1.643	None
(ID369118 : ID370363)	58	369118	370363	0.856	17880.745	177.548	15.170	0	0.004	0.925	None
(ID370363 : ID371630)	58	370363	371630	10.744	18120.755	176.027	15.087	0	0.014	3.278	None
(ID371630 : ID372901)	58	371630	372901	0.109	18360.765	174.528	14.700	0	0.001	0.330	None
(ID372901 : ID374202)	58	372901	374202	1.411	18600.775	175.117	15.103	0	0.005	1.188	None
(ID374202 : ID375507)	58	374202	375507	1.497	18840.785	176.175	15.022	0	0.005	1.223	None
(ID375507 : ID376818)	58	375507	376818	4.924	19080.795	177.747	14.350	0	0.009	2.219	None
(ID303869 : ID301230)	59	303869	301230	1.213	120.005	155.024	17.720	0	0.005	1.102	None
(ID301230 : ID302097)	59	301230	302097	8.548	360.015	153.818	19.270	0	0.012	2.924	None
(ID302097 : ID302974)	59	302097	302974	26.261	600.025	153.977	18.132	0	0.021	5.125	None
(ID302974 : ID299926)	59	302974	299926	3.085	840.035	154.335	16.426	0	0.007	1.756	None
(ID299926 : ID304756)	59	299926	304756	17.034	1080.045	154.633	15.234	0	0.017	4.127	None
(ID304756 : ID297580)	59	304756	297580	16.816	1320.055	156.712	11.717	0	0.017	4.101	None
(ID297580 : ID298960)	59	297580	298960	5.846	1560.065	157.245	9.112	0	0.010	2.418	None
(ID298960 : ID305611)	59	298960	305611	162.710	1800.075	161.444	4.068	0	0.053	12.756	None
(ID305611 : ID298419)	59	305611	298419	3.301	2040.085	165.448	0.000	0	0.008	1.817	None
(ID298419 : ID295800)	59	298419	295800	4.752	2280.095	164.928	1.018	0	0.009	2.180	None
(ID295800 : ID296651)	59	295800	296651	4.201	2520.105	165.433	1.018	0	0.009	2.050	None
(ID296651 : ID306501)	59	296651	306501	11.890	2760.115	166.353	1.525	0	0.014	3.448	None
(ID306501 : ID314588)	59	306501	314588	8.367	3000.125	167.248	4.493	0	0.012	2.893	None
(ID314588 : ID309246)	59	314588	309246	9.199	3240.135	168.041	7.281	0	0.013	3.033	None
(ID309246 : ID315476)	59	309246	315476	4.075	3480.145	169.735	8.816	0	0.008	2.019	None
(ID315476 : ID311048)	59	315476	311048	0.521	3720.155	170.682	9.366	0	0.003	0.722	None
(ID303852 : ID301214)	60	303852	301214	1.879	120.005	140.959	12.523	0	0.006	1.371	None
(ID301214 : ID302074)	60	301214	302074	8.260	360.015	142.135	13.797	0	0.012	2.874	None
(ID302074 : ID302983)	60	302074	302983	11.460	600.025	143.888	16.030	0	0.014	3.385	None
(ID302983 : ID299927)	60	302983	299927	3.255	840.035	145.235	17.595	0	0.008	1.804	None
(ID299927 : ID304771)	60	299927	304771	6.778	1080.045	147.386	17.167	0	0.011	2.603	None
(ID304771 : ID297602)	60	304771	297602	1.842	1320.055	149.081	16.293	0	0.006	1.357	None
(ID297602 : ID298982)	60	297602	298982	4.760	1560.065	150.522	15.337	0	0.009	2.182	None
(ID298982 : ID305652)	60	298982	305652	10.267	1800.075	150.450	13.700	0	0.013	3.204	None
(ID305652 : ID298456)	60	305652	298456	4.758	2040.085	148.988	11.489	0	0.009	2.181	None
(ID303856 : ID301211)	61	303856	301211	7.516	120.005	62.643	13.455	0	0.011	2.741	None
(ID301211 : ID302071)	61	301211	302071	13.807	360.015	65.689	13.098	0	0.015	3.716	None
(ID302071 : ID302970)	61	302071	302970	4.223	600.025	68.406	13.913	0	0.009	2.055	None
(ID302970 : ID299920)	61	302970	299920	3.369	840.035	69.650	15.285	0	0.008	1.835	None
(ID299920 : ID304773)	61	299920	304773	0.744	1080.045	70.187	16.522	0	0.004	0.862	None
(ID304773 : ID297608)	61	304773	297608	0.865	1320.055	70.330	17.381	0	0.004	0.930	None
(ID297608 : ID298992)	61	297608	298992	2.385	1560.065	70.996	17.512	0	0.006	1.544	None
(ID298992 : ID305680)	61	298992	305680	13.919	1800.075	72.619	18.799	0	0.016	3.731	None
(ID305680 : ID298483)	61	305680	298483	4.040	2040.085	74.369	19.843	0	0.008	2.010	None
(ID298483 : ID295848)	61	298483	295848	3.007	2280.095	75.703	18.566	0	0.007	1.734	None
(ID295848 : ID296680)	61	295848	296680	197.240	2520.105	81.184	12.905	0	0.059	14.044	None
(ID296680 : ID306517)	61	296680	306517	3.445	2760.115	86.709	7.200	0	0.008	1.856	None
(ID306517 : ID314597)	61	306517	314597	5.062	3000.125	86.249	6.944	0	0.009	2.250	None
(ID314597 : ID309240)	61	314597	309240	1.467	3240.135	85.719	7.068	0	0.005	1.211	None
(ID303860 : ID301228)	62	303860	301228	3.964	120.005	342.752	15.679	0	0.008	1.991	None
(ID301228 : ID302088)	62	301228	302088	1.079	360.015	342.563	16.612	0	0.004	1.039	None
(ID302088 : ID302979)	62	302088	302979	0.078	600.025	341.904	16.601	0	0.001	0.280	None
(ID302979 : ID299921)	62	302979	299921	0.501	840.035	341.470	16.399	0	0.003	0.707	None
(ID299921 : ID304765)	62	299921	304765	5.187	1080.045	340.202	15.612	0	0.009	2.278	None
(ID304765 : ID297594)	62	304765	297594	17.937	1320.055	337.128	14.751	0	0.018	4.235	None
(ID297594 : ID298976)	62	297594	298976	0.929	1560.065	334.638	14.198	0	0.004	0.964	None
(ID298976 : ID305651)	62	298976	305651	5.510	1800.075	335.036	13.046	0	0.010	2.347	None
(ID305651 : ID298463)	62	305651	298463	8.221	2040.085	337.240	12.401	0	0.012	2.867	None
(ID298463 : ID295833)	62	298463	295833	8.358	2280.095	337.211	12.587	0	0.012	2.891	None
(ID295833 : ID296695)	62	295833	296695	5.292	2520.105	334.686	12.945	0	0.010	2.301	None
(ID296695 : ID306530)	62	296695	306530	3.175	2760.115	333.273	12.517	0	0.007	1.782	None
(ID306530 : ID314604)	62	306530	314604	4.072	3000.125	332.626	10.732	0	0.008	2.018	None
(ID314604 : ID309252)	62	314604	309252	1.590	3240.135	332.917	9.960	0	0.005	1.261	None
(ID309252 : ID315474)	62	309252	315474	2.636	3480.145	333.411	9.344	0	0.007	1.624	None
(ID315474 : ID311045)	62	315474	311045	5.254	3720.155	332.158	8.504	0	0.010	2.292	None
(ID311045 : ID316379)	62	311045	316379	12.704	3960.165	329.400	9.228	0	0.015	3.564	None
(ID316379 : ID312815)	62	316379	312815	1.645	4200.175	327.235	10.312	0	0.005	1.283	None
(ID312815 : ID311925)	62	312815	311925	4.611	4440.185	327.702	10.302	0	0.009	2.147	None
(ID311925 : ID310132)	62	311925	310132	1.779	4680.195	328.684	9.301	0	0.006	1.334	None
(ID310132 : ID307433)	62	310132	307433	5.929	4920.205	327.443	8.826	0	0.010	2.435	None
(ID307433 : ID313717)	62	307433	313717	2.008	5160.215	325.604	9.327	0	0.006	1.417	None
(ID313717 : ID308333)	62	313717	308333	1.453	5400.225	324.481	9.995	0	0.005	1.205	None
(ID308333 : ID317279)	62	308333	317279	3.073	5640.235	323.473	11.055	0	0.007	1.753	None
(ID317279 : ID324629)	62	317279	324629	6.530	5880.245	321.675	11.698	0	0.011	2.555	None
(ID324629 : ID319080)	62	324629	319080	2.802	6120.255	319.565	11.708	0	0.007	1.674	None
(ID319080 : ID323721)	62	319080	323721	1.988	6360.265	318.780	11.076	0	0.006	1.410	None
(ID323721 : ID325499)	62	323721	325499	3.603	6600.275	319.380	11.144	0	0.008	1.898	None
(ID325499 : ID318169)	62	325499	318169	0.469	6840.285	319.602	12.007	0	0.003	0.685	None
(ID318169 : ID319969)	62	318169	319969	5.526	7080.295	318.130	11.819	0	0.010	2.351	None
(ID319969 : ID327345)	62	319969	327345	10.938	7320.305	315.472	12.198	0	0.014	3.307	None
(ID327345 : ID326428)	62	327345	326428	2.573	7560.315	313.336	12.348	0	0.007	1.604	None
(ID326428 : ID321843)	62	326428	321843	6.498	7800.325	311.683	11.093	0	0.011	2.549	None
(ID321843 : ID320936)	62	321843	320936	5.170	8040.335	309.549	10.634	0	0.009	2.274	None
(ID320936 : ID322800)	62	320936	322800	20.921	8280.345	306.278	11.639	0	0.019	4.574	None
(ID322800 : ID328253)	62	322800	328253	0.467	8520.355	303.889	12.094	0	0.003	0.684	None
(ID328253 : ID330261)	62	328253	330261	2.149	8760.365	304.362	12.076	0	0.006	1.466	None
(ID330261 : ID333132)	62	330261	333132	1.661	9000.375	304.999	11.679	0	0.005	1.289	None
(ID333132 : ID329244)	62	333132	329244	4.395	9240.385	304.075	11.619	0	0.009	2.097	None
(ID329244 : ID332194)	62	329244	332194	3.199	9480.395	304.076	12.007	0	0.007	1.789	None
(ID332194 : ID333895)	62	332194	333895	7.572	9720.405	304.849	13.185	0	0.011	2.752	None
(ID333895 : ID331201)	62	333895	331201	0.928	9960.415	304.592	15.012	0	0.004	0.963	None
(ID331201 : ID338086)	62	331201	338086	1.500	10200.425	304.916	15.844	0	0.005	1.225	None
(ID338086 : ID336114)	62	338086	336114	0.755	10440.435	305.345	16.653	0	0.004	0.869	None
(ID336114 : ID335088)	62	336114	335088	8.676	10680.445	303.854	17.406	0	0.012	2.946	None
(ID335088 : ID337100)	62	335088	337100	1.286	10920.455	301.869	17.873	0	0.005	1.134	None
(ID337100 : ID339064)	62	337100	339064	5.027	11160.465	301.990	18.919	0	0.009	2.242	None
(ID339064 : ID340088)	62	339064	340088	3.377	11400.475	302.943	20.693	0	0.008	1.838	None
(ID340088 : ID341130)	62	340088	341130	0.187	11640.485	303.171	21.358	0	0.002	0.433	None
(ID341130 : ID344363)	62	341130	344363	3.012	11880.495	303.908	20.799	0	0.007	1.735	None
(ID344363 : ID342181)	62	344363	342181	0.930	12120.505	304.993	20.833	0	0.004	0.965	None
(ID342181 : ID345421)	62	342181	345421	0.569	12360.515	305.542	21.493	0	0.003	0.755	None
(ID345421 : ID346488)	62	345421	346488	1.190	12600.525	305.341	21.473	0	0.005	1.091	None
(ID346488 : ID343278)	62	346488	343278	1.246	12840.535	304.352	21.005	0	0.005	1.116	None
(ID343278 : ID350877)	62	343278	350877	1.400	13080.545	303.410	20.407	0	0.005	1.183	None
(ID350877 : ID348654)	62	350877	348654	0.451	13320.555	302.743	20.198	0	0.003	0.672	None
(ID348654 : ID347570)	62	348654	347570	1.302	13560.565	302.009	20.727	0	0.005	1.141	None
(ID347570 : ID349755)	62	347570	349755	8.555	13800.575	300.747	22.274	0	0.012	2.925	None
(ID349755 : ID351998)	62	349755	351998	12.618	14040.585	300.147	25.274	0	0.015	3.552	None
(ID351998 : ID353065)	62	351998	353065	0.412	14280.595	300.018	27.099	0	0.003	0.642	None
(ID353065 : ID354151)	62	353065	354151	7.728	14520.605	299.695	28.548	0	0.012	2.780	None
(ID354151 : ID355288)	62	354151	355288	9.812	14760.615	298.290	30.646	0	0.013	3.132	None
(ID355288 : ID356390)	62	355288	356390	0.049	15000.625	296.978	31.425	0	9.189E-4	0.221	None
(ID356390 : ID357495)	62	356390	357495	3.215	15240.635	296.876	32.372	0	0.007	1.793	None
(ID357495 : ID359762)	62	357495	359762	0.127	15480.645	296.557	33.368	0	0.001	0.356	None
(ID359762 : ID358644)	62	359762	358644	4.007	15720.655	295.854	34.309	0	0.008	2.002	None
(ID358644 : ID360887)	62	358644	360887	2.654	15960.665	294.523	34.844	0	0.007	1.629	None
(ID360887 : ID363254)	62	360887	363254	1.141	16200.675	293.227	34.582	0	0.004	1.068	None
(ID363254 : ID364403)	62	363254	364403	0.449	16440.685	292.387	34.473	0	0.003	0.670	None
(ID364403 : ID362058)	62	364403	362058	0.895	16680.695	291.619	34.443	0	0.004	0.946	None
(ID362058 : ID365561)	62	362058	365561	1.092	16920.705	290.691	34.311	0	0.004	1.045	None
(ID365561 : ID366749)	62	365561	366749	1.658	17160.715	289.601	34.232	0	0.005	1.288	None
(ID366749 : ID367945)	62	366749	367945	10.629	17400.725	288.826	32.767	0	0.014	3.260	None
(ID367945 : ID369179)	62	367945	369179	1.231	17640.735	288.122	31.203	0	0.005	1.109	None
(ID369179 : ID370425)	62	369179	370425	3.647	17880.745	287.259	32.165	0	0.008	1.910	None
(ID370425 : ID371706)	62	370425	371706	10.138	18120.755	286.073	34.399	0	0.013	3.184	None
(ID371706 : ID372987)	62	371706	372987	0.671	18360.765	284.800	35.642	0	0.003	0.819	None
(ID299922 : ID304776)	63	299922	304776	5.145	1080.045	375.659	16.557	0	0.009	2.268	None
(ID303858 : ID301220)	64	303858	301220	0.417	120.005	526.193	14.457	0	0.003	0.646	None
(ID301220 : ID302085)	64	301220	302085	2.067	360.015	525.449	15.180	0	0.006	1.438	None
(ID302085 : ID302975)	64	302085	302975	9.662E-4	600.025	524.953	15.722	0	1.295E-4	0.031	None
(ID302975 : ID299923)	64	302975	299923	3.081	840.035	524.099	15.975	0	0.007	1.755	None
(ID299923 : ID304769)	64	299923	304769	0.019	1080.045	523.293	16.158	0	5.752E-4	0.138	None
(ID304769 : ID297607)	64	304769	297607	3.071	1320.055	522.659	16.662	0	0.007	1.752	None
(ID297607 : ID298981)	64	297607	298981	7.131	1560.065	522.546	16.011	0	0.011	2.670	None
(ID298981 : ID305661)	64	298981	305661	15.970	1800.075	521.125	14.542	0	0.017	3.996	None
(ID305661 : ID298476)	64	305661	298476	18.235	2040.085	517.146	15.038	0	0.018	4.270	None
(ID298476 : ID295847)	64	298476	295847	7.131	2280.095	514.040	16.536	0	0.011	2.670	None
(ID295847 : ID296717)	64	295847	296717	2.841	2520.105	512.561	18.038	0	0.007	1.685	None
(ID296717 : ID306557)	64	296717	306557	6.022	2760.115	510.963	18.784	0	0.010	2.454	None
(ID306557 : ID314625)	64	306557	314625	16.195	3000.125	507.884	17.988	0	0.017	4.024	None
(ID314625 : ID309272)	64	314625	309272	4.942	3240.135	504.920	17.205	0	0.009	2.223	None
(ID309272 : ID315513)	64	309272	315513	39.568	3480.145	501.808	19.634	0	0.026	6.290	None
(ID315513 : ID311075)	64	315513	311075	14.860	3720.155	497.948	21.551	0	0.016	3.855	None
(ID311075 : ID316405)	64	311075	316405	5.022	3960.165	494.975	21.157	0	0.009	2.241	None
(ID316405 : ID312844)	64	316405	312844	1.477	4200.175	493.269	21.415	0	0.005	1.215	None
(ID312844 : ID311961)	64	312844	311961	6.116	4440.185	492.694	22.794	0	0.010	2.473	None
(ID311961 : ID310181)	64	311961	310181	8.077	4680.195	492.096	25.313	0	0.012	2.842	None
(ID310181 : ID307481)	64	310181	307481	4.113	4920.205	492.453	26.297	0	0.008	2.028	None
(ID307481 : ID313764)	64	307481	313764	3.866	5160.215	492.484	26.293	0	0.008	1.966	None
(ID313764 : ID308385)	64	313764	308385	2.252	5400.225	492.296	26.617	0	0.006	1.501	None
(ID308385 : ID317320)	64	308385	317320	3.896	5640.235	492.119	26.986	0	0.008	1.974	None
(ID317320 : ID324673)	64	317320	324673	6.545	5880.245	489.958	27.663	0	0.011	2.558	None
(ID324673 : ID319130)	64	324673	319130	11.306	6120.255	487.838	29.429	0	0.014	3.362	None
(ID319130 : ID323787)	64	319130	323787	9.081	6360.265	486.135	32.124	0	0.013	3.013	None
(ID323787 : ID325561)	64	323787	325561	0.271	6600.275	485.291	33.131	0	0.002	0.520	None
(ID325561 : ID318220)	64	325561	318220	15.454	6840.285	483.450	32.114	0	0.016	3.931	None
(ID318220 : ID320029)	64	318220	320029	9.163	7080.295	480.164	31.006	0	0.013	3.027	None
(ID320029 : ID327406)	64	320029	327406	10.797	7320.305	478.811	32.295	0	0.014	3.286	None
(ID327406 : ID326490)	64	327406	326490	6.912	7560.315	477.621	33.828	0	0.011	2.629	None
(ID326490 : ID321912)	64	326490	321912	12.825	7800.325	474.660	34.415	0	0.015	3.581	None
(ID321912 : ID320999)	64	321912	320999	12.360	8040.335	471.318	35.589	0	0.015	3.516	None
(ID320999 : ID322866)	64	320999	322866	12.487	8280.345	467.863	36.165	0	0.015	3.534	None
(ID322866 : ID328329)	64	322866	328329	5.618	8520.355	464.915	36.215	0	0.010	2.370	None
(ID303861 : ID301224)	65	303861	301224	1.365	120.005	450.402	15.263	0	0.005	1.168	None
(ID301224 : ID302075)	65	301224	302075	1.973	360.015	449.321	14.960	0	0.006	1.404	None
(ID302075 : ID302971)	65	302075	302971	10.180	600.025	450.368	14.787	0	0.013	3.191	None
(ID302971 : ID299932)	65	302971	299932	12.526	840.035	452.699	16.679	0	0.015	3.539	None
(ID299932 : ID304780)	65	299932	304780	2.902	1080.045	454.313	18.207	0	0.007	1.703	None
(ID304780 : ID297614)	65	304780	297614	10.923	1320.055	454.359	19.583	0	0.014	3.305	None
(ID297614 : ID299000)	65	297614	299000	8.289	1560.065	452.147	21.319	0	0.012	2.879	None
(ID299000 : ID305682)	65	299000	305682	0.771	1800.075	450.659	21.179	0	0.004	0.878	None
(ID305682 : ID298479)	65	305682	298479	18.565	2040.085	450.095	18.648	0	0.018	4.309	None
(ID303854 : ID301219)	66	303854	301219	1.766	120.005	167.405	13.807	0	0.006	1.329	None
(ID301219 : ID302081)	66	301219	302081	0.650	360.015	167.180	14.834	0	0.003	0.806	None
(ID302081 : ID302978)	66	302081	302978	5.288	600.025	166.100	15.903	0	0.010	2.300	None
(ID302978 : ID299933)	66	302978	299933	4.379	840.035	164.879	17.606	0	0.009	2.093	None
(ID299933 : ID304781)	66	299933	304781	2.192	1080.045	165.306	18.627	0	0.006	1.480	None
(ID304781 : ID297599)	66	304781	297599	14.242	1320.055	165.143	16.992	0	0.016	3.774	None
(ID297599 : ID298983)	66	297599	298983	1.643	1560.065	163.603	15.273	0	0.005	1.282	None
(ID298983 : ID305672)	66	298983	305672	2.194	1800.075	163.170	15.922	0	0.006	1.481	None
(ID305672 : ID298466)	66	305672	298466	16.500	2040.085	164.712	15.106	0	0.017	4.062	None
(ID298466 : ID295841)	66	298466	295841	2.053	2280.095	165.720	14.213	0	0.006	1.433	None
(ID295841 : ID296704)	66	295841	296704	2.125	2520.105	166.109	14.978	0	0.006	1.458	None
(ID296704 : ID306541)	66	296704	306541	0.516	2760.115	166.772	15.461	0	0.003	0.719	None
(ID306541 : ID314637)	66	306541	314637	36.649	3000.125	168.257	18.423	0	0.025	6.054	None
(ID314637 : ID309286)	66	314637	309286	1.792	3240.135	169.927	21.686	0	0.006	1.339	None
(ID309286 : ID315504)	66	309286	315504	19.695	3480.145	171.416	20.587	0	0.018	4.438	None
(ID315504 : ID311067)	66	315504	311067	1.938	3720.155	173.193	18.277	0	0.006	1.392	None
(ID311067 : ID316394)	66	311067	316394	2.800	3960.165	173.481	16.895	0	0.007	1.673	None
(ID316394 : ID312826)	66	316394	312826	1.415	4200.175	172.811	15.818	0	0.005	1.190	None
(ID312826 : ID311944)	66	312826	311944	16.515	4440.185	174.082	16.490	0	0.017	4.064	None
(ID311944 : ID310155)	66	311944	310155	16.649	4680.195	177.927	17.253	0	0.017	4.080	None
(ID310155 : ID307456)	66	310155	307456	6.262	4920.205	181.211	17.047	0	0.010	2.502	None
(ID307456 : ID313738)	66	307456	313738	4.892	5160.215	183.411	16.433	0	0.009	2.212	None
(ID313738 : ID308350)	66	313738	308350	4.817	5400.225	185.238	15.207	0	0.009	2.195	None
(ID308350 : ID317285)	66	308350	317285	6.892	5640.235	187.303	13.988	0	0.011	2.625	None
(ID317285 : ID324635)	66	317285	324635	0.258	5880.245	188.696	13.578	0	0.002	0.508	None
(ID324635 : ID319088)	66	324635	319088	8.004	6120.255	190.246	14.169	0	0.012	2.829	None
(ID319088 : ID323732)	66	319088	323732	1.146	6360.265	192.029	14.305	0	0.004	1.071	None
(ID323732 : ID325509)	66	323732	325509	2.189	6600.275	193.186	14.179	0	0.006	1.479	None
(ID303878 : ID301233)	67	303878	301233	2.939	120.005	240.325	19.550	0	0.007	1.714	None
(ID301233 : ID302090)	67	301233	302090	0.052	360.015	240.343	18.618	0	9.470E-4	0.227	None
(ID302090 : ID302990)	67	302090	302990	5.123	600.025	239.771	19.464	0	0.009	2.263	None
(ID302990 : ID299934)	67	302990	299934	3.493	840.035	239.658	19.625	0	0.008	1.869	None
(ID299934 : ID304779)	67	299934	304779	20.739	1080.045	242.421	18.356	0	0.019	4.554	None
(ID304779 : ID297597)	67	304779	297597	15.549	1320.055	245.968	16.389	0	0.016	3.943	None
(ID297597 : ID298979)	67	297597	298979	3.427	1560.065	248.177	14.646	0	0.008	1.851	None
(ID298979 : ID305664)	67	298979	305664	1.220	1800.075	249.509	14.677	0	0.005	1.104	None
(ID305664 : ID298464)	67	305664	298464	5.478	2040.085	249.299	14.029	0	0.010	2.341	None
(ID298464 : ID295838)	67	298464	295838	0.961	2280.095	248.249	13.361	0	0.004	0.981	None
(ID295838 : ID296698)	67	295838	296698	5.105	2520.105	246.761	13.923	0	0.009	2.259	None
(ID296698 : ID306543)	67	296698	306543	3.421	2760.115	245.420	15.080	0	0.008	1.849	None
(ID306543 : ID314619)	67	306543	314619	0.066	3000.125	245.280	16.050	0	0.001	0.256	None
(ID314619 : ID309279)	67	314619	309279	27.074	3240.135	243.322	17.718	0	0.022	5.203	None
(ID309279 : ID315499)	67	309279	315499	3.779	3480.145	241.915	18.587	0	0.008	1.944	None
(ID315499 : ID311077)	67	315499	311077	17.135	3720.155	241.384	19.564	0	0.017	4.139	None
(ID303853 : ID301210)	68	303853	301210	3.506	120.005	505.671	12.401	0	0.008	1.872	None
(ID301210 : ID302078)	68	301210	302078	8.206	360.015	504.176	13.438	0	0.012	2.865	None
(ID302078 : ID302985)	68	302078	302985	13.579	600.025	502.596	16.299	0	0.015	3.685	None
(ID302985 : ID299935)	68	302985	299935	21.661	840.035	499.370	18.472	0	0.019	4.654	None
(ID299935 : ID304783)	68	299935	304783	3.460	1080.045	496.817	19.964	0	0.008	1.860	None
(ID304783 : ID297611)	68	304783	297611	10.129	1320.055	497.888	20.048	0	0.013	3.183	None
(ID297611 : ID298980)	68	297611	298980	24.560	1560.065	499.928	16.867	0	0.021	4.956	None
(ID298980 : ID305668)	68	298980	305668	4.533	1800.075	499.701	15.066	0	0.009	2.129	None
(ID305668 : ID298474)	68	305668	298474	7.780	2040.085	497.420	15.599	0	0.012	2.789	None
(ID298474 : ID295842)	68	298474	295842	2.828	2280.095	495.201	15.382	0	0.007	1.682	None
(ID295842 : ID296710)	68	295842	296710	16.081	2520.105	492.781	16.433	0	0.017	4.010	None
(ID296710 : ID306550)	68	296710	306550	5.338	2760.115	490.047	17.453	0	0.010	2.310	None
(ID303870 : ID301229)	69	303870	301229	4.586	120.005	36.647	17.797	0	0.009	2.142	None
(ID301229 : ID302084)	69	301229	302084	19.610	360.015	39.599	16.788	0	0.018	4.428	None
(ID302084 : ID302982)	69	302084	302982	9.494	600.025	42.821	16.413	0	0.013	3.081	None
(ID302982 : ID299928)	69	302982	299928	0.391	840.035	44.337	17.442	0	0.003	0.626	None
(ID299928 : ID304772)	69	299928	304772	0.489	1080.045	44.435	17.356	0	0.003	0.699	None
(ID304772 : ID297605)	69	304772	297605	9.880	1320.055	42.790	16.817	0	0.013	3.143	None
(ID297605 : ID298988)	69	297605	298988	1.971	1560.065	41.925	16.723	0	0.006	1.404	None
(ID298988 : ID305673)	69	298988	305673	2.724	1800.075	43.412	17.054	0	0.007	1.650	None
(ID305673 : ID298480)	69	305673	298480	6.669	2040.085	45.497	17.251	0	0.011	2.582	None
(ID298480 : ID295827)	69	298480	295827	54.745	2280.095	48.953	14.221	0	0.031	7.399	None
(ID295827 : ID296691)	69	295827	296691	23.564	2520.105	53.495	11.718	0	0.020	4.854	None
(ID296691 : ID306535)	69	296691	306535	8.598	2760.115	56.947	13.210	0	0.012	2.932	None
(ID306535 : ID314608)	69	306535	314608	3.924	3000.125	57.428	13.414	0	0.008	1.981	None
(ID314608 : ID309268)	69	314608	309268	13.318	3240.135	57.203	14.408	0	0.015	3.649	None
(ID309268 : ID315501)	69	309268	315501	5.095	3480.145	57.479	17.320	0	0.009	2.257	None
(ID315501 : ID311071)	69	315501	311071	0.772	3720.155	57.719	18.732	0	0.004	0.879	None
(ID311071 : ID316393)	69	311071	316393	27.908	3960.165	60.276	17.596	0	0.022	5.283	None
(ID316393 : ID312822)	69	316393	312822	21.667	4200.175	64.175	14.555	0	0.019	4.655	None
(ID312822 : ID311927)	69	312822	311927	12.918	4440.185	67.215	11.771	0	0.015	3.594	None
(ID311927 : ID310137)	69	311927	310137	0.448	4680.195	68.728	10.303	0	0.003	0.669	None
(ID310137 : ID307437)	69	310137	307437	1.725	4920.205	69.417	10.375	0	0.005	1.314	None
(ID307437 : ID313729)	69	307437	313729	6.636	5160.215	69.708	12.010	0	0.011	2.576	None
(ID313729 : ID308336)	69	313729	308336	6.609	5400.225	69.589	11.995	0	0.011	2.571	None
(ID308336 : ID317271)	69	308336	317271	7.314	5640.235	71.071	10.641	0	0.011	2.704	None
(ID317271 : ID324615)	69	317271	324615	1.730	5880.245	73.034	10.327	0	0.005	1.315	None
[truncated: 125,689 more rows]
