# Supplementary material for: A Yap-dependent mechanoregulatory program sustains cell migration for embryo axis assembly
Source: Nat Commun. 2023 May 16;14:2804. doi: 10.1038/s41467-023-38482-w (PMC10188487; doi:10.1038/s41467-023-38482-w)
Supplement: Supplementary file 13 — Source Data [file 41467_2023_38482_MOESM13_ESM.zip › Source Data/Fig2_S2/WT2 Links in tracks statistics.csv]

Label	TRACK_ID	SPOT_SOURCE_ID	SPOT_TARGET_ID	LINK_COST	EDGE_TIME	EDGE_X_LOCATION	EDGE_Y_LOCATION	EDGE_Z_LOCATION	VELOCITY	DISPLACEMENT	MANUAL_COLOR
(ID3046160 : ID3056114)	0	3046160	3056114	55.799	360.015	569.427	314.744	0	0.031	7.470	None
(ID3056114 : ID3044770)	0	3056114	3044770	9.171	600.025	564.178	314.744	0	0.013	3.028	None
(ID3044770 : ID3050424)	0	3044770	3050424	42.789	840.035	564.825	312.290	0	0.027	6.541	None
(ID3050424 : ID3041898)	0	3050424	3041898	27.714	1080.045	566.036	312.290	0	0.022	5.264	None
(ID3041898 : ID3053302)	0	3041898	3053302	0.367	1320.055	565.389	314.744	0	0.003	0.606	None
(ID3053302 : ID3051829)	0	3053302	3051829	102.338	1560.065	562.815	310.585	0	0.042	10.116	None
(ID3051829 : ID3047555)	0	3051829	3047555	7.604	1800.075	558.815	307.225	0	0.011	2.757	None
(ID3047555 : ID3040500)	0	3047555	3040500	47.505	2040.085	558.462	311.385	0	0.029	6.892	None
(ID3040500 : ID3054716)	0	3040500	3054716	3.410	2280.095	559.483	313.856	0	0.008	1.847	None
(ID3054716 : ID3043340)	0	3054716	3043340	4.874	2520.105	559.079	313.856	0	0.009	2.208	None
(ID3043340 : ID3061811)	0	3043340	3061811	1.997	2760.115	557.718	314.744	0	0.006	1.413	None
(ID3061811 : ID3057534)	0	3061811	3057534	1.844	3000.125	556.476	314.326	0	0.006	1.358	None
(ID3048902 : ID3046076)	1	3048902	3046076	28.103	120.005	564.361	287.164	0	0.022	5.301	None
(ID3046076 : ID3056047)	1	3046076	3056047	27.873	360.015	563.123	292.307	0	0.022	5.279	None
(ID3056047 : ID3044709)	1	3056047	3044709	14.239	600.025	560.702	295.379	0	0.016	3.773	None
(ID3044709 : ID3050389)	1	3044709	3050389	18.398	840.035	557.715	297.680	0	0.018	4.289	None
(ID3050389 : ID3041853)	1	3050389	3041853	7.136	1080.045	555.440	300.225	0	0.011	2.671	None
(ID3041853 : ID3053266)	1	3041853	3053266	17.280	1320.055	553.240	302.740	0	0.017	4.157	None
(ID3053266 : ID3051836)	1	3053266	3051836	12.652	1560.065	551.654	306.217	0	0.015	3.557	None
(ID3051836 : ID3047563)	1	3051836	3047563	5.891	1800.075	550.103	308.520	0	0.010	2.427	None
(ID3047563 : ID3040478)	1	3047563	3040478	11.246	2040.085	547.378	308.940	0	0.014	3.354	None
(ID3040478 : ID3054701)	1	3040478	3054701	0.017	2280.095	545.647	308.778	0	5.355E-4	0.129	None
(ID3054701 : ID3043339)	1	3054701	3043339	38.321	2520.105	544.736	311.768	0	0.026	6.190	None
(ID3043339 : ID3061810)	1	3043339	3061810	4.932	2760.115	544.999	314.744	0	0.009	2.221	None
(ID3061810 : ID3057544)	1	3061810	3057544	13.206	3000.125	544.292	314.744	0	0.015	3.634	None
(ID3057544 : ID3058991)	1	3057544	3058991	6.888	3240.135	541.163	314.744	0	0.011	2.625	None
(ID3058991 : ID3070332)	1	3058991	3070332	17.975	3480.145	537.731	314.744	0	0.018	4.240	None
(ID3070332 : ID3063256)	1	3070332	3063256	10.434	3720.155	533.996	314.744	0	0.013	3.230	None
(ID3063256 : ID3068904)	1	3063256	3068904	4.932	3960.165	531.270	314.744	0	0.009	2.221	None
(ID3048995 : ID3046154)	2	3048995	3046154	31.914	120.005	368.643	312.992	0	0.024	5.649	None
(ID3046154 : ID3056109)	2	3046154	3056109	0.041	360.015	366.529	314.744	0	8.412E-4	0.202	None
(ID3056109 : ID3044766)	2	3056109	3044766	19.727	600.025	364.409	314.744	0	0.019	4.442	None
(ID3044766 : ID3050408)	2	3044766	3050408	94.751	840.035	361.442	309.935	0	0.041	9.734	None
(ID3050408 : ID3041878)	2	3050408	3041878	13.280	1080.045	360.735	306.947	0	0.015	3.644	None
(ID3041878 : ID3053292)	2	3041878	3053292	4.195	1320.055	360.322	309.688	0	0.009	2.048	None
(ID3053292 : ID3051850)	2	3053292	3051850	2.932	1560.065	359.461	311.359	0	0.007	1.712	None
(ID3051850 : ID3047579)	2	3051850	3047579	9.855	1800.075	358.198	313.428	0	0.013	3.139	None
(ID3047579 : ID3040495)	2	3047579	3040495	0.464	2040.085	357.253	314.416	0	0.003	0.681	None
(ID3040495 : ID3054720)	2	3040495	3054720	0.612	2280.095	356.950	314.416	0	0.003	0.782	None
(ID3054720 : ID3043336)	2	3054720	3043336	49.930	2520.105	353.204	314.744	0	0.029	7.066	None
(ID3043336 : ID3061807)	2	3043336	3061807	13.206	2760.115	351.488	314.744	0	0.015	3.634	None
(ID3048941 : ID3046098)	3	3048941	3046098	6.311	120.005	317.016	295.435	0	0.010	2.512	None
(ID3046098 : ID3056062)	3	3046098	3056062	11.108	360.015	316.740	297.119	0	0.014	3.333	None
(ID3056062 : ID3044722)	3	3056062	3044722	4.578	600.025	316.947	299.271	0	0.009	2.140	None
(ID3044722 : ID3050406)	3	3044722	3050406	26.101	840.035	317.186	302.411	0	0.021	5.109	None
(ID3050406 : ID3041874)	3	3050406	3041874	7.135	1080.045	318.906	305.880	0	0.011	2.671	None
(ID3041874 : ID3053291)	3	3041874	3053291	19.384	1320.055	320.946	308.768	0	0.018	4.403	None
(ID3053291 : ID3051831)	3	3053291	3051831	11.754	1560.065	322.070	308.843	0	0.014	3.428	None
(ID3051831 : ID3047557)	3	3051831	3047557	1.156	1800.075	321.961	307.671	0	0.004	1.075	None
(ID3047557 : ID3040484)	3	3047557	3040484	5.579	2040.085	321.235	309.084	0	0.010	2.362	None
(ID3040484 : ID3054711)	3	3040484	3054711	3.555	2280.095	320.759	310.852	0	0.008	1.886	None
(ID3054711 : ID3043335)	3	3054711	3043335	9.906	2520.105	321.542	313.243	0	0.013	3.147	None
(ID3043335 : ID3061798)	3	3043335	3061798	24.807	2760.115	323.630	312.851	0	0.021	4.981	None
(ID3061798 : ID3057532)	3	3061798	3057532	1.264	3000.125	325.464	311.478	0	0.005	1.124	None
(ID3057532 : ID3058986)	3	3057532	3058986	7.740	3240.135	325.461	313.371	0	0.012	2.782	None
(ID3058986 : ID3070326)	3	3058986	3070326	2.609	3480.145	324.435	314.744	0	0.007	1.615	None
(ID3070326 : ID3063243)	3	3070326	3063243	13.514	3720.155	323.960	312.937	0	0.015	3.676	None
(ID3063243 : ID3068895)	3	3063243	3068895	18.654	3960.165	325.474	312.937	0	0.018	4.319	None
(ID3048914 : ID3046082)	4	3048914	3046082	10.800	120.005	294.459	289.035	0	0.014	3.286	None
(ID3046082 : ID3056044)	4	3046082	3056044	12.882	360.015	295.010	292.418	0	0.015	3.589	None
(ID3056044 : ID3044706)	4	3056044	3044706	5.722	600.025	294.446	294.836	0	0.010	2.392	None
(ID3044706 : ID3050385)	4	3044706	3050385	14.614	840.035	292.669	297.251	0	0.016	3.823	None
(ID3050385 : ID3041858)	4	3050385	3041858	8.610	1080.045	291.865	300.459	0	0.012	2.934	None
(ID3041858 : ID3053277)	4	3041858	3053277	21.210	1320.055	291.570	304.212	0	0.019	4.605	None
(ID3053277 : ID3051841)	4	3053277	3051841	10.413	1560.065	292.052	307.920	0	0.013	3.227	None
(ID3051841 : ID3047554)	4	3051841	3047554	1.411	1800.075	292.936	308.761	0	0.005	1.188	None
(ID3047554 : ID3040492)	4	3047554	3040492	11.593	2040.085	291.989	309.505	0	0.014	3.405	None
(ID3040492 : ID3054719)	4	3040492	3054719	15.366	2280.095	290.820	312.787	0	0.016	3.920	None
(ID3054719 : ID3043333)	4	3054719	3043333	2.225E-308	2520.105	290.720	314.744	0	0.000	0.000	None
(ID3043333 : ID3061804)	4	3043333	3061804	2.609	2760.115	289.912	314.744	0	0.007	1.615	None
(ID3048921 : ID3046087)	5	3048921	3046087	5.241	120.005	339.296	290.457	0	0.010	2.289	None
(ID3046087 : ID3056043)	5	3046087	3056043	14.246	360.015	340.152	292.338	0	0.016	3.774	None
(ID3056043 : ID3044704)	5	3056043	3044704	1.705	600.025	341.673	293.994	0	0.005	1.306	None
(ID3044704 : ID3050375)	5	3044704	3050375	3.358	840.035	341.301	295.509	0	0.008	1.832	None
(ID3050375 : ID3041851)	5	3050375	3041851	14.110	1080.045	340.944	298.253	0	0.016	3.756	None
(ID3041851 : ID3053257)	5	3041851	3053257	11.046	1320.055	342.386	300.840	0	0.014	3.324	None
(ID3053257 : ID3051816)	5	3053257	3051816	7.516	1560.065	343.423	302.839	0	0.011	2.742	None
(ID3051816 : ID3047546)	5	3051816	3047546	6.394	1800.075	342.132	305.085	0	0.011	2.529	None
(ID3047546 : ID3040470)	5	3047546	3040470	1.544	2040.085	340.706	306.203	0	0.005	1.243	None
(ID3040470 : ID3054702)	5	3040470	3054702	10.252	2280.095	340.365	307.944	0	0.013	3.202	None
(ID3054702 : ID3043330)	5	3054702	3043330	3.468	2520.105	340.535	310.450	0	0.008	1.862	None
(ID3043330 : ID3061806)	5	3043330	3061806	13.756	2760.115	341.222	313.061	0	0.015	3.709	None
(ID3061806 : ID3057519)	5	3061806	3057519	52.776	3000.125	343.018	311.258	0	0.030	7.265	None
(ID3057519 : ID3058981)	5	3057519	3058981	9.781	3240.135	343.870	309.326	0	0.013	3.127	None
(ID3058981 : ID3070327)	5	3058981	3070327	20.266	3480.145	342.549	312.813	0	0.019	4.502	None
(ID3051847 : ID3047584)	6	3051847	3047584	24.044	1800.075	478.592	312.566	0	0.020	4.903	None
(ID3047584 : ID3040499)	6	3047584	3040499	39.169	2040.085	474.338	314.744	0	0.026	6.259	None
(ID3040499 : ID3054717)	6	3040499	3054717	2.635	2280.095	471.681	314.084	0	0.007	1.623	None
(ID3054717 : ID3043328)	6	3054717	3043328	10.460	2520.105	471.558	311.920	0	0.013	3.234	None
(ID3043328 : ID3061809)	6	3043328	3061809	24.809	2760.115	472.196	312.581	0	0.021	4.981	None
(ID3061809 : ID3057543)	6	3061809	3057543	0.367	3000.125	473.732	314.744	0	0.003	0.606	None
(ID3048931 : ID3046091)	7	3048931	3046091	5.334	120.005	364.883	291.872	0	0.010	2.309	None
(ID3046091 : ID3056048)	7	3046091	3056048	14.954	360.015	364.849	294.107	0	0.016	3.867	None
(ID3056048 : ID3044748)	7	3056048	3044748	159.563	600.025	366.960	301.990	0	0.053	12.632	None
(ID3044748 : ID3050419)	7	3044748	3050419	0.732	840.035	368.346	308.550	0	0.004	0.855	None
(ID3050419 : ID3041891)	7	3050419	3041891	10.039	1080.045	369.236	310.347	0	0.013	3.168	None
(ID3041891 : ID3053293)	7	3041891	3053293	6.864	1320.055	369.099	312.849	0	0.011	2.620	None
(ID3053293 : ID3051856)	7	3053293	3051856	0.786	1560.065	368.182	314.324	0	0.004	0.886	None
(ID3051856 : ID3047580)	7	3051856	3047580	0.367	1800.075	367.740	314.744	0	0.003	0.606	None
(ID3047580 : ID3040482)	7	3047580	3040482	30.233	2040.085	367.790	312.018	0	0.023	5.498	None
(ID3040482 : ID3054703)	7	3040482	3054703	0.069	2280.095	368.189	309.414	0	0.001	0.262	None
(ID3054703 : ID3043329)	7	3054703	3043329	1.854	2520.105	368.072	310.197	0	0.006	1.362	None
(ID3043329 : ID3061802)	7	3043329	3061802	0.812	2760.115	368.279	311.114	0	0.004	0.901	None
(ID3061802 : ID3057539)	7	3061802	3057539	12.850	3000.125	368.043	313.058	0	0.015	3.585	None
(ID3057539 : ID3058989)	7	3057539	3058989	0.041	3240.135	367.538	314.744	0	8.412E-4	0.202	None
(ID3058989 : ID3070328)	7	3058989	3070328	4.076	3480.145	366.630	314.744	0	0.008	2.019	None
(ID3070328 : ID3063249)	7	3070328	3063249	97.862	3720.155	370.567	314.744	0	0.041	9.893	None
(ID3063249 : ID3068898)	7	3063249	3068898	0.163	3960.165	375.311	314.744	0	0.002	0.404	None
(ID3068898 : ID3071740)	7	3068898	3071740	141.882	4200.175	369.154	314.744	0	0.050	11.911	None
(ID3071740 : ID3066067)	7	3071740	3066067	32.934	4440.185	362.346	312.004	0	0.024	5.739	None
(ID3066067 : ID3067470)	7	3066067	3067470	6.495	4680.195	360.482	310.036	0	0.011	2.549	None
(ID3067470 : ID3060399)	7	3067470	3060399	18.661	4920.205	357.997	312.390	0	0.018	4.320	None
(ID3060399 : ID3064670)	7	3060399	3064670	1.234	5160.215	356.127	314.358	0	0.005	1.111	None
(ID3047623 : ID3044812)	8	3047623	3044812	0.449	120.005	95.686	5.564	0	0.003	0.670	None
(ID3044812 : ID3054758)	8	3044812	3054758	6.692	360.015	94.410	5.276	0	0.011	2.587	None
(ID3054758 : ID3043365)	8	3054758	3043365	2.295	600.025	93.736	4.088	0	0.006	1.515	None
(ID3043365 : ID3049035)	8	3043365	3049035	3.045	840.035	94.970	3.927	0	0.007	1.745	None
(ID3049035 : ID3040523)	8	3049035	3040523	2.674	1080.045	96.547	4.343	0	0.007	1.635	None
(ID3040523 : ID3051862)	8	3040523	3051862	23.447	1320.055	98.448	2.165	0	0.020	4.842	None
(ID3051862 : ID3050457)	8	3051862	3050457	1.416	1560.065	99.817	0.522	0	0.005	1.190	None
(ID3050457 : ID3046164)	8	3050457	3046164	3.185	1800.075	100.826	0.522	0	0.007	1.785	None
(ID3046164 : ID3039090)	8	3046164	3039090	0.041	2040.085	101.449	0.000	0	8.412E-4	0.202	None
(ID3039090 : ID3053304)	8	3039090	3053304	5.869	2280.095	102.559	0.000	0	0.010	2.423	None
(ID3053304 : ID3041902)	8	3053304	3041902	4.076	2520.105	104.780	0.000	0	0.008	2.019	None
(ID3041902 : ID3060411)	8	3041902	3060411	4.076	2760.115	106.799	0.000	0	0.008	2.019	None
(ID3053305 : ID3041903)	9	3053305	3041903	1.997	2520.105	113.966	0.000	0	0.006	1.413	None
(ID3041903 : ID3060412)	9	3041903	3060412	0.652	2760.115	115.077	0.000	0	0.003	0.808	None
(ID3060412 : ID3056118)	9	3060412	3056118	0.652	3000.125	115.884	0.000	0	0.003	0.808	None
(ID3056118 : ID3057548)	9	3056118	3057548	10.434	3240.135	117.903	0.000	0	0.013	3.230	None
(ID3057548 : ID3068908)	9	3057548	3068908	0.163	3480.145	119.316	0.000	0	0.002	0.404	None
(ID3044774 : ID3054744)	10	3044774	3054744	14.004	360.015	47.095	1.378	0	0.016	3.742	None
(ID3054744 : ID3043343)	10	3054744	3043343	7.678	600.025	48.508	1.378	0	0.012	2.771	None
(ID3043343 : ID3049027)	10	3043343	3049027	12.327	840.035	48.736	1.754	0	0.015	3.511	None
(ID3049027 : ID3040522)	10	3049027	3040522	1.839	1080.045	48.205	3.801	0	0.006	1.356	None
(ID3040522 : ID3051885)	10	3040522	3051885	1.919	1320.055	48.252	3.877	0	0.006	1.385	None
(ID3051885 : ID3050475)	10	3051885	3050475	2.772	1560.065	48.839	4.489	0	0.007	1.665	None
(ID3050475 : ID3046195)	10	3050475	3046195	1.128	1800.075	49.199	5.006	0	0.004	1.062	None
(ID3046195 : ID3039108)	10	3046195	3039108	4.801	2040.085	48.766	4.019	0	0.009	2.191	None
(ID3039108 : ID3053326)	10	3039108	3053326	4.797	2280.095	48.922	3.746	0	0.009	2.190	None
(ID3053326 : ID3041900)	10	3053326	3041900	20.255	2520.105	50.812	2.075	0	0.019	4.501	None
(ID3041900 : ID3060434)	10	3041900	3060434	20.178	2760.115	52.480	2.100	0	0.019	4.492	None
(ID3060434 : ID3056156)	10	3060434	3056156	1.490	3000.125	53.124	4.791	0	0.005	1.221	None
(ID3056156 : ID3057591)	10	3056156	3057591	2.463	3240.135	53.683	5.714	0	0.007	1.569	None
(ID3057591 : ID3068950)	10	3057591	3068950	2.148	3480.145	53.679	6.207	0	0.006	1.466	None
(ID3068950 : ID3061857)	10	3068950	3061857	1.001	3720.155	52.486	6.516	0	0.004	1.001	None
(ID3061857 : ID3067528)	10	3061857	3067528	0.058	3960.165	51.989	6.544	0	9.993E-4	0.240	None
(ID3067528 : ID3070375)	10	3067528	3070375	1.364	4200.175	51.669	5.926	0	0.005	1.168	None
(ID3070375 : ID3064705)	10	3070375	3064705	8.240	4440.185	52.634	4.753	0	0.012	2.871	None
(ID3064705 : ID3066121)	10	3064705	3066121	2.828	4680.195	54.719	4.281	0	0.007	1.682	None
(ID3066121 : ID3059025)	10	3066121	3059025	0.647	4920.205	55.926	4.577	0	0.003	0.805	None
(ID3059025 : ID3063276)	10	3059025	3063276	13.319	5160.215	57.701	3.482	0	0.015	3.650	None
(ID3047605 : ID3044775)	11	3047605	3044775	9.084	120.005	77.274	1.486	0	0.013	3.014	None
(ID3044775 : ID3054745)	11	3044775	3054745	14.424	360.015	78.726	1.471	0	0.016	3.798	None
(ID3054745 : ID3043368)	11	3054745	3043368	1.228	600.025	79.752	3.469	0	0.005	1.108	None
(ID3043368 : ID3049033)	11	3043368	3049033	6.084	840.035	80.802	4.152	0	0.010	2.467	None
(ID3049033 : ID3040521)	11	3049033	3040521	0.948	1080.045	82.453	4.077	0	0.004	0.973	None
(ID3040521 : ID3051880)	11	3040521	3051880	9.191	1320.055	83.786	2.629	0	0.013	3.032	None
(ID3051880 : ID3050461)	11	3051880	3050461	4.671	1560.065	85.378	2.246	0	0.009	2.161	None
(ID3050461 : ID3046163)	11	3050461	3046163	13.312	1800.075	87.045	1.540	0	0.015	3.649	None
(ID3046163 : ID3039089)	11	3046163	3039089	3.301	2040.085	87.115	0.000	0	0.008	1.817	None
(ID3039089 : ID3053303)	11	3039089	3053303	9.171	2280.095	87.721	0.000	0	0.013	3.028	None
(ID3053303 : ID3041901)	11	3053303	3041901	1.997	2520.105	89.941	0.000	0	0.006	1.413	None
(ID3041901 : ID3060410)	11	3041901	3060410	2.609	2760.115	91.456	0.000	0	0.007	1.615	None
(ID3060410 : ID3056149)	11	3060410	3056149	23.793	3000.125	92.446	2.432	0	0.020	4.878	None
(ID3047618 : ID3044794)	12	3047618	3044794	0.921	120.005	144.514	4.256	0	0.004	0.960	None
(ID3044794 : ID3054760)	12	3044794	3054760	6.788	360.015	146.072	4.236	0	0.011	2.605	None
(ID3054760 : ID3043373)	12	3054760	3043373	0.016	600.025	147.383	4.614	0	5.248E-4	0.126	None
(ID3043373 : ID3049043)	12	3043373	3049043	4.177	840.035	148.269	5.239	0	0.009	2.044	None
(ID3049043 : ID3040540)	12	3049043	3040540	1.357	1080.045	149.362	6.356	0	0.005	1.165	None
(ID3040540 : ID3051890)	12	3040540	3051890	6.602	1320.055	150.368	5.826	0	0.011	2.570	None
(ID3051890 : ID3050465)	12	3051890	3050465	4.966	1560.065	152.133	4.336	0	0.009	2.228	None
(ID3050465 : ID3046182)	12	3050465	3046182	1.113	1800.075	153.443	3.452	0	0.004	1.055	None
(ID3046182 : ID3039092)	12	3046182	3039092	12.697	2040.085	152.775	1.505	0	0.015	3.563	None
(ID3039092 : ID3053320)	12	3039092	3053320	8.287	2280.095	152.877	0.977	0	0.012	2.879	None
(ID3053320 : ID3041918)	12	3053320	3041918	2.050	2520.105	154.593	2.234	0	0.006	1.432	None
(ID3041918 : ID3060423)	12	3041918	3060423	7.549	2760.115	156.049	1.394	0	0.011	2.748	None
(ID3039103 : ID3053312)	13	3039103	3053312	2.974	2280.095	419.987	0.728	0	0.007	1.725	None
(ID3053312 : ID3041919)	13	3053312	3041919	6.803	2520.105	419.675	1.295	0	0.011	2.608	None
(ID3041919 : ID3060433)	13	3041919	3060433	2.148	2760.115	419.806	3.323	0	0.006	1.465	None
(ID3060433 : ID3056124)	13	3060433	3056124	22.604	3000.125	418.544	2.028	0	0.020	4.754	None
(ID3056124 : ID3057561)	13	3056124	3057561	1.467	3240.135	416.698	0.000	0	0.005	1.211	None
(ID3047625 : ID3044814)	14	3047625	3044814	1.889	120.005	409.426	5.779	0	0.006	1.374	None
(ID3044814 : ID3054762)	14	3044814	3054762	1.404	360.015	409.059	5.425	0	0.005	1.185	None
(ID3054762 : ID3043367)	14	3054762	3043367	3.502	600.025	408.642	4.318	0	0.008	1.871	None
(ID3043367 : ID3049031)	14	3043367	3049031	0.004	840.035	407.946	3.742	0	2.650E-4	0.064	None
(ID3049031 : ID3040520)	14	3049031	3040520	0.353	1080.045	408.187	3.561	0	0.002	0.594	None
(ID3040520 : ID3051882)	14	3040520	3051882	1.476	1320.055	408.889	2.993	0	0.005	1.215	None
(ID3051882 : ID3050464)	14	3051882	3050464	11.923	1560.065	407.721	3.127	0	0.014	3.453	None
(ID3050464 : ID3046180)	14	3050464	3046180	8.529	1800.075	404.861	2.808	0	0.012	2.920	None
(ID3046180 : ID3039104)	14	3046180	3039104	14.422	2040.085	401.771	2.239	0	0.016	3.798	None
(ID3039104 : ID3053321)	14	3039104	3053321	0.254	2280.095	399.776	2.717	0	0.002	0.504	None
(ID3053321 : ID3041916)	14	3053321	3041916	3.991	2520.105	399.321	2.004	0	0.008	1.998	None
(ID3041916 : ID3060418)	14	3041916	3060418	1.137	2760.115	398.956	0.533	0	0.004	1.066	None
(ID3060418 : ID3056123)	14	3060418	3056123	0.652	3000.125	398.528	0.000	0	0.003	0.808	None
(ID3056123 : ID3057560)	14	3056123	3057560	0.163	3240.135	397.923	0.000	0	0.002	0.404	None
(ID3057560 : ID3068921)	14	3057560	3068921	5.869	3480.145	396.509	0.000	0	0.010	2.423	None
(ID3068921 : ID3061823)	14	3068921	3061823	1.997	3720.155	396.005	0.000	0	0.006	1.413	None
(ID3061823 : ID3067496)	14	3061823	3067496	0.041	3960.165	396.610	0.000	0	8.412E-4	0.202	None
(ID3051902 : ID3050476)	15	3051902	3050476	4.812	1560.065	552.543	5.873	0	0.009	2.194	None
(ID3050476 : ID3046196)	15	3050476	3046196	10.017	1800.075	550.038	5.141	0	0.013	3.165	None
(ID3046196 : ID3039113)	15	3046196	3039113	15.727	2040.085	546.517	4.606	0	0.017	3.966	None
(ID3039113 : ID3053316)	15	3039113	3053316	30.156	2280.095	542.817	2.112	0	0.023	5.491	None
(ID3053316 : ID3041914)	15	3053316	3041914	2.609	2520.105	540.254	0.000	0	0.007	1.615	None
(ID3041914 : ID3060420)	15	3041914	3060420	2.609	2760.115	538.639	0.000	0	0.007	1.615	None
(ID3060420 : ID3056132)	15	3060420	3056132	1.467	3000.125	537.226	0.000	0	0.005	1.211	None
(ID3056132 : ID3057569)	15	3056132	3057569	4.076	3240.135	535.611	0.000	0	0.008	2.019	None
(ID3057569 : ID3068925)	15	3057569	3068925	10.434	3480.145	532.986	0.000	0	0.013	3.230	None
(ID3068925 : ID3061829)	15	3068925	3061829	0.163	3720.155	531.573	0.000	0	0.002	0.404	None
(ID3061829 : ID3067501)	15	3061829	3067501	6.888	3960.165	530.463	0.000	0	0.011	2.625	None
(ID3067501 : ID3070352)	15	3067501	3070352	13.206	4200.175	527.333	0.000	0	0.015	3.634	None
(ID3070352 : ID3064696)	15	3070352	3064696	1.019	4440.185	525.012	0.000	0	0.004	1.009	None
(ID3064696 : ID3066104)	15	3064696	3066104	3.301	4680.195	523.598	0.000	0	0.008	1.817	None
(ID3066104 : ID3059010)	15	3066104	3059010	10.434	4920.205	521.075	0.000	0	0.013	3.230	None
(ID3053317 : ID3041915)	16	3053317	3041915	10.434	2520.105	574.171	0.000	0	0.013	3.230	None
(ID3041915 : ID3060421)	16	3041915	3060421	1.467	2760.115	571.951	0.000	0	0.005	1.211	None
(ID3060421 : ID3056133)	16	3060421	3056133	3.301	3000.125	570.437	0.000	0	0.008	1.817	None
(ID3056133 : ID3057571)	16	3056133	3057571	3.301	3240.135	568.620	0.000	0	0.008	1.817	None
(ID3057571 : ID3068927)	16	3057571	3068927	5.869	3480.145	566.500	0.000	0	0.010	2.423	None
(ID3068927 : ID3061831)	16	3068927	3061831	4.932	3720.155	564.178	0.000	0	0.009	2.221	None
(ID3061831 : ID3067502)	16	3061831	3067502	5.869	3960.165	561.856	0.000	0	0.010	2.423	None
(ID3067502 : ID3070354)	16	3067502	3070354	9.171	4200.175	559.131	0.000	0	0.013	3.028	None
(ID3050453 : ID3046177)	17	3050453	3046177	9.171	1800.075	516.734	0.000	0	0.013	3.028	None
(ID3046177 : ID3039100)	17	3046177	3039100	4.076	2040.085	514.211	0.000	0	0.008	2.019	None
(ID3039100 : ID3053314)	17	3039100	3053314	9.171	2280.095	511.687	0.000	0	0.013	3.028	None
(ID3053314 : ID3041913)	17	3053314	3041913	1.467	2520.105	509.567	0.000	0	0.005	1.211	None
(ID3041913 : ID3060419)	17	3041913	3060419	11.779	2760.115	510.677	0.000	0	0.014	3.432	None
(ID3060419 : ID3056138)	17	3060419	3056138	5.043	3000.125	511.867	0.992	0	0.009	2.246	None
(ID3056138 : ID3057567)	17	3056138	3057567	7.833	3240.135	510.353	0.992	0	0.012	2.799	None
(ID3057567 : ID3068923)	17	3057567	3068923	11.779	3480.145	507.649	0.000	0	0.014	3.432	None
(ID3068923 : ID3061827)	17	3068923	3061827	4.932	3720.155	504.823	0.000	0	0.009	2.221	None
(ID3061827 : ID3067499)	17	3061827	3067499	7.989	3960.165	502.299	0.000	0	0.012	2.826	None
(ID3067499 : ID3070350)	17	3067499	3070350	17.975	4200.175	498.766	0.000	0	0.018	4.240	None
(ID3070350 : ID3064694)	17	3070350	3064694	1.467	4440.185	496.041	0.000	0	0.005	1.211	None
(ID3064694 : ID3066103)	17	3064694	3066103	9.171	4680.195	493.921	0.000	0	0.013	3.028	None
(ID3066103 : ID3059009)	17	3066103	3059009	6.888	4920.205	493.719	0.000	0	0.011	2.625	None
(ID3059009 : ID3063274)	17	3059009	3063274	0.041	5160.215	494.930	0.000	0	8.412E-4	0.202	None
(ID3047607 : ID3044784)	18	3047607	3044784	11.929	120.005	396.167	1.492	0	0.014	3.454	None
(ID3044784 : ID3054737)	18	3044784	3054737	1.997	360.015	396.005	0.000	0	0.006	1.413	None
(ID3054737 : ID3043352)	18	3054737	3043352	4.076	600.025	395.702	0.000	0	0.008	2.019	None
(ID3043352 : ID3049022)	18	3043352	3049022	3.825	840.035	394.394	0.931	0	0.008	1.956	None
(ID3049022 : ID3040518)	18	3049022	3040518	1.185	1080.045	394.010	2.400	0	0.005	1.089	None
(ID3040518 : ID3051881)	18	3040518	3051881	3.737	1320.055	393.371	2.146	0	0.008	1.933	None
(ID3051881 : ID3050449)	18	3051881	3050449	4.257	1560.065	392.038	0.677	0	0.009	2.063	None
(ID3050449 : ID3046174)	18	3050449	3046174	0.367	1800.075	390.957	0.000	0	0.003	0.606	None
(ID3046174 : ID3039097)	18	3046174	3039097	10.434	2040.085	389.040	0.000	0	0.013	3.230	None
(ID3039097 : ID3053311)	18	3039097	3053311	0.652	2280.095	387.828	0.000	0	0.003	0.808	None
(ID3053311 : ID3041910)	18	3053311	3041910	1.997	2520.105	387.525	0.000	0	0.006	1.413	None
(ID3041910 : ID3060417)	18	3041910	3060417	0.367	2760.115	387.122	0.000	0	0.003	0.606	None
(ID3040534 : ID3051883)	19	3040534	3051883	4.662	1320.055	438.391	4.090	0	0.009	2.159	None
(ID3051883 : ID3050460)	19	3051883	3050460	4.242	1560.065	437.788	2.770	0	0.009	2.060	None
(ID3050460 : ID3046185)	19	3050460	3046185	1.807	1800.075	436.237	2.817	0	0.006	1.344	None
(ID3046185 : ID3039102)	19	3046185	3039102	21.864	2040.085	433.577	2.128	0	0.019	4.676	None
(ID3039102 : ID3053313)	19	3039102	3053313	3.311	2280.095	430.755	0.540	0	0.008	1.820	None
(ID3053313 : ID3041911)	19	3053313	3041911	0.041	2520.105	429.922	0.000	0	8.412E-4	0.202	None
(ID3041911 : ID3060424)	19	3041911	3060424	3.665	2760.115	429.451	0.883	0	0.008	1.914	None
(ID3060424 : ID3056125)	19	3060424	3056125	6.673	3000.125	428.139	0.883	0	0.011	2.583	None
(ID3056125 : ID3057562)	19	3056125	3057562	3.301	3240.135	426.288	0.000	0	0.008	1.817	None
(ID3057562 : ID3068931)	19	3057562	3068931	11.651	3480.145	426.623	1.169	0	0.014	3.413	None
(ID3068931 : ID3061824)	19	3068931	3061824	6.622	3720.155	427.329	1.169	0	0.011	2.573	None
(ID3061824 : ID3067505)	19	3061824	3067505	10.668	3960.165	425.507	1.007	0	0.014	3.266	None
(ID3067505 : ID3070357)	19	3067505	3070357	9.327	4200.175	422.695	2.021	0	0.013	3.054	None
(ID3070357 : ID3064690)	19	3070357	3064690	11.146	4440.185	419.841	1.014	0	0.014	3.339	None
(ID3064690 : ID3066112)	19	3064690	3066112	11.089	4680.195	417.755	1.481	0	0.014	3.330	None
(ID3066112 : ID3059003)	19	3066112	3059003	24.225	4920.205	415.029	1.481	0	0.021	4.922	None
(ID3059003 : ID3063269)	19	3059003	3063269	4.932	5160.215	411.954	0.000	0	0.009	2.221	None
(ID3063269 : ID3071762)	19	3063269	3071762	5.869	5400.225	409.632	0.000	0	0.010	2.423	None
(ID3047595 : ID3044782)	20	3047595	3044782	21.562	120.005	317.470	0.000	0	0.019	4.643	None
(ID3044782 : ID3054735)	20	3044782	3054735	1.467	360.015	320.397	0.000	0	0.005	1.211	None
(ID3054735 : ID3043369)	20	3054735	3043369	18.568	600.025	321.061	2.154	0	0.018	4.309	None
(ID3043369 : ID3049037)	20	3043369	3049037	0.855	840.035	321.563	4.432	0	0.004	0.925	None
(ID3049037 : ID3040527)	20	3049037	3040527	0.252	1080.045	321.765	4.617	0	0.002	0.502	None
(ID3040527 : ID3051868)	20	3040527	3051868	22.149	1320.055	321.262	2.339	0	0.020	4.706	None
(ID3051868 : ID3050446)	20	3051868	3050446	0.367	1560.065	320.700	0.000	0	0.003	0.606	None
(ID3050446 : ID3046171)	20	3050446	3046171	1.019	1800.075	319.893	0.000	0	0.004	1.009	None
(ID3046171 : ID3039096)	20	3046171	3039096	6.888	2040.085	318.076	0.000	0	0.011	2.625	None
(ID3039096 : ID3053310)	20	3039096	3053310	0.041	2280.095	316.864	0.000	0	8.412E-4	0.202	None
(ID3053310 : ID3041908)	20	3053310	3041908	5.869	2520.105	315.754	0.000	0	0.010	2.423	None
(ID3041908 : ID3060416)	20	3041908	3060416	1.467	2760.115	313.937	0.000	0	0.005	1.211	None
(ID3053309 : ID3041907)	21	3053309	3041907	3.301	2520.105	278.707	0.000	0	0.008	1.817	None
(ID3041907 : ID3060415)	21	3041907	3060415	0.041	2760.115	277.698	0.000	0	8.412E-4	0.202	None
(ID3047627 : ID3044804)	22	3047627	3044804	1.048	120.005	106.460	5.312	0	0.004	1.024	None
(ID3044804 : ID3054759)	22	3044804	3054759	17.155	360.015	108.751	4.763	0	0.017	4.142	None
(ID3054759 : ID3043366)	22	3054759	3043366	1.613	600.025	111.064	4.089	0	0.005	1.270	None
(ID3043366 : ID3049039)	22	3043366	3049039	6.077	840.035	112.370	4.128	0	0.010	2.465	None
(ID3049039 : ID3040525)	22	3049039	3040525	0.996	1080.045	113.910	4.615	0	0.004	0.998	None
(ID3040525 : ID3051886)	22	3040525	3051886	4.930	1320.055	115.433	4.096	0	0.009	2.220	None
(ID3051886 : ID3050462)	22	3051886	3050462	3.319	1560.065	117.370	3.541	0	0.008	1.822	None
(ID3050462 : ID3046181)	22	3050462	3046181	1.971	1800.075	118.694	2.810	0	0.006	1.404	None
(ID3046181 : ID3039091)	22	3046181	3039091	5.464	2040.085	118.816	1.128	0	0.010	2.338	None
(ID3039091 : ID3053306)	22	3039091	3053306	14.714	2280.095	120.427	0.000	0	0.016	3.836	None
(ID3053306 : ID3041904)	22	3053306	3041904	1.997	2520.105	123.051	0.000	0	0.006	1.413	None
(ID3041904 : ID3060413)	22	3041904	3060413	0.652	2760.115	124.162	0.000	0	0.003	0.808	None
(ID3060413 : ID3056119)	22	3060413	3056119	2.225E-308	3000.125	124.565	0.000	0	0.000	0.000	None
(ID3056119 : ID3057549)	22	3056119	3057549	10.434	3240.135	126.180	0.000	0	0.013	3.230	None
(ID3057549 : ID3068909)	22	3057549	3068909	1.019	3480.145	127.291	0.000	0	0.004	1.009	None
(ID3047636 : ID3044808)	23	3047636	3044808	10.189	120.005	188.841	6.620	0	0.013	3.192	None
(ID3044808 : ID3054754)	23	3044808	3054754	3.585	360.015	190.546	4.769	0	0.008	1.893	None
(ID3054754 : ID3043370)	23	3054754	3043370	0.676	600.025	190.932	4.374	0	0.003	0.822	None
(ID3043370 : ID3049036)	23	3043370	3049036	7.479	840.035	191.925	4.512	0	0.011	2.735	None
(ID3049036 : ID3040526)	23	3049036	3040526	0.053	1080.045	193.197	4.415	0	9.557E-4	0.229	None
(ID3040526 : ID3051887)	23	3040526	3051887	1.152	1320.055	193.538	4.038	0	0.004	1.073	None
(ID3051887 : ID3050458)	23	3051887	3050458	12.981	1560.065	195.419	2.649	0	0.015	3.603	None
(ID3050458 : ID3046167)	23	3050458	3046167	4.410	1800.075	197.559	0.787	0	0.009	2.100	None
(ID3046167 : ID3039094)	23	3046167	3039094	0.041	2040.085	198.154	0.000	0	8.412E-4	0.202	None
(ID3039094 : ID3053319)	23	3039094	3053319	3.667	2280.095	198.919	0.407	0	0.008	1.915	None
(ID3053319 : ID3041905)	23	3053319	3041905	0.902	2520.105	200.030	0.407	0	0.004	0.950	None
(ID3041905 : ID3060414)	23	3041905	3060414	1.997	2760.115	200.980	0.000	0	0.006	1.413	None
(ID3060414 : ID3056120)	23	3060414	3056120	5.869	3000.125	202.898	0.000	0	0.010	2.423	None
(ID3056120 : ID3057553)	23	3056120	3057553	0.041	3240.135	204.210	0.000	0	8.412E-4	0.202	None
(ID3057553 : ID3068913)	23	3057553	3068913	0.041	3480.145	204.412	0.000	0	8.412E-4	0.202	None
(ID3068913 : ID3061817)	23	3068913	3061817	0.163	3720.155	204.715	0.000	0	0.002	0.404	None
(ID3061817 : ID3067488)	23	3061817	3067488	1.019	3960.165	205.422	0.000	0	0.004	1.009	None
(ID3047673 : ID3044861)	24	3047673	3044861	7.100	120.005	175.325	15.239	0	0.011	2.665	None
(ID3044861 : ID3054805)	24	3044861	3054805	3.513	360.015	176.326	14.043	0	0.008	1.874	None
(ID3054805 : ID3043403)	24	3054805	3043403	27.090	600.025	173.925	11.625	0	0.022	5.205	None
(ID3043403 : ID3049073)	24	3043403	3049073	1.518	840.035	172.024	10.678	0	0.005	1.232	None
(ID3049073 : ID3040561)	24	3049073	3040561	5.427	1080.045	173.187	10.595	0	0.010	2.330	None
(ID3040561 : ID3051923)	24	3040561	3051923	1.086	1320.055	173.630	9.851	0	0.004	1.042	None
(ID3051923 : ID3050504)	24	3051923	3050504	0.713	1560.065	173.445	10.032	0	0.004	0.844	None
(ID3050504 : ID3046214)	24	3050504	3046214	11.652	1800.075	175.339	9.609	0	0.014	3.413	None
(ID3046214 : ID3039143)	24	3046214	3039143	0.520	2040.085	176.541	8.927	0	0.003	0.721	None
(ID3039143 : ID3053366)	24	3039143	3053366	3.823	2280.095	177.067	9.341	0	0.008	1.955	None
(ID3053366 : ID3041966)	24	3053366	3041966	1.176	2520.105	178.306	10.165	0	0.005	1.084	None
(ID3041966 : ID3060474)	24	3041966	3060474	6.154	2760.115	179.887	10.750	0	0.010	2.481	None
(ID3060474 : ID3056174)	24	3060474	3056174	6.644	3000.125	182.117	10.112	0	0.011	2.578	None
(ID3039141 : ID3053368)	25	3039141	3053368	11.175	2280.095	188.048	9.535	0	0.014	3.343	None
(ID3053368 : ID3041967)	25	3053368	3041967	1.757	2520.105	190.159	10.476	0	0.006	1.325	None
(ID3041967 : ID3060463)	25	3041967	3060463	4.555	2760.115	191.577	9.864	0	0.009	2.134	None
(ID3060463 : ID3056179)	25	3060463	3056179	2.251	3000.125	192.939	9.582	0	0.006	1.500	None
(ID3056179 : ID3057602)	25	3056179	3057602	22.855	3240.135	195.663	8.953	0	0.020	4.781	None
(ID3057602 : ID3068961)	25	3057602	3068961	0.337	3480.145	197.527	7.985	0	0.002	0.581	None
(ID3068961 : ID3061868)	25	3068961	3061868	3.702	3720.155	198.212	7.951	0	0.008	1.924	None
(ID3061868 : ID3067531)	25	3061868	3067531	5.313	3960.165	200.281	7.526	0	0.010	2.305	None
(ID3067531 : ID3070384)	25	3067531	3070384	4.600	4200.175	202.466	7.133	0	0.009	2.145	None
(ID3070384 : ID3064717)	25	3070384	3064717	0.988	4440.185	203.684	6.540	0	0.004	0.994	None
(ID3064717 : ID3066110)	25	3064717	3066110	9.841	4680.195	203.807	4.499	0	0.013	3.137	None
(ID3066110 : ID3059017)	25	3066110	3059017	0.524	4920.205	203.446	2.787	0	0.003	0.724	None
(ID3059017 : ID3063279)	25	3059017	3063279	2.550	5160.215	202.396	2.994	0	0.007	1.597	None
(ID3063279 : ID3071750)	25	3063279	3071750	11.355	5400.225	201.885	1.672	0	0.014	3.370	None
(ID3071750 : ID3075988)	25	3071750	3075988	27.553	5640.235	204.715	0.000	0	0.022	5.249	None
(ID3075988 : ID3073170)	25	3075988	3073170	5.869	5880.245	208.551	0.000	0	0.010	2.423	None
(ID3073170 : ID3074577)	25	3073170	3074577	1.019	6120.255	210.267	0.000	0	0.004	1.009	None
(ID3074577 : ID3081583)	25	3074577	3081583	1.997	6360.265	211.478	0.000	0	0.006	1.413	None
(ID3081583 : ID3077396)	25	3081583	3077396	0.041	6600.275	212.286	0.000	0	8.412E-4	0.202	None
(ID3041964 : ID3060476)	26	3041964	3060476	2.690	2760.115	516.407	10.274	0	0.007	1.640	None
(ID3060476 : ID3056187)	26	3060476	3056187	2.477	3000.125	515.315	11.156	0	0.007	1.574	None
(ID3056187 : ID3057616)	26	3056187	3057616	4.898	3240.135	513.465	11.010	0	0.009	2.213	None
(ID3057616 : ID3068977)	26	3057616	3068977	6.805	3480.145	511.175	11.208	0	0.011	2.609	None
(ID3068977 : ID3061883)	26	3068977	3061883	3.334	3720.155	509.046	11.716	0	0.008	1.826	None
(ID3061883 : ID3067550)	26	3061883	3067550	3.077	3960.165	507.295	11.498	0	0.007	1.754	None
(ID3067550 : ID3070418)	26	3067550	3070418	31.509	4200.175	508.513	13.150	0	0.023	5.613	None
(ID3070418 : ID3064753)	26	3070418	3064753	2.597	4440.185	509.919	14.585	0	0.007	1.612	None
(ID3064753 : ID3066156)	26	3064753	3066156	2.205	4680.195	508.901	13.465	0	0.006	1.485	None
(ID3066156 : ID3059061)	26	3066156	3059061	7.752	4920.205	507.142	12.880	0	0.012	2.784	None
(ID3059061 : ID3063320)	26	3059061	3063320	1.773	5160.215	505.108	12.769	0	0.006	1.332	None
(ID3063320 : ID3071816)	26	3063320	3071816	10.476	5400.225	502.853	12.746	0	0.013	3.237	None
(ID3071816 : ID3076067)	26	3071816	3076067	1.967	5640.235	501.479	13.555	0	0.006	1.402	None
(ID3076067 : ID3073247)	26	3076067	3073247	3.971	5880.245	500.738	14.401	0	0.008	1.993	None
(ID3073247 : ID3074657)	26	3073247	3074657	7.144	6120.255	498.426	14.497	0	0.011	2.673	None
(ID3074657 : ID3081656)	26	3074657	3081656	2.372	6360.265	496.565	13.845	0	0.006	1.540	None
(ID3081656 : ID3077461)	26	3081656	3077461	3.551	6600.275	495.286	12.715	0	0.008	1.885	None
(ID3077461 : ID3080223)	26	3077461	3080223	3.548	6840.285	493.983	11.383	0	0.008	1.884	None
(ID3080223 : ID3085755)	26	3080223	3085755	3.847	7080.295	492.463	10.460	0	0.008	1.961	None
(ID3085755 : ID3083043)	26	3085755	3083043	16.263	7320.305	489.677	9.429	0	0.017	4.033	None
(ID3083043 : ID3078838)	26	3083043	3078838	5.503	7560.315	486.703	8.361	0	0.010	2.346	None
(ID3078838 : ID3087107)	26	3078838	3087107	5.876	7800.325	484.885	7.148	0	0.010	2.424	None
(ID3087107 : ID3084386)	26	3087107	3084386	4.491	8040.335	483.264	5.681	0	0.009	2.119	None
(ID3084386 : ID3088430)	26	3084386	3088430	17.232	8280.345	480.711	3.901	0	0.017	4.151	None
(ID3041965 : ID3060461)	27	3041965	3060461	5.816	2760.115	121.235	9.077	0	0.010	2.412	None
(ID3044820 : ID3054778)	28	3044820	3054778	10.196	360.015	65.849	7.634	0	0.013	3.193	None
(ID3054778 : ID3043393)	28	3054778	3043393	0.242	600.025	67.486	8.141	0	0.002	0.492	None
(ID3043393 : ID3049064)	28	3043393	3049064	2.450	840.035	68.181	8.840	0	0.007	1.565	None
(ID3049064 : ID3040551)	28	3049064	3040551	3.509	1080.045	69.538	8.707	0	0.008	1.873	None
(ID3040551 : ID3051906)	28	3040551	3051906	2.885	1320.055	70.912	7.566	0	0.007	1.698	None
(ID3051906 : ID3050488)	28	3051906	3050488	0.273	1560.065	71.729	7.220	0	0.002	0.522	None
(ID3050488 : ID3046210)	28	3050488	3046210	0.243	1800.075	72.088	7.576	0	0.002	0.493	None
(ID3046210 : ID3039131)	28	3046210	3039131	1.912	2040.085	71.672	7.401	0	0.006	1.383	None
(ID3039131 : ID3053353)	28	3039131	3053353	5.065	2280.095	72.121	7.458	0	0.009	2.251	None
(ID3053353 : ID3041962)	28	3053353	3041962	3.331	2520.105	73.778	8.533	0	0.008	1.825	None
(ID3041962 : ID3060489)	28	3041962	3060489	14.669	2760.115	74.842	11.078	0	0.016	3.830	None
(ID3060489 : ID3056201)	28	3060489	3056201	5.129	3000.125	76.283	13.505	0	0.009	2.265	None
(ID3056201 : ID3057624)	28	3056201	3057624	2.531	3240.135	77.094	13.295	0	0.007	1.591	None
(ID3057624 : ID3068972)	28	3057624	3068972	1.878	3480.145	76.735	11.860	0	0.006	1.370	None
(ID3068972 : ID3061880)	28	3068972	3061880	0.161	3720.155	76.439	11.373	0	0.002	0.402	None
(ID3061880 : ID3067548)	28	3061880	3067548	1.189	3960.165	76.818	11.292	0	0.005	1.090	None
(ID3067548 : ID3070390)	28	3067548	3070390	4.832	4200.175	77.552	9.970	0	0.009	2.198	None
(ID3070390 : ID3064722)	28	3070390	3064722	6.406	4440.185	78.584	7.904	0	0.011	2.531	None
(ID3064722 : ID3066132)	28	3064722	3066132	1.973	4680.195	80.036	6.698	0	0.006	1.405	None
(ID3066132 : ID3059030)	28	3066132	3059030	1.053	4920.205	81.153	6.234	0	0.004	1.026	None
(ID3059030 : ID3063299)	28	3059030	3063299	1.511	5160.215	82.128	6.295	0	0.005	1.229	None
(ID3063299 : ID3071782)	28	3063299	3071782	2.488	5400.225	82.932	5.868	0	0.007	1.577	None
(ID3071782 : ID3076013)	28	3071782	3076013	7.209	5640.235	84.408	4.528	0	0.011	2.685	None
(ID3076013 : ID3073166)	28	3076013	3073166	31.663	5880.245	87.623	1.963	0	0.023	5.627	None
(ID3073166 : ID3074575)	28	3073166	3074575	5.869	6120.255	88.427	0.000	0	0.010	2.423	None
(ID3074575 : ID3081581)	28	3074575	3081581	0.041	6360.265	87.317	0.000	0	8.412E-4	0.202	None
(ID3081581 : ID3077415)	28	3081581	3077415	8.208	6600.275	88.767	0.482	0	0.012	2.865	None
(ID3077415 : ID3080160)	28	3077415	3080160	10.892	6840.285	91.694	0.482	0	0.014	3.300	None
(ID3080160 : ID3085695)	28	3080160	3085695	0.041	7080.295	93.374	0.000	0	8.412E-4	0.202	None
(ID3044848 : ID3054803)	29	3044848	3054803	0.433	360.015	416.497	12.387	0	0.003	0.658	None
(ID3054803 : ID3043413)	29	3054803	3043413	2.893	600.025	415.967	12.259	0	0.007	1.701	None
(ID3043413 : ID3049076)	29	3043413	3049076	0.579	840.035	415.564	11.844	0	0.003	0.761	None
(ID3049076 : ID3040568)	29	3049076	3040568	0.084	1080.045	415.837	11.878	0	0.001	0.290	None
(ID3040568 : ID3051932)	29	3040568	3051932	0.456	1320.055	415.420	11.865	0	0.003	0.675	None
(ID3051932 : ID3050508)	29	3051932	3050508	5.395	1560.065	414.047	11.264	0	0.010	2.323	None
(ID3050508 : ID3046222)	29	3050508	3046222	1.577	1800.075	412.381	10.929	0	0.005	1.256	None
(ID3046222 : ID3039146)	29	3046222	3039146	12.124	2040.085	410.151	10.437	0	0.015	3.482	None
(ID3039146 : ID3053365)	29	3039146	3053365	0.460	2280.095	408.252	9.607	0	0.003	0.678	None
(ID3053365 : ID3041963)	29	3053365	3041963	2.461	2520.105	407.187	9.405	0	0.007	1.569	None
(ID3041963 : ID3060465)	29	3041963	3060465	0.489	2760.115	406.054	9.370	0	0.003	0.699	None
(ID3060465 : ID3056173)	29	3060465	3056173	3.673	3000.125	404.803	9.023	0	0.008	1.916	None
(ID3056173 : ID3057604)	29	3056173	3057604	0.583	3240.135	403.580	8.493	0	0.003	0.764	None
(ID3057604 : ID3068955)	29	3057604	3068955	8.103	3480.145	401.919	7.807	0	0.012	2.847	None
(ID3068955 : ID3061865)	29	3068955	3061865	2.715	3720.155	399.757	7.391	0	0.007	1.648	None
(ID3061865 : ID3067521)	29	3061865	3067521	3.210	3960.165	398.681	6.594	0	0.007	1.792	None
(ID3067521 : ID3070365)	29	3067521	3070365	5.779	4200.175	397.767	4.730	0	0.010	2.404	None
(ID3070365 : ID3064702)	29	3070365	3064702	1.764	4440.185	396.620	3.274	0	0.006	1.328	None
(ID3064702 : ID3066098)	29	3064702	3066098	8.021	4680.195	396.018	1.411	0	0.012	2.832	None
(ID3066098 : ID3059001)	29	3066098	3059001	4.076	4920.205	394.894	0.000	0	0.008	2.019	None
(ID3047703 : ID3044890)	30	3047703	3044890	0.071	120.005	5.026	20.505	0	0.001	0.267	None
(ID3044890 : ID3054841)	30	3044890	3054841	10.535	360.015	6.696	20.663	0	0.014	3.246	None
(ID3054841 : ID3043465)	30	3054841	3043465	0.669	600.025	8.678	21.080	0	0.003	0.818	None
(ID3043465 : ID3049089)	30	3043465	3049089	124.172	840.035	4.530	17.981	0	0.046	11.143	None
(ID3049089 : ID3040583)	30	3049089	3040583	3.728	1080.045	0.942	14.528	0	0.008	1.931	None
(ID3040583 : ID3051929)	30	3040583	3051929	11.729	1320.055	2.845	12.900	0	0.014	3.425	None
(ID3051929 : ID3050490)	30	3051929	3050490	28.997	1560.065	1.903	9.577	0	0.022	5.385	None
(ID3050490 : ID3046218)	30	3050490	3046218	4.800	1800.075	0.823	8.395	0	0.009	2.191	None
(ID3046218 : ID3039144)	30	3046218	3039144	0.677	2040.085	2.056	9.119	0	0.003	0.823	None
(ID3039144 : ID3053364)	30	3039144	3053364	6.282	2280.095	3.700	9.348	0	0.010	2.506	None
(ID3053364 : ID3041960)	30	3053364	3041960	0.814	2520.105	5.308	9.327	0	0.004	0.902	None
(ID3041960 : ID3060469)	30	3041960	3060469	1.992	2760.115	5.059	9.406	0	0.006	1.412	None
(ID3060469 : ID3056196)	30	3060469	3056196	13.794	3000.125	5.318	11.369	0	0.015	3.714	None
(ID3056196 : ID3057631)	30	3056196	3057631	8.541	3240.135	7.612	13.380	0	0.012	2.923	None
(ID3039147 : ID3053367)	31	3039147	3053367	0.363	2280.095	471.161	10.117	0	0.003	0.602	None
(ID3053367 : ID3041961)	31	3053367	3041961	2.608	2520.105	470.814	9.616	0	0.007	1.615	None
(ID3041961 : ID3060467)	31	3041961	3060467	2.491	2760.115	469.386	9.251	0	0.007	1.578	None
(ID3060467 : ID3056168)	31	3060467	3056168	10.835	3000.125	467.259	8.423	0	0.014	3.292	None
(ID3056168 : ID3057589)	31	3056168	3057589	6.736	3240.135	465.068	6.492	0	0.011	2.595	None
(ID3057589 : ID3068936)	31	3057589	3068936	10.557	3480.145	462.707	4.923	0	0.014	3.249	None
(ID3068936 : ID3061848)	31	3068936	3061848	1.005	3720.155	460.721	4.515	0	0.004	1.003	None
(ID3061848 : ID3067517)	31	3061848	3067517	0.341	3960.165	459.991	4.821	0	0.002	0.584	None
(ID3067517 : ID3070369)	31	3067517	3070369	7.427	4200.175	458.400	4.652	0	0.011	2.725	None
(ID3070369 : ID3064704)	31	3070369	3064704	0.376	4440.185	456.958	4.069	0	0.003	0.613	None
(ID3064704 : ID3066101)	31	3064704	3066101	15.713	4680.195	456.254	1.892	0	0.017	3.964	None
(ID3066101 : ID3059006)	31	3066101	3059006	3.301	4920.205	454.754	0.000	0	0.008	1.817	None
(ID3059006 : ID3063271)	31	3059006	3063271	2.609	5160.215	453.038	0.000	0	0.007	1.615	None
(ID3063271 : ID3071765)	31	3063271	3071765	205.466	5400.225	445.064	0.000	0	0.060	14.334	None
(ID3071765 : ID3075999)	31	3071765	3075999	1.019	5640.235	438.401	0.000	0	0.004	1.009	None
(ID3075999 : ID3073188)	31	3075999	3073188	59.918	5880.245	435.361	1.553	0	0.032	7.741	None
(ID3073188 : ID3074588)	31	3073188	3074588	14.471	6120.255	430.717	1.553	0	0.016	3.804	None
(ID3074588 : ID3081595)	31	3074588	3081595	1.997	6360.265	428.913	0.000	0	0.006	1.413	None
(ID3047648 : ID3044836)	32	3047648	3044836	0.204	120.005	243.855	10.044	0	0.002	0.452	None
(ID3044836 : ID3054787)	32	3044836	3054787	2.805	360.015	244.615	10.255	0	0.007	1.675	None
(ID3054787 : ID3043404)	32	3054787	3043404	1.682	600.025	244.806	10.195	0	0.005	1.297	None
(ID3043404 : ID3049066)	32	3043404	3049066	2.891	840.035	245.009	10.080	0	0.007	1.700	None
(ID3049066 : ID3040560)	32	3049066	3040560	0.303	1080.045	246.074	9.853	0	0.002	0.551	None
(ID3040560 : ID3051916)	32	3040560	3051916	2.906	1320.055	247.000	9.212	0	0.007	1.705	None
(ID3051916 : ID3050496)	32	3051916	3050496	9.349	1560.065	249.237	8.660	0	0.013	3.058	None
(ID3050496 : ID3046212)	32	3050496	3046212	1.169	1800.075	251.303	8.540	0	0.005	1.081	None
(ID3046212 : ID3039137)	32	3046212	3039137	0.770	2040.085	252.149	8.187	0	0.004	0.877	None
(ID3039137 : ID3053363)	32	3039137	3053363	2.806	2280.095	253.243	8.161	0	0.007	1.675	None
(ID3053363 : ID3041958)	32	3053363	3041958	0.037	2520.105	253.934	8.456	0	7.995E-4	0.192	None
(ID3041958 : ID3060456)	32	3041958	3060456	2.402	2760.115	254.395	7.924	0	0.006	1.550	None
(ID3060456 : ID3056166)	32	3060456	3056166	1.502	3000.125	255.544	7.227	0	0.005	1.225	None
(ID3056166 : ID3057585)	32	3056166	3057585	4.535	3240.135	256.807	6.241	0	0.009	2.129	None
(ID3057585 : ID3068940)	32	3057585	3068940	1.612	3480.145	257.003	4.994	0	0.005	1.270	None
(ID3068940 : ID3061839)	32	3068940	3061839	2.703	3720.155	256.829	3.809	0	0.007	1.644	None
(ID3061839 : ID3067491)	32	3061839	3067491	9.347	3960.165	257.270	1.522	0	0.013	3.057	None
(ID3067491 : ID3070340)	32	3067491	3070340	3.301	4200.175	256.500	0.000	0	0.008	1.817	None
(ID3070340 : ID3064682)	32	3070340	3064682	0.163	4440.185	255.793	0.000	0	0.002	0.404	None
(ID3039126 : ID3053356)	33	3039126	3053356	11.748	2280.095	446.939	6.961	0	0.014	3.427	None
(ID3053356 : ID3041959)	33	3053356	3041959	1.450	2520.105	444.994	8.216	0	0.005	1.204	None
(ID3041959 : ID3060464)	33	3041959	3060464	1.343	2760.115	443.984	8.821	0	0.005	1.159	None
(ID3060464 : ID3056171)	33	3060464	3056171	3.237	3000.125	442.628	8.745	0	0.007	1.799	None
(ID3056171 : ID3057605)	33	3056171	3057605	1.551	3240.135	441.180	8.294	0	0.005	1.245	None
(ID3057605 : ID3068998)	33	3057605	3068998	76.056	3480.145	442.882	11.872	0	0.036	8.721	None
(ID3068998 : ID3061905)	33	3068998	3061905	2.707	3720.155	444.391	15.397	0	0.007	1.645	None
(ID3061905 : ID3067569)	33	3061905	3067569	1.385	3960.165	443.027	15.042	0	0.005	1.177	None
(ID3067569 : ID3070414)	33	3067569	3070414	4.515	4200.175	441.407	14.836	0	0.009	2.125	None
(ID3070414 : ID3064751)	33	3070414	3064751	1.863	4440.185	439.931	14.271	0	0.006	1.365	None
(ID3064751 : ID3066154)	33	3064751	3066154	1.367	4680.195	439.622	13.153	0	0.005	1.169	None
(ID3066154 : ID3059050)	33	3066154	3059050	19.002	4920.205	437.954	11.309	0	0.018	4.359	None
(ID3047624 : ID3044802)	34	3047624	3044802	1.953	120.005	274.190	5.055	0	0.006	1.398	None
(ID3044802 : ID3054749)	34	3044802	3054749	1.648	360.015	274.713	3.934	0	0.005	1.284	None
(ID3054749 : ID3043361)	34	3054749	3043361	3.313	600.025	274.453	2.983	0	0.008	1.820	None
(ID3043361 : ID3049050)	34	3043361	3049050	25.144	840.035	272.685	4.744	0	0.021	5.014	None
(ID3049050 : ID3040565)	34	3049050	3040565	44.662	1080.045	274.082	9.334	0	0.028	6.683	None
(ID3040565 : ID3051928)	34	3040565	3051928	2.728	1320.055	277.267	11.319	0	0.007	1.652	None
(ID3051928 : ID3050510)	34	3051928	3050510	5.267	1560.065	279.169	11.140	0	0.010	2.295	None
(ID3050510 : ID3046223)	34	3050510	3046223	20.062	1800.075	278.069	11.245	0	0.019	4.479	None
(ID3046223 : ID3039145)	34	3046223	3039145	7.844	2040.085	274.943	10.127	0	0.012	2.801	None
(ID3039145 : ID3053348)	34	3039145	3053348	5.045	2280.095	273.500	8.067	0	0.009	2.246	None
(ID3053348 : ID3041956)	34	3053348	3041956	3.022	2520.105	272.120	7.373	0	0.007	1.738	None
(ID3041956 : ID3060458)	34	3041956	3060458	1.624	2760.115	271.935	7.673	0	0.005	1.274	None
(ID3060458 : ID3056162)	34	3060458	3056162	5.353	3000.125	273.526	7.040	0	0.010	2.314	None
(ID3056162 : ID3057586)	34	3056162	3057586	0.934	3240.135	274.693	5.952	0	0.004	0.967	None
(ID3057586 : ID3068937)	34	3057586	3068937	2.408	3480.145	274.325	5.002	0	0.006	1.552	None
(ID3068937 : ID3061842)	34	3068937	3061842	0.540	3720.155	273.848	4.133	0	0.003	0.735	None
(ID3061842 : ID3067507)	34	3061842	3067507	2.014	3960.165	274.512	3.346	0	0.006	1.419	None
(ID3067507 : ID3070341)	34	3067507	3070341	9.312	4200.175	274.619	1.457	0	0.013	3.052	None
(ID3070341 : ID3064700)	34	3070341	3064700	7.626	4440.185	274.334	1.370	0	0.012	2.761	None
(ID3064700 : ID3066111)	34	3064700	3066111	3.575	4680.195	273.569	2.887	0	0.008	1.891	None
(ID3066111 : ID3059019)	34	3066111	3059019	0.856	4920.205	272.271	3.318	0	0.004	0.925	None
(ID3059019 : ID3063286)	34	3059019	3063286	0.942	5160.215	272.350	3.797	0	0.004	0.970	None
(ID3063286 : ID3071771)	34	3063286	3071771	1.701	5400.225	272.255	3.625	0	0.005	1.304	None
(ID3071771 : ID3076010)	34	3071771	3076010	5.580	5640.235	272.896	3.311	0	0.010	2.362	None
(ID3076010 : ID3073190)	34	3076010	3073190	2.381	5880.245	274.800	3.629	0	0.006	1.543	None
(ID3073190 : ID3074580)	34	3073190	3074580	24.019	6120.255	274.037	1.948	0	0.020	4.901	None
(ID3074580 : ID3081586)	34	3074580	3081586	0.163	6360.265	272.348	0.000	0	0.002	0.404	None
(ID3081586 : ID3077398)	34	3081586	3077398	0.163	6600.275	271.944	0.000	0	0.002	0.404	None
(ID3077398 : ID3080165)	34	3077398	3080165	13.206	6840.285	269.925	0.000	0	0.015	3.634	None
(ID3080165 : ID3085699)	34	3080165	3085699	1.019	7080.295	268.613	0.000	0	0.004	1.009	None
(ID3085699 : ID3082996)	34	3085699	3082996	0.652	7320.305	269.521	0.000	0	0.003	0.808	None
(ID3082996 : ID3078790)	34	3082996	3078790	2.225E-308	7560.315	269.925	0.000	0	0.000	0.000	None
(ID3047639 : ID3044827)	35	3047639	3044827	3.907	120.005	403.158	8.865	0	0.008	1.977	None
(ID3044827 : ID3054790)	35	3044827	3054790	21.797	360.015	404.447	9.948	0	0.019	4.669	None
(ID3054790 : ID3043407)	35	3054790	3043407	1.689	600.025	406.053	10.458	0	0.005	1.300	None
(ID3043407 : ID3049065)	35	3043407	3049065	0.957	840.035	405.274	9.772	0	0.004	0.978	None
(ID3049065 : ID3040558)	35	3049065	3040558	0.018	1080.045	405.037	9.315	0	5.528E-4	0.133	None
(ID3040558 : ID3051918)	35	3040558	3051918	7.409	1320.055	403.648	8.996	0	0.011	2.722	None
(ID3051918 : ID3050499)	35	3051918	3050499	3.503	1560.065	401.394	8.767	0	0.008	1.872	None
(ID3050499 : ID3046216)	35	3050499	3046216	0.135	1800.075	400.280	8.841	0	0.002	0.368	None
(ID3046216 : ID3039142)	35	3046216	3039142	10.474	2040.085	398.482	8.711	0	0.013	3.236	None
(ID3039142 : ID3053355)	35	3039142	3053355	1.492	2280.095	396.362	8.256	0	0.005	1.221	None
(ID3053355 : ID3041957)	35	3053355	3041957	6.567	2520.105	394.579	8.009	0	0.011	2.563	None
(ID3041957 : ID3060454)	35	3041957	3060454	1.658	2760.115	392.773	7.735	0	0.005	1.287	None
(ID3047620 : ID3044806)	36	3047620	3044806	5.498	120.005	475.360	4.810	0	0.010	2.345	None
(ID3044806 : ID3054767)	36	3044806	3054767	0.069	360.015	474.216	5.099	0	0.001	0.263	None
(ID3054767 : ID3043379)	36	3054767	3043379	15.606	600.025	472.259	5.176	0	0.016	3.950	None
(ID3043379 : ID3049052)	36	3043379	3049052	5.219	840.035	469.717	6.114	0	0.010	2.284	None
(ID3049052 : ID3040544)	36	3049052	3040544	0.664	1080.045	468.743	7.073	0	0.003	0.815	None
(ID3040544 : ID3051905)	36	3040544	3051905	3.481	1320.055	467.406	6.989	0	0.008	1.866	None
(ID3051905 : ID3050484)	36	3051905	3050484	1.263	1560.065	465.916	6.875	0	0.005	1.124	None
(ID3050484 : ID3046205)	36	3050484	3046205	6.240	1800.075	464.114	6.692	0	0.010	2.498	None
(ID3046205 : ID3039124)	36	3046205	3039124	5.896	2040.085	461.733	6.150	0	0.010	2.428	None
(ID3039124 : ID3053359)	36	3039124	3053359	7.112	2280.095	461.211	6.910	0	0.011	2.667	None
(ID3053359 : ID3041954)	36	3053359	3041954	4.732	2520.105	460.781	7.794	0	0.009	2.175	None
(ID3041954 : ID3060459)	36	3041954	3060459	0.566	2760.115	459.418	7.697	0	0.003	0.752	None
(ID3060459 : ID3056167)	36	3060459	3056167	8.960	3000.125	457.678	7.435	0	0.012	2.993	None
(ID3056167 : ID3057594)	36	3056167	3057594	3.507	3240.135	455.328	6.839	0	0.008	1.873	None
(ID3057594 : ID3068938)	36	3057594	3068938	7.968	3480.145	453.615	5.536	0	0.012	2.823	None
(ID3068938 : ID3061846)	36	3068938	3061846	1.948	3720.155	452.132	4.362	0	0.006	1.396	None
(ID3061846 : ID3067520)	36	3061846	3067520	1.484	3960.165	451.179	4.914	0	0.005	1.218	None
(ID3067520 : ID3070379)	36	3067520	3070379	4.870	4200.175	449.885	5.839	0	0.009	2.207	None
(ID3070379 : ID3064723)	36	3070379	3064723	0.572	4440.185	448.729	6.571	0	0.003	0.756	None
(ID3064723 : ID3066133)	36	3064723	3066133	0.561	4680.195	448.276	6.768	0	0.003	0.749	None
(ID3066133 : ID3059034)	36	3066133	3059034	9.080	4920.205	446.435	6.500	0	0.013	3.013	None
(ID3059034 : ID3063295)	36	3059034	3063295	3.472	5160.215	444.172	5.855	0	0.008	1.863	None
(ID3063295 : ID3071779)	36	3063295	3071779	7.926	5400.225	442.017	5.131	0	0.012	2.815	None
(ID3071779 : ID3076018)	36	3071779	3076018	0.228	5640.235	440.808	4.797	0	0.002	0.477	None
(ID3076018 : ID3073193)	36	3076018	3073193	1.268	5880.245	440.449	4.505	0	0.005	1.126	None
(ID3073193 : ID3074589)	36	3073193	3074589	29.396	6120.255	438.295	2.181	0	0.023	5.422	None
(ID3074589 : ID3081596)	36	3074589	3081596	1.019	6360.265	436.181	0.000	0	0.004	1.009	None
(ID3081596 : ID3077406)	36	3081596	3077406	1.019	6600.275	435.171	0.000	0	0.004	1.009	None
(ID3039140 : ID3053362)	37	3039140	3053362	6.287	2280.095	535.241	8.236	0	0.010	2.507	None
(ID3053362 : ID3041955)	37	3053362	3041955	5.735	2520.105	532.854	7.830	0	0.010	2.395	None
(ID3041955 : ID3060460)	37	3041955	3060460	2.394	2760.115	531.034	7.805	0	0.006	1.547	None
(ID3060460 : ID3056163)	37	3060460	3056163	10.051	3000.125	529.010	7.313	0	0.013	3.170	None
(ID3056163 : ID3057597)	37	3056163	3057597	0.295	3240.135	527.476	6.650	0	0.002	0.543	None
(ID3057597 : ID3068957)	37	3057597	3068957	4.634	3480.145	526.221	7.036	0	0.009	2.153	None
(ID3068957 : ID3061867)	37	3068957	3061867	1.805	3720.155	524.544	7.494	0	0.006	1.343	None
(ID3061867 : ID3067536)	37	3061867	3067536	10.121	3960.165	522.380	8.137	0	0.013	3.181	None
(ID3067536 : ID3070385)	37	3067536	3070385	25.918	4200.175	518.368	7.902	0	0.021	5.091	None
(ID3070385 : ID3064718)	37	3070385	3064718	2.214	4440.185	515.459	6.681	0	0.006	1.488	None
(ID3064718 : ID3066138)	37	3064718	3066138	22.593	4680.195	517.309	6.722	0	0.020	4.753	None
(ID3066138 : ID3059029)	37	3066138	3059029	13.985	4920.205	517.888	6.605	0	0.016	3.740	None
(ID3059029 : ID3063294)	37	3059029	3063294	4.638	5160.215	515.199	5.399	0	0.009	2.154	None
(ID3063294 : ID3071767)	37	3063294	3071767	25.146	5400.225	514.619	2.475	0	0.021	5.015	None
(ID3044849 : ID3054795)	38	3044849	3054795	2.991	360.015	234.081	11.697	0	0.007	1.730	None
(ID3054795 : ID3043406)	38	3054795	3043406	1.903	600.025	234.035	10.711	0	0.006	1.379	None
(ID3043406 : ID3049068)	38	3043406	3049068	4.892	840.035	234.530	10.481	0	0.009	2.212	None
(ID3049068 : ID3040562)	38	3049068	3040562	0.799	1080.045	236.001	10.326	0	0.004	0.894	None
(ID3040562 : ID3051922)	38	3040562	3051922	5.087	1320.055	237.418	9.657	0	0.009	2.255	None
(ID3051922 : ID3050502)	38	3051922	3050502	7.278	1560.065	239.794	9.474	0	0.011	2.698	None
(ID3050502 : ID3046213)	38	3050502	3046213	4.087	1800.075	241.966	9.151	0	0.008	2.022	None
(ID3046213 : ID3039136)	38	3046213	3039136	1.267	2040.085	243.235	8.225	0	0.005	1.126	None
(ID3039136 : ID3053360)	38	3039136	3053360	4.667	2280.095	244.717	8.078	0	0.009	2.160	None
(ID3053360 : ID3041953)	38	3053360	3041953	0.575	2520.105	245.750	7.921	0	0.003	0.758	None
(ID3041953 : ID3060444)	38	3041953	3060444	5.359	2760.115	246.290	6.532	0	0.010	2.315	None
(ID3060444 : ID3056150)	38	3060444	3056150	4.807	3000.125	247.901	5.196	0	0.009	2.193	None
(ID3056150 : ID3057576)	38	3056150	3057576	4.140	3240.135	249.371	3.946	0	0.008	2.035	None
(ID3057576 : ID3068915)	38	3057576	3068915	10.731	3480.145	249.159	1.510	0	0.014	3.276	None
(ID3068915 : ID3061819)	38	3068915	3061819	0.652	3720.155	248.929	0.000	0	0.003	0.808	None
(ID3061819 : ID3067490)	38	3061819	3067490	0.652	3960.165	249.736	0.000	0	0.003	0.808	None
(ID3067490 : ID3070339)	38	3067490	3070339	3.301	4200.175	249.232	0.000	0	0.008	1.817	None
(ID3047654 : ID3044842)	39	3047654	3044842	1.080	120.005	4.767	11.001	0	0.004	1.039	None
(ID3044842 : ID3054802)	39	3044842	3054802	11.078	360.015	5.722	11.742	0	0.014	3.328	None
(ID3054802 : ID3043415)	39	3054802	3043415	3.440	600.025	8.120	12.589	0	0.008	1.855	None
(ID3043415 : ID3049093)	39	3043415	3049093	15.631	840.035	10.531	13.964	0	0.016	3.954	None
(ID3049093 : ID3040588)	39	3049093	3040588	0.875	1080.045	12.438	15.472	0	0.004	0.935	None
(ID3040588 : ID3051958)	39	3040588	3051958	4.491	1320.055	13.898	15.881	0	0.009	2.119	None
(ID3051958 : ID3050537)	39	3051958	3050537	3.452	1560.065	14.055	16.372	0	0.008	1.858	None
(ID3050537 : ID3046245)	39	3050537	3046245	5.588	1800.075	14.234	16.141	0	0.010	2.364	None
(ID3046245 : ID3039176)	39	3046245	3039176	0.182	2040.085	15.221	15.823	0	0.002	0.427	None
(ID3039176 : ID3053382)	39	3039176	3053382	5.610	2280.095	14.899	14.864	0	0.010	2.369	None
(ID3053382 : ID3041982)	39	3053382	3041982	0.086	2520.105	14.559	13.593	0	0.001	0.293	None
(ID3041982 : ID3060490)	39	3041982	3060490	0.324	2760.115	14.183	13.442	0	0.002	0.570	None
(ID3060490 : ID3056198)	39	3060490	3056198	1.341	3000.125	14.475	13.480	0	0.005	1.158	None
(ID3056198 : ID3057635)	39	3056198	3057635	1.518	3240.135	15.407	14.057	0	0.005	1.232	None
(ID3057635 : ID3068989)	39	3057635	3068989	0.413	3480.145	16.021	14.364	0	0.003	0.643	None
(ID3068989 : ID3061899)	39	3068989	3061899	1.869	3720.155	15.593	14.165	0	0.006	1.367	None
(ID3061899 : ID3067565)	39	3061899	3067565	0.057	3960.165	14.806	14.103	0	9.927E-4	0.238	None
(ID3067565 : ID3070415)	39	3067565	3070415	1.111	4200.175	14.467	14.516	0	0.004	1.054	None
(ID3070415 : ID3064752)	39	3070415	3064752	2.019	4440.185	14.777	14.533	0	0.006	1.421	None
(ID3047642 : ID3044825)	40	3047642	3044825	0.251	120.005	161.764	9.163	0	0.002	0.501	None
(ID3044825 : ID3054777)	40	3044825	3054777	6.631	360.015	162.914	8.337	0	0.011	2.575	None
(ID3054777 : ID3043386)	40	3054777	3043386	1.034	600.025	164.092	7.253	0	0.004	1.017	None
(ID3043386 : ID3049060)	40	3043386	3049060	2.957	840.035	164.631	7.436	0	0.007	1.720	None
(ID3049060 : ID3040555)	40	3049060	3040555	1.566	1080.045	165.608	8.545	0	0.005	1.251	None
(ID3040555 : ID3051891)	40	3040555	3051891	20.617	1320.055	166.919	6.858	0	0.019	4.541	None
(ID3051891 : ID3050470)	40	3051891	3050470	2.772	1560.065	168.597	4.697	0	0.007	1.665	None
(ID3050470 : ID3046189)	40	3050470	3046189	0.786	1800.075	169.739	4.326	0	0.004	0.887	None
(ID3046189 : ID3039148)	40	3046189	3039148	65.548	2040.085	167.573	7.212	0	0.034	8.096	None
(ID3039148 : ID3053375)	40	3039148	3053375	4.372	2280.095	165.610	11.324	0	0.009	2.091	None
(ID3053375 : ID3041983)	40	3053375	3041983	5.641	2520.105	167.022	13.012	0	0.010	2.375	None
(ID3041983 : ID3060493)	40	3041983	3060493	11.709	2760.115	169.630	13.776	0	0.014	3.422	None
(ID3060493 : ID3056207)	40	3060493	3056207	4.528	3000.125	172.271	14.281	0	0.009	2.128	None
(ID3056207 : ID3057638)	40	3056207	3057638	18.056	3240.135	175.324	14.875	0	0.018	4.249	None
(ID3057638 : ID3068984)	40	3057638	3068984	3.538	3480.145	177.340	14.018	0	0.008	1.881	None
(ID3068984 : ID3061881)	40	3068984	3061881	1.912	3720.155	177.471	12.434	0	0.006	1.383	None
(ID3061881 : ID3067545)	40	3061881	3067545	10.947	3960.165	179.277	11.255	0	0.014	3.309	None
(ID3067545 : ID3070399)	40	3067545	3070399	0.108	4200.175	180.689	10.670	0	0.001	0.329	None
(ID3070399 : ID3064736)	40	3070399	3064736	6.954	4440.185	181.848	10.516	0	0.011	2.637	None
(ID3064736 : ID3066130)	40	3064736	3066130	20.996	4680.195	182.103	8.385	0	0.019	4.582	None
(ID3066130 : ID3059032)	40	3066130	3059032	17.290	4920.205	183.122	6.340	0	0.017	4.158	None
(ID3059032 : ID3063291)	40	3059032	3063291	5.567	5160.215	186.142	5.614	0	0.010	2.359	None
(ID3063291 : ID3071770)	40	3063291	3071770	22.236	5400.225	188.678	3.166	0	0.020	4.715	None
(ID3047705 : ID3044891)	41	3047705	3044891	0.979	120.005	190.322	20.643	0	0.004	0.989	None
(ID3044891 : ID3054837)	41	3044891	3054837	5.379	360.015	191.033	20.005	0	0.010	2.319	None
(ID3054837 : ID3043461)	41	3054837	3043461	1.621	600.025	191.637	20.051	0	0.005	1.273	None
(ID3043461 : ID3049112)	41	3043461	3049112	11.156	840.035	192.654	19.749	0	0.014	3.340	None
(ID3049112 : ID3040610)	41	3049112	3040610	0.275	1080.045	194.305	19.284	0	0.002	0.525	None
(ID3040610 : ID3051956)	41	3040610	3051956	13.930	1320.055	193.913	17.720	0	0.016	3.732	None
(ID3051956 : ID3050523)	41	3051956	3050523	3.206	1560.065	193.553	15.048	0	0.007	1.791	None
(ID3050523 : ID3046229)	41	3050523	3046229	4.161	1800.075	193.922	13.169	0	0.008	2.040	None
(ID3046229 : ID3039159)	41	3046229	3039159	1.219	2040.085	194.653	12.343	0	0.005	1.104	None
(ID3039159 : ID3053378)	41	3039159	3053378	12.139	2280.095	196.883	12.869	0	0.015	3.484	None
(ID3053378 : ID3041980)	41	3053378	3041980	1.702	2520.105	199.238	13.157	0	0.005	1.305	None
(ID3041980 : ID3060477)	41	3041980	3060477	6.037	2760.115	200.684	12.157	0	0.010	2.457	None
(ID3060477 : ID3056186)	41	3060477	3056186	0.923	3000.125	201.956	11.290	0	0.004	0.961	None
(ID3056186 : ID3057610)	41	3056186	3057610	12.410	3240.135	204.053	10.668	0	0.015	3.523	None
(ID3057610 : ID3068967)	41	3057610	3068967	0.581	3480.145	205.989	9.765	0	0.003	0.763	None
(ID3068967 : ID3061874)	41	3068967	3061874	3.031	3720.155	207.166	9.421	0	0.007	1.741	None
(ID3061874 : ID3067535)	41	3061874	3067535	3.310	3960.165	208.860	8.928	0	0.008	1.819	None
(ID3046233 : ID3039158)	42	3046233	3039158	3.183	2040.085	546.944	12.460	0	0.007	1.784	None
(ID3039158 : ID3053383)	42	3039158	3053383	4.802	2280.095	547.059	12.822	0	0.009	2.191	None
(ID3053383 : ID3041981)	42	3053383	3041981	1.422	2520.105	546.018	13.402	0	0.005	1.193	None
(ID3041981 : ID3060491)	42	3041981	3060491	1.148	2760.115	545.040	13.230	0	0.004	1.071	None
(ID3060491 : ID3056208)	42	3060491	3056208	2.037	3000.125	544.758	14.095	0	0.006	1.427	None
(ID3056208 : ID3057644)	42	3056208	3057644	6.517	3240.135	543.762	15.158	0	0.011	2.553	None
(ID3057644 : ID3068997)	42	3057644	3068997	7.933	3480.145	541.140	15.443	0	0.012	2.817	None
(ID3068997 : ID3061908)	42	3068997	3061908	2.874	3720.155	538.889	15.393	0	0.007	1.695	None
(ID3061908 : ID3067582)	42	3061908	3067582	6.945	3960.165	537.166	16.426	0	0.011	2.635	None
(ID3067582 : ID3070416)	42	3067582	3070416	18.765	4200.175	534.482	16.216	0	0.018	4.332	None
(ID3070416 : ID3064763)	42	3070416	3064763	5.147	4440.185	531.654	15.516	0	0.009	2.269	None
(ID3064763 : ID3066170)	42	3064763	3066170	1.106	4680.195	530.266	15.632	0	0.004	1.052	None
(ID3066170 : ID3059076)	42	3066170	3059076	11.914	4920.205	528.174	15.223	0	0.014	3.452	None
(ID3059076 : ID3063334)	42	3059076	3063334	2.940	5160.215	525.683	14.804	0	0.007	1.715	None
(ID3063334 : ID3071822)	42	3063334	3071822	7.868	5400.225	523.595	13.953	0	0.012	2.805	None
(ID3071822 : ID3076063)	42	3071822	3076063	0.050	5640.235	522.209	13.582	0	9.294E-4	0.223	None
(ID3076063 : ID3073239)	42	3076063	3073239	0.573	5880.245	521.784	13.567	0	0.003	0.757	None
(ID3047672 : ID3044862)	43	3047672	3044862	0.698	120.005	309.903	15.123	0	0.003	0.836	None
(ID3044862 : ID3054815)	43	3044862	3054815	3.642	360.015	310.394	15.438	0	0.008	1.909	None
(ID3054815 : ID3043428)	43	3054815	3043428	0.829	600.025	311.512	15.328	0	0.004	0.910	None
(ID3043428 : ID3049094)	43	3043428	3049094	0.637	840.035	311.902	15.282	0	0.003	0.798	None
(ID3049094 : ID3040589)	43	3049094	3040589	0.018	1080.045	312.043	15.694	0	5.601E-4	0.134	None
(ID3040589 : ID3051954)	43	3040589	3051954	0.010	1320.055	311.969	15.714	0	4.119E-4	0.099	None
(ID3051954 : ID3050525)	43	3051954	3050525	0.985	1560.065	312.184	15.251	0	0.004	0.992	None
(ID3050525 : ID3046234)	43	3050525	3046234	4.191	1800.075	313.091	14.038	0	0.009	2.047	None
(ID3046234 : ID3039161)	43	3046234	3039161	4.393	2040.085	312.734	12.992	0	0.009	2.096	None
(ID3039161 : ID3053380)	43	3039161	3053380	0.441	2280.095	311.626	13.050	0	0.003	0.664	None
(ID3053380 : ID3041978)	43	3053380	3041978	2.644	2520.105	312.207	12.913	0	0.007	1.626	None
(ID3041978 : ID3060470)	43	3041978	3060470	10.764	2760.115	313.691	11.031	0	0.014	3.281	None
(ID3060470 : ID3056175)	43	3060470	3056175	0.786	3000.125	314.084	9.455	0	0.004	0.887	None
(ID3056175 : ID3057609)	43	3056175	3057609	1.792	3240.135	312.999	9.255	0	0.006	1.339	None
(ID3043387 : ID3049051)	44	3043387	3049051	1.032	840.035	310.704	6.802	0	0.004	1.016	None
(ID3049051 : ID3040552)	44	3049051	3040552	4.086	1080.045	310.341	7.543	0	0.008	2.021	None
(ID3040552 : ID3051914)	44	3040552	3051914	2.459	1320.055	308.718	8.129	0	0.007	1.568	None
(ID3051914 : ID3050486)	44	3051914	3050486	0.838	1560.065	307.753	7.733	0	0.004	0.915	None
(ID3050486 : ID3046236)	44	3050486	3046236	45.376	1800.075	306.224	10.398	0	0.028	6.736	None
(ID3046236 : ID3039166)	44	3046236	3039166	8.017	2040.085	303.460	13.545	0	0.012	2.831	None
(ID3039166 : ID3053379)	44	3039166	3053379	0.054	2280.095	302.016	13.493	0	9.699E-4	0.233	None
(ID3053379 : ID3041979)	44	3053379	3041979	0.820	2520.105	301.664	13.062	0	0.004	0.906	None
(ID3041979 : ID3060482)	44	3041979	3060482	0.788	2760.115	301.007	12.453	0	0.004	0.887	None
(ID3060482 : ID3056182)	44	3060482	3056182	5.597	3000.125	301.680	11.548	0	0.010	2.366	None
(ID3056182 : ID3057617)	44	3056182	3057617	2.922	3240.135	303.542	10.871	0	0.007	1.709	None
(ID3057617 : ID3068963)	44	3057617	3068963	16.466	3480.145	306.061	9.652	0	0.017	4.058	None
(ID3068963 : ID3061863)	44	3068963	3061863	2.356	3720.155	307.293	7.861	0	0.006	1.535	None
(ID3061863 : ID3067523)	44	3061863	3067523	1.764	3960.165	306.848	6.564	0	0.006	1.328	None
(ID3067523 : ID3070374)	44	3067523	3070374	2.051	4200.175	306.202	5.567	0	0.006	1.432	None
(ID3070374 : ID3064714)	44	3070374	3064714	0.854	4440.185	306.023	5.312	0	0.004	0.924	None
(ID3064714 : ID3066119)	44	3064714	3066119	8.112	4680.195	305.182	4.802	0	0.012	2.848	None
(ID3066119 : ID3058997)	44	3066119	3058997	17.819	4920.205	303.763	2.107	0	0.018	4.221	None
(ID3058997 : ID3063287)	44	3058997	3063287	22.133	5160.215	304.768	2.064	0	0.020	4.705	None
(ID3063287 : ID3071784)	44	3063287	3071784	4.568	5400.225	306.802	4.696	0	0.009	2.137	None
(ID3071784 : ID3076036)	44	3071784	3076036	14.983	5640.235	306.544	6.811	0	0.016	3.871	None
(ID3076036 : ID3073209)	44	3076036	3073209	1.056	5880.245	305.519	7.863	0	0.004	1.028	None
(ID3073209 : ID3074612)	44	3073209	3074612	11.625	6120.255	304.171	6.532	0	0.014	3.410	None
(ID3074612 : ID3081616)	44	3074612	3081616	0.373	6360.265	302.904	5.482	0	0.003	0.611	None
(ID3081616 : ID3077422)	44	3081616	3077422	0.747	6600.275	302.705	5.153	0	0.004	0.864	None
(ID3077422 : ID3080192)	44	3077422	3080192	1.723	6840.285	302.929	5.183	0	0.005	1.313	None
(ID3080192 : ID3085721)	44	3080192	3085721	1.332	7080.295	303.311	4.811	0	0.005	1.154	None
(ID3085721 : ID3083022)	44	3085721	3083022	1.334	7320.305	302.475	4.299	0	0.005	1.155	None
(ID3054825 : ID3043440)	45	3054825	3043440	6.289	600.025	598.408	16.877	0	0.010	2.508	None
(ID3043440 : ID3049104)	45	3043440	3049104	0.397	840.035	596.926	16.953	0	0.003	0.630	None
(ID3049104 : ID3040597)	45	3049104	3040597	4.369	1080.045	595.717	16.787	0	0.009	2.090	None
(ID3040597 : ID3051961)	45	3040597	3051961	4.586	1320.055	593.675	16.503	0	0.009	2.141	None
(ID3051961 : ID3050532)	45	3051961	3050532	6.346	1560.065	591.404	16.227	0	0.010	2.519	None
(ID3050532 : ID3046231)	45	3050532	3046231	11.177	1800.075	590.561	14.226	0	0.014	3.343	None
(ID3046231 : ID3039164)	45	3046231	3039164	14.675	2040.085	589.018	12.812	0	0.016	3.831	None
(ID3039164 : ID3053384)	45	3039164	3053384	1.555	2280.095	586.802	13.570	0	0.005	1.247	None
(ID3053384 : ID3041976)	45	3053384	3041976	12.001	2520.105	585.011	13.206	0	0.014	3.464	None
(ID3041976 : ID3060483)	45	3041976	3060483	3.144	2760.115	582.648	12.258	0	0.007	1.773	None
(ID3060483 : ID3056191)	45	3060483	3056191	4.848	3000.125	580.693	11.951	0	0.009	2.202	None
(ID3056191 : ID3057621)	45	3056191	3057621	4.925	3240.135	578.516	11.637	0	0.009	2.219	None
(ID3057621 : ID3068979)	45	3057621	3068979	4.937	3480.145	576.298	11.631	0	0.009	2.222	None
(ID3068979 : ID3061892)	45	3068979	3061892	7.949	3720.155	573.893	12.235	0	0.012	2.819	None
(ID3061892 : ID3067561)	45	3061892	3067561	9.431	3960.165	571.079	13.017	0	0.013	3.071	None
(ID3067561 : ID3070408)	45	3067561	3070408	13.074	4200.175	567.755	13.139	0	0.015	3.616	None
(ID3070408 : ID3064745)	45	3070408	3064745	3.033	4440.185	565.121	12.772	0	0.007	1.741	None
(ID3064745 : ID3066152)	45	3064745	3066152	4.987	4680.195	563.304	11.984	0	0.009	2.233	None
(ID3066152 : ID3059052)	45	3066152	3059052	4.069	4920.205	561.329	11.263	0	0.008	2.017	None
(ID3059052 : ID3063314)	45	3059052	3063314	9.231	5160.215	558.822	11.120	0	0.013	3.038	None
(ID3063314 : ID3071799)	45	3063314	3071799	18.994	5400.225	555.242	10.472	0	0.018	4.358	None
(ID3071799 : ID3076003)	45	3071799	3076003	167.197	5640.235	557.417	4.883	0	0.054	12.930	None
(ID3076003 : ID3073185)	45	3076003	3073185	7.989	5880.245	560.241	0.000	0	0.012	2.826	None
(ID3073185 : ID3074595)	45	3073185	3074595	19.727	6120.255	556.607	0.000	0	0.019	4.442	None
(ID3041977 : ID3060484)	46	3041977	3060484	0.786	2760.115	613.005	12.327	0	0.004	0.887	None
(ID3047659 : ID3044841)	47	3047659	3044841	6.463	120.005	554.604	11.291	0	0.011	2.542	None
(ID3044841 : ID3054793)	47	3044841	3054793	0.810	360.015	552.995	10.766	0	0.004	0.900	None
(ID3054793 : ID3043408)	47	3054793	3043408	10.850	600.025	550.903	10.629	0	0.014	3.294	None
(ID3043408 : ID3049074)	47	3043408	3049074	0.960	840.035	548.981	10.900	0	0.004	0.980	None
(ID3049074 : ID3040563)	47	3049074	3040563	4.052	1080.045	547.766	10.928	0	0.008	2.013	None
(ID3040563 : ID3051924)	47	3040563	3051924	2.423	1320.055	546.142	10.195	0	0.006	1.557	None
(ID3051924 : ID3050503)	47	3051924	3050503	1.897	1560.065	544.772	9.725	0	0.006	1.377	None
(ID3050503 : ID3046220)	47	3050503	3046220	8.925	1800.075	542.599	9.647	0	0.012	2.988	None
(ID3046220 : ID3039154)	47	3046220	3039154	3.045	2040.085	541.276	10.535	0	0.007	1.745	None
(ID3039154 : ID3053373)	47	3039154	3053373	4.262	2280.095	540.458	11.685	0	0.009	2.064	None
(ID3053373 : ID3041974)	47	3053373	3041974	10.255	2520.105	537.867	12.006	0	0.013	3.202	None
(ID3041974 : ID3060480)	47	3041974	3060480	0.771	2760.115	535.830	11.988	0	0.004	0.878	None
(ID3060480 : ID3056184)	47	3060480	3056184	0.904	3000.125	535.139	11.542	0	0.004	0.951	None
(ID3056184 : ID3057618)	47	3056184	3057618	1.484	3240.135	534.277	11.107	0	0.005	1.218	None
(ID3057618 : ID3068978)	47	3057618	3068978	5.849	3480.145	532.491	11.350	0	0.010	2.418	None
(ID3068978 : ID3061879)	47	3068978	3061879	1.078	3720.155	530.832	11.433	0	0.004	1.038	None
(ID3061879 : ID3067546)	47	3061879	3067546	10.827	3960.165	528.712	11.091	0	0.014	3.291	None
(ID3067546 : ID3070395)	47	3067546	3070395	14.259	4200.175	525.270	10.385	0	0.016	3.776	None
(ID3070395 : ID3064738)	47	3070395	3064738	0.889	4440.185	523.226	10.234	0	0.004	0.943	None
(ID3064738 : ID3066180)	47	3064738	3066180	28.469	4680.195	522.625	13.283	0	0.022	5.336	None
(ID3066180 : ID3059074)	47	3066180	3059074	14.446	4920.205	520.471	15.294	0	0.016	3.801	None
(ID3059074 : ID3063316)	47	3059074	3063316	10.064	5160.215	519.030	13.114	0	0.013	3.172	None
(ID3063316 : ID3071801)	47	3063316	3071801	5.624	5400.225	518.362	10.963	0	0.010	2.371	None
(ID3071801 : ID3076046)	47	3071801	3076046	1.050	5640.235	517.809	10.570	0	0.004	1.025	None
(ID3076046 : ID3073224)	47	3076046	3073224	6.630	5880.245	516.990	10.861	0	0.011	2.575	None
(ID3073224 : ID3074628)	47	3073224	3074628	25.859	6120.255	513.276	10.188	0	0.021	5.085	None
(ID3074628 : ID3081631)	47	3074628	3081631	3.042	6360.265	510.185	8.869	0	0.007	1.744	None
(ID3081631 : ID3077432)	47	3081631	3077432	4.789	6600.275	508.600	7.714	0	0.009	2.188	None
(ID3077432 : ID3080198)	47	3077432	3080198	2.180	6840.285	507.180	6.581	0	0.006	1.476	None
(ID3047653 : ID3044833)	48	3047653	3044833	16.325	120.005	531.806	10.270	0	0.017	4.040	None
(ID3044833 : ID3054784)	48	3044833	3054784	0.439	360.015	529.987	9.522	0	0.003	0.662	None
(ID3054784 : ID3043402)	48	3054784	3043402	15.023	600.025	528.214	9.463	0	0.016	3.876	None
(ID3043402 : ID3049071)	48	3043402	3049071	2.005	840.035	525.767	10.176	0	0.006	1.416	None
(ID3049071 : ID3040557)	48	3049071	3040557	7.126	1080.045	524.148	9.891	0	0.011	2.669	None
(ID3040557 : ID3051926)	48	3040557	3051926	1.614	1320.055	523.023	9.763	0	0.005	1.270	None
(ID3051926 : ID3050507)	48	3051926	3050507	3.168	1560.065	522.107	10.468	0	0.007	1.780	None
(ID3050507 : ID3046226)	48	3050507	3046226	15.426	1800.075	519.331	11.076	0	0.016	3.928	None
(ID3046226 : ID3039155)	48	3046226	3039155	17.355	2040.085	515.360	11.565	0	0.017	4.166	None
(ID3039155 : ID3053374)	48	3039155	3053374	2.651	2280.095	512.522	11.818	0	0.007	1.628	None
(ID3053374 : ID3041975)	48	3053374	3041975	4.694	2520.105	510.689	12.237	0	0.009	2.167	None
(ID3041975 : ID3060486)	48	3041975	3060486	3.989	2760.115	508.620	12.471	0	0.008	1.997	None
(ID3060486 : ID3056193)	48	3060486	3056193	5.093	3000.125	506.566	12.207	0	0.009	2.257	None
(ID3056193 : ID3057619)	48	3056193	3057619	5.485	3240.135	504.369	11.537	0	0.010	2.342	None
(ID3057619 : ID3068968)	48	3057619	3068968	15.116	3480.145	501.381	10.661	0	0.016	3.888	None
(ID3068968 : ID3061877)	48	3068968	3061877	2.276	3720.155	498.773	10.092	0	0.006	1.509	None
(ID3061877 : ID3067544)	48	3061877	3067544	1.323	3960.165	497.444	10.086	0	0.005	1.150	None
(ID3067544 : ID3070400)	48	3067544	3070400	28.691	4200.175	499.497	10.581	0	0.022	5.356	None
(ID3070400 : ID3064741)	48	3070400	3064741	2.914	4440.185	501.272	11.076	0	0.007	1.707	None
(ID3064741 : ID3066147)	48	3064741	3066147	6.041	4680.195	499.383	10.392	0	0.010	2.458	None
(ID3066147 : ID3059047)	48	3066147	3059047	3.941	4920.205	497.384	9.491	0	0.008	1.985	None
(ID3059047 : ID3063329)	48	3059047	3063329	36.694	5160.215	494.145	11.250	0	0.025	6.058	None
(ID3063329 : ID3071812)	48	3063329	3071812	9.383	5400.225	490.395	12.837	0	0.013	3.063	None
(ID3071812 : ID3076062)	48	3071812	3076062	1.868	5640.235	488.688	13.068	0	0.006	1.367	None
(ID3076062 : ID3073238)	48	3076062	3073238	1.182	5880.245	487.941	13.542	0	0.005	1.087	None
(ID3073238 : ID3074674)	48	3073238	3074674	29.512	6120.255	488.483	15.874	0	0.023	5.433	None
(ID3074674 : ID3081676)	48	3074674	3081676	7.274	6360.265	490.880	18.213	0	0.011	2.697	None
(ID3081676 : ID3077482)	48	3081676	3077482	0.327	6600.275	492.063	17.811	0	0.002	0.572	None
(ID3077482 : ID3080253)	48	3077482	3080253	7.305	6840.285	490.565	17.407	0	0.011	2.703	None
(ID3080253 : ID3085782)	48	3080253	3085782	5.524	7080.295	488.052	17.155	0	0.010	2.350	None
(ID3085782 : ID3083067)	48	3085782	3083067	19.578	7320.305	484.932	16.019	0	0.018	4.425	None
(ID3083067 : ID3078865)	48	3083067	3078865	6.739	7560.315	481.696	14.809	0	0.011	2.596	None
(ID3078865 : ID3087136)	48	3078865	3087136	60.320	7800.325	484.278	14.327	0	0.032	7.767	None
(ID3087136 : ID3084423)	48	3087136	3084423	0.562	8040.335	487.881	13.743	0	0.003	0.750	None
(ID3084423 : ID3088464)	48	3084423	3088464	5.817	8280.345	486.798	12.592	0	0.010	2.412	None
(ID3088464 : ID3089796)	48	3088464	3089796	27.328	8520.355	484.069	9.924	0	0.022	5.228	None
(ID3089796 : ID3092434)	48	3089796	3092434	2.851	8760.365	481.491	7.621	0	0.007	1.689	None
(ID3092434 : ID3100303)	48	3092434	3100303	26.007	9000.375	479.392	9.206	0	0.021	5.100	None
(ID3100303 : ID3098967)	48	3100303	3098967	17.347	9240.385	475.878	11.177	0	0.017	4.165	None
(ID3098967 : ID3091138)	48	3098967	3091138	2.004	9480.395	473.163	10.731	0	0.006	1.416	None
(ID3091138 : ID3097638)	48	3091138	3097638	0.904	9720.405	472.854	10.076	0	0.004	0.951	None
(ID3097638 : ID3093764)	48	3097638	3093764	0.269	9960.415	473.138	9.475	0	0.002	0.519	None
(ID3093764 : ID3095048)	48	3093764	3095048	4.462	10200.425	472.126	8.803	0	0.009	2.112	None
(ID3095048 : ID3101635)	48	3095048	3101635	1.020	10440.435	470.802	8.025	0	0.004	1.010	None
(ID3101635 : ID3096323)	48	3101635	3096323	3.798	10680.445	469.476	7.622	0	0.008	1.949	None
(ID3096323 : ID3102945)	48	3096323	3102945	0.286	10920.455	468.287	7.739	0	0.002	0.535	None
(ID3102945 : ID3104250)	48	3102945	3104250	0.347	11160.465	467.781	7.939	0	0.002	0.589	None
(ID3104250 : ID3105536)	48	3104250	3105536	8.507	11400.475	466.036	7.868	0	0.012	2.917	None
(ID3105536 : ID3106783)	48	3105536	3106783	5.970	11640.485	463.733	6.876	0	0.010	2.443	None
(ID3106783 : ID3108045)	48	3106783	3108045	2.483	11880.495	463.521	6.461	0	0.007	1.576	None
(ID3108045 : ID3109306)	48	3108045	3109306	4.539	12120.505	463.106	6.759	0	0.009	2.130	None
(ID3109306 : ID3110579)	48	3109306	3110579	6.234	12360.515	461.835	7.823	0	0.010	2.497	None
(ID3110579 : ID3111820)	48	3110579	3111820	3.844	12600.525	460.730	8.632	0	0.008	1.961	None
(ID3111820 : ID3116705)	48	3111820	3116705	10.925	12840.535	458.541	7.196	0	0.014	3.305	None
(ID3116705 : ID3114749)	48	3116705	3114749	3.384	13080.545	456.319	6.126	0	0.008	1.840	None
(ID3114749 : ID3113044)	48	3114749	3113044	2.087	13320.555	455.596	6.767	0	0.006	1.445	None
(ID3113044 : ID3114229)	48	3113044	3114229	4.811	13560.565	454.808	6.974	0	0.009	2.193	None
(ID3114229 : ID3117962)	48	3114229	3117962	1.293	13800.575	453.502	6.952	0	0.005	1.137	None
(ID3117962 : ID3119203)	48	3117962	3119203	0.481	14040.585	452.831	7.419	0	0.003	0.693	None
(ID3119203 : ID3120403)	48	3119203	3120403	4.503	14280.595	451.637	8.057	0	0.009	2.122	None
(ID3120403 : ID3121642)	48	3120403	3121642	1.900	14520.605	451.317	9.140	0	0.006	1.378	None
(ID3121642 : ID3122870)	48	3121642	3122870	1.948	14760.615	451.237	9.927	0	0.006	1.396	None
(ID3122870 : ID3124079)	48	3122870	3124079	8.197	15000.625	449.234	10.592	0	0.012	2.863	None
(ID3124079 : ID3125295)	48	3124079	3125295	13.185	15240.635	449.567	11.471	0	0.015	3.631	None
(ID3125295 : ID3126463)	48	3125295	3126463	6.692	15480.645	450.016	11.840	0	0.011	2.587	None
(ID3126463 : ID3128757)	48	3126463	3128757	0.600	15720.655	448.373	11.520	0	0.003	0.774	None
(ID3128757 : ID3127639)	48	3128757	3127639	3.610	15960.665	447.441	12.147	0	0.008	1.900	None
(ID3127639 : ID3132127)	48	3127639	3132127	5.178	16200.675	445.968	13.599	0	0.009	2.275	None
(ID3132127 : ID3129925)	48	3132127	3129925	0.042	16440.685	445.157	14.334	0	8.507E-4	0.204	None
(ID3129925 : ID3131028)	48	3129925	3131028	60.718	16680.695	442.198	11.954	0	0.032	7.792	None
(ID3131028 : ID3133247)	48	3131028	3133247	9.764	16920.705	437.633	9.148	0	0.013	3.125	None
(ID3133247 : ID3134313)	48	3133247	3134313	5.582	17160.715	435.521	9.785	0	0.010	2.363	None
(ID3134313 : ID3135395)	48	3134313	3135395	2.809	17400.725	434.855	11.639	0	0.007	1.676	None
(ID3135395 : ID3136458)	48	3135395	3136458	1.857	17640.735	434.296	12.947	0	0.006	1.363	None
(ID3136458 : ID3137522)	48	3136458	3137522	28.340	17880.745	431.166	13.084	0	0.022	5.324	None
(ID3137522 : ID3138562)	48	3137522	3138562	6.006	18120.755	427.314	12.931	0	0.010	2.451	None
(ID3138562 : ID3139566)	48	3138562	3139566	5.586	18360.765	426.909	13.979	0	0.010	2.363	None
(ID3139566 : ID3142504)	48	3139566	3142504	0.411	18600.775	427.693	15.162	0	0.003	0.641	None
(ID3142504 : ID3145357)	48	3142504	3145357	0.248	18840.785	427.826	15.676	0	0.002	0.498	None
(ID3145357 : ID3140564)	48	3145357	3140564	8.110	19080.795	428.792	14.699	0	0.012	2.848	None
(ID3140564 : ID3141526)	48	3140564	3141526	9.474	19320.805	428.093	13.828	0	0.013	3.078	None
(ID3141526 : ID3143477)	48	3141526	3143477	23.670	19560.815	424.195	13.663	0	0.020	4.865	None
(ID3143477 : ID3146326)	48	3143477	3146326	3.242	19800.825	422.086	14.055	0	0.008	1.801	None
(ID3146326 : ID3144424)	48	3146326	3144424	0.800	20040.835	422.669	15.238	0	0.004	0.894	None
(ID3144424 : ID3147271)	48	3144424	3147271	4.684	20280.845	421.912	15.772	0	0.009	2.164	None
(ID3147271 : ID3150842)	48	3147271	3150842	0.512	20520.855	421.198	15.898	0	0.003	0.716	None
(ID3150842 : ID3148182)	48	3150842	3148182	2.095	20760.865	421.885	15.178	0	0.006	1.448	None
(ID3148182 : ID3154999)	48	3148182	3154999	5.219	21000.875	423.158	15.195	0	0.010	2.284	None
(ID3154999 : ID3149093)	48	3154999	3149093	0.095	21240.885	423.949	15.796	0	0.001	0.308	None
(ID3149093 : ID3149953)	48	3149093	3149953	0.963	21480.895	424.252	15.535	0	0.004	0.981	None
(ID3149953 : ID3152541)	48	3149953	3152541	17.198	21720.905	424.562	13.262	0	0.017	4.147	None
(ID3152541 : ID3158266)	48	3152541	3158266	0.940	21960.915	424.479	10.711	0	0.004	0.970	None
(ID3158266 : ID3151719)	48	3158266	3151719	5.416	22200.925	423.370	10.200	0	0.010	2.327	None
(ID3151719 : ID3153377)	48	3151719	3153377	8.708	22440.935	420.917	9.454	0	0.012	2.951	None
(ID3153377 : ID3155881)	48	3153377	3155881	0.075	22680.945	419.764	8.729	0	0.001	0.274	None
(ID3155881 : ID3156666)	48	3155881	3156666	32.944	22920.955	420.750	5.979	0	0.024	5.740	None
(ID3156666 : ID3154188)	48	3156666	3154188	8.554	23160.965	420.147	3.404	0	0.012	2.925	None
(ID3154188 : ID3160590)	48	3154188	3160590	2.906	23400.975	417.876	3.811	0	0.007	1.705	None
(ID3160590 : ID3156677)	48	3160590	3156677	1.158	23640.985	416.744	4.489	0	0.004	1.076	None
(ID3156677 : ID3159109)	48	3156677	3159109	1.444	23880.995	415.901	4.636	0	0.005	1.202	None
(ID3041972 : ID3060473)	49	3041972	3060473	3.142	2760.115	281.567	10.860	0	0.007	1.772	None
(ID3047656 : ID3044850)	50	3047656	3044850	13.987	120.005	599.394	11.812	0	0.016	3.740	None
(ID3044850 : ID3054799)	50	3044850	3054799	9.258	360.015	596.207	11.837	0	0.013	3.043	None
(ID3054799 : ID3043410)	50	3054799	3043410	14.151	600.025	592.915	11.326	0	0.016	3.762	None
(ID3043410 : ID3049080)	50	3043410	3049080	3.215	840.035	590.348	11.957	0	0.007	1.793	None
(ID3049080 : ID3040570)	50	3049080	3040570	7.176	1080.045	588.322	12.530	0	0.011	2.679	None
(ID3040570 : ID3051934)	50	3040570	3051934	4.222	1320.055	585.958	12.453	0	0.009	2.055	None
(ID3051934 : ID3050514)	50	3051934	3050514	5.183	1560.065	583.824	12.121	0	0.009	2.277	None
(ID3050514 : ID3046228)	50	3050514	3046228	2.076	1800.075	581.999	11.936	0	0.006	1.441	None
(ID3046228 : ID3039156)	50	3046228	3039156	19.909	2040.085	579.065	11.759	0	0.019	4.462	None
(ID3039156 : ID3053377)	50	3039156	3053377	4.195	2280.095	576.266	12.351	0	0.009	2.048	None
(ID3053377 : ID3041973)	50	3053377	3041973	8.072	2520.105	574.463	12.465	0	0.012	2.841	None
(ID3041973 : ID3060481)	50	3041973	3060481	2.411	2760.115	572.476	11.858	0	0.006	1.553	None
(ID3060481 : ID3056189)	50	3060481	3056189	4.540	3000.125	570.692	11.662	0	0.009	2.131	None
(ID3056189 : ID3057622)	50	3056189	3057622	7.550	3240.135	568.356	11.733	0	0.011	2.748	None
(ID3057622 : ID3068975)	50	3057622	3068975	3.555	3480.145	566.151	11.800	0	0.008	1.885	None
(ID3068975 : ID3061887)	50	3068975	3061887	5.748	3720.155	564.135	11.883	0	0.010	2.397	None
(ID3061887 : ID3067558)	50	3061887	3067558	3.500	3960.165	562.092	12.487	0	0.008	1.871	None
(ID3067558 : ID3070411)	50	3067558	3070411	19.593	4200.175	559.044	13.272	0	0.018	4.426	None
(ID3070411 : ID3064750)	50	3070411	3064750	2.789	4440.185	556.087	13.710	0	0.007	1.670	None
(ID3064750 : ID3066153)	50	3064750	3066153	13.163	4680.195	553.730	12.597	0	0.015	3.628	None
(ID3066153 : ID3059053)	50	3066153	3059053	5.177	4920.205	551.065	11.492	0	0.009	2.275	None
(ID3059053 : ID3063313)	50	3059053	3063313	2.896	5160.215	549.093	11.237	0	0.007	1.702	None
(ID3063313 : ID3071803)	50	3063313	3071803	13.008	5400.225	546.461	10.897	0	0.015	3.607	None
(ID3071803 : ID3076045)	50	3071803	3076045	0.230	5640.235	544.537	10.474	0	0.002	0.480	None
(ID3076045 : ID3073223)	50	3076045	3073223	10.058	5880.245	542.818	10.318	0	0.013	3.171	None
(ID3073223 : ID3074623)	50	3073223	3074623	15.231	6120.255	539.514	9.437	0	0.016	3.903	None
(ID3074623 : ID3081632)	50	3074623	3081632	1.781	6360.265	537.151	8.340	0	0.006	1.335	None
(ID3081632 : ID3077428)	50	3081632	3077428	5.636	6600.275	535.957	7.113	0	0.010	2.374	None
(ID3077428 : ID3080182)	50	3077428	3080182	6.074	6840.285	534.803	4.987	0	0.010	2.465	None
(ID3080182 : ID3085710)	50	3080182	3085710	20.250	7080.295	533.088	1.956	0	0.019	4.500	None
(ID3085710 : ID3083007)	50	3085710	3083007	10.434	7320.305	530.362	0.000	0	0.013	3.230	None
(ID3083007 : ID3078805)	50	3083007	3078805	0.367	7560.315	528.444	0.000	0	0.003	0.606	None
(ID3047661 : ID3044853)	51	3047661	3044853	3.441	120.005	447.162	13.109	0	0.008	1.855	None
(ID3044853 : ID3054806)	51	3044853	3054806	0.402	360.015	446.613	13.375	0	0.003	0.634	None
(ID3054806 : ID3043417)	51	3054806	3043417	5.044	600.025	445.784	13.054	0	0.009	2.246	None
(ID3043417 : ID3049079)	51	3043417	3049079	0.583	840.035	444.325	12.727	0	0.003	0.763	None
(ID3049079 : ID3040580)	51	3049079	3040580	2.759	1080.045	443.356	13.126	0	0.007	1.661	None
(ID3040580 : ID3051937)	51	3040580	3051937	4.193	1320.055	441.783	13.308	0	0.009	2.048	None
(ID3051937 : ID3050519)	51	3051937	3050519	1.432	1560.065	440.235	13.016	0	0.005	1.197	None
(ID3050519 : ID3046237)	51	3050519	3046237	10.327	1800.075	438.052	13.322	0	0.013	3.214	None
(ID3046237 : ID3039151)	51	3046237	3039151	7.131	2040.085	436.832	12.267	0	0.011	2.670	None
(ID3039151 : ID3053369)	51	3039151	3053369	3.543	2280.095	436.289	10.762	0	0.008	1.882	None
(ID3053369 : ID3041970)	51	3053369	3041970	2.134	2520.105	434.675	10.751	0	0.006	1.461	None
(ID3041970 : ID3060475)	51	3041970	3060475	0.441	2760.115	433.644	10.947	0	0.003	0.664	None
(ID3060475 : ID3056177)	51	3060475	3056177	6.671	3000.125	432.175	10.321	0	0.011	2.583	None
(ID3056177 : ID3057615)	51	3056177	3057615	2.098	3240.135	430.536	10.234	0	0.006	1.449	None
(ID3057615 : ID3068962)	51	3057615	3068962	11.805	3480.145	428.832	9.531	0	0.014	3.436	None
(ID3068962 : ID3061870)	51	3068962	3061870	2.593	3720.155	426.828	8.217	0	0.007	1.610	None
(ID3061870 : ID3067539)	51	3061870	3067539	1.083	3960.165	425.769	8.581	0	0.004	1.041	None
(ID3067539 : ID3070394)	51	3067539	3070394	3.926	4200.175	424.606	9.436	0	0.008	1.981	None
(ID3070394 : ID3064727)	51	3070394	3064727	4.909	4440.185	423.046	8.947	0	0.009	2.216	None
(ID3064727 : ID3066137)	51	3064727	3066137	1.772	4680.195	421.922	7.581	0	0.006	1.331	None
(ID3066137 : ID3059031)	51	3066137	3059031	15.474	4920.205	419.553	6.603	0	0.016	3.934	None
(ID3059031 : ID3063292)	51	3059031	3063292	4.658	5160.215	416.805	5.430	0	0.009	2.158	None
(ID3063292 : ID3071778)	51	3063292	3071778	5.663	5400.225	414.793	4.516	0	0.010	2.380	None
(ID3071778 : ID3076006)	51	3071778	3076006	5.230	5640.235	412.983	3.328	0	0.010	2.287	None
(ID3076006 : ID3073179)	51	3076006	3073179	8.561	5880.245	411.490	1.192	0	0.012	2.926	None
(ID3073179 : ID3074586)	51	3073179	3074586	5.869	6120.255	409.430	0.000	0	0.010	2.423	None
(ID3043429 : ID3049086)	52	3043429	3049086	1.663	840.035	426.886	14.518	0	0.005	1.290	None
(ID3049086 : ID3040579)	52	3049086	3040579	0.739	1080.045	426.096	13.832	0	0.004	0.860	None
(ID3040579 : ID3051936)	52	3040579	3051936	1.872	1320.055	425.217	13.174	0	0.006	1.368	None
(ID3051936 : ID3050516)	52	3051936	3050516	1.884	1560.065	424.047	12.615	0	0.006	1.373	None
(ID3050516 : ID3046225)	52	3050516	3046225	3.178	1800.075	422.595	12.088	0	0.007	1.783	None
(ID3046225 : ID3039149)	52	3046225	3039149	14.304	2040.085	420.035	11.028	0	0.016	3.782	None
(ID3039149 : ID3053371)	52	3039149	3053371	1.503	2280.095	418.335	11.022	0	0.005	1.226	None
(ID3053371 : ID3041971)	52	3053371	3041971	0.676	2520.105	418.065	11.430	0	0.003	0.822	None
(ID3041971 : ID3060478)	52	3041971	3060478	0.119	2760.115	417.636	11.389	0	0.001	0.346	None
(ID3060478 : ID3056180)	52	3060478	3056180	3.658	3000.125	417.000	10.778	0	0.008	1.912	None
(ID3056180 : ID3057612)	52	3056180	3057612	0.038	3240.135	416.373	10.087	0	8.173E-4	0.196	None
(ID3047662 : ID3044851)	53	3047662	3044851	3.096	120.005	395.599	13.348	0	0.007	1.760	None
(ID3044851 : ID3054809)	53	3044851	3054809	2.382	360.015	395.505	13.286	0	0.006	1.543	None
(ID3054809 : ID3043423)	53	3054809	3043423	0.788	600.025	395.847	13.715	0	0.004	0.888	None
(ID3043423 : ID3049085)	53	3043423	3049085	0.142	840.035	395.626	13.848	0	0.002	0.376	None
(ID3049085 : ID3040577)	53	3049085	3040577	0.577	1080.045	395.563	13.485	0	0.003	0.760	None
(ID3040577 : ID3051931)	53	3040577	3051931	6.635	1320.055	394.264	12.459	0	0.011	2.576	None
(ID3051931 : ID3050511)	53	3051931	3050511	1.062	1560.065	392.710	11.581	0	0.004	1.031	None
(ID3050511 : ID3046221)	53	3050511	3046221	1.589	1800.075	391.685	11.094	0	0.005	1.261	None
(ID3046221 : ID3039153)	53	3046221	3039153	8.893	2040.085	389.669	10.881	0	0.012	2.982	None
(ID3039153 : ID3053370)	53	3039153	3053370	0.022	2280.095	388.167	10.935	0	6.212E-4	0.149	None
(ID3053370 : ID3041968)	53	3053370	3041968	2.743	2520.105	387.331	10.741	0	0.007	1.656	None
(ID3041968 : ID3060468)	53	3041968	3060468	3.117	2760.115	385.800	10.097	0	0.007	1.766	None
(ID3060468 : ID3056169)	53	3060468	3056169	5.025	3000.125	384.257	8.822	0	0.009	2.242	None
(ID3056169 : ID3057593)	53	3056169	3057593	3.240	3240.135	383.079	7.240	0	0.007	1.800	None
(ID3057593 : ID3068947)	53	3057593	3068947	7.826	3480.145	381.381	6.041	0	0.012	2.797	None
(ID3068947 : ID3061844)	53	3068947	3061844	2.809	3720.155	379.585	4.963	0	0.007	1.676	None
(ID3061844 : ID3067509)	53	3061844	3067509	1.137	3960.165	378.950	3.755	0	0.004	1.066	None
(ID3067509 : ID3070346)	53	3067509	3070346	16.559	4200.175	377.541	1.628	0	0.017	4.069	None
(ID3070346 : ID3064688)	53	3070346	3064688	0.041	4440.185	376.421	0.000	0	8.412E-4	0.202	None
(ID3064688 : ID3066096)	53	3064688	3066096	3.301	4680.195	375.614	0.000	0	0.008	1.817	None
(ID3066096 : ID3059064)	53	3066096	3059064	193.372	4920.205	375.041	6.945	0	0.058	13.906	None
(ID3059064 : ID3063325)	53	3059064	3063325	1.045	5160.215	375.099	13.460	0	0.004	1.022	None
(ID3040604 : ID3051972)	54	3040604	3051972	2.229	1320.055	109.363	18.583	0	0.006	1.493	None
(ID3051972 : ID3050526)	54	3051972	3050526	35.739	1560.065	112.448	16.482	0	0.025	5.978	None
(ID3050526 : ID3046232)	54	3050526	3046232	4.189	1800.075	115.552	14.019	0	0.009	2.047	None
(ID3046232 : ID3039152)	54	3046232	3039152	4.459	2040.085	115.804	12.195	0	0.009	2.112	None
(ID3039152 : ID3053372)	54	3039152	3053372	49.273	2280.095	111.963	11.569	0	0.029	7.019	None
(ID3053372 : ID3041969)	54	3053372	3041969	3.945	2520.105	109.326	11.431	0	0.008	1.986	None
(ID3041969 : ID3060471)	54	3041969	3060471	3.144	2760.115	110.877	10.376	0	0.007	1.773	None
(ID3060471 : ID3056178)	54	3060471	3056178	2.343	3000.125	112.341	9.825	0	0.006	1.531	None
(ID3056178 : ID3057607)	54	3056178	3057607	8.109	3240.135	114.397	9.218	0	0.012	2.848	None
(ID3047628 : ID3044807)	55	3047628	3044807	0.415	120.005	153.204	5.526	0	0.003	0.644	None
(ID3044807 : ID3054766)	55	3044807	3054766	3.399	360.015	154.101	5.220	0	0.008	1.844	None
(ID3054766 : ID3043377)	55	3054766	3043377	0.027	600.025	154.961	5.182	0	6.850E-4	0.164	None
(ID3043377 : ID3049048)	55	3043377	3049048	4.531	840.035	155.640	5.892	0	0.009	2.129	None
(ID3049048 : ID3040549)	55	3049048	3040549	1.649	1080.045	156.684	7.223	0	0.005	1.284	None
(ID3040549 : ID3051896)	55	3040549	3051896	7.681	1320.055	157.881	6.729	0	0.012	2.771	None
(ID3051896 : ID3050477)	55	3051896	3050477	0.858	1560.065	159.232	5.598	0	0.004	0.926	None
(ID3050477 : ID3046198)	55	3050477	3046198	1.230	1800.075	160.242	5.482	0	0.005	1.109	None
(ID3046198 : ID3039123)	55	3046198	3039123	2.911	2040.085	159.951	5.565	0	0.007	1.706	None
(ID3039123 : ID3053331)	55	3039123	3053331	5.333	2280.095	160.215	5.362	0	0.010	2.309	None
(ID3053331 : ID3041934)	55	3053331	3041934	2.440	2520.105	162.073	5.244	0	0.007	1.562	None
(ID3041934 : ID3060435)	55	3041934	3060435	3.881	2760.115	163.721	5.047	0	0.008	1.970	None
(ID3060435 : ID3056141)	55	3060435	3056141	1.892	3000.125	164.818	3.980	0	0.006	1.375	None
(ID3056141 : ID3057550)	55	3056141	3057550	14.811	3240.135	165.991	1.661	0	0.016	3.848	None
(ID3057550 : ID3068910)	55	3057550	3068910	0.367	3480.145	166.659	0.000	0	0.003	0.606	None
(ID3068910 : ID3061814)	55	3068910	3061814	11.779	3720.155	164.640	0.000	0	0.014	3.432	None
(ID3061814 : ID3067487)	55	3061814	3067487	1.019	3960.165	163.429	0.000	0	0.004	1.009	None
(ID3067487 : ID3070336)	55	3067487	3070336	1.019	4200.175	164.438	0.000	0	0.004	1.009	None
(ID3047626 : ID3044809)	56	3047626	3044809	8.269	120.005	575.035	5.489	0	0.012	2.876	None
(ID3044809 : ID3054764)	56	3044809	3054764	5.231	360.015	572.494	5.066	0	0.010	2.287	None
(ID3054764 : ID3043382)	56	3054764	3043382	7.833	600.025	570.012	5.078	0	0.012	2.799	None
(ID3043382 : ID3049047)	56	3043382	3049047	1.068	840.035	568.511	5.861	0	0.004	1.033	None
(ID3049047 : ID3040546)	56	3049047	3040546	8.919	1080.045	566.955	6.804	0	0.012	2.986	None
(ID3040546 : ID3051898)	56	3040546	3051898	2.264	1320.055	565.610	6.500	0	0.006	1.505	None
(ID3051898 : ID3050478)	56	3051898	3050478	5.215	1560.065	564.556	5.636	0	0.010	2.284	None
(ID3050478 : ID3046201)	56	3050478	3046201	7.001	1800.075	562.163	5.932	0	0.011	2.646	None
(ID3046201 : ID3039122)	56	3046201	3039122	17.432	2040.085	558.875	5.860	0	0.017	4.175	None
(ID3039122 : ID3053342)	56	3039122	3053342	2.657	2280.095	556.140	5.786	0	0.007	1.630	None
(ID3053342 : ID3041935)	56	3053342	3041935	5.139	2520.105	554.330	5.941	0	0.009	2.267	None
(ID3041935 : ID3060453)	56	3041935	3060453	4.120	2760.115	552.519	6.417	0	0.008	2.030	None
(ID3060453 : ID3056165)	56	3060453	3056165	1.603	3000.125	551.198	6.994	0	0.005	1.266	None
(ID3056165 : ID3057595)	56	3056165	3057595	2.916	3240.135	549.738	6.720	0	0.007	1.708	None
(ID3057595 : ID3068958)	56	3057595	3068958	5.633	3480.145	547.752	6.921	0	0.010	2.373	None
(ID3068958 : ID3061872)	56	3068958	3061872	2.181	3720.155	546.040	7.714	0	0.006	1.477	None
(ID3061872 : ID3067534)	56	3061872	3067534	16.268	3960.165	543.452	8.155	0	0.017	4.033	None
(ID3067534 : ID3070387)	56	3067534	3070387	6.523	4200.175	540.169	7.967	0	0.011	2.554	None
(ID3070387 : ID3064733)	56	3070387	3064733	3.251	4440.185	538.600	8.658	0	0.008	1.803	None
(ID3064733 : ID3066135)	56	3064733	3066135	20.979	4680.195	536.485	8.108	0	0.019	4.580	None
(ID3066135 : ID3059035)	56	3066135	3059035	26.141	4920.205	532.117	6.781	0	0.021	5.113	None
(ID3059035 : ID3063302)	56	3059035	3063302	0.074	5160.215	529.440	6.914	0	0.001	0.272	None
(ID3063302 : ID3071788)	56	3063302	3071788	3.543	5400.225	528.450	6.612	0	0.008	1.882	None
(ID3071788 : ID3076033)	56	3071788	3076033	1.957	5640.235	527.303	6.891	0	0.006	1.399	None
(ID3076033 : ID3073204)	56	3076033	3073204	13.237	5880.245	525.329	6.875	0	0.015	3.638	None
(ID3073204 : ID3074610)	56	3073204	3074610	23.175	6120.255	521.273	5.740	0	0.020	4.814	None
(ID3074610 : ID3081618)	56	3074610	3081618	2.978	6360.265	518.051	5.278	0	0.007	1.726	None
(ID3081618 : ID3077416)	56	3081618	3077416	8.186	6600.275	516.100	4.364	0	0.012	2.861	None
(ID3077416 : ID3080181)	56	3077416	3080181	2.757	6840.285	514.184	3.496	0	0.007	1.660	None
(ID3080181 : ID3085709)	56	3080181	3085709	17.383	7080.295	512.269	1.779	0	0.017	4.169	None
(ID3085709 : ID3083005)	56	3085709	3083005	4.932	7320.305	510.072	0.000	0	0.009	2.221	None
(ID3083005 : ID3078803)	56	3083005	3078803	3.301	7560.315	508.053	0.000	0	0.008	1.817	None
(ID3047586 : ID3044773)	57	3047586	3044773	3.301	120.005	29.980	0.000	0	0.008	1.817	None
(ID3044773 : ID3054726)	57	3044773	3054726	1.467	360.015	28.466	0.000	0	0.005	1.211	None
(ID3054726 : ID3043363)	57	3054726	3043363	9.566	600.025	27.779	1.544	0	0.013	3.093	None
(ID3043363 : ID3049032)	57	3043363	3049032	8.680	840.035	29.039	3.695	0	0.012	2.946	None
(ID3049032 : ID3040529)	57	3049032	3040529	1.157	1080.045	30.857	4.553	0	0.004	1.076	None
(ID3040529 : ID3051888)	57	3040529	3051888	9.959	1320.055	32.867	4.436	0	0.013	3.156	None
(ID3051888 : ID3050471)	57	3051888	3050471	0.525	1560.065	34.284	4.411	0	0.003	0.724	None
(ID3050471 : ID3046194)	57	3050471	3046194	0.178	1800.075	33.979	4.658	0	0.002	0.422	None
(ID3046194 : ID3039118)	57	3046194	3039118	0.283	2040.085	33.893	4.808	0	0.002	0.532	None
(ID3039118 : ID3053334)	57	3039118	3053334	3.688	2280.095	34.908	5.353	0	0.008	1.920	None
(ID3053334 : ID3041932)	57	3053334	3041932	0.899	2520.105	36.248	5.450	0	0.004	0.948	None
(ID3041932 : ID3060441)	57	3041932	3060441	0.567	2760.115	37.040	5.148	0	0.003	0.753	None
(ID3060441 : ID3056159)	57	3060441	3056159	10.705	3000.125	38.954	5.573	0	0.014	3.272	None
(ID3056159 : ID3057596)	57	3056159	3057596	4.630	3240.135	41.507	6.486	0	0.009	2.152	None
(ID3057596 : ID3068952)	57	3057596	3068952	0.935	3480.145	42.030	6.812	0	0.004	0.967	None
(ID3068952 : ID3061869)	57	3068952	3061869	3.367	3720.155	40.921	7.415	0	0.008	1.835	None
(ID3061869 : ID3067540)	57	3061869	3067540	1.615	3960.165	40.491	8.686	0	0.005	1.271	None
(ID3067540 : ID3070382)	57	3067540	3070382	5.818	4200.175	40.554	8.092	0	0.010	2.412	None
(ID3047609 : ID3044797)	58	3047609	3044797	0.496	120.005	134.609	3.627	0	0.003	0.704	None
(ID3044797 : ID3054757)	58	3044797	3054757	5.467	360.015	135.763	4.204	0	0.010	2.338	None
(ID3054757 : ID3043383)	58	3054757	3043383	1.797	600.025	137.009	5.092	0	0.006	1.340	None
(ID3043383 : ID3049045)	58	3043383	3049045	6.006	840.035	138.313	5.973	0	0.010	2.451	None
(ID3049045 : ID3040531)	58	3049045	3040531	2.996	1080.045	138.881	5.607	0	0.007	1.731	None
(ID3040531 : ID3051879)	58	3040531	3051879	16.535	1320.055	138.645	3.028	0	0.017	4.066	None
(ID3051879 : ID3050463)	58	3051879	3050463	8.185	1560.065	139.663	2.326	0	0.012	2.861	None
(ID3050463 : ID3046188)	58	3050463	3046188	0.274	1800.075	140.147	3.844	0	0.002	0.524	None
(ID3046188 : ID3039106)	58	3046188	3039106	3.300	2040.085	139.313	3.494	0	0.008	1.816	None
(ID3039106 : ID3053327)	58	3039106	3053327	9.916	2280.095	140.018	3.623	0	0.013	3.149	None
(ID3053327 : ID3041933)	58	3053327	3041933	12.747	2520.105	143.158	4.761	0	0.015	3.570	None
(ID3041933 : ID3060443)	58	3041933	3060443	4.724	2760.115	145.972	5.288	0	0.009	2.174	None
(ID3060443 : ID3056153)	58	3060443	3056153	0.484	3000.125	147.354	5.202	0	0.003	0.696	None
(ID3056153 : ID3057583)	58	3056153	3057583	8.300	3240.135	149.081	5.210	0	0.012	2.881	None
(ID3057583 : ID3068933)	58	3057583	3068933	9.176	3480.145	149.306	4.476	0	0.013	3.029	None
(ID3068933 : ID3061837)	58	3068933	3061837	3.340	3720.155	148.973	3.280	0	0.008	1.828	None
(ID3061837 : ID3067486)	58	3061837	3067486	10.899	3960.165	150.529	1.502	0	0.014	3.301	None
(ID3067486 : ID3070335)	58	3067486	3070335	0.367	4200.175	151.517	0.000	0	0.003	0.606	None
(ID3070335 : ID3064676)	58	3070335	3064676	5.869	4440.185	153.032	0.000	0	0.010	2.423	None
(ID3064676 : ID3066090)	58	3064676	3066090	4.932	4680.195	155.353	0.000	0	0.009	2.221	None
(ID3066090 : ID3058993)	58	3066090	3058993	0.041	4920.205	156.363	0.000	0	8.412E-4	0.202	None
(ID3058993 : ID3063259)	58	3058993	3063259	5.869	5160.215	157.473	0.000	0	0.010	2.423	None
(ID3039111 : ID3053336)	59	3039111	3053336	2.199	2280.095	455.265	4.880	0	0.006	1.483	None
(ID3053336 : ID3041930)	59	3053336	3041930	2.738	2520.105	454.693	5.331	0	0.007	1.655	None
(ID3041930 : ID3060450)	59	3041930	3060450	1.497	2760.115	453.544	5.565	0	0.005	1.223	None
(ID3060450 : ID3056158)	59	3060450	3056158	2.155	3000.125	452.462	5.909	0	0.006	1.468	None
(ID3039130 : ID3053352)	60	3039130	3053352	2.232	2280.095	599.001	7.108	0	0.006	1.494	None
(ID3053352 : ID3041931)	60	3053352	3041931	5.192	2520.105	599.704	6.279	0	0.009	2.279	None
(ID3041931 : ID3060437)	60	3041931	3060437	0.267	2760.115	599.819	4.898	0	0.002	0.517	None
(ID3060437 : ID3056144)	60	3060437	3056144	4.034	3000.125	598.929	4.436	0	0.008	2.008	None
(ID3056144 : ID3057581)	60	3056144	3057581	1.070	3240.135	597.490	4.453	0	0.004	1.035	None
(ID3057581 : ID3068945)	60	3057581	3068945	3.784	3480.145	596.101	4.977	0	0.008	1.945	None
(ID3068945 : ID3061854)	60	3068945	3061854	17.674	3720.155	593.090	5.554	0	0.018	4.204	None
(ID3061854 : ID3067530)	60	3061854	3067530	3.098	3960.165	590.393	6.475	0	0.007	1.760	None
(ID3067530 : ID3070388)	60	3067530	3070388	6.831	4200.175	588.605	7.679	0	0.011	2.614	None
(ID3070388 : ID3064730)	60	3070388	3064730	0.623	4440.185	587.096	8.463	0	0.003	0.789	None
(ID3064730 : ID3066127)	60	3064730	3066127	18.212	4680.195	585.292	7.125	0	0.018	4.268	None
(ID3066127 : ID3059043)	60	3066127	3059043	13.166	4920.205	585.070	6.896	0	0.015	3.628	None
(ID3059043 : ID3063315)	60	3059043	3063315	11.633	5160.215	586.936	9.803	0	0.014	3.411	None
(ID3063315 : ID3071811)	60	3063315	3071811	11.160	5400.225	585.961	11.885	0	0.014	3.341	None
(ID3071811 : ID3076068)	60	3071811	3076068	2.905	5640.235	584.307	13.229	0	0.007	1.704	None
(ID3076068 : ID3073251)	60	3076068	3073251	5.566	5880.245	583.213	14.644	0	0.010	2.359	None
(ID3073251 : ID3074653)	60	3073251	3074653	15.914	6120.255	580.284	14.581	0	0.017	3.989	None
(ID3074653 : ID3081649)	60	3074653	3081649	4.133	6360.265	578.735	12.998	0	0.008	2.033	None
(ID3081649 : ID3077452)	60	3081649	3077452	1.669	6600.275	578.623	11.586	0	0.005	1.292	None
(ID3077452 : ID3080214)	60	3077452	3080214	15.121	6840.285	576.563	10.029	0	0.016	3.889	None
(ID3080214 : ID3085735)	60	3080214	3085735	13.487	7080.295	573.485	7.835	0	0.015	3.673	None
(ID3085735 : ID3083028)	60	3085735	3083028	14.618	7320.305	570.307	5.874	0	0.016	3.823	None
(ID3083028 : ID3078815)	60	3083028	3078815	5.005	7560.315	567.761	4.271	0	0.009	2.237	None
(ID3078815 : ID3087086)	60	3078815	3087086	12.531	7800.325	566.811	1.767	0	0.015	3.540	None
(ID3087086 : ID3084369)	60	3087086	3084369	2.609	8040.335	565.894	0.000	0	0.007	1.615	None
(ID3084369 : ID3088445)	60	3084369	3088445	48.333	8280.345	567.161	2.789	0	0.029	6.952	None
(ID3088445 : ID3089775)	60	3088445	3089775	42.284	8520.355	567.565	2.789	0	0.027	6.503	None
(ID3089775 : ID3092416)	60	3089775	3092416	0.163	8760.365	566.096	0.000	0	0.002	0.404	None
(ID3047612 : ID3044801)	61	3047612	3044801	7.868	120.005	584.846	4.083	0	0.012	2.805	None
(ID3044801 : ID3054752)	61	3044801	3054752	0.114	360.015	583.520	4.004	0	0.001	0.337	None
(ID3054752 : ID3043364)	61	3054752	3043364	27.649	600.025	580.982	3.563	0	0.022	5.258	None
(ID3043364 : ID3049029)	61	3043364	3049029	0.776	840.035	577.976	3.472	0	0.004	0.881	None
(ID3049029 : ID3040524)	61	3049029	3040524	7.874	1080.045	576.219	3.999	0	0.012	2.806	None
(ID3040524 : ID3051884)	61	3040524	3051884	4.127	1320.055	573.932	3.903	0	0.008	2.032	None
(ID3051884 : ID3050467)	61	3051884	3050467	5.011	1560.065	571.925	3.756	0	0.009	2.239	None
(ID3050467 : ID3046193)	61	3050467	3046193	5.933	1800.075	569.648	4.278	0	0.010	2.436	None
(ID3046193 : ID3039119)	61	3046193	3039119	20.247	2040.085	566.217	4.757	0	0.019	4.500	None
(ID3039119 : ID3053333)	61	3039119	3053333	1.009	2280.095	563.555	5.261	0	0.004	1.005	None
(ID3053333 : ID3041928)	61	3053333	3041928	6.173	2520.105	561.978	5.063	0	0.010	2.485	None
(ID3041928 : ID3060436)	61	3041928	3060436	1.301	2760.115	560.257	4.634	0	0.005	1.141	None
(ID3060436 : ID3056143)	61	3060436	3056143	1.781	3000.125	559.107	4.341	0	0.006	1.335	None
(ID3056143 : ID3057582)	61	3056143	3057582	3.494	3240.135	557.721	4.487	0	0.008	1.869	None
(ID3057582 : ID3068944)	61	3057582	3068944	8.044	3480.145	555.502	5.071	0	0.012	2.836	None
(ID3068944 : ID3061853)	61	3068944	3061853	2.111	3720.155	553.440	5.510	0	0.006	1.453	None
(ID3061853 : ID3067529)	61	3061853	3067529	3.123	3960.165	551.955	6.121	0	0.007	1.767	None
(ID3067529 : ID3070377)	61	3067529	3070377	5.960	4200.175	549.937	6.095	0	0.010	2.441	None
(ID3070377 : ID3064715)	61	3070377	3064715	1.647	4440.185	548.119	5.706	0	0.005	1.283	None
(ID3064715 : ID3066109)	61	3064715	3066109	19.661	4680.195	545.837	4.142	0	0.018	4.434	None
(ID3066109 : ID3059014)	61	3066109	3059014	24.123	4920.205	541.759	2.313	0	0.020	4.912	None
(ID3059014 : ID3063285)	61	3059014	3063285	4.523	5160.215	538.886	2.937	0	0.009	2.127	None
(ID3063285 : ID3071768)	61	3063285	3071768	35.040	5400.225	536.220	1.952	0	0.025	5.919	None
(ID3071768 : ID3076002)	61	3071768	3076002	0.367	5640.235	533.693	0.000	0	0.003	0.606	None
(ID3076002 : ID3073184)	61	3076002	3073184	3.301	5880.245	532.481	0.000	0	0.008	1.817	None
(ID3073184 : ID3074594)	61	3073184	3074594	10.434	6120.255	529.958	0.000	0	0.013	3.230	None
(ID3074594 : ID3081603)	61	3074594	3081603	4.932	6360.265	527.232	0.000	0	0.009	2.221	None
(ID3081603 : ID3077412)	61	3081603	3077412	5.869	6600.275	524.911	0.000	0	0.010	2.423	None
(ID3077412 : ID3080175)	61	3077412	3080175	4.932	6840.285	522.589	0.000	0	0.009	2.221	None
(ID3080175 : ID3085724)	61	3080175	3085724	20.734	7080.295	521.500	2.277	0	0.019	4.553	None
(ID3085724 : ID3083006)	61	3085724	3083006	32.807	7320.305	519.784	2.277	0	0.024	5.728	None
(ID3083006 : ID3078804)	61	3083006	3078804	1.467	7560.315	517.441	0.000	0	0.005	1.211	None
(ID3047638 : ID3044823)	62	3047638	3044823	4.553	120.005	452.151	8.031	0	0.009	2.134	None
(ID3044823 : ID3054779)	62	3044823	3054779	0.300	360.015	450.824	7.877	0	0.002	0.547	None
(ID3054779 : ID3043390)	62	3054779	3043390	6.700	600.025	449.349	7.411	0	0.011	2.588	None
(ID3043390 : ID3049054)	62	3043390	3049054	0.093	840.035	448.196	7.076	0	0.001	0.305	None
(ID3049054 : ID3040543)	62	3049054	3040543	0.274	1080.045	447.985	7.185	0	0.002	0.524	None
(ID3040543 : ID3051903)	62	3040543	3051903	2.033	1320.055	447.064	6.887	0	0.006	1.426	None
(ID3051903 : ID3050481)	62	3051903	3050481	3.773	1560.065	445.450	6.428	0	0.008	1.943	None
(ID3050481 : ID3046199)	62	3050481	3046199	0.829	1800.075	444.080	6.053	0	0.004	0.911	None
(ID3046199 : ID3039116)	62	3046199	3039116	14.170	2040.085	441.840	5.402	0	0.016	3.764	None
(ID3039116 : ID3053329)	62	3039116	3053329	7.558	2280.095	438.668	4.671	0	0.011	2.749	None
(ID3053329 : ID3041929)	62	3053329	3041929	0.141	2520.105	437.335	4.598	0	0.002	0.376	None
(ID3041929 : ID3060440)	62	3041929	3060440	0.045	2760.115	437.264	4.842	0	8.818E-4	0.212	None
(ID3060440 : ID3056142)	62	3060440	3056142	4.955	3000.125	436.254	4.274	0	0.009	2.226	None
(ID3056142 : ID3057579)	62	3056142	3057579	4.432	3240.135	434.318	3.927	0	0.009	2.105	None
(ID3057579 : ID3068935)	62	3057579	3068935	22.759	3480.145	435.672	3.928	0	0.020	4.771	None
(ID3068935 : ID3061843)	62	3068935	3061843	5.214	3720.155	436.906	3.778	0	0.010	2.283	None
(ID3061843 : ID3067515)	62	3061843	3067515	4.936	3960.165	434.693	4.170	0	0.009	2.222	None
(ID3067515 : ID3070368)	62	3067515	3070368	12.889	4200.175	431.819	4.455	0	0.015	3.590	None
(ID3070368 : ID3064712)	62	3070368	3064712	0.177	4440.185	429.886	4.635	0	0.002	0.421	None
(ID3064712 : ID3066124)	62	3064712	3066124	1.874	4680.195	430.431	4.852	0	0.006	1.369	None
(ID3066124 : ID3059020)	62	3066124	3059020	20.416	4920.205	428.948	4.265	0	0.019	4.518	None
(ID3059020 : ID3063278)	62	3059020	3063278	7.335	5160.215	425.448	3.393	0	0.011	2.708	None
(ID3063278 : ID3071763)	62	3063278	3071763	25.888	5400.225	422.121	1.584	0	0.021	5.088	None
(ID3071763 : ID3075998)	62	3071763	3075998	1.467	5640.235	419.525	0.000	0	0.005	1.211	None
(ID3075998 : ID3073180)	62	3075998	3073180	0.652	5880.245	418.515	0.000	0	0.003	0.808	None
(ID3073180 : ID3074587)	62	3073180	3074587	9.171	6120.255	416.597	0.000	0	0.013	3.028	None
(ID3047632 : ID3044813)	63	3047632	3044813	4.653	120.005	352.225	6.262	0	0.009	2.157	None
(ID3044813 : ID3054755)	63	3044813	3054755	3.112	360.015	351.543	5.062	0	0.007	1.764	None
(ID3054755 : ID3043375)	63	3054755	3043375	0.695	600.025	351.484	4.399	0	0.003	0.834	None
(ID3043375 : ID3049041)	63	3043375	3049041	0.749	840.035	351.183	4.979	0	0.004	0.865	None
(ID3049041 : ID3040541)	63	3049041	3040541	2.563	1080.045	351.411	6.191	0	0.007	1.601	None
(ID3040541 : ID3051917)	63	3040541	3051917	7.720	1320.055	350.421	7.783	0	0.012	2.778	None
(ID3051917 : ID3050492)	63	3051917	3050492	2.934	1560.065	350.024	8.149	0	0.007	1.713	None
(ID3050492 : ID3046209)	63	3050492	3046209	0.061	1800.075	350.711	7.596	0	0.001	0.247	None
(ID3046209 : ID3039132)	63	3046209	3039132	11.107	2040.085	349.010	7.271	0	0.014	3.333	None
(ID3039132 : ID3053345)	63	3039132	3053345	0.676	2280.095	346.999	6.858	0	0.003	0.822	None
(ID3053345 : ID3041926)	63	3053345	3041926	5.720	2520.105	346.596	5.461	0	0.010	2.392	None
(ID3041926 : ID3060432)	63	3041926	3060432	0.301	2760.115	346.390	4.044	0	0.002	0.548	None
(ID3060432 : ID3056140)	63	3060432	3056140	1.660	3000.125	346.242	3.177	0	0.005	1.288	None
(ID3056140 : ID3057558)	63	3056140	3057558	6.569	3240.135	346.448	1.267	0	0.011	2.563	None
(ID3057558 : ID3068919)	63	3057558	3068919	7.989	3480.145	345.230	0.000	0	0.012	2.826	None
(ID3047590 : ID3044777)	64	3047590	3044777	0.041	120.005	217.131	0.000	0	8.412E-4	0.202	None
(ID3044777 : ID3054753)	64	3044777	3054753	38.210	360.015	214.724	2.058	0	0.026	6.181	None
(ID3054753 : ID3043348)	64	3054753	3043348	17.129	600.025	212.201	2.058	0	0.017	4.139	None
(ID3043348 : ID3049008)	64	3043348	3049008	0.652	840.035	212.387	0.000	0	0.003	0.808	None
(ID3049008 : ID3040504)	64	3049008	3040504	0.367	1080.045	213.094	0.000	0	0.003	0.606	None
(ID3040504 : ID3051864)	64	3040504	3051864	4.076	1320.055	214.406	0.000	0	0.008	2.019	None
(ID3051864 : ID3050442)	64	3051864	3050442	61.995	1560.065	211.478	0.000	0	0.033	7.874	None
(ID3050442 : ID3046187)	64	3050442	3046187	182.529	1800.075	214.054	1.796	0	0.056	13.510	None
(ID3046187 : ID3039107)	64	3046187	3039107	1.001	2040.085	220.187	3.266	0	0.004	1.000	None
(ID3039107 : ID3053330)	64	3039107	3053330	8.880	2280.095	220.995	3.840	0	0.012	2.980	None
(ID3053330 : ID3041927)	64	3053330	3041927	1.538	2520.105	222.793	4.636	0	0.005	1.240	None
(ID3041927 : ID3060428)	64	3041927	3060428	11.333	2760.115	224.970	3.912	0	0.014	3.366	None
(ID3060428 : ID3056136)	64	3060428	3056136	6.747	3000.125	227.286	2.233	0	0.011	2.598	None
(ID3056136 : ID3057554)	64	3056136	3057554	6.752	3240.135	229.196	0.587	0	0.011	2.598	None
(ID3057554 : ID3068914)	64	3057554	3068914	1.019	3480.145	229.850	0.000	0	0.004	1.009	None
(ID3068914 : ID3061818)	64	3068914	3061818	5.869	3720.155	230.557	0.000	0	0.010	2.423	None
(ID3061818 : ID3067489)	64	3061818	3067489	4.932	3960.165	232.879	0.000	0	0.009	2.221	None
(ID3067489 : ID3070338)	64	3067489	3070338	0.367	4200.175	233.686	0.000	0	0.003	0.606	None
(ID3070338 : ID3064681)	64	3070338	3064681	2.225E-308	4440.185	233.383	0.000	0	0.000	0.000	None
(ID3053332 : ID3041924)	65	3053332	3041924	6.003	2520.105	306.674	4.521	0	0.010	2.450	None
(ID3041924 : ID3060426)	65	3041924	3060426	2.240	2760.115	305.156	3.283	0	0.006	1.497	None
(ID3060426 : ID3056121)	65	3060426	3056121	13.104	3000.125	305.589	1.453	0	0.015	3.620	None
(ID3056121 : ID3057556)	65	3056121	3057556	4.076	3240.135	307.678	0.000	0	0.008	2.019	None
(ID3057556 : ID3068918)	65	3057556	3068918	6.888	3480.145	307.376	0.000	0	0.011	2.625	None
(ID3047616 : ID3044796)	66	3047616	3044796	3.089	120.005	484.470	4.174	0	0.007	1.758	None
(ID3044796 : ID3054763)	66	3044796	3054763	0.917	360.015	483.727	4.320	0	0.004	0.958	None
(ID3054763 : ID3043376)	66	3054763	3043376	8.564	600.025	482.339	4.703	0	0.012	2.927	None
(ID3043376 : ID3049042)	66	3043376	3049042	3.745	840.035	480.044	5.101	0	0.008	1.935	None
(ID3049042 : ID3040536)	66	3049042	3040536	1.598	1080.045	478.577	5.594	0	0.005	1.264	None
(ID3040536 : ID3051899)	66	3040536	3051899	3.662	1320.055	476.993	5.699	0	0.008	1.914	None
(ID3051899 : ID3050472)	66	3051899	3050472	3.585	1560.065	475.235	5.306	0	0.008	1.893	None
(ID3050472 : ID3046190)	66	3050472	3046190	4.528	1800.075	473.416	4.480	0	0.009	2.128	None
(ID3046190 : ID3039105)	66	3046190	3039105	10.201	2040.085	471.036	3.327	0	0.013	3.194	None
(ID3039105 : ID3053322)	66	3039105	3053322	0.733	2280.095	469.516	2.905	0	0.004	0.856	None
(ID3053322 : ID3041925)	66	3053322	3041925	1.482	2520.105	468.812	3.561	0	0.005	1.217	None
(ID3041925 : ID3060427)	66	3041925	3060427	4.583	2760.115	467.306	3.332	0	0.009	2.141	None
(ID3060427 : ID3056127)	66	3060427	3056127	13.919	3000.125	465.146	1.423	0	0.016	3.731	None
(ID3056127 : ID3057564)	66	3056127	3057564	7.989	3240.135	462.527	0.000	0	0.012	2.826	None
(ID3057564 : ID3068922)	66	3057564	3068922	31.955	3480.145	458.287	0.000	0	0.024	5.653	None
(ID3068922 : ID3061826)	66	3068922	3061826	1.467	3720.155	454.855	0.000	0	0.005	1.211	None
(ID3061826 : ID3067498)	66	3061826	3067498	1.997	3960.165	453.543	0.000	0	0.006	1.413	None
(ID3067498 : ID3070348)	66	3067498	3070348	10.434	4200.175	451.221	0.000	0	0.013	3.230	None
(ID3070348 : ID3064692)	66	3070348	3064692	0.041	4440.185	449.505	0.000	0	8.412E-4	0.202	None
(ID3064692 : ID3066100)	66	3064692	3066100	1.019	4680.195	448.900	0.000	0	0.004	1.009	None
(ID3066100 : ID3059005)	66	3066100	3059005	5.869	4920.205	447.183	0.000	0	0.010	2.423	None
(ID3049013 : ID3040507)	67	3049013	3040507	10.434	1080.045	305.054	0.000	0	0.013	3.230	None
(ID3040507 : ID3051867)	67	3040507	3051867	0.652	1320.055	303.843	0.000	0	0.003	0.808	None
(ID3051867 : ID3050445)	67	3051867	3050445	0.041	1560.065	304.145	0.000	0	8.412E-4	0.202	None
(ID3050445 : ID3046170)	67	3050445	3046170	3.301	1800.075	303.136	0.000	0	0.008	1.817	None
(ID3046170 : ID3039095)	67	3046170	3039095	0.367	2040.085	302.530	0.000	0	0.003	0.606	None
(ID3039095 : ID3053323)	67	3039095	3053323	48.062	2280.095	300.027	2.036	0	0.029	6.933	None
(ID3053323 : ID3041922)	67	3053323	3041922	4.180	2520.105	296.259	3.728	0	0.009	2.044	None
(ID3041922 : ID3060429)	67	3041922	3060429	0.203	2760.115	295.091	3.291	0	0.002	0.451	None
(ID3060429 : ID3056139)	67	3060429	3056139	2.490	3000.125	295.559	2.787	0	0.007	1.578	None
(ID3056139 : ID3057555)	67	3056139	3057555	8.059	3240.135	297.010	1.188	0	0.012	2.839	None
(ID3057555 : ID3068917)	67	3057555	3068917	1.019	3480.145	297.281	0.000	0	0.004	1.009	None
(ID3068917 : ID3061822)	67	3068917	3061822	0.367	3720.155	297.079	0.000	0	0.003	0.606	None
(ID3061822 : ID3067492)	67	3061822	3067492	0.163	3960.165	297.584	0.000	0	0.002	0.404	None
(ID3067492 : ID3070342)	67	3067492	3070342	5.869	4200.175	296.575	0.000	0	0.010	2.423	None
(ID3070342 : ID3064684)	67	3070342	3064684	1.997	4440.185	296.070	0.000	0	0.006	1.413	None
(ID3064684 : ID3066092)	67	3064684	3066092	1.997	4680.195	296.070	0.000	0	0.006	1.413	None
(ID3066092 : ID3058996)	67	3066092	3058996	0.041	4920.205	295.464	0.000	0	8.412E-4	0.202	None
(ID3058996 : ID3063264)	67	3058996	3063264	0.163	5160.215	295.767	0.000	0	0.002	0.404	None
(ID3063264 : ID3071757)	67	3063264	3071757	2.225E-308	5400.225	295.969	0.000	0	0.000	0.000	None
(ID3071757 : ID3075993)	67	3071757	3075993	9.171	5640.235	297.483	0.000	0	0.013	3.028	None
(ID3075993 : ID3073173)	67	3075993	3073173	1.019	5880.245	299.502	0.000	0	0.004	1.009	None
(ID3050441 : ID3046166)	68	3050441	3046166	0.652	1800.075	184.930	0.000	0	0.003	0.808	None
(ID3046166 : ID3039093)	68	3046166	3039093	4.076	2040.085	183.517	0.000	0	0.008	2.019	None
(ID3039093 : ID3053307)	68	3039093	3053307	6.888	2280.095	183.820	0.000	0	0.011	2.625	None
(ID3053307 : ID3041923)	68	3053307	3041923	164.313	2520.105	178.992	1.838	0	0.053	12.818	None
(ID3041923 : ID3060425)	68	3041923	3060425	7.521	2760.115	173.971	2.883	0	0.011	2.742	None
(ID3060425 : ID3056137)	68	3060425	3056137	0.852	3000.125	175.546	2.021	0	0.004	0.923	None
(ID3056137 : ID3057551)	68	3056137	3057551	13.250	3240.135	177.539	0.976	0	0.015	3.640	None
(ID3057551 : ID3068911)	68	3057551	3068911	1.019	3480.145	178.571	0.000	0	0.004	1.009	None
(ID3068911 : ID3061815)	68	3068911	3061815	5.869	3720.155	179.277	0.000	0	0.010	2.423	None
(ID3049044 : ID3040554)	69	3049044	3040554	5.869	1080.045	617.578	7.268	0	0.010	2.423	None
(ID3040554 : ID3051915)	69	3040554	3051915	26.860	1320.055	614.989	8.349	0	0.022	5.183	None
(ID3051915 : ID3050459)	69	3051915	3050459	41.749	1560.065	611.103	5.260	0	0.027	6.461	None
(ID3050459 : ID3046183)	69	3050459	3046183	0.507	1800.075	609.665	2.629	0	0.003	0.712	None
(ID3046183 : ID3039117)	69	3046183	3039117	6.021	2040.085	608.753	3.910	0	0.010	2.454	None
(ID3039117 : ID3053337)	69	3039117	3053337	2.825	2280.095	608.695	5.306	0	0.007	1.681	None
(ID3053337 : ID3041920)	69	3053337	3041920	8.725	2520.105	609.875	4.348	0	0.012	2.954	None
(ID3041920 : ID3060422)	69	3041920	3060422	23.150	2760.115	612.244	1.473	0	0.020	4.811	None
(ID3060422 : ID3056135)	69	3060422	3056135	1.467	3000.125	613.540	0.000	0	0.005	1.211	None
(ID3056135 : ID3057572)	69	3056135	3057572	1.467	3240.135	612.328	0.000	0	0.005	1.211	None
(ID3057572 : ID3068928)	69	3057572	3068928	0.367	3480.145	611.420	0.000	0	0.003	0.606	None
(ID3068928 : ID3061833)	69	3068928	3061833	1.467	3720.155	610.511	0.000	0	0.005	1.211	None
(ID3061833 : ID3067503)	69	3061833	3067503	1.997	3960.165	609.199	0.000	0	0.006	1.413	None
(ID3067503 : ID3070355)	69	3067503	3070355	1.019	4200.175	607.988	0.000	0	0.004	1.009	None
(ID3070355 : ID3064698)	69	3070355	3064698	0.163	4440.185	607.685	0.000	0	0.002	0.404	None
(ID3064698 : ID3066105)	69	3064698	3066105	7.989	4680.195	606.474	0.000	0	0.012	2.826	None
(ID3066105 : ID3059011)	69	3066105	3059011	1.997	4920.205	604.354	0.000	0	0.006	1.413	None
(ID3059011 : ID3063282)	69	3059011	3063282	11.448	5160.215	603.610	1.691	0	0.014	3.383	None
(ID3063282 : ID3071781)	69	3063282	3071781	6.971	5400.225	602.461	4.093	0	0.011	2.640	None
(ID3071781 : ID3076027)	69	3071781	3076027	2.816	5640.235	601.659	5.583	0	0.007	1.678	None
(ID3076027 : ID3073202)	69	3076027	3073202	0.543	5880.245	601.698	6.113	0	0.003	0.737	None
(ID3073202 : ID3074603)	69	3073202	3074603	14.961	6120.255	599.832	4.769	0	0.016	3.868	None
(ID3074603 : ID3081612)	69	3074603	3081612	2.209	6360.265	597.500	3.761	0	0.006	1.486	None
(ID3047617 : ID3044800)	70	3047617	3044800	7.241	120.005	544.427	4.344	0	0.011	2.691	None
(ID3044800 : ID3054761)	70	3044800	3054761	0.181	360.015	543.162	4.452	0	0.002	0.426	None
(ID3054761 : ID3043380)	70	3054761	3043380	8.981	600.025	541.749	4.803	0	0.012	2.997	None
(ID3043380 : ID3049046)	70	3043380	3049046	1.797	840.035	539.998	5.573	0	0.006	1.341	None
(ID3049046 : ID3040535)	70	3049046	3040535	4.929	1080.045	538.794	5.607	0	0.009	2.220	None
(ID3040535 : ID3051889)	70	3040535	3051889	0.346	1320.055	537.838	4.728	0	0.002	0.588	None
(ID3051889 : ID3050466)	70	3051889	3050466	1.948	1560.065	537.145	4.277	0	0.006	1.396	None
(ID3050466 : ID3046191)	70	3050466	3046191	6.889	1800.075	535.154	4.173	0	0.011	2.625	None
(ID3046191 : ID3039112)	70	3046191	3039112	20.337	2040.085	531.588	4.213	0	0.019	4.510	None
(ID3039112 : ID3053325)	70	3039112	3053325	2.008	2280.095	528.626	4.157	0	0.006	1.417	None
(ID3053325 : ID3041921)	70	3053325	3041921	4.450	2520.105	526.973	3.648	0	0.009	2.110	None
(ID3041921 : ID3060430)	70	3041921	3060430	4.308	2760.115	525.012	3.394	0	0.009	2.076	None
(ID3060430 : ID3056131)	70	3060430	3056131	16.672	3000.125	523.040	1.804	0	0.017	4.083	None
(ID3056131 : ID3057568)	70	3056131	3057568	2.609	3240.135	521.277	0.000	0	0.007	1.615	None
(ID3057568 : ID3068924)	70	3057568	3068924	23.477	3480.145	518.046	0.000	0	0.020	4.845	None
(ID3068924 : ID3061828)	70	3068924	3061828	6.888	3720.155	514.311	0.000	0	0.011	2.625	None
(ID3061828 : ID3067500)	70	3061828	3067500	9.171	3960.165	511.485	0.000	0	0.013	3.028	None
(ID3067500 : ID3070351)	70	3067500	3070351	29.713	4200.175	507.245	0.000	0	0.023	5.451	None
(ID3070351 : ID3064695)	70	3070351	3064695	5.869	4440.185	503.309	0.000	0	0.010	2.423	None
(ID3047643 : ID3044844)	71	3047643	3044844	3.411	120.005	294.113	10.262	0	0.008	1.847	None
(ID3044844 : ID3054796)	71	3044844	3054796	0.995	360.015	294.246	11.112	0	0.004	0.997	None
(ID3054796 : ID3043401)	71	3054796	3043401	10.197	600.025	293.300	10.436	0	0.013	3.193	None
(ID3043401 : ID3049072)	71	3043401	3049072	2.624	840.035	292.393	10.361	0	0.007	1.620	None
(ID3049072 : ID3040566)	71	3049072	3040566	9.648	1080.045	291.414	11.297	0	0.013	3.106	None
(ID3040566 : ID3051927)	71	3040566	3051927	1.213	1320.055	289.603	11.161	0	0.005	1.101	None
(ID3051927 : ID3050506)	71	3051927	3050506	3.446	1560.065	290.226	10.549	0	0.008	1.856	None
(ID3050506 : ID3046219)	71	3050506	3046219	1.787	1800.075	291.164	9.735	0	0.006	1.337	None
(ID3046219 : ID3039138)	71	3046219	3039138	4.285	2040.085	290.346	8.463	0	0.009	2.070	None
(ID3039138 : ID3053361)	71	3039138	3053361	1.228	2280.095	290.033	8.030	0	0.005	1.108	None
(ID3053361 : ID3041950)	71	3053361	3041950	3.628	2520.105	289.707	7.777	0	0.008	1.905	None
(ID3041950 : ID3060451)	71	3041950	3060451	0.940	2760.115	289.082	6.922	0	0.004	0.969	None
(ID3060451 : ID3056161)	71	3060451	3056161	1.617	3000.125	289.940	6.418	0	0.005	1.271	None
(ID3056161 : ID3057587)	71	3056161	3057587	1.419	3240.135	290.905	5.849	0	0.005	1.191	None
(ID3057587 : ID3068942)	71	3057587	3068942	2.797	3480.145	290.449	5.082	0	0.007	1.672	None
(ID3068942 : ID3061841)	71	3068942	3061841	1.618	3720.155	289.619	4.172	0	0.005	1.272	None
(ID3061841 : ID3067504)	71	3061841	3067504	4.070	3960.165	289.638	2.531	0	0.008	2.017	None
(ID3067504 : ID3070356)	71	3067504	3070356	6.336	4200.175	288.497	1.141	0	0.010	2.517	None
(ID3070356 : ID3064707)	71	3070356	3064707	11.161	4440.185	287.690	2.382	0	0.014	3.341	None
(ID3064707 : ID3066106)	71	3064707	3066106	6.801	4680.195	287.775	2.738	0	0.011	2.608	None
(ID3066106 : ID3058995)	71	3066106	3058995	2.505	4920.205	287.176	0.736	0	0.007	1.583	None
(ID3058995 : ID3063263)	71	3058995	3063263	1.019	5160.215	287.389	0.000	0	0.004	1.009	None
(ID3063263 : ID3071756)	71	3063263	3071756	2.225E-308	5400.225	287.893	0.000	0	0.000	0.000	None
(ID3071756 : ID3076011)	71	3071756	3076011	18.916	5640.235	289.120	1.795	0	0.018	4.349	None
(ID3076011 : ID3073187)	71	3076011	3073187	2.571	5880.245	290.454	2.797	0	0.007	1.603	None
(ID3073187 : ID3074581)	71	3073187	3074581	6.131	6120.255	289.833	1.001	0	0.010	2.476	None
(ID3074581 : ID3081588)	71	3074581	3081588	1.467	6360.265	289.710	0.000	0	0.005	1.211	None
(ID3051919 : ID3050497)	72	3051919	3050497	0.633	1560.065	317.636	8.615	0	0.003	0.796	None
(ID3050497 : ID3046207)	72	3050497	3046207	3.449	1800.075	317.730	7.608	0	0.008	1.857	None
(ID3046207 : ID3039135)	72	3046207	3039135	1.999	2040.085	317.498	7.001	0	0.006	1.414	None
(ID3039135 : ID3053358)	72	3039135	3053358	1.572	2280.095	316.417	7.689	0	0.005	1.254	None
(ID3053358 : ID3041951)	72	3053358	3041951	0.840	2520.105	316.223	7.760	0	0.004	0.916	None
(ID3041951 : ID3060442)	72	3041951	3060442	5.093	2760.115	316.631	6.243	0	0.009	2.257	None
(ID3060442 : ID3056148)	72	3060442	3056148	1.463	3000.125	317.383	4.893	0	0.005	1.210	None
(ID3056148 : ID3057578)	72	3056148	3057578	0.687	3240.135	318.178	4.315	0	0.003	0.829	None
(ID3057578 : ID3068934)	72	3057578	3068934	10.874	3480.145	316.781	3.778	0	0.014	3.298	None
(ID3068934 : ID3061840)	72	3068934	3061840	1.002	3720.155	314.714	3.324	0	0.004	1.001	None
(ID3061840 : ID3067493)	72	3061840	3067493	11.574	3960.165	315.019	1.534	0	0.014	3.402	None
(ID3067493 : ID3070343)	72	3067493	3070343	1.467	4200.175	315.148	0.000	0	0.005	1.211	None
(ID3070343 : ID3064685)	72	3070343	3064685	0.041	4440.185	314.442	0.000	0	8.412E-4	0.202	None
(ID3064685 : ID3066093)	72	3064685	3066093	1.467	4680.195	313.735	0.000	0	0.005	1.211	None
(ID3066093 : ID3058998)	72	3066093	3058998	0.652	4920.205	312.726	0.000	0	0.003	0.808	None
(ID3058998 : ID3063304)	72	3058998	3063304	133.532	5160.215	316.684	3.789	0	0.048	11.556	None
(ID3063304 : ID3071796)	72	3063304	3071796	4.667	5400.225	320.111	8.119	0	0.009	2.160	None
(ID3071796 : ID3076043)	72	3071796	3076043	5.249	5640.235	319.963	9.492	0	0.010	2.291	None
(ID3076043 : ID3073211)	72	3076043	3073211	7.402	5880.245	320.604	8.972	0	0.011	2.721	None
(ID3073211 : ID3074615)	72	3073211	3074615	7.854	6120.255	319.332	6.785	0	0.012	2.802	None
(ID3074615 : ID3081620)	72	3074615	3081620	0.020	6360.265	318.154	5.902	0	5.922E-4	0.142	None
(ID3081620 : ID3077426)	72	3081620	3077426	0.394	6600.275	317.816	5.982	0	0.003	0.628	None
(ID3077426 : ID3080184)	72	3077426	3080184	4.844	6840.285	316.797	5.289	0	0.009	2.201	None
(ID3080184 : ID3085722)	72	3080184	3085722	0.223	7080.295	316.271	4.354	0	0.002	0.472	None
(ID3085722 : ID3082998)	72	3085722	3082998	18.766	7320.305	316.923	2.120	0	0.018	4.332	None
(ID3082998 : ID3078794)	72	3082998	3078794	0.367	7560.315	317.672	0.000	0	0.003	0.606	None
(ID3044834 : ID3054786)	73	3044834	3054786	6.527	360.015	261.734	9.924	0	0.011	2.555	None
(ID3054786 : ID3043397)	73	3054786	3043397	6.353	600.025	261.796	9.443	0	0.011	2.520	None
(ID3043397 : ID3049070)	73	3043397	3049070	9.041	840.035	261.862	9.885	0	0.013	3.007	None
(ID3049070 : ID3040556)	73	3049070	3040556	5.556	1080.045	262.379	9.779	0	0.010	2.357	None
(ID3040556 : ID3051921)	73	3040556	3051921	2.915	1320.055	262.464	9.011	0	0.007	1.707	None
(ID3051921 : ID3050500)	73	3051921	3050500	2.820	1560.065	264.142	9.233	0	0.007	1.679	None
(ID3050500 : ID3046215)	73	3050500	3046215	1.896	1800.075	265.615	9.063	0	0.006	1.377	None
(ID3046215 : ID3039134)	73	3046215	3039134	5.675	2040.085	265.349	8.031	0	0.010	2.382	None
(ID3039134 : ID3053354)	73	3039134	3053354	1.733	2280.095	265.020	7.575	0	0.005	1.317	None
(ID3053354 : ID3041948)	73	3053354	3041948	2.602	2520.105	265.022	7.327	0	0.007	1.613	None
(ID3041948 : ID3060447)	73	3041948	3060447	1.311	2760.115	264.786	6.300	0	0.005	1.145	None
(ID3060447 : ID3056151)	73	3060447	3056151	2.803	3000.125	265.802	5.345	0	0.007	1.674	None
(ID3056151 : ID3057575)	73	3056151	3057575	11.089	3240.135	267.195	3.349	0	0.014	3.330	None
(ID3057575 : ID3068916)	73	3057575	3068916	3.411	3480.145	267.910	0.923	0	0.008	1.847	None
(ID3068916 : ID3061820)	73	3068916	3061820	0.652	3720.155	268.310	0.000	0	0.003	0.808	None
(ID3047649 : ID3044835)	74	3047649	3044835	0.610	120.005	378.364	9.972	0	0.003	0.781	None
(ID3044835 : ID3054785)	74	3044835	3054785	1.925	360.015	378.593	9.730	0	0.006	1.388	None
(ID3054785 : ID3043399)	74	3054785	3043399	2.540	600.025	378.405	9.374	0	0.007	1.594	None
(ID3043399 : ID3049061)	74	3043399	3049061	1.679	840.035	377.465	8.719	0	0.005	1.296	None
(ID3049061 : ID3040550)	74	3049061	3040550	1.450	1080.045	377.912	7.970	0	0.005	1.204	None
(ID3040550 : ID3051907)	74	3040550	3051907	1.020	1320.055	378.153	7.488	0	0.004	1.010	None
(ID3051907 : ID3050482)	74	3051907	3050482	2.349	1560.065	377.091	6.843	0	0.006	1.533	None
(ID3050482 : ID3046204)	74	3050482	3046204	0.998	1800.075	375.886	6.650	0	0.004	0.999	None
(ID3046204 : ID3039133)	74	3046204	3039133	9.547	2040.085	373.856	6.874	0	0.013	3.090	None
(ID3039133 : ID3053351)	74	3039133	3053351	0.804	2280.095	372.725	7.194	0	0.004	0.896	None
(ID3053351 : ID3041949)	74	3053351	3041949	0.425	2520.105	373.425	7.232	0	0.003	0.652	None
(ID3041949 : ID3060445)	74	3041949	3060445	2.647	2760.115	374.049	6.344	0	0.007	1.627	None
(ID3060445 : ID3056152)	74	3060445	3056152	2.419	3000.125	373.680	5.267	0	0.006	1.555	None
(ID3056152 : ID3057588)	74	3056152	3057588	1.138	3240.135	372.506	5.182	0	0.004	1.067	None
(ID3057588 : ID3068920)	74	3057588	3068920	32.977	3480.145	372.966	2.716	0	0.024	5.743	None
(ID3054771 : ID3043381)	75	3054771	3043381	0.041	600.025	0.000	5.552	0	8.412E-4	0.202	None
(ID3043381 : ID3049049)	75	3043381	3049049	17.380	840.035	1.953	6.180	0	0.017	4.169	None
(ID3049049 : ID3040501)	75	3049049	3040501	56.494	1080.045	5.385	3.455	0	0.031	7.516	None
(ID3040501 : ID3051895)	75	3040501	3051895	42.612	1320.055	8.459	2.848	0	0.027	6.528	None
(ID3051895 : ID3050479)	75	3051895	3050479	2.336	1560.065	10.815	5.632	0	0.006	1.528	None
(ID3050479 : ID3046192)	75	3050479	3046192	1.286	1800.075	11.611	5.003	0	0.005	1.134	None
(ID3046192 : ID3039115)	75	3046192	3039115	2.236	2040.085	12.390	4.510	0	0.006	1.495	None
(ID3039115 : ID3053339)	75	3039115	3053339	39.833	2280.095	16.211	5.281	0	0.026	6.311	None
(ID3053339 : ID3041946)	75	3053339	3041946	2.313	2520.105	19.959	6.337	0	0.006	1.521	None
(ID3041946 : ID3060472)	75	3041946	3060472	19.835	2760.115	22.120	8.351	0	0.019	4.454	None
(ID3060472 : ID3056190)	75	3060472	3056190	7.074	3000.125	24.680	10.795	0	0.011	2.660	None
(ID3056190 : ID3057629)	75	3056190	3057629	6.355	3240.135	26.735	12.371	0	0.011	2.521	None
(ID3057629 : ID3068981)	75	3057629	3068981	0.204	3480.145	27.530	13.036	0	0.002	0.451	None
(ID3068981 : ID3061894)	75	3068981	3061894	3.060	3720.155	26.506	13.179	0	0.007	1.749	None
(ID3061894 : ID3067562)	75	3061894	3067562	0.473	3960.165	26.002	13.541	0	0.003	0.687	None
(ID3067562 : ID3070406)	75	3067562	3070406	1.543	4200.175	26.015	13.104	0	0.005	1.242	None
(ID3070406 : ID3064734)	75	3070406	3064734	12.445	4440.185	26.994	11.372	0	0.015	3.528	None
(ID3064734 : ID3066146)	75	3064734	3066146	18.189	4680.195	30.410	9.952	0	0.018	4.265	None
(ID3066146 : ID3059054)	75	3066146	3059054	6.746	4920.205	33.433	10.663	0	0.011	2.597	None
(ID3047630 : ID3044810)	76	3047630	3044810	0.868	120.005	208.756	6.003	0	0.004	0.932	None
(ID3044810 : ID3054800)	76	3044810	3054800	39.123	360.015	208.427	8.714	0	0.026	6.255	None
(ID3054800 : ID3043395)	76	3054800	3043395	11.093	600.025	208.149	10.183	0	0.014	3.331	None
(ID3043395 : ID3049056)	76	3043395	3049056	0.620	840.035	207.951	8.133	0	0.003	0.788	None
(ID3049056 : ID3040545)	76	3049056	3040545	0.542	1080.045	208.189	7.493	0	0.003	0.736	None
(ID3040545 : ID3051909)	76	3040545	3051909	1.816	1320.055	209.134	7.271	0	0.006	1.348	None
(ID3051909 : ID3050501)	76	3051909	3050501	11.599	1560.065	211.019	8.494	0	0.014	3.406	None
(ID3050501 : ID3046206)	76	3050501	3046206	7.995	1800.075	212.408	8.288	0	0.012	2.828	None
(ID3046206 : ID3039121)	76	3046206	3039121	5.125	2040.085	211.713	6.165	0	0.009	2.264	None
(ID3039121 : ID3053343)	76	3039121	3053343	7.257	2280.095	212.103	5.913	0	0.011	2.694	None
(ID3053343 : ID3041947)	76	3053343	3041947	2.828	2520.105	214.200	6.491	0	0.007	1.682	None
(ID3041947 : ID3060446)	76	3041947	3060446	8.767	2760.115	216.464	6.218	0	0.012	2.961	None
(ID3047622 : ID3044803)	77	3047622	3044803	5.562	120.005	421.140	4.698	0	0.010	2.358	None
(ID3044803 : ID3054751)	77	3044803	3054751	0.835	360.015	420.211	4.234	0	0.004	0.914	None
(ID3054751 : ID3043362)	77	3054751	3043362	5.184	600.025	419.449	3.325	0	0.009	2.277	None
(ID3043362 : ID3049021)	77	3043362	3049021	1.635	840.035	418.269	2.183	0	0.005	1.279	None
(ID3049021 : ID3040510)	77	3049021	3040510	2.455	1080.045	418.106	0.783	0	0.007	1.567	None
(ID3040510 : ID3051871)	77	3040510	3051871	0.041	1320.055	418.212	0.000	0	8.412E-4	0.202	None
(ID3051871 : ID3050450)	77	3051871	3050450	6.888	1560.065	417.001	0.000	0	0.011	2.625	None
(ID3050450 : ID3046175)	77	3050450	3046175	4.076	1800.075	414.679	0.000	0	0.008	2.019	None
(ID3046175 : ID3039098)	77	3046175	3039098	16.304	2040.085	411.651	0.000	0	0.017	4.038	None
(ID3039098 : ID3053346)	77	3039098	3053346	67.172	2280.095	412.025	3.327	0	0.034	8.196	None
(ID3053346 : ID3041944)	77	3053346	3041944	2.471	2520.105	413.634	6.591	0	0.007	1.572	None
(ID3041944 : ID3060452)	77	3041944	3060452	0.011	2760.115	412.902	6.534	0	4.345E-4	0.104	None
(ID3060452 : ID3056157)	77	3060452	3056157	2.358	3000.125	412.331	6.093	0	0.006	1.535	None
(ID3056157 : ID3057590)	77	3056157	3057590	0.176	3240.135	411.526	5.751	0	0.002	0.419	None
(ID3057590 : ID3068943)	77	3057590	3068943	8.331	3480.145	409.934	5.556	0	0.012	2.886	None
(ID3068943 : ID3061847)	77	3068943	3061847	4.086	3720.155	407.564	4.935	0	0.008	2.021	None
(ID3061847 : ID3067519)	77	3061847	3067519	0.658	3960.165	406.896	4.898	0	0.003	0.811	None
(ID3067519 : ID3070360)	77	3067519	3070360	8.234	4200.175	406.333	4.027	0	0.012	2.869	None
(ID3070360 : ID3064689)	77	3070360	3064689	10.511	4440.185	404.729	1.437	0	0.014	3.242	None
(ID3064689 : ID3066099)	77	3064689	3066099	0.367	4680.195	403.676	0.000	0	0.003	0.606	None
(ID3066099 : ID3059002)	77	3066099	3059002	1.467	4920.205	402.768	0.000	0	0.005	1.211	None
(ID3053349 : ID3041945)	78	3053349	3041945	0.402	2520.105	492.681	6.751	0	0.003	0.634	None
(ID3041945 : ID3060457)	78	3041945	3060457	5.521	2760.115	491.672	6.980	0	0.010	2.350	None
(ID3060457 : ID3056170)	78	3060457	3056170	4.136	3000.125	489.649	7.789	0	0.008	2.034	None
(ID3056170 : ID3057601)	78	3056170	3057601	5.281	3240.135	487.565	7.725	0	0.010	2.298	None
(ID3057601 : ID3068953)	78	3057601	3068953	4.654	3480.145	485.459	7.005	0	0.009	2.157	None
(ID3068953 : ID3061855)	78	3068953	3061855	3.995	3720.155	483.501	6.314	0	0.008	1.999	None
(ID3061855 : ID3067526)	78	3061855	3067526	1.844	3960.165	481.869	6.057	0	0.006	1.358	None
(ID3067526 : ID3070380)	78	3067526	3070380	16.715	4200.175	479.150	6.204	0	0.017	4.088	None
(ID3070380 : ID3064721)	78	3070380	3064721	2.174	4440.185	476.405	6.530	0	0.006	1.474	None
(ID3064721 : ID3066134)	78	3064721	3066134	0.952	4680.195	475.215	6.732	0	0.004	0.975	None
(ID3066134 : ID3059040)	78	3066134	3059040	3.548	4920.205	474.128	7.440	0	0.008	1.884	None
(ID3059040 : ID3063309)	78	3059040	3063309	2.118	5160.215	473.732	8.864	0	0.006	1.455	None
(ID3063309 : ID3071800)	78	3063309	3071800	11.409	5400.225	472.254	9.720	0	0.014	3.378	None
(ID3071800 : ID3076044)	78	3071800	3076044	0.595	5640.235	470.251	10.090	0	0.003	0.772	None
(ID3076044 : ID3073222)	78	3076044	3073222	4.505	5880.245	468.882	10.129	0	0.009	2.122	None
(ID3073222 : ID3074641)	78	3073222	3074641	12.193	6120.255	469.315	10.882	0	0.015	3.492	None
(ID3074641 : ID3081648)	78	3074641	3081648	2.853	6360.265	469.950	11.837	0	0.007	1.689	None
(ID3081648 : ID3077458)	78	3081648	3077458	10.083	6600.275	467.519	11.814	0	0.013	3.175	None
(ID3077458 : ID3080231)	78	3077458	3080231	7.759	6840.285	467.289	12.076	0	0.012	2.786	None
(ID3080231 : ID3085757)	78	3080231	3085757	6.886	7080.295	467.700	11.481	0	0.011	2.624	None
(ID3040542 : ID3051913)	79	3040542	3051913	0.646	1320.055	368.367	7.503	0	0.003	0.804	None
(ID3051913 : ID3050489)	79	3051913	3050489	0.115	1560.065	368.189	7.702	0	0.001	0.339	None
(ID3050489 : ID3046197)	79	3050489	3046197	5.853	1800.075	368.412	6.348	0	0.010	2.419	None
(ID3046197 : ID3039120)	79	3046197	3039120	7.670	2040.085	367.267	5.197	0	0.012	2.769	None
(ID3039120 : ID3053344)	79	3039120	3053344	1.959	2280.095	365.521	5.831	0	0.006	1.400	None
(ID3053344 : ID3041942)	79	3053344	3041942	1.425	2520.105	365.744	6.307	0	0.005	1.194	None
(ID3041942 : ID3060448)	79	3041942	3060448	1.203	2760.115	366.858	6.045	0	0.005	1.097	None
(ID3060448 : ID3056155)	79	3060448	3056155	3.628	3000.125	366.560	5.439	0	0.008	1.905	None
(ID3056155 : ID3057599)	79	3056155	3057599	34.343	3240.135	363.028	6.105	0	0.024	5.860	None
(ID3057599 : ID3068954)	79	3057599	3068954	23.907	3480.145	357.882	7.282	0	0.020	4.889	None
(ID3068954 : ID3061860)	79	3068954	3061860	2.721	3720.155	354.656	7.062	0	0.007	1.650	None
(ID3061860 : ID3067533)	79	3061860	3067533	0.923	3960.165	353.662	7.230	0	0.004	0.961	None
(ID3067533 : ID3070376)	79	3067533	3070376	3.665	4200.175	353.062	6.786	0	0.008	1.914	None
(ID3070376 : ID3064758)	79	3070376	3064758	122.164	4440.185	355.451	10.689	0	0.046	11.053	None
(ID3064758 : ID3066163)	79	3064758	3066163	7.935	4680.195	356.982	14.812	0	0.012	2.817	None
(ID3066163 : ID3059059)	79	3066163	3059059	17.284	4920.205	353.803	13.390	0	0.017	4.157	None
(ID3059059 : ID3063311)	79	3059059	3063311	5.049	5160.215	351.576	11.537	0	0.009	2.247	None
(ID3047637 : ID3044819)	80	3047637	3044819	6.948	120.005	490.475	7.653	0	0.011	2.636	None
(ID3044819 : ID3054775)	80	3044819	3054775	0.095	360.015	489.081	7.216	0	0.001	0.308	None
(ID3054775 : ID3043391)	80	3054775	3043391	4.419	600.025	487.940	7.583	0	0.009	2.102	None
(ID3043391 : ID3049062)	80	3043391	3049062	1.261	840.035	486.463	8.219	0	0.005	1.123	None
(ID3049062 : ID3040559)	80	3049062	3040559	1.775	1080.045	485.481	8.943	0	0.006	1.332	None
(ID3040559 : ID3051920)	80	3040559	3051920	0.782	1320.055	484.636	9.123	0	0.004	0.884	None
(ID3051920 : ID3050495)	80	3051920	3050495	3.675	1560.065	483.375	8.550	0	0.008	1.917	None
(ID3050495 : ID3046208)	80	3050495	3046208	4.088	1800.075	481.578	7.762	0	0.008	2.022	None
(ID3046208 : ID3039129)	80	3046208	3039129	7.499	2040.085	479.346	7.016	0	0.011	2.738	None
(ID3039129 : ID3053341)	80	3039129	3053341	0.194	2280.095	478.059	6.537	0	0.002	0.441	None
(ID3053341 : ID3041940)	80	3053341	3041940	1.091	2520.105	477.607	6.208	0	0.004	1.044	None
(ID3041940 : ID3060449)	80	3041940	3060449	1.460	2760.115	476.505	5.979	0	0.005	1.208	None
(ID3060449 : ID3056146)	80	3060449	3056146	4.750	3000.125	475.067	5.178	0	0.009	2.179	None
(ID3056146 : ID3057577)	80	3056146	3057577	1.854	3240.135	473.765	3.985	0	0.006	1.362	None
(ID3057577 : ID3068929)	80	3057577	3068929	14.098	3480.145	471.591	2.720	0	0.016	3.755	None
(ID3068929 : ID3061834)	80	3068929	3061834	0.518	3720.155	469.519	2.011	0	0.003	0.720	None
(ID3047604 : ID3044783)	81	3047604	3044783	4.604	120.005	343.155	0.492	0	0.009	2.146	None
(ID3044783 : ID3054736)	81	3044783	3054736	0.367	360.015	341.899	0.000	0	0.003	0.606	None
(ID3054736 : ID3043358)	81	3054736	3043358	1.995	600.025	341.255	0.618	0	0.006	1.412	None
(ID3043358 : ID3049024)	81	3043358	3049024	2.032	840.035	341.116	1.920	0	0.006	1.425	None
(ID3049024 : ID3040537)	81	3049024	3040537	16.877	1080.045	342.032	4.530	0	0.017	4.108	None
(ID3040537 : ID3051904)	81	3040537	3051904	2.456	1320.055	341.978	6.616	0	0.007	1.567	None
(ID3051904 : ID3050491)	81	3051904	3050491	4.038	1560.065	342.120	7.204	0	0.008	2.010	None
(ID3050491 : ID3046203)	81	3050491	3046203	3.850	1800.075	342.232	7.059	0	0.008	1.962	None
(ID3046203 : ID3039125)	81	3046203	3039125	15.661	2040.085	339.471	6.245	0	0.016	3.957	None
(ID3039125 : ID3053340)	81	3039125	3053340	0.270	2280.095	337.299	6.159	0	0.002	0.520	None
(ID3053340 : ID3041941)	81	3053340	3041941	0.817	2520.105	337.543	6.315	0	0.004	0.904	None
(ID3041941 : ID3060431)	81	3041941	3060431	5.928	2760.115	338.101	5.104	0	0.010	2.435	None
(ID3060431 : ID3056160)	81	3060431	3056160	4.918	3000.125	338.129	4.997	0	0.009	2.218	None
(ID3056160 : ID3057592)	81	3056160	3057592	2.033	3240.135	338.756	6.209	0	0.006	1.426	None
(ID3057592 : ID3068946)	81	3057592	3068946	8.606	3480.145	338.027	6.004	0	0.012	2.934	None
(ID3068946 : ID3061849)	81	3068946	3061849	1.988	3720.155	336.055	5.239	0	0.006	1.410	None
(ID3061849 : ID3067511)	81	3061849	3067511	1.724	3960.165	335.451	4.131	0	0.005	1.313	None
(ID3067511 : ID3070364)	81	3067511	3070364	1.302	4200.175	334.818	3.543	0	0.005	1.141	None
(ID3046186 : ID3039109)	82	3046186	3039109	0.046	2040.085	59.587	3.567	0	8.983E-4	0.216	None
(ID3039109 : ID3053328)	82	3039109	3053328	7.521	2280.095	60.951	4.001	0	0.011	2.742	None
(ID3053328 : ID3041939)	82	3053328	3041939	4.671	2520.105	63.009	5.247	0	0.009	2.161	None
(ID3041939 : ID3060455)	82	3041939	3060455	6.259	2760.115	64.774	6.766	0	0.010	2.502	None
(ID3060455 : ID3056185)	82	3060455	3056185	16.511	3000.125	65.145	9.475	0	0.017	4.063	None
(ID3056185 : ID3057637)	82	3056185	3057637	12.083	3240.135	64.275	13.131	0	0.014	3.476	None
(ID3057637 : ID3069005)	82	3057637	3069005	6.402	3480.145	64.796	15.848	0	0.011	2.530	None
(ID3069005 : ID3061916)	82	3069005	3061916	0.683	3720.155	65.880	17.122	0	0.003	0.826	None
(ID3061916 : ID3067585)	82	3061916	3067585	0.496	3960.165	66.476	17.600	0	0.003	0.704	None
(ID3067585 : ID3070434)	82	3067585	3070434	4.602	4200.175	67.829	17.666	0	0.009	2.145	None
(ID3070434 : ID3064764)	82	3070434	3064764	10.198	4440.185	70.351	16.880	0	0.013	3.194	None
(ID3064764 : ID3066184)	82	3064764	3066184	16.854	4680.195	73.817	16.661	0	0.017	4.105	None
(ID3066184 : ID3059083)	82	3066184	3059083	3.587	4920.205	76.732	16.827	0	0.008	1.894	None
(ID3059083 : ID3063341)	82	3059083	3063341	1.632	5160.215	78.099	16.117	0	0.005	1.277	None
(ID3063341 : ID3071823)	82	3063341	3071823	12.209	5400.225	77.042	14.802	0	0.015	3.494	None
(ID3071823 : ID3076054)	82	3071823	3076054	2.263	5640.235	75.582	13.182	0	0.006	1.504	None
(ID3076054 : ID3073231)	82	3076054	3073231	0.467	5880.245	75.976	12.388	0	0.003	0.683	None
(ID3073231 : ID3074633)	82	3073231	3074633	2.642	6120.255	76.346	11.531	0	0.007	1.626	None
(ID3074633 : ID3081640)	82	3074633	3081640	1.221	6360.265	76.732	10.296	0	0.005	1.105	None
(ID3081640 : ID3077450)	82	3081640	3077450	6.171	6600.275	78.308	10.098	0	0.010	2.484	None
(ID3077450 : ID3080211)	82	3077450	3080211	14.241	6840.285	81.195	9.438	0	0.016	3.774	None
(ID3080211 : ID3085747)	82	3080211	3085747	14.424	7080.295	84.689	9.064	0	0.016	3.798	None
(ID3085747 : ID3083034)	82	3085747	3083034	30.507	7320.305	88.921	8.216	0	0.023	5.523	None
(ID3083034 : ID3078823)	82	3083034	3078823	30.083	7560.315	93.937	6.019	0	0.023	5.485	None
(ID3078823 : ID3087098)	82	3078823	3087098	19.905	7800.325	98.778	5.102	0	0.019	4.462	None
(ID3087098 : ID3084353)	82	3087098	3084353	36.063	8040.335	99.361	2.511	0	0.025	6.005	None
(ID3084353 : ID3088409)	82	3084353	3088409	17.975	8280.345	99.834	0.000	0	0.018	4.240	None
(ID3053347 : ID3041936)	83	3053347	3041936	5.413	2520.105	95.132	6.343	0	0.010	2.327	None
(ID3041936 : ID3060438)	83	3041936	3060438	8.281	2760.115	97.521	5.311	0	0.012	2.878	None
(ID3060438 : ID3056147)	83	3060438	3056147	1.549	3000.125	99.465	4.701	0	0.005	1.245	None
(ID3056147 : ID3057580)	83	3056147	3057580	6.665	3240.135	101.368	4.516	0	0.011	2.582	None
(ID3057580 : ID3068932)	83	3057580	3068932	2.831	3480.145	103.133	3.684	0	0.007	1.683	None
(ID3068932 : ID3061836)	83	3068932	3061836	1.349	3720.155	104.192	2.941	0	0.005	1.161	None
(ID3061836 : ID3067485)	83	3061836	3067485	9.006	3960.165	105.179	1.444	0	0.013	3.001	None
(ID3067485 : ID3070334)	83	3067485	3070334	0.163	4200.175	105.790	0.000	0	0.002	0.404	None
(ID3070334 : ID3064724)	83	3070334	3064724	87.249	4440.185	102.885	3.488	0	0.039	9.341	None
(ID3064724 : ID3066125)	83	3064724	3066125	9.041	4680.195	101.003	6.102	0	0.013	3.007	None
(ID3044778 : ID3054730)	84	3044778	3054730	2.609	360.015	222.481	0.000	0	0.007	1.615	None
(ID3054730 : ID3043349)	84	3054730	3043349	0.041	600.025	221.775	0.000	0	8.412E-4	0.202	None
(ID3043349 : ID3049009)	84	3043349	3049009	1.467	840.035	222.481	0.000	0	0.005	1.211	None
(ID3049009 : ID3040532)	84	3049009	3040532	25.354	1080.045	222.845	2.506	0	0.021	5.035	None
(ID3040532 : ID3051892)	84	3040532	3051892	5.733	1320.055	223.798	4.938	0	0.010	2.394	None
(ID3051892 : ID3050480)	84	3051892	3050480	2.835	1560.065	225.752	5.228	0	0.007	1.684	None
(ID3050480 : ID3046202)	84	3050480	3046202	2.663	1800.075	227.174	6.068	0	0.007	1.632	None
(ID3046202 : ID3039114)	84	3046202	3039114	5.227	2040.085	227.517	5.446	0	0.010	2.286	None
(ID3039114 : ID3053335)	84	3039114	3053335	6.999	2280.095	228.343	5.009	0	0.011	2.646	None
(ID3053335 : ID3041937)	84	3053335	3041937	0.145	2520.105	229.623	5.805	0	0.002	0.381	None
(ID3041937 : ID3060439)	84	3041937	3060439	13.516	2760.115	231.501	5.361	0	0.015	3.676	None
(ID3060439 : ID3056145)	84	3060439	3056145	2.831	3000.125	234.069	4.609	0	0.007	1.683	None
(ID3056145 : ID3057639)	84	3056145	3057639	181.852	3240.135	239.175	9.644	0	0.056	13.485	None
(ID3057639 : ID3068987)	84	3057639	3068987	0.891	3480.145	243.400	14.383	0	0.004	0.944	None
(ID3068987 : ID3061891)	84	3068987	3061891	8.681	3720.155	244.691	13.323	0	0.012	2.946	None
(ID3061891 : ID3067555)	84	3061891	3067555	5.625	3960.165	247.088	12.175	0	0.010	2.372	None
(ID3047683 : ID3044876)	85	3047683	3044876	1.671	120.005	130.714	17.232	0	0.005	1.293	None
(ID3044876 : ID3054831)	85	3044876	3054831	1.916	360.015	130.583	18.148	0	0.006	1.384	None
(ID3054831 : ID3043456)	85	3054831	3043456	0.135	600.025	131.084	18.865	0	0.002	0.368	None
(ID3043456 : ID3049123)	85	3043456	3049123	12.223	840.035	132.433	20.240	0	0.015	3.496	None
(ID3049123 : ID3040620)	85	3049123	3040620	0.661	1080.045	133.573	21.847	0	0.003	0.813	None
(ID3040620 : ID3051985)	85	3040620	3051985	6.475	1320.055	134.421	21.405	0	0.011	2.545	None
(ID3051985 : ID3050556)	85	3051985	3050556	1.432	1560.065	135.961	20.732	0	0.005	1.197	None
(ID3050556 : ID3046279)	85	3050556	3046279	5.692	1800.075	137.639	21.348	0	0.010	2.386	None
(ID3046279 : ID3039203)	85	3046279	3039203	6.211	2040.085	137.662	21.183	0	0.010	2.492	None
(ID3039203 : ID3053426)	85	3039203	3053426	6.223	2280.095	137.641	21.219	0	0.010	2.495	None
(ID3053426 : ID3042030)	85	3053426	3042030	0.759	2520.105	139.066	22.115	0	0.004	0.871	None
(ID3042030 : ID3060536)	85	3042030	3060536	3.496	2760.115	140.362	22.260	0	0.008	1.870	None
(ID3060536 : ID3056235)	85	3060536	3056235	15.072	3000.125	142.746	20.882	0	0.016	3.882	None
(ID3056235 : ID3057653)	85	3056235	3057653	8.538	3240.135	145.017	18.385	0	0.012	2.922	None
(ID3057653 : ID3069009)	85	3057653	3069009	1.018	3480.145	146.156	17.564	0	0.004	1.009	None
(ID3069009 : ID3061921)	85	3069009	3061921	4.955	3720.155	147.583	18.067	0	0.009	2.226	None
(ID3061921 : ID3067584)	85	3061921	3067584	0.853	3960.165	149.035	17.872	0	0.004	0.924	None
(ID3067584 : ID3070428)	85	3067584	3070428	2.472	4200.175	148.732	17.120	0	0.007	1.572	None
(ID3070428 : ID3064769)	85	3070428	3064769	0.041	4440.185	147.999	16.618	0	8.467E-4	0.203	None
(ID3064769 : ID3066176)	85	3064769	3066176	0.810	4680.195	147.890	16.112	0	0.004	0.900	None
(ID3066176 : ID3059075)	85	3066176	3059075	1.315	4920.205	147.374	15.365	0	0.005	1.147	None
(ID3059075 : ID3063342)	85	3059075	3063342	2.911	5160.215	147.674	15.388	0	0.007	1.706	None
(ID3063342 : ID3071820)	85	3063342	3071820	7.085	5400.225	149.239	14.624	0	0.011	2.662	None
(ID3071820 : ID3076049)	85	3071820	3076049	21.868	5640.235	152.071	12.431	0	0.019	4.676	None
(ID3076049 : ID3073221)	85	3076049	3073221	15.230	5880.245	155.949	10.619	0	0.016	3.903	None
(ID3073221 : ID3074617)	85	3073221	3074617	10.054	6120.255	158.074	8.361	0	0.013	3.171	None
(ID3074617 : ID3081619)	85	3074617	3081619	3.555	6360.265	159.037	6.131	0	0.008	1.885	None
(ID3081619 : ID3077423)	85	3081619	3077423	18.349	6600.275	161.833	5.325	0	0.018	4.284	None
(ID3077423 : ID3080185)	85	3077423	3080185	3.257	6840.285	164.833	4.927	0	0.008	1.805	None
(ID3080185 : ID3085723)	85	3080185	3085723	10.667	7080.295	167.326	4.585	0	0.014	3.266	None
(ID3085723 : ID3083019)	85	3085723	3083019	1.064	7320.305	169.344	4.168	0	0.004	1.032	None
(ID3083019 : ID3078814)	85	3083019	3078814	0.383	7560.315	169.979	3.642	0	0.003	0.619	None
(ID3078814 : ID3087092)	85	3078814	3087092	1.000	7800.325	169.783	3.687	0	0.004	1.000	None
(ID3087092 : ID3084379)	85	3087092	3084379	3.207	8040.335	170.200	4.164	0	0.007	1.791	None
(ID3084379 : ID3088435)	85	3084379	3088435	5.350	8280.345	172.217	4.403	0	0.010	2.313	None
(ID3088435 : ID3089781)	85	3088435	3089781	4.001	8520.355	172.422	4.084	0	0.008	2.000	None
(ID3089781 : ID3092420)	85	3089781	3092420	6.580	8760.365	172.722	3.492	0	0.011	2.565	None
(ID3092420 : ID3100270)	85	3092420	3100270	18.186	9000.375	176.051	3.689	0	0.018	4.264	None
(ID3047689 : ID3044875)	86	3047689	3044875	4.066	120.005	500.980	17.587	0	0.008	2.016	None
(ID3044875 : ID3054828)	86	3044875	3054828	0.290	360.015	500.037	17.694	0	0.002	0.538	None
(ID3054828 : ID3043442)	86	3054828	3043442	7.237	600.025	498.855	17.426	0	0.011	2.690	None
(ID3043442 : ID3049106)	86	3043442	3049106	1.960	840.035	497.045	17.293	0	0.006	1.400	None
(ID3049106 : ID3040609)	86	3049106	3040609	2.971	1080.045	496.427	18.553	0	0.007	1.724	None
(ID3040609 : ID3051982)	86	3040609	3051982	0.263	1320.055	496.150	19.519	0	0.002	0.513	None
(ID3051982 : ID3050549)	86	3051982	3050549	8.955	1560.065	494.465	19.260	0	0.012	2.992	None
(ID3050549 : ID3046273)	86	3050549	3046273	7.049	1800.075	491.847	19.529	0	0.011	2.655	None
(ID3046273 : ID3039205)	86	3046273	3039205	7.726	2040.085	489.335	20.512	0	0.012	2.780	None
(ID3039205 : ID3053422)	86	3039205	3053422	0.302	2280.095	487.717	20.897	0	0.002	0.550	None
(ID3053422 : ID3042028)	86	3053422	3042028	1.342	2520.105	486.952	21.238	0	0.005	1.159	None
(ID3042028 : ID3060538)	86	3042028	3060538	1.168	2760.115	486.137	21.976	0	0.005	1.081	None
(ID3060538 : ID3056245)	86	3060538	3056245	8.785	3000.125	484.380	22.041	0	0.012	2.964	None
(ID3056245 : ID3057675)	86	3056245	3057675	2.038	3240.135	482.663	21.015	0	0.006	1.428	None
(ID3057675 : ID3069024)	86	3057675	3069024	15.615	3480.145	480.416	20.152	0	0.016	3.952	None
(ID3069024 : ID3061907)	86	3069024	3061907	23.006	3720.155	479.034	17.619	0	0.020	4.796	None
(ID3061907 : ID3067566)	86	3061907	3067566	5.833	3960.165	478.501	14.833	0	0.010	2.415	None
(ID3067566 : ID3070417)	86	3067566	3070417	0.850	4200.175	477.066	14.706	0	0.004	0.922	None
(ID3070417 : ID3064756)	86	3070417	3064756	0.248	4440.185	476.599	15.239	0	0.002	0.498	None
(ID3064756 : ID3066173)	86	3064756	3066173	1.038	4680.195	475.941	15.455	0	0.004	1.019	None
(ID3066173 : ID3059077)	86	3066173	3059077	9.371	4920.205	473.902	15.440	0	0.013	3.061	None
(ID3059077 : ID3063331)	86	3059077	3063331	15.159	5160.215	470.646	14.508	0	0.016	3.893	None
(ID3063331 : ID3071852)	86	3063331	3071852	24.571	5400.225	469.245	16.064	0	0.021	4.957	None
(ID3047715 : ID3044906)	87	3047715	3044906	0.019	120.005	27.254	22.873	0	5.771E-4	0.139	None
(ID3044906 : ID3054861)	87	3044906	3054861	7.418	360.015	28.370	23.760	0	0.011	2.724	None
(ID3054861 : ID3043491)	87	3054861	3043491	1.545	600.025	29.560	25.199	0	0.005	1.243	None
(ID3043491 : ID3049138)	87	3043491	3049138	8.172	840.035	28.780	24.691	0	0.012	2.859	None
(ID3049138 : ID3040635)	87	3049138	3040635	8.534	1080.045	26.566	24.184	0	0.012	2.921	None
(ID3040635 : ID3051989)	87	3040635	3051989	11.959	1320.055	25.997	23.242	0	0.014	3.458	None
(ID3051989 : ID3050557)	87	3051989	3050557	4.076	1560.065	27.725	21.414	0	0.008	2.019	None
(ID3050557 : ID3046266)	87	3050557	3046266	3.393	1800.075	28.656	20.220	0	0.008	1.842	None
(ID3046266 : ID3039199)	87	3046266	3039199	0.671	2040.085	28.390	19.642	0	0.003	0.819	None
(ID3039199 : ID3053429)	87	3039199	3053429	15.402	2280.095	29.534	21.390	0	0.016	3.925	None
(ID3053429 : ID3042029)	87	3053429	3042029	0.986	2520.105	31.366	22.618	0	0.004	0.993	None
(ID3042029 : ID3060534)	87	3042029	3060534	10.622	2760.115	33.428	22.123	0	0.014	3.259	None
(ID3060534 : ID3056250)	87	3060534	3056250	5.649	3000.125	35.752	22.748	0	0.010	2.377	None
(ID3056250 : ID3057688)	87	3056250	3057688	1.518	3240.135	37.062	23.499	0	0.005	1.232	None
(ID3057688 : ID3069036)	87	3057688	3069036	0.417	3480.145	37.929	23.466	0	0.003	0.646	None
(ID3069036 : ID3061954)	87	3069036	3061954	13.135	3720.155	36.521	24.278	0	0.015	3.624	None
(ID3061954 : ID3067618)	87	3061954	3067618	1.405	3960.165	35.337	24.625	0	0.005	1.185	None
(ID3047732 : ID3044921)	88	3047732	3044921	0.631	120.005	310.793	25.716	0	0.003	0.794	None
(ID3044921 : ID3054868)	88	3044921	3054868	2.955	360.015	311.272	25.733	0	0.007	1.719	None
(ID3054868 : ID3043487)	88	3054868	3043487	1.433	600.025	311.585	25.630	0	0.005	1.197	None
(ID3043487 : ID3049149)	88	3043487	3049149	0.224	840.035	311.287	25.283	0	0.002	0.474	None
(ID3049149 : ID3040638)	88	3049149	3040638	0.031	1080.045	311.429	25.208	0	7.325E-4	0.176	None
(ID3040638 : ID3052006)	88	3040638	3052006	0.695	1320.055	311.261	24.786	0	0.003	0.834	None
(ID3052006 : ID3050569)	88	3052006	3050569	0.911	1560.065	311.321	23.921	0	0.004	0.954	None
(ID3050569 : ID3046280)	88	3050569	3046280	8.676	1800.075	312.660	22.609	0	0.012	2.946	None
(ID3046280 : ID3039204)	88	3046280	3039204	3.989	2040.085	312.965	21.305	0	0.008	1.997	None
(ID3039204 : ID3053424)	88	3039204	3053424	0.356	2280.095	312.263	21.087	0	0.002	0.596	None
(ID3053424 : ID3042026)	88	3053424	3042026	0.180	2520.105	312.648	21.402	0	0.002	0.424	None
(ID3042026 : ID3060522)	88	3042026	3060522	7.825	2760.115	312.635	20.103	0	0.012	2.797	None
(ID3060522 : ID3056220)	88	3060522	3056220	2.657	3000.125	312.266	17.921	0	0.007	1.630	None
(ID3056220 : ID3057652)	88	3056220	3057652	0.314	3240.135	312.289	16.911	0	0.002	0.560	None
(ID3057652 : ID3069001)	88	3057652	3069001	3.577	3480.145	311.593	16.355	0	0.008	1.891	None
(ID3069001 : ID3061897)	88	3069001	3061897	4.941	3720.155	310.636	14.902	0	0.009	2.223	None
(ID3061897 : ID3067556)	88	3061897	3067556	1.589	3960.165	310.305	13.217	0	0.005	1.261	None
(ID3067556 : ID3070405)	88	3067556	3070405	8.372	4200.175	308.611	12.475	0	0.012	2.893	None
(ID3070405 : ID3064735)	88	3070405	3064735	14.721	4440.185	305.519	11.339	0	0.016	3.837	None
(ID3064735 : ID3066143)	88	3064735	3066143	3.689	4680.195	303.186	9.688	0	0.008	1.921	None
(ID3066143 : ID3059048)	88	3066143	3059048	0.799	4920.205	302.639	9.435	0	0.004	0.894	None
(ID3047687 : ID3044866)	89	3047687	3044866	6.622	120.005	528.526	17.050	0	0.011	2.573	None
(ID3044866 : ID3054821)	89	3044866	3054821	0.206	360.015	527.494	16.478	0	0.002	0.454	None
(ID3054821 : ID3043438)	89	3054821	3043438	13.472	600.025	525.839	16.333	0	0.015	3.670	None
(ID3043438 : ID3049099)	89	3043438	3049099	2.728	840.035	523.178	16.348	0	0.007	1.652	None
(ID3049099 : ID3040594)	89	3049099	3040594	0.163	1080.045	522.202	16.234	0	0.002	0.404	None
(ID3040594 : ID3051971)	89	3040594	3051971	3.417	1320.055	522.043	17.024	0	0.008	1.848	None
(ID3051971 : ID3050547)	89	3051971	3050547	1.720	1560.065	521.502	18.330	0	0.005	1.312	None
(ID3050547 : ID3046275)	89	3050547	3046275	8.469	1800.075	519.997	19.794	0	0.012	2.910	None
(ID3046275 : ID3039207)	89	3046275	3039207	11.124	2040.085	517.358	20.931	0	0.014	3.335	None
(ID3039207 : ID3053419)	89	3039207	3053419	0.812	2280.095	515.282	20.797	0	0.004	0.901	None
(ID3053419 : ID3042027)	89	3053419	3042027	2.374	2520.105	514.198	20.984	0	0.006	1.541	None
(ID3042027 : ID3060532)	89	3042027	3060532	0.042	2760.115	513.480	21.265	0	8.532E-4	0.205	None
(ID3060532 : ID3056242)	89	3060532	3056242	9.261	3000.125	511.971	20.759	0	0.013	3.043	None
(ID3056242 : ID3057671)	89	3056242	3057671	1.991	3240.135	509.941	19.924	0	0.006	1.411	None
(ID3057671 : ID3069020)	89	3057671	3069020	6.595	3480.145	508.100	19.354	0	0.011	2.568	None
(ID3069020 : ID3061928)	89	3069020	3061928	3.010	3720.155	505.959	19.138	0	0.007	1.735	None
(ID3061928 : ID3067586)	89	3061928	3067586	6.569	3960.165	504.006	18.395	0	0.011	2.563	None
(ID3067586 : ID3070426)	89	3067586	3070426	13.946	4200.175	501.139	17.149	0	0.016	3.734	None
(ID3047726 : ID3044895)	90	3047726	3044895	16.353	120.005	286.098	22.980	0	0.017	4.044	None
(ID3044895 : ID3054849)	90	3044895	3054849	1.692	360.015	286.628	21.683	0	0.005	1.301	None
(ID3054849 : ID3043476)	90	3054849	3043476	3.366	600.025	285.899	22.905	0	0.008	1.835	None
(ID3043476 : ID3049136)	90	3043476	3049136	7.280	840.035	286.530	23.489	0	0.011	2.698	None
(ID3049136 : ID3040631)	90	3049136	3040631	3.747	1080.045	286.953	23.784	0	0.008	1.936	None
(ID3040631 : ID3052002)	90	3040631	3052002	0.083	1320.055	285.921	23.969	0	0.001	0.289	None
(ID3052002 : ID3050571)	90	3052002	3050571	1.314	1560.065	286.382	23.793	0	0.005	1.146	None
(ID3050571 : ID3046285)	90	3050571	3046285	2.183	1800.075	286.697	23.019	0	0.006	1.477	None
(ID3046285 : ID3039213)	90	3046285	3039213	1.408	2040.085	285.880	22.506	0	0.005	1.187	None
(ID3039213 : ID3053427)	90	3039213	3053427	0.670	2280.095	285.454	22.302	0	0.003	0.819	None
(ID3053427 : ID3042025)	90	3053427	3042025	2.339	2520.105	284.888	21.620	0	0.006	1.529	None
(ID3042025 : ID3060535)	90	3042025	3060535	3.336	2760.115	285.016	21.697	0	0.008	1.827	None
(ID3060535 : ID3056244)	90	3060535	3056244	2.177	3000.125	286.404	21.585	0	0.006	1.475	None
(ID3056244 : ID3057666)	90	3056244	3057666	4.529	3240.135	287.401	20.132	0	0.009	2.128	None
(ID3057666 : ID3069015)	90	3057666	3069015	1.726	3480.145	287.192	19.093	0	0.005	1.314	None
(ID3069015 : ID3061919)	90	3069015	3061919	1.813	3720.155	286.181	18.452	0	0.006	1.346	None
(ID3061919 : ID3067581)	90	3061919	3067581	0.511	3960.165	286.058	17.613	0	0.003	0.715	None
(ID3067581 : ID3070429)	90	3067581	3070429	6.199	4200.175	285.090	17.026	0	0.010	2.490	None
(ID3070429 : ID3064770)	90	3070429	3064770	1.300	4440.185	284.445	16.596	0	0.005	1.140	None
(ID3064770 : ID3066162)	90	3064770	3066162	5.547	4680.195	285.217	15.325	0	0.010	2.355	None
(ID3066162 : ID3059056)	90	3066162	3059056	5.428	4920.205	285.381	13.003	0	0.010	2.330	None
(ID3059056 : ID3063312)	90	3059056	3063312	1.025	5160.215	285.672	11.463	0	0.004	1.013	None
(ID3063312 : ID3071807)	90	3063312	3071807	1.081	5400.225	285.533	11.290	0	0.004	1.039	None
(ID3071807 : ID3076051)	90	3071807	3076051	5.712	5640.235	286.231	11.699	0	0.010	2.390	None
(ID3076051 : ID3073227)	90	3076051	3073227	0.067	5880.245	287.511	11.829	0	0.001	0.258	None
(ID3073227 : ID3074625)	90	3073227	3074625	10.649	6120.255	286.719	10.388	0	0.014	3.263	None
(ID3074625 : ID3081628)	90	3074625	3081628	1.344	6360.265	285.584	8.496	0	0.005	1.159	None
(ID3081628 : ID3077430)	90	3081628	3077430	2.160	6600.275	284.920	7.368	0	0.006	1.470	None
(ID3077430 : ID3080194)	90	3077430	3080194	1.671	6840.285	284.774	6.184	0	0.005	1.293	None
(ID3080194 : ID3085726)	90	3080194	3085726	0.315	7080.295	284.898	5.365	0	0.002	0.561	None
(ID3085726 : ID3083010)	90	3085726	3083010	8.421	7320.305	285.366	3.820	0	0.012	2.902	None
(ID3083010 : ID3078792)	90	3083010	3078792	6.776	7560.315	286.335	1.254	0	0.011	2.603	None
(ID3078792 : ID3087075)	90	3078792	3087075	0.163	7800.325	286.884	0.000	0	0.002	0.404	None
(ID3087075 : ID3084357)	90	3087075	3084357	1.467	8040.335	287.691	0.000	0	0.005	1.211	None
(ID3084357 : ID3088449)	90	3084357	3088449	59.389	8280.345	286.312	3.303	0	0.032	7.706	None
(ID3088449 : ID3089791)	90	3088449	3089791	4.181	8520.355	283.311	6.719	0	0.009	2.045	None
(ID3089791 : ID3092430)	90	3089791	3092430	3.587	8760.365	282.955	6.153	0	0.008	1.894	None
(ID3092430 : ID3100277)	90	3092430	3100277	4.156	9000.375	284.634	5.453	0	0.008	2.039	None
(ID3100277 : ID3098934)	90	3100277	3098934	1.343	9240.385	285.621	4.852	0	0.005	1.159	None
(ID3098934 : ID3091101)	90	3098934	3091101	2.520	9480.395	286.019	3.607	0	0.007	1.587	None
(ID3091101 : ID3097595)	90	3091101	3097595	10.187	9720.405	287.071	1.470	0	0.013	3.192	None
(ID3047720 : ID3044908)	91	3047720	3044908	2.427	120.005	303.622	23.432	0	0.006	1.558	None
(ID3044908 : ID3054859)	91	3044908	3054859	1.619	360.015	303.456	23.584	0	0.005	1.272	None
(ID3054859 : ID3043473)	91	3054859	3043473	1.630	600.025	303.541	23.396	0	0.005	1.277	None
(ID3043473 : ID3049133)	91	3043473	3049133	0.040	840.035	303.083	22.966	0	8.354E-4	0.200	None
(ID3049133 : ID3040621)	91	3049133	3040621	2.488	1080.045	302.365	22.857	0	0.007	1.577	None
(ID3040621 : ID3051997)	91	3040621	3051997	0.104	1320.055	301.502	22.963	0	0.001	0.322	None
(ID3051997 : ID3050567)	91	3051997	3050567	1.272	1560.065	301.960	22.922	0	0.005	1.128	None
(ID3050567 : ID3046281)	91	3050567	3046281	3.805	1800.075	303.382	22.335	0	0.008	1.951	None
(ID3046281 : ID3039206)	91	3046281	3039206	0.758	2040.085	304.295	21.497	0	0.004	0.871	None
(ID3039206 : ID3053430)	91	3039206	3053430	5.091	2280.095	304.771	22.097	0	0.009	2.256	None
(ID3053430 : ID3042022)	91	3053430	3042022	9.551	2520.105	304.087	22.081	0	0.013	3.090	None
(ID3042022 : ID3060531)	91	3042022	3060531	0.354	2760.115	303.188	20.849	0	0.002	0.595	None
(ID3060531 : ID3056236)	91	3060531	3056236	1.136	3000.125	303.565	20.152	0	0.004	1.066	None
(ID3056236 : ID3057667)	91	3056236	3057667	0.904	3240.135	304.172	19.543	0	0.004	0.951	None
(ID3057667 : ID3069011)	91	3057667	3069011	5.095	3480.145	303.776	18.719	0	0.009	2.257	None
(ID3069011 : ID3061912)	91	3069011	3061912	4.407	3720.155	302.280	17.154	0	0.009	2.099	None
(ID3061912 : ID3067570)	91	3061912	3067570	1.535	3960.165	301.468	15.724	0	0.005	1.239	None
(ID3067570 : ID3070425)	91	3067570	3070425	3.039	4200.175	300.629	15.699	0	0.007	1.743	None
(ID3053428 : ID3042023)	92	3053428	3042023	2.842	2520.105	293.711	21.870	0	0.007	1.686	None
(ID3042023 : ID3060530)	92	3042023	3060530	1.755	2760.115	293.737	20.884	0	0.006	1.325	None
(ID3060530 : ID3056234)	92	3060530	3056234	2.875	3000.125	294.760	19.827	0	0.007	1.696	None
(ID3042020 : ID3060526)	93	3042020	3060526	3.046	2760.115	606.595	19.946	0	0.007	1.745	None
(ID3060526 : ID3056218)	93	3060526	3056218	10.215	3000.125	606.429	18.217	0	0.013	3.196	None
(ID3056218 : ID3057634)	93	3056218	3057634	6.935	3240.135	607.129	15.447	0	0.011	2.633	None
(ID3057634 : ID3068986)	93	3057634	3068986	10.497	3480.145	605.582	13.797	0	0.013	3.240	None
(ID3068986 : ID3061889)	93	3068986	3061889	13.191	3720.155	602.246	12.978	0	0.015	3.632	None
(ID3061889 : ID3067578)	93	3061889	3067578	48.700	3960.165	603.426	14.388	0	0.029	6.979	None
(ID3067578 : ID3070423)	93	3067578	3070423	5.553	4200.175	605.218	15.977	0	0.010	2.356	None
(ID3070423 : ID3064759)	93	3070423	3064759	4.896	4440.185	602.976	15.619	0	0.009	2.213	None
(ID3064759 : ID3066175)	93	3064759	3066175	9.261	4680.195	600.349	15.580	0	0.013	3.043	None
(ID3066175 : ID3059078)	93	3066175	3059078	6.821	4920.205	597.531	15.436	0	0.011	2.612	None
(ID3059078 : ID3063363)	93	3059078	3063363	16.876	5160.215	595.899	17.305	0	0.017	4.108	None
(ID3047716 : ID3044901)	94	3047716	3044901	10.611	120.005	469.975	22.462	0	0.014	3.257	None
(ID3044901 : ID3054850)	94	3044901	3054850	0.639	360.015	468.049	22.445	0	0.003	0.800	None
(ID3054850 : ID3043479)	94	3054850	3043479	24.478	600.025	465.295	23.119	0	0.021	4.948	None
(ID3043479 : ID3049141)	94	3043479	3049141	0.586	840.035	462.518	23.722	0	0.003	0.765	None
(ID3049141 : ID3040629)	94	3049141	3040629	0.076	1080.045	462.151	23.758	0	0.001	0.276	None
(ID3040629 : ID3051994)	94	3040629	3051994	0.980	1320.055	462.070	23.130	0	0.004	0.990	None
(ID3051994 : ID3050566)	94	3051994	3050566	5.229	1560.065	460.871	22.674	0	0.010	2.287	None
(ID3050566 : ID3046283)	94	3050566	3046283	5.641	1800.075	458.593	22.364	0	0.010	2.375	None
(ID3046283 : ID3039211)	94	3046283	3039211	5.129	2040.085	456.333	22.158	0	0.009	2.265	None
(ID3039211 : ID3053425)	94	3039211	3053425	0.444	2280.095	455.198	21.966	0	0.003	0.666	None
(ID3053425 : ID3042021)	94	3053425	3042021	0.889	2520.105	455.259	21.167	0	0.004	0.943	None
(ID3042021 : ID3060533)	94	3042021	3060533	1.032	2760.115	455.167	21.182	0	0.004	1.016	None
(ID3060533 : ID3056237)	94	3060533	3056237	7.156	3000.125	454.120	20.660	0	0.011	2.675	None
(ID3056237 : ID3057673)	94	3056237	3057673	104.373	3240.135	448.128	19.701	0	0.043	10.216	None
(ID3057673 : ID3069021)	94	3057673	3069021	5.665	3480.145	441.848	19.538	0	0.010	2.380	None
(ID3069021 : ID3061927)	94	3069021	3061927	2.728	3720.155	439.853	19.266	0	0.007	1.652	None
(ID3061927 : ID3067599)	94	3061927	3067599	1.539	3960.165	438.511	19.540	0	0.005	1.241	None
(ID3067599 : ID3070446)	94	3067599	3070446	9.471	4200.175	436.453	19.842	0	0.013	3.078	None
(ID3070446 : ID3064781)	94	3070446	3064781	1.660	4440.185	434.373	19.456	0	0.005	1.288	None
(ID3064781 : ID3066190)	94	3064781	3066190	1.053	4680.195	434.062	18.650	0	0.004	1.026	None
(ID3066190 : ID3059082)	94	3066190	3059082	6.682	4920.205	433.360	17.298	0	0.011	2.585	None
(ID3059082 : ID3063336)	94	3059082	3063336	2.278	5160.215	432.312	15.657	0	0.006	1.509	None
(ID3063336 : ID3071819)	94	3063336	3071819	8.333	5400.225	430.966	14.156	0	0.012	2.887	None
(ID3071819 : ID3076052)	94	3071819	3076052	2.980	5640.235	430.114	12.625	0	0.007	1.726	None
(ID3076052 : ID3073225)	94	3076052	3073225	2.206	5880.245	429.825	11.520	0	0.006	1.485	None
(ID3073225 : ID3074627)	94	3073225	3074627	18.586	6120.255	427.181	10.335	0	0.018	4.311	None
(ID3074627 : ID3081627)	94	3074627	3081627	3.824	6360.265	424.915	8.543	0	0.008	1.956	None
(ID3081627 : ID3077427)	94	3081627	3077427	5.685	6600.275	423.748	6.804	0	0.010	2.384	None
(ID3077427 : ID3080189)	94	3077427	3080189	4.883	6840.285	421.887	5.491	0	0.009	2.210	None
(ID3080189 : ID3085705)	94	3080189	3085705	25.427	7080.295	420.518	2.491	0	0.021	5.042	None
(ID3085705 : ID3083000)	94	3085705	3083000	9.171	7320.305	418.616	0.000	0	0.013	3.028	None
(ID3083000 : ID3078799)	94	3083000	3078799	2.609	7560.315	417.910	0.000	0	0.007	1.615	None
(ID3050554 : ID3046272)	95	3050554	3046272	0.900	1800.075	258.417	20.023	0	0.004	0.949	None
(ID3046272 : ID3039202)	95	3046272	3039202	0.138	2040.085	258.734	20.278	0	0.002	0.371	None
(ID3039202 : ID3053423)	95	3039202	3053423	2.820	2280.095	259.264	20.910	0	0.007	1.679	None
(ID3053423 : ID3042018)	95	3053423	3042018	1.971	2520.105	260.080	20.733	0	0.006	1.404	None
(ID3042018 : ID3060517)	95	3042018	3060517	7.329	2760.115	261.278	19.193	0	0.011	2.707	None
(ID3060517 : ID3056231)	95	3060517	3056231	61.952	3000.125	258.407	18.674	0	0.033	7.871	None
(ID3056231 : ID3057651)	95	3056231	3057651	7.083	3240.135	255.131	17.845	0	0.011	2.661	None
(ID3057651 : ID3068999)	95	3057651	3068999	1.158	3480.145	255.471	16.237	0	0.004	1.076	None
(ID3068999 : ID3061898)	95	3068999	3061898	5.079	3720.155	255.783	14.849	0	0.009	2.254	None
(ID3061898 : ID3067560)	95	3061898	3067560	1.608	3960.165	256.875	13.487	0	0.005	1.268	None
(ID3051995 : ID3050568)	96	3051995	3050568	0.319	1560.065	51.750	23.032	0	0.002	0.565	None
(ID3050568 : ID3046276)	96	3050568	3046276	4.201	1800.075	52.296	22.256	0	0.009	2.050	None
(ID3046276 : ID3039201)	96	3046276	3039201	3.616	2040.085	51.809	20.816	0	0.008	1.902	None
(ID3039201 : ID3053416)	96	3039201	3053416	0.968	2280.095	51.450	20.187	0	0.004	0.984	None
(ID3053416 : ID3042019)	96	3053416	3042019	0.022	2520.105	51.955	20.093	0	6.138E-4	0.147	None
(ID3042019 : ID3060527)	96	3042019	3060527	3.464	2760.115	52.917	20.047	0	0.008	1.861	None
(ID3060527 : ID3056246)	96	3060527	3056246	6.066	3000.125	54.328	21.069	0	0.010	2.463	None
(ID3056246 : ID3057689)	96	3056246	3057689	2.560	3240.135	55.332	22.810	0	0.007	1.600	None
(ID3057689 : ID3069032)	96	3057689	3069032	3.437	3480.145	55.161	22.800	0	0.008	1.854	None
(ID3069032 : ID3061942)	96	3069032	3061942	1.020	3720.155	54.005	22.372	0	0.004	1.010	None
(ID3061942 : ID3067606)	96	3061942	3067606	0.159	3960.165	53.535	22.365	0	0.002	0.398	None
(ID3067606 : ID3070450)	96	3067606	3070450	1.524	4200.175	53.465	21.552	0	0.005	1.235	None
(ID3047730 : ID3044926)	97	3047730	3044926	4.465	120.005	608.129	25.925	0	0.009	2.113	None
(ID3044926 : ID3054889)	97	3044926	3054889	14.108	360.015	607.593	28.237	0	0.016	3.756	None
(ID3054889 : ID3043509)	97	3054889	3043509	0.257	600.025	608.003	29.817	0	0.002	0.507	None
(ID3043509 : ID3049181)	97	3043509	3049181	7.600	840.035	607.283	30.737	0	0.011	2.757	None
(ID3049181 : ID3040679)	97	3049181	3040679	8.785	1080.045	605.663	33.090	0	0.012	2.964	None
(ID3040679 : ID3052052)	97	3040679	3052052	13.814	1320.055	602.950	33.880	0	0.015	3.717	None
(ID3052052 : ID3050609)	97	3052052	3050609	39.389	1560.065	598.351	32.039	0	0.026	6.276	None
(ID3050609 : ID3046322)	97	3050609	3046322	8.801	1800.075	594.171	30.089	0	0.012	2.967	None
(ID3046322 : ID3039243)	97	3046322	3039243	2.974	2040.085	591.966	29.290	0	0.007	1.724	None
(ID3039243 : ID3053461)	97	3039243	3053461	0.725	2280.095	591.578	28.922	0	0.004	0.852	None
(ID3053461 : ID3042046)	97	3053461	3042046	10.480	2520.105	590.995	27.585	0	0.013	3.237	None
(ID3042046 : ID3060556)	97	3042046	3060556	0.451	2760.115	590.206	26.572	0	0.003	0.671	None
(ID3060556 : ID3056272)	97	3060556	3056272	0.447	3000.125	590.696	27.021	0	0.003	0.668	None
(ID3056272 : ID3057716)	97	3056272	3057716	10.137	3240.135	589.502	27.827	0	0.013	3.184	None
(ID3057716 : ID3069078)	97	3057716	3069078	14.170	3480.145	586.837	29.895	0	0.016	3.764	None
(ID3069078 : ID3061998)	97	3069078	3061998	4.962	3720.155	584.660	31.876	0	0.009	2.227	None
(ID3061998 : ID3067661)	97	3061998	3067661	4.214	3960.165	582.784	32.906	0	0.009	2.053	None
(ID3067661 : ID3070507)	97	3067661	3070507	3.149	4200.175	581.002	33.384	0	0.007	1.774	None
(ID3070507 : ID3064839)	97	3070507	3064839	2.645	4440.185	580.004	32.556	0	0.007	1.626	None
(ID3064839 : ID3066266)	97	3064839	3066266	6.418	4680.195	579.194	32.807	0	0.011	2.533	None
(ID3066266 : ID3059164)	97	3066266	3059164	14.888	4920.205	576.694	33.174	0	0.016	3.858	None
(ID3059164 : ID3063416)	97	3059164	3063416	6.048	5160.215	573.754	32.019	0	0.010	2.459	None
(ID3063416 : ID3071907)	97	3063416	3071907	23.212	5400.225	570.208	31.641	0	0.020	4.818	None
(ID3071907 : ID3076155)	97	3071907	3076155	0.679	5640.235	567.442	31.930	0	0.003	0.824	None
(ID3076155 : ID3073323)	97	3076155	3073323	6.909	5880.245	566.167	31.193	0	0.011	2.629	None
(ID3073323 : ID3074720)	97	3073323	3074720	18.843	6120.255	563.244	29.423	0	0.018	4.341	None
(ID3074720 : ID3081718)	97	3074720	3081718	1.796	6360.265	560.870	28.035	0	0.006	1.340	None
(ID3081718 : ID3077510)	97	3081718	3077510	6.374	6600.275	559.626	26.566	0	0.011	2.525	None
(ID3077510 : ID3080286)	97	3077510	3080286	3.765	6840.285	557.786	25.554	0	0.008	1.940	None
(ID3047721 : ID3044907)	98	3047721	3044907	2.619	120.005	52.040	23.434	0	0.007	1.618	None
(ID3044907 : ID3054860)	98	3044907	3054860	4.929	360.015	53.804	23.605	0	0.009	2.220	None
(ID3054860 : ID3043481)	98	3054860	3043481	0.026	600.025	54.742	24.106	0	6.680E-4	0.160	None
(ID3043481 : ID3049148)	98	3043481	3049148	7.817	840.035	55.941	24.728	0	0.012	2.796	None
(ID3049148 : ID3040636)	98	3049148	3040636	3.037	1080.045	58.061	25.120	0	0.007	1.743	None
(ID3040636 : ID3052005)	98	3040636	3052005	4.352	1320.055	59.916	24.647	0	0.009	2.086	None
(ID3052005 : ID3050583)	98	3052005	3050583	1.825	1560.065	61.375	24.866	0	0.006	1.351	None
(ID3050583 : ID3046298)	98	3050583	3046298	1.953	1800.075	62.529	25.379	0	0.006	1.398	None
(ID3046298 : ID3039223)	98	3046298	3039223	0.750	2040.085	62.856	25.169	0	0.004	0.866	None
(ID3039223 : ID3053443)	98	3039223	3053443	7.044	2280.095	63.745	25.364	0	0.011	2.654	None
(ID3053443 : ID3042047)	98	3053443	3042047	1.793	2520.105	65.474	26.260	0	0.006	1.339	None
(ID3042047 : ID3060552)	98	3042047	3060552	0.428	2760.115	66.261	26.659	0	0.003	0.654	None
(ID3060552 : ID3056264)	98	3060552	3056264	4.810	3000.125	67.672	26.661	0	0.009	2.193	None
(ID3056264 : ID3057710)	98	3056264	3057710	5.458	3240.135	69.800	27.284	0	0.010	2.336	None
(ID3057710 : ID3069042)	98	3057710	3069042	16.556	3480.145	72.302	26.420	0	0.017	4.069	None
(ID3047727 : ID3044912)	99	3047727	3044912	2.499	120.005	527.792	24.593	0	0.007	1.581	None
(ID3044912 : ID3054857)	99	3044912	3054857	0.575	360.015	527.260	23.819	0	0.003	0.759	None
(ID3054857 : ID3043471)	99	3054857	3043471	1.990	600.025	526.748	23.190	0	0.006	1.411	None
(ID3043471 : ID3049134)	99	3043471	3049134	0.072	840.035	526.232	22.925	0	0.001	0.269	None
(ID3049134 : ID3040637)	99	3049134	3040637	6.499	1080.045	525.466	23.837	0	0.011	2.549	None
(ID3040637 : ID3052012)	99	3040637	3052012	3.220	1320.055	523.767	25.147	0	0.007	1.794	None
(ID3052012 : ID3050582)	99	3052012	3050582	6.295	1560.065	521.726	25.380	0	0.010	2.509	None
(ID3050582 : ID3046306)	99	3050582	3046306	12.077	1800.075	518.821	25.708	0	0.014	3.475	None
(ID3046306 : ID3039232)	99	3046306	3039232	11.417	2040.085	515.469	26.232	0	0.014	3.379	None
(ID3039232 : ID3053448)	99	3039232	3053448	1.395	2280.095	513.276	26.560	0	0.005	1.181	None
(ID3053448 : ID3042044)	99	3053448	3042044	2.975	2520.105	512.124	26.301	0	0.007	1.725	None
(ID3042044 : ID3060558)	99	3042044	3060558	8.001	2760.115	510.215	26.374	0	0.012	2.829	None
(ID3060558 : ID3056267)	99	3060558	3056267	0.613	3000.125	508.565	26.970	0	0.003	0.783	None
(ID3056267 : ID3057699)	99	3056267	3057699	3.212	3240.135	507.345	26.591	0	0.007	1.792	None
(ID3057699 : ID3069053)	99	3057699	3069053	5.332	3480.145	505.360	26.299	0	0.010	2.309	None
(ID3069053 : ID3061961)	99	3069053	3061961	1.307	3720.155	503.646	26.225	0	0.005	1.143	None
(ID3061961 : ID3067627)	99	3061961	3067627	6.142	3960.165	501.869	25.881	0	0.010	2.478	None
(ID3067627 : ID3070471)	99	3067627	3070471	8.036	4200.175	499.305	25.210	0	0.012	2.835	None
(ID3070471 : ID3064803)	99	3070471	3064803	9.103	4440.185	496.535	24.265	0	0.013	3.017	None
(ID3064803 : ID3066210)	99	3064803	3066210	3.975	4680.195	495.158	22.768	0	0.008	1.994	None
(ID3066210 : ID3059115)	99	3066210	3059115	9.141	4920.205	493.693	21.846	0	0.013	3.023	None
(ID3059115 : ID3063373)	99	3059115	3063373	1.557	5160.215	491.562	21.861	0	0.005	1.248	None
(ID3063373 : ID3071868)	99	3063373	3071868	7.803	5400.225	489.562	21.577	0	0.012	2.793	None
(ID3071868 : ID3076108)	99	3071868	3076108	2.722	5640.235	488.095	22.171	0	0.007	1.650	None
(ID3076108 : ID3073282)	99	3076108	3073282	1.283	5880.245	487.477	22.788	0	0.005	1.133	None
(ID3073282 : ID3074690)	99	3073282	3074690	14.291	6120.255	485.084	22.274	0	0.016	3.780	None
(ID3074690 : ID3081692)	99	3074690	3081692	4.311	6360.265	482.359	21.382	0	0.009	2.076	None
(ID3081692 : ID3077490)	99	3081692	3077490	4.016	6600.275	480.497	20.817	0	0.008	2.004	None
(ID3077490 : ID3080260)	99	3077490	3080260	8.595	6840.285	478.124	20.314	0	0.012	2.932	None
(ID3080260 : ID3085783)	99	3080260	3085783	6.168	7080.295	476.056	18.768	0	0.010	2.484	None
(ID3085783 : ID3083069)	99	3085783	3083069	10.136	7320.305	474.027	16.869	0	0.013	3.184	None
(ID3083069 : ID3078872)	99	3083069	3078872	0.064	7560.315	472.602	16.084	0	0.001	0.253	None
(ID3078872 : ID3087142)	99	3078872	3087142	1.602	7800.325	472.524	15.537	0	0.005	1.266	None
(ID3087142 : ID3084426)	99	3087142	3084426	0.256	8040.335	472.527	14.652	0	0.002	0.506	None
(ID3084426 : ID3088471)	99	3084426	3088471	4.072	8280.345	472.138	13.463	0	0.008	2.018	None
(ID3088471 : ID3089811)	99	3088471	3089811	11.030	8520.355	470.284	11.769	0	0.014	3.321	None
(ID3089811 : ID3092448)	99	3089811	3092448	0.184	8760.365	468.721	10.814	0	0.002	0.429	None
(ID3092448 : ID3100292)	99	3092448	3100292	1.093	9000.375	468.670	10.095	0	0.004	1.046	None
(ID3100292 : ID3098954)	99	3100292	3098954	12.530	9240.385	466.943	9.401	0	0.015	3.540	None
(ID3098954 : ID3091134)	99	3098954	3091134	0.399	9480.395	464.935	9.426	0	0.003	0.632	None
(ID3091134 : ID3097635)	99	3091134	3097635	0.255	9720.405	464.808	9.400	0	0.002	0.505	None
(ID3097635 : ID3093761)	99	3097635	3093761	1.785	9960.415	464.545	8.630	0	0.006	1.336	None
(ID3093761 : ID3095047)	99	3093761	3095047	24.080	10200.425	461.716	8.274	0	0.020	4.907	None
(ID3095047 : ID3101634)	99	3095047	3101634	4.929	10440.435	458.257	8.012	0	0.009	2.220	None
(ID3101634 : ID3096326)	99	3101634	3096326	0.409	10680.445	457.484	7.769	0	0.003	0.639	None
(ID3096326 : ID3102946)	99	3096326	3102946	2.847	10920.455	456.881	8.000	0	0.007	1.687	None
(ID3102946 : ID3104279)	99	3102946	3104279	215.240	11160.465	449.440	11.225	0	0.061	14.671	None
(ID3104279 : ID3105562)	99	3104279	3105562	3.163	11400.475	441.954	14.489	0	0.007	1.778	None
(ID3105562 : ID3106823)	99	3105562	3106823	2.064	11640.485	440.673	15.147	0	0.006	1.437	None
(ID3106823 : ID3108085)	99	3106823	3108085	0.933	11880.495	440.070	16.183	0	0.004	0.966	None
(ID3108085 : ID3109343)	99	3108085	3109343	2.097	12120.505	439.321	16.134	0	0.006	1.448	None
(ID3109343 : ID3110604)	99	3109343	3110604	0.521	12360.515	438.443	15.773	0	0.003	0.722	None
(ID3110604 : ID3111839)	99	3110604	3111839	6.362	12600.525	438.029	14.636	0	0.011	2.522	None
(ID3111839 : ID3116732)	99	3111839	3116732	0.574	12840.535	437.853	13.012	0	0.003	0.758	None
(ID3116732 : ID3114805)	99	3116732	3114805	10.911	13080.545	436.112	12.840	0	0.014	3.303	None
(ID3114805 : ID3113070)	99	3114805	3113070	8.072	13320.555	433.141	13.529	0	0.012	2.841	None
(ID3113070 : ID3114277)	99	3113070	3114277	35.834	13560.565	432.656	16.897	0	0.025	5.986	None
(ID3114277 : ID3117999)	99	3114277	3117999	1.099	13800.575	433.043	19.514	0	0.004	1.048	None
(ID3117999 : ID3119239)	99	3117999	3119239	0.719	14040.585	432.324	19.594	0	0.004	0.848	None
(ID3119239 : ID3120447)	99	3119239	3120447	8.854	14280.595	431.902	21.408	0	0.012	2.976	None
(ID3120447 : ID3121689)	99	3120447	3121689	1.009	14520.605	431.428	23.280	0	0.004	1.005	None
(ID3121689 : ID3122925)	99	3121689	3122925	4.167	14760.615	430.390	24.391	0	0.009	2.041	None
(ID3122925 : ID3124130)	99	3122925	3124130	9.390	15000.625	428.139	24.963	0	0.013	3.064	None
(ID3124130 : ID3125339)	99	3124130	3125339	6.426	15240.635	425.465	25.353	0	0.011	2.535	None
(ID3125339 : ID3126516)	99	3125339	3126516	2.807	15480.645	423.716	26.474	0	0.007	1.676	None
(ID3126516 : ID3128808)	99	3126516	3128808	4.155	15720.655	422.154	27.394	0	0.008	2.038	None
(ID3128808 : ID3127688)	99	3128808	3127688	1.686	15960.665	420.546	27.795	0	0.005	1.299	None
(ID3127688 : ID3132175)	99	3127688	3132175	9.047	16200.675	418.539	28.500	0	0.013	3.008	None
(ID3132175 : ID3129972)	99	3132175	3129972	2.868	16440.685	416.352	29.326	0	0.007	1.694	None
(ID3129972 : ID3131090)	99	3129972	3131090	5.684	16680.695	415.026	30.594	0	0.010	2.384	None
(ID3047707 : ID3044903)	100	3047707	3044903	4.681	120.005	573.689	21.728	0	0.009	2.164	None
(ID3044903 : ID3054858)	100	3044903	3054858	1.562	360.015	572.420	22.830	0	0.005	1.250	None
(ID3054858 : ID3043475)	100	3054858	3043475	17.615	600.025	569.955	23.300	0	0.017	4.197	None
(ID3043475 : ID3049142)	100	3043475	3049142	3.340	840.035	566.979	23.519	0	0.008	1.828	None
(ID3049142 : ID3040634)	100	3049142	3040634	7.079	1080.045	564.856	24.240	0	0.011	2.661	None
(ID3040634 : ID3052011)	100	3040634	3052011	0.026	1320.055	563.669	24.762	0	6.678E-4	0.160	None
(ID3052011 : ID3050580)	100	3052011	3050580	1.141	1560.065	563.207	24.935	0	0.004	1.068	None
(ID3050580 : ID3046297)	100	3050580	3046297	6.285	1800.075	561.433	25.026	0	0.010	2.507	None
(ID3046297 : ID3039225)	100	3046297	3039225	18.059	2040.085	558.055	25.026	0	0.018	4.250	None
(ID3039225 : ID3053445)	100	3039225	3053445	0.579	2280.095	555.906	25.434	0	0.003	0.761	None
(ID3053445 : ID3042045)	100	3053445	3042045	5.563	2520.105	554.703	25.843	0	0.010	2.359	None
(ID3042045 : ID3060555)	100	3042045	3060555	6.129	2760.115	552.379	26.343	0	0.010	2.476	None
(ID3060555 : ID3056271)	100	3060555	3056271	3.720	3000.125	550.289	27.006	0	0.008	1.929	None
(ID3056271 : ID3057705)	100	3056271	3057705	9.719	3240.135	547.786	27.166	0	0.013	3.118	None
(ID3047695 : ID3044882)	101	3047695	3044882	1.317	120.005	221.111	18.988	0	0.005	1.147	None
(ID3044882 : ID3054836)	101	3044882	3054836	12.169	360.015	222.273	19.132	0	0.015	3.488	None
(ID3054836 : ID3043449)	101	3054836	3043449	5.696	600.025	223.053	18.660	0	0.010	2.387	None
(ID3043449 : ID3049119)	101	3043449	3049119	7.449	840.035	222.606	19.203	0	0.011	2.729	None
(ID3049119 : ID3040618)	101	3049119	3040618	2.962	1080.045	223.458	21.258	0	0.007	1.721	None
(ID3040618 : ID3051993)	101	3040618	3051993	7.647	1320.055	225.171	22.286	0	0.012	2.765	None
(ID3051993 : ID3050562)	101	3051993	3050562	0.287	1560.065	226.698	22.319	0	0.002	0.536	None
(ID3050562 : ID3046284)	101	3050562	3046284	2.180	1800.075	227.596	22.198	0	0.006	1.476	None
(ID3046284 : ID3039210)	101	3046284	3039210	1.175	2040.085	227.788	22.255	0	0.005	1.084	None
(ID3039210 : ID3053441)	101	3039210	3053441	18.707	2280.095	228.791	23.737	0	0.018	4.325	None
(ID3053441 : ID3042042)	101	3053441	3042042	0.085	2520.105	230.197	25.295	0	0.001	0.291	None
(ID3042042 : ID3060543)	101	3042042	3060543	9.747	2760.115	231.588	25.032	0	0.013	3.122	None
(ID3060543 : ID3056253)	101	3060543	3056253	0.592	3000.125	233.489	24.622	0	0.003	0.769	None
(ID3056253 : ID3057690)	101	3056253	3057690	5.520	3240.135	234.870	23.919	0	0.010	2.350	None
(ID3057690 : ID3069034)	101	3057690	3069034	2.065	3480.145	236.585	23.180	0	0.006	1.437	None
(ID3069034 : ID3061948)	101	3069034	3061948	3.819	3720.155	238.227	23.316	0	0.008	1.954	None
(ID3061948 : ID3067614)	101	3061948	3067614	6.197	3960.165	240.409	23.612	0	0.010	2.489	None
(ID3067614 : ID3070461)	101	3067614	3070461	4.716	4200.175	240.774	22.996	0	0.009	2.172	None
(ID3070461 : ID3064790)	101	3070461	3064790	3.598	4440.185	240.555	21.679	0	0.008	1.897	None
(ID3064790 : ID3066188)	101	3064790	3066188	9.097	4680.195	241.012	19.504	0	0.013	3.016	None
(ID3066188 : ID3059088)	101	3066188	3059088	1.827	4920.205	241.347	17.603	0	0.006	1.351	None
(ID3059088 : ID3063355)	101	3059088	3063355	6.139	5160.215	243.073	17.549	0	0.010	2.478	None
(ID3063355 : ID3071840)	101	3063355	3071840	1.738	5400.225	244.099	17.264	0	0.005	1.318	None
(ID3071840 : ID3076078)	101	3071840	3076078	12.209	5640.235	245.665	16.365	0	0.015	3.494	None
(ID3076078 : ID3073236)	101	3076078	3073236	15.289	5880.245	248.589	14.559	0	0.016	3.910	None
(ID3073236 : ID3074637)	101	3073236	3074637	5.504	6120.255	249.114	12.052	0	0.010	2.346	None
(ID3074637 : ID3081644)	101	3074637	3081644	0.268	6360.265	248.553	10.856	0	0.002	0.518	None
(ID3081644 : ID3077441)	101	3081644	3077441	4.375	6600.275	248.570	9.581	0	0.009	2.092	None
(ID3077441 : ID3080222)	101	3077441	3080222	16.594	6840.285	246.760	9.637	0	0.017	4.074	None
(ID3080222 : ID3085750)	101	3080222	3085750	17.628	7080.295	247.109	10.354	0	0.017	4.199	None
(ID3085750 : ID3083040)	101	3085750	3083040	5.388	7320.305	249.444	8.846	0	0.010	2.321	None
(ID3083040 : ID3078824)	101	3083040	3078824	9.756	7560.315	250.703	6.509	0	0.013	3.124	None
(ID3078824 : ID3087099)	101	3078824	3087099	0.094	7800.325	251.845	5.280	0	0.001	0.307	None
(ID3087099 : ID3084380)	101	3087099	3084380	4.339	8040.335	253.005	4.996	0	0.009	2.083	None
(ID3084380 : ID3088415)	101	3084380	3088415	23.764	8280.345	254.600	2.365	0	0.020	4.875	None
(ID3088415 : ID3089761)	101	3088415	3089761	0.652	8520.355	255.591	0.000	0	0.003	0.808	None
(ID3047767 : ID3044947)	102	3047767	3044947	3.879	120.005	421.540	31.865	0	0.008	1.970	None
(ID3044947 : ID3054894)	102	3044947	3054894	0.390	360.015	420.672	31.632	0	0.003	0.624	None
(ID3054894 : ID3043504)	102	3054894	3043504	14.535	600.025	419.312	30.134	0	0.016	3.813	None
(ID3043504 : ID3049161)	102	3043504	3049161	0.960	840.035	417.921	28.443	0	0.004	0.980	None
(ID3049161 : ID3040652)	102	3049161	3040652	0.735	1080.045	417.744	28.300	0	0.004	0.857	None
(ID3040652 : ID3052021)	102	3040652	3052021	2.490	1320.055	417.309	27.870	0	0.007	1.578	None
(ID3052021 : ID3050586)	102	3052021	3050586	2.941	1560.065	416.438	26.602	0	0.007	1.715	None
(ID3050586 : ID3046305)	102	3050586	3046305	2.138	1800.075	415.036	25.908	0	0.006	1.462	None
(ID3046305 : ID3039227)	102	3046305	3039227	6.120	2040.085	413.104	25.562	0	0.010	2.474	None
(ID3039227 : ID3053446)	102	3039227	3053446	2.176	2280.095	411.357	25.937	0	0.006	1.475	None
(ID3053446 : ID3042043)	102	3053446	3042043	2.429	2520.105	410.234	25.970	0	0.006	1.559	None
(ID3042043 : ID3060544)	102	3042043	3060544	1.806	2760.115	409.084	25.086	0	0.006	1.344	None
(ID3060544 : ID3056248)	102	3060544	3056248	4.977	3000.125	408.060	23.686	0	0.009	2.231	None
(ID3056248 : ID3057678)	102	3056248	3057678	2.027	3240.135	407.111	22.144	0	0.006	1.424	None
(ID3057678 : ID3069025)	102	3057678	3069025	11.940	3480.145	405.046	20.946	0	0.014	3.455	None
(ID3069025 : ID3061932)	102	3069025	3061932	7.983	3720.155	402.042	20.169	0	0.012	2.825	None
(ID3061932 : ID3067597)	102	3061932	3067597	0.300	3960.165	400.471	19.834	0	0.002	0.548	None
(ID3067597 : ID3070444)	102	3067597	3070444	8.635	4200.175	398.862	19.351	0	0.012	2.939	None
(ID3070444 : ID3064783)	102	3070444	3064783	2.071	4440.185	396.728	19.297	0	0.006	1.439	None
(ID3064783 : ID3066194)	102	3064783	3066194	2.542	4680.195	395.378	19.064	0	0.007	1.594	None
(ID3066194 : ID3059095)	102	3066194	3059095	11.267	4920.205	393.064	18.323	0	0.014	3.357	None
(ID3059095 : ID3063352)	102	3059095	3063352	3.076	5160.215	390.564	17.803	0	0.007	1.754	None
(ID3046299 : ID3039218)	103	3046299	3039218	3.206	2040.085	110.116	24.447	0	0.007	1.791	None
(ID3039218 : ID3053437)	103	3039218	3053437	1.555	2280.095	110.446	23.980	0	0.005	1.247	None
(ID3053437 : ID3042040)	103	3053437	3042040	0.910	2520.105	111.160	24.803	0	0.004	0.954	None
(ID3042040 : ID3060547)	103	3042040	3060547	0.781	2760.115	110.977	25.283	0	0.004	0.884	None
(ID3060547 : ID3056261)	103	3060547	3056261	3.142	3000.125	111.217	25.931	0	0.007	1.773	None
(ID3056261 : ID3057700)	103	3056261	3057700	0.335	3240.135	112.175	26.439	0	0.002	0.578	None
(ID3057700 : ID3069055)	103	3057700	3069055	4.307	3480.145	111.495	26.761	0	0.009	2.075	None
(ID3069055 : ID3061969)	103	3069055	3061969	2.860	3720.155	111.373	27.235	0	0.007	1.691	None
(ID3061969 : ID3067635)	103	3061969	3067635	4.036	3960.165	113.216	27.391	0	0.008	2.009	None
(ID3067635 : ID3070482)	103	3067635	3070482	0.262	4200.175	114.412	27.629	0	0.002	0.512	None
(ID3070482 : ID3064824)	103	3070482	3064824	3.326	4440.185	115.487	28.030	0	0.008	1.824	None
(ID3064824 : ID3066243)	103	3064824	3066243	0.303	4680.195	116.516	28.496	0	0.002	0.550	None
(ID3066243 : ID3059144)	103	3066243	3059144	1.319	4920.205	116.965	28.238	0	0.005	1.149	None
(ID3059144 : ID3063400)	103	3059144	3063400	5.180	5160.215	118.394	27.892	0	0.009	2.276	None
(ID3063400 : ID3071892)	103	3063400	3071892	12.634	5400.225	117.811	28.510	0	0.015	3.554	None
(ID3071892 : ID3076130)	103	3071892	3076130	16.818	5640.235	118.062	28.396	0	0.017	4.101	None
(ID3076130 : ID3073298)	103	3076130	3073298	8.219	5880.245	121.229	27.026	0	0.012	2.867	None
(ID3052000 : ID3050581)	104	3052000	3050581	5.179	1560.065	202.952	24.396	0	0.009	2.276	None
(ID3050581 : ID3046304)	104	3050581	3046304	0.192	1800.075	203.813	25.428	0	0.002	0.438	None
(ID3046304 : ID3039224)	104	3046304	3039224	0.879	2040.085	203.553	25.312	0	0.004	0.937	None
(ID3039224 : ID3053439)	104	3039224	3053439	4.372	2280.095	204.255	25.000	0	0.009	2.091	None
(ID3053439 : ID3042041)	104	3053439	3042041	1.082	2520.105	205.812	25.096	0	0.004	1.040	None
(ID3042041 : ID3060542)	104	3042041	3060542	1.832	2760.115	206.885	24.806	0	0.006	1.354	None
(ID3060542 : ID3056262)	104	3060542	3056262	5.884	3000.125	208.168	25.399	0	0.010	2.426	None
(ID3056262 : ID3057703)	104	3056262	3057703	6.362	3240.135	210.108	26.703	0	0.011	2.522	None
(ID3057703 : ID3069051)	104	3057703	3069051	1.099	3480.145	211.765	26.749	0	0.004	1.049	None
(ID3069051 : ID3061952)	104	3069051	3061952	8.866	3720.155	213.442	25.635	0	0.012	2.978	None
(ID3061952 : ID3067619)	104	3061952	3067619	3.005	3960.165	215.519	24.591	0	0.007	1.734	None
(ID3067619 : ID3070462)	104	3067619	3070462	4.488	4200.175	215.487	23.772	0	0.009	2.119	None
(ID3070462 : ID3064793)	104	3070462	3064793	4.024	4440.185	215.382	22.522	0	0.008	2.006	None
(ID3064793 : ID3066198)	104	3064793	3066198	7.975	4680.195	215.613	20.568	0	0.012	2.824	None
(ID3066198 : ID3059103)	104	3066198	3059103	2.172	4920.205	215.806	19.380	0	0.006	1.474	None
(ID3059103 : ID3063364)	104	3059103	3063364	1.577	5160.215	217.158	19.565	0	0.005	1.256	None
(ID3063364 : ID3071845)	104	3063364	3071845	6.324	5400.225	217.996	18.392	0	0.010	2.515	None
(ID3071845 : ID3076072)	104	3071845	3076072	6.759	5640.235	218.809	15.999	0	0.011	2.600	None
(ID3076072 : ID3073240)	104	3076072	3073240	1.654	5880.245	219.743	14.296	0	0.005	1.286	None
(ID3073240 : ID3074645)	104	3073240	3074645	1.818	6120.255	219.825	13.124	0	0.006	1.348	None
(ID3074645 : ID3081646)	104	3074645	3081646	2.384	6360.265	220.185	12.030	0	0.006	1.544	None
(ID3081646 : ID3077447)	104	3081646	3077447	4.331	6600.275	220.310	10.642	0	0.009	2.081	None
(ID3077447 : ID3080212)	104	3077447	3080212	4.980	6840.285	220.805	9.194	0	0.009	2.232	None
(ID3080212 : ID3085745)	104	3080212	3085745	2.431	7080.295	222.562	8.577	0	0.006	1.559	None
[truncated: 125,226 more rows]
