# Supplementary material for: A Yap-dependent mechanoregulatory program sustains cell migration for embryo axis assembly
Source: Nat Commun. 2023 May 16;14:2804. doi: 10.1038/s41467-023-38482-w (PMC10188487; doi:10.1038/s41467-023-38482-w)
Supplement: Supplementary file 13 — Source Data [file 41467_2023_38482_MOESM13_ESM.zip › Source Data/Fig2_S2/DM2 Track statistics.csv]

Label	TRACK_ID	DIVISION_TIME_MEAN	DIVISION_TIME_STD	NUMBER_SPOTS	NUMBER_GAPS	LONGEST_GAP	NUMBER_SPLITS	NUMBER_MERGES	NUMBER_COMPLEX	TRACK_DURATION	TRACK_START	TRACK_STOP	TRACK_DISPLACEMENT	TRACK_INDEX	TRACK_X_LOCATION	TRACK_Y_LOCATION	TRACK_Z_LOCATION	TRACK_MEAN_SPEED	TRACK_MAX_SPEED	TRACK_MIN_SPEED	TRACK_MEDIAN_SPEED	TRACK_STD_SPEED	TRACK_MEAN_QUALITY	TRACK_MAX_QUALITY	TRACK_MIN_QUALITY	TRACK_MEDIAN_QUALITY	TRACK_STD_QUALITY
Track_0	0	NaN	NaN	5	0	0	0	0	0	960.040	0.000	960.040	7.672	0	173.700	0.819	0	0.014	0.023	0.007	0.017	0.007	0.690	0.921	0.414	0.813	0.202
Track_1	1	NaN	NaN	7	0	0	0	0	0	1440.060	0.000	1440.060	3.028	1	187.930	0.000	0	0.007	0.021	8.412E-4	0.005	0.007	0.805	1.067	0.421	0.837	0.180
Track_2	2	NaN	NaN	4	0	0	0	0	0	720.030	0.000	720.030	1.817	2	128.401	0.000	0	0.003	0.008	8.412E-4	8.412E-4	0.004	0.646	0.859	0.378	0.691	0.173
Track_3	3	NaN	NaN	6	0	0	0	0	0	1200.050	0.000	1200.050	5.721	3	143.317	1.301	0	0.006	0.013	0.000	0.007	0.005	1.256	1.535	0.928	1.339	0.223
Track_4	4	NaN	NaN	99	0	0	0	0	0	23520.980	0.000	23520.980	66.597	4	400.009	17.915	0	0.008	0.048	0.000	0.006	0.008	0.520	0.953	0.232	0.491	0.171
Track_5	5	NaN	NaN	19	0	0	0	0	0	4320.180	0.000	4320.180	35.185	5	413.771	0.304	0	0.011	0.021	0.003	0.012	0.005	0.750	0.957	0.436	0.751	0.130
Track_6	6	NaN	NaN	7	0	0	0	0	0	1440.060	0.000	1440.060	1.211	6	326.444	0.826	0	0.008	0.014	0.002	0.013	0.005	0.424	0.504	0.258	0.449	0.083
Track_7	7	NaN	NaN	15	0	0	0	0	0	3360.140	240.010	3600.150	23.827	7	384.767	0.142	0	0.008	0.014	0.000	0.009	0.005	0.523	0.660	0.295	0.542	0.093
Track_8	8	NaN	NaN	4	0	0	0	0	0	720.030	0.000	720.030	2.423	8	242.620	0.000	0	0.008	0.009	0.007	0.008	0.001	0.974	1.136	0.777	1.004	0.129
Track_9	9	NaN	NaN	10	0	0	0	0	0	2160.090	0.000	2160.090	6.972	9	214.307	2.755	0	0.006	0.010	8.412E-4	0.006	0.003	0.622	0.824	0.443	0.669	0.119
Track_10	10	NaN	NaN	3	0	0	0	0	0	480.020	240.010	720.030	2.826	10	499.473	0.000	0	0.006	0.011	8.412E-4	0.011	0.007	0.322	0.347	0.273	0.346	0.035
Track_11	11	NaN	NaN	6	0	0	0	0	0	1200.050	0.000	1200.050	5.755	11	203.845	3.126	0	0.009	0.016	0.004	0.007	0.006	0.456	0.556	0.284	0.475	0.086
Track_12	12	NaN	NaN	10	0	0	0	0	0	2160.090	0.000	2160.090	16.781	12	474.429	0.196	0	0.008	0.015	0.003	0.008	0.004	0.411	0.535	0.310	0.422	0.075
Track_13	13	NaN	NaN	6	0	0	0	0	0	1200.050	0.000	1200.050	6.259	13	489.950	0.000	0	0.007	0.013	0.002	0.003	0.006	0.507	0.678	0.243	0.543	0.138
Track_14	14	NaN	NaN	24	0	0	0	0	0	5520.230	0.000	5520.230	41.035	14	424.959	1.152	0	0.009	0.021	8.997E-4	0.009	0.005	0.540	0.688	0.420	0.542	0.076
Track_15	15	NaN	NaN	8	0	0	0	0	0	1680.070	480.020	2160.090	14.940	15	458.207	0.424	0	0.012	0.020	0.000	0.014	0.007	0.686	0.914	0.412	0.745	0.158
Track_16	16	NaN	NaN	14	0	0	0	0	0	3120.130	0.000	3120.130	13.971	16	335.659	2.736	0	0.008	0.012	0.002	0.008	0.003	0.354	0.416	0.258	0.350	0.040
Track_17	17	NaN	NaN	11	0	0	0	0	0	2400.100	0.000	2400.100	6.489	17	168.675	3.958	0	0.007	0.020	0.002	0.007	0.005	1.044	1.436	0.691	0.985	0.249
Track_18	18	NaN	NaN	16	0	0	0	0	0	3600.150	0.000	3600.150	20.387	18	347.261	2.188	0	0.009	0.021	0.004	0.010	0.004	0.339	0.420	0.236	0.355	0.056
Track_19	19	NaN	NaN	48	0	0	0	0	0	11280.470	0.000	11280.470	26.619	19	349.042	3.626	0	0.009	0.029	8.412E-4	0.009	0.007	0.644	0.942	0.235	0.696	0.191
Track_20	20	NaN	NaN	5	0	0	0	0	0	960.040	0.000	960.040	7.059	20	467.873	5.700	0	0.008	0.013	0.005	0.008	0.004	0.833	1.009	0.671	0.869	0.117
Track_21	21	NaN	NaN	17	0	0	0	0	0	3840.160	0.000	3840.160	14.031	21	279.948	2.834	0	0.010	0.033	0.002	0.009	0.008	1.236	1.771	0.266	1.537	0.554
Track_22	22	NaN	NaN	13	0	0	0	0	0	2880.120	0.000	2880.120	11.570	22	299.984	3.865	0	0.007	0.012	0.002	0.007	0.003	0.370	0.423	0.332	0.374	0.024
Track_23	23	NaN	NaN	5	0	0	0	0	0	960.040	0.000	960.040	4.083	23	225.218	5.849	0	0.005	0.009	0.003	0.005	0.003	0.329	0.389	0.275	0.304	0.049
Track_24	24	NaN	NaN	24	0	0	0	0	0	5520.230	0.000	5520.230	48.578	24	469.354	3.837	0	0.010	0.017	0.002	0.009	0.005	0.590	0.788	0.353	0.606	0.133
Track_25	25	NaN	NaN	24	0	0	0	0	0	5520.230	240.010	5760.240	45.267	25	479.535	2.506	0	0.009	0.018	9.755E-4	0.008	0.005	0.660	0.846	0.343	0.683	0.104
Track_26	26	NaN	NaN	32	0	0	0	0	0	7440.310	0.000	7440.310	38.686	26	387.351	4.733	0	0.010	0.021	8.412E-4	0.010	0.005	0.528	0.702	0.333	0.534	0.088
Track_27	27	NaN	NaN	23	0	0	0	0	0	5280.220	0.000	5280.220	17.774	27	313.146	5.512	0	0.007	0.025	0.000	0.006	0.006	0.345	0.477	0.254	0.333	0.073
Track_28	28	NaN	NaN	13	0	0	0	0	0	2880.120	0.000	2880.120	20.911	28	449.901	5.719	0	0.011	0.021	0.004	0.011	0.005	0.636	1.398	0.254	0.436	0.358
Track_29	29	NaN	NaN	23	0	0	0	0	0	5280.220	0.000	5280.220	44.933	29	497.214	4.860	0	0.011	0.019	0.003	0.011	0.004	0.921	1.231	0.285	0.989	0.250
Track_30	30	NaN	NaN	20	0	0	0	0	0	4560.190	0.000	4560.190	14.007	30	124.607	3.145	0	0.009	0.024	0.000	0.008	0.006	1.170	1.635	0.252	1.263	0.356
Track_31	31	NaN	NaN	40	0	0	0	0	0	9360.390	0.000	9360.390	37.328	31	400.395	14.498	0	0.008	0.022	0.002	0.007	0.005	0.707	1.063	0.306	0.708	0.151
Track_32	32	NaN	NaN	23	0	0	0	0	0	5280.220	0.000	5280.220	23.982	32	256.663	7.478	0	0.009	0.032	0.002	0.007	0.006	0.377	0.524	0.242	0.368	0.081
Track_33	33	NaN	NaN	5	0	0	0	0	0	960.040	0.000	960.040	1.431	33	245.071	13.381	0	0.008	0.013	0.004	0.010	0.004	0.316	0.407	0.247	0.304	0.065
Track_34	34	NaN	NaN	10	0	0	0	0	0	2160.090	0.000	2160.090	25.255	34	356.195	11.181	0	0.014	0.041	0.007	0.011	0.011	1.077	1.492	0.729	1.171	0.210
Track_35	35	NaN	NaN	24	0	0	0	0	0	5520.230	0.000	5520.230	24.528	35	144.912	9.543	0	0.012	0.055	0.001	0.010	0.011	0.630	0.980	0.284	0.701	0.213
Track_36	36	NaN	NaN	6	0	0	0	0	0	1200.050	480.020	1680.070	5.645	36	219.562	12.799	0	0.012	0.034	0.002	0.008	0.013	0.312	0.399	0.246	0.327	0.051
Track_37	37	NaN	NaN	7	0	0	0	0	0	1440.060	0.000	1440.060	11.529	37	477.698	9.116	0	0.009	0.017	0.004	0.009	0.005	0.476	0.598	0.391	0.469	0.070
Track_38	38	NaN	NaN	16	0	0	0	0	0	3600.150	240.010	3840.160	4.307	38	208.557	6.275	0	0.008	0.024	0.003	0.007	0.006	0.289	0.438	0.231	0.253	0.065
Track_39	39	NaN	NaN	29	0	0	0	0	0	6720.280	0.000	6720.280	13.691	39	269.493	10.937	0	0.007	0.020	5.943E-4	0.006	0.005	0.430	0.584	0.250	0.430	0.086
Track_40	40	NaN	NaN	48	0	0	0	0	0	11280.470	0.000	11280.470	15.517	40	325.926	7.381	0	0.009	0.020	7.901E-4	0.009	0.005	0.396	0.589	0.268	0.393	0.069
Track_41	41	NaN	NaN	26	0	0	0	0	0	6000.250	0.000	6000.250	28.402	41	292.438	11.387	0	0.007	0.014	5.686E-4	0.007	0.003	0.309	0.405	0.247	0.309	0.049
Track_42	42	NaN	NaN	10	0	0	0	0	0	2160.090	0.000	2160.090	27.501	42	385.291	22.347	0	0.016	0.028	7.867E-4	0.018	0.009	0.522	0.740	0.371	0.547	0.125
Track_43	43	NaN	NaN	17	0	0	0	0	0	3840.160	0.000	3840.160	10.544	43	193.052	11.057	0	0.007	0.014	6.183E-4	0.006	0.003	0.637	0.879	0.359	0.588	0.135
Track_44	44	NaN	NaN	27	0	0	0	0	0	6240.260	0.000	6240.260	13.929	44	226.620	4.816	0	0.008	0.051	0.000	0.006	0.009	0.859	1.217	0.243	0.952	0.251
Track_45	45	NaN	NaN	45	0	0	0	0	0	10560.440	0.000	10560.440	30.547	45	416.111	11.708	0	0.008	0.018	0.001	0.008	0.004	0.500	0.873	0.249	0.505	0.128
Track_46	46	NaN	NaN	19	0	0	0	0	0	4320.180	0.000	4320.180	30.041	46	350.316	14.547	0	0.009	0.020	0.003	0.009	0.004	0.364	0.421	0.248	0.377	0.049
Track_47	47	NaN	NaN	36	0	0	0	0	0	8400.350	0.000	8400.350	35.152	47	392.071	16.399	0	0.008	0.014	9.969E-4	0.008	0.004	0.384	0.523	0.244	0.386	0.068
Track_48	48	NaN	NaN	62	0	0	0	0	0	14640.610	0.000	14640.610	13.582	48	310.586	14.122	0	0.009	0.024	7.778E-4	0.008	0.005	0.662	0.977	0.270	0.672	0.146
Track_49	49	NaN	NaN	17	0	0	0	0	0	3840.160	0.000	3840.160	32.564	49	470.139	14.548	0	0.009	0.016	0.002	0.009	0.004	0.429	0.565	0.230	0.415	0.099
Track_50	50	NaN	NaN	19	0	0	0	0	0	4320.180	0.000	4320.180	24.304	50	287.251	13.296	0	0.008	0.017	0.001	0.009	0.004	0.398	0.517	0.308	0.386	0.063
Track_51	51	NaN	NaN	99	0	0	0	0	0	23520.980	0.000	23520.980	29.658	51	212.474	21.602	0	0.008	0.040	1.904E-4	0.007	0.006	0.439	0.918	0.233	0.395	0.148
Track_52	52	NaN	NaN	22	0	0	0	0	0	5040.210	0.000	5040.210	23.718	52	160.816	8.194	0	0.008	0.032	0.000	0.008	0.007	0.626	1.064	0.381	0.602	0.158
Track_53	53	NaN	NaN	24	0	0	0	0	0	5520.230	0.000	5520.230	35.702	53	376.950	10.050	0	0.011	0.020	0.004	0.010	0.005	0.914	1.101	0.547	0.930	0.098
Track_54	54	NaN	NaN	6	0	0	0	0	0	1200.050	240.010	1440.060	6.370	54	453.659	20.023	0	0.008	0.013	7.689E-4	0.009	0.005	0.838	0.986	0.613	0.904	0.124
Track_55	55	NaN	NaN	124	0	0	0	0	0	29521.230	0.000	29521.230	44.178	55	157.957	27.751	0	0.006	0.029	8.181E-4	0.005	0.004	0.715	1.124	0.282	0.724	0.214
Track_56	56	NaN	NaN	62	0	0	0	0	0	14640.610	0.000	14640.610	30.184	56	381.818	23.274	0	0.008	0.020	8.052E-4	0.008	0.004	0.547	0.871	0.232	0.577	0.150
Track_57	57	NaN	NaN	2	0	0	0	0	0	240.010	480.020	720.030	1.546	57	292.095	19.715	0	0.006	0.006	0.006	0.006	NaN	0.348	0.351	0.344	0.351	0.003
Track_58	58	NaN	NaN	23	0	0	0	0	0	5280.220	0.000	5280.220	47.355	58	480.465	14.947	0	0.010	0.019	0.002	0.010	0.004	0.760	1.330	0.275	0.713	0.339
Track_59	59	NaN	NaN	15	0	0	0	0	0	3360.140	0.000	3360.140	18.996	59	190.851	21.459	0	0.010	0.030	0.003	0.008	0.007	0.380	0.662	0.231	0.375	0.116
Track_60	60	NaN	NaN	7	0	0	0	0	0	1440.060	0.000	1440.060	3.177	60	121.256	19.373	0	0.007	0.010	0.005	0.008	0.002	1.373	1.511	1.227	1.387	0.084
Track_61	61	NaN	NaN	31	0	0	0	0	0	7200.300	0.000	7200.300	28.604	61	305.545	15.724	0	0.007	0.017	0.001	0.007	0.004	0.547	0.711	0.372	0.554	0.069
Track_62	62	NaN	NaN	5	0	0	0	0	0	960.040	0.000	960.040	3.387	62	187.272	23.721	0	0.007	0.014	0.003	0.005	0.005	0.289	0.354	0.234	0.265	0.053
Track_63	63	NaN	NaN	8	0	0	0	0	0	1680.070	0.000	1680.070	7.771	63	305.840	22.999	0	0.007	0.016	0.003	0.004	0.005	0.740	0.844	0.561	0.772	0.097
Track_64	64	NaN	NaN	9	0	0	0	0	0	1920.080	0.000	1920.080	18.566	64	485.463	22.395	0	0.010	0.022	0.001	0.010	0.008	0.507	0.643	0.386	0.512	0.086
Track_65	65	NaN	NaN	4	0	0	0	0	0	720.030	0.000	720.030	6.515	65	164.266	23.767	0	0.011	0.019	0.004	0.011	0.008	0.669	0.983	0.372	0.841	0.251
Track_66	66	NaN	NaN	31	0	0	0	0	0	7200.300	0.000	7200.300	36.970	66	145.790	12.043	0	0.007	0.024	0.002	0.007	0.004	0.786	1.220	0.286	0.726	0.198
Track_67	67	NaN	NaN	44	0	0	0	0	0	10320.430	0.000	10320.430	34.854	67	410.624	22.568	0	0.008	0.018	2.325E-4	0.008	0.005	0.582	0.712	0.275	0.605	0.097
Track_68	68	NaN	NaN	4	0	0	0	0	0	720.030	0.000	720.030	13.146	68	426.461	20.980	0	0.018	0.029	0.007	0.018	0.011	0.780	1.307	0.292	1.016	0.402
Track_69	69	NaN	NaN	7	0	0	0	0	0	1440.060	0.000	1440.060	6.060	69	347.837	20.814	0	0.007	0.011	0.005	0.006	0.002	0.309	0.356	0.273	0.310	0.026
Track_70	70	NaN	NaN	112	0	0	0	0	0	26641.110	0.000	26641.110	109.264	70	466.047	31.421	0	0.008	0.019	1.732E-4	0.007	0.004	0.674	1.547	0.285	0.614	0.274
Track_71	71	NaN	NaN	8	0	0	0	0	0	1680.070	0.000	1680.070	6.976	71	283.809	24.213	0	0.008	0.014	9.993E-4	0.008	0.005	0.369	0.452	0.296	0.353	0.061
Track_72	72	NaN	NaN	52	0	0	0	0	0	12240.510	0.000	12240.510	10.516	72	350.405	23.848	0	0.010	0.021	0.002	0.010	0.005	0.530	0.697	0.289	0.557	0.104
Track_73	73	NaN	NaN	4	0	0	0	0	0	720.030	0.000	720.030	7.053	73	480.271	23.723	0	0.010	0.017	0.004	0.009	0.007	0.343	0.450	0.273	0.345	0.067
Track_74	74	NaN	NaN	9	0	0	0	0	0	1920.080	0.000	1920.080	10.289	74	329.903	23.084	0	0.007	0.012	0.002	0.009	0.004	0.274	0.386	0.234	0.275	0.043
Track_75	75	NaN	NaN	9	0	0	0	0	0	1920.080	240.010	2160.090	10.876	75	272.418	21.728	0	0.009	0.019	0.006	0.008	0.004	0.320	0.438	0.243	0.317	0.062
Track_76	76	NaN	NaN	19	0	0	0	0	0	4320.180	0.000	4320.180	32.104	76	367.824	19.965	0	0.011	0.025	0.004	0.011	0.005	0.627	0.843	0.392	0.646	0.117
Track_77	77	NaN	NaN	14	0	0	0	0	0	3120.130	0.000	3120.130	7.026	77	177.029	20.313	0	0.009	0.019	0.005	0.007	0.004	1.122	1.458	0.426	1.324	0.322
Track_78	78	NaN	NaN	20	0	0	0	0	0	4560.190	0.000	4560.190	44.330	78	334.070	18.182	0	0.013	0.023	0.002	0.013	0.005	0.746	1.412	0.282	0.592	0.445
Track_79	79	NaN	NaN	10	0	0	0	0	0	2160.090	0.000	2160.090	19.326	79	113.519	27.246	0	0.012	0.029	0.002	0.010	0.009	0.479	0.729	0.323	0.475	0.123
Track_80	80	NaN	NaN	56	0	0	0	0	0	13200.550	0.000	13200.550	22.797	80	311.095	28.669	0	0.009	0.022	8.952E-4	0.009	0.005	0.610	0.884	0.236	0.652	0.189
Track_81	81	NaN	NaN	54	0	0	0	0	0	12720.530	0.000	12720.530	41.236	81	420.204	27.294	0	0.009	0.059	9.456E-4	0.008	0.008	0.486	0.915	0.241	0.479	0.134
Track_82	82	NaN	NaN	23	0	0	0	0	0	5280.220	0.000	5280.220	80.534	82	384.328	25.596	0	0.016	0.026	0.004	0.017	0.005	0.635	0.765	0.474	0.637	0.082
Track_83	83	NaN	NaN	12	0	0	0	0	0	2640.110	480.020	3120.130	7.251	83	167.335	23.472	0	0.008	0.012	9.986E-4	0.008	0.003	0.956	1.535	0.465	0.938	0.363
Track_84	84	NaN	NaN	28	0	0	0	0	0	6480.270	0.000	6480.270	31.313	84	200.058	14.682	0	0.008	0.022	0.002	0.008	0.005	0.647	0.975	0.244	0.666	0.189
Track_85	85	NaN	NaN	5	0	0	0	0	0	960.040	0.000	960.040	6.997	85	482.398	30.594	0	0.008	0.015	0.004	0.011	0.005	0.337	0.370	0.282	0.347	0.033
Track_86	86	NaN	NaN	10	0	0	0	0	0	2160.090	0.000	2160.090	6.055	86	258.454	30.206	0	0.006	0.010	0.003	0.005	0.003	0.404	0.475	0.284	0.438	0.060
Track_87	87	NaN	NaN	10	0	0	0	0	0	2160.090	0.000	2160.090	10.316	87	198.105	27.853	0	0.009	0.024	0.004	0.007	0.006	0.524	0.752	0.347	0.490	0.160
Track_88	88	NaN	NaN	45	0	0	0	0	0	10560.440	0.000	10560.440	25.767	88	384.972	29.290	0	0.008	0.020	0.002	0.007	0.004	0.541	0.751	0.353	0.552	0.107
Track_89	89	NaN	NaN	64	0	0	0	0	0	15120.630	0.000	15120.630	28.904	89	374.319	31.541	0	0.009	0.021	0.001	0.008	0.005	0.517	0.763	0.250	0.553	0.141
Track_90	90	NaN	NaN	50	0	0	0	0	0	11760.490	0.000	11760.490	31.514	90	444.849	24.716	0	0.007	0.019	0.001	0.007	0.004	0.550	0.798	0.240	0.595	0.135
Track_91	91	NaN	NaN	57	0	0	0	0	0	13440.560	0.000	13440.560	16.984	91	343.108	33.306	0	0.009	0.022	0.001	0.008	0.004	0.652	0.862	0.433	0.664	0.105
Track_92	92	NaN	NaN	7	0	0	0	0	0	1440.060	240.010	1680.070	7.446	92	156.242	27.892	0	0.007	0.012	0.003	0.008	0.003	0.367	0.491	0.254	0.390	0.086
Track_93	93	NaN	NaN	101	0	0	0	0	0	24001.000	0.000	24001.000	69.409	93	306.851	46.083	0	0.009	0.062	4.618E-4	0.006	0.010	0.507	0.854	0.239	0.481	0.156
Track_94	94	NaN	NaN	16	0	0	0	0	0	3600.150	0.000	3600.150	15.631	94	139.951	27.002	0	0.009	0.039	0.002	0.006	0.009	0.827	1.092	0.459	0.841	0.142
Track_95	95	NaN	NaN	6	0	0	0	0	0	1200.050	0.000	1200.050	2.702	95	216.653	32.691	0	0.006	0.010	0.003	0.005	0.003	0.434	0.495	0.358	0.448	0.042
Track_96	96	NaN	NaN	6	0	0	0	0	0	1200.050	0.000	1200.050	3.531	96	121.689	31.775	0	0.007	0.016	8.893E-4	0.008	0.006	0.513	1.013	0.233	0.322	0.321
Track_97	97	NaN	NaN	24	0	0	0	0	0	5520.230	0.000	5520.230	19.895	97	178.182	28.253	0	0.009	0.021	0.001	0.006	0.006	0.595	0.902	0.298	0.588	0.163
Track_98	98	NaN	NaN	51	0	0	0	0	0	12000.500	0.000	12000.500	34.463	98	425.836	32.623	0	0.008	0.016	8.047E-4	0.008	0.004	0.560	0.752	0.280	0.576	0.105
Track_99	99	NaN	NaN	4	0	0	0	0	0	720.030	0.000	720.030	4.969	99	435.913	31.576	0	0.007	0.009	0.006	0.006	0.002	0.964	1.220	0.777	1.065	0.187
Track_100	100	NaN	NaN	11	0	0	0	0	0	2400.100	0.000	2400.100	20.258	100	485.451	30.864	0	0.009	0.017	0.001	0.012	0.006	0.875	1.129	0.350	1.000	0.252
Track_101	101	NaN	NaN	59	0	0	0	0	0	13920.580	480.020	14400.600	47.850	101	488.318	27.490	0	0.008	0.033	0.001	0.007	0.005	0.790	1.530	0.232	0.725	0.308
Track_102	102	NaN	NaN	51	0	0	0	0	0	12000.500	0.000	12000.500	15.159	102	362.528	34.571	0	0.009	0.019	8.563E-4	0.008	0.005	0.577	0.740	0.328	0.604	0.093
Track_103	103	NaN	NaN	4	0	0	0	0	0	720.030	0.000	720.030	0.617	103	157.829	35.558	0	0.008	0.011	0.005	0.009	0.003	0.686	0.768	0.606	0.739	0.069
Track_104	104	NaN	NaN	34	0	0	0	0	0	7920.330	0.000	7920.330	30.340	104	317.598	31.077	0	0.006	0.017	4.512E-4	0.006	0.004	0.420	0.538	0.328	0.422	0.054
Track_105	105	NaN	NaN	21	0	0	0	0	0	4800.200	0.000	4800.200	21.902	105	234.044	28.853	0	0.007	0.012	0.003	0.007	0.003	0.378	0.600	0.237	0.306	0.126
Track_106	106	NaN	NaN	22	0	0	0	0	0	5040.210	0.000	5040.210	41.723	106	490.928	33.538	0	0.011	0.018	0.001	0.011	0.005	1.037	1.603	0.231	1.218	0.491
Track_107	107	NaN	NaN	112	0	0	0	0	0	26641.110	0.000	26641.110	59.645	107	354.582	53.659	0	0.008	0.030	3.065E-4	0.007	0.005	0.498	0.914	0.233	0.474	0.146
Track_108	108	NaN	NaN	12	0	0	0	0	0	2640.110	0.000	2640.110	8.193	108	191.287	34.846	0	0.006	0.011	3.387E-4	0.006	0.004	0.461	0.619	0.308	0.444	0.088
Track_109	109	NaN	NaN	70	0	0	0	0	0	16560.690	0.000	16560.690	50.375	109	416.182	44.901	0	0.008	0.049	0.001	0.007	0.007	0.534	0.788	0.256	0.569	0.156
Track_110	110	NaN	NaN	34	0	0	0	0	0	7920.330	0.000	7920.330	19.258	110	277.973	35.081	0	0.006	0.014	0.002	0.005	0.003	0.466	0.596	0.320	0.476	0.074
Track_111	111	NaN	NaN	52	0	0	0	0	0	12240.510	0.000	12240.510	15.148	111	332.207	28.896	0	0.009	0.044	0.001	0.008	0.006	0.477	0.782	0.232	0.477	0.136
Track_112	112	NaN	NaN	18	0	0	0	0	0	4080.170	0.000	4080.170	18.337	112	243.227	33.100	0	0.008	0.012	0.003	0.008	0.003	0.397	0.548	0.262	0.402	0.104
Track_113	113	NaN	NaN	46	0	0	0	0	0	10800.450	240.010	11040.460	5.512	113	296.313	21.292	0	0.009	0.023	0.002	0.008	0.005	0.667	1.568	0.233	0.594	0.326
Track_114	114	NaN	NaN	14	0	0	0	0	0	3120.130	0.000	3120.130	13.718	114	228.607	28.180	0	0.011	0.020	0.005	0.011	0.005	0.531	0.724	0.417	0.497	0.095
Track_115	115	NaN	NaN	43	0	0	0	0	0	10080.420	0.000	10080.420	29.060	115	396.482	30.709	0	0.008	0.019	0.002	0.007	0.004	0.551	0.885	0.268	0.548	0.103
Track_116	116	NaN	NaN	8	0	0	0	0	0	1680.070	0.000	1680.070	7.143	116	266.878	37.066	0	0.008	0.011	0.004	0.008	0.002	0.337	0.378	0.295	0.341	0.029
Track_117	117	NaN	NaN	7	0	0	0	0	0	1440.060	0.000	1440.060	3.916	117	115.987	39.538	0	0.006	0.010	0.004	0.007	0.002	0.862	1.057	0.759	0.857	0.098
Track_118	118	NaN	NaN	59	0	0	0	0	0	13920.580	480.020	14400.600	60.431	118	181.791	33.414	0	0.011	0.060	0.002	0.009	0.009	0.563	0.895	0.253	0.582	0.184
Track_119	119	NaN	NaN	35	0	0	0	0	0	8160.340	0.000	8160.340	20.818	119	295.380	34.986	0	0.006	0.013	0.002	0.006	0.003	0.346	0.493	0.234	0.351	0.054
Track_120	120	NaN	NaN	4	0	0	0	0	0	720.030	0.000	720.030	6.583	120	468.822	38.011	0	0.009	0.017	0.003	0.008	0.007	0.361	0.408	0.252	0.395	0.063
Track_121	121	NaN	NaN	16	0	0	0	0	0	3600.150	240.010	3840.160	10.534	121	201.853	33.349	0	0.007	0.024	0.001	0.006	0.005	0.363	0.516	0.238	0.340	0.084
Track_122	122	NaN	NaN	34	0	0	0	0	0	7920.330	0.000	7920.330	25.386	122	140.907	27.169	0	0.011	0.031	0.002	0.009	0.007	1.114	1.376	0.333	1.209	0.221
Track_123	123	NaN	NaN	8	0	0	0	0	0	1680.070	0.000	1680.070	16.946	123	489.320	42.140	0	0.011	0.019	0.002	0.012	0.007	0.433	0.491	0.312	0.451	0.054
Track_124	124	NaN	NaN	38	0	0	0	0	0	8880.370	0.000	8880.370	60.826	124	445.640	43.961	0	0.008	0.026	0.002	0.008	0.005	0.419	0.651	0.239	0.413	0.098
Track_125	125	NaN	NaN	5	0	0	0	0	0	960.040	0.000	960.040	4.128	125	212.611	41.327	0	0.008	0.013	0.003	0.011	0.005	0.369	0.477	0.270	0.399	0.075
Track_126	126	NaN	NaN	34	0	0	0	0	0	7920.330	0.000	7920.330	25.629	126	242.353	32.823	0	0.008	0.017	0.001	0.008	0.004	0.471	0.775	0.268	0.456	0.133
Track_127	127	NaN	NaN	4	0	0	0	0	0	720.030	0.000	720.030	4.160	127	486.604	40.599	0	0.006	0.008	0.004	0.007	0.002	0.447	0.596	0.288	0.573	0.139
Track_128	128	NaN	NaN	16	0	0	0	0	0	3600.150	0.000	3600.150	0.373	128	132.642	41.565	0	0.009	0.030	0.002	0.007	0.007	0.850	1.231	0.348	0.830	0.251
Track_129	129	NaN	NaN	51	0	0	0	0	0	12000.500	0.000	12000.500	20.575	129	310.292	37.659	0	0.008	0.023	6.312E-4	0.009	0.005	0.416	0.599	0.240	0.421	0.083
Track_130	130	NaN	NaN	43	0	0	0	0	0	10080.420	0.000	10080.420	34.936	130	326.510	24.552	0	0.010	0.055	0.001	0.008	0.009	0.492	1.250	0.249	0.418	0.259
Track_131	131	NaN	NaN	65	0	0	0	0	0	15360.640	0.000	15360.640	22.817	131	369.689	45.264	0	0.008	0.050	7.560E-4	0.007	0.007	0.404	0.553	0.231	0.408	0.085
Track_132	132	NaN	NaN	4	0	0	0	0	0	720.030	0.000	720.030	1.478	132	145.778	45.609	0	0.009	0.016	0.005	0.007	0.006	0.416	0.664	0.232	0.399	0.156
Track_133	133	NaN	NaN	11	0	0	0	0	0	2400.100	0.000	2400.100	0.950	133	199.680	43.189	0	0.006	0.009	0.002	0.006	0.002	0.345	0.435	0.249	0.334	0.058
Track_134	134	NaN	NaN	45	0	0	0	0	0	10560.440	0.000	10560.440	21.758	134	378.221	43.485	0	0.007	0.014	0.002	0.008	0.004	0.513	0.684	0.333	0.499	0.077
Track_135	135	NaN	NaN	12	0	0	0	0	0	2640.110	240.010	2880.120	26.553	135	490.799	40.151	0	0.011	0.019	0.002	0.011	0.006	0.576	0.729	0.283	0.621	0.130
Track_136	136	NaN	NaN	30	0	0	0	0	0	6960.290	0.000	6960.290	29.324	136	222.923	30.143	0	0.007	0.014	8.300E-4	0.006	0.003	0.573	0.864	0.279	0.582	0.157
Track_137	137	NaN	NaN	49	0	0	0	0	0	11520.480	0.000	11520.480	31.608	137	388.496	38.526	0	0.008	0.024	0.001	0.008	0.005	0.770	1.121	0.250	0.776	0.153
Track_138	138	NaN	NaN	28	0	0	0	0	0	6480.270	0.000	6480.270	29.265	138	161.263	36.996	0	0.010	0.020	0.003	0.009	0.004	0.879	1.298	0.533	0.846	0.223
Track_139	139	NaN	NaN	17	0	0	0	0	0	3840.160	0.000	3840.160	18.530	139	217.571	41.194	0	0.009	0.021	0.003	0.008	0.005	0.472	0.602	0.299	0.479	0.076
Track_140	140	NaN	NaN	12	0	0	0	0	0	2640.110	0.000	2640.110	11.027	140	295.021	48.380	0	0.007	0.011	0.001	0.009	0.004	0.454	0.559	0.278	0.486	0.080
Track_141	141	NaN	NaN	32	0	0	0	0	0	7440.310	0.000	7440.310	29.477	141	263.700	36.608	0	0.007	0.012	0.002	0.007	0.003	0.640	0.820	0.307	0.706	0.152
Track_142	142	NaN	NaN	11	0	0	0	0	0	2400.100	0.000	2400.100	4.842	142	186.890	45.727	0	0.010	0.017	0.003	0.011	0.005	0.409	0.512	0.272	0.413	0.062
Track_143	143	NaN	NaN	13	0	0	0	0	0	2880.120	0.000	2880.120	14.400	143	335.046	45.478	0	0.008	0.015	0.001	0.008	0.005	0.394	0.444	0.348	0.398	0.028
Track_144	144	NaN	NaN	8	0	0	0	0	0	1680.070	0.000	1680.070	14.395	144	468.422	46.754	0	0.009	0.016	0.002	0.011	0.005	0.426	0.555	0.245	0.463	0.099
Track_145	145	NaN	NaN	49	0	0	0	0	0	11520.480	0.000	11520.480	17.345	145	402.696	43.184	0	0.008	0.041	8.960E-4	0.007	0.007	0.732	0.988	0.249	0.779	0.159
Track_146	146	NaN	NaN	28	0	0	0	0	0	6480.270	0.000	6480.270	31.240	146	315.662	42.478	0	0.007	0.017	0.001	0.006	0.004	0.517	0.645	0.300	0.530	0.090
Track_147	147	NaN	NaN	10	0	0	0	0	0	2160.090	0.000	2160.090	9.227	147	280.918	47.408	0	0.008	0.013	0.003	0.007	0.004	0.342	0.410	0.258	0.353	0.049
Track_148	148	NaN	NaN	9	0	0	0	0	0	1920.080	0.000	1920.080	9.838	148	242.803	46.771	0	0.007	0.015	0.003	0.009	0.004	0.510	0.662	0.421	0.462	0.099
Track_149	149	NaN	NaN	9	0	0	0	0	0	1920.080	480.020	2400.100	7.666	149	351.991	47.564	0	0.007	0.010	0.004	0.007	0.002	0.310	0.350	0.279	0.303	0.021
Track_150	150	NaN	NaN	45	0	0	0	0	0	10560.440	0.000	10560.440	35.740	150	416.349	49.014	0	0.008	0.022	9.978E-4	0.008	0.005	0.591	0.833	0.366	0.597	0.091
Track_151	151	NaN	NaN	7	0	0	0	0	0	1440.060	0.000	1440.060	5.516	151	122.855	47.404	0	0.006	0.013	0.002	0.008	0.005	0.854	0.950	0.788	0.829	0.059
Track_152	152	NaN	NaN	4	0	0	0	0	0	720.030	0.000	720.030	3.050	152	178.433	48.083	0	0.008	0.011	0.006	0.007	0.003	0.512	0.617	0.452	0.508	0.064
Track_153	153	NaN	NaN	33	0	0	0	0	0	7680.320	0.000	7680.320	40.060	153	358.394	45.671	0	0.007	0.022	7.256E-4	0.007	0.004	0.740	0.848	0.347	0.756	0.093
Track_154	154	NaN	NaN	70	0	0	0	0	0	16560.690	0.000	16560.690	45.651	154	425.745	50.264	0	0.007	0.020	2.945E-4	0.006	0.004	0.493	0.695	0.242	0.497	0.100
Track_155	155	NaN	NaN	49	0	0	0	0	0	11520.480	0.000	11520.480	18.558	155	304.891	45.801	0	0.007	0.022	5.907E-4	0.007	0.005	0.615	0.919	0.244	0.635	0.169
Track_156	156	NaN	NaN	9	0	0	0	0	0	1920.080	240.010	2160.090	17.147	156	490.648	50.079	0	0.011	0.021	0.003	0.012	0.006	0.332	0.382	0.244	0.347	0.042
Track_157	157	NaN	NaN	4	0	0	0	0	0	720.030	0.000	720.030	1.367	157	324.712	49.314	0	0.005	0.007	0.004	0.006	0.002	0.563	0.742	0.254	0.704	0.192
Track_158	158	NaN	NaN	50	0	0	0	0	0	11760.490	0.000	11760.490	15.961	158	166.368	39.726	0	0.009	0.027	0.002	0.009	0.005	0.643	1.230	0.232	0.631	0.284
Track_159	159	NaN	NaN	5	0	0	0	0	0	960.040	0.000	960.040	10.963	159	487.007	49.026	0	0.012	0.019	0.005	0.013	0.006	0.386	0.495	0.287	0.411	0.074
Track_160	160	NaN	NaN	34	0	0	0	0	0	7920.330	0.000	7920.330	21.475	160	227.288	36.642	0	0.007	0.014	0.002	0.007	0.003	0.376	0.491	0.234	0.374	0.057
Track_161	161	NaN	NaN	16	0	0	0	0	0	3600.150	0.000	3600.150	29.100	161	335.968	49.552	0	0.010	0.022	0.003	0.009	0.006	0.317	0.436	0.246	0.297	0.056
Track_162	162	NaN	NaN	20	0	0	0	0	0	4560.190	0.000	4560.190	42.363	162	496.038	46.636	0	0.011	0.020	0.005	0.013	0.005	0.838	1.332	0.318	0.930	0.317
Track_163	163	NaN	NaN	43	0	0	0	0	0	10080.420	240.010	10320.430	10.706	163	137.338	48.370	0	0.010	0.045	0.001	0.009	0.007	0.916	1.410	0.401	0.869	0.285
Track_164	164	NaN	NaN	48	0	0	0	0	0	11280.470	0.000	11280.470	3.847	164	295.085	48.603	0	0.008	0.031	0.001	0.006	0.006	0.445	0.624	0.264	0.441	0.099
Track_165	165	NaN	NaN	115	0	0	0	0	0	27361.140	0.000	27361.140	78.759	165	400.726	75.589	0	0.008	0.046	9.435E-4	0.007	0.007	0.526	0.786	0.236	0.527	0.138
Track_166	166	NaN	NaN	39	0	0	0	0	0	9120.380	0.000	9120.380	40.868	166	484.008	54.018	0	0.007	0.020	7.390E-4	0.006	0.004	0.987	1.545	0.305	0.922	0.390
Track_167	167	NaN	NaN	7	0	0	0	0	0	1440.060	0.000	1440.060	5.014	167	250.300	50.630	0	0.008	0.013	0.004	0.008	0.003	0.521	0.545	0.459	0.533	0.027
Track_168	168	NaN	NaN	31	0	0	0	0	0	7200.300	0.000	7200.300	37.660	168	124.482	42.481	0	0.009	0.024	0.001	0.008	0.005	1.013	1.381	0.340	1.059	0.286
Track_169	169	NaN	NaN	31	0	0	0	0	0	7200.300	0.000	7200.300	30.036	169	250.072	41.640	0	0.007	0.014	9.434E-4	0.007	0.003	0.647	0.915	0.275	0.657	0.146
Track_170	170	NaN	NaN	64	0	0	0	0	0	15120.630	0.000	15120.630	24.520	170	390.114	53.984	0	0.008	0.038	0.002	0.007	0.006	0.534	0.781	0.239	0.563	0.147
Track_171	171	NaN	NaN	39	0	0	0	0	0	9120.380	0.000	9120.380	8.931	171	199.632	46.226	0	0.008	0.017	0.001	0.008	0.004	0.728	0.941	0.321	0.760	0.141
Track_172	172	NaN	NaN	24	0	0	0	0	0	5520.230	0.000	5520.230	34.819	172	505.124	55.708	0	0.010	0.025	0.001	0.009	0.006	0.646	1.262	0.234	0.637	0.230
Track_173	173	NaN	NaN	13	0	0	0	0	0	2880.120	0.000	2880.120	9.455	173	149.537	56.042	0	0.007	0.016	0.002	0.006	0.005	0.756	1.079	0.343	0.733	0.182
Track_174	174	NaN	NaN	11	0	0	0	0	0	2400.100	0.000	2400.100	6.404	174	186.549	55.708	0	0.009	0.017	0.001	0.008	0.005	0.350	0.437	0.247	0.356	0.052
Track_175	175	NaN	NaN	44	0	0	0	0	0	10320.430	0.000	10320.430	1.472	175	309.326	50.858	0	0.008	0.020	0.001	0.007	0.005	0.630	0.955	0.240	0.634	0.165
Track_176	176	NaN	NaN	58	0	0	0	0	0	13680.570	0.000	13680.570	40.832	176	456.061	48.951	0	0.008	0.017	0.002	0.007	0.004	0.640	0.924	0.258	0.650	0.164
Track_177	177	NaN	NaN	28	0	0	0	0	0	6480.270	480.020	6960.290	22.008	177	275.886	47.368	0	0.008	0.043	0.002	0.006	0.008	0.472	0.628	0.245	0.529	0.121
Track_178	178	NaN	NaN	47	0	0	0	0	0	11040.460	0.000	11040.460	13.757	178	368.437	53.590	0	0.007	0.017	0.002	0.007	0.004	0.435	0.562	0.244	0.438	0.062
Track_179	179	NaN	NaN	32	0	0	0	0	0	7440.310	0.000	7440.310	30.045	179	229.404	45.755	0	0.007	0.025	0.001	0.006	0.004	0.679	0.990	0.367	0.726	0.176
Track_180	180	NaN	NaN	58	0	0	0	0	0	13680.570	0.000	13680.570	20.382	180	384.192	61.083	0	0.007	0.017	0.001	0.007	0.003	0.654	0.897	0.339	0.642	0.154
Track_181	181	NaN	NaN	48	0	0	0	0	0	11280.470	0.000	11280.470	32.000	181	408.675	59.790	0	0.008	0.016	0.001	0.007	0.004	0.538	0.631	0.339	0.561	0.074
Track_182	182	NaN	NaN	104	0	0	0	0	0	24721.030	240.010	24961.040	47.444	182	171.234	72.856	0	0.006	0.019	3.642E-4	0.006	0.004	0.713	1.135	0.273	0.742	0.199
Track_183	183	NaN	NaN	65	0	0	0	0	0	15360.640	0.000	15360.640	46.079	183	422.239	66.983	0	0.007	0.018	5.160E-4	0.007	0.004	0.535	0.831	0.242	0.548	0.111
Track_184	184	NaN	NaN	62	0	0	0	0	0	14640.610	0.000	14640.610	22.419	184	336.454	59.789	0	0.008	0.053	0.001	0.007	0.007	0.633	0.973	0.240	0.688	0.222
Track_185	185	NaN	NaN	9	0	0	0	0	0	1920.080	240.010	2160.090	17.445	185	490.839	56.963	0	0.011	0.020	0.001	0.011	0.006	0.523	0.670	0.402	0.544	0.082
Track_186	186	NaN	NaN	45	0	0	0	0	0	10560.440	0.000	10560.440	10.648	186	220.629	45.943	0	0.009	0.032	0.002	0.008	0.006	0.570	1.049	0.242	0.526	0.208
Track_187	187	NaN	NaN	15	0	0	0	0	0	3360.140	0.000	3360.140	10.966	187	173.933	57.734	0	0.009	0.021	0.003	0.008	0.005	0.357	0.458	0.240	0.345	0.054
Track_188	188	NaN	NaN	34	0	0	0	0	0	7920.330	0.000	7920.330	22.297	188	249.522	51.021	0	0.006	0.013	2.808E-4	0.006	0.003	0.621	0.823	0.316	0.645	0.121
Track_189	189	NaN	NaN	18	0	0	0	0	0	4080.170	0.000	4080.170	17.770	189	294.860	60.462	0	0.007	0.012	0.002	0.007	0.003	0.457	0.607	0.399	0.435	0.056
Track_190	190	NaN	NaN	68	0	0	0	0	0	16080.670	0.000	16080.670	20.185	190	146.131	58.980	0	0.007	0.022	0.001	0.006	0.004	1.256	1.693	0.639	1.331	0.243
Track_191	191	NaN	NaN	8	0	0	0	0	0	1680.070	0.000	1680.070	5.922	191	244.619	60.332	0	0.006	0.010	0.003	0.006	0.003	0.420	0.479	0.335	0.432	0.043
Track_192	192	NaN	NaN	30	0	0	0	0	0	6960.290	0.000	6960.290	22.571	192	258.525	54.264	0	0.008	0.030	0.001	0.006	0.006	0.468	0.664	0.285	0.465	0.115
Track_193	193	NaN	NaN	66	0	0	0	0	0	15600.650	0.000	15600.650	39.491	193	434.373	59.276	0	0.009	0.041	8.939E-5	0.008	0.007	0.494	0.708	0.268	0.503	0.122
Track_194	194	NaN	NaN	42	0	0	0	0	0	9840.410	0.000	9840.410	20.125	194	341.678	60.053	0	0.008	0.023	0.001	0.008	0.004	0.357	0.499	0.246	0.356	0.061
Track_195	195	NaN	NaN	65	0	0	0	0	0	15360.640	0.000	15360.640	34.252	195	392.454	66.582	0	0.008	0.041	2.866E-4	0.007	0.006	0.547	0.849	0.248	0.616	0.173
Track_196	196	NaN	NaN	42	0	0	0	0	0	9840.410	0.000	9840.410	22.651	196	322.025	56.175	0	0.007	0.018	4.220E-4	0.007	0.004	0.617	0.822	0.320	0.616	0.118
Track_197	197	NaN	NaN	49	0	0	0	0	0	11520.480	0.000	11520.480	12.091	197	316.727	59.997	0	0.008	0.027	0.002	0.008	0.005	0.558	0.969	0.246	0.561	0.152
Track_198	198	NaN	NaN	124	0	0	0	0	0	29521.230	480.020	30001.250	150.688	198	437.500	78.288	0	0.008	0.021	3.536E-4	0.007	0.004	0.491	0.743	0.239	0.483	0.110
Track_199	199	NaN	NaN	15	0	0	0	0	0	3360.140	0.000	3360.140	37.603	199	477.108	59.893	0	0.012	0.042	0.002	0.011	0.010	0.390	0.527	0.254	0.388	0.078
Track_200	200	NaN	NaN	4	0	0	0	0	0	720.030	0.000	720.030	2.268	200	122.769	63.628	0	0.005	0.007	0.002	0.004	0.003	0.965	0.990	0.938	0.967	0.019
Track_201	201	NaN	NaN	18	0	0	0	0	0	4080.170	0.000	4080.170	14.538	201	130.347	60.781	0	0.010	0.029	0.001	0.008	0.007	0.927	1.307	0.520	0.977	0.264
Track_202	202	NaN	NaN	61	0	0	0	0	0	14400.600	480.020	14880.620	62.045	202	471.064	68.080	0	0.008	0.019	5.601E-4	0.008	0.004	0.747	1.438	0.234	0.706	0.342
Track_203	203	NaN	NaN	49	0	0	0	0	0	11520.480	0.000	11520.480	11.003	203	353.757	63.974	0	0.008	0.021	9.824E-4	0.007	0.004	0.396	0.555	0.231	0.399	0.080
Track_204	204	NaN	NaN	26	0	0	0	0	0	6000.250	0.000	6000.250	26.385	204	272.771	63.174	0	0.007	0.012	0.003	0.007	0.003	0.487	0.632	0.249	0.504	0.098
Track_205	205	NaN	NaN	48	0	0	0	0	0	11280.470	0.000	11280.470	30.206	205	399.639	65.205	0	0.008	0.018	0.002	0.007	0.004	0.678	0.868	0.232	0.710	0.127
Track_206	206	NaN	NaN	21	0	0	0	0	0	4800.200	0.000	4800.200	22.779	206	122.711	64.060	0	0.007	0.018	0.002	0.007	0.004	0.667	1.199	0.260	0.639	0.285
Track_207	207	NaN	NaN	59	0	0	0	0	0	13920.580	0.000	13920.580	19.777	207	367.492	65.679	0	0.007	0.015	8.682E-4	0.007	0.004	0.677	0.831	0.283	0.699	0.105
Track_208	208	NaN	NaN	72	0	0	0	0	0	17040.710	0.000	17040.710	13.190	208	307.436	61.691	0	0.007	0.020	0.001	0.006	0.004	0.502	0.804	0.260	0.497	0.113
Track_209	209	NaN	NaN	30	0	0	0	0	0	6960.290	0.000	6960.290	39.115	209	334.432	66.369	0	0.008	0.016	0.002	0.007	0.003	0.435	0.529	0.256	0.443	0.064
Track_210	210	NaN	NaN	17	0	0	0	0	0	3840.160	0.000	3840.160	12.340	210	139.295	66.164	0	0.008	0.013	0.001	0.009	0.004	0.765	1.076	0.338	0.741	0.246
Track_211	211	NaN	NaN	14	0	0	0	0	0	3120.130	240.010	3360.140	15.201	211	159.262	69.218	0	0.010	0.028	0.002	0.007	0.008	0.621	0.909	0.237	0.666	0.177
Track_212	212	NaN	NaN	12	0	0	0	0	0	2640.110	0.000	2640.110	11.272	212	247.661	66.216	0	0.007	0.016	0.003	0.007	0.004	0.344	0.388	0.286	0.351	0.029
Track_213	213	NaN	NaN	34	0	0	0	0	0	7920.330	0.000	7920.330	31.213	213	286.453	61.615	0	0.008	0.021	7.133E-4	0.007	0.004	0.674	0.803	0.234	0.705	0.118
Track_214	214	NaN	NaN	73	0	0	0	0	0	17280.720	0.000	17280.720	33.591	214	378.502	72.086	0	0.007	0.019	3.205E-4	0.006	0.004	0.634	0.875	0.232	0.652	0.146
Track_215	215	NaN	NaN	8	0	0	0	0	0	1680.070	0.000	1680.070	3.612	215	224.994	67.986	0	0.006	0.008	0.004	0.006	0.001	0.408	0.493	0.258	0.462	0.084
Track_216	216	NaN	NaN	29	0	0	0	0	0	6720.280	0.000	6720.280	33.041	216	229.392	57.953	0	0.008	0.025	0.002	0.006	0.005	0.474	0.623	0.247	0.494	0.088
Track_217	217	NaN	NaN	6	0	0	0	0	0	1200.050	0.000	1200.050	3.096	217	147.828	72.788	0	0.010	0.016	0.007	0.010	0.003	0.395	0.691	0.278	0.353	0.136
Track_218	218	NaN	NaN	65	0	0	0	0	0	15360.640	0.000	15360.640	53.937	218	180.611	78.287	0	0.009	0.026	7.347E-4	0.008	0.006	0.980	1.557	0.268	1.094	0.395
Track_219	219	NaN	NaN	64	0	0	0	0	0	15120.630	0.000	15120.630	36.980	219	431.135	71.498	0	0.007	0.023	6.465E-4	0.007	0.004	0.521	0.796	0.231	0.562	0.125
Track_220	220	NaN	NaN	13	0	0	0	0	0	2880.120	0.000	2880.120	25.023	220	488.641	71.566	0	0.010	0.017	0.003	0.009	0.005	0.580	0.740	0.287	0.639	0.152
Track_221	221	NaN	NaN	89	0	0	0	0	0	21120.880	0.000	21120.880	21.127	221	260.962	70.144	0	0.008	0.023	9.634E-4	0.007	0.005	0.494	0.798	0.250	0.500	0.120
Track_222	222	NaN	NaN	74	0	0	0	0	0	17520.730	0.000	17520.730	55.201	222	439.377	71.128	0	0.008	0.019	0.001	0.007	0.004	0.531	0.790	0.269	0.571	0.147
Track_223	223	NaN	NaN	18	0	0	0	0	0	4080.170	0.000	4080.170	10.069	223	193.101	72.414	0	0.009	0.044	0.001	0.007	0.010	0.523	0.825	0.300	0.514	0.137
Track_224	224	NaN	NaN	45	0	0	0	0	0	10560.440	0.000	10560.440	35.408	224	187.714	68.066	0	0.009	0.021	5.367E-4	0.009	0.004	1.135	1.673	0.343	1.215	0.361
Track_225	225	NaN	NaN	47	0	0	0	0	0	11040.460	0.000	11040.460	10.084	225	343.382	69.623	0	0.007	0.019	6.488E-4	0.007	0.004	0.503	0.632	0.256	0.535	0.096
Track_226	226	NaN	NaN	15	0	0	0	0	0	3360.140	0.000	3360.140	12.153	226	240.903	72.643	0	0.007	0.010	0.002	0.008	0.002	0.408	0.482	0.283	0.429	0.058
Track_227	227	NaN	NaN	9	0	0	0	0	0	1920.080	0.000	1920.080	7.151	227	215.243	73.664	0	0.008	0.011	0.003	0.009	0.003	0.358	0.482	0.231	0.338	0.086
Track_228	228	NaN	NaN	10	0	0	0	0	0	2160.090	0.000	2160.090	19.247	228	481.659	71.644	0	0.011	0.020	0.001	0.013	0.007	0.474	0.779	0.291	0.429	0.193
Track_229	229	NaN	NaN	29	0	0	0	0	0	6720.280	0.000	6720.280	32.859	229	314.655	68.524	0	0.008	0.024	0.002	0.007	0.004	0.421	0.671	0.230	0.411	0.086
Track_230	230	NaN	NaN	7	0	0	0	0	0	1440.060	0.000	1440.060	9.906	230	474.300	72.418	0	0.010	0.014	0.002	0.012	0.004	0.360	0.547	0.265	0.355	0.091
Track_231	231	NaN	NaN	51	0	0	0	0	0	12000.500	0.000	12000.500	20.372	231	385.048	72.209	0	0.007	0.016	0.001	0.007	0.004	0.436	0.513	0.272	0.449	0.059
Track_232	232	NaN	NaN	30	0	0	0	0	0	6960.290	0.000	6960.290	26.924	232	262.025	64.091	0	0.007	0.013	0.001	0.006	0.003	0.628	0.774	0.360	0.667	0.113
Track_233	233	NaN	NaN	18	0	0	0	0	0	4080.170	0.000	4080.170	23.227	233	143.818	73.012	0	0.009	0.023	0.003	0.008	0.004	0.916	1.250	0.470	0.992	0.216
Track_234	234	NaN	NaN	91	0	0	0	0	0	21600.900	0.000	21600.900	44.538	234	365.697	87.125	0	0.006	0.022	3.540E-5	0.006	0.004	0.618	1.117	0.251	0.604	0.166
Track_235	235	NaN	NaN	16	0	0	0	0	0	3600.150	0.000	3600.150	14.838	235	253.114	72.694	0	0.006	0.018	0.002	0.005	0.005	0.322	0.406	0.272	0.322	0.036
Track_236	236	NaN	NaN	63	0	0	0	0	0	14880.620	0.000	14880.620	13.744	236	280.691	73.181	0	0.008	0.020	2.930E-4	0.007	0.004	0.474	0.728	0.283	0.426	0.122
Track_237	237	NaN	NaN	3	0	0	0	0	0	480.020	240.010	720.030	1.805	237	122.344	77.813	0	0.006	0.007	0.005	0.007	0.001	0.408	0.481	0.365	0.379	0.051
Track_238	238	NaN	NaN	65	0	0	0	0	0	15360.640	0.000	15360.640	47.697	238	239.775	74.362	0	0.008	0.025	0.001	0.007	0.005	0.499	0.894	0.258	0.453	0.166
Track_239	239	NaN	NaN	40	0	0	0	0	0	9360.390	0.000	9360.390	17.149	239	296.277	67.866	0	0.007	0.021	5.998E-4	0.007	0.004	0.383	0.545	0.266	0.385	0.050
Track_240	240	NaN	NaN	35	0	0	0	0	0	8160.340	0.000	8160.340	34.864	240	322.780	70.985	0	0.007	0.014	0.001	0.007	0.003	0.414	0.945	0.266	0.397	0.110
Track_241	241	NaN	NaN	6	0	0	0	0	0	1200.050	0.000	1200.050	3.484	241	145.042	81.448	0	0.005	0.007	0.004	0.006	0.001	0.608	0.748	0.486	0.601	0.090
Track_242	242	NaN	NaN	5	0	0	0	0	0	960.040	0.000	960.040	7.176	242	440.217	82.349	0	0.010	0.023	0.005	0.007	0.009	0.412	0.560	0.245	0.374	0.111
Track_243	243	NaN	NaN	55	0	0	0	0	0	12960.540	0.000	12960.540	18.197	243	289.474	72.774	0	0.009	0.022	0.001	0.008	0.005	0.412	0.781	0.271	0.403	0.093
Track_244	244	NaN	NaN	52	0	0	0	0	0	12240.510	0.000	12240.510	3.571	244	335.888	75.079	0	0.008	0.023	0.002	0.007	0.004	0.354	0.510	0.243	0.349	0.069
Track_245	245	NaN	NaN	62	0	0	0	0	0	14640.610	0.000	14640.610	23.203	245	403.395	79.205	0	0.007	0.021	8.058E-4	0.006	0.004	0.765	1.365	0.256	0.789	0.242
Track_246	246	NaN	NaN	4	0	0	0	0	0	720.030	0.000	720.030	1.754	246	193.949	79.235	0	0.007	0.010	0.004	0.006	0.003	0.447	0.620	0.327	0.441	0.108
Track_247	247	NaN	NaN	54	0	0	0	0	0	12720.530	0.000	12720.530	20.442	247	160.945	77.683	0	0.008	0.023	0.002	0.007	0.005	0.732	1.012	0.363	0.742	0.174
Track_248	248	NaN	NaN	21	0	0	0	0	0	4800.200	0.000	4800.200	32.291	248	493.460	77.141	0	0.008	0.022	0.001	0.007	0.005	0.509	0.694	0.289	0.488	0.124
Track_249	249	NaN	NaN	25	0	0	0	0	0	5760.240	0.000	5760.240	12.860	249	203.416	78.164	0	0.007	0.011	0.003	0.007	0.003	0.775	0.956	0.501	0.797	0.122
Track_250	250	NaN	NaN	8	0	0	0	0	0	1680.070	0.000	1680.070	8.337	250	131.483	82.666	0	0.007	0.011	0.003	0.005	0.003	1.010	1.180	0.815	1.050	0.110
Track_251	251	NaN	NaN	17	0	0	0	0	0	3840.160	0.000	3840.160	13.388	251	233.488	79.449	0	0.006	0.010	0.001	0.007	0.003	0.331	0.506	0.238	0.318	0.075
Track_252	252	NaN	NaN	114	0	0	0	0	0	27121.130	0.000	27121.130	18.127	252	256.594	83.447	0	0.007	0.035	9.628E-4	0.006	0.005	0.473	0.752	0.234	0.497	0.116
Track_253	253	NaN	NaN	25	0	0	0	0	0	5760.240	0.000	5760.240	26.068	253	126.510	72.176	0	0.011	0.047	9.597E-4	0.009	0.011	0.618	1.016	0.239	0.597	0.250
Track_254	254	NaN	NaN	42	0	0	0	0	0	9840.410	0.000	9840.410	18.048	254	351.909	76.175	0	0.007	0.017	0.001	0.007	0.004	0.492	0.580	0.310	0.501	0.046
Track_255	255	NaN	NaN	50	0	0	0	0	0	11760.490	0.000	11760.490	14.585	255	261.384	74.352	0	0.009	0.022	3.034E-4	0.007	0.005	0.472	0.639	0.243	0.476	0.071
Track_256	256	NaN	NaN	82	0	0	0	0	0	19440.810	0.000	19440.810	75.563	256	447.262	92.835	0	0.007	0.022	5.340E-4	0.006	0.004	0.531	0.911	0.241	0.532	0.141
Track_257	257	NaN	NaN	24	0	0	0	0	0	5520.230	0.000	5520.230	27.192	257	299.767	81.455	0	0.007	0.014	0.003	0.007	0.003	0.425	0.571	0.249	0.447	0.094
Track_258	258	NaN	NaN	35	0	0	0	0	0	8160.340	0.000	8160.340	30.071	258	308.439	75.908	0	0.007	0.019	0.001	0.007	0.004	0.406	0.611	0.273	0.399	0.063
Track_259	259	NaN	NaN	41	0	0	0	0	0	9600.400	0.000	9600.400	63.817	259	198.160	85.249	0	0.014	0.044	0.002	0.012	0.009	0.601	1.039	0.247	0.600	0.154
Track_260	260	NaN	NaN	4	0	0	0	0	0	720.030	0.000	720.030	9.914	260	332.423	84.802	0	0.014	0.020	0.009	0.012	0.006	0.426	0.631	0.249	0.489	0.146
Track_261	261	NaN	NaN	6	0	0	0	0	0	1200.050	0.000	1200.050	7.995	261	190.225	84.952	0	0.009	0.018	0.005	0.007	0.005	0.537	0.981	0.276	0.424	0.240
Track_262	262	NaN	NaN	85	0	0	0	0	0	20160.840	0.000	20160.840	44.713	262	377.277	91.213	0	0.006	0.016	4.807E-4	0.006	0.003	0.649	0.978	0.259	0.700	0.196
Track_263	263	NaN	NaN	64	0	0	0	0	0	15120.630	0.000	15120.630	38.382	263	441.496	80.186	0	0.007	0.017	0.002	0.006	0.004	0.435	0.664	0.237	0.428	0.106
Track_264	264	NaN	NaN	9	0	0	0	0	0	1920.080	240.010	2160.090	2.504	264	217.012	90.264	0	0.007	0.014	0.004	0.007	0.004	0.546	0.658	0.330	0.542	0.097
Track_265	265	NaN	NaN	25	0	0	0	0	0	5760.240	0.000	5760.240	23.570	265	226.669	83.581	0	0.007	0.016	5.233E-4	0.006	0.004	0.442	0.568	0.270	0.425	0.084
Track_266	266	NaN	NaN	62	0	0	0	0	0	14640.610	0.000	14640.610	30.733	266	164.241	95.071	0	0.011	0.029	9.789E-4	0.009	0.006	0.928	1.297	0.250	0.947	0.209
Track_267	267	NaN	NaN	10	0	0	0	0	0	2160.090	0.000	2160.090	12.653	267	142.516	86.800	0	0.009	0.022	0.002	0.006	0.007	0.721	1.081	0.512	0.674	0.205
Track_268	268	NaN	NaN	13	0	0	0	0	0	2880.120	0.000	2880.120	28.317	268	494.490	87.016	0	0.011	0.024	0.003	0.012	0.007	0.434	0.557	0.304	0.415	0.065
Track_269	269	NaN	NaN	45	0	0	0	0	0	10560.440	0.000	10560.440	29.118	269	431.701	80.485	0	0.008	0.018	0.001	0.007	0.004	0.390	0.580	0.246	0.376	0.072
Track_270	270	NaN	NaN	88	0	0	0	0	0	20880.870	0.000	20880.870	49.008	270	386.895	93.133	0	0.006	0.018	5.634E-5	0.006	0.004	0.610	0.924	0.266	0.600	0.126
Track_271	271	NaN	NaN	29	0	0	0	0	0	6720.280	0.000	6720.280	27.904	271	264.352	82.197	0	0.007	0.013	0.001	0.007	0.003	0.431	0.552	0.284	0.430	0.065
Track_272	272	NaN	NaN	102	0	0	0	0	0	24241.010	0.000	24241.010	21.793	272	345.235	94.089	0	0.007	0.027	3.006E-4	0.005	0.004	0.669	1.046	0.285	0.704	0.149
Track_273	273	NaN	NaN	33	0	0	0	0	0	7680.320	0.000	7680.320	24.103	273	237.910	80.821	0	0.006	0.015	9.673E-4	0.006	0.003	0.436	0.590	0.251	0.428	0.088
Track_274	274	NaN	NaN	27	0	0	0	0	0	6240.260	0.000	6240.260	30.985	274	180.750	82.676	0	0.012	0.056	0.001	0.009	0.011	0.599	1.086	0.256	0.569	0.265
Track_275	275	NaN	NaN	50	0	0	0	0	0	11760.490	0.000	11760.490	7.169	275	324.147	80.531	0	0.009	0.019	0.003	0.009	0.004	0.357	0.473	0.274	0.357	0.041
Track_276	276	NaN	NaN	64	0	0	0	0	0	15120.630	0.000	15120.630	32.612	276	422.290	86.003	0	0.007	0.021	2.486E-4	0.006	0.004	0.393	0.676	0.245	0.360	0.116
Track_277	277	NaN	NaN	30	0	0	0	0	0	6960.290	0.000	6960.290	27.296	277	252.557	80.415	0	0.008	0.020	0.003	0.007	0.004	0.486	0.912	0.236	0.455	0.185
Track_278	278	NaN	NaN	21	0	0	0	0	0	4800.200	480.020	5280.220	37.662	278	496.808	86.260	0	0.010	0.018	0.004	0.009	0.004	0.550	0.831	0.272	0.592	0.178
Track_279	279	NaN	NaN	66	0	0	0	0	0	15600.650	0.000	15600.650	17.840	279	375.122	96.837	0	0.007	0.018	8.511E-4	0.007	0.004	0.507	0.691	0.234	0.539	0.106
Track_280	280	NaN	NaN	76	0	0	0	0	0	18000.750	0.000	18000.750	26.582	280	398.611	94.368	0	0.006	0.017	9.435E-4	0.006	0.004	0.370	0.859	0.236	0.371	0.104
Track_281	281	NaN	NaN	9	0	0	0	0	0	1920.080	0.000	1920.080	17.669	281	477.341	93.428	0	0.011	0.017	0.007	0.011	0.004	0.421	0.513	0.284	0.415	0.069
Track_282	282	NaN	NaN	14	0	0	0	0	0	3120.130	0.000	3120.130	23.701	282	484.757	95.200	0	0.009	0.017	0.001	0.007	0.005	0.904	1.220	0.482	1.080	0.283
Track_283	283	NaN	NaN	92	0	0	0	0	0	21840.910	0.000	21840.910	49.870	283	407.649	95.556	0	0.007	0.029	8.191E-4	0.006	0.004	0.516	0.782	0.260	0.528	0.133
Track_284	284	NaN	NaN	71	0	0	0	0	0	16800.700	0.000	16800.700	23.909	284	365.059	92.251	0	0.006	0.018	1.877E-4	0.006	0.004	0.383	0.552	0.240	0.381	0.070
Track_285	285	NaN	NaN	35	0	0	0	0	0	8160.340	0.000	8160.340	26.336	285	135.346	84.720	0	0.008	0.023	0.001	0.006	0.005	0.834	1.357	0.255	0.855	0.285
Track_286	286	NaN	NaN	45	0	0	0	0	0	10560.440	0.000	10560.440	18.462	286	287.866	81.218	0	0.008	0.024	0.001	0.006	0.005	0.378	0.479	0.258	0.384	0.065
Track_287	287	NaN	NaN	15	0	0	0	0	0	3360.140	0.000	3360.140	5.608	287	198.046	95.444	0	0.007	0.012	0.001	0.009	0.004	0.660	0.841	0.359	0.701	0.123
Track_288	288	NaN	NaN	14	0	0	0	0	0	3120.130	240.010	3360.140	6.345	288	155.303	96.028	0	0.009	0.026	0.001	0.008	0.007	0.843	1.239	0.267	0.907	0.248
Track_289	289	NaN	NaN	4	0	0	0	0	0	720.030	0.000	720.030	1.623	289	162.698	96.676	0	0.003	0.005	6.965E-4	0.002	0.002	0.463	0.550	0.363	0.541	0.084
Track_290	290	NaN	NaN	122	0	0	0	0	0	29041.210	0.000	29041.210	72.452	290	298.622	115.142	0	0.009	0.060	6.398E-4	0.007	0.011	0.408	0.689	0.235	0.390	0.104
Track_291	291	NaN	NaN	4	0	0	0	0	0	720.030	0.000	720.030	4.715	291	139.968	96.781	0	0.008	0.014	0.005	0.005	0.006	0.693	1.362	0.351	0.597	0.396
Track_292	292	NaN	NaN	50	0	0	0	0	0	11760.490	0.000	11760.490	18.626	292	299.692	84.259	0	0.009	0.021	0.001	0.007	0.004	0.384	0.523	0.235	0.384	0.064
Track_293	293	NaN	NaN	16	0	0	0	0	0	3600.150	0.000	3600.150	10.212	293	181.296	92.464	0	0.009	0.028	0.002	0.008	0.006	0.442	0.629	0.235	0.432	0.094
Track_294	294	NaN	NaN	42	0	0	0	0	0	9840.410	0.000	9840.410	10.240	294	346.446	87.427	0	0.007	0.022	0.002	0.007	0.004	0.436	0.525	0.239	0.454	0.066
Track_295	295	NaN	NaN	8	0	0	0	0	0	1680.070	0.000	1680.070	17.327	295	188.945	95.585	0	0.016	0.055	0.002	0.013	0.018	0.420	0.583	0.239	0.470	0.125
Track_296	296	NaN	NaN	88	0	0	0	0	0	20880.870	0.000	20880.870	40.712	296	384.677	103.277	0	0.006	0.022	7.573E-4	0.006	0.004	0.407	0.722	0.252	0.401	0.081
Track_297	297	NaN	NaN	85	0	0	0	0	0	20160.840	0.000	20160.840	15.880	297	256.474	94.122	0	0.008	0.035	7.104E-4	0.007	0.006	0.461	0.741	0.238	0.450	0.101
Track_298	298	NaN	NaN	15	0	0	0	0	0	3360.140	0.000	3360.140	5.240	298	212.659	98.038	0	0.006	0.012	0.001	0.007	0.003	0.391	0.546	0.246	0.379	0.076
Track_299	299	NaN	NaN	59	0	0	0	0	0	13920.580	0.000	13920.580	8.978	299	316.562	87.675	0	0.008	0.021	8.502E-4	0.007	0.004	0.439	0.563	0.300	0.439	0.051
Track_300	300	NaN	NaN	28	0	0	0	0	0	6480.270	0.000	6480.270	34.006	300	325.698	92.904	0	0.008	0.016	0.002	0.007	0.004	0.423	0.594	0.318	0.399	0.071
Track_301	301	NaN	NaN	71	0	0	0	0	0	16800.700	0.000	16800.700	67.327	301	466.785	95.553	0	0.008	0.017	5.244E-4	0.007	0.004	0.609	1.219	0.280	0.486	0.254
Track_302	302	NaN	NaN	79	0	0	0	0	0	18720.780	0.000	18720.780	14.204	302	269.699	89.650	0	0.008	0.030	0.001	0.006	0.006	0.403	0.594	0.240	0.414	0.089
Track_303	303	NaN	NaN	68	0	0	0	0	0	16080.670	0.000	16080.670	42.304	303	441.592	100.838	0	0.007	0.018	4.371E-4	0.006	0.004	0.562	0.908	0.278	0.534	0.141
Track_304	304	NaN	NaN	7	0	0	0	0	0	1440.060	0.000	1440.060	4.437	304	175.875	103.978	0	0.009	0.014	0.003	0.009	0.004	0.695	1.136	0.274	0.930	0.355
Track_305	305	NaN	NaN	8	0	0	0	0	0	1680.070	0.000	1680.070	5.061	305	153.521	103.672	0	0.010	0.019	0.002	0.013	0.007	0.831	1.395	0.343	0.769	0.338
Track_306	306	NaN	NaN	34	0	0	0	0	0	7920.330	0.000	7920.330	43.348	306	408.688	97.741	0	0.007	0.013	0.002	0.006	0.003	0.578	0.757	0.441	0.565	0.079
Track_307	307	NaN	NaN	5	0	0	0	0	0	960.040	480.020	1440.060	1.792	307	439.352	102.765	0	0.009	0.014	0.003	0.012	0.005	0.594	0.848	0.278	0.563	0.204
Track_308	308	NaN	NaN	93	0	0	0	0	0	22080.920	0.000	22080.920	12.132	308	280.940	98.374	0	0.007	0.037	3.767E-4	0.006	0.005	0.582	0.794	0.247	0.583	0.114
Track_309	309	NaN	NaN	8	0	0	0	0	0	1680.070	0.000	1680.070	11.805	309	482.556	100.896	0	0.008	0.015	0.004	0.006	0.004	0.522	0.645	0.371	0.600	0.111
Track_310	310	NaN	NaN	28	0	0	0	0	0	6480.270	0.000	6480.270	26.892	310	231.651	94.178	0	0.007	0.018	0.001	0.006	0.004	0.540	0.691	0.349	0.550	0.078
Track_311	311	NaN	NaN	50	0	0	0	0	0	11760.490	0.000	11760.490	13.504	311	304.419	92.442	0	0.008	0.018	9.487E-4	0.007	0.004	0.416	0.547	0.296	0.418	0.048
Track_312	312	NaN	NaN	77	0	0	0	0	0	18240.760	0.000	18240.760	47.151	312	432.143	95.676	0	0.007	0.019	4.938E-4	0.006	0.004	0.594	0.942	0.252	0.598	0.173
Track_313	313	NaN	NaN	60	0	0	0	0	0	14160.590	0.000	14160.590	50.548	313	459.684	97.814	0	0.007	0.022	0.002	0.007	0.004	0.676	1.055	0.356	0.682	0.181
Track_314	314	NaN	NaN	85	0	0	0	0	0	20160.840	0.000	20160.840	27.372	314	338.662	97.534	0	0.007	0.020	4.682E-4	0.007	0.004	0.691	1.264	0.372	0.687	0.160
Track_315	315	NaN	NaN	123	0	0	0	0	0	29281.220	0.000	29281.220	113.901	315	451.240	114.033	0	0.008	0.028	0.002	0.007	0.005	0.569	1.152	0.232	0.545	0.192
Track_316	316	NaN	NaN	9	0	0	0	0	0	1920.080	0.000	1920.080	3.386	316	200.130	105.664	0	0.011	0.020	0.002	0.009	0.007	0.310	0.433	0.230	0.262	0.076
Track_317	317	NaN	NaN	25	0	0	0	0	0	5760.240	0.000	5760.240	23.115	317	288.565	98.009	0	0.006	0.012	0.002	0.006	0.003	0.502	0.629	0.250	0.526	0.096
Track_318	318	NaN	NaN	46	0	0	0	0	0	10800.450	0.000	10800.450	19.645	318	316.056	94.109	0	0.008	0.018	5.872E-4	0.007	0.004	0.527	0.691	0.234	0.556	0.101
Track_319	319	NaN	NaN	37	0	0	0	0	0	8640.360	0.000	8640.360	47.962	319	385.492	107.745	0	0.010	0.045	9.514E-4	0.009	0.008	0.867	1.179	0.557	0.826	0.151
Track_320	320	NaN	NaN	63	0	0	0	0	0	14880.620	0.000	14880.620	32.089	320	289.001	98.704	0	0.008	0.029	5.555E-4	0.006	0.005	0.472	0.669	0.241	0.484	0.099
Track_321	321	NaN	NaN	126	0	0	0	0	0	30001.250	0.000	30001.250	3.028	321	269.686	103.569	0	0.008	0.058	8.220E-4	0.006	0.006	0.500	0.769	0.231	0.502	0.097
Track_322	322	NaN	NaN	15	0	0	0	0	0	3360.140	0.000	3360.140	17.510	322	376.300	108.307	0	0.007	0.018	0.002	0.007	0.005	0.791	0.959	0.354	0.815	0.143
Track_323	323	NaN	NaN	6	0	0	0	0	0	1200.050	480.020	1680.070	5.675	323	124.307	106.400	0	0.006	0.011	4.886E-4	0.004	0.005	0.341	0.415	0.295	0.364	0.047
Track_324	324	NaN	NaN	69	0	0	0	0	0	16320.680	0.000	16320.680	10.681	324	364.127	102.722	0	0.006	0.016	7.451E-4	0.006	0.003	0.608	0.876	0.244	0.640	0.134
Track_325	325	NaN	NaN	15	0	0	0	0	0	3360.140	0.000	3360.140	12.762	325	240.634	110.001	0	0.007	0.015	4.773E-4	0.006	0.004	0.501	0.590	0.354	0.515	0.066
Track_326	326	NaN	NaN	28	0	0	0	0	0	6480.270	0.000	6480.270	38.512	326	419.924	108.335	0	0.009	0.018	0.002	0.008	0.004	0.436	0.633	0.276	0.442	0.078
Track_327	327	NaN	NaN	18	0	0	0	0	0	4080.170	480.020	4560.190	10.453	327	187.106	109.615	0	0.010	0.024	0.001	0.008	0.007	0.433	0.597	0.290	0.424	0.079
Track_328	328	NaN	NaN	46	0	0	0	0	0	10800.450	480.020	11280.470	38.206	328	485.164	110.334	0	0.007	0.015	0.001	0.006	0.003	0.575	0.937	0.266	0.570	0.136
Track_329	329	NaN	NaN	4	0	0	0	0	0	720.030	0.000	720.030	0.937	329	136.455	111.221	0	0.002	0.005	0.001	0.001	0.002	0.341	0.444	0.239	0.424	0.093
Track_330	330	NaN	NaN	102	0	0	0	0	0	24241.010	0.000	24241.010	85.015	330	436.855	112.292	0	0.006	0.048	1.997E-4	0.005	0.005	0.588	1.319	0.230	0.520	0.267
Track_331	331	NaN	NaN	19	0	0	0	0	0	4320.180	0.000	4320.180	22.448	331	198.890	112.014	0	0.014	0.059	7.028E-4	0.010	0.016	0.488	0.725	0.260	0.445	0.151
Track_332	332	NaN	NaN	32	0	0	0	0	0	7440.310	0.000	7440.310	30.001	332	289.206	104.574	0	0.007	0.016	0.001	0.007	0.004	0.484	0.751	0.265	0.521	0.113
Track_333	333	NaN	NaN	28	0	0	0	0	0	6480.270	0.000	6480.270	37.426	333	378.229	112.305	0	0.010	0.025	0.002	0.008	0.006	0.567	0.806	0.386	0.553	0.074
Track_334	334	NaN	NaN	36	0	0	0	0	0	8400.350	0.000	8400.350	28.525	334	260.809	101.559	0	0.008	0.018	0.002	0.007	0.004	0.460	0.724	0.270	0.402	0.129
Track_335	335	NaN	NaN	36	0	0	0	0	0	8400.350	0.000	8400.350	49.835	335	446.627	109.176	0	0.008	0.018	0.002	0.008	0.004	0.477	0.658	0.330	0.496	0.082
Track_336	336	NaN	NaN	5	0	0	0	0	0	960.040	0.000	960.040	2.907	336	170.915	113.191	0	0.007	0.014	7.451E-4	0.008	0.006	0.382	0.446	0.281	0.376	0.059
Track_337	337	NaN	NaN	20	0	0	0	0	0	4560.190	0.000	4560.190	19.747	337	354.780	112.564	0	0.009	0.018	0.003	0.009	0.004	0.644	0.943	0.304	0.651	0.150
Track_338	338	NaN	NaN	17	0	0	0	0	0	3840.160	0.000	3840.160	23.416	338	484.729	112.184	0	0.007	0.013	0.001	0.010	0.004	0.552	0.760	0.249	0.567	0.152
Track_339	339	NaN	NaN	15	0	0	0	0	0	3360.140	0.000	3360.140	15.939	339	148.386	111.901	0	0.011	0.032	0.002	0.011	0.008	0.550	0.873	0.396	0.527	0.122
Track_340	340	NaN	NaN	11	0	0	0	0	0	2400.100	0.000	2400.100	8.068	340	127.959	117.702	0	0.007	0.013	6.545E-4	0.008	0.004	0.336	0.463	0.236	0.322	0.064
Track_341	341	NaN	NaN	65	0	0	0	0	0	15360.640	0.000	15360.640	23.992	341	283.971	108.288	0	0.008	0.024	0.002	0.007	0.004	0.838	1.030	0.385	0.854	0.133
Track_342	342	NaN	NaN	9	0	0	0	0	0	1920.080	0.000	1920.080	18.041	342	480.011	119.554	0	0.011	0.021	0.002	0.014	0.007	0.430	0.540	0.245	0.447	0.083
Track_343	343	NaN	NaN	102	0	0	0	0	0	24241.010	0.000	24241.010	23.415	343	267.202	112.896	0	0.006	0.021	3.607E-4	0.006	0.004	0.803	1.094	0.259	0.814	0.148
Track_344	344	NaN	NaN	63	0	0	0	0	0	14880.620	0.000	14880.620	19.658	344	313.557	103.558	0	0.007	0.018	0.001	0.006	0.004	0.397	0.523	0.248	0.406	0.067
Track_345	345	NaN	NaN	121	0	0	0	0	0	28801.200	0.000	28801.200	38.304	345	339.668	108.743	0	0.007	0.022	0.001	0.006	0.004	0.547	0.805	0.247	0.562	0.139
Track_346	346	NaN	NaN	62	0	0	0	0	0	14640.610	0.000	14640.610	30.081	346	429.621	109.154	0	0.007	0.017	6.547E-4	0.006	0.004	0.582	0.892	0.303	0.575	0.110
Track_347	347	NaN	NaN	29	0	0	0	0	0	6720.280	0.000	6720.280	14.319	347	220.036	115.072	0	0.006	0.019	1.209E-4	0.006	0.004	0.441	0.551	0.246	0.467	0.074
Track_348	348	NaN	NaN	18	0	0	0	0	0	4080.170	0.000	4080.170	8.351	348	188.730	119.930	0	0.008	0.021	0.001	0.007	0.006	0.564	0.849	0.272	0.577	0.169
Track_349	349	NaN	NaN	72	0	0	0	0	0	17040.710	0.000	17040.710	48.157	349	413.448	116.434	0	0.006	0.015	7.605E-4	0.006	0.004	0.585	1.041	0.244	0.606	0.133
Track_350	350	NaN	NaN	27	0	0	0	0	0	6240.260	0.000	6240.260	27.971	350	320.853	111.655	0	0.007	0.017	5.878E-4	0.008	0.004	0.423	0.578	0.329	0.404	0.070
Track_351	351	NaN	NaN	46	0	0	0	0	0	10800.450	0.000	10800.450	34.387	351	403.489	115.192	0	0.009	0.037	0.002	0.008	0.007	0.722	1.274	0.380	0.743	0.224
Track_352	352	NaN	NaN	50	0	0	0	0	0	11760.490	0.000	11760.490	37.794	352	477.615	116.154	0	0.007	0.018	5.327E-4	0.006	0.004	0.663	1.080	0.274	0.665	0.150
Track_353	353	NaN	NaN	10	0	0	0	0	0	2160.090	0.000	2160.090	3.470	353	236.256	118.920	0	0.013	0.027	0.003	0.012	0.010	0.316	0.492	0.232	0.300	0.086
Track_354	354	NaN	NaN	55	0	0	0	0	0	12960.540	0.000	12960.540	31.742	354	252.056	117.809	0	0.009	0.027	0.001	0.008	0.006	0.462	0.628	0.238	0.478	0.095
Track_355	355	NaN	NaN	99	0	0	0	0	0	23520.980	0.000	23520.980	2.800	355	324.264	117.574	0	0.007	0.020	5.642E-4	0.006	0.004	0.425	0.729	0.230	0.429	0.120
Track_356	356	NaN	NaN	16	0	0	0	0	0	3600.150	0.000	3600.150	26.663	356	480.858	122.266	0	0.009	0.019	0.002	0.008	0.006	0.690	0.816	0.527	0.730	0.095
Track_357	357	NaN	NaN	77	0	0	0	0	0	18240.760	0.000	18240.760	42.096	357	436.173	120.517	0	0.008	0.029	0.001	0.007	0.005	0.558	0.818	0.238	0.583	0.111
Track_358	358	NaN	NaN	12	0	0	0	0	0	2640.110	0.000	2640.110	1.150	358	224.002	124.498	0	0.007	0.012	0.002	0.006	0.003	0.463	0.604	0.346	0.485	0.072
Track_359	359	NaN	NaN	14	0	0	0	0	0	3120.130	240.010	3360.140	14.215	359	337.206	119.256	0	0.010	0.030	0.003	0.009	0.007	0.565	0.863	0.258	0.585	0.156
Track_360	360	NaN	NaN	7	0	0	0	0	0	1440.060	0.000	1440.060	5.694	360	151.336	123.145	0	0.006	0.018	0.002	0.004	0.006	0.666	0.805	0.450	0.682	0.105
Track_361	361	NaN	NaN	24	0	0	0	0	0	5520.230	0.000	5520.230	8.335	361	120.220	125.588	0	0.008	0.019	0.002	0.007	0.005	1.078	1.579	0.335	1.152	0.392
Track_362	362	NaN	NaN	6	0	0	0	0	0	1200.050	0.000	1200.050	12.194	362	365.833	129.850	0	0.012	0.027	0.005	0.010	0.009	0.284	0.342	0.247	0.278	0.030
Track_363	363	NaN	NaN	33	0	0	0	0	0	7680.320	0.000	7680.320	31.756	363	132.902	118.102	0	0.010	0.025	0.002	0.007	0.006	0.862	1.164	0.259	1.006	0.278
Track_364	364	NaN	NaN	76	0	0	0	0	0	18000.750	0.000	18000.750	49.307	364	423.788	121.613	0	0.007	0.018	0.002	0.006	0.004	0.553	0.983	0.238	0.590	0.193
Track_365	365	NaN	NaN	45	0	0	0	0	0	10560.440	0.000	10560.440	28.943	365	296.867	109.513	0	0.009	0.020	0.003	0.008	0.004	0.415	0.556	0.316	0.411	0.061
Track_366	366	NaN	NaN	37	0	0	0	0	0	8640.360	0.000	8640.360	19.918	366	135.148	124.237	0	0.009	0.038	0.001	0.007	0.007	0.895	1.387	0.298	1.054	0.353
Track_367	367	NaN	NaN	62	0	0	0	0	0	14640.610	0.000	14640.610	26.657	367	358.995	115.771	0	0.008	0.045	0.001	0.008	0.007	0.504	0.879	0.249	0.508	0.147
Track_368	368	NaN	NaN	24	0	0	0	0	0	5520.230	0.000	5520.230	20.331	368	207.593	124.997	0	0.009	0.031	6.945E-4	0.007	0.007	0.335	0.448	0.243	0.335	0.054
Track_369	369	NaN	NaN	126	0	0	0	0	0	30001.250	0.000	30001.250	27.719	369	291.827	125.001	0	0.008	0.024	2.615E-4	0.007	0.004	0.431	0.564	0.234	0.435	0.071
Track_370	370	NaN	NaN	4	0	0	0	0	0	720.030	0.000	720.030	5.513	370	480.292	131.893	0	0.008	0.015	0.004	0.006	0.006	0.345	0.380	0.321	0.356	0.025
Track_371	371	NaN	NaN	17	0	0	0	0	0	3840.160	0.000	3840.160	6.639	371	180.671	130.015	0	0.006	0.017	0.001	0.006	0.005	0.606	0.780	0.424	0.620	0.091
Track_372	372	NaN	NaN	36	0	0	0	0	0	8400.350	0.000	8400.350	20.926	372	174.408	126.265	0	0.008	0.046	5.746E-4	0.006	0.009	0.837	1.392	0.286	0.841	0.307
Track_373	373	NaN	NaN	9	0	0	0	0	0	1920.080	0.000	1920.080	4.068	373	222.791	131.584	0	0.005	0.008	0.004	0.005	0.002	0.332	0.458	0.251	0.285	0.072
Track_374	374	NaN	NaN	19	0	0	0	0	0	4320.180	0.000	4320.180	31.861	374	485.290	130.937	0	0.009	0.018	0.002	0.010	0.004	0.906	1.211	0.308	1.034	0.290
Track_375	375	NaN	NaN	41	0	0	0	0	0	9600.400	0.000	9600.400	35.514	375	263.472	112.066	0	0.008	0.020	0.001	0.007	0.004	0.685	1.287	0.415	0.634	0.207
Track_376	376	NaN	NaN	49	0	0	0	0	0	11520.480	0.000	11520.480	18.297	376	371.577	118.035	0	0.009	0.047	6.629E-4	0.007	0.008	0.395	0.714	0.236	0.368	0.116
Track_377	377	NaN	NaN	93	0	0	0	0	0	22080.920	0.000	22080.920	12.396	377	283.561	126.061	0	0.008	0.023	8.863E-4	0.007	0.005	0.754	1.084	0.236	0.764	0.158
Track_378	378	NaN	NaN	49	0	0	0	0	0	11520.480	0.000	11520.480	37.664	378	259.927	117.345	0	0.009	0.022	0.002	0.008	0.005	0.901	1.317	0.257	0.921	0.187
Track_379	379	NaN	NaN	8	0	0	0	0	0	1680.070	0.000	1680.070	4.244	379	213.632	134.985	0	0.005	0.010	0.001	0.004	0.003	0.312	0.388	0.239	0.330	0.044
Track_380	380	NaN	NaN	126	0	0	0	0	0	30001.250	0.000	30001.250	25.062	380	350.516	126.610	0	0.007	0.017	4.842E-4	0.006	0.003	0.690	1.281	0.368	0.661	0.208
Track_381	381	NaN	NaN	43	0	0	0	0	0	10080.420	0.000	10080.420	37.186	381	297.065	117.316	0	0.008	0.021	0.002	0.007	0.004	0.371	0.547	0.261	0.380	0.062
Track_382	382	NaN	NaN	54	0	0	0	0	0	12720.530	0.000	12720.530	36.125	382	461.370	132.883	0	0.008	0.018	0.001	0.007	0.004	0.672	0.891	0.317	0.720	0.154
Track_383	383	NaN	NaN	23	0	0	0	0	0	5280.220	0.000	5280.220	50.834	383	388.949	138.543	0	0.015	0.028	2.683E-4	0.015	0.008	0.328	0.413	0.245	0.334	0.042
Track_384	384	NaN	NaN	65	0	0	0	0	0	15360.640	0.000	15360.640	26.745	384	412.928	126.135	0	0.007	0.022	8.248E-4	0.006	0.004	0.451	0.710	0.279	0.432	0.095
Track_385	385	NaN	NaN	17	0	0	0	0	0	3840.160	0.000	3840.160	19.775	385	240.115	143.608	0	0.010	0.056	0.001	0.007	0.013	0.322	0.433	0.246	0.317	0.056
Track_386	386	NaN	NaN	75	0	0	0	0	0	17760.740	0.000	17760.740	36.102	386	171.654	151.305	0	0.008	0.045	7.782E-4	0.007	0.006	0.781	1.120	0.329	0.787	0.198
Track_387	387	NaN	NaN	68	0	0	0	0	0	16080.670	0.000	16080.670	49.182	387	440.872	130.433	0	0.008	0.033	5.901E-4	0.007	0.006	0.599	0.798	0.270	0.629	0.129
Track_388	388	NaN	NaN	61	0	0	0	0	0	14400.600	0.000	14400.600	39.767	388	210.898	135.116	0	0.009	0.044	0.002	0.008	0.008	0.496	0.892	0.237	0.492	0.157
Track_389	389	NaN	NaN	50	0	0	0	0	0	11760.490	0.000	11760.490	32.856	389	316.612	121.121	0	0.008	0.018	8.172E-4	0.009	0.004	0.370	0.477	0.252	0.370	0.059
Track_390	390	NaN	NaN	52	0	0	0	0	0	12240.510	0.000	12240.510	26.657	390	330.502	123.727	0	0.008	0.021	0.002	0.006	0.004	0.436	0.562	0.277	0.461	0.088
Track_391	391	NaN	NaN	51	0	0	0	0	0	12000.500	0.000	12000.500	15.771	391	427.554	129.308	0	0.007	0.017	8.479E-4	0.006	0.004	0.385	0.539	0.246	0.384	0.063
Track_392	392	NaN	NaN	82	0	0	0	0	0	19440.810	0.000	19440.810	61.307	392	468.370	146.102	0	0.007	0.057	0.001	0.006	0.007	0.882	1.546	0.235	0.873	0.381
Track_393	393	NaN	NaN	55	0	0	0	0	0	12960.540	0.000	12960.540	26.337	393	267.365	126.257	0	0.009	0.025	2.620E-4	0.009	0.005	0.494	0.620	0.284	0.501	0.072
Track_394	394	NaN	NaN	25	0	0	0	0	0	5760.240	0.000	5760.240	23.720	394	192.375	143.092	0	0.008	0.051	2.999E-4	0.006	0.010	0.395	0.566	0.246	0.390	0.101
Track_395	395	NaN	NaN	6	0	0	0	0	0	1200.050	0.000	1200.050	3.818	395	243.980	143.389	0	0.007	0.010	0.003	0.006	0.003	0.629	0.849	0.344	0.765	0.196
Track_396	396	NaN	NaN	8	0	0	0	0	0	1680.070	0.000	1680.070	10.043	396	486.813	144.616	0	0.009	0.016	0.004	0.007	0.005	0.605	0.914	0.255	0.699	0.233
Track_397	397	NaN	NaN	39	0	0	0	0	0	9120.380	480.020	9600.400	20.787	397	191.620	131.389	0	0.008	0.020	0.002	0.007	0.005	0.658	0.947	0.287	0.695	0.145
Track_398	398	NaN	NaN	14	0	0	0	0	0	3120.130	0.000	3120.130	16.828	398	492.012	144.401	0	0.007	0.014	1.200E-4	0.007	0.005	0.693	0.867	0.420	0.775	0.144
Track_399	399	NaN	NaN	35	0	0	0	0	0	8160.340	0.000	8160.340	13.932	399	154.845	135.851	0	0.006	0.017	5.151E-4	0.006	0.004	1.127	1.359	0.418	1.162	0.188
Track_400	400	NaN	NaN	6	0	0	0	0	0	1200.050	0.000	1200.050	7.916	400	361.352	140.430	0	0.011	0.020	0.004	0.012	0.007	0.400	0.511	0.339	0.395	0.055
Track_401	401	NaN	NaN	96	0	0	0	0	0	22800.950	0.000	22800.950	51.597	401	404.571	139.358	0	0.006	0.017	0.001	0.006	0.003	0.464	0.900	0.246	0.431	0.134
Track_402	402	NaN	NaN	58	0	0	0	0	0	13680.570	0.000	13680.570	24.340	402	440.206	139.749	0	0.007	0.021	9.104E-4	0.006	0.004	0.742	1.148	0.251	0.742	0.156
Track_403	403	NaN	NaN	27	0	0	0	0	0	6240.260	0.000	6240.260	13.042	403	135.398	142.259	0	0.007	0.015	0.002	0.006	0.003	0.750	1.053	0.426	0.757	0.161
Track_404	404	NaN	NaN	60	0	0	0	0	0	14160.590	0.000	14160.590	31.406	404	422.846	137.620	0	0.006	0.021	5.417E-5	0.005	0.004	0.353	0.487	0.232	0.358	0.054
Track_405	405	NaN	NaN	45	0	0	0	0	0	10560.440	0.000	10560.440	34.329	405	283.109	125.099	0	0.010	0.042	4.365E-4	0.009	0.007	0.463	0.611	0.242	0.487	0.097
Track_406	406	NaN	NaN	24	0	0	0	0	0	5520.230	480.020	6000.250	35.983	406	503.188	145.543	0	0.009	0.023	0.003	0.009	0.005	0.479	0.679	0.306	0.460	0.106
Track_407	407	NaN	NaN	10	0	0	0	0	0	2160.090	0.000	2160.090	3.382	407	292.425	143.266	0	0.008	0.017	0.002	0.008	0.004	0.471	0.546	0.337	0.476	0.059
Track_408	408	NaN	NaN	14	0	0	0	0	0	3120.130	0.000	3120.130	2.573	408	160.756	144.782	0	0.007	0.019	0.002	0.005	0.005	0.540	0.925	0.307	0.457	0.198
Track_409	409	NaN	NaN	17	0	0	0	0	0	3840.160	0.000	3840.160	29.111	409	484.269	152.808	0	0.009	0.018	0.002	0.009	0.005	0.585	0.987	0.315	0.540	0.167
Track_410	410	NaN	NaN	36	0	0	0	0	0	8400.350	0.000	8400.350	6.956	410	225.971	150.316	0	0.006	0.015	4.494E-4	0.005	0.004	0.530	0.950	0.232	0.470	0.179
Track_411	411	NaN	NaN	21	0	0	0	0	0	4800.200	0.000	4800.200	28.196	411	493.953	150.582	0	0.009	0.016	9.486E-4	0.010	0.004	0.799	0.960	0.265	0.871	0.177
Track_412	412	NaN	NaN	29	0	0	0	0	0	6720.280	0.000	6720.280	14.025	412	215.625	146.035	0	0.007	0.016	0.002	0.007	0.004	0.513	0.737	0.346	0.513	0.108
Track_413	413	NaN	NaN	25	0	0	0	0	0	5760.240	0.000	5760.240	19.014	413	307.812	140.097	0	0.007	0.015	0.001	0.007	0.003	0.314	0.356	0.249	0.321	0.031
Track_414	414	NaN	NaN	75	0	0	0	0	0	17760.740	240.010	18000.750	44.316	414	448.797	143.678	0	0.007	0.033	3.089E-4	0.006	0.005	0.594	1.089	0.242	0.596	0.198
Track_415	415	NaN	NaN	99	0	0	0	0	0	23520.980	0.000	23520.980	10.931	415	334.761	134.465	0	0.007	0.019	5.502E-4	0.006	0.004	0.403	0.653	0.246	0.408	0.073
Track_416	416	NaN	NaN	18	0	0	0	0	0	4080.170	0.000	4080.170	1.199	416	235.508	147.281	0	0.005	0.011	5.786E-4	0.004	0.003	0.430	0.877	0.260	0.377	0.171
Track_417	417	NaN	NaN	47	0	0	0	0	0	11040.460	0.000	11040.460	27.211	417	193.665	151.279	0	0.009	0.028	0.002	0.008	0.006	0.847	1.202	0.263	0.922	0.245
Track_418	418	NaN	NaN	32	0	0	0	0	0	7440.310	0.000	7440.310	40.125	418	498.804	155.735	0	0.007	0.015	0.001	0.008	0.003	0.610	0.810	0.314	0.675	0.142
Track_419	419	NaN	NaN	72	0	0	0	0	0	17040.710	0.000	17040.710	39.395	419	426.926	146.741	0	0.006	0.020	0.001	0.005	0.004	0.515	0.679	0.253	0.556	0.106
Track_420	420	NaN	NaN	36	0	0	0	0	0	8400.350	0.000	8400.350	14.815	420	210.047	150.644	0	0.006	0.019	2.419E-4	0.005	0.004	0.708	0.869	0.322	0.742	0.127
Track_421	421	NaN	NaN	27	0	0	0	0	0	6240.260	0.000	6240.260	9.911	421	178.615	151.845	0	0.008	0.021	6.496E-4	0.007	0.005	0.778	1.014	0.243	0.849	0.184
Track_422	422	NaN	NaN	65	0	0	0	0	0	15360.640	0.000	15360.640	17.263	422	321.057	139.654	0	0.008	0.018	1.743E-4	0.007	0.005	0.424	0.614	0.274	0.427	0.082
Track_423	423	NaN	NaN	39	0	0	0	0	0	9120.380	0.000	9120.380	21.272	423	256.114	140.148	0	0.008	0.016	0.002	0.008	0.004	0.507	0.764	0.302	0.507	0.121
Track_424	424	NaN	NaN	10	0	0	0	0	0	2160.090	0.000	2160.090	19.693	424	142.355	148.555	0	0.011	0.049	0.004	0.005	0.015	0.471	0.656	0.272	0.463	0.124
Track_425	425	NaN	NaN	103	0	0	0	0	0	24481.020	0.000	24481.020	69.271	425	427.453	155.648	0	0.006	0.028	5.477E-4	0.006	0.004	0.580	0.920	0.232	0.581	0.166
Track_426	426	NaN	NaN	44	0	0	0	0	0	10320.430	0.000	10320.430	40.559	426	466.050	156.486	0	0.009	0.031	0.001	0.008	0.006	0.500	0.870	0.244	0.493	0.151
Track_427	427	NaN	NaN	66	0	0	0	0	0	15600.650	480.020	16080.670	7.395	427	161.712	157.848	0	0.008	0.045	2.626E-4	0.006	0.007	0.605	0.915	0.256	0.601	0.165
Track_428	428	NaN	NaN	35	0	0	0	0	0	8160.340	0.000	8160.340	43.928	428	124.916	138.889	0	0.010	0.062	9.978E-4	0.007	0.011	0.603	0.944	0.240	0.649	0.249
Track_429	429	NaN	NaN	26	0	0	0	0	0	6000.250	240.010	6240.260	27.849	429	465.057	158.486	0	0.011	0.033	6.904E-4	0.008	0.009	0.408	0.664	0.241	0.361	0.110
Track_430	430	NaN	NaN	6	0	0	0	0	0	1200.050	0.000	1200.050	7.966	430	153.179	157.938	0	0.007	0.012	7.122E-4	0.007	0.004	0.776	1.013	0.495	0.881	0.193
Track_431	431	NaN	NaN	86	0	0	0	0	0	20400.850	0.000	20400.850	2.653	431	289.165	145.334	0	0.008	0.027	9.516E-4	0.007	0.005	0.649	1.308	0.243	0.628	0.198
Track_432	432	NaN	NaN	16	0	0	0	0	0	3600.150	0.000	3600.150	7.032	432	301.505	153.781	0	0.007	0.012	0.001	0.007	0.003	0.313	0.429	0.242	0.304	0.060
Track_433	433	NaN	NaN	18	0	0	0	0	0	4080.170	0.000	4080.170	5.736	433	191.870	163.620	0	0.012	0.061	0.002	0.006	0.015	0.436	0.852	0.242	0.344	0.196
Track_434	434	NaN	NaN	20	0	0	0	0	0	4560.190	0.000	4560.190	27.813	434	488.711	164.030	0	0.008	0.013	0.003	0.008	0.003	0.393	0.551	0.246	0.366	0.091
Track_435	435	NaN	NaN	2	0	0	0	0	0	240.010	480.020	720.030	1.371	435	224.166	162.356	0	0.006	0.006	0.006	0.006	NaN	0.234	0.236	0.232	0.236	0.002
Track_436	436	NaN	NaN	10	0	0	0	0	0	2160.090	480.020	2640.110	19.182	436	251.237	149.089	0	0.012	0.045	0.003	0.008	0.014	0.356	0.608	0.230	0.316	0.121
Track_437	437	NaN	NaN	18	0	0	0	0	0	4080.170	0.000	4080.170	11.600	437	134.434	158.311	0	0.010	0.031	0.002	0.008	0.007	0.866	1.070	0.346	0.946	0.178
Track_438	438	NaN	NaN	101	0	0	0	0	0	24001.000	0.000	24001.000	82.023	438	471.235	162.679	0	0.007	0.057	4.415E-4	0.006	0.008	0.487	0.927	0.239	0.405	0.187
Track_439	439	NaN	NaN	2	0	0	0	0	0	240.010	480.020	720.030	1.894	439	211.580	160.035	0	0.008	0.008	0.008	0.008	NaN	0.323	0.345	0.301	0.345	0.022
Track_440	440	NaN	NaN	33	0	0	0	0	0	7680.320	0.000	7680.320	11.267	440	239.657	158.308	0	0.006	0.014	0.001	0.005	0.003	0.589	0.815	0.269	0.597	0.143
Track_441	441	NaN	NaN	4	0	0	0	0	0	720.030	0.000	720.030	2.300	441	195.194	165.200	0	0.005	0.007	0.003	0.005	0.002	0.445	0.519	0.269	0.506	0.102
Track_442	442	NaN	NaN	36	0	0	0	0	0	8400.350	0.000	8400.350	14.248	442	266.408	159.884	0	0.008	0.020	0.002	0.007	0.004	0.512	0.784	0.319	0.500	0.115
Track_443	443	NaN	NaN	6	0	0	0	0	0	1200.050	0.000	1200.050	3.969	443	203.911	164.924	0	0.007	0.010	0.004	0.006	0.003	0.389	0.463	0.341	0.398	0.043
Track_444	444	NaN	NaN	100	0	0	0	0	0	23760.990	0.000	23760.990	16.762	444	278.539	146.772	0	0.007	0.021	5.675E-4	0.006	0.004	0.681	1.034	0.267	0.695	0.159
Track_445	445	NaN	NaN	16	0	0	0	0	0	3600.150	0.000	3600.150	12.692	445	480.355	166.588	0	0.007	0.011	0.002	0.007	0.003	0.560	0.760	0.320	0.578	0.114
Track_446	446	NaN	NaN	16	0	0	0	0	0	3600.150	0.000	3600.150	16.574	446	140.943	167.171	0	0.009	0.055	0.002	0.005	0.013	0.640	0.928	0.407	0.627	0.176
Track_447	447	NaN	NaN	81	0	0	0	0	0	19200.800	0.000	19200.800	57.868	447	413.136	148.232	0	0.007	0.018	8.281E-4	0.006	0.004	0.457	0.715	0.270	0.454	0.102
Track_448	448	NaN	NaN	45	0	0	0	0	0	10560.440	240.010	10800.450	11.225	448	245.799	170.950	0	0.009	0.035	0.002	0.008	0.007	0.428	0.879	0.248	0.390	0.136
Track_449	449	NaN	NaN	15	0	0	0	0	0	3360.140	0.000	3360.140	16.516	449	498.374	168.454	0	0.007	0.014	7.800E-4	0.008	0.004	0.412	0.503	0.258	0.415	0.055
Track_450	450	NaN	NaN	4	0	0	0	0	0	720.030	0.000	720.030	3.840	450	430.500	166.079	0	0.015	0.018	0.009	0.017	0.005	0.265	0.333	0.233	0.257	0.040
Track_451	451	NaN	NaN	20	0	0	0	0	0	4560.190	0.000	4560.190	0.219	451	133.163	168.062	0	0.006	0.015	8.921E-4	0.006	0.004	0.848	0.996	0.619	0.847	0.090
Track_452	452	NaN	NaN	30	0	0	0	0	0	6960.290	0.000	6960.290	10.477	452	172.112	167.861	0	0.006	0.013	0.001	0.005	0.003	0.434	0.500	0.293	0.442	0.046
Track_453	453	NaN	NaN	102	0	0	0	0	0	24241.010	0.000	24241.010	76.870	453	412.829	157.622	0	0.007	0.025	7.307E-4	0.006	0.004	0.553	0.871	0.305	0.534	0.118
Track_454	454	NaN	NaN	86	0	0	0	0	0	20400.850	0.000	20400.850	72.210	454	486.264	175.156	0	0.006	0.020	3.122E-4	0.005	0.004	0.534	1.289	0.230	0.499	0.195
Track_455	455	NaN	NaN	26	0	0	0	0	0	6000.250	0.000	6000.250	11.157	455	220.288	173.810	0	0.008	0.037	0.001	0.006	0.007	0.522	0.920	0.274	0.471	0.197
Track_456	456	NaN	NaN	24	0	0	0	0	0	5520.230	0.000	5520.230	7.142	456	161.025	170.870	0	0.006	0.014	7.706E-4	0.005	0.004	0.449	0.563	0.349	0.449	0.051
Track_457	457	NaN	NaN	8	0	0	0	0	0	1680.070	0.000	1680.070	6.266	457	152.769	170.203	0	0.008	0.017	0.004	0.007	0.005	0.774	0.904	0.526	0.832	0.123
Track_458	458	NaN	NaN	21	0	0	0	0	0	4800.200	0.000	4800.200	9.639	458	277.443	167.901	0	0.007	0.020	6.307E-4	0.007	0.004	0.618	1.245	0.381	0.532	0.222
Track_459	459	NaN	NaN	21	0	0	0	0	0	4800.200	0.000	4800.200	16.107	459	468.656	169.460	0	0.007	0.013	0.002	0.006	0.003	0.365	0.520	0.268	0.363	0.077
Track_460	460	NaN	NaN	46	0	0	0	0	0	10800.450	0.000	10800.450	24.631	460	473.068	172.157	0	0.013	0.055	0.002	0.010	0.010	0.522	0.949	0.232	0.438	0.221
Track_461	461	NaN	NaN	83	0	0	0	0	0	19680.820	480.020	20160.840	33.252	461	323.843	150.876	0	0.007	0.019	5.100E-4	0.005	0.004	0.673	1.320	0.330	0.673	0.154
Track_462	462	NaN	NaN	10	0	0	0	0	0	2160.090	0.000	2160.090	4.410	462	257.158	170.534	0	0.007	0.014	0.001	0.006	0.004	0.419	0.541	0.324	0.408	0.071
Track_463	463	NaN	NaN	6	0	0	0	0	0	1200.050	0.000	1200.050	9.142	463	135.173	177.431	0	0.008	0.013	0.001	0.008	0.005	0.980	1.170	0.624	1.095	0.188
Track_464	464	NaN	NaN	62	0	0	0	0	0	14640.610	0.000	14640.610	18.841	464	317.966	181.360	0	0.007	0.023	6.874E-4	0.006	0.005	0.421	0.695	0.263	0.415	0.091
Track_465	465	NaN	NaN	85	0	0	0	0	0	20160.840	480.020	20640.860	17.755	465	271.382	161.219	0	0.008	0.050	1.460E-4	0.006	0.008	0.532	0.973	0.231	0.551	0.135
Track_466	466	NaN	NaN	16	0	0	0	0	0	3600.150	0.000	3600.150	12.310	466	486.741	178.901	0	0.006	0.011	0.002	0.006	0.002	0.559	0.732	0.238	0.634	0.141
Track_467	467	NaN	NaN	6	0	0	0	0	0	1200.050	0.000	1200.050	5.552	467	252.949	174.882	0	0.008	0.014	2.023E-4	0.009	0.006	0.364	0.487	0.280	0.353	0.062
Track_468	468	NaN	NaN	9	0	0	0	0	0	1920.080	0.000	1920.080	9.999	468	194.501	175.171	0	0.007	0.017	0.003	0.007	0.004	0.427	0.660	0.292	0.393	0.103
Track_469	469	NaN	NaN	45	0	0	0	0	0	10560.440	480.020	11040.460	44.834	469	491.637	175.291	0	0.007	0.034	6.736E-4	0.006	0.005	0.616	1.159	0.243	0.517	0.279
Track_470	470	NaN	NaN	27	0	0	0	0	0	6240.260	0.000	6240.260	9.384	470	182.395	170.527	0	0.006	0.017	0.001	0.006	0.003	0.582	0.930	0.243	0.595	0.172
Track_471	471	NaN	NaN	23	0	0	0	0	0	5280.220	480.020	5760.240	12.035	471	187.876	179.741	0	0.009	0.052	5.453E-4	0.006	0.011	0.418	0.721	0.240	0.380	0.140
Track_472	472	NaN	NaN	20	0	0	0	0	0	4560.190	0.000	4560.190	25.826	472	503.276	183.362	0	0.008	0.019	0.002	0.008	0.004	0.508	0.659	0.311	0.509	0.078
Track_473	473	NaN	NaN	18	0	0	0	0	0	4080.170	0.000	4080.170	1.789	473	150.780	179.431	0	0.005	0.010	0.002	0.005	0.002	0.939	1.431	0.510	0.886	0.244
Track_474	474	NaN	NaN	95	0	0	0	0	0	22560.940	0.000	22560.940	68.366	474	423.259	165.723	0	0.007	0.016	0.001	0.007	0.003	0.545	0.718	0.317	0.552	0.088
Track_475	475	NaN	NaN	13	0	0	0	0	0	2880.120	0.000	2880.120	10.204	475	208.469	177.520	0	0.007	0.013	0.001	0.007	0.004	0.449	0.620	0.290	0.420	0.080
Track_476	476	NaN	NaN	41	0	0	0	0	0	9600.400	0.000	9600.400	27.853	476	242.998	166.837	0	0.007	0.019	9.273E-4	0.007	0.005	0.447	0.615	0.281	0.426	0.090
Track_477	477	NaN	NaN	19	0	0	0	0	0	4320.180	0.000	4320.180	16.177	477	475.333	176.787	0	0.006	0.014	4.836E-4	0.006	0.004	0.389	0.502	0.296	0.386	0.059
Track_478	478	NaN	NaN	30	0	0	0	0	0	6960.290	0.000	6960.290	34.511	478	488.810	179.528	0	0.007	0.015	2.277E-4	0.007	0.004	0.571	0.787	0.242	0.685	0.191
Track_479	479	NaN	NaN	82	0	0	0	0	0	19440.810	0.000	19440.810	35.263	479	341.101	158.031	0	0.007	0.023	1.386E-4	0.006	0.005	0.583	0.908	0.237	0.642	0.174
Track_480	480	NaN	NaN	88	0	0	0	0	0	20880.870	240.010	21120.880	13.333	480	276.710	173.731	0	0.007	0.021	0.002	0.007	0.004	0.442	0.714	0.238	0.453	0.075
Track_481	481	NaN	NaN	42	0	0	0	0	0	9840.410	0.000	9840.410	37.624	481	146.097	177.641	0	0.009	0.060	8.375E-4	0.007	0.010	0.881	1.322	0.238	0.999	0.330
Track_482	482	NaN	NaN	68	0	0	0	0	0	16080.670	0.000	16080.670	33.738	482	253.606	194.859	0	0.008	0.019	3.902E-4	0.008	0.004	0.596	0.859	0.356	0.593	0.104
Track_483	483	NaN	NaN	65	0	0	0	0	0	15360.640	0.000	15360.640	34.422	483	301.521	170.627	0	0.008	0.058	5.025E-4	0.006	0.008	0.367	0.583	0.232	0.363	0.065
Track_484	484	NaN	NaN	27	0	0	0	0	0	6240.260	0.000	6240.260	12.614	484	125.415	177.780	0	0.006	0.016	0.001	0.005	0.004	1.472	1.788	0.927	1.492	0.221
Track_485	485	NaN	NaN	48	0	0	0	0	0	11280.470	0.000	11280.470	24.184	485	308.843	170.565	0	0.007	0.016	7.057E-4	0.007	0.003	0.768	0.984	0.446	0.800	0.117
Track_486	486	NaN	NaN	32	0	0	0	0	0	7440.310	0.000	7440.310	0.520	486	220.871	186.190	0	0.013	0.056	0.004	0.010	0.012	0.404	0.736	0.239	0.401	0.126
Track_487	487	NaN	NaN	15	0	0	0	0	0	3360.140	0.000	3360.140	11.826	487	263.246	183.721	0	0.008	0.018	0.001	0.008	0.005	0.342	0.453	0.234	0.341	0.058
Track_488	488	NaN	NaN	25	0	0	0	0	0	5760.240	0.000	5760.240	13.660	488	448.073	188.479	0	0.013	0.029	0.003	0.013	0.007	0.727	1.051	0.270	0.855	0.257
Track_489	489	NaN	NaN	20	0	0	0	0	0	4560.190	0.000	4560.190	14.084	489	486.274	187.472	0	0.006	0.014	0.002	0.006	0.004	0.678	1.067	0.272	0.664	0.238
Track_490	490	NaN	NaN	73	0	0	0	0	0	17280.720	0.000	17280.720	41.048	490	441.436	166.775	0	0.008	0.018	0.001	0.007	0.004	0.503	0.752	0.235	0.509	0.123
Track_491	491	NaN	NaN	25	0	0	0	0	0	5760.240	0.000	5760.240	5.580	491	206.290	183.880	0	0.005	0.013	9.825E-4	0.005	0.003	0.446	0.668	0.336	0.437	0.076
Track_492	492	NaN	NaN	14	0	0	0	0	0	3120.130	0.000	3120.130	9.116	492	149.416	188.313	0	0.006	0.014	4.859E-4	0.006	0.004	0.928	1.360	0.538	0.982	0.263
Track_493	493	NaN	NaN	93	0	0	0	0	0	22080.920	0.000	22080.920	24.686	493	154.124	188.639	0	0.007	0.018	9.553E-4	0.006	0.003	0.764	1.153	0.268	0.803	0.240
Track_494	494	NaN	NaN	20	0	0	0	0	0	4560.190	0.000	4560.190	18.664	494	494.473	188.171	0	0.007	0.018	0.003	0.007	0.004	0.658	0.907	0.336	0.733	0.158
Track_495	495	NaN	NaN	4	0	0	0	0	0	720.030	0.000	720.030	6.020	495	221.723	190.394	0	0.010	0.010	0.009	0.009	7.562E-4	0.769	0.870	0.731	0.741	0.059
Track_496	496	NaN	NaN	26	0	0	0	0	0	6000.250	0.000	6000.250	3.790	496	230.037	192.914	0	0.007	0.013	8.530E-4	0.006	0.003	0.506	0.866	0.245	0.530	0.171
Track_497	497	NaN	NaN	29	0	0	0	0	0	6720.280	0.000	6720.280	12.080	497	190.538	191.666	0	0.008	0.032	0.002	0.008	0.006	0.568	0.819	0.232	0.639	0.161
Track_498	498	NaN	NaN	28	0	0	0	0	0	6480.270	0.000	6480.270	15.893	498	128.569	188.639	0	0.006	0.013	0.002	0.005	0.003	0.752	1.050	0.458	0.753	0.145
Track_499	499	NaN	NaN	43	0	0	0	0	0	10080.420	480.020	10560.440	18.436	499	178.213	182.565	0	0.009	0.026	0.002	0.007	0.006	0.639	1.255	0.247	0.550	0.251
Track_500	500	NaN	NaN	26	0	0	0	0	0	6000.250	0.000	6000.250	31.687	500	501.614	192.774	0	0.008	0.016	0.003	0.008	0.003	0.751	0.929	0.351	0.777	0.122
Track_501	501	NaN	NaN	8	0	0	0	0	0	1680.070	0.000	1680.070	5.149	501	479.145	188.880	0	0.007	0.012	0.003	0.006	0.003	0.599	0.806	0.315	0.690	0.160
Track_502	502	NaN	NaN	29	0	0	0	0	0	6720.280	0.000	6720.280	24.194	502	234.033	180.698	0	0.009	0.060	8.195E-4	0.007	0.011	0.413	0.722	0.233	0.389	0.127
Track_503	503	NaN	NaN	5	0	0	0	0	0	960.040	0.000	960.040	5.240	503	492.159	196.258	0	0.009	0.015	8.008E-4	0.012	0.006	0.521	0.630	0.337	0.565	0.103
Track_504	504	NaN	NaN	3	0	0	0	0	0	480.020	480.020	960.040	2.461	504	242.053	196.212	0	0.008	0.010	0.006	0.010	0.003	0.403	0.465	0.316	0.427	0.063
Track_505	505	NaN	NaN	70	0	0	0	0	0	16560.690	0.000	16560.690	17.710	505	134.821	196.292	0	0.006	0.020	0.001	0.006	0.003	0.900	1.593	0.360	0.881	0.234
Track_506	506	NaN	NaN	65	0	0	0	0	0	15360.640	0.000	15360.640	28.201	506	160.357	194.730	0	0.008	0.025	0.001	0.008	0.005	0.749	1.209	0.300	0.784	0.189
Track_507	507	NaN	NaN	5	0	0	0	0	0	960.040	0.000	960.040	2.601	507	169.015	195.357	0	0.012	0.019	0.006	0.016	0.007	0.556	0.821	0.372	0.513	0.169
Track_508	508	NaN	NaN	18	0	0	0	0	0	4080.170	0.000	4080.170	13.789	508	213.852	193.441	0	0.010	0.059	0.003	0.006	0.013	0.483	0.727	0.343	0.479	0.089
Track_509	509	NaN	NaN	11	0	0	0	0	0	2400.100	0.000	2400.100	15.900	509	498.354	196.016	0	0.010	0.022	0.003	0.010	0.006	0.754	0.871	0.451	0.815	0.130
Track_510	510	NaN	NaN	29	0	0	0	0	0	6720.280	0.000	6720.280	13.697	510	251.740	195.594	0	0.007	0.019	0.002	0.008	0.003	0.426	0.555	0.234	0.460	0.085
Track_511	511	NaN	NaN	21	0	0	0	0	0	4800.200	0.000	4800.200	11.972	511	234.701	201.968	0	0.008	0.016	0.002	0.008	0.004	0.345	0.548	0.249	0.348	0.066
Track_512	512	NaN	NaN	44	0	0	0	0	0	10320.430	0.000	10320.430	33.538	512	486.807	193.407	0	0.009	0.020	0.002	0.008	0.005	0.816	1.603	0.267	0.644	0.423
Track_513	513	NaN	NaN	50	0	0	0	0	0	11760.490	0.000	11760.490	40.634	513	455.058	177.690	0	0.009	0.029	7.789E-4	0.008	0.005	0.674	1.135	0.326	0.660	0.155
Track_514	514	NaN	NaN	21	0	0	0	0	0	4800.200	0.000	4800.200	18.874	514	456.836	200.485	0	0.009	0.033	7.586E-4	0.009	0.008	0.332	0.446	0.235	0.322	0.054
Track_515	515	NaN	NaN	45	0	0	0	0	0	10560.440	0.000	10560.440	11.568	515	205.904	194.674	0	0.008	0.020	7.905E-4	0.007	0.004	0.736	1.130	0.266	0.737	0.238
Track_516	516	NaN	NaN	7	0	0	0	0	0	1440.060	240.010	1680.070	4.526	516	178.490	198.993	0	0.010	0.018	0.004	0.010	0.006	0.503	0.852	0.332	0.471	0.153
Track_517	517	NaN	NaN	21	0	0	0	0	0	4800.200	0.000	4800.200	3.446	517	131.222	198.355	0	0.005	0.010	0.001	0.005	0.003	0.879	1.195	0.518	0.923	0.193
Track_518	518	NaN	NaN	31	0	0	0	0	0	7200.300	480.020	7680.320	34.657	518	496.751	208.491	0	0.007	0.013	5.874E-4	0.008	0.004	0.595	1.159	0.307	0.532	0.238
Track_519	519	NaN	NaN	51	0	0	0	0	0	12000.500	0.000	12000.500	5.005	519	125.635	197.213	0	0.007	0.050	0.002	0.006	0.007	0.520	0.738	0.252	0.537	0.130
Track_520	520	NaN	NaN	7	0	0	0	0	0	1440.060	0.000	1440.060	4.358	520	168.599	205.851	0	0.006	0.013	0.001	0.007	0.005	0.480	0.553	0.393	0.496	0.052
Track_521	521	NaN	NaN	4	0	0	0	0	0	720.030	0.000	720.030	6.302	521	158.964	206.058	0	0.009	0.017	0.003	0.008	0.007	0.807	0.978	0.685	0.849	0.117
Track_522	522	NaN	NaN	18	0	0	0	0	0	4080.170	0.000	4080.170	8.066	522	241.470	206.460	0	0.007	0.014	8.707E-4	0.007	0.004	0.374	0.519	0.245	0.381	0.081
Track_523	523	NaN	NaN	34	0	0	0	0	0	7920.330	0.000	7920.330	20.219	523	142.788	195.474	0	0.008	0.055	5.521E-4	0.006	0.009	0.624	0.940	0.248	0.703	0.206
Track_524	524	NaN	NaN	20	0	0	0	0	0	4560.190	0.000	4560.190	10.096	524	263.661	198.479	0	0.009	0.018	0.002	0.008	0.005	0.397	0.793	0.235	0.291	0.191
Track_525	525	NaN	NaN	14	0	0	0	0	0	3120.130	0.000	3120.130	9.796	525	154.876	211.137	0	0.012	0.051	2.846E-4	0.006	0.015	0.638	0.971	0.233	0.752	0.228
Track_526	526	NaN	NaN	17	0	0	0	0	0	3840.160	0.000	3840.160	2.540	526	144.564	210.492	0	0.009	0.028	0.002	0.009	0.008	0.888	1.379	0.519	0.856	0.215
Track_527	527	NaN	NaN	13	0	0	0	0	0	2880.120	480.020	3360.140	9.470	527	447.474	210.206	0	0.009	0.023	0.003	0.009	0.005	0.454	0.682	0.268	0.436	0.128
Track_528	528	NaN	NaN	9	0	0	0	0	0	1920.080	0.000	1920.080	4.286	528	460.339	210.123	0	0.008	0.012	0.004	0.008	0.003	0.360	0.468	0.299	0.360	0.051
Track_529	529	NaN	NaN	100	0	0	0	0	0	23760.990	0.000	23760.990	90.237	529	450.453	191.912	0	0.007	0.022	6.140E-4	0.006	0.004	0.546	0.843	0.256	0.551	0.116
Track_530	530	NaN	NaN	74	0	0	0	0	0	17520.730	0.000	17520.730	24.054	530	200.149	206.006	0	0.007	0.017	5.245E-4	0.006	0.004	0.828	1.132	0.281	0.862	0.185
Track_531	531	NaN	NaN	43	0	0	0	0	0	10080.420	0.000	10080.420	11.607	531	131.357	203.549	0	0.006	0.014	0.002	0.006	0.003	0.847	1.087	0.475	0.891	0.146
Track_532	532	NaN	NaN	33	0	0	0	0	0	7680.320	0.000	7680.320	52.536	532	467.414	185.302	0	0.011	0.032	0.001	0.010	0.007	0.700	1.063	0.324	0.717	0.197
Track_533	533	NaN	NaN	52	0	0	0	0	0	12240.510	0.000	12240.510	21.328	533	121.111	207.339	0	0.007	0.053	0.002	0.006	0.008	0.576	1.010	0.234	0.521	0.234
Track_534	534	NaN	NaN	13	0	0	0	0	0	2880.120	0.000	2880.120	3.556	534	118.573	214.413	0	0.005	0.012	0.002	0.005	0.003	0.357	0.532	0.255	0.352	0.073
Track_535	535	NaN	NaN	46	0	0	0	0	0	10800.450	0.000	10800.450	23.064	535	242.191	205.011	0	0.009	0.020	0.001	0.008	0.005	0.757	1.369	0.370	0.755	0.229
Track_536	536	NaN	NaN	82	0	0	0	0	0	19440.810	0.000	19440.810	39.124	536	270.640	193.802	0	0.007	0.020	0.001	0.007	0.004	0.725	0.920	0.476	0.733	0.092
Track_537	537	NaN	NaN	24	0	0	0	0	0	5520.230	0.000	5520.230	23.214	537	493.664	216.875	0	0.008	0.022	4.933E-4	0.007	0.005	0.779	1.029	0.314	0.790	0.151
Track_538	538	NaN	NaN	14	0	0	0	0	0	3120.130	240.010	3360.140	11.807	538	210.389	214.013	0	0.007	0.013	0.003	0.007	0.004	0.382	0.550	0.241	0.379	0.088
Track_539	539	NaN	NaN	37	0	0	0	0	0	8640.360	0.000	8640.360	19.992	539	225.500	206.335	0	0.008	0.022	0.001	0.008	0.004	0.616	0.805	0.262	0.665	0.135
Track_540	540	NaN	NaN	20	0	0	0	0	0	4560.190	0.000	4560.190	17.423	540	468.968	205.550	0	0.009	0.022	0.003	0.009	0.004	0.434	0.675	0.298	0.412	0.091
Track_541	541	NaN	NaN	25	0	0	0	0	0	5760.240	0.000	5760.240	27.787	541	347.482	213.098	0	0.008	0.014	0.002	0.009	0.003	0.319	0.517	0.233	0.291	0.081
Track_542	542	NaN	NaN	5	0	0	0	0	0	960.040	240.010	1200.050	13.158	542	193.667	222.073	0	0.015	0.035	0.006	0.012	0.014	0.283	0.330	0.232	0.292	0.038
Track_543	543	NaN	NaN	36	0	0	0	0	0	8400.350	0.000	8400.350	41.424	543	462.416	212.913	0	0.009	0.021	0.002	0.009	0.004	0.696	1.276	0.253	0.648	0.208
Track_544	544	NaN	NaN	7	0	0	0	0	0	1440.060	240.010	1680.070	9.617	544	497.669	221.710	0	0.009	0.014	0.005	0.008	0.003	0.328	0.466	0.246	0.302	0.071
Track_545	545	NaN	NaN	47	0	0	0	0	0	11040.460	0.000	11040.460	46.982	545	492.114	219.209	0	0.008	0.021	6.375E-4	0.008	0.005	1.029	1.671	0.315	0.952	0.404
Track_546	546	NaN	NaN	16	0	0	0	0	0	3600.150	240.010	3840.160	4.559	546	141.536	218.701	0	0.009	0.022	0.003	0.007	0.006	0.486	0.933	0.256	0.433	0.199
Track_547	547	NaN	NaN	42	0	0	0	0	0	9840.410	240.010	10080.420	31.592	547	147.529	200.476	0	0.010	0.059	0.001	0.008	0.009	0.643	1.117	0.253	0.612	0.218
Track_548	548	NaN	NaN	40	0	0	0	0	0	9360.390	0.000	9360.390	21.072	548	295.795	215.882	0	0.008	0.020	7.560E-4	0.007	0.005	0.445	0.749	0.231	0.433	0.134
Track_549	549	NaN	NaN	32	0	0	0	0	0	7440.310	0.000	7440.310	36.822	549	455.009	209.935	0	0.009	0.020	0.003	0.008	0.004	0.629	0.889	0.236	0.641	0.190
Track_550	550	NaN	NaN	5	0	0	0	0	0	960.040	0.000	960.040	2.448	550	118.253	221.356	0	0.006	0.009	0.002	0.008	0.003	0.316	0.328	0.296	0.322	0.012
Track_551	551	NaN	NaN	17	0	0	0	0	0	3840.160	0.000	3840.160	12.018	551	176.220	217.380	0	0.011	0.038	0.004	0.006	0.010	0.415	0.639	0.291	0.416	0.091
Track_552	552	NaN	NaN	40	0	0	0	0	0	9360.390	0.000	9360.390	16.623	552	232.051	213.369	0	0.008	0.016	9.873E-4	0.007	0.004	0.407	0.580	0.283	0.391	0.074
Track_553	553	NaN	NaN	9	0	0	0	0	0	1920.080	0.000	1920.080	3.403	553	265.916	216.792	0	0.013	0.050	0.001	0.009	0.016	0.371	0.494	0.251	0.375	0.079
Track_554	554	NaN	NaN	28	0	0	0	0	0	6480.270	480.020	6960.290	35.413	554	506.220	229.653	0	0.008	0.023	0.001	0.007	0.005	1.109	1.723	0.232	1.096	0.432
Track_555	555	NaN	NaN	10	0	0	0	0	0	2160.090	0.000	2160.090	4.312	555	198.656	226.800	0	0.007	0.011	0.003	0.006	0.003	0.456	0.564	0.246	0.520	0.109
Track_556	556	NaN	NaN	46	0	0	0	0	0	10800.450	480.020	11280.470	7.873	556	249.204	216.588	0	0.009	0.017	0.001	0.008	0.004	0.697	0.907	0.338	0.712	0.132
Track_557	557	NaN	NaN	8	0	0	0	0	0	1680.070	0.000	1680.070	9.718	557	491.339	226.301	0	0.009	0.014	0.005	0.009	0.003	0.617	0.929	0.274	0.646	0.207
Track_558	558	NaN	NaN	10	0	0	0	0	0	2160.090	480.020	2640.110	4.710	558	240.757	225.047	0	0.008	0.017	0.003	0.007	0.004	0.394	0.657	0.253	0.368	0.126
Track_559	559	NaN	NaN	28	0	0	0	0	0	6480.270	0.000	6480.270	12.445	559	139.729	224.954	0	0.011	0.060	3.452E-4	0.008	0.012	0.695	1.080	0.238	0.690	0.221
Track_560	560	NaN	NaN	28	0	0	0	0	0	6480.270	0.000	6480.270	33.547	560	136.458	218.544	0	0.011	0.040	0.002	0.008	0.010	0.745	1.124	0.271	0.741	0.227
Track_561	561	NaN	NaN	3	0	0	0	0	0	480.020	240.010	720.030	4.177	561	210.605	222.701	0	0.011	0.012	0.010	0.012	0.002	0.420	0.427	0.412	0.423	0.006
Track_562	562	NaN	NaN	40	0	0	0	0	0	9360.390	0.000	9360.390	11.180	562	166.684	219.650	0	0.008	0.018	6.455E-4	0.007	0.004	0.655	0.903	0.253	0.645	0.123
Track_563	563	NaN	NaN	22	0	0	0	0	0	5040.210	0.000	5040.210	2.259	563	209.763	230.049	0	0.007	0.014	0.001	0.006	0.003	0.530	0.704	0.379	0.547	0.093
Track_564	564	NaN	NaN	15	0	0	0	0	0	3360.140	0.000	3360.140	9.611	564	457.946	227.446	0	0.009	0.016	0.003	0.008	0.004	0.501	0.777	0.266	0.468	0.169
Track_565	565	NaN	NaN	28	0	0	0	0	0	6480.270	0.000	6480.270	21.291	565	116.450	224.110	0	0.007	0.019	0.002	0.006	0.004	0.454	0.666	0.246	0.464	0.101
Track_566	566	NaN	NaN	2	0	0	0	0	0	240.010	480.020	720.030	0.878	566	129.268	231.375	0	0.004	0.004	0.004	0.004	NaN	0.654	0.688	0.621	0.688	0.033
Track_567	567	NaN	NaN	15	0	0	0	0	0	3360.140	0.000	3360.140	6.454	567	222.840	231.478	0	0.007	0.016	0.002	0.007	0.004	0.376	0.482	0.299	0.364	0.056
Track_568	568	NaN	NaN	11	0	0	0	0	0	2400.100	0.000	2400.100	3.851	568	168.895	231.095	0	0.006	0.010	0.003	0.006	0.003	0.739	0.928	0.553	0.752	0.110
Track_569	569	NaN	NaN	77	0	0	0	0	0	18240.760	0.000	18240.760	35.969	569	462.604	207.677	0	0.006	0.024	2.188E-4	0.006	0.004	0.585	0.850	0.394	0.589	0.098
Track_570	570	NaN	NaN	6	0	0	0	0	0	1200.050	240.010	1440.060	4.179	570	161.175	230.765	0	0.007	0.011	0.004	0.006	0.003	0.563	0.731	0.371	0.569	0.110
Track_571	571	NaN	NaN	19	0	0	0	0	0	4320.180	0.000	4320.180	6.334	571	194.877	238.057	0	0.008	0.025	0.002	0.007	0.006	0.661	0.969	0.392	0.640	0.179
Track_572	572	NaN	NaN	19	0	0	0	0	0	4320.180	0.000	4320.180	6.574	572	241.624	238.093	0	0.008	0.018	0.003	0.006	0.005	0.363	0.472	0.233	0.389	0.073
Track_573	573	NaN	NaN	28	0	0	0	0	0	6480.270	0.000	6480.270	10.825	573	146.645	234.042	0	0.009	0.040	7.592E-4	0.007	0.008	0.835	1.107	0.265	0.838	0.210
Track_574	574	NaN	NaN	41	0	0	0	0	0	9600.400	480.020	10080.420	12.722	574	145.966	225.190	0	0.007	0.019	0.002	0.006	0.004	0.864	1.205	0.316	0.925	0.221
Track_575	575	NaN	NaN	19	0	0	0	0	0	4320.180	0.000	4320.180	11.856	575	178.740	232.657	0	0.009	0.031	2.583E-4	0.009	0.007	0.757	1.165	0.469	0.783	0.219
Track_576	576	NaN	NaN	57	0	0	0	0	0	13440.560	0.000	13440.560	27.120	576	313.555	218.020	0	0.007	0.017	9.002E-4	0.007	0.004	0.376	0.603	0.239	0.369	0.081
Track_577	577	NaN	NaN	12	0	0	0	0	0	2640.110	0.000	2640.110	8.090	577	489.391	236.123	0	0.009	0.016	6.193E-4	0.008	0.005	0.580	0.793	0.353	0.608	0.149
Track_578	578	NaN	NaN	55	0	0	0	0	0	12960.540	0.000	12960.540	8.067	578	145.016	234.791	0	0.007	0.024	8.958E-4	0.007	0.004	0.888	1.212	0.349	0.934	0.196
Track_579	579	NaN	NaN	15	0	0	0	0	0	3360.140	240.010	3600.150	6.068	579	184.997	240.641	0	0.013	0.030	0.004	0.010	0.009	0.433	0.888	0.240	0.342	0.203
Track_580	580	NaN	NaN	66	0	0	0	0	0	15600.650	0.000	15600.650	17.738	580	229.180	235.292	0	0.008	0.019	0.001	0.007	0.004	0.595	1.060	0.234	0.532	0.230
Track_581	581	NaN	NaN	36	0	0	0	0	0	8400.350	0.000	8400.350	30.740	581	119.213	227.760	0	0.008	0.027	0.002	0.006	0.005	0.478	1.029	0.259	0.474	0.185
Track_582	582	NaN	NaN	25	0	0	0	0	0	5760.240	0.000	5760.240	25.398	582	465.254	230.228	0	0.009	0.021	0.001	0.010	0.005	0.507	0.807	0.266	0.488	0.133
Track_583	583	NaN	NaN	29	0	0	0	0	0	6720.280	0.000	6720.280	13.152	583	203.884	235.515	0	0.007	0.017	8.495E-4	0.006	0.004	0.414	0.684	0.232	0.404	0.106
Track_584	584	NaN	NaN	126	0	0	0	0	0	30001.250	0.000	30001.250	42.527	584	363.604	242.626	0	0.007	0.018	7.865E-4	0.007	0.004	0.597	1.075	0.318	0.600	0.142
Track_585	585	NaN	NaN	76	0	0	0	0	0	18000.750	0.000	18000.750	26.472	585	137.709	229.172	0	0.007	0.020	7.794E-4	0.006	0.004	0.828	1.213	0.254	0.850	0.204
Track_586	586	NaN	NaN	70	0	0	0	0	0	16560.690	0.000	16560.690	49.487	586	457.146	223.451	0	0.008	0.021	0.002	0.007	0.004	0.496	0.682	0.289	0.510	0.098
Track_587	587	NaN	NaN	85	0	0	0	0	0	20160.840	0.000	20160.840	36.220	587	167.526	235.655	0	0.007	0.036	3.199E-4	0.006	0.005	0.654	0.912	0.242	0.669	0.161
Track_588	588	NaN	NaN	13	0	0	0	0	0	2880.120	0.000	2880.120	6.611	588	174.000	243.594	0	0.008	0.018	0.001	0.006	0.005	0.441	0.679	0.292	0.449	0.112
Track_589	589	NaN	NaN	9	0	0	0	0	0	1920.080	0.000	1920.080	7.174	589	456.230	241.318	0	0.011	0.018	0.004	0.014	0.005	0.444	0.603	0.272	0.488	0.120
Track_590	590	NaN	NaN	12	0	0	0	0	0	2640.110	0.000	2640.110	4.822	590	159.562	240.036	0	0.008	0.020	0.002	0.008	0.005	1.159	1.571	0.788	1.189	0.239
Track_591	591	NaN	NaN	55	0	0	0	0	0	12960.540	0.000	12960.540	21.370	591	307.562	230.106	0	0.008	0.023	0.002	0.007	0.005	0.517	0.666	0.234	0.534	0.122
Track_592	592	NaN	NaN	81	0	0	0	0	0	19200.800	0.000	19200.800	11.429	592	112.442	229.219	0	0.006	0.017	0.001	0.005	0.003	0.597	1.564	0.236	0.446	0.352
Track_593	593	NaN	NaN	24	0	0	0	0	0	5520.230	240.010	5760.240	17.463	593	458.232	245.596	0	0.009	0.019	0.002	0.008	0.005	0.432	0.664	0.273	0.448	0.105
Track_594	594	NaN	NaN	27	0	0	0	0	0	6240.260	0.000	6240.260	7.787	594	216.405	250.606	0	0.006	0.012	0.001	0.006	0.003	0.932	1.371	0.247	0.997	0.305
Track_595	595	NaN	NaN	38	0	0	0	0	0	8880.370	0.000	8880.370	26.692	595	166.337	242.402	0	0.007	0.022	2.678E-4	0.007	0.005	0.489	0.703	0.242	0.493	0.126
Track_596	596	NaN	NaN	47	0	0	0	0	0	11040.460	0.000	11040.460	23.918	596	189.675	241.755	0	0.008	0.018	7.469E-4	0.008	0.004	1.052	1.372	0.290	1.057	0.238
Track_597	597	NaN	NaN	21	0	0	0	0	0	4800.200	0.000	4800.200	21.279	597	492.514	256.193	0	0.008	0.014	0.001	0.009	0.004	0.426	0.526	0.329	0.432	0.051
Track_598	598	NaN	NaN	86	0	0	0	0	0	20400.850	0.000	20400.850	25.304	598	192.642	251.462	0	0.009	0.049	5.611E-4	0.008	0.008	0.450	0.786	0.240	0.411	0.140
Track_599	599	NaN	NaN	7	0	0	0	0	0	1440.060	0.000	1440.060	6.975	599	484.128	245.761	0	0.010	0.016	0.001	0.010	0.005	0.461	0.683	0.285	0.446	0.126
Track_600	600	NaN	NaN	49	0	0	0	0	0	11520.480	0.000	11520.480	14.977	600	143.170	244.622	0	0.007	0.026	6.391E-5	0.006	0.005	0.826	1.531	0.295	0.772	0.273
Track_601	601	NaN	NaN	10	0	0	0	0	0	2160.090	240.010	2400.100	12.943	601	476.067	266.394	0	0.010	0.019	0.004	0.010	0.005	0.468	0.598	0.353	0.450	0.079
Track_602	602	NaN	NaN	4	0	0	0	0	0	720.030	0.000	720.030	1.967	602	197.702	261.921	0	0.014	0.018	0.009	0.013	0.005	0.619	0.725	0.497	0.665	0.086
Track_603	603	NaN	NaN	20	0	0	0	0	0	4560.190	0.000	4560.190	5.575	603	159.972	258.970	0	0.006	0.017	0.002	0.005	0.004	0.560	0.901	0.284	0.590	0.185
Track_604	604	NaN	NaN	14	0	0	0	0	0	3120.130	0.000	3120.130	12.381	604	175.997	261.415	0	0.010	0.015	0.003	0.010	0.003	0.497	0.714	0.242	0.536	0.139
Track_605	605	NaN	NaN	7	0	0	0	0	0	1440.060	0.000	1440.060	3.458	605	463.907	257.534	0	0.009	0.019	0.004	0.009	0.005	0.800	1.120	0.273	0.848	0.260
Track_606	606	NaN	NaN	7	0	0	0	0	0	1440.060	480.020	1920.080	6.045	606	504.643	260.265	0	0.008	0.012	0.003	0.008	0.003	0.432	0.587	0.249	0.483	0.137
Track_607	607	NaN	NaN	79	0	0	0	0	0	18720.780	0.000	18720.780	45.301	607	144.318	264.940	0	0.009	0.058	0.001	0.007	0.007	0.949	1.460	0.380	0.999	0.270
Track_608	608	NaN	NaN	29	0	0	0	0	0	6720.280	0.000	6720.280	52.754	608	474.236	278.033	0	0.011	0.025	0.002	0.010	0.006	0.570	0.833	0.235	0.643	0.179
Track_609	609	NaN	NaN	22	0	0	0	0	0	5040.210	0.000	5040.210	33.073	609	484.634	269.719	0	0.010	0.025	0.005	0.008	0.006	0.707	0.902	0.292	0.745	0.148
Track_610	610	NaN	NaN	62	0	0	0	0	0	14640.610	0.000	14640.610	24.870	610	173.568	253.235	0	0.009	0.056	0.001	0.007	0.009	0.463	1.094	0.236	0.430	0.148
Track_611	611	NaN	NaN	17	0	0	0	0	0	3840.160	0.000	3840.160	5.537	611	151.561	263.891	0	0.006	0.021	3.689E-4	0.006	0.005	0.812	1.020	0.467	0.830	0.150
Track_612	612	NaN	NaN	109	0	0	0	0	0	25921.080	0.000	25921.080	68.708	612	451.641	239.437	0	0.007	0.018	0.002	0.006	0.004	0.501	1.075	0.244	0.487	0.139
Track_613	613	NaN	NaN	8	0	0	0	0	0	1680.070	0.000	1680.070	3.305	613	448.060	262.387	0	0.009	0.013	0.005	0.011	0.003	0.520	0.631	0.317	0.572	0.105
Track_614	614	NaN	NaN	11	0	0	0	0	0	2400.100	0.000	2400.100	1.524	614	187.693	263.872	0	0.008	0.012	0.006	0.007	0.003	0.318	0.409	0.254	0.299	0.048
Track_615	615	NaN	NaN	25	0	0	0	0	0	5760.240	0.000	5760.240	11.828	615	208.210	257.829	0	0.007	0.014	5.697E-4	0.007	0.003	0.459	0.663	0.272	0.468	0.105
Track_616	616	NaN	NaN	11	0	0	0	0	0	2400.100	480.020	2880.120	5.538	616	141.459	257.274	0	0.014	0.033	0.002	0.009	0.012	0.638	1.061	0.385	0.539	0.237
Track_617	617	NaN	NaN	32	0	0	0	0	0	7440.310	480.020	7920.330	29.373	617	129.190	255.195	0	0.007	0.016	0.002	0.007	0.003	0.734	1.085	0.498	0.710	0.132
Track_618	618	NaN	NaN	3	0	0	0	0	0	480.020	240.010	720.030	3.812	618	435.465	271.988	0	0.012	0.016	0.007	0.016	0.007	0.353	0.431	0.304	0.325	0.056
Track_619	619	NaN	NaN	31	0	0	0	0	0	7200.300	0.000	7200.300	48.874	619	484.404	293.676	0	0.011	0.026	0.002	0.011	0.007	0.626	0.865	0.445	0.624	0.090
Track_620	620	NaN	NaN	26	0	0	0	0	0	6000.250	0.000	6000.250	18.992	620	480.823	278.597	0	0.009	0.016	0.003	0.009	0.004	0.553	0.763	0.242	0.579	0.116
Track_621	621	NaN	NaN	20	0	0	0	0	0	4560.190	0.000	4560.190	13.111	621	214.129	271.480	0	0.007	0.023	0.003	0.005	0.005	0.289	0.348	0.240	0.279	0.037
Track_622	622	NaN	NaN	22	0	0	0	0	0	5040.210	0.000	5040.210	19.072	622	178.926	266.905	0	0.010	0.048	0.002	0.007	0.012	0.436	0.661	0.263	0.456	0.114
Track_623	623	NaN	NaN	19	0	0	0	0	0	4320.180	0.000	4320.180	16.124	623	127.131	273.329	0	0.009	0.018	0.003	0.008	0.004	0.496	1.115	0.238	0.456	0.213
Track_624	624	NaN	NaN	19	0	0	0	0	0	4320.180	480.020	4800.200	1.449	624	200.646	268.460	0	0.008	0.016	0.001	0.009	0.004	0.450	0.665	0.301	0.457	0.100
Track_625	625	NaN	NaN	19	0	0	0	0	0	4320.180	0.000	4320.180	40.485	625	451.796	277.852	0	0.013	0.052	8.824E-4	0.010	0.012	0.506	0.787	0.241	0.588	0.199
Track_626	626	NaN	NaN	25	0	0	0	0	0	5760.240	0.000	5760.240	15.872	626	192.762	276.495	0	0.006	0.015	0.002	0.006	0.003	0.462	0.780	0.239	0.487	0.137
Track_627	627	NaN	NaN	15	0	0	0	0	0	3360.140	0.000	3360.140	21.660	627	126.974	283.903	0	0.009	0.027	0.002	0.008	0.007	0.441	0.667	0.282	0.414	0.117
Track_628	628	NaN	NaN	14	0	0	0	0	0	3120.130	0.000	3120.130	4.734	628	160.781	274.436	0	0.010	0.019	0.003	0.008	0.005	0.704	1.100	0.457	0.666	0.173
Track_629	629	NaN	NaN	57	0	0	0	0	0	13440.560	0.000	13440.560	49.594	629	134.280	244.942	0	0.007	0.023	2.411E-4	0.006	0.005	0.906	1.468	0.252	0.919	0.296
Track_630	630	NaN	NaN	9	0	0	0	0	0	1920.080	0.000	1920.080	29.283	630	455.917	282.859	0	0.019	0.028	0.009	0.020	0.007	0.414	0.592	0.231	0.471	0.145
Track_631	631	NaN	NaN	5	0	0	0	0	0	960.040	0.000	960.040	5.138	631	452.158	272.144	0	0.010	0.016	0.006	0.010	0.004	0.425	0.518	0.291	0.438	0.075
Track_632	632	NaN	NaN	11	0	0	0	0	0	2400.100	0.000	2400.100	21.083	632	447.741	280.873	0	0.010	0.019	0.002	0.011	0.006	0.374	0.710	0.237	0.288	0.152
Track_633	633	NaN	NaN	4	0	0	0	0	0	720.030	0.000	720.030	2.907	633	157.561	281.130	0	0.006	0.014	3.023E-4	0.004	0.007	0.427	0.467	0.369	0.452	0.037
Track_634	634	NaN	NaN	4	0	0	0	0	0	720.030	0.000	720.030	7.975	634	444.743	281.341	0	0.013	0.018	0.007	0.013	0.005	0.432	0.678	0.249	0.414	0.155
Track_635	635	NaN	NaN	12	0	0	0	0	0	2640.110	0.000	2640.110	9.007	635	150.610	283.992	0	0.007	0.017	0.002	0.006	0.004	1.055	1.282	0.767	1.078	0.134
Track_636	636	NaN	NaN	14	0	0	0	0	0	3120.130	0.000	3120.130	12.278	636	232.987	277.792	0	0.007	0.012	3.698E-4	0.007	0.003	0.350	0.574	0.244	0.318	0.096
Track_637	637	NaN	NaN	2	0	0	0	0	0	240.010	480.020	720.030	4.601	637	432.360	281.244	0	0.019	0.019	0.019	0.019	NaN	0.272	0.286	0.258	0.286	0.014
Track_638	638	NaN	NaN	40	0	0	0	0	0	9360.390	0.000	9360.390	18.696	638	148.470	283.304	0	0.007	0.022	0.001	0.006	0.004	0.950	1.271	0.501	1.009	0.214
Track_639	639	NaN	NaN	41	0	0	0	0	0	9600.400	0.000	9600.400	48.189	639	474.076	301.799	0	0.009	0.027	8.412E-4	0.009	0.006	0.590	0.957	0.299	0.569	0.150
Track_640	640	NaN	NaN	10	0	0	0	0	0	2160.090	0.000	2160.090	7.951	640	173.705	292.312	0	0.013	0.024	0.003	0.012	0.007	0.850	1.206	0.364	0.990	0.292
Track_641	641	NaN	NaN	14	0	0	0	0	0	3120.130	240.010	3360.140	9.563	641	183.236	295.845	0	0.007	0.015	0.001	0.007	0.004	0.414	0.615	0.309	0.407	0.098
Track_642	642	NaN	NaN	47	0	0	0	0	0	11040.460	0.000	11040.460	19.968	642	180.834	270.383	0	0.009	0.021	0.001	0.008	0.005	0.535	0.771	0.280	0.577	0.136
Track_643	643	NaN	NaN	63	0	0	0	0	0	14880.620	0.000	14880.620	30.642	643	139.654	272.339	0	0.008	0.024	6.503E-4	0.007	0.006	0.919	1.556	0.331	0.915	0.299
Track_644	644	NaN	NaN	12	0	0	0	0	0	2640.110	0.000	2640.110	3.509	644	138.239	286.169	0	0.009	0.015	0.003	0.009	0.004	0.587	0.941	0.306	0.644	0.199
Track_645	645	NaN	NaN	16	0	0	0	0	0	3600.150	0.000	3600.150	20.217	645	217.085	289.442	0	0.012	0.029	0.004	0.011	0.006	0.654	1.032	0.279	0.700	0.230
Track_646	646	NaN	NaN	13	0	0	0	0	0	2880.120	0.000	2880.120	13.085	646	179.574	281.222	0	0.008	0.014	0.004	0.007	0.004	0.958	1.081	0.515	1.014	0.156
Track_647	647	NaN	NaN	22	0	0	0	0	0	5040.210	0.000	5040.210	34.948	647	466.583	294.562	0	0.010	0.025	0.002	0.009	0.006	0.608	0.801	0.231	0.687	0.163
Track_648	648	NaN	NaN	65	0	0	0	0	0	15360.640	0.000	15360.640	20.904	648	456.800	307.240	0	0.007	0.022	0.000	0.007	0.005	0.994	1.785	0.296	1.089	0.480
Track_649	649	NaN	NaN	17	0	0	0	0	0	3840.160	0.000	3840.160	17.362	649	439.279	303.616	0	0.013	0.032	0.004	0.015	0.008	0.483	0.913	0.233	0.445	0.206
Track_650	650	NaN	NaN	32	0	0	0	0	0	7440.310	0.000	7440.310	24.076	650	196.886	294.262	0	0.008	0.015	0.002	0.007	0.004	0.728	1.102	0.280	0.865	0.247
Track_651	651	NaN	NaN	43	0	0	0	0	0	10080.420	0.000	10080.420	13.380	651	148.153	296.227	0	0.009	0.020	6.822E-4	0.009	0.005	0.778	1.211	0.252	0.766	0.270
Track_652	652	NaN	NaN	43	0	0	0	0	0	10080.420	0.000	10080.420	26.098	652	166.313	289.279	0	0.011	0.027	0.002	0.009	0.006	1.049	1.520	0.488	1.048	0.246
Track_653	653	NaN	NaN	27	0	0	0	0	0	6240.260	0.000	6240.260	45.869	653	457.426	307.671	0	0.011	0.022	8.957E-4	0.012	0.005	1.045	1.671	0.235	1.130	0.457
Track_654	654	NaN	NaN	6	0	0	0	0	0	1200.050	0.000	1200.050	6.557	654	451.696	296.759	0	0.010	0.015	0.007	0.010	0.003	0.551	0.669	0.328	0.615	0.117
Track_655	655	NaN	NaN	23	0	0	0	0	0	5280.220	0.000	5280.220	13.136	655	142.124	302.083	0	0.008	0.041	0.001	0.007	0.008	0.439	0.832	0.230	0.404	0.165
Track_656	656	NaN	NaN	7	0	0	0	0	0	1440.060	0.000	1440.060	6.725	656	142.131	311.707	0	0.007	0.011	0.003	0.007	0.003	0.517	0.822	0.242	0.567	0.177
Track_657	657	NaN	NaN	42	0	0	0	0	0	9840.410	0.000	9840.410	9.298	657	164.620	299.150	0	0.009	0.027	0.001	0.008	0.005	0.988	1.465	0.355	1.084	0.313
Track_658	658	NaN	NaN	6	0	0	0	0	0	1200.050	0.000	1200.050	8.210	658	155.775	310.737	0	0.011	0.021	0.007	0.008	0.006	1.005	1.170	0.805	1.078	0.134
Track_659	659	NaN	NaN	2	0	0	0	0	0	240.010	240.010	480.020	3.462	659	482.448	81.999	0	0.014	0.014	0.014	0.014	NaN	0.340	0.351	0.329	0.351	0.011
Track_660	660	NaN	NaN	3	0	0	0	0	0	480.020	0.000	480.020	5.156	660	479.911	88.064	0	0.011	0.018	0.004	0.018	0.010	0.401	0.467	0.303	0.432	0.071
Track_661	661	NaN	NaN	3	0	0	0	0	0	480.020	0.000	480.020	2.891	661	448.536	103.567	0	0.006	0.009	0.003	0.009	0.004	0.539	0.540	0.538	0.538	9.660E-4
Track_662	662	NaN	NaN	2	0	0	0	0	0	240.010	240.010	480.020	0.632	662	228.145	107.536	0	0.003	0.003	0.003	0.003	NaN	0.275	0.282	0.268	0.282	0.007
Track_663	663	NaN	NaN	3	0	0	0	0	0	480.020	0.000	480.020	3.230	663	116.086	0.000	0	0.007	0.012	0.002	0.012	0.007	0.328	0.413	0.239	0.333	0.071
Track_664	664	NaN	NaN	3	0	0	0	0	0	480.020	0.000	480.020	0.202	664	224.096	0.000	0	0.006	0.007	0.006	0.007	5.948E-4	0.409	0.443	0.366	0.418	0.032
Track_665	665	NaN	NaN	3	0	0	0	0	0	480.020	0.000	480.020	2.991	665	478.926	119.286	0	0.007	0.011	0.002	0.011	0.007	0.424	0.512	0.254	0.506	0.120
Track_666	666	NaN	NaN	3	0	0	0	0	0	480.020	0.000	480.020	4.245	666	267.660	123.897	0	0.012	0.019	0.005	0.019	0.010	0.392	0.507	0.253	0.415	0.105
Track_667	667	NaN	NaN	3	0	0	0	0	0	480.020	0.000	480.020	0.202	667	266.897	0.000	0	0.004	0.004	0.003	0.004	5.948E-4	0.301	0.319	0.268	0.315	0.023
Track_668	668	NaN	NaN	5	0	0	0	0	0	960.040	240.010	1200.050	9.068	668	255.298	3.712	0	0.013	0.034	0.003	0.008	0.014	0.328	0.371	0.262	0.334	0.036
Track_669	669	NaN	NaN	2	0	0	0	0	0	240.010	240.010	480.020	1.477	669	159.655	4.723	0	0.006	0.006	0.006	0.006	NaN	0.339	0.341	0.338	0.341	0.002
Track_670	670	NaN	NaN	3	0	0	0	0	0	480.020	0.000	480.020	1.302	670	237.692	7.889	0	0.008	0.010	0.005	0.010	0.004	0.283	0.342	0.244	0.263	0.043
Track_671	671	NaN	NaN	3	0	0	0	0	0	480.020	0.000	480.020	2.096	671	293.784	167.921	0	0.014	0.015	0.013	0.015	0.001	0.401	0.424	0.366	0.413	0.025
Track_672	672	NaN	NaN	3	0	0	0	0	0	480.020	0.000	480.020	1.361	672	141.291	15.562	0	0.009	0.010	0.008	0.010	0.002	0.469	0.530	0.438	0.440	0.043
Track_673	673	NaN	NaN	16	0	0	0	0	0	3600.150	0.000	3600.150	7.344	673	115.539	195.430	0	0.008	0.038	0.002	0.005	0.009	0.369	0.571	0.272	0.335	0.096
Track_674	674	NaN	NaN	7	0	0	0	0	0	1440.060	0.000	1440.060	8.191	674	182.938	203.075	0	0.013	0.035	0.003	0.013	0.012	0.410	0.482	0.246	0.453	0.077
Track_675	675	NaN	NaN	2	0	0	0	0	0	240.010	240.010	480.020	1.192	675	485.602	222.024	0	0.005	0.005	0.005	0.005	NaN	0.456	0.478	0.434	0.478	0.022
Track_676	676	NaN	NaN	3	0	0	0	0	0	480.020	0.000	480.020	1.504	676	499.862	234.750	0	0.007	0.007	0.006	0.007	4.841E-4	0.284	0.350	0.238	0.265	0.048
Track_677	677	NaN	NaN	3	0	0	0	0	0	480.020	0.000	480.020	4.275	677	489.799	240.831	0	0.010	0.015	0.004	0.015	0.008	0.302	0.334	0.256	0.315	0.033
Track_678	678	NaN	NaN	2	0	0	0	0	0	240.010	240.010	480.020	1.719	678	225.957	273.895	0	0.007	0.007	0.007	0.007	NaN	0.272	0.312	0.231	0.312	0.040
Track_679	679	NaN	NaN	3	0	0	0	0	0	480.020	0.000	480.020	0.992	679	277.427	33.852	0	0.007	0.007	0.007	0.007	2.856E-4	0.288	0.305	0.268	0.290	0.015
Track_680	680	NaN	NaN	3	0	0	0	0	0	480.020	0.000	480.020	3.378	680	170.914	38.794	0	0.007	0.012	0.002	0.012	0.007	0.428	0.552	0.284	0.449	0.111
Track_681	681	NaN	NaN	3	0	0	0	0	0	480.020	0.000	480.020	1.169	681	295.266	59.940	0	0.007	0.009	0.005	0.009	0.003	0.336	0.369	0.312	0.328	0.024
Track_682	682	NaN	NaN	3	0	0	0	0	0	480.020	0.000	480.020	4.556	682	482.433	64.378	0	0.010	0.018	0.003	0.018	0.011	0.356	0.402	0.319	0.346	0.034
Track_683	683	NaN	NaN	21	0	0	0	0	0	4800.200	1440.060	6240.260	33.005	683	491.681	169.538	0	0.008	0.015	0.001	0.008	0.004	0.357	0.489	0.249	0.333	0.072
Track_684	684	NaN	NaN	26	0	0	0	0	0	6000.250	1200.050	7200.300	23.231	684	148.924	168.025	0	0.008	0.022	0.002	0.006	0.005	0.696	1.031	0.372	0.695	0.163
Track_685	685	NaN	NaN	50	0	0	0	0	0	11760.490	1440.060	13200.550	15.365	685	117.446	162.460	0	0.008	0.025	2.704E-4	0.007	0.005	1.089	1.585	0.276	1.198	0.352
Track_686	686	NaN	NaN	6	0	0	0	0	0	1200.050	1920.080	3120.130	4.589	686	321.981	169.551	0	0.005	0.009	0.002	0.004	0.003	0.244	0.262	0.233	0.239	0.012
Track_687	687	NaN	NaN	105	0	0	0	0	0	24961.040	1680.070	26641.110	53.309	687	214.814	181.202	0	0.009	0.028	9.071E-4	0.007	0.006	0.723	1.125	0.301	0.732	0.188
Track_688	688	NaN	NaN	20	0	0	0	0	0	4560.190	1680.070	6240.260	16.782	688	233.361	186.252	0	0.011	0.061	0.003	0.007	0.013	0.493	0.719	0.264	0.538	0.128
Track_689	689	NaN	NaN	58	0	0	0	0	0	13680.570	2160.090	15840.660	12.421	689	116.413	176.119	0	0.006	0.016	4.275E-4	0.005	0.004	0.603	0.948	0.265	0.586	0.158
Track_690	690	NaN	NaN	10	0	0	0	0	0	2160.090	960.040	3120.130	18.151	690	157.329	1.567	0	0.011	0.049	8.412E-4	0.007	0.015	0.568	0.844	0.359	0.583	0.149
Track_691	691	NaN	NaN	3	0	0	0	0	0	480.020	1920.080	2400.100	4.845	691	137.150	0.000	0	0.010	0.013	0.007	0.013	0.005	0.342	0.372	0.316	0.338	0.023
Track_692	692	NaN	NaN	49	0	0	0	0	0	11520.480	1200.050	12720.530	39.996	692	498.383	179.669	0	0.006	0.016	5.905E-4	0.005	0.003	0.609	0.908	0.246	0.646	0.180
Track_693	693	NaN	NaN	21	0	0	0	0	0	4800.200	2160.090	6960.290	30.893	693	498.102	184.361	0	0.007	0.017	7.294E-5	0.008	0.003	0.419	0.589	0.268	0.416	0.077
Track_694	694	NaN	NaN	4	0	0	0	0	0	720.030	2160.090	2880.120	11.403	694	397.001	183.400	0	0.021	0.024	0.018	0.020	0.003	0.260	0.297	0.234	0.257	0.023
Track_695	695	NaN	NaN	7	0	0	0	0	0	1440.060	1680.070	3120.130	17.719	695	440.710	188.707	0	0.015	0.026	0.008	0.016	0.006	0.440	0.467	0.398	0.445	0.023
Track_696	696	NaN	NaN	10	0	0	0	0	0	2160.090	960.040	3120.130	4.977	696	138.585	194.657	0	0.012	0.051	0.003	0.009	0.015	0.803	1.145	0.347	0.906	0.273
Track_697	697	NaN	NaN	4	0	0	0	0	0	720.030	1680.070	2400.100	7.899	697	279.152	192.037	0	0.013	0.022	0.007	0.010	0.008	0.247	0.251	0.240	0.251	0.004
Track_698	698	NaN	NaN	22	0	0	0	0	0	5040.210	1440.060	6480.270	13.954	698	123.414	193.530	0	0.006	0.012	0.002	0.005	0.003	0.475	0.620	0.254	0.494	0.110
Track_699	699	NaN	NaN	12	0	0	0	0	0	2640.110	720.030	3360.140	25.288	699	424.703	9.846	0	0.011	0.018	0.002	0.011	0.005	0.654	0.903	0.477	0.661	0.113
Track_700	700	NaN	NaN	41	0	0	0	0	0	9600.400	2160.090	11760.490	37.671	700	493.602	197.870	0	0.006	0.017	0.001	0.005	0.004	0.600	0.972	0.279	0.597	0.192
Track_701	701	NaN	NaN	50	0	0	0	0	0	11760.490	720.030	12480.520	17.450	701	439.221	4.867	0	0.007	0.015	8.412E-4	0.007	0.004	0.498	0.724	0.259	0.509	0.118
Track_702	702	NaN	NaN	13	0	0	0	0	0	2880.120	1920.080	4800.200	9.139	702	237.731	7.668	0	0.005	0.010	0.002	0.006	0.002	0.318	0.438	0.239	0.320	0.047
Track_703	703	NaN	NaN	19	0	0	0	0	0	4320.180	720.030	5040.210	25.219	703	123.851	11.530	0	0.009	0.022	0.001	0.008	0.006	0.769	1.299	0.358	0.757	0.305
Track_704	704	NaN	NaN	3	0	0	0	0	0	480.020	1920.080	2400.100	11.973	704	422.877	196.685	0	0.025	0.028	0.021	0.028	0.005	0.254	0.274	0.233	0.256	0.017
Track_705	705	NaN	NaN	88	0	0	0	0	0	20880.870	1440.060	22320.930	44.596	705	284.578	181.841	0	0.007	0.055	5.568E-4	0.006	0.007	0.414	0.986	0.235	0.376	0.145
Track_706	706	NaN	NaN	18	0	0	0	0	0	4080.170	1680.070	5760.240	14.581	706	168.016	9.228	0	0.007	0.020	8.412E-4	0.005	0.005	0.881	1.116	0.460	0.921	0.165
Track_707	707	NaN	NaN	24	0	0	0	0	0	5520.230	720.030	6240.260	35.456	707	500.486	201.997	0	0.008	0.018	0.001	0.008	0.005	0.429	0.561	0.310	0.436	0.082
Track_708	708	NaN	NaN	10	0	0	0	0	0	2160.090	1440.060	3600.150	3.876	708	217.862	203.378	0	0.007	0.013	0.002	0.006	0.003	0.383	0.460	0.338	0.366	0.044
Track_709	709	NaN	NaN	16	0	0	0	0	0	3600.150	1200.050	4800.200	8.441	709	225.945	202.641	0	0.006	0.013	0.001	0.006	0.003	0.523	0.745	0.261	0.548	0.122
Track_710	710	NaN	NaN	18	0	0	0	0	0	4080.170	1440.060	5520.230	36.281	710	503.129	10.712	0	0.011	0.023	0.003	0.010	0.007	0.592	0.922	0.244	0.619	0.227
Track_711	711	NaN	NaN	6	0	0	0	0	0	1200.050	2160.090	3360.140	12.557	711	477.667	198.191	0	0.011	0.022	0.005	0.009	0.007	0.280	0.361	0.238	0.267	0.047
Track_712	712	NaN	NaN	3	0	0	0	0	0	480.020	2160.090	2640.110	5.086	712	172.174	200.234	0	0.011	0.020	0.003	0.020	0.012	0.289	0.340	0.242	0.286	0.040
Track_713	713	NaN	NaN	14	0	0	0	0	0	3120.130	1200.050	4320.180	13.821	713	494.421	207.671	0	0.008	0.018	0.004	0.007	0.004	0.878	1.350	0.235	1.061	0.371
Track_714	714	NaN	NaN	20	0	0	0	0	0	4560.190	1440.060	6000.250	12.229	714	175.357	203.188	0	0.007	0.015	0.003	0.007	0.003	0.707	0.964	0.281	0.752	0.179
Track_715	715	NaN	NaN	3	0	0	0	0	0	480.020	2160.090	2640.110	1.593	715	284.508	207.641	0	0.003	0.003	0.003	0.003	2.222E-6	0.243	0.249	0.238	0.242	0.005
Track_716	716	NaN	NaN	28	0	0	0	0	0	6480.270	1680.070	8160.340	51.795	716	470.882	12.238	0	0.009	0.018	7.544E-4	0.008	0.005	0.569	1.099	0.286	0.513	0.205
Track_717	717	NaN	NaN	12	0	0	0	0	0	2640.110	2160.090	4800.200	25.038	717	297.203	8.327	0	0.012	0.020	0.003	0.010	0.005	0.989	1.349	0.539	1.049	0.225
Track_718	718	NaN	NaN	8	0	0	0	0	0	1680.070	1440.060	3120.130	7.021	718	149.042	19.163	0	0.013	0.034	0.003	0.008	0.011	0.486	0.643	0.239	0.546	0.136
Track_719	719	NaN	NaN	8	0	0	0	0	0	1680.070	1440.060	3120.130	5.421	719	131.887	215.425	0	0.008	0.016	0.002	0.009	0.005	0.634	0.886	0.440	0.677	0.144
Track_720	720	NaN	NaN	8	0	0	0	0	0	1680.070	720.030	2400.100	2.241	720	253.197	19.049	0	0.006	0.008	0.002	0.007	0.002	0.394	0.461	0.344	0.408	0.041
Track_721	721	NaN	NaN	59	0	0	0	0	0	13920.580	1440.060	15360.640	41.254	721	500.144	220.587	0	0.008	0.060	0.002	0.006	0.009	0.406	0.659	0.237	0.389	0.106
Track_722	722	NaN	NaN	25	0	0	0	0	0	5760.240	1440.060	7200.300	20.006	722	236.960	13.650	0	0.006	0.020	0.001	0.005	0.004	0.418	0.562	0.230	0.432	0.086
Track_723	723	NaN	NaN	18	0	0	0	0	0	4080.170	2160.090	6240.260	12.400	723	187.092	19.111	0	0.008	0.017	0.001	0.008	0.005	0.683	0.894	0.334	0.719	0.160
Track_724	724	NaN	NaN	8	0	0	0	0	0	1680.070	720.030	2400.100	3.566	724	262.150	21.734	0	0.008	0.010	0.006	0.008	0.002	0.369	0.473	0.299	0.352	0.060
Track_725	725	NaN	NaN	3	0	0	0	0	0	480.020	1920.080	2400.100	1.911	725	219.838	216.489	0	0.007	0.009	0.004	0.009	0.004	0.434	0.443	0.427	0.433	0.007
Track_726	726	NaN	NaN	22	0	0	0	0	0	5040.210	960.040	6000.250	10.897	726	184.788	213.078	0	0.006	0.011	0.001	0.006	0.003	0.373	0.549	0.240	0.364	0.088
Track_727	727	NaN	NaN	8	0	0	0	0	0	1680.070	2160.090	3840.160	11.276	727	341.487	20.682	0	0.007	0.011	0.004	0.007	0.002	0.391	0.543	0.259	0.417	0.110
Track_728	728	NaN	NaN	17	0	0	0	0	0	3840.160	1920.080	5760.240	24.560	728	429.926	22.154	0	0.010	0.029	0.004	0.008	0.006	0.378	0.511	0.280	0.361	0.070
Track_729	729	NaN	NaN	49	0	0	0	0	0	11520.480	960.040	12480.520	32.668	729	460.446	20.457	0	0.009	0.023	0.001	0.009	0.005	0.748	1.512	0.251	0.707	0.322
Track_730	730	NaN	NaN	20	0	0	0	0	0	4560.190	1200.050	5760.240	31.885	730	274.010	22.299	0	0.014	0.052	0.004	0.010	0.013	0.526	0.815	0.236	0.535	0.193
Track_731	731	NaN	NaN	15	0	0	0	0	0	3360.140	1200.050	4560.190	31.183	731	504.940	22.759	0	0.011	0.019	0.005	0.012	0.004	0.460	0.652	0.286	0.513	0.120
Track_732	732	NaN	NaN	6	0	0	0	0	0	1200.050	2160.090	3360.140	7.947	732	276.048	27.628	0	0.008	0.012	0.004	0.009	0.003	0.327	0.385	0.248	0.375	0.055
Track_733	733	NaN	NaN	9	0	0	0	0	0	1920.080	720.030	2640.110	11.288	733	132.677	224.545	0	0.009	0.017	0.004	0.008	0.004	0.794	0.996	0.644	0.769	0.106
Track_734	734	NaN	NaN	9	0	0	0	0	0	1920.080	1920.080	3840.160	14.825	734	353.977	30.757	0	0.014	0.026	0.002	0.012	0.009	0.630	0.866	0.332	0.680	0.184
Track_735	735	NaN	NaN	54	0	0	0	0	0	12720.530	720.030	13440.560	37.362	735	432.643	32.668	0	0.007	0.022	0.001	0.007	0.005	0.572	1.026	0.288	0.568	0.168
Track_736	736	NaN	NaN	5	0	0	0	0	0	960.040	2160.090	3120.130	1.811	736	151.947	25.177	0	0.004	0.006	0.002	0.005	0.002	0.442	0.600	0.351	0.423	0.086
Track_737	737	NaN	NaN	14	0	0	0	0	0	3120.130	1920.080	5040.210	5.318	737	200.637	221.067	0	0.007	0.013	0.004	0.007	0.002	0.387	0.521	0.290	0.408	0.074
Track_738	738	NaN	NaN	61	0	0	0	0	0	14400.600	1440.060	15840.660	3.592	738	268.010	219.565	0	0.007	0.016	5.809E-4	0.006	0.004	0.493	0.840	0.251	0.483	0.114
Track_739	739	NaN	NaN	63	0	0	0	0	0	14880.620	720.030	15600.650	26.550	739	166.408	17.533	0	0.008	0.046	8.762E-4	0.007	0.007	0.806	1.325	0.313	0.751	0.264
Track_740	740	NaN	NaN	12	0	0	0	0	0	2640.110	1200.050	3840.160	14.297	740	226.646	226.511	0	0.008	0.014	0.001	0.008	0.004	0.364	0.484	0.271	0.364	0.052
Track_741	741	NaN	NaN	12	0	0	0	0	0	2640.110	1200.050	3840.160	11.238	741	516.989	32.508	0	0.006	0.011	0.002	0.006	0.003	0.364	0.457	0.284	0.371	0.046
Track_742	742	NaN	NaN	7	0	0	0	0	0	1440.060	1200.050	2640.110	14.751	742	163.127	31.221	0	0.012	0.029	0.003	0.013	0.010	0.489	0.625	0.326	0.481	0.086
Track_743	743	NaN	NaN	3	0	0	0	0	0	480.020	2160.090	2640.110	4.778	743	262.054	33.060	0	0.010	0.011	0.009	0.011	0.001	0.253	0.260	0.247	0.252	0.005
Track_744	744	NaN	NaN	9	0	0	0	0	0	1920.080	2160.090	4080.170	7.466	744	494.578	230.709	0	0.008	0.016	0.002	0.009	0.004	0.301	0.342	0.230	0.315	0.031
Track_745	745	NaN	NaN	57	0	0	0	0	0	13440.560	720.030	14160.590	42.630	745	407.913	37.105	0	0.009	0.041	0.001	0.008	0.007	0.608	1.313	0.232	0.609	0.204
Track_746	746	NaN	NaN	17	0	0	0	0	0	3840.160	1680.070	5520.230	9.205	746	133.908	236.443	0	0.006	0.015	7.831E-4	0.006	0.005	0.828	1.099	0.448	0.844	0.172
Track_747	747	NaN	NaN	26	0	0	0	0	0	6000.250	1440.060	7440.310	27.648	747	126.153	239.425	0	0.009	0.022	0.002	0.009	0.004	0.682	1.120	0.384	0.716	0.190
Track_748	748	NaN	NaN	24	0	0	0	0	0	5520.230	1440.060	6960.290	40.629	748	483.515	243.353	0	0.015	0.028	0.004	0.014	0.007	0.578	0.885	0.265	0.629	0.192
Track_749	749	NaN	NaN	13	0	0	0	0	0	2880.120	1920.080	4800.200	10.866	749	261.618	236.004	0	0.013	0.050	0.004	0.010	0.012	0.299	0.361	0.250	0.290	0.034
Track_750	750	NaN	NaN	20	0	0	0	0	0	4560.190	960.040	5520.230	27.432	750	485.213	241.524	0	0.011	0.024	0.002	0.010	0.006	0.536	0.898	0.235	0.521	0.194
Track_751	751	NaN	NaN	36	0	0	0	0	0	8400.350	960.040	9360.390	23.339	751	157.530	241.846	0	0.009	0.051	0.002	0.007	0.008	0.614	1.171	0.259	0.614	0.294
Track_752	752	NaN	NaN	2	0	0	0	0	0	240.010	2160.090	2400.100	1.205	752	186.100	247.081	0	0.005	0.005	0.005	0.005	NaN	0.270	0.295	0.246	0.295	0.025
Track_753	753	NaN	NaN	18	0	0	0	0	0	4080.170	1680.070	5760.240	21.632	753	152.900	33.302	0	0.010	0.035	0.002	0.008	0.008	0.715	1.086	0.380	0.757	0.213
Track_754	754	NaN	NaN	3	0	0	0	0	0	480.020	2160.090	2640.110	0.867	754	130.082	253.774	0	0.003	0.005	0.001	0.005	0.002	0.264	0.302	0.237	0.254	0.028
Track_755	755	NaN	NaN	26	0	0	0	0	0	6000.250	720.030	6720.280	36.222	755	407.627	252.388	0	0.009	0.017	0.001	0.008	0.004	0.482	0.952	0.239	0.431	0.223
Track_756	756	NaN	NaN	14	0	0	0	0	0	3120.130	1440.060	4560.190	9.701	756	188.759	266.288	0	0.007	0.010	0.003	0.007	0.002	0.372	0.461	0.268	0.384	0.059
Track_757	757	NaN	NaN	66	0	0	0	0	0	15600.650	1200.050	16800.700	72.476	757	157.882	271.032	0	0.009	0.034	8.176E-4	0.007	0.007	0.817	1.210	0.293	0.841	0.200
Track_758	758	NaN	NaN	22	0	0	0	0	0	5040.210	1920.080	6960.290	29.580	758	197.870	33.838	0	0.009	0.017	0.002	0.009	0.004	0.422	0.554	0.231	0.470	0.106
Track_759	759	NaN	NaN	10	0	0	0	0	0	2160.090	2160.090	4320.180	15.792	759	457.134	281.972	0	0.010	0.022	0.001	0.010	0.006	0.283	0.324	0.242	0.288	0.029
Track_760	760	NaN	NaN	44	0	0	0	0	0	10320.430	1440.060	11760.490	31.541	760	495.355	30.828	0	0.009	0.019	0.002	0.008	0.004	0.631	1.031	0.272	0.651	0.191
Track_761	761	NaN	NaN	18	0	0	0	0	0	4080.170	1200.050	5280.220	22.545	761	249.457	265.420	0	0.010	0.018	0.002	0.010	0.004	0.480	0.660	0.253	0.506	0.131
Track_762	762	NaN	NaN	88	0	0	0	0	0	20880.870	720.030	21600.900	55.034	762	168.784	262.914	0	0.010	0.052	0.002	0.009	0.007	0.657	1.138	0.259	0.648	0.201
Track_763	763	NaN	NaN	19	0	0	0	0	0	4320.180	720.030	5040.210	13.906	763	469.673	276.056	0	0.010	0.016	0.002	0.011	0.005	0.572	0.817	0.245	0.566	0.151
Track_764	764	NaN	NaN	51	0	0	0	0	0	12000.500	1200.050	13200.550	46.563	764	462.935	291.474	0	0.009	0.024	0.001	0.007	0.005	0.712	1.634	0.233	0.577	0.437
Track_765	765	NaN	NaN	9	0	0	0	0	0	1920.080	1680.070	3600.150	25.660	765	464.052	288.912	0	0.015	0.026	0.004	0.014	0.007	0.391	0.495	0.318	0.378	0.060
Track_766	766	NaN	NaN	42	0	0	0	0	0	9840.410	720.030	10560.440	17.459	766	392.891	45.070	0	0.007	0.017	9.915E-4	0.006	0.004	0.631	1.006	0.232	0.688	0.155
Track_767	767	NaN	NaN	16	0	0	0	0	0	3600.150	720.030	4320.180	4.134	767	168.562	285.420	0	0.013	0.026	0.005	0.010	0.007	0.885	1.534	0.261	0.765	0.438
Track_768	768	NaN	NaN	88	0	0	0	0	0	20880.870	1680.070	22560.940	16.405	768	205.157	284.449	0	0.008	0.022	2.235E-4	0.007	0.005	0.863	1.136	0.424	0.881	0.128
Track_769	769	NaN	NaN	16	0	0	0	0	0	3600.150	1680.070	5280.220	29.634	769	172.463	309.464	0	0.011	0.024	0.002	0.011	0.006	0.774	1.253	0.234	0.906	0.342
Track_770	770	NaN	NaN	13	0	0	0	0	0	2880.120	1680.070	4560.190	25.448	770	502.703	44.846	0	0.010	0.015	0.005	0.010	0.003	0.585	0.799	0.268	0.550	0.151
Track_771	771	NaN	NaN	7	0	0	0	0	0	1440.060	1680.070	3120.130	15.088	771	469.407	304.811	0	0.013	0.024	0.006	0.011	0.006	0.437	0.588	0.320	0.407	0.094
Track_772	772	NaN	NaN	10	0	0	0	0	0	2160.090	2160.090	4320.180	12.762	772	156.942	46.646	0	0.011	0.029	0.004	0.008	0.008	0.436	0.740	0.253	0.506	0.149
Track_773	773	NaN	NaN	21	0	0	0	0	0	4800.200	960.040	5760.240	21.039	773	261.853	48.588	0	0.006	0.011	6.693E-4	0.007	0.003	0.503	0.590	0.389	0.496	0.059
Track_774	774	NaN	NaN	15	0	0	0	0	0	3360.140	1680.070	5040.210	13.515	774	175.067	51.265	0	0.015	0.051	0.003	0.012	0.012	0.436	0.649	0.245	0.416	0.116
Track_775	775	NaN	NaN	48	0	0	0	0	0	11280.470	1440.060	12720.530	30.212	775	443.425	55.273	0	0.007	0.032	6.878E-4	0.006	0.005	0.656	0.973	0.236	0.629	0.179
Track_776	776	NaN	NaN	20	0	0	0	0	0	4560.190	1920.080	6480.270	27.572	776	123.450	50.283	0	0.010	0.033	0.002	0.009	0.007	0.480	0.692	0.246	0.482	0.122
Track_777	777	NaN	NaN	25	0	0	0	0	0	5760.240	1200.050	6960.290	28.134	777	276.734	55.253	0	0.008	0.045	0.003	0.006	0.008	0.325	0.415	0.257	0.327	0.043
Track_778	778	NaN	NaN	6	0	0	0	0	0	1200.050	1680.070	2880.120	2.168	778	190.067	59.162	0	0.006	0.010	0.003	0.005	0.003	0.380	0.437	0.292	0.413	0.062
Track_779	779	NaN	NaN	14	0	0	0	0	0	3120.130	1440.060	4560.190	9.843	779	218.357	58.919	0	0.006	0.010	0.002	0.007	0.003	0.379	0.648	0.233	0.351	0.104
Track_780	780	NaN	NaN	79	0	0	0	0	0	18720.780	2160.090	20880.870	81.606	780	480.842	78.685	0	0.008	0.032	8.150E-4	0.006	0.005	0.481	0.739	0.283	0.499	0.099
Track_781	781	NaN	NaN	31	0	0	0	0	0	7200.300	1680.070	8880.370	3.450	781	206.393	59.582	0	0.007	0.017	0.001	0.007	0.005	0.613	0.894	0.292	0.586	0.164
Track_782	782	NaN	NaN	14	0	0	0	0	0	3120.130	1680.070	4800.200	16.579	782	305.846	63.490	0	0.007	0.011	0.002	0.007	0.002	0.367	0.443	0.267	0.381	0.052
Track_783	783	NaN	NaN	57	0	0	0	0	0	13440.560	1680.070	15120.630	37.962	783	154.294	72.902	0	0.009	0.030	5.136E-4	0.008	0.005	0.911	1.609	0.265	0.846	0.352
Track_784	784	NaN	NaN	18	0	0	0	0	0	4080.170	1200.050	5280.220	32.236	784	502.382	64.148	0	0.008	0.016	0.002	0.009	0.005	0.489	0.634	0.249	0.514	0.112
Track_785	785	NaN	NaN	14	0	0	0	0	0	3120.130	960.040	4080.170	27.294	785	502.984	71.248	0	0.010	0.019	0.002	0.010	0.004	0.433	0.556	0.253	0.476	0.100
Track_786	786	NaN	NaN	5	0	0	0	0	0	960.040	2160.090	3120.130	9.462	786	460.402	68.925	0	0.011	0.015	0.008	0.013	0.003	0.412	0.474	0.335	0.445	0.054
Track_787	787	NaN	NaN	51	0	0	0	0	0	12000.500	1920.080	13920.580	46.259	787	482.562	67.673	0	0.009	0.049	0.003	0.007	0.007	0.508	0.770	0.232	0.519	0.163
Track_788	788	NaN	NaN	16	0	0	0	0	0	3600.150	2160.090	5760.240	32.567	788	507.076	77.461	0	0.010	0.018	0.002	0.010	0.004	0.514	0.721	0.270	0.608	0.157
Track_789	789	NaN	NaN	6	0	0	0	0	0	1200.050	1680.070	2880.120	8.233	789	150.922	75.369	0	0.015	0.031	0.003	0.009	0.012	0.430	0.508	0.250	0.475	0.087
Track_790	790	NaN	NaN	28	0	0	0	0	0	6480.270	1440.060	7920.330	39.301	790	452.474	75.037	0	0.009	0.031	9.286E-4	0.008	0.006	0.426	0.547	0.270	0.426	0.059
Track_791	791	NaN	NaN	52	0	0	0	0	0	12240.510	960.040	13200.550	56.934	791	481.908	76.235	0	0.007	0.017	0.001	0.007	0.004	0.533	0.805	0.246	0.525	0.140
Track_792	792	NaN	NaN	30	0	0	0	0	0	6960.290	1920.080	8880.370	43.962	792	494.245	85.782	0	0.007	0.022	9.977E-4	0.007	0.004	0.450	0.728	0.234	0.392	0.176
Track_793	793	NaN	NaN	19	0	0	0	0	0	4320.180	720.030	5040.210	10.254	793	151.606	83.964	0	0.008	0.023	7.322E-4	0.008	0.005	0.920	1.254	0.268	1.045	0.285
Track_794	794	NaN	NaN	10	0	0	0	0	0	2160.090	1920.080	4080.170	8.708	794	247.317	87.430	0	0.005	0.008	0.004	0.005	0.002	0.335	0.420	0.242	0.351	0.061
Track_795	795	NaN	NaN	7	0	0	0	0	0	1440.060	1680.070	3120.130	3.584	795	126.626	93.689	0	0.009	0.015	0.005	0.008	0.004	0.464	0.580	0.298	0.535	0.119
Track_796	796	NaN	NaN	41	0	0	0	0	0	9600.400	960.040	10560.440	49.224	796	482.706	90.792	0	0.010	0.020	0.001	0.010	0.004	0.544	0.817	0.272	0.553	0.137
Track_797	797	NaN	NaN	105	0	0	0	0	0	24961.040	1440.060	26401.100	106.144	797	474.042	112.704	0	0.007	0.040	0.001	0.006	0.005	0.949	1.751	0.268	0.961	0.366
Track_798	798	NaN	NaN	14	0	0	0	0	0	3120.130	2160.090	5280.220	19.187	798	126.294	94.431	0	0.010	0.028	0.002	0.009	0.008	0.639	1.363	0.256	0.468	0.355
Track_799	799	NaN	NaN	35	0	0	0	0	0	8160.340	960.040	9120.380	18.383	799	180.305	92.491	0	0.007	0.027	6.079E-4	0.006	0.006	0.623	0.792	0.235	0.632	0.125
Track_800	800	NaN	NaN	52	0	0	0	0	0	12240.510	2160.090	14400.600	17.407	800	182.447	93.106	0	0.011	0.051	5.509E-4	0.009	0.008	0.642	1.021	0.232	0.669	0.175
Track_801	801	NaN	NaN	15	0	0	0	0	0	3360.140	1200.050	4560.190	28.740	801	502.074	102.213	0	0.009	0.016	0.002	0.011	0.004	0.532	0.667	0.316	0.530	0.097
Track_802	802	NaN	NaN	12	0	0	0	0	0	2640.110	2160.090	4800.200	9.523	802	133.183	101.590	0	0.007	0.015	0.002	0.007	0.004	0.648	0.860	0.421	0.645	0.150
Track_803	803	NaN	NaN	3	0	0	0	0	0	480.020	1920.080	2400.100	3.168	803	213.266	104.369	0	0.007	0.010	0.004	0.010	0.004	0.306	0.337	0.283	0.297	0.023
Track_804	804	NaN	NaN	70	0	0	0	0	0	16560.690	960.040	17520.730	15.340	804	351.942	102.674	0	0.008	0.017	0.001	0.008	0.004	0.653	0.941	0.353	0.650	0.102
Track_805	805	NaN	NaN	8	0	0	0	0	0	1680.070	1440.060	3120.130	3.705	805	433.908	101.371	0	0.009	0.018	0.001	0.006	0.006	0.481	0.662	0.329	0.543	0.130
Track_806	806	NaN	NaN	19	0	0	0	0	0	4320.180	1200.050	5520.230	17.943	806	140.986	103.933	0	0.011	0.026	0.001	0.011	0.006	0.575	0.864	0.299	0.561	0.155
Track_807	807	NaN	NaN	20	0	0	0	0	0	4560.190	2160.090	6720.280	17.846	807	160.746	100.781	0	0.007	0.015	3.961E-4	0.006	0.004	0.788	1.027	0.581	0.776	0.121
Track_808	808	NaN	NaN	79	0	0	0	0	0	18720.780	1200.050	19920.830	73.749	808	484.428	115.068	0	0.006	0.014	5.809E-4	0.006	0.003	0.975	1.760	0.266	0.911	0.383
Track_809	809	NaN	NaN	26	0	0	0	0	0	6000.250	1440.060	7440.310	7.913	809	222.667	117.823	0	0.010	0.054	8.407E-4	0.007	0.011	0.385	0.543	0.234	0.387	0.099
Track_810	810	NaN	NaN	14	0	0	0	0	0	3120.130	2160.090	5280.220	20.137	810	328.751	102.124	0	0.008	0.031	7.521E-4	0.007	0.008	0.293	0.381	0.239	0.299	0.041
Track_811	811	NaN	NaN	31	0	0	0	0	0	7200.300	960.040	8160.340	11.824	811	151.746	110.800	0	0.008	0.025	0.002	0.007	0.005	0.830	1.314	0.296	0.839	0.246
Track_812	812	NaN	NaN	22	0	0	0	0	0	5040.210	1920.080	6960.290	16.596	812	360.528	115.632	0	0.007	0.017	4.017E-4	0.006	0.004	0.652	0.906	0.289	0.676	0.136
Track_813	813	NaN	NaN	45	0	0	0	0	0	10560.440	2160.090	12720.530	33.172	813	246.207	104.902	0	0.010	0.027	0.002	0.008	0.006	0.348	0.442	0.236	0.353	0.057
Track_814	814	NaN	NaN	11	0	0	0	0	0	2400.100	720.030	3120.130	7.263	814	169.610	123.171	0	0.016	0.061	0.006	0.009	0.017	0.492	0.809	0.270	0.404	0.186
Track_815	815	NaN	NaN	76	0	0	0	0	0	18000.750	960.040	18960.790	64.733	815	502.059	128.512	0	0.007	0.060	5.309E-4	0.006	0.007	0.623	0.890	0.261	0.602	0.168
Track_816	816	NaN	NaN	13	0	0	0	0	0	2880.120	1920.080	4800.200	14.534	816	146.433	120.651	0	0.006	0.010	0.002	0.007	0.003	0.415	0.610	0.252	0.421	0.110
Track_817	817	NaN	NaN	25	0	0	0	0	0	5760.240	1680.070	7440.310	37.826	817	493.109	122.154	0	0.008	0.019	8.524E-4	0.007	0.005	0.517	0.695	0.235	0.524	0.093
Track_818	818	NaN	NaN	9	0	0	0	0	0	1920.080	1440.060	3360.140	13.822	818	490.847	125.018	0	0.010	0.019	0.002	0.010	0.005	0.497	0.709	0.301	0.508	0.141
Track_819	819	NaN	NaN	31	0	0	0	0	0	7200.300	960.040	8160.340	16.458	819	149.740	122.297	0	0.007	0.014	4.284E-4	0.007	0.003	1.013	1.485	0.597	1.004	0.259
Track_820	820	NaN	NaN	4	0	0	0	0	0	720.030	1920.080	2640.110	2.681	820	113.678	130.784	0	0.008	0.014	0.004	0.005	0.005	0.290	0.338	0.264	0.284	0.028
Track_821	821	NaN	NaN	18	0	0	0	0	0	4080.170	1440.060	5520.230	28.435	821	495.367	132.141	0	0.008	0.018	0.002	0.007	0.004	0.495	0.648	0.256	0.546	0.131
Track_822	822	NaN	NaN	32	0	0	0	0	0	7440.310	2160.090	9600.400	13.331	822	290.191	128.678	0	0.009	0.016	7.338E-4	0.008	0.004	0.531	0.710	0.308	0.538	0.070
Track_823	823	NaN	NaN	18	0	0	0	0	0	4080.170	1680.070	5760.240	35.602	823	502.138	136.991	0	0.009	0.018	0.001	0.007	0.005	0.498	0.726	0.333	0.468	0.119
Track_824	824	NaN	NaN	8	0	0	0	0	0	1680.070	1680.070	3360.140	6.131	824	272.599	135.996	0	0.009	0.013	0.002	0.012	0.005	0.460	0.586	0.319	0.481	0.100
Track_825	825	NaN	NaN	9	0	0	0	0	0	1920.080	720.030	2640.110	13.686	825	212.008	138.979	0	0.010	0.041	0.001	0.008	0.013	0.273	0.330	0.236	0.267	0.028
Track_826	826	NaN	NaN	25	0	0	0	0	0	5760.240	1920.080	7680.320	26.107	826	400.339	141.664	0	0.008	0.020	7.460E-4	0.008	0.004	0.407	0.540	0.249	0.433	0.080
Track_827	827	NaN	NaN	9	0	0	0	0	0	1920.080	1200.050	3120.130	6.924	827	187.596	145.431	0	0.010	0.038	3.872E-4	0.009	0.012	0.331	0.455	0.261	0.310	0.054
Track_828	828	NaN	NaN	3	0	0	0	0	0	480.020	2160.090	2640.110	0.621	828	285.957	149.342	0	0.004	0.005	0.003	0.005	0.002	0.273	0.288	0.250	0.282	0.016
Track_829	829	NaN	NaN	101	0	0	0	0	0	24001.000	720.030	24721.030	17.821	829	367.193	144.524	0	0.007	0.039	8.133E-4	0.007	0.005	0.577	1.268	0.232	0.623	0.220
Track_830	830	NaN	NaN	5	0	0	0	0	0	960.040	2160.090	3120.130	1.621	830	115.770	149.911	0	0.009	0.014	0.007	0.009	0.003	0.268	0.320	0.238	0.260	0.027
Track_831	831	NaN	NaN	17	0	0	0	0	0	3840.160	1200.050	5040.210	3.104	831	140.529	151.486	0	0.010	0.031	0.004	0.007	0.007	0.747	0.984	0.338	0.794	0.177
Track_832	832	NaN	NaN	61	0	0	0	0	0	14400.600	1440.060	15840.660	53.232	832	477.091	155.558	0	0.008	0.038	5.109E-4	0.006	0.007	0.443	0.763	0.230	0.419	0.140
Track_833	833	NaN	NaN	123	0	0	0	0	0	29281.220	720.030	30001.250	22.781	833	344.055	140.384	0	0.007	0.019	9.404E-4	0.006	0.004	0.527	0.744	0.234	0.530	0.120
Track_834	834	NaN	NaN	13	0	0	0	0	0	2880.120	720.030	3600.150	18.430	834	150.218	155.627	0	0.009	0.021	0.001	0.009	0.006	0.620	0.951	0.316	0.577	0.191
Track_835	835	NaN	NaN	24	0	0	0	0	0	5520.230	1440.060	6960.290	21.711	835	124.289	154.713	0	0.009	0.035	0.002	0.008	0.007	0.810	1.379	0.258	0.809	0.281
Track_836	836	NaN	NaN	12	0	0	0	0	0	2640.110	1200.050	3840.160	17.037	836	420.434	160.348	0	0.010	0.017	0.003	0.009	0.005	0.284	0.355	0.232	0.282	0.035
Track_837	837	NaN	NaN	34	0	0	0	0	0	7920.330	1200.050	9120.380	19.830	837	289.672	155.373	0	0.007	0.017	6.940E-4	0.005	0.004	0.389	0.541	0.261	0.362	0.073
Track_838	838	NaN	NaN	25	0	0	0	0	0	5760.240	2160.090	7920.330	39.187	838	501.313	159.887	0	0.007	0.014	2.098E-4	0.009	0.004	0.595	0.831	0.234	0.663	0.198
Track_839	839	NaN	NaN	14	0	0	0	0	0	3120.130	1680.070	4800.200	21.272	839	256.249	156.002	0	0.009	0.015	0.006	0.009	0.003	0.426	0.558	0.284	0.453	0.074
Track_840	840	NaN	NaN	26	0	0	0	0	0	6000.250	2160.090	8160.340	23.530	840	172.494	155.123	0	0.008	0.026	5.613E-4	0.007	0.005	0.746	1.209	0.299	0.728	0.250
Track_841	841	NaN	NaN	12	0	0	0	0	0	2640.110	1200.050	3840.160	23.347	841	358.575	166.618	0	0.012	0.024	0.003	0.010	0.006	0.659	1.139	0.259	0.725	0.332
Track_842	842	NaN	NaN	8	0	0	0	0	0	1680.070	2160.090	3840.160	6.510	842	109.956	170.431	0	0.006	0.011	0.003	0.005	0.003	0.321	0.418	0.241	0.352	0.062
Track_843	843	NaN	NaN	63	0	0	0	0	0	14880.620	1200.050	16080.670	25.701	843	227.626	170.810	0	0.009	0.041	1.760E-4	0.008	0.007	0.514	0.996	0.236	0.461	0.198
Track_844	844	NaN	NaN	6	0	0	0	0	0	1200.050	960.040	2160.090	8.776	844	325.671	10.187	0	0.008	0.015	0.005	0.006	0.005	0.289	0.343	0.248	0.300	0.033
Track_845	845	NaN	NaN	3	0	0	0	0	0	480.020	960.040	1440.060	2.622	845	170.792	224.072	0	0.006	0.006	0.005	0.006	7.015E-4	0.400	0.427	0.365	0.409	0.026
Track_846	846	NaN	NaN	3	0	0	0	0	0	480.020	960.040	1440.060	2.100	846	110.854	22.549	0	0.005	0.006	0.003	0.006	0.002	0.282	0.309	0.247	0.290	0.026
Track_847	847	NaN	NaN	3	0	0	0	0	0	480.020	960.040	1440.060	1.107	847	255.076	241.121	0	0.002	0.004	9.587E-4	0.004	0.002	0.269	0.298	0.249	0.260	0.021
Track_848	848	NaN	NaN	5	0	0	0	0	0	960.040	960.040	1920.080	5.940	848	514.100	242.096	0	0.011	0.015	0.006	0.013	0.004	0.288	0.351	0.232	0.292	0.039
Track_849	849	NaN	NaN	3	0	0	0	0	0	480.020	720.030	1200.050	7.122	849	213.756	44.193	0	0.016	0.028	0.005	0.028	0.016	0.442	0.665	0.300	0.362	0.159
Track_850	850	NaN	NaN	4	0	0	0	0	0	720.030	720.030	1440.060	0.775	850	443.642	271.764	0	0.005	0.007	0.003	0.005	0.002	0.356	0.382	0.338	0.354	0.016
Track_851	851	NaN	NaN	6	0	0	0	0	0	1200.050	960.040	2160.090	10.932	851	108.035	50.564	0	0.010	0.019	0.006	0.007	0.005	0.338	0.487	0.233	0.345	0.081
Track_852	852	NaN	NaN	3	0	0	0	0	0	480.020	720.030	1200.050	6.312	852	159.890	56.623	0	0.018	0.018	0.017	0.018	7.298E-4	0.373	0.478	0.273	0.367	0.084
Track_853	853	NaN	NaN	3	0	0	0	0	0	480.020	720.030	1200.050	0.984	853	198.177	63.755	0	0.005	0.006	0.003	0.006	0.002	0.257	0.265	0.245	0.260	0.009
Track_854	854	NaN	NaN	5	0	0	0	0	0	960.040	720.030	1680.070	4.130	854	166.117	104.501	0	0.011	0.016	0.007	0.010	0.004	0.438	0.480	0.345	0.446	0.049
Track_855	855	NaN	NaN	4	0	0	0	0	0	720.030	720.030	1440.060	1.470	855	211.145	106.647	0	0.007	0.010	0.004	0.007	0.003	0.283	0.337	0.249	0.291	0.035
Track_856	856	NaN	NaN	7	0	0	0	0	0	1440.060	720.030	2160.090	1.383	856	524.034	127.336	0	0.007	0.009	0.006	0.007	9.653E-4	0.363	0.443	0.270	0.370	0.062
Track_857	857	NaN	NaN	4	0	0	0	0	0	720.030	960.040	1680.070	4.199	857	513.231	136.032	0	0.008	0.014	0.005	0.007	0.005	0.286	0.350	0.231	0.291	0.043
Track_858	858	NaN	NaN	7	0	0	0	0	0	1440.060	720.030	2160.090	7.140	858	125.750	136.992	0	0.006	0.014	0.001	0.005	0.004	0.532	0.673	0.337	0.562	0.115
Track_859	859	NaN	NaN	3	0	0	0	0	0	480.020	960.040	1440.060	1.569	859	121.156	158.395	0	0.004	0.007	4.358E-4	0.007	0.004	0.286	0.322	0.233	0.302	0.038
Track_860	860	NaN	NaN	6	0	0	0	0	0	1200.050	720.030	1920.080	16.427	860	417.533	172.678	0	0.015	0.020	0.008	0.017	0.004	0.335	0.365	0.293	0.341	0.024
Track_861	861	NaN	NaN	2	0	0	0	0	0	240.010	960.040	1200.050	0.000	861	161.915	0.000	0	0.000	0.000	0.000	0.000	NaN	0.245	0.250	0.240	0.250	0.005
Track_862	862	NaN	NaN	4	0	0	0	0	0	720.030	720.030	1440.060	7.268	862	507.599	0.000	0	0.010	0.016	0.002	0.013	0.007	0.876	1.282	0.568	0.958	0.273
Track_863	863	NaN	NaN	3	0	0	0	0	0	480.020	960.040	1440.060	1.299	863	183.973	208.241	0	0.003	0.003	0.003	0.003	1.576E-4	0.426	0.481	0.390	0.408	0.039
Track_864	864	NaN	NaN	3	0	0	0	0	0	480.020	720.030	1200.050	3.436	864	194.852	3.784	0	0.009	0.010	0.008	0.010	0.001	0.376	0.449	0.280	0.400	0.071
Track_865	865	NaN	NaN	4	0	0	0	0	0	720.030	1440.060	2160.090	2.243	865	228.463	118.459	0	0.005	0.007	0.003	0.006	0.002	0.369	0.414	0.270	0.411	0.059
Track_866	866	NaN	NaN	4	0	0	0	0	0	720.030	1440.060	2160.090	4.621	866	508.169	141.257	0	0.007	0.015	0.003	0.003	0.007	0.397	0.479	0.245	0.438	0.090
Track_867	867	NaN	NaN	2	0	0	0	0	0	240.010	1680.070	1920.080	3.617	867	203.718	207.159	0	0.015	0.015	0.015	0.015	NaN	0.373	0.504	0.242	0.504	0.131
Track_868	868	NaN	NaN	4	0	0	0	0	0	720.030	1440.060	2160.090	5.305	868	306.163	213.319	0	0.008	0.011	0.007	0.008	0.002	0.257	0.283	0.231	0.260	0.018
Track_869	869	NaN	NaN	4	0	0	0	0	0	720.030	1440.060	2160.090	6.504	869	456.971	265.923	0	0.011	0.014	0.007	0.011	0.003	0.303	0.396	0.231	0.302	0.060
Track_870	870	NaN	NaN	2	0	0	0	0	0	240.010	1680.070	1920.080	0.958	870	250.874	4.546	0	0.004	0.004	0.004	0.004	NaN	0.277	0.296	0.259	0.296	0.018
Track_871	871	NaN	NaN	76	0	0	0	0	0	18000.750	1440.060	19440.810	55.635	871	421.351	28.199	0	0.007	0.034	0.001	0.007	0.005	0.578	0.805	0.232	0.601	0.128
Track_872	872	NaN	NaN	3	0	0	0	0	0	480.020	1680.070	2160.090	2.894	872	497.463	57.353	0	0.011	0.014	0.007	0.014	0.005	0.288	0.302	0.281	0.282	0.010
Track_873	873	NaN	NaN	2	0	0	0	0	0	240.010	720.030	960.040	7.131	873	480.650	293.792	0	0.030	0.030	0.030	0.030	NaN	0.301	0.332	0.270	0.332	0.031
Track_874	874	NaN	NaN	2	0	0	0	0	0	240.010	1440.060	1680.070	1.129	874	178.796	163.441	0	0.005	0.005	0.005	0.005	NaN	0.254	0.269	0.239	0.269	0.015
Track_875	875	NaN	NaN	2	0	0	0	0	0	240.010	1440.060	1680.070	0.117	875	515.084	184.432	0	4.868E-4	4.868E-4	4.868E-4	4.868E-4	NaN	0.277	0.296	0.258	0.296	0.019
Track_876	876	NaN	NaN	2	0	0	0	0	0	240.010	1440.060	1680.070	4.193	876	185.156	21.463	0	0.017	0.017	0.017	0.017	NaN	0.307	0.365	0.249	0.365	0.058
Track_877	877	NaN	NaN	3	0	0	0	0	0	480.020	1200.050	1680.070	1.888	877	290.601	188.395	0	0.009	0.013	0.005	0.013	0.005	0.256	0.270	0.242	0.257	0.011
Track_878	878	NaN	NaN	2	0	0	0	0	0	240.010	1440.060	1680.070	0.558	878	518.839	193.901	0	0.002	0.002	0.002	0.002	NaN	0.261	0.277	0.245	0.277	0.016
Track_879	879	NaN	NaN	2	0	0	0	0	0	240.010	1440.060	1680.070	1.204	879	399.679	222.628	0	0.005	0.005	0.005	0.005	NaN	0.243	0.246	0.240	0.246	0.003
Track_880	880	NaN	NaN	3	0	0	0	0	0	480.020	1200.050	1680.070	2.077	880	191.770	245.863	0	0.015	0.019	0.011	0.019	0.006	0.473	0.888	0.248	0.283	0.294
Track_881	881	NaN	NaN	3	0	0	0	0	0	480.020	1200.050	1680.070	0.822	881	213.244	83.166	0	0.003	0.004	0.002	0.004	0.002	0.428	0.489	0.343	0.453	0.062
Track_882	882	NaN	NaN	53	0	0	0	0	0	12480.520	2400.100	14880.620	29.280	882	187.075	61.867	0	0.009	0.058	6.716E-4	0.007	0.009	0.531	0.903	0.273	0.507	0.159
Track_883	883	NaN	NaN	5	0	0	0	0	0	960.040	2400.100	3360.140	5.312	883	205.745	104.559	0	0.009	0.014	0.004	0.009	0.004	0.323	0.406	0.237	0.324	0.074
Track_884	884	NaN	NaN	78	0	0	0	0	0	18480.770	2400.100	20880.870	29.297	884	414.925	101.763	0	0.007	0.032	3.579E-4	0.006	0.005	0.419	0.607	0.235	0.440	0.091
Track_885	885	NaN	NaN	40	0	0	0	0	0	9360.390	2400.100	11760.490	29.958	885	207.716	119.993	0	0.009	0.027	0.001	0.007	0.006	0.544	0.864	0.237	0.580	0.173
Track_886	886	NaN	NaN	58	0	0	0	0	0	13680.570	2400.100	16080.670	35.282	886	285.056	130.118	0	0.008	0.022	0.001	0.007	0.005	0.611	0.979	0.260	0.646	0.181
Track_887	887	NaN	NaN	24	0	0	0	0	0	5520.230	2400.100	7920.330	46.049	887	496.378	148.493	0	0.009	0.050	0.002	0.008	0.010	0.444	0.702	0.253	0.453	0.130
Track_888	888	NaN	NaN	9	0	0	0	0	0	1920.080	2400.100	4320.180	11.184	888	113.478	159.109	0	0.008	0.013	0.003	0.008	0.003	0.279	0.329	0.248	0.273	0.029
Track_889	889	NaN	NaN	75	0	0	0	0	0	17760.740	2400.100	20160.840	11.250	889	358.209	146.349	0	0.006	0.017	2.962E-4	0.006	0.004	0.538	0.803	0.231	0.555	0.156
Track_890	890	NaN	NaN	75	0	0	0	0	0	17760.740	2400.100	20160.840	31.206	890	300.491	161.760	0	0.008	0.018	0.001	0.007	0.004	0.411	0.608	0.255	0.402	0.072
Track_891	891	NaN	NaN	10	0	0	0	0	0	2160.090	2400.100	4560.190	2.649	891	130.916	185.173	0	0.006	0.009	0.003	0.006	0.002	0.932	1.075	0.643	0.982	0.128
Track_892	892	NaN	NaN	6	0	0	0	0	0	1200.050	2400.100	3600.150	7.479	892	239.897	193.065	0	0.009	0.012	0.006	0.008	0.003	0.355	0.397	0.314	0.353	0.026
Track_893	893	NaN	NaN	74	0	0	0	0	0	17520.730	2400.100	19920.830	15.862	893	124.412	186.415	0	0.007	0.040	5.115E-4	0.006	0.006	0.859	1.484	0.233	0.907	0.385
Track_894	894	NaN	NaN	2	0	0	0	0	0	240.010	2400.100	2640.110	1.699	894	269.991	214.751	0	0.007	0.007	0.007	0.007	NaN	0.259	0.260	0.258	0.260	0.001
Track_895	895	NaN	NaN	19	0	0	0	0	0	4320.180	2400.100	6720.280	28.285	895	493.970	223.514	0	0.008	0.019	0.001	0.009	0.005	0.662	0.954	0.314	0.692	0.132
Track_896	896	NaN	NaN	5	0	0	0	0	0	960.040	2400.100	3360.140	0.405	896	484.993	231.659	0	0.006	0.010	0.004	0.005	0.003	0.318	0.425	0.257	0.294	0.064
Track_897	897	NaN	NaN	47	0	0	0	0	0	11040.460	2400.100	13440.560	35.421	897	187.114	233.943	0	0.010	0.028	0.002	0.008	0.005	0.791	1.307	0.384	0.808	0.214
Track_898	898	NaN	NaN	78	0	0	0	0	0	18480.770	2400.100	20880.870	65.241	898	175.143	284.982	0	0.010	0.051	7.885E-4	0.009	0.008	0.811	1.551	0.233	0.739	0.379
Track_899	899	NaN	NaN	10	0	0	0	0	0	2160.090	2400.100	4560.190	10.682	899	448.858	15.500	0	0.008	0.015	0.002	0.007	0.004	0.675	0.832	0.272	0.706	0.150
Track_900	900	NaN	NaN	2	0	0	0	0	0	240.010	2400.100	2640.110	1.319	900	161.652	22.791	0	0.005	0.005	0.005	0.005	NaN	0.338	0.380	0.296	0.380	0.042
Track_901	901	NaN	NaN	72	0	0	0	0	0	17040.710	2400.100	19440.810	66.534	901	442.283	35.432	0	0.007	0.014	5.373E-4	0.007	0.004	0.497	0.865	0.272	0.455	0.157
Track_902	902	NaN	NaN	31	0	0	0	0	0	7200.300	2400.100	9600.400	2.714	902	132.224	28.557	0	0.010	0.023	0.001	0.010	0.005	1.146	1.615	0.263	1.333	0.421
Track_903	903	NaN	NaN	22	0	0	0	0	0	5040.210	2400.100	7440.310	31.236	903	503.591	43.663	0	0.008	0.024	0.001	0.006	0.005	0.590	0.827	0.312	0.614	0.160
Track_904	904	NaN	NaN	2	0	0	0	0	0	240.010	1200.050	1440.060	1.615	904	289.508	0.000	0	0.007	0.007	0.007	0.007	NaN	0.295	0.302	0.287	0.302	0.007
Track_905	905	NaN	NaN	2	0	0	0	0	0	240.010	1200.050	1440.060	1.175	905	193.111	77.080	0	0.005	0.005	0.005	0.005	NaN	0.307	0.316	0.298	0.316	0.009
Track_906	906	NaN	NaN	2	0	0	0	0	0	240.010	1200.050	1440.060	2.204	906	212.766	225.386	0	0.009	0.009	0.009	0.009	NaN	0.291	0.293	0.289	0.293	0.002
Track_907	907	NaN	NaN	9	0	0	0	0	0	1920.080	3600.150	5520.230	1.981	907	178.240	231.605	0	0.009	0.013	0.002	0.010	0.004	0.524	0.702	0.360	0.531	0.117
Track_908	908	NaN	NaN	17	0	0	0	0	0	3840.160	3360.140	7200.300	20.372	908	508.988	231.774	0	0.008	0.018	0.002	0.008	0.005	1.033	1.413	0.333	1.144	0.339
Track_909	909	NaN	NaN	47	0	0	0	0	0	11040.460	3600.150	14640.610	4.963	909	196.100	226.800	0	0.008	0.030	1.491E-4	0.007	0.005	0.470	0.723	0.246	0.435	0.152
Track_910	910	NaN	NaN	5	0	0	0	0	0	960.040	3840.160	4800.200	5.715	910	134.813	247.171	0	0.007	0.009	0.006	0.008	0.001	0.439	0.527	0.356	0.405	0.069
Track_911	911	NaN	NaN	51	0	0	0	0	0	12000.500	3120.130	15120.630	18.253	911	280.315	234.493	0	0.008	0.022	0.001	0.007	0.005	0.734	0.856	0.329	0.759	0.101
Track_912	912	NaN	NaN	3	0	0	0	0	0	480.020	4080.170	4560.190	3.929	912	251.309	238.087	0	0.008	0.010	0.006	0.010	0.003	0.299	0.309	0.282	0.307	0.012
Track_913	913	NaN	NaN	23	0	0	0	0	0	5280.220	2640.110	7920.330	46.447	913	489.086	246.709	0	0.010	0.023	0.004	0.009	0.004	0.713	1.018	0.332	0.646	0.221
Track_914	914	NaN	NaN	45	0	0	0	0	0	10560.440	2880.120	13440.560	9.190	914	290.056	245.448	0	0.007	0.014	5.561E-4	0.006	0.003	0.484	0.811	0.231	0.437	0.160
Track_915	915	NaN	NaN	21	0	0	0	0	0	4800.200	3360.140	8160.340	34.205	915	494.787	269.670	0	0.009	0.017	0.002	0.010	0.004	0.356	0.457	0.268	0.337	0.060
Track_916	916	NaN	NaN	8	0	0	0	0	0	1680.070	4080.170	5760.240	20.289	916	343.795	262.071	0	0.013	0.021	0.008	0.011	0.005	0.342	0.578	0.246	0.338	0.098
Track_917	917	NaN	NaN	28	0	0	0	0	0	6480.270	3360.140	9840.410	43.112	917	473.047	255.122	0	0.011	0.024	0.002	0.012	0.007	0.499	0.821	0.249	0.504	0.160
Track_918	918	NaN	NaN	6	0	0	0	0	0	1200.050	3840.160	5040.210	4.135	918	151.699	268.533	0	0.007	0.011	0.003	0.007	0.003	0.627	0.757	0.408	0.690	0.126
Track_919	919	NaN	NaN	18	0	0	0	0	0	4080.170	4080.170	8160.340	25.726	919	197.531	265.132	0	0.008	0.015	4.398E-4	0.008	0.004	0.453	0.834	0.251	0.437	0.136
Track_920	920	NaN	NaN	22	0	0	0	0	0	5040.210	3600.150	8640.360	51.371	920	484.720	255.296	0	0.012	0.033	0.003	0.011	0.007	0.569	0.815	0.338	0.585	0.130
Track_921	921	NaN	NaN	8	0	0	0	0	0	1680.070	3600.150	5280.220	1.413	921	158.427	274.134	0	0.004	0.007	0.003	0.004	0.002	0.441	0.742	0.230	0.412	0.191
Track_922	922	NaN	NaN	16	0	0	0	0	0	3600.150	4080.170	7680.320	20.910	922	212.448	266.800	0	0.011	0.030	7.449E-4	0.008	0.008	0.682	1.122	0.337	0.739	0.257
Track_923	923	NaN	NaN	22	0	0	0	0	0	5040.210	4080.170	9120.380	38.943	923	142.165	269.958	0	0.011	0.053	7.071E-4	0.010	0.011	0.718	0.925	0.250	0.792	0.167
Track_924	924	NaN	NaN	27	0	0	0	0	0	6240.260	2880.120	9120.380	42.015	924	201.418	273.587	0	0.011	0.060	0.003	0.009	0.011	0.442	0.846	0.250	0.434	0.169
Track_925	925	NaN	NaN	7	0	0	0	0	0	1440.060	4080.170	5520.230	12.253	925	457.029	295.390	0	0.010	0.014	0.003	0.012	0.004	0.326	0.364	0.263	0.330	0.030
Track_926	926	NaN	NaN	12	0	0	0	0	0	2640.110	3600.150	6240.260	16.586	926	167.770	285.795	0	0.011	0.023	0.006	0.011	0.005	0.637	0.892	0.312	0.764	0.212
Track_927	927	NaN	NaN	2	0	0	0	0	0	240.010	4080.170	4320.180	0.612	927	219.917	303.898	0	0.003	0.003	0.003	0.003	NaN	0.253	0.268	0.238	0.268	0.015
Track_928	928	NaN	NaN	4	0	0	0	0	0	720.030	4080.170	4800.200	3.666	928	204.776	300.235	0	0.005	0.009	0.004	0.004	0.003	0.262	0.277	0.247	0.268	0.012
Track_929	929	NaN	NaN	5	0	0	0	0	0	960.040	3600.150	4560.190	12.066	929	478.747	312.630	0	0.014	0.021	0.008	0.017	0.006	0.631	0.976	0.475	0.482	0.202
Track_930	930	NaN	NaN	5	0	0	0	0	0	960.040	3840.160	4800.200	3.230	930	151.861	0.000	0	0.005	0.011	8.412E-4	0.004	0.004	0.488	0.584	0.329	0.507	0.092
Track_931	931	NaN	NaN	115	0	0	0	0	0	27361.140	2640.110	30001.250	108.442	931	410.348	30.438	0	0.008	0.028	4.916E-4	0.007	0.005	0.684	1.016	0.309	0.673	0.148
Track_932	932	NaN	NaN	8	0	0	0	0	0	1680.070	3360.140	5040.210	0.808	932	207.769	0.000	0	0.004	0.012	0.002	0.003	0.004	0.315	0.490	0.237	0.281	0.086
Track_933	933	NaN	NaN	10	0	0	0	0	0	2160.090	3840.160	6000.250	6.466	933	272.584	2.245	0	0.007	0.016	0.000	0.006	0.005	0.328	0.462	0.231	0.327	0.071
Track_934	934	NaN	NaN	8	0	0	0	0	0	1680.070	3360.140	5040.210	12.315	934	515.851	1.352	0	0.015	0.029	0.005	0.013	0.009	0.300	0.417	0.246	0.300	0.052
Track_935	935	NaN	NaN	6	0	0	0	0	0	1200.050	3360.140	4560.190	3.800	935	118.421	4.242	0	0.010	0.017	0.004	0.008	0.005	0.665	1.132	0.251	0.686	0.325
Track_936	936	NaN	NaN	52	0	0	0	0	0	12240.510	3120.130	15360.640	27.365	936	494.748	6.921	0	0.008	0.022	8.412E-4	0.007	0.005	0.597	0.902	0.251	0.600	0.148
Track_937	937	NaN	NaN	10	0	0	0	0	0	2160.090	2880.120	5040.210	12.630	937	179.870	9.797	0	0.012	0.028	0.003	0.010	0.009	0.529	0.872	0.336	0.530	0.182
Track_938	938	NaN	NaN	10	0	0	0	0	0	2160.090	2640.110	4800.200	32.664	938	362.433	15.023	0	0.018	0.027	0.006	0.021	0.007	0.580	0.718	0.430	0.642	0.095
Track_939	939	NaN	NaN	22	0	0	0	0	0	5040.210	2880.120	7920.330	18.887	939	350.727	16.052	0	0.010	0.028	8.571E-4	0.009	0.007	0.696	1.402	0.365	0.572	0.300
Track_940	940	NaN	NaN	6	0	0	0	0	0	1200.050	3360.140	4560.190	13.942	940	192.791	8.444	0	0.013	0.031	0.004	0.010	0.010	0.439	0.591	0.245	0.535	0.137
Track_941	941	NaN	NaN	20	0	0	0	0	0	4560.190	2640.110	7200.300	11.806	941	222.461	8.077	0	0.006	0.017	0.001	0.006	0.004	0.394	0.515	0.245	0.399	0.090
Track_942	942	NaN	NaN	43	0	0	0	0	0	10080.420	4080.170	14160.590	35.899	942	143.264	24.955	0	0.009	0.048	0.001	0.008	0.008	0.904	1.370	0.237	1.005	0.354
Track_943	943	NaN	NaN	69	0	0	0	0	0	16320.680	3360.140	19680.820	29.650	943	337.646	24.570	0	0.009	0.022	3.480E-4	0.007	0.005	0.906	1.280	0.283	0.961	0.261
Track_944	944	NaN	NaN	104	0	0	0	0	0	24721.030	2640.110	27361.140	118.153	944	476.486	42.610	0	0.009	0.019	0.001	0.008	0.004	0.680	1.207	0.267	0.706	0.253
Track_945	945	NaN	NaN	10	0	0	0	0	0	2160.090	2880.120	5040.210	3.641	945	256.574	18.021	0	0.012	0.017	0.004	0.011	0.004	0.321	0.380	0.238	0.351	0.049
Track_946	946	NaN	NaN	22	0	0	0	0	0	5040.210	4080.170	9120.380	28.208	946	505.080	7.556	0	0.010	0.030	0.001	0.011	0.008	0.550	0.834	0.233	0.592	0.209
Track_947	947	NaN	NaN	9	0	0	0	0	0	1920.080	4080.170	6000.250	21.633	947	177.773	9.203	0	0.013	0.020	0.004	0.013	0.005	0.424	0.686	0.263	0.301	0.180
Track_948	948	NaN	NaN	17	0	0	0	0	0	3840.160	3600.150	7440.310	18.695	948	158.186	17.525	0	0.009	0.026	6.858E-4	0.006	0.008	0.627	1.055	0.234	0.632	0.212
Track_949	949	NaN	NaN	16	0	0	0	0	0	3600.150	3120.130	6720.280	21.891	949	133.826	17.802	0	0.008	0.017	0.001	0.008	0.005	0.877	1.295	0.230	0.962	0.289
Track_950	950	NaN	NaN	6	0	0	0	0	0	1200.050	3600.150	4800.200	10.657	950	150.766	26.386	0	0.021	0.059	0.007	0.015	0.022	0.682	0.791	0.557	0.722	0.091
Track_951	951	NaN	NaN	33	0	0	0	0	0	7680.320	3360.140	11040.460	18.612	951	471.165	20.249	0	0.007	0.017	0.002	0.006	0.004	0.501	0.682	0.276	0.502	0.084
Track_952	952	NaN	NaN	85	0	0	0	0	0	20160.840	3120.130	23280.970	42.963	952	207.130	37.271	0	0.008	0.042	0.001	0.007	0.006	0.696	1.256	0.236	0.717	0.233
Track_953	953	NaN	NaN	23	0	0	0	0	0	5280.220	3360.140	8640.360	29.018	953	500.540	26.105	0	0.007	0.021	8.047E-4	0.007	0.005	0.487	0.732	0.238	0.512	0.146
Track_954	954	NaN	NaN	40	0	0	0	0	0	9360.390	2880.120	12240.510	16.374	954	455.828	32.071	0	0.006	0.022	5.970E-4	0.005	0.005	0.405	0.588	0.268	0.410	0.084
Track_955	955	NaN	NaN	22	0	0	0	0	0	5040.210	3120.130	8160.340	29.706	955	437.082	33.200	0	0.007	0.019	7.516E-4	0.006	0.005	0.387	0.561	0.295	0.375	0.074
Track_956	956	NaN	NaN	71	0	0	0	0	0	16800.700	3840.160	20640.860	68.897	956	496.520	49.682	0	0.007	0.015	7.729E-4	0.007	0.003	1.134	1.529	0.290	1.353	0.372
Track_957	957	NaN	NaN	53	0	0	0	0	0	12480.520	3840.160	16320.680	34.797	957	474.054	40.339	0	0.008	0.025	0.001	0.008	0.005	0.591	0.951	0.338	0.585	0.140
Track_958	958	NaN	NaN	3	0	0	0	0	0	480.020	3840.160	4320.180	4.062	958	182.194	38.743	0	0.009	0.009	0.008	0.009	4.496E-4	0.259	0.280	0.235	0.262	0.018
Track_959	959	NaN	NaN	8	0	0	0	0	0	1680.070	3600.150	5280.220	12.597	959	153.079	41.333	0	0.009	0.018	0.001	0.011	0.006	0.676	1.230	0.331	0.792	0.284
Track_960	960	NaN	NaN	42	0	0	0	0	0	9840.410	2880.120	12720.530	26.065	960	190.540	46.762	0	0.009	0.017	0.002	0.009	0.004	0.640	1.245	0.247	0.587	0.281
Track_961	961	NaN	NaN	10	0	0	0	0	0	2160.090	4080.170	6240.260	17.279	961	137.063	33.909	0	0.010	0.018	0.001	0.011	0.006	0.626	0.727	0.443	0.649	0.080
Track_962	962	NaN	NaN	79	0	0	0	0	0	18720.780	3360.140	22080.920	33.970	962	329.278	58.511	0	0.008	0.026	0.001	0.006	0.005	0.664	1.281	0.267	0.605	0.250
Track_963	963	NaN	NaN	2	0	0	0	0	0	240.010	4080.170	4320.180	2.451	963	278.486	50.212	0	0.010	0.010	0.010	0.010	NaN	0.274	0.282	0.266	0.282	0.008
Track_964	964	NaN	NaN	17	0	0	0	0	0	3840.160	3600.150	7440.310	21.692	964	463.304	49.327	0	0.010	0.031	0.002	0.008	0.007	0.415	0.604	0.271	0.410	0.087
Track_965	965	NaN	NaN	25	0	0	0	0	0	5760.240	2880.120	8640.360	37.606	965	506.818	49.224	0	0.008	0.021	5.091E-4	0.007	0.005	0.892	1.511	0.251	0.953	0.389
Track_966	966	NaN	NaN	20	0	0	0	0	0	4560.190	3360.140	7920.330	29.662	966	500.977	57.738	0	0.007	0.016	6.769E-4	0.007	0.004	0.433	0.667	0.238	0.443	0.111
Track_967	967	NaN	NaN	21	0	0	0	0	0	4800.200	3360.140	8160.340	6.531	967	139.550	51.575	0	0.010	0.024	0.002	0.009	0.006	0.853	1.246	0.391	0.869	0.196
Track_968	968	NaN	NaN	8	0	0	0	0	0	1680.070	2640.110	4320.180	5.708	968	238.353	57.972	0	0.010	0.029	0.003	0.007	0.009	0.293	0.336	0.244	0.285	0.031
Track_969	969	NaN	NaN	29	0	0	0	0	0	6720.280	2640.110	9360.390	42.738	969	451.311	64.598	0	0.010	0.035	0.003	0.009	0.007	0.391	0.524	0.236	0.411	0.078
Track_970	970	NaN	NaN	22	0	0	0	0	0	5040.210	2880.120	7920.330	31.508	970	183.205	47.777	0	0.013	0.036	0.004	0.010	0.008	0.383	0.649	0.236	0.378	0.112
Track_971	971	NaN	NaN	2	0	0	0	0	0	240.010	4080.170	4320.180	3.755	971	528.811	63.052	0	0.016	0.016	0.016	0.016	NaN	0.286	0.333	0.239	0.333	0.047
Track_972	972	NaN	NaN	21	0	0	0	0	0	4800.200	2640.110	7440.310	20.822	972	146.944	63.440	0	0.007	0.014	1.402E-4	0.007	0.004	1.015	1.399	0.498	1.083	0.262
Track_973	973	NaN	NaN	51	0	0	0	0	0	12000.500	3360.140	15360.640	44.625	973	496.426	72.935	0	0.007	0.019	8.614E-4	0.007	0.004	0.738	1.118	0.286	0.784	0.228
Track_974	974	NaN	NaN	53	0	0	0	0	0	12480.520	3120.130	15600.650	45.013	974	495.457	82.744	0	0.007	0.014	6.453E-4	0.007	0.003	0.680	1.178	0.243	0.710	0.212
Track_975	975	NaN	NaN	15	0	0	0	0	0	3360.140	3360.140	6720.280	10.783	975	210.291	79.762	0	0.007	0.020	0.002	0.006	0.005	0.375	0.520	0.243	0.361	0.069
Track_976	976	NaN	NaN	2	0	0	0	0	0	240.010	4080.170	4320.180	3.905	976	169.785	83.058	0	0.016	0.016	0.016	0.016	NaN	0.322	0.329	0.314	0.329	0.008
Track_977	977	NaN	NaN	6	0	0	0	0	0	1200.050	3600.150	4800.200	6.448	977	117.467	88.322	0	0.006	0.011	5.351E-4	0.007	0.004	0.254	0.286	0.239	0.249	0.016
Track_978	978	NaN	NaN	57	0	0	0	0	0	13440.560	3600.150	17040.710	48.645	978	494.555	95.071	0	0.008	0.022	7.041E-4	0.006	0.004	0.550	0.868	0.246	0.570	0.168
Track_979	979	NaN	NaN	17	0	0	0	0	0	3840.160	4080.170	7920.330	12.875	979	214.243	89.212	0	0.009	0.021	0.002	0.009	0.005	0.396	0.492	0.289	0.413	0.064
Track_980	980	NaN	NaN	9	0	0	0	0	0	1920.080	4080.170	6000.250	16.432	980	119.549	89.368	0	0.015	0.028	0.006	0.011	0.008	0.354	0.458	0.243	0.357	0.069
Track_981	981	NaN	NaN	24	0	0	0	0	0	5520.230	2880.120	8400.350	18.604	981	345.148	93.646	0	0.009	0.020	0.001	0.008	0.005	0.533	0.699	0.354	0.523	0.085
Track_982	982	NaN	NaN	44	0	0	0	0	0	10320.430	3840.160	14160.590	11.834	982	411.516	100.522	0	0.008	0.019	1.045E-4	0.007	0.005	0.478	0.705	0.251	0.488	0.119
Track_983	983	NaN	NaN	16	0	0	0	0	0	3600.150	3840.160	7440.310	14.322	983	204.990	93.225	0	0.008	0.015	0.001	0.008	0.004	0.378	0.514	0.240	0.364	0.071
Track_984	984	NaN	NaN	6	0	0	0	0	0	1200.050	4080.170	5280.220	1.104	984	219.037	99.847	0	0.007	0.014	0.003	0.005	0.004	0.256	0.296	0.231	0.253	0.023
Track_985	985	NaN	NaN	71	0	0	0	0	0	16800.700	3120.130	19920.830	66.466	985	495.389	112.345	0	0.007	0.015	8.693E-4	0.006	0.003	0.884	1.304	0.284	0.942	0.276
Track_986	986	NaN	NaN	8	0	0	0	0	0	1680.070	4080.170	5760.240	9.413	986	231.489	96.588	0	0.007	0.012	0.003	0.007	0.004	0.360	0.419	0.267	0.389	0.051
Track_987	987	NaN	NaN	65	0	0	0	0	0	15360.640	3120.130	18480.770	36.447	987	191.809	114.180	0	0.009	0.061	0.002	0.008	0.008	0.485	0.950	0.267	0.451	0.168
Track_988	988	NaN	NaN	28	0	0	0	0	0	6480.270	2640.110	9120.380	11.388	988	155.967	92.017	0	0.009	0.020	0.002	0.008	0.004	0.707	1.104	0.300	0.730	0.207
Track_989	989	NaN	NaN	8	0	0	0	0	0	1680.070	3840.160	5520.230	6.217	989	196.117	110.588	0	0.007	0.013	0.004	0.006	0.003	0.343	0.450	0.247	0.348	0.065
Track_990	990	NaN	NaN	21	0	0	0	0	0	4800.200	4080.170	8880.370	10.777	990	338.354	102.079	0	0.006	0.013	0.002	0.006	0.003	0.689	0.851	0.451	0.716	0.122
Track_991	991	NaN	NaN	24	0	0	0	0	0	5520.230	2640.110	8160.340	9.339	991	166.602	108.662	0	0.007	0.018	0.003	0.006	0.004	0.619	0.912	0.261	0.636	0.162
Track_992	992	NaN	NaN	21	0	0	0	0	0	4800.200	3840.160	8640.360	29.678	992	499.805	110.199	0	0.008	0.015	0.001	0.007	0.004	0.530	0.738	0.251	0.541	0.132
Track_993	993	NaN	NaN	25	0	0	0	0	0	5760.240	3360.140	9120.380	32.255	993	383.297	115.530	0	0.010	0.021	0.001	0.009	0.005	0.521	0.594	0.426	0.523	0.048
Track_994	994	NaN	NaN	70	0	0	0	0	0	16560.690	3600.150	20160.840	24.786	994	179.335	130.157	0	0.006	0.038	9.156E-4	0.005	0.005	0.652	0.879	0.274	0.658	0.134
Track_995	995	NaN	NaN	41	0	0	0	0	0	9600.400	3360.140	12960.540	35.075	995	490.342	115.477	0	0.008	0.054	0.002	0.006	0.008	0.502	0.685	0.239	0.509	0.108
Track_996	996	NaN	NaN	19	0	0	0	0	0	4320.180	2880.120	7200.300	21.799	996	322.290	113.949	0	0.006	0.014	4.351E-4	0.005	0.003	0.310	0.362	0.246	0.315	0.033
Track_997	997	NaN	NaN	4	0	0	0	0	0	720.030	3600.150	4320.180	5.601	997	386.831	126.597	0	0.008	0.014	0.002	0.008	0.006	0.276	0.331	0.246	0.266	0.032
Track_998	998	NaN	NaN	75	0	0	0	0	0	17760.740	2640.110	20400.850	61.140	998	183.839	136.874	0	0.007	0.023	9.029E-4	0.006	0.004	1.206	1.606	0.656	1.260	0.192
Track_999	999	NaN	NaN	108	0	0	0	0	0	25681.070	2640.110	28321.180	115.779	999	443.846	144.453	0	0.007	0.029	7.762E-4	0.007	0.004	0.546	1.142	0.260	0.549	0.201
Track_1000	1000	NaN	NaN	65	0	0	0	0	0	15360.640	3360.140	18720.780	50.592	1000	503.845	136.411	0	0.006	0.023	0.001	0.006	0.004	0.774	1.070	0.259	0.889	0.231
Track_1001	1001	NaN	NaN	5	0	0	0	0	0	960.040	3840.160	4800.200	3.933	1001	158.998	133.700	0	0.005	0.006	0.002	0.006	0.002	0.314	0.428	0.239	0.285	0.067
Track_1002	1002	NaN	NaN	16	0	0	0	0	0	3600.150	3360.140	6960.290	11.950	1002	231.458	131.411	0	0.011	0.036	0.002	0.006	0.012	0.311	0.434	0.232	0.290	0.075
Track_1003	1003	NaN	NaN	17	0	0	0	0	0	3840.160	4080.170	7920.330	16.953	1003	333.505	123.646	0	0.008	0.013	0.004	0.007	0.002	0.292	0.351	0.234	0.304	0.041
Track_1004	1004	NaN	NaN	66	0	0	0	0	0	15600.650	2640.110	18240.760	56.007	1004	492.991	137.430	0	0.006	0.022	6.507E-4	0.006	0.004	0.565	0.853	0.248	0.581	0.165
Track_1005	1005	NaN	NaN	2	0	0	0	0	0	240.010	4080.170	4320.180	1.311	1005	215.878	132.147	0	0.005	0.005	0.005	0.005	NaN	0.272	0.282	0.262	0.282	0.010
Track_1006	1006	NaN	NaN	48	0	0	0	0	0	11280.470	4080.170	15360.640	33.777	1006	482.235	131.362	0	0.007	0.025	0.001	0.006	0.004	0.575	0.898	0.288	0.600	0.145
Track_1007	1007	NaN	NaN	35	0	0	0	0	0	8160.340	3360.140	11520.480	28.240	1007	492.846	137.570	0	0.007	0.020	5.499E-4	0.005	0.005	0.526	0.816	0.276	0.569	0.159
Track_1008	1008	NaN	NaN	98	0	0	0	0	0	23280.970	4080.170	27361.140	3.299	1008	372.676	129.163	0	0.007	0.056	1.215E-4	0.006	0.007	0.531	0.907	0.251	0.497	0.177
Track_1009	1009	NaN	NaN	6	0	0	0	0	0	1200.050	3120.130	4320.180	4.023	1009	144.704	138.615	0	0.004	0.006	2.753E-4	0.005	0.003	0.463	0.525	0.359	0.514	0.064
Track_1010	1010	NaN	NaN	68	0	0	0	0	0	16080.670	2880.120	18960.790	28.484	1010	363.767	131.873	0	0.008	0.059	7.849E-4	0.006	0.007	0.468	0.649	0.236	0.491	0.109
Track_1011	1011	NaN	NaN	47	0	0	0	0	0	11040.460	3600.150	14640.610	9.980	1011	137.713	145.213	0	0.007	0.018	0.002	0.008	0.004	1.090	1.385	0.564	1.121	0.192
Track_1012	1012	NaN	NaN	43	0	0	0	0	0	10080.420	4080.170	14160.590	38.042	1012	303.023	140.699	0	0.010	0.062	0.001	0.007	0.010	0.407	0.506	0.247	0.422	0.065
Track_1013	1013	NaN	NaN	73	0	0	0	0	0	17280.720	3600.150	20880.870	64.956	1013	482.613	154.638	0	0.006	0.023	0.001	0.006	0.004	0.413	0.623	0.232	0.409	0.103
Track_1014	1014	NaN	NaN	38	0	0	0	0	0	8880.370	3840.160	12720.530	39.904	1014	494.407	156.972	0	0.007	0.019	0.002	0.006	0.004	0.614	0.827	0.240	0.691	0.164
Track_1015	1015	NaN	NaN	28	0	0	0	0	0	6480.270	3120.130	9600.400	13.333	1015	146.600	147.914	0	0.008	0.027	0.002	0.006	0.006	0.697	1.201	0.338	0.667	0.246
Track_1016	1016	NaN	NaN	6	0	0	0	0	0	1200.050	3360.140	4560.190	18.022	1016	382.081	155.381	0	0.016	0.019	0.013	0.018	0.003	0.310	0.368	0.256	0.315	0.044
Track_1017	1017	NaN	NaN	59	0	0	0	0	0	13920.580	2880.120	16800.700	23.458	1017	347.120	149.322	0	0.007	0.015	0.001	0.006	0.004	0.452	0.617	0.232	0.477	0.115
Track_1018	1018	NaN	NaN	34	0	0	0	0	0	7920.330	3600.150	11520.480	18.526	1018	144.788	156.531	0	0.009	0.024	9.900E-4	0.007	0.006	0.771	1.256	0.307	0.792	0.192
Track_1019	1019	NaN	NaN	33	0	0	0	0	0	7680.320	3360.140	11040.460	45.160	1019	477.450	165.099	0	0.009	0.025	3.913E-4	0.009	0.005	0.856	1.186	0.403	0.820	0.196
Track_1020	1020	NaN	NaN	9	0	0	0	0	0	1920.080	3600.150	5520.230	8.557	1020	201.104	162.507	0	0.008	0.023	0.003	0.006	0.006	0.396	0.523	0.258	0.417	0.093
Track_1021	1021	NaN	NaN	84	0	0	0	0	0	19920.830	3600.150	23520.980	19.179	1021	333.458	154.343	0	0.006	0.017	7.577E-4	0.005	0.004	0.389	0.540	0.244	0.393	0.081
Track_1022	1022	NaN	NaN	86	0	0	0	0	0	20400.850	2880.120	23280.970	17.921	1022	314.136	149.201	0	0.006	0.016	2.113E-4	0.005	0.004	0.698	0.971	0.332	0.726	0.133
Track_1023	1023	NaN	NaN	47	0	0	0	0	0	11040.460	3360.140	14400.600	35.376	1023	266.899	149.532	0	0.010	0.024	0.002	0.008	0.005	0.403	0.543	0.232	0.409	0.083
Track_1024	1024	NaN	NaN	4	0	0	0	0	0	720.030	3600.150	4320.180	1.476	1024	222.287	168.200	0	0.004	0.006	0.003	0.005	0.002	0.369	0.438	0.304	0.391	0.051
Track_1025	1025	NaN	NaN	46	0	0	0	0	0	10800.450	3120.130	13920.580	35.510	1025	500.357	170.398	0	0.006	0.017	0.001	0.005	0.003	0.626	0.927	0.261	0.665	0.148
Track_1026	1026	NaN	NaN	19	0	0	0	0	0	4320.180	4080.170	8400.350	25.048	1026	135.434	165.012	0	0.011	0.035	0.006	0.011	0.007	0.857	1.466	0.402	0.867	0.309
Track_1027	1027	NaN	NaN	8	0	0	0	0	0	1680.070	4080.170	5760.240	7.166	1027	212.328	173.532	0	0.009	0.022	0.002	0.008	0.007	0.314	0.426	0.244	0.275	0.074
Track_1028	1028	NaN	NaN	39	0	0	0	0	0	9120.380	3840.160	12960.540	31.322	1028	211.639	179.883	0	0.009	0.044	0.002	0.007	0.007	0.386	0.869	0.231	0.361	0.138
Track_1029	1029	NaN	NaN	17	0	0	0	0	0	3840.160	3600.150	7440.310	26.565	1029	212.703	169.513	0	0.011	0.047	0.002	0.007	0.011	0.413	0.708	0.231	0.364	0.161
Track_1030	1030	NaN	NaN	56	0	0	0	0	0	13200.550	3360.140	16560.690	26.083	1030	289.886	169.521	0	0.007	0.018	5.871E-4	0.007	0.004	0.359	0.537	0.231	0.352	0.068
Track_1031	1031	NaN	NaN	108	0	0	0	0	0	25681.070	3120.130	28801.200	122.458	1031	492.808	208.339	0	0.008	0.058	6.716E-4	0.006	0.008	0.672	1.369	0.232	0.601	0.357
Track_1032	1032	NaN	NaN	7	0	0	0	0	0	1440.060	3840.160	5280.220	9.111	1032	193.544	183.560	0	0.007	0.013	0.001	0.008	0.005	0.349	0.498	0.246	0.345	0.091
Track_1033	1033	NaN	NaN	8	0	0	0	0	0	1680.070	2640.110	4320.180	3.358	1033	121.181	186.726	0	0.004	0.007	0.002	0.004	0.002	0.533	0.636	0.402	0.575	0.089
Track_1034	1034	NaN	NaN	49	0	0	0	0	0	11520.480	3600.150	15120.630	16.759	1034	257.366	186.015	0	0.009	0.030	7.170E-4	0.008	0.005	0.394	0.620	0.243	0.394	0.079
Track_1035	1035	NaN	NaN	24	0	0	0	0	0	5520.230	4080.170	9600.400	14.404	1035	134.536	180.734	0	0.008	0.046	7.633E-4	0.007	0.009	0.685	0.988	0.415	0.671	0.159
Track_1036	1036	NaN	NaN	38	0	0	0	0	0	8880.370	3120.130	12000.500	32.908	1036	493.641	188.056	0	0.007	0.021	5.469E-4	0.006	0.005	0.550	0.766	0.285	0.558	0.106
Track_1037	1037	NaN	NaN	62	0	0	0	0	0	14640.610	4080.170	18720.780	48.255	1037	492.475	187.951	0	0.007	0.028	7.104E-4	0.006	0.005	0.587	0.884	0.266	0.654	0.168
Track_1038	1038	NaN	NaN	90	0	0	0	0	0	21360.890	3120.130	24481.020	48.174	1038	319.696	171.594	0	0.007	0.041	4.143E-4	0.005	0.006	0.573	1.004	0.243	0.566	0.148
Track_1039	1039	NaN	NaN	2	0	0	0	0	0	240.010	4080.170	4320.180	3.885	1039	242.695	198.675	0	0.016	0.016	0.016	0.016	NaN	0.319	0.343	0.295	0.343	0.024
Track_1040	1040	NaN	NaN	12	0	0	0	0	0	2640.110	3840.160	6480.270	28.858	1040	459.497	188.843	0	0.012	0.021	0.007	0.009	0.005	0.323	0.419	0.246	0.336	0.057
Track_1041	1041	NaN	NaN	86	0	0	0	0	0	20400.850	3120.130	23520.980	35.778	1041	306.031	178.865	0	0.007	0.018	0.001	0.006	0.004	0.374	0.534	0.243	0.364	0.064
Track_1042	1042	NaN	NaN	7	0	0	0	0	0	1440.060	3120.130	4560.190	14.283	1042	276.775	204.174	0	0.011	0.015	0.007	0.012	0.003	0.270	0.305	0.232	0.273	0.024
Track_1043	1043	NaN	NaN	6	0	0	0	0	0	1200.050	3600.150	4800.200	5.599	1043	195.896	202.660	0	0.008	0.015	0.003	0.004	0.006	0.563	0.822	0.303	0.623	0.175
Track_1044	1044	NaN	NaN	63	0	0	0	0	0	14880.620	3600.150	18480.770	36.459	1044	174.621	205.654	0	0.008	0.021	5.437E-4	0.007	0.004	0.558	0.855	0.333	0.536	0.137
Track_1045	1045	NaN	NaN	45	0	0	0	0	0	10560.440	3360.140	13920.580	36.857	1045	463.770	185.981	0	0.009	0.030	0.002	0.007	0.006	0.448	0.701	0.238	0.439	0.134
Track_1046	1046	NaN	NaN	5	0	0	0	0	0	960.040	3600.150	4560.190	8.772	1046	173.854	213.168	0	0.010	0.016	0.004	0.011	0.005	0.314	0.359	0.289	0.298	0.025
Track_1047	1047	NaN	NaN	2	0	0	0	0	0	240.010	4080.170	4320.180	2.359	1047	214.620	211.793	0	0.010	0.010	0.010	0.010	NaN	0.286	0.303	0.270	0.303	0.016
Track_1048	1048	NaN	NaN	4	0	0	0	0	0	720.030	3840.160	4560.190	1.683	1048	153.166	210.743	0	0.007	0.009	0.004	0.009	0.003	0.634	1.081	0.261	0.647	0.294
Track_1049	1049	NaN	NaN	50	0	0	0	0	0	11760.490	3600.150	15360.640	13.058	1049	125.274	212.965	0	0.006	0.020	0.001	0.005	0.004	0.615	1.023	0.272	0.621	0.187
Track_1050	1050	NaN	NaN	47	0	0	0	0	0	11040.460	2880.120	13920.580	38.445	1050	470.389	197.394	0	0.007	0.022	7.927E-4	0.007	0.005	0.517	0.710	0.257	0.519	0.122
Track_1051	1051	NaN	NaN	21	0	0	0	0	0	4800.200	3600.150	8400.350	26.815	1051	502.401	222.278	0	0.008	0.016	4.834E-4	0.008	0.004	0.409	0.610	0.239	0.430	0.106
Track_1052	1052	NaN	NaN	12	0	0	0	0	0	2640.110	2640.110	5280.220	4.603	1052	188.947	221.228	0	0.006	0.010	0.002	0.006	0.003	0.365	0.470	0.255	0.388	0.065
Track_1053	1053	NaN	NaN	38	0	0	0	0	0	8880.370	2880.120	11760.490	17.215	1053	201.492	214.496	0	0.008	0.031	0.001	0.006	0.007	0.557	0.988	0.275	0.547	0.183
Track_1054	1054	NaN	NaN	35	0	0	0	0	0	8160.340	3600.150	11760.490	1.902	1054	174.937	221.179	0	0.007	0.017	5.020E-4	0.008	0.004	0.655	0.944	0.272	0.686	0.149
Track_1055	1055	NaN	NaN	2	0	0	0	0	0	240.010	1920.080	2160.090	3.306	1055	137.830	44.514	0	0.014	0.014	0.014	0.014	NaN	0.504	0.543	0.464	0.543	0.039
Track_1056	1056	NaN	NaN	2	0	0	0	0	0	240.010	1920.080	2160.090	1.564	1056	224.969	103.257	0	0.007	0.007	0.007	0.007	NaN	0.263	0.266	0.260	0.266	0.003
Track_1057	1057	NaN	NaN	2	0	0	0	0	0	240.010	1920.080	2160.090	2.901	1057	333.081	125.891	0	0.012	0.012	0.012	0.012	NaN	0.253	0.255	0.252	0.255	0.002
Track_1058	1058	NaN	NaN	2	0	0	0	0	0	240.010	1920.080	2160.090	1.181	1058	305.754	127.419	0	0.005	0.005	0.005	0.005	NaN	0.246	0.259	0.233	0.259	0.013
Track_1059	1059	NaN	NaN	2	0	0	0	0	0	240.010	1920.080	2160.090	1.951	1059	194.276	221.341	0	0.008	0.008	0.008	0.008	NaN	0.247	0.248	0.247	0.248	9.156E-4
Track_1060	1060	NaN	NaN	2	0	0	0	0	0	240.010	1920.080	2160.090	3.473	1060	181.898	224.214	0	0.014	0.014	0.014	0.014	NaN	0.276	0.292	0.259	0.292	0.017
Track_1061	1061	NaN	NaN	2	0	0	0	0	0	240.010	1920.080	2160.090	2.542	1061	117.005	260.733	0	0.011	0.011	0.011	0.011	NaN	0.235	0.240	0.231	0.240	0.004
Track_1062	1062	NaN	NaN	3	0	0	0	0	0	480.020	3600.150	4080.170	4.907	1062	519.041	203.868	0	0.013	0.020	0.006	0.020	0.010	0.248	0.253	0.237	0.253	0.007
Track_1063	1063	NaN	NaN	2	0	0	0	0	0	240.010	3840.160	4080.170	2.885	1063	498.825	211.681	0	0.012	0.012	0.012	0.012	NaN	0.802	0.834	0.770	0.834	0.032
Track_1064	1064	NaN	NaN	4	0	0	0	0	0	720.030	3360.140	4080.170	6.693	1064	492.904	294.754	0	0.011	0.015	0.006	0.012	0.005	0.636	0.980	0.402	0.674	0.222
Track_1065	1065	NaN	NaN	2	0	0	0	0	0	240.010	3840.160	4080.170	1.051	1065	425.224	6.227	0	0.004	0.004	0.004	0.004	NaN	0.250	0.253	0.247	0.253	0.003
Track_1066	1066	NaN	NaN	3	0	0	0	0	0	480.020	3600.150	4080.170	1.492	1066	137.132	65.092	0	0.004	0.005	0.003	0.005	0.001	0.524	0.694	0.279	0.599	0.177
Track_1067	1067	NaN	NaN	5	0	0	0	0	0	960.040	3120.130	4080.170	9.157	1067	137.148	94.620	0	0.012	0.022	0.002	0.018	0.009	0.420	0.517	0.274	0.454	0.087
Track_1068	1068	NaN	NaN	2	0	0	0	0	0	240.010	3840.160	4080.170	2.838	1068	177.207	136.300	0	0.012	0.012	0.012	0.012	NaN	0.306	0.306	0.306	0.306	4.641E-4
Track_1069	1069	NaN	NaN	6	0	0	0	0	0	1200.050	2640.110	3840.160	11.675	1069	413.621	2.067	0	0.012	0.019	8.412E-4	0.013	0.007	0.896	1.055	0.489	0.992	0.193
Track_1070	1070	NaN	NaN	3	0	0	0	0	0	480.020	2880.120	3360.140	2.228	1070	231.681	4.889	0	0.005	0.005	0.005	0.005	1.642E-4	0.251	0.273	0.231	0.248	0.017
Track_1071	1071	NaN	NaN	3	0	0	0	0	0	480.020	2880.120	3360.140	4.671	1071	431.842	6.534	0	0.010	0.011	0.009	0.011	0.002	0.282	0.308	0.268	0.272	0.018
Track_1072	1072	NaN	NaN	2	0	0	0	0	0	240.010	3120.130	3360.140	2.199	1072	192.739	22.763	0	0.009	0.009	0.009	0.009	NaN	0.340	0.374	0.307	0.374	0.033
Track_1073	1073	NaN	NaN	4	0	0	0	0	0	720.030	3120.130	3840.160	0.362	1073	124.449	26.468	0	0.005	0.008	0.003	0.004	0.003	0.580	0.926	0.265	0.752	0.269
Track_1074	1074	NaN	NaN	4	0	0	0	0	0	720.030	2880.120	3600.150	2.012	1074	143.648	45.267	0	0.008	0.012	0.002	0.010	0.005	0.539	0.623	0.452	0.569	0.064
Track_1075	1075	NaN	NaN	3	0	0	0	0	0	480.020	3120.130	3600.150	4.984	1075	284.350	49.018	0	0.010	0.014	0.007	0.014	0.005	0.247	0.253	0.239	0.249	0.006
Track_1076	1076	NaN	NaN	4	0	0	0	0	0	720.030	3120.130	3840.160	4.333	1076	348.501	54.098	0	0.006	0.007	0.006	0.006	7.301E-4	0.251	0.268	0.243	0.247	0.010
Track_1077	1077	NaN	NaN	5	0	0	0	0	0	960.040	2640.110	3600.150	3.948	1077	118.919	70.905	0	0.005	0.011	0.002	0.005	0.004	0.320	0.390	0.256	0.320	0.049
Track_1078	1078	NaN	NaN	4	0	0	0	0	0	720.030	3120.130	3840.160	2.076	1078	136.197	78.839	0	0.004	0.006	0.002	0.003	0.002	0.277	0.312	0.252	0.273	0.022
Track_1079	1079	NaN	NaN	4	0	0	0	0	0	720.030	2880.120	3600.150	5.047	1079	225.200	101.667	0	0.008	0.008	0.007	0.008	6.346E-4	0.259	0.303	0.230	0.260	0.027
Track_1080	1080	NaN	NaN	2	0	0	0	0	0	240.010	3120.130	3360.140	2.457	1080	151.416	102.924	0	0.010	0.010	0.010	0.010	NaN	1.117	1.253	0.980	1.253	0.136
Track_1081	1081	NaN	NaN	2	0	0	0	0	0	240.010	3120.130	3360.140	3.208	1081	461.326	121.838	0	0.013	0.013	0.013	0.013	NaN	0.325	0.345	0.305	0.345	0.020
Track_1082	1082	NaN	NaN	3	0	0	0	0	0	480.020	3120.130	3600.150	3.254	1082	217.716	131.405	0	0.007	0.009	0.006	0.009	0.002	0.281	0.290	0.270	0.284	0.008
Track_1083	1083	NaN	NaN	4	0	0	0	0	0	720.030	3120.130	3840.160	5.543	1083	248.384	139.345	0	0.008	0.013	0.005	0.006	0.004	0.288	0.336	0.238	0.314	0.039
Track_1084	1084	NaN	NaN	2	0	0	0	0	0	240.010	3120.130	3360.140	0.755	1084	139.133	189.730	0	0.003	0.003	0.003	0.003	NaN	0.597	0.624	0.569	0.624	0.028
Track_1085	1085	NaN	NaN	6	0	0	0	0	0	1200.050	2640.110	3840.160	4.363	1085	182.171	223.967	0	0.008	0.019	0.003	0.006	0.006	0.497	0.827	0.245	0.657	0.241
Track_1086	1086	NaN	NaN	2	0	0	0	0	0	240.010	3600.150	3840.160	3.785	1086	519.063	208.571	0	0.016	0.016	0.016	0.016	NaN	0.245	0.253	0.237	0.253	0.008
Track_1087	1087	NaN	NaN	2	0	0	0	0	0	240.010	3600.150	3840.160	1.211	1087	168.779	0.000	0	0.005	0.005	0.005	0.005	NaN	0.276	0.315	0.237	0.315	0.039
Track_1088	1088	NaN	NaN	3	0	0	0	0	0	480.020	3360.140	3840.160	6.332	1088	198.357	70.948	0	0.020	0.029	0.010	0.029	0.014	0.267	0.293	0.253	0.255	0.018
Track_1089	1089	NaN	NaN	2	0	0	0	0	0	240.010	2880.120	3120.130	0.078	1089	219.451	183.238	0	3.244E-4	3.244E-4	3.244E-4	3.244E-4	NaN	0.306	0.334	0.278	0.334	0.028
Track_1090	1090	NaN	NaN	2	0	0	0	0	0	240.010	2880.120	3120.130	1.207	1090	300.299	188.384	0	0.005	0.005	0.005	0.005	NaN	0.252	0.266	0.239	0.266	0.014
Track_1091	1091	NaN	NaN	2	0	0	0	0	0	240.010	2880.120	3120.130	2.043	1091	522.571	202.192	0	0.009	0.009	0.009	0.009	NaN	0.243	0.252	0.235	0.252	0.009
Track_1092	1092	NaN	NaN	2	0	0	0	0	0	240.010	2880.120	3120.130	0.420	1092	202.523	203.258	0	0.002	0.002	0.002	0.002	NaN	0.323	0.365	0.281	0.365	0.042
Track_1093	1093	NaN	NaN	3	0	0	0	0	0	480.020	2640.110	3120.130	6.116	1093	356.805	129.919	0	0.015	0.016	0.013	0.016	0.002	0.368	0.390	0.349	0.365	0.017
Track_1094	1094	NaN	NaN	3	0	0	0	0	0	480.020	2640.110	3120.130	1.939	1094	341.816	139.893	0	0.004	0.005	0.003	0.005	0.001	0.266	0.284	0.244	0.271	0.017
Track_1095	1095	NaN	NaN	2	0	0	0	0	0	240.010	0.000	240.010	1.009	1095	233.081	0.000	0	0.004	0.004	0.004	0.004	NaN	0.416	0.520	0.312	0.520	0.104
Track_1096	1096	NaN	NaN	2	0	0	0	0	0	240.010	0.000	240.010	3.634	1096	404.181	0.000	0	0.015	0.015	0.015	0.015	NaN	0.647	0.829	0.465	0.829	0.182
Track_1097	1097	NaN	NaN	2	0	0	0	0	0	240.010	0.000	240.010	1.211	1097	309.495	0.000	0	0.005	0.005	0.005	0.005	NaN	0.380	0.390	0.369	0.390	0.010
Track_1098	1098	NaN	NaN	2	0	0	0	0	0	240.010	0.000	240.010	2.923	1098	255.876	8.607	0	0.012	0.012	0.012	0.012	NaN	0.277	0.304	0.251	0.304	0.027
Track_1099	1099	NaN	NaN	2	0	0	0	0	0	240.010	0.000	240.010	4.142	1099	109.220	19.362	0	0.017	0.017	0.017	0.017	NaN	0.272	0.277	0.266	0.277	0.006
Track_1100	1100	NaN	NaN	2	0	0	0	0	0	240.010	0.000	240.010	7.819	1100	475.598	18.948	0	0.033	0.033	0.033	0.033	NaN	0.321	0.326	0.316	0.326	0.005
Track_1101	1101	NaN	NaN	2	0	0	0	0	0	240.010	0.000	240.010	2.225	1101	245.726	24.929	0	0.009	0.009	0.009	0.009	NaN	0.263	0.275	0.252	0.275	0.011
Track_1102	1102	NaN	NaN	2	0	0	0	0	0	240.010	0.000	240.010	0.966	1102	146.282	34.039	0	0.004	0.004	0.004	0.004	NaN	0.687	0.779	0.595	0.779	0.092
Track_1103	1103	NaN	NaN	2	0	0	0	0	0	240.010	0.000	240.010	5.032	1103	151.357	51.593	0	0.021	0.021	0.021	0.021	NaN	0.308	0.337	0.280	0.337	0.029
Track_1104	1104	NaN	NaN	2	0	0	0	0	0	240.010	0.000	240.010	1.990	1104	155.164	63.867	0	0.008	0.008	0.008	0.008	NaN	0.783	0.807	0.758	0.807	0.024
Track_1105	1105	NaN	NaN	2	0	0	0	0	0	240.010	0.000	240.010	3.411	1105	211.631	88.336	0	0.014	0.014	0.014	0.014	NaN	0.425	0.526	0.323	0.526	0.101
Track_1106	1106	NaN	NaN	2	0	0	0	0	0	240.010	0.000	240.010	0.454	1106	470.674	94.745	0	0.002	0.002	0.002	0.002	NaN	0.246	0.249	0.243	0.249	0.003
Track_1107	1107	NaN	NaN	2	0	0	0	0	0	240.010	0.000	240.010	0.737	1107	344.827	110.622	0	0.003	0.003	0.003	0.003	NaN	0.239	0.243	0.235	0.243	0.004
Track_1108	1108	NaN	NaN	2	0	0	0	0	0	240.010	0.000	240.010	3.255	1108	166.689	122.732	0	0.014	0.014	0.014	0.014	NaN	0.271	0.296	0.246	0.296	0.025
Track_1109	1109	NaN	NaN	2	0	0	0	0	0	240.010	0.000	240.010	0.565	1109	476.841	137.706	0	0.002	0.002	0.002	0.002	NaN	0.357	0.403	0.311	0.403	0.046
Track_1110	1110	NaN	NaN	2	0	0	0	0	0	240.010	0.000	240.010	6.409	1110	138.668	136.981	0	0.027	0.027	0.027	0.027	NaN	0.272	0.280	0.265	0.280	0.007
Track_1111	1111	NaN	NaN	2	0	0	0	0	0	240.010	0.000	240.010	1.363	1111	478.707	146.436	0	0.006	0.006	0.006	0.006	NaN	0.469	0.478	0.461	0.478	0.008
Track_1112	1112	NaN	NaN	2	0	0	0	0	0	240.010	0.000	240.010	1.570	1112	368.683	148.570	0	0.007	0.007	0.007	0.007	NaN	0.244	0.246	0.243	0.246	0.001
Track_1113	1113	NaN	NaN	2	0	0	0	0	0	240.010	0.000	240.010	1.230	1113	140.079	158.167	0	0.005	0.005	0.005	0.005	NaN	0.352	0.398	0.305	0.398	0.047
Track_1114	1114	NaN	NaN	2	0	0	0	0	0	240.010	0.000	240.010	2.831	1114	335.623	157.998	0	0.012	0.012	0.012	0.012	NaN	0.268	0.296	0.241	0.296	0.028
Track_1115	1115	NaN	NaN	2	0	0	0	0	0	240.010	0.000	240.010	2.774	1115	149.397	165.002	0	0.012	0.012	0.012	0.012	NaN	0.442	0.471	0.414	0.471	0.029
Track_1116	1116	NaN	NaN	2	0	0	0	0	0	240.010	0.000	240.010	3.446	1116	331.025	168.393	0	0.014	0.014	0.014	0.014	NaN	0.255	0.263	0.247	0.263	0.008
Track_1117	1117	NaN	NaN	2	0	0	0	0	0	240.010	0.000	240.010	0.398	1117	142.428	172.967	0	0.002	0.002	0.002	0.002	NaN	0.380	0.432	0.328	0.432	0.052
Track_1118	1118	NaN	NaN	2	0	0	0	0	0	240.010	0.000	240.010	4.219	1118	420.947	182.577	0	0.018	0.018	0.018	0.018	NaN	0.430	0.495	0.364	0.495	0.065
Track_1119	1119	NaN	NaN	2	0	0	0	0	0	240.010	0.000	240.010	0.989	1119	149.384	202.455	0	0.004	0.004	0.004	0.004	NaN	0.505	0.738	0.272	0.738	0.233
Track_1120	1120	NaN	NaN	2	0	0	0	0	0	240.010	0.000	240.010	5.707	1120	283.150	215.683	0	0.024	0.024	0.024	0.024	NaN	0.257	0.284	0.230	0.284	0.027
Track_1121	1121	NaN	NaN	2	0	0	0	0	0	240.010	0.000	240.010	1.300	1121	184.112	219.839	0	0.005	0.005	0.005	0.005	NaN	0.646	0.676	0.617	0.676	0.030
Track_1122	1122	NaN	NaN	2	0	0	0	0	0	240.010	0.000	240.010	3.442	1122	193.215	228.287	0	0.014	0.014	0.014	0.014	NaN	0.478	0.560	0.396	0.560	0.082
Track_1123	1123	NaN	NaN	2	0	0	0	0	0	240.010	0.000	240.010	6.096	1123	190.431	248.965	0	0.025	0.025	0.025	0.025	NaN	0.798	0.826	0.770	0.826	0.028
Track_1124	1124	NaN	NaN	2	0	0	0	0	0	240.010	0.000	240.010	3.334	1124	480.085	256.331	0	0.014	0.014	0.014	0.014	NaN	0.415	0.577	0.252	0.577	0.162
Track_1125	1125	NaN	NaN	2	0	0	0	0	0	240.010	0.000	240.010	0.422	1125	176.464	278.740	0	0.002	0.002	0.002	0.002	NaN	0.544	0.623	0.464	0.623	0.080
Track_1126	1126	NaN	NaN	2	0	0	0	0	0	240.010	0.000	240.010	2.155	1126	485.919	283.235	0	0.009	0.009	0.009	0.009	NaN	0.285	0.292	0.279	0.292	0.007
Track_1127	1127	NaN	NaN	2	0	0	0	0	0	240.010	0.000	240.010	0.788	1127	347.342	300.213	0	0.003	0.003	0.003	0.003	NaN	0.261	0.264	0.257	0.264	0.004
Track_1128	1128	NaN	NaN	2	0	0	0	0	0	240.010	2640.110	2880.120	1.930	1128	336.789	109.478	0	0.008	0.008	0.008	0.008	NaN	0.262	0.270	0.253	0.270	0.008
Track_1129	1129	NaN	NaN	2	0	0	0	0	0	240.010	2640.110	2880.120	1.892	1129	227.262	305.799	0	0.008	0.008	0.008	0.008	NaN	0.250	0.259	0.241	0.259	0.009
Track_1130	1130	NaN	NaN	2	0	0	0	0	0	240.010	2640.110	2880.120	0.728	1130	233.192	10.380	0	0.003	0.003	0.003	0.003	NaN	0.273	0.299	0.247	0.299	0.026
Track_1131	1131	NaN	NaN	2	0	0	0	0	0	240.010	2640.110	2880.120	0.686	1131	255.444	175.499	0	0.003	0.003	0.003	0.003	NaN	0.238	0.242	0.234	0.242	0.004
Track_1132	1132	NaN	NaN	3	0	0	0	0	0	480.020	4560.190	5040.210	3.187	1132	191.669	0.771	0	0.011	0.013	0.010	0.013	0.002	0.386	0.548	0.298	0.313	0.114
Track_1133	1133	NaN	NaN	2	0	0	0	0	0	240.010	4560.190	4800.200	1.413	1133	506.438	0.000	0	0.006	0.006	0.006	0.006	NaN	0.366	0.466	0.266	0.466	0.100
Track_1134	1134	NaN	NaN	3	0	0	0	0	0	480.020	4560.190	5040.210	6.762	1134	112.593	8.919	0	0.014	0.018	0.010	0.018	0.006	0.255	0.261	0.250	0.255	0.005
Track_1135	1135	NaN	NaN	8	0	0	0	0	0	1680.070	4560.190	6240.260	7.797	1135	251.574	7.824	0	0.011	0.035	7.784E-4	0.009	0.011	0.294	0.342	0.233	0.303	0.034
Track_1136	1136	NaN	NaN	32	0	0	0	0	0	7440.310	4560.190	12000.500	7.992	1136	429.538	13.088	0	0.007	0.013	8.895E-4	0.006	0.003	0.571	0.785	0.230	0.631	0.171
Track_1137	1137	NaN	NaN	5	0	0	0	0	0	960.040	4320.180	5280.220	4.861	1137	327.395	21.079	0	0.009	0.011	0.007	0.009	0.002	0.312	0.375	0.254	0.322	0.041
Track_1138	1138	NaN	NaN	5	0	0	0	0	0	960.040	4320.180	5280.220	11.490	1138	199.497	18.490	0	0.012	0.019	0.007	0.015	0.006	0.254	0.296	0.234	0.248	0.022
Track_1139	1139	NaN	NaN	27	0	0	0	0	0	6240.260	4560.190	10800.450	49.314	1139	249.609	31.641	0	0.013	0.061	0.003	0.010	0.011	0.567	0.983	0.248	0.573	0.182
Track_1140	1140	NaN	NaN	37	0	0	0	0	0	8640.360	4320.180	12960.540	12.429	1140	146.205	34.189	0	0.009	0.023	0.003	0.010	0.005	0.886	1.406	0.293	0.859	0.252
Track_1141	1141	NaN	NaN	12	0	0	0	0	0	2640.110	4320.180	6960.290	6.180	1141	117.683	37.724	0	0.011	0.043	0.003	0.008	0.011	0.503	0.682	0.265	0.487	0.123
Track_1142	1142	NaN	NaN	59	0	0	0	0	0	13920.580	4320.180	18240.760	67.298	1142	506.044	59.491	0	0.007	0.019	9.490E-4	0.007	0.004	0.968	1.237	0.321	1.037	0.230
Track_1143	1143	NaN	NaN	53	0	0	0	0	0	12480.520	4320.180	16800.700	56.314	1143	500.839	59.612	0	0.008	0.020	6.548E-4	0.007	0.004	1.271	1.648	0.373	1.422	0.351
Track_1144	1144	NaN	NaN	7	0	0	0	0	0	1440.060	4560.190	6000.250	5.039	1144	162.996	60.099	0	0.009	0.015	0.004	0.012	0.005	0.499	0.666	0.399	0.481	0.085
Track_1145	1145	NaN	NaN	3	0	0	0	0	0	480.020	4320.180	4800.200	1.984	1145	244.772	64.466	0	0.004	0.005	0.004	0.005	4.628E-4	0.297	0.317	0.280	0.294	0.015
Track_1146	1146	NaN	NaN	7	0	0	0	0	0	1440.060	4320.180	5760.240	8.394	1146	231.068	62.228	0	0.009	0.011	0.002	0.010	0.003	0.324	0.362	0.264	0.329	0.030
Track_1147	1147	NaN	NaN	8	0	0	0	0	0	1680.070	4320.180	6000.250	7.171	1147	414.287	74.245	0	0.010	0.017	0.003	0.008	0.004	0.305	0.378	0.233	0.317	0.048
Track_1148	1148	NaN	NaN	22	0	0	0	0	0	5040.210	4560.190	9600.400	19.362	1148	457.815	78.508	0	0.008	0.016	0.002	0.007	0.004	0.395	0.561	0.249	0.401	0.094
Track_1149	1149	NaN	NaN	11	0	0	0	0	0	2400.100	4560.190	6960.290	11.398	1149	135.811	88.823	0	0.010	0.017	0.003	0.010	0.004	0.658	0.995	0.276	0.676	0.251
Track_1150	1150	NaN	NaN	6	0	0	0	0	0	1200.050	4560.190	5760.240	7.297	1150	143.067	97.310	0	0.011	0.013	0.008	0.011	0.002	0.357	0.459	0.289	0.384	0.058
Track_1151	1151	NaN	NaN	26	0	0	0	0	0	6000.250	4320.180	10320.430	22.718	1151	187.718	104.196	0	0.013	0.045	0.003	0.010	0.010	0.366	0.619	0.230	0.356	0.100
Track_1152	1152	NaN	NaN	47	0	0	0	0	0	11040.460	4320.180	15360.640	32.328	1152	458.060	108.258	0	0.007	0.023	0.002	0.006	0.004	0.548	0.893	0.308	0.508	0.152
Track_1153	1153	NaN	NaN	11	0	0	0	0	0	2400.100	4560.190	6960.290	14.701	1153	185.526	113.368	0	0.008	0.024	0.003	0.008	0.006	0.387	0.553	0.244	0.382	0.105
Track_1154	1154	NaN	NaN	4	0	0	0	0	0	720.030	4320.180	5040.210	2.341	1154	519.032	120.950	0	0.005	0.007	0.003	0.006	0.002	0.336	0.373	0.306	0.334	0.024
Track_1155	1155	NaN	NaN	35	0	0	0	0	0	8160.340	4320.180	12480.520	14.901	1155	453.643	118.993	0	0.007	0.021	6.671E-4	0.006	0.004	0.478	0.615	0.235	0.494	0.094
Track_1156	1156	NaN	NaN	29	0	0	0	0	0	6720.280	4320.180	11040.460	8.972	1156	394.482	124.092	0	0.008	0.018	0.002	0.008	0.004	0.676	0.913	0.236	0.706	0.156
Track_1157	1157	NaN	NaN	8	0	0	0	0	0	1680.070	4560.190	6240.260	3.804	1157	494.781	124.151	0	0.006	0.011	0.001	0.006	0.003	0.362	0.450	0.294	0.382	0.056
Track_1158	1158	NaN	NaN	11	0	0	0	0	0	2400.100	4560.190	6960.290	10.308	1158	170.384	125.243	0	0.012	0.054	0.002	0.009	0.015	0.527	0.813	0.282	0.491	0.158
Track_1159	1159	NaN	NaN	3	0	0	0	0	0	480.020	4560.190	5040.210	3.308	1159	342.772	128.498	0	0.011	0.016	0.006	0.016	0.007	0.305	0.398	0.247	0.269	0.066
Track_1160	1160	NaN	NaN	19	0	0	0	0	0	4320.180	4560.190	8880.370	30.542	1160	117.236	106.038	0	0.014	0.061	0.002	0.012	0.015	0.417	0.566	0.241	0.404	0.093
Track_1161	1161	NaN	NaN	5	0	0	0	0	0	960.040	4320.180	5280.220	1.135	1161	248.451	137.596	0	0.012	0.019	0.007	0.015	0.005	0.543	0.673	0.423	0.554	0.089
Track_1162	1162	NaN	NaN	2	0	0	0	0	0	240.010	4560.190	4800.200	1.073	1162	231.397	145.390	0	0.004	0.004	0.004	0.004	NaN	0.252	0.264	0.240	0.264	0.012
Track_1163	1163	NaN	NaN	4	0	0	0	0	0	720.030	4320.180	5040.210	3.370	1163	196.822	148.575	0	0.007	0.016	0.002	0.003	0.008	0.311	0.351	0.275	0.326	0.029
Track_1164	1164	NaN	NaN	10	0	0	0	0	0	2160.090	4560.190	6720.280	16.754	1164	465.510	143.884	0	0.008	0.020	0.001	0.009	0.007	0.522	0.696	0.263	0.513	0.121
Track_1165	1165	NaN	NaN	3	0	0	0	0	0	480.020	4560.190	5040.210	2.638	1165	164.693	148.932	0	0.011	0.012	0.010	0.012	0.002	0.469	0.635	0.230	0.541	0.173
Track_1166	1166	NaN	NaN	3	0	0	0	0	0	480.020	4560.190	5040.210	2.823	1166	257.888	153.717	0	0.007	0.009	0.004	0.009	0.004	0.283	0.312	0.231	0.305	0.037
Track_1167	1167	NaN	NaN	93	0	0	0	0	0	22080.920	4320.180	26401.100	40.161	1167	387.638	155.280	0	0.006	0.016	0.001	0.005	0.003	0.489	0.813	0.241	0.519	0.125
Track_1168	1168	NaN	NaN	3	0	0	0	0	0	480.020	4320.180	4800.200	0.980	1168	522.451	167.419	0	0.005	0.005	0.004	0.005	2.804E-4	0.275	0.295	0.251	0.279	0.018
Track_1169	1169	NaN	NaN	48	0	0	0	0	0	11280.470	4320.180	15600.650	44.937	1169	505.315	176.510	0	0.007	0.050	3.702E-4	0.005	0.008	0.581	1.143	0.234	0.582	0.232
Track_1170	1170	NaN	NaN	4	0	0	0	0	0	720.030	4320.180	5040.210	4.475	1170	318.686	171.994	0	0.007	0.010	0.005	0.006	0.003	0.283	0.330	0.246	0.296	0.033
Track_1171	1171	NaN	NaN	5	0	0	0	0	0	960.040	4320.180	5280.220	5.642	1171	149.990	193.457	0	0.007	0.015	0.003	0.009	0.006	0.660	0.797	0.524	0.707	0.111
Track_1172	1172	NaN	NaN	6	0	0	0	0	0	1200.050	4560.190	5760.240	7.595	1172	451.563	192.892	0	0.014	0.017	0.010	0.016	0.003	0.390	0.555	0.265	0.342	0.110
Track_1173	1173	NaN	NaN	4	0	0	0	0	0	720.030	4560.190	5280.220	4.069	1173	181.809	197.125	0	0.007	0.010	0.003	0.008	0.003	0.316	0.353	0.283	0.327	0.027
Track_1174	1174	NaN	NaN	41	0	0	0	0	0	9600.400	4560.190	14160.590	38.327	1174	494.839	204.268	0	0.007	0.014	0.001	0.006	0.003	0.500	0.955	0.286	0.434	0.179
Track_1175	1175	NaN	NaN	24	0	0	0	0	0	5520.230	4320.180	9840.410	10.119	1175	151.602	203.716	0	0.013	0.029	0.004	0.011	0.008	0.718	1.056	0.346	0.713	0.187
Track_1176	1176	NaN	NaN	5	0	0	0	0	0	960.040	4320.180	5280.220	3.303	1176	163.679	219.642	0	0.008	0.010	0.005	0.010	0.003	0.403	0.576	0.312	0.388	0.093
Track_1177	1177	NaN	NaN	6	0	0	0	0	0	1200.050	4560.190	5760.240	6.649	1177	145.559	215.767	0	0.012	0.015	0.008	0.012	0.003	0.460	0.637	0.295	0.544	0.124
Track_1178	1178	NaN	NaN	4	0	0	0	0	0	720.030	4320.180	5040.210	3.223	1178	221.100	228.653	0	0.005	0.011	9.964E-4	0.004	0.005	0.290	0.328	0.235	0.325	0.039
Track_1179	1179	NaN	NaN	13	0	0	0	0	0	2880.120	4560.190	7440.310	14.678	1179	154.192	218.932	0	0.009	0.017	0.002	0.010	0.004	0.609	0.934	0.258	0.648	0.236
Track_1180	1180	NaN	NaN	8	0	0	0	0	0	1680.070	4560.190	6240.260	9.678	1180	438.137	224.353	0	0.010	0.015	0.007	0.010	0.003	0.546	0.902	0.283	0.564	0.228
Track_1181	1181	NaN	NaN	46	0	0	0	0	0	10800.450	4320.180	15120.630	43.146	1181	211.095	251.578	0	0.011	0.022	6.693E-4	0.011	0.006	0.689	1.045	0.290	0.713	0.157
Track_1182	1182	NaN	NaN	5	0	0	0	0	0	960.040	4560.190	5520.230	4.560	1182	157.910	260.805	0	0.005	0.008	0.002	0.006	0.003	0.444	0.529	0.314	0.508	0.095
Track_1183	1183	NaN	NaN	16	0	0	0	0	0	3600.150	4560.190	8160.340	19.905	1183	185.333	251.963	0	0.010	0.036	0.003	0.010	0.008	0.419	0.854	0.241	0.348	0.195
Track_1184	1184	NaN	NaN	30	0	0	0	0	0	6960.290	4320.180	11280.470	20.124	1184	241.526	247.383	0	0.009	0.018	0.002	0.008	0.004	0.448	0.572	0.244	0.490	0.103
Track_1185	1185	NaN	NaN	26	0	0	0	0	0	6000.250	4560.190	10560.440	9.733	1185	149.708	259.558	0	0.009	0.017	0.002	0.009	0.004	0.812	1.170	0.421	0.815	0.186
Track_1186	1186	NaN	NaN	2	0	0	0	0	0	240.010	4560.190	4800.200	1.755	1186	219.901	287.243	0	0.007	0.007	0.007	0.007	NaN	0.381	0.456	0.306	0.456	0.075
Track_1187	1187	NaN	NaN	4	0	0	0	0	0	720.030	4320.180	5040.210	2.295	1187	178.014	284.787	0	0.005	0.008	0.004	0.005	0.002	0.545	0.726	0.389	0.624	0.136
Track_1188	1188	NaN	NaN	43	0	0	0	0	0	10080.420	4560.190	14640.610	47.918	1188	156.039	299.660	0	0.007	0.021	0.001	0.007	0.004	1.046	1.574	0.231	1.203	0.377
Track_1189	1189	NaN	NaN	4	0	0	0	0	0	720.030	4320.180	5040.210	2.168	1189	154.816	293.090	0	0.003	0.007	6.738E-4	0.002	0.003	0.440	0.710	0.245	0.463	0.174
Track_1190	1190	NaN	NaN	17	0	0	0	0	0	3840.160	4800.200	8640.360	3.192	1190	279.542	47.403	0	0.010	0.027	0.003	0.010	0.006	0.446	0.767	0.252	0.438	0.133
Track_1191	1191	NaN	NaN	3	0	0	0	0	0	480.020	4800.200	5280.220	3.207	1191	177.237	49.037	0	0.007	0.009	0.005	0.009	0.003	0.329	0.379	0.267	0.342	0.046
Track_1192	1192	NaN	NaN	106	0	0	0	0	0	25201.050	4800.200	30001.250	20.641	1192	116.698	50.918	0	0.007	0.023	3.454E-4	0.005	0.005	0.732	1.026	0.329	0.746	0.151
Track_1193	1193	NaN	NaN	9	0	0	0	0	0	1920.080	4800.200	6720.280	7.928	1193	134.543	60.096	0	0.011	0.022	0.003	0.011	0.007	0.588	1.174	0.244	0.438	0.340
Track_1194	1194	NaN	NaN	7	0	0	0	0	0	1440.060	4800.200	6240.260	11.036	1194	193.747	58.827	0	0.009	0.019	0.001	0.011	0.007	0.277	0.306	0.237	0.285	0.025
Track_1195	1195	NaN	NaN	10	0	0	0	0	0	2160.090	4800.200	6960.290	22.065	1195	215.076	58.888	0	0.012	0.049	0.001	0.009	0.014	0.379	0.557	0.268	0.393	0.087
Track_1196	1196	NaN	NaN	44	0	0	0	0	0	10320.430	4800.200	15120.630	28.238	1196	177.146	88.813	0	0.011	0.061	0.002	0.009	0.009	0.525	0.876	0.265	0.532	0.171
Track_1197	1197	NaN	NaN	12	0	0	0	0	0	2640.110	4800.200	7440.310	21.249	1197	505.340	82.906	0	0.009	0.017	7.128E-4	0.008	0.006	0.388	0.527	0.289	0.364	0.070
Track_1198	1198	NaN	NaN	76	0	0	0	0	0	18000.750	4800.200	22800.950	39.121	1198	179.997	115.313	0	0.007	0.024	8.169E-4	0.006	0.004	0.864	1.569	0.251	0.806	0.300
Track_1199	1199	NaN	NaN	2	0	0	0	0	0	240.010	4800.200	5040.210	0.860	1199	460.646	104.501	0	0.004	0.004	0.004	0.004	NaN	0.284	0.321	0.247	0.321	0.037
Track_1200	1200	NaN	NaN	6	0	0	0	0	0	1200.050	4800.200	6000.250	8.415	1200	228.269	109.720	0	0.008	0.010	0.005	0.008	0.002	0.301	0.338	0.253	0.307	0.028
Track_1201	1201	NaN	NaN	3	0	0	0	0	0	480.020	4800.200	5280.220	2.589	1201	453.194	118.878	0	0.006	0.008	0.003	0.008	0.003	0.398	0.543	0.307	0.343	0.104
Track_1202	1202	NaN	NaN	29	0	0	0	0	0	6720.280	4800.200	11520.480	20.676	1202	496.400	143.861	0	0.006	0.013	0.002	0.006	0.003	0.436	0.656	0.252	0.422	0.128
Track_1203	1203	NaN	NaN	2	0	0	0	0	0	240.010	4800.200	5040.210	3.112	1203	239.797	149.294	0	0.013	0.013	0.013	0.013	NaN	0.320	0.343	0.297	0.343	0.023
Track_1204	1204	NaN	NaN	14	0	0	0	0	0	3120.130	4800.200	7920.330	6.037	1204	151.019	151.498	0	0.010	0.029	0.004	0.008	0.006	0.676	0.997	0.252	0.690	0.248
Track_1205	1205	NaN	NaN	31	0	0	0	0	0	7200.300	4800.200	12000.500	24.471	1205	502.267	159.008	0	0.006	0.014	8.595E-4	0.005	0.003	0.489	0.671	0.309	0.501	0.097
Track_1206	1206	NaN	NaN	59	0	0	0	0	0	13920.580	4800.200	18720.780	4.053	1206	364.509	154.751	0	0.006	0.013	0.001	0.005	0.003	0.546	0.876	0.272	0.505	0.189
Track_1207	1207	NaN	NaN	9	0	0	0	0	0	1920.080	4320.180	6240.260	18.201	1207	223.549	168.037	0	0.016	0.057	0.004	0.009	0.018	0.338	0.479	0.244	0.305	0.085
Track_1208	1208	NaN	NaN	106	0	0	0	0	0	25201.050	4800.200	30001.250	53.054	1208	157.876	190.112	0	0.007	0.027	9.980E-4	0.005	0.005	0.757	1.055	0.329	0.777	0.158
Track_1209	1209	NaN	NaN	35	0	0	0	0	0	8160.340	4800.200	12960.540	13.004	1209	167.488	178.044	0	0.007	0.013	0.002	0.007	0.003	0.820	1.157	0.376	0.889	0.232
Track_1210	1210	NaN	NaN	5	0	0	0	0	0	960.040	4800.200	5760.240	5.121	1210	210.723	190.379	0	0.006	0.011	0.005	0.005	0.003	0.338	0.378	0.298	0.346	0.029
Track_1211	1211	NaN	NaN	66	0	0	0	0	0	15600.650	4800.200	20400.850	51.839	1211	489.679	222.917	0	0.007	0.016	9.621E-4	0.007	0.004	0.812	1.082	0.396	0.833	0.147
Track_1212	1212	NaN	NaN	5	0	0	0	0	0	960.040	4800.200	5760.240	8.908	1212	426.297	208.856	0	0.015	0.028	0.004	0.016	0.010	0.367	0.466	0.261	0.387	0.077
Track_1213	1213	NaN	NaN	89	0	0	0	0	0	21120.880	4800.200	25921.080	109.381	1213	462.461	243.521	0	0.008	0.029	0.001	0.008	0.005	0.540	0.999	0.254	0.519	0.163
Track_1214	1214	NaN	NaN	4	0	0	0	0	0	720.030	4800.200	5520.230	13.834	1214	351.018	238.780	0	0.020	0.026	0.016	0.018	0.006	0.295	0.365	0.252	0.282	0.042
Track_1215	1215	NaN	NaN	4	0	0	0	0	0	720.030	4800.200	5520.230	0.711	1215	180.161	247.621	0	0.006	0.007	0.004	0.006	0.002	0.372	0.486	0.295	0.370	0.071
Track_1216	1216	NaN	NaN	4	0	0	0	0	0	720.030	4800.200	5520.230	6.160	1216	126.093	260.710	0	0.010	0.015	0.006	0.009	0.004	0.287	0.298	0.276	0.296	0.010
Track_1217	1217	NaN	NaN	6	0	0	0	0	0	1200.050	4800.200	6000.250	7.657	1217	488.428	258.290	0	0.012	0.015	0.005	0.013	0.004	0.374	0.481	0.255	0.388	0.079
Track_1218	1218	NaN	NaN	13	0	0	0	0	0	2880.120	4800.200	7680.320	8.763	1218	125.821	265.403	0	0.005	0.010	0.001	0.005	0.002	0.813	1.318	0.247	0.814	0.379
Track_1219	1219	NaN	NaN	7	0	0	0	0	0	1440.060	4800.200	6240.260	22.638	1219	132.170	277.015	0	0.018	0.057	0.008	0.010	0.020	0.325	0.411	0.248	0.340	0.057
Track_1220	1220	NaN	NaN	9	0	0	0	0	0	1920.080	4800.200	6720.280	26.294	1220	475.251	276.570	0	0.016	0.029	0.006	0.016	0.007	0.563	0.728	0.311	0.607	0.150
Track_1221	1221	NaN	NaN	13	0	0	0	0	0	2880.120	4800.200	7680.320	7.138	1221	121.664	276.466	0	0.007	0.012	0.003	0.007	0.003	0.423	0.655	0.274	0.419	0.130
Track_1222	1222	NaN	NaN	4	0	0	0	0	0	720.030	4800.200	5520.230	2.221	1222	287.086	0.000	0	0.003	0.006	8.412E-4	0.003	0.003	0.895	1.081	0.518	1.057	0.226
Track_1223	1223	NaN	NaN	3	0	0	0	0	0	480.020	4800.200	5280.220	3.889	1223	333.725	5.803	0	0.008	0.010	0.006	0.010	0.003	0.287	0.337	0.244	0.278	0.038
Track_1224	1224	NaN	NaN	26	0	0	0	0	0	6000.250	4800.200	10800.450	8.909	1224	269.797	4.351	0	0.010	0.051	0.000	0.006	0.012	0.450	0.960	0.238	0.361	0.207
Track_1225	1225	NaN	NaN	2	0	0	0	0	0	240.010	3360.140	3600.150	2.852	1225	213.560	41.283	0	0.012	0.012	0.012	0.012	NaN	0.266	0.282	0.250	0.282	0.016
Track_1226	1226	NaN	NaN	2	0	0	0	0	0	240.010	3360.140	3600.150	2.506	1226	203.464	55.117	0	0.010	0.010	0.010	0.010	NaN	0.282	0.305	0.259	0.305	0.023
Track_1227	1227	NaN	NaN	2	0	0	0	0	0	240.010	3360.140	3600.150	1.118	1227	148.978	74.563	0	0.005	0.005	0.005	0.005	NaN	0.475	0.543	0.407	0.543	0.068
Track_1228	1228	NaN	NaN	2	0	0	0	0	0	240.010	3360.140	3600.150	0.394	1228	150.796	93.340	0	0.002	0.002	0.002	0.002	NaN	0.247	0.248	0.246	0.248	0.001
Track_1229	1229	NaN	NaN	2	0	0	0	0	0	240.010	3360.140	3600.150	0.895	1229	182.237	110.615	0	0.004	0.004	0.004	0.004	NaN	0.370	0.407	0.333	0.407	0.037
Track_1230	1230	NaN	NaN	2	0	0	0	0	0	240.010	3360.140	3600.150	2.254	1230	113.719	125.050	0	0.009	0.009	0.009	0.009	NaN	0.375	0.435	0.316	0.435	0.060
Track_1231	1231	NaN	NaN	2	0	0	0	0	0	240.010	3360.140	3600.150	1.752	1231	285.084	149.581	0	0.007	0.007	0.007	0.007	NaN	0.313	0.338	0.289	0.338	0.024
Track_1232	1232	NaN	NaN	2	0	0	0	0	0	240.010	3360.140	3600.150	0.404	1232	341.469	178.630	0	0.002	0.002	0.002	0.002	NaN	0.439	0.538	0.340	0.538	0.099
Track_1233	1233	NaN	NaN	2	0	0	0	0	0	240.010	3360.140	3600.150	3.096	1233	352.776	276.544	0	0.013	0.013	0.013	0.013	NaN	0.270	0.284	0.257	0.284	0.014
Track_1234	1234	NaN	NaN	2	0	0	0	0	0	240.010	5040.210	5280.220	4.240	1234	183.214	0.000	0	0.018	0.018	0.018	0.018	NaN	0.337	0.340	0.335	0.340	0.003
Track_1235	1235	NaN	NaN	22	0	0	0	0	0	5040.210	5040.210	10080.420	3.873	1235	435.352	12.713	0	0.007	0.013	0.002	0.007	0.003	0.299	0.355	0.241	0.308	0.033
Track_1236	1236	NaN	NaN	41	0	0	0	0	0	9600.400	5040.210	14640.610	18.279	1236	460.216	26.892	0	0.008	0.016	0.003	0.008	0.004	0.551	0.938	0.237	0.535	0.203
Track_1237	1237	NaN	NaN	7	0	0	0	0	0	1440.060	5040.210	6480.270	13.857	1237	143.749	37.302	0	0.014	0.036	0.005	0.013	0.011	0.830	1.105	0.395	0.933	0.244
Track_1238	1238	NaN	NaN	58	0	0	0	0	0	13680.570	5040.210	18720.780	33.798	1238	481.750	46.444	0	0.007	0.018	0.001	0.006	0.004	0.463	0.645	0.241	0.488	0.104
Track_1239	1239	NaN	NaN	39	0	0	0	0	0	9120.380	5040.210	14160.590	63.557	1239	237.045	61.824	0	0.011	0.019	0.002	0.012	0.005	0.537	0.963	0.261	0.412	0.233
Track_1240	1240	NaN	NaN	10	0	0	0	0	0	2160.090	5040.210	7200.300	6.323	1240	169.300	53.462	0	0.008	0.013	0.002	0.009	0.004	0.545	0.694	0.361	0.530	0.105
Track_1241	1241	NaN	NaN	92	0	0	0	0	0	21840.910	5040.210	26881.120	126.483	1241	479.688	88.361	0	0.008	0.030	8.859E-4	0.007	0.005	1.088	1.595	0.267	1.173	0.301
Track_1242	1242	NaN	NaN	8	0	0	0	0	0	1680.070	5040.210	6720.280	10.135	1242	169.944	67.038	0	0.008	0.013	0.006	0.007	0.002	0.715	0.944	0.487	0.774	0.172
Track_1243	1243	NaN	NaN	69	0	0	0	0	0	16320.680	5040.210	21360.890	70.652	1243	501.627	81.563	0	0.008	0.023	0.001	0.008	0.005	1.069	1.756	0.355	0.944	0.390
Track_1244	1244	NaN	NaN	5	0	0	0	0	0	960.040	5040.210	6000.250	2.171	1244	145.495	73.982	0	0.007	0.012	0.004	0.006	0.003	0.545	0.680	0.405	0.556	0.120
Track_1245	1245	NaN	NaN	2	0	0	0	0	0	240.010	5040.210	5280.220	2.816	1245	380.108	125.399	0	0.012	0.012	0.012	0.012	NaN	0.295	0.315	0.275	0.315	0.020
Track_1246	1246	NaN	NaN	8	0	0	0	0	0	1680.070	5040.210	6720.280	7.423	1246	142.081	129.486	0	0.005	0.009	0.002	0.004	0.003	0.377	0.513	0.235	0.427	0.106
Track_1247	1247	NaN	NaN	3	0	0	0	0	0	480.020	5040.210	5520.230	3.554	1247	280.114	133.629	0	0.008	0.008	0.008	0.008	1.987E-4	0.299	0.354	0.266	0.278	0.039
Track_1248	1248	NaN	NaN	42	0	0	0	0	0	9840.410	5040.210	14880.620	32.553	1248	336.358	139.870	0	0.007	0.016	0.001	0.005	0.004	0.337	0.415	0.255	0.349	0.047
Track_1249	1249	NaN	NaN	2	0	0	0	0	0	240.010	5040.210	5280.220	1.287	1249	463.350	196.712	0	0.005	0.005	0.005	0.005	NaN	0.412	0.490	0.334	0.490	0.078
Track_1250	1250	NaN	NaN	17	0	0	0	0	0	3840.160	5040.210	8880.370	27.880	1250	261.070	176.732	0	0.010	0.018	0.002	0.010	0.005	0.301	0.365	0.241	0.291	0.035
Track_1251	1251	NaN	NaN	27	0	0	0	0	0	6240.260	5040.210	11280.470	10.007	1251	273.228	191.313	0	0.007	0.016	0.002	0.007	0.004	0.375	0.435	0.252	0.382	0.042
Track_1252	1252	NaN	NaN	42	0	0	0	0	0	9840.410	5040.210	14880.620	21.433	1252	290.551	200.539	0	0.007	0.014	6.760E-4	0.007	0.004	0.364	0.455	0.244	0.373	0.053
Track_1253	1253	NaN	NaN	25	0	0	0	0	0	5760.240	5040.210	10800.450	4.160	1253	160.510	203.523	0	0.011	0.023	0.003	0.009	0.006	0.693	1.112	0.256	0.682	0.237
Track_1254	1254	NaN	NaN	54	0	0	0	0	0	12720.530	5040.210	17760.740	28.177	1254	214.660	225.891	0	0.008	0.052	3.426E-4	0.006	0.008	0.593	1.441	0.262	0.556	0.241
Track_1255	1255	NaN	NaN	11	0	0	0	0	0	2400.100	5040.210	7440.310	17.567	1255	220.043	214.102	0	0.013	0.031	0.001	0.012	0.007	0.318	0.403	0.256	0.325	0.046
Track_1256	1256	NaN	NaN	4	0	0	0	0	0	720.030	5040.210	5760.240	7.586	1256	470.395	293.038	0	0.014	0.020	0.006	0.014	0.007	0.358	0.446	0.316	0.344	0.051
Track_1257	1257	NaN	NaN	17	0	0	0	0	0	3840.160	5040.210	8880.370	37.043	1257	474.904	291.620	0	0.012	0.022	0.005	0.010	0.006	0.603	0.889	0.245	0.658	0.159
Track_1258	1258	NaN	NaN	2	0	0	0	0	0	240.010	4320.180	4560.190	1.615	1258	266.897	0.000	0	0.007	0.007	0.007	0.007	NaN	0.250	0.259	0.241	0.259	0.009
Track_1259	1259	NaN	NaN	21	0	0	0	0	0	4800.200	5280.220	10080.420	41.614	1259	256.941	121.630	0	0.012	0.029	0.005	0.011	0.006	0.391	0.499	0.235	0.412	0.076
Track_1260	1260	NaN	NaN	43	0	0	0	0	0	10080.420	5280.220	15360.640	29.886	1260	499.653	141.042	0	0.005	0.012	4.130E-4	0.005	0.002	0.515	0.810	0.231	0.514	0.142
Track_1261	1261	NaN	NaN	37	0	0	0	0	0	8640.360	5280.220	13920.580	14.908	1261	185.210	157.544	0	0.008	0.021	0.001	0.007	0.004	0.569	0.922	0.259	0.525	0.184
Track_1262	1262	NaN	NaN	5	0	0	0	0	0	960.040	5280.220	6240.260	13.712	1262	107.642	156.419	0	0.014	0.019	0.011	0.014	0.004	0.263	0.307	0.243	0.255	0.023
Track_1263	1263	NaN	NaN	7	0	0	0	0	0	1440.060	5280.220	6720.280	9.778	1263	160.660	161.179	0	0.010	0.016	0.007	0.010	0.003	0.415	0.605	0.256	0.405	0.113
Track_1264	1264	NaN	NaN	79	0	0	0	0	0	18720.780	5280.220	24001.000	12.294	1264	344.357	162.429	0	0.006	0.016	6.499E-4	0.005	0.003	0.593	0.876	0.243	0.624	0.185
Track_1265	1265	NaN	NaN	32	0	0	0	0	0	7440.310	5280.220	12720.530	26.627	1265	202.859	175.953	0	0.009	0.022	0.003	0.007	0.005	0.405	0.660	0.271	0.398	0.086
Track_1266	1266	NaN	NaN	32	0	0	0	0	0	7440.310	5280.220	12720.530	24.349	1266	138.756	167.029	0	0.008	0.049	2.523E-4	0.006	0.008	1.001	1.619	0.421	0.987	0.342
Track_1267	1267	NaN	NaN	51	0	0	0	0	0	12000.500	5280.220	17280.720	8.489	1267	132.117	183.825	0	0.007	0.054	2.740E-4	0.006	0.007	0.714	0.999	0.236	0.764	0.183
Track_1268	1268	NaN	NaN	7	0	0	0	0	0	1440.060	5280.220	6720.280	4.979	1268	404.708	194.858	0	0.005	0.008	0.002	0.004	0.002	0.261	0.325	0.230	0.253	0.030
Track_1269	1269	NaN	NaN	48	0	0	0	0	0	11280.470	5280.220	16560.690	44.178	1269	224.229	200.123	0	0.010	0.061	0.001	0.007	0.011	0.381	0.656	0.232	0.361	0.117
Track_1270	1270	NaN	NaN	10	0	0	0	0	0	2160.090	5280.220	7440.310	4.810	1270	517.349	195.016	0	0.006	0.020	8.687E-4	0.005	0.006	0.286	0.331	0.230	0.293	0.028
Track_1271	1271	NaN	NaN	6	0	0	0	0	0	1200.050	5280.220	6480.270	6.617	1271	231.498	198.994	0	0.016	0.040	0.009	0.011	0.013	0.280	0.341	0.231	0.276	0.033
Track_1272	1272	NaN	NaN	46	0	0	0	0	0	10800.450	5280.220	16080.670	51.078	1272	500.874	211.263	0	0.007	0.022	0.002	0.006	0.005	0.699	1.080	0.236	0.744	0.178
Track_1273	1273	NaN	NaN	15	0	0	0	0	0	3360.140	5280.220	8640.360	11.112	1273	171.106	200.706	0	0.008	0.021	8.482E-4	0.008	0.006	0.364	0.466	0.268	0.369	0.057
Track_1274	1274	NaN	NaN	72	0	0	0	0	0	17040.710	5280.220	22320.930	82.853	1274	485.336	255.151	0	0.008	0.027	0.002	0.006	0.004	0.633	1.252	0.251	0.604	0.222
Track_1275	1275	NaN	NaN	14	0	0	0	0	0	3120.130	5280.220	8400.350	32.393	1275	491.347	276.872	0	0.011	0.018	0.006	0.010	0.003	0.567	0.760	0.279	0.596	0.157
Track_1276	1276	NaN	NaN	2	0	0	0	0	0	240.010	5280.220	5520.230	1.164	1276	216.304	288.894	0	0.005	0.005	0.005	0.005	NaN	0.251	0.254	0.248	0.254	0.003
Track_1277	1277	NaN	NaN	84	0	0	0	0	0	19920.830	5280.220	25201.050	54.311	1277	365.678	36.366	0	0.008	0.057	5.638E-4	0.006	0.007	0.499	0.919	0.255	0.479	0.131
Track_1278	1278	NaN	NaN	3	0	0	0	0	0	480.020	5280.220	5760.240	9.611	1278	324.615	4.765	0	0.020	0.021	0.019	0.021	0.002	0.525	0.602	0.419	0.556	0.077
Track_1279	1279	NaN	NaN	23	0	0	0	0	0	5280.220	5280.220	10560.440	35.481	1279	370.173	5.583	0	0.014	0.045	0.003	0.013	0.010	0.888	1.354	0.382	0.938	0.262
Track_1280	1280	NaN	NaN	39	0	0	0	0	0	9120.380	5280.220	14400.600	19.813	1280	509.270	18.454	0	0.007	0.017	0.001	0.007	0.004	0.560	0.768	0.230	0.539	0.129
Track_1281	1281	NaN	NaN	12	0	0	0	0	0	2640.110	5280.220	7920.330	3.812	1281	226.926	16.699	0	0.006	0.010	0.002	0.005	0.002	0.332	0.400	0.242	0.351	0.047
Track_1282	1282	NaN	NaN	2	0	0	0	0	0	240.010	5280.220	5520.230	2.623	1282	232.743	50.190	0	0.011	0.011	0.011	0.011	NaN	0.269	0.287	0.250	0.287	0.019
Track_1283	1283	NaN	NaN	42	0	0	0	0	0	9840.410	5280.220	15120.630	46.167	1283	308.169	68.620	0	0.009	0.043	7.828E-4	0.007	0.008	0.359	0.745	0.232	0.326	0.124
Track_1284	1284	NaN	NaN	3	0	0	0	0	0	480.020	5280.220	5760.240	4.803	1284	243.104	59.081	0	0.010	0.010	0.010	0.010	2.464E-4	0.265	0.313	0.231	0.252	0.035
Track_1285	1285	NaN	NaN	2	0	0	0	0	0	240.010	5280.220	5520.230	1.122	1285	117.746	79.688	0	0.005	0.005	0.005	0.005	NaN	0.283	0.303	0.263	0.303	0.020
Track_1286	1286	NaN	NaN	16	0	0	0	0	0	3600.150	5280.220	8880.370	7.409	1286	143.751	99.794	0	0.011	0.053	0.002	0.009	0.013	0.564	0.893	0.279	0.601	0.182
Track_1287	1287	NaN	NaN	4	0	0	0	0	0	720.030	5280.220	6000.250	4.030	1287	213.257	127.554	0	0.006	0.008	0.005	0.007	0.001	0.247	0.255	0.238	0.249	0.006
Track_1288	1288	NaN	NaN	41	0	0	0	0	0	9600.400	5760.240	15360.640	43.566	1288	204.776	116.107	0	0.010	0.045	3.132E-4	0.008	0.009	0.369	0.626	0.238	0.335	0.106
Track_1289	1289	NaN	NaN	96	0	0	0	0	0	22800.950	5760.240	28561.190	90.518	1289	490.209	128.197	0	0.007	0.032	1.098E-4	0.007	0.005	0.619	1.141	0.254	0.607	0.207
Track_1290	1290	NaN	NaN	2	0	0	0	0	0	240.010	5760.240	6000.250	1.778	1290	444.134	112.745	0	0.007	0.007	0.007	0.007	NaN	0.294	0.354	0.234	0.354	0.060
Track_1291	1291	NaN	NaN	2	0	0	0	0	0	240.010	5760.240	6000.250	0.988	1291	286.019	118.405	0	0.004	0.004	0.004	0.004	NaN	0.233	0.236	0.230	0.236	0.003
Track_1292	1292	NaN	NaN	9	0	0	0	0	0	1920.080	5520.230	7440.310	12.155	1292	121.969	120.614	0	0.007	0.013	0.004	0.007	0.003	0.324	0.442	0.231	0.321	0.057
Track_1293	1293	NaN	NaN	3	0	0	0	0	0	480.020	5520.230	6000.250	3.065	1293	187.842	139.043	0	0.008	0.009	0.006	0.009	0.002	0.279	0.300	0.249	0.288	0.021
Track_1294	1294	NaN	NaN	10	0	0	0	0	0	2160.090	5760.240	7920.330	6.048	1294	232.682	138.370	0	0.006	0.011	9.523E-4	0.006	0.004	0.291	0.357	0.245	0.288	0.038
Track_1295	1295	NaN	NaN	10	0	0	0	0	0	2160.090	5760.240	7920.330	11.749	1295	123.561	135.369	0	0.008	0.018	8.685E-4	0.007	0.006	0.520	0.962	0.308	0.514	0.194
Track_1296	1296	NaN	NaN	46	0	0	0	0	0	10800.450	5520.230	16320.680	34.300	1296	506.526	151.410	0	0.006	0.018	0.001	0.006	0.003	0.426	0.632	0.232	0.416	0.105
Track_1297	1297	NaN	NaN	14	0	0	0	0	0	3120.130	5760.240	8880.370	10.342	1297	150.957	137.399	0	0.006	0.011	6.238E-4	0.006	0.004	0.858	1.189	0.517	0.875	0.184
Track_1298	1298	NaN	NaN	63	0	0	0	0	0	14880.620	5520.230	20400.850	17.956	1298	387.852	144.031	0	0.006	0.018	8.584E-4	0.006	0.004	0.509	0.697	0.251	0.541	0.106
Track_1299	1299	NaN	NaN	7	0	0	0	0	0	1440.060	5760.240	7200.300	6.311	1299	180.781	143.503	0	0.015	0.021	0.005	0.019	0.007	0.344	0.430	0.264	0.327	0.052
Track_1300	1300	NaN	NaN	68	0	0	0	0	0	16080.670	5760.240	21840.910	29.042	1300	117.798	152.822	0	0.007	0.041	7.018E-4	0.006	0.006	0.588	1.434	0.233	0.510	0.282
Track_1301	1301	NaN	NaN	20	0	0	0	0	0	4560.190	5760.240	10320.430	17.124	1301	505.843	163.178	0	0.006	0.014	0.001	0.006	0.004	0.451	0.517	0.354	0.457	0.046
Track_1302	1302	NaN	NaN	4	0	0	0	0	0	720.030	5520.230	6240.260	2.914	1302	315.741	167.888	0	0.008	0.011	0.004	0.008	0.003	0.250	0.262	0.235	0.253	0.010
Track_1303	1303	NaN	NaN	4	0	0	0	0	0	720.030	5520.230	6240.260	5.069	1303	102.077	170.889	0	0.007	0.009	0.005	0.007	0.002	0.266	0.292	0.246	0.275	0.019
Track_1304	1304	NaN	NaN	21	0	0	0	0	0	4800.200	5520.230	10320.430	20.162	1304	150.611	162.336	0	0.010	0.026	0.002	0.011	0.006	0.656	1.514	0.292	0.529	0.378
Track_1305	1305	NaN	NaN	98	0	0	0	0	0	23280.970	5520.230	28801.200	4.347	1305	310.830	185.658	0	0.007	0.051	3.751E-4	0.005	0.008	0.518	0.780	0.231	0.546	0.156
Track_1306	1306	NaN	NaN	11	0	0	0	0	0	2400.100	5760.240	8160.340	12.029	1306	116.335	185.418	0	0.006	0.009	0.002	0.005	0.003	0.315	0.424	0.236	0.316	0.055
Track_1307	1307	NaN	NaN	24	0	0	0	0	0	5520.230	5760.240	11280.470	30.974	1307	184.667	199.055	0	0.013	0.044	0.003	0.009	0.010	0.496	0.892	0.234	0.468	0.204
Track_1308	1308	NaN	NaN	58	0	0	0	0	0	13680.570	5760.240	19440.810	39.296	1308	494.579	198.148	0	0.005	0.011	7.849E-4	0.004	0.003	0.604	0.901	0.243	0.682	0.186
Track_1309	1309	NaN	NaN	2	0	0	0	0	0	240.010	5760.240	6000.250	2.108	1309	169.688	191.899	0	0.009	0.009	0.009	0.009	NaN	0.318	0.360	0.276	0.360	0.042
Track_1310	1310	NaN	NaN	69	0	0	0	0	0	16320.680	5520.230	21840.910	13.819	1310	298.868	195.320	0	0.005	0.019	9.935E-4	0.005	0.004	0.546	0.890	0.249	0.559	0.156
Track_1311	1311	NaN	NaN	5	0	0	0	0	0	960.040	5520.230	6480.270	8.744	1311	142.389	206.305	0	0.012	0.018	0.003	0.016	0.007	0.374	0.478	0.301	0.350	0.065
Track_1312	1312	NaN	NaN	75	0	0	0	0	0	17760.740	5520.230	23280.970	28.958	1312	223.091	211.431	0	0.007	0.055	8.314E-4	0.006	0.006	0.734	1.140	0.287	0.727	0.217
Track_1313	1313	NaN	NaN	4	0	0	0	0	0	720.030	5520.230	6240.260	5.969	1313	221.580	209.049	0	0.009	0.015	0.003	0.011	0.006	0.311	0.377	0.236	0.319	0.050
Track_1314	1314	NaN	NaN	3	0	0	0	0	0	480.020	5760.240	6240.260	3.575	1314	439.398	213.000	0	0.008	0.010	0.006	0.010	0.003	0.580	0.770	0.302	0.670	0.201
Track_1315	1315	NaN	NaN	35	0	0	0	0	0	8160.340	5760.240	13920.580	22.739	1315	183.734	219.877	0	0.008	0.020	0.002	0.007	0.004	0.612	0.873	0.310	0.608	0.127
Track_1316	1316	NaN	NaN	4	0	0	0	0	0	720.030	5760.240	6480.270	5.689	1316	226.603	218.658	0	0.009	0.012	0.008	0.009	0.002	0.270	0.281	0.258	0.279	0.010
Track_1317	1317	NaN	NaN	52	0	0	0	0	0	12240.510	5760.240	18000.750	20.793	1317	373.010	239.150	0	0.008	0.028	0.002	0.006	0.005	0.700	1.167	0.237	0.773	0.240
Track_1318	1318	NaN	NaN	12	0	0	0	0	0	2640.110	5520.230	8160.340	2.308	1318	164.798	246.862	0	0.011	0.040	0.001	0.006	0.011	0.447	0.609	0.272	0.462	0.104
Track_1319	1319	NaN	NaN	51	0	0	0	0	0	12000.500	5760.240	17760.740	42.477	1319	477.867	256.095	0	0.009	0.022	3.394E-4	0.008	0.005	0.627	1.162	0.272	0.641	0.224
Track_1320	1320	NaN	NaN	23	0	0	0	0	0	5280.220	5760.240	11040.460	57.479	1320	482.492	266.067	0	0.011	0.019	0.002	0.012	0.004	0.569	0.962	0.233	0.537	0.237
Track_1321	1321	NaN	NaN	51	0	0	0	0	0	12000.500	5520.230	17520.730	29.824	1321	156.529	242.181	0	0.008	0.018	0.002	0.008	0.004	0.575	1.060	0.325	0.557	0.144
Track_1322	1322	NaN	NaN	15	0	0	0	0	0	3360.140	5520.230	8880.370	13.123	1322	457.732	310.656	0	0.008	0.015	0.001	0.008	0.004	0.623	0.973	0.382	0.613	0.185
Track_1323	1323	NaN	NaN	69	0	0	0	0	0	16320.680	5760.240	22080.920	47.282	1323	145.639	289.965	0	0.007	0.019	0.001	0.007	0.004	1.156	1.750	0.244	1.187	0.329
Track_1324	1324	NaN	NaN	36	0	0	0	0	0	8400.350	5520.230	13920.580	6.864	1324	151.370	297.357	0	0.011	0.051	0.001	0.008	0.009	1.241	1.772	0.305	1.333	0.354
Track_1325	1325	NaN	NaN	5	0	0	0	0	0	960.040	5520.230	6480.270	3.049	1325	207.393	0.571	0	0.005	0.012	0.002	0.004	0.005	0.333	0.388	0.295	0.312	0.037
Track_1326	1326	NaN	NaN	7	0	0	0	0	0	1440.060	5760.240	7200.300	0.202	1326	303.727	0.000	0	0.003	0.006	8.412E-4	0.002	0.002	0.350	0.407	0.310	0.349	0.030
Track_1327	1327	NaN	NaN	14	0	0	0	0	0	3120.130	5760.240	8880.370	11.449	1327	248.022	5.415	0	0.008	0.027	5.685E-4	0.006	0.007	0.346	0.444	0.261	0.344	0.048
Track_1328	1328	NaN	NaN	3	0	0	0	0	0	480.020	5760.240	6240.260	3.837	1328	332.943	0.832	0	0.010	0.011	0.008	0.011	0.002	0.285	0.301	0.258	0.295	0.019
Track_1329	1329	NaN	NaN	67	0	0	0	0	0	15840.660	5760.240	21600.900	86.882	1329	503.384	41.378	0	0.008	0.016	7.517E-4	0.008	0.003	1.029	1.529	0.241	1.189	0.391
Track_1330	1330	NaN	NaN	21	0	0	0	0	0	4800.200	5760.240	10560.440	20.543	1330	201.468	21.219	0	0.009	0.019	0.003	0.008	0.005	0.565	0.772	0.263	0.603	0.144
Track_1331	1331	NaN	NaN	37	0	0	0	0	0	8640.360	5520.230	14160.590	57.390	1331	223.836	42.496	0	0.010	0.044	0.002	0.008	0.007	0.404	0.567	0.235	0.393	0.085
Track_1332	1332	NaN	NaN	5	0	0	0	0	0	960.040	5520.230	6480.270	11.088	1332	123.680	23.868	0	0.012	0.020	0.007	0.013	0.006	0.462	0.576	0.314	0.488	0.093
Track_1333	1333	NaN	NaN	63	0	0	0	0	0	14880.620	5520.230	20400.850	70.047	1333	506.017	48.209	0	0.008	0.016	8.931E-4	0.007	0.003	0.663	1.012	0.234	0.678	0.230
Track_1334	1334	NaN	NaN	5	0	0	0	0	0	960.040	5520.230	6480.270	1.475	1334	175.552	32.202	0	0.012	0.015	0.009	0.012	0.003	0.891	1.259	0.580	0.872	0.216
Track_1335	1335	NaN	NaN	21	0	0	0	0	0	4800.200	5520.230	10320.430	27.099	1335	286.977	32.116	0	0.009	0.022	0.001	0.009	0.006	0.357	0.458	0.239	0.373	0.062
Track_1336	1336	NaN	NaN	58	0	0	0	0	0	13680.570	5760.240	19440.810	20.323	1336	163.420	36.325	0	0.008	0.030	9.598E-4	0.007	0.006	0.885	1.389	0.254	0.895	0.288
Track_1337	1337	NaN	NaN	55	0	0	0	0	0	12960.540	5760.240	18720.780	62.241	1337	507.038	52.643	0	0.008	0.016	0.001	0.009	0.003	0.812	1.098	0.262	0.913	0.233
Track_1338	1338	NaN	NaN	6	0	0	0	0	0	1200.050	5760.240	6960.290	10.584	1338	459.161	40.334	0	0.010	0.018	0.006	0.008	0.005	0.400	0.486	0.280	0.454	0.076
Track_1339	1339	NaN	NaN	9	0	0	0	0	0	1920.080	5520.230	7440.310	8.861	1339	112.261	45.852	0	0.009	0.013	0.005	0.010	0.003	0.466	0.705	0.371	0.459	0.094
Track_1340	1340	NaN	NaN	15	0	0	0	0	0	3360.140	5520.230	8880.370	6.155	1340	143.765	65.349	0	0.009	0.019	0.001	0.008	0.005	0.609	0.814	0.402	0.616	0.107
Track_1341	1341	NaN	NaN	3	0	0	0	0	0	480.020	5520.230	6000.250	1.557	1341	112.341	66.082	0	0.004	0.005	0.003	0.005	0.002	0.263	0.313	0.236	0.241	0.035
Track_1342	1342	NaN	NaN	8	0	0	0	0	0	1680.070	5520.230	7200.300	7.043	1342	197.904	68.951	0	0.011	0.019	0.005	0.009	0.005	0.629	0.803	0.385	0.696	0.150
Track_1343	1343	NaN	NaN	14	0	0	0	0	0	3120.130	5760.240	8880.370	16.267	1343	220.966	68.660	0	0.009	0.022	0.002	0.008	0.006	0.294	0.389	0.246	0.295	0.036
Track_1344	1344	NaN	NaN	14	0	0	0	0	0	3120.130	5520.230	8640.360	6.585	1344	154.637	76.522	0	0.008	0.015	0.002	0.007	0.004	0.560	0.808	0.413	0.528	0.113
Track_1345	1345	NaN	NaN	10	0	0	0	0	0	2160.090	5760.240	7920.330	5.729	1345	146.544	82.141	0	0.007	0.025	0.002	0.004	0.007	0.551	0.695	0.282	0.603	0.115
Track_1346	1346	NaN	NaN	81	0	0	0	0	0	19200.800	5760.240	24961.040	91.026	1346	489.988	99.349	0	0.007	0.028	0.001	0.006	0.004	0.734	1.264	0.252	0.760	0.234
Track_1347	1347	NaN	NaN	4	0	0	0	0	0	720.030	5520.230	6240.260	1.630	1347	182.992	88.505	0	0.005	0.009	6.591E-4	0.005	0.004	0.351	0.481	0.259	0.358	0.083
Track_1348	1348	NaN	NaN	6	0	0	0	0	0	1200.050	5760.240	6960.290	5.690	1348	321.614	90.441	0	0.005	0.009	0.001	0.005	0.003	0.292	0.316	0.257	0.301	0.020
Track_1349	1349	NaN	NaN	42	0	0	0	0	0	9840.410	5520.230	15360.640	33.577	1349	503.222	98.867	0	0.007	0.018	0.001	0.006	0.004	0.600	0.918	0.306	0.605	0.128
Track_1350	1350	NaN	NaN	100	0	0	0	0	0	23760.990	6240.260	30001.250	96.681	1350	434.145	205.186	0	0.008	0.028	1.770E-4	0.007	0.005	0.577	0.874	0.446	0.552	0.086
Track_1351	1351	NaN	NaN	63	0	0	0	0	0	14880.620	6000.250	20880.870	18.598	1351	135.402	215.561	0	0.007	0.018	0.001	0.006	0.004	0.666	1.040	0.302	0.661	0.148
Track_1352	1352	NaN	NaN	2	0	0	0	0	0	240.010	6240.260	6480.270	2.072	1352	424.069	248.933	0	0.009	0.009	0.009	0.009	NaN	0.444	0.447	0.440	0.447	0.004
Track_1353	1353	NaN	NaN	3	0	0	0	0	0	480.020	6240.260	6720.280	7.055	1353	126.019	252.554	0	0.018	0.027	0.008	0.027	0.014	0.266	0.293	0.244	0.261	0.020
Track_1354	1354	NaN	NaN	19	0	0	0	0	0	4320.180	6000.250	10320.430	18.242	1354	166.988	257.786	0	0.014	0.032	0.002	0.012	0.007	0.654	1.024	0.360	0.672	0.161
Track_1355	1355	NaN	NaN	5	0	0	0	0	0	960.040	6000.250	6960.290	7.433	1355	278.861	279.121	0	0.011	0.023	0.003	0.012	0.009	0.456	0.779	0.256	0.455	0.182
Track_1356	1356	NaN	NaN	6	0	0	0	0	0	1200.050	6240.260	7440.310	10.837	1356	201.472	284.443	0	0.010	0.012	0.006	0.011	0.002	0.292	0.346	0.237	0.315	0.041
Track_1357	1357	NaN	NaN	20	0	0	0	0	0	4560.190	6000.250	10560.440	14.372	1357	492.431	294.511	0	0.007	0.011	0.001	0.008	0.003	0.457	0.608	0.247	0.488	0.105
Track_1358	1358	NaN	NaN	6	0	0	0	0	0	1200.050	6240.260	7440.310	14.736	1358	199.809	302.772	0	0.013	0.026	0.004	0.010	0.009	0.294	0.376	0.232	0.295	0.050
Track_1359	1359	NaN	NaN	21	0	0	0	0	0	4800.200	6240.260	11040.460	27.359	1359	475.193	286.266	0	0.010	0.020	0.002	0.009	0.005	0.388	0.572	0.252	0.370	0.097
Track_1360	1360	NaN	NaN	100	0	0	0	0	0	23760.990	6240.260	30001.250	51.438	1360	155.242	260.942	0	0.010	0.059	7.945E-4	0.008	0.010	0.926	1.477	0.244	0.955	0.320
Track_1361	1361	NaN	NaN	5	0	0	0	0	0	960.040	6000.250	6960.290	4.038	1361	381.772	0.000	0	0.004	0.008	0.002	0.004	0.002	0.465	0.656	0.233	0.518	0.175
Track_1362	1362	NaN	NaN	2	0	0	0	0	0	240.010	6240.260	6480.270	0.606	1362	478.375	0.000	0	0.003	0.003	0.003	0.003	NaN	0.298	0.323	0.273	0.323	0.025
Track_1363	1363	NaN	NaN	3	0	0	0	0	0	480.020	6000.250	6480.270	1.413	1363	400.211	0.000	0	0.003	0.006	0.000	0.006	0.004	0.338	0.387	0.284	0.343	0.042
Track_1364	1364	NaN	NaN	69	0	0	0	0	0	16320.680	6000.250	22320.930	43.190	1364	286.539	23.764	0	0.008	0.030	7.374E-4	0.007	0.006	0.468	0.791	0.233	0.452	0.145
Track_1365	1365	NaN	NaN	4	0	0	0	0	0	720.030	6000.250	6720.280	6.532	1365	130.581	1.268	0	0.009	0.016	0.005	0.007	0.006	0.376	0.530	0.252	0.428	0.110
Track_1366	1366	NaN	NaN	48	0	0	0	0	0	11280.470	6240.260	17520.730	51.735	1366	247.658	27.101	0	0.008	0.024	5.161E-4	0.007	0.006	0.411	0.589	0.246	0.423	0.087
Track_1367	1367	NaN	NaN	5	0	0	0	0	0	960.040	6240.260	7200.300	6.333	1367	239.603	13.555	0	0.011	0.034	0.002	0.006	0.015	0.255	0.278	0.245	0.249	0.013
Track_1368	1368	NaN	NaN	12	0	0	0	0	0	2640.110	6240.260	8880.370	7.444	1368	263.498	15.044	0	0.007	0.013	0.002	0.007	0.004	0.354	0.500	0.241	0.376	0.101
Track_1369	1369	NaN	NaN	21	0	0	0	0	0	4800.200	6240.260	11040.460	28.785	1369	276.409	26.452	0	0.009	0.021	0.001	0.010	0.006	0.417	0.571	0.250	0.426	0.092
Track_1370	1370	NaN	NaN	14	0	0	0	0	0	3120.130	6240.260	9360.390	13.533	1370	229.986	48.864	0	0.013	0.041	0.003	0.010	0.010	0.436	0.599	0.265	0.486	0.113
Track_1371	1371	NaN	NaN	2	0	0	0	0	0	240.010	6240.260	6480.270	0.326	1371	489.172	50.008	0	0.001	0.001	0.001	0.001	NaN	0.278	0.314	0.242	0.314	0.036
Track_1372	1372	NaN	NaN	16	0	0	0	0	0	3600.150	6240.260	9840.410	24.776	1372	208.123	72.850	0	0.015	0.036	0.004	0.013	0.009	0.586	0.778	0.341	0.623	0.124
Track_1373	1373	NaN	NaN	30	0	0	0	0	0	6960.290	6000.250	12960.540	15.717	1373	136.336	79.791	0	0.011	0.047	0.002	0.007	0.011	0.439	0.689	0.239	0.413	0.127
Track_1374	1374	NaN	NaN	2	0	0	0	0	0	240.010	6240.260	6480.270	2.473	1374	192.935	83.749	0	0.010	0.010	0.010	0.010	NaN	0.269	0.283	0.255	0.283	0.014
Track_1375	1375	NaN	NaN	36	0	0	0	0	0	8400.350	6240.260	14640.610	24.818	1375	510.788	91.632	0	0.008	0.021	0.001	0.007	0.004	0.439	0.713	0.312	0.418	0.086
Track_1376	1376	NaN	NaN	2	0	0	0	0	0	240.010	6240.260	6480.270	1.855	1376	140.721	90.067	0	0.008	0.008	0.008	0.008	NaN	0.287	0.296	0.278	0.296	0.009
Track_1377	1377	NaN	NaN	24	0	0	0	0	0	5520.230	6240.260	11760.490	24.604	1377	123.495	102.089	0	0.010	0.019	0.001	0.010	0.005	0.478	0.674	0.245	0.486	0.114
Track_1378	1378	NaN	NaN	7	0	0	0	0	0	1440.060	6240.260	7680.320	5.742	1378	178.084	102.130	0	0.005	0.010	8.891E-4	0.006	0.003	0.271	0.333	0.233	0.261	0.032
Track_1379	1379	NaN	NaN	28	0	0	0	0	0	6480.270	6000.250	12480.520	15.868	1379	507.505	108.722	0	0.006	0.013	0.002	0.006	0.003	0.564	0.721	0.261	0.607	0.131
Track_1380	1380	NaN	NaN	11	0	0	0	0	0	2400.100	6000.250	8400.350	18.105	1380	225.163	108.180	0	0.011	0.019	0.006	0.010	0.004	0.396	0.524	0.304	0.377	0.061
Track_1381	1381	NaN	NaN	58	0	0	0	0	0	13680.570	6000.250	19680.820	51.945	1381	124.429	135.252	0	0.010	0.033	0.001	0.009	0.007	0.729	1.273	0.255	0.752	0.285
Track_1382	1382	NaN	NaN	18	0	0	0	0	0	4080.170	6000.250	10080.420	13.857	1382	518.311	129.133	0	0.009	0.044	6.695E-4	0.005	0.011	0.334	0.440	0.231	0.336	0.071
Track_1383	1383	NaN	NaN	5	0	0	0	0	0	960.040	6240.260	7200.300	6.322	1383	347.263	115.478	0	0.008	0.013	0.004	0.008	0.004	0.311	0.353	0.235	0.327	0.041
Track_1384	1384	NaN	NaN	31	0	0	0	0	0	7200.300	6000.250	13200.550	61.480	1384	304.204	138.297	0	0.011	0.044	4.408E-4	0.010	0.008	0.349	0.569	0.241	0.322	0.092
Track_1385	1385	NaN	NaN	3	0	0	0	0	0	480.020	6240.260	6720.280	0.753	1385	238.678	132.937	0	0.005	0.006	0.004	0.006	0.002	0.317	0.361	0.278	0.313	0.034
Track_1386	1386	NaN	NaN	3	0	0	0	0	0	480.020	6240.260	6720.280	9.985	1386	156.238	137.053	0	0.022	0.029	0.016	0.029	0.009	0.369	0.460	0.306	0.340	0.066
Track_1387	1387	NaN	NaN	34	0	0	0	0	0	7920.330	6240.260	14160.590	22.797	1387	499.733	147.875	0	0.006	0.012	2.821E-5	0.006	0.003	0.409	0.577	0.242	0.410	0.073
Track_1388	1388	NaN	NaN	25	0	0	0	0	0	5760.240	6240.260	12000.500	11.267	1388	129.415	148.169	0	0.009	0.019	0.002	0.009	0.004	0.751	1.061	0.467	0.764	0.146
Track_1389	1389	NaN	NaN	35	0	0	0	0	0	8160.340	6000.250	14160.590	23.420	1389	496.809	154.271	0	0.005	0.013	2.780E-4	0.004	0.003	0.429	0.667	0.235	0.417	0.078
Track_1390	1390	NaN	NaN	6	0	0	0	0	0	1200.050	6000.250	7200.300	6.290	1390	116.395	159.513	0	0.006	0.008	0.004	0.005	0.002	0.521	0.713	0.304	0.643	0.167
Track_1391	1391	NaN	NaN	63	0	0	0	0	0	14880.620	6240.260	21120.880	31.287	1391	124.698	166.143	0	0.010	0.061	4.874E-4	0.008	0.009	0.561	0.873	0.237	0.574	0.160
Track_1392	1392	NaN	NaN	4	0	0	0	0	0	720.030	6240.260	6960.290	3.140	1392	124.784	164.363	0	0.008	0.011	0.005	0.006	0.003	0.768	0.905	0.601	0.783	0.109
Track_1393	1393	NaN	NaN	10	0	0	0	0	0	2160.090	6240.260	8400.350	20.972	1393	215.258	165.498	0	0.014	0.029	0.002	0.008	0.011	0.440	0.686	0.303	0.370	0.146
Track_1394	1394	NaN	NaN	2	0	0	0	0	0	240.010	6240.260	6480.270	1.727	1394	99.374	177.997	0	0.007	0.007	0.007	0.007	NaN	0.248	0.256	0.240	0.256	0.008
Track_1395	1395	NaN	NaN	26	0	0	0	0	0	6000.250	6000.250	12000.500	28.071	1395	243.006	184.188	0	0.008	0.018	0.003	0.008	0.004	0.490	0.648	0.346	0.506	0.079
Track_1396	1396	NaN	NaN	7	0	0	0	0	0	1440.060	6000.250	7440.310	7.026	1396	149.428	184.574	0	0.006	0.009	5.848E-4	0.008	0.003	0.478	0.635	0.293	0.503	0.106
Track_1397	1397	NaN	NaN	67	0	0	0	0	0	15840.660	6240.260	22080.920	29.101	1397	300.834	178.461	0	0.006	0.014	6.050E-4	0.005	0.004	0.389	0.765	0.233	0.371	0.103
Track_1398	1398	NaN	NaN	72	0	0	0	0	0	17040.710	6240.260	23280.970	60.535	1398	502.670	219.847	0	0.006	0.016	6.361E-4	0.005	0.003	0.388	0.583	0.232	0.403	0.104
Track_1399	1399	NaN	NaN	12	0	0	0	0	0	2640.110	6240.260	8880.370	10.744	1399	419.011	206.345	0	0.011	0.017	0.003	0.011	0.004	0.358	0.479	0.251	0.370	0.068
Track_1400	1400	NaN	NaN	5	0	0	0	0	0	960.040	6000.250	6960.290	10.511	1400	207.674	107.105	0	0.018	0.054	0.001	0.010	0.024	0.310	0.422	0.239	0.265	0.073
Track_1401	1401	NaN	NaN	2	0	0	0	0	0	240.010	6000.250	6240.260	2.825	1401	154.057	279.620	0	0.012	0.012	0.012	0.012	NaN	0.443	0.472	0.415	0.472	0.028
Track_1402	1402	NaN	NaN	7	0	0	0	0	0	1440.060	7440.310	8880.370	1.356	1402	102.026	173.389	0	0.005	0.010	0.001	0.005	0.003	0.391	0.470	0.261	0.397	0.062
Track_1403	1403	NaN	NaN	2	0	0	0	0	0	240.010	7440.310	7680.320	1.801	1403	481.917	178.922	0	0.008	0.008	0.008	0.008	NaN	0.283	0.301	0.266	0.301	0.017
Track_1404	1404	NaN	NaN	13	0	0	0	0	0	2880.120	6720.280	9600.400	6.780	1404	195.597	178.482	0	0.019	0.050	0.008	0.018	0.012	0.331	0.512	0.239	0.308	0.076
Track_1405	1405	NaN	NaN	7	0	0	0	0	0	1440.060	7200.300	8640.360	10.487	1405	171.795	178.523	0	0.010	0.017	0.005	0.010	0.005	0.507	0.722	0.309	0.531	0.147
Track_1406	1406	NaN	NaN	17	0	0	0	0	0	3840.160	6480.270	10320.430	9.771	1406	135.665	180.857	0	0.007	0.015	0.003	0.007	0.004	0.641	0.819	0.445	0.659	0.104
Track_1407	1407	NaN	NaN	6	0	0	0	0	0	1200.050	6960.290	8160.340	2.103	1407	447.848	180.317	0	0.004	0.006	7.999E-4	0.004	0.002	0.281	0.316	0.233	0.300	0.028
Track_1408	1408	NaN	NaN	9	0	0	0	0	0	1920.080	7440.310	9360.390	16.727	1408	254.890	184.503	0	0.009	0.012	0.002	0.012	0.004	0.341	0.409	0.257	0.341	0.051
Track_1409	1409	NaN	NaN	47	0	0	0	0	0	11040.460	7200.300	18240.760	46.160	1409	245.199	209.058	0	0.008	0.018	0.002	0.008	0.004	0.596	0.824	0.279	0.593	0.128
Track_1410	1410	NaN	NaN	34	0	0	0	0	0	7920.330	7440.310	15360.640	18.632	1410	486.357	197.880	0	0.005	0.018	0.002	0.005	0.004	0.446	0.643	0.299	0.454	0.080
Track_1411	1411	NaN	NaN	96	0	0	0	0	0	22800.950	7200.300	30001.250	67.227	1411	386.022	210.244	0	0.009	0.021	0.001	0.008	0.004	0.525	0.926	0.274	0.499	0.145
Track_1412	1412	NaN	NaN	55	0	0	0	0	0	12960.540	7440.310	20400.850	22.061	1412	278.430	204.332	0	0.006	0.018	0.001	0.005	0.004	0.451	0.598	0.275	0.458	0.084
Track_1413	1413	NaN	NaN	10	0	0	0	0	0	2160.090	7440.310	9600.400	5.932	1413	119.681	190.431	0	0.005	0.011	0.003	0.004	0.002	0.456	0.812	0.251	0.408	0.162
Track_1414	1414	NaN	NaN	13	0	0	0	0	0	2880.120	7200.300	10080.420	11.791	1414	227.225	205.965	0	0.007	0.015	0.001	0.006	0.004	0.391	0.475	0.230	0.414	0.066
Track_1415	1415	NaN	NaN	86	0	0	0	0	0	20400.850	7200.300	27601.150	53.609	1415	434.684	190.179	0	0.006	0.025	6.505E-4	0.005	0.005	0.563	0.819	0.291	0.538	0.111
Track_1416	1416	NaN	NaN	5	0	0	0	0	0	960.040	7200.300	8160.340	2.467	1416	140.314	200.087	0	0.005	0.008	0.003	0.005	0.002	0.434	0.690	0.259	0.406	0.145
Track_1417	1417	NaN	NaN	9	0	0	0	0	0	1920.080	6480.270	8400.350	6.661	1417	467.622	218.259	0	0.006	0.012	0.004	0.006	0.003	0.449	0.594	0.249	0.447	0.100
Track_1418	1418	NaN	NaN	30	0	0	0	0	0	6960.290	6720.280	13680.570	20.301	1418	486.936	221.818	0	0.008	0.023	0.002	0.006	0.005	0.385	0.843	0.231	0.358	0.139
Track_1419	1419	NaN	NaN	18	0	0	0	0	0	4080.170	6720.280	10800.450	16.396	1419	470.344	208.443	0	0.011	0.060	0.002	0.007	0.014	0.488	0.714	0.258	0.485	0.116
Track_1420	1420	NaN	NaN	65	0	0	0	0	0	15360.640	7440.310	22800.950	53.793	1420	497.626	229.297	0	0.005	0.015	7.588E-4	0.005	0.003	0.628	1.004	0.259	0.612	0.173
Track_1421	1421	NaN	NaN	4	0	0	0	0	0	720.030	6960.290	7680.320	1.627	1421	169.872	221.537	0	0.004	0.006	0.002	0.003	0.002	0.368	0.411	0.344	0.363	0.026
Track_1422	1422	NaN	NaN	57	0	0	0	0	0	13440.560	6720.280	20160.840	46.565	1422	500.662	241.006	0	0.006	0.030	0.001	0.006	0.005	0.416	0.683	0.232	0.407	0.105
Track_1423	1423	NaN	NaN	4	0	0	0	0	0	720.030	6960.290	7680.320	3.444	1423	487.937	232.296	0	0.005	0.008	0.002	0.005	0.003	0.476	0.572	0.338	0.502	0.085
Track_1424	1424	NaN	NaN	53	0	0	0	0	0	12480.520	6720.280	19200.800	45.852	1424	497.782	248.931	0	0.006	0.013	4.868E-4	0.006	0.003	0.593	0.836	0.253	0.592	0.121
Track_1425	1425	NaN	NaN	4	0	0	0	0	0	720.030	7200.300	7920.330	3.484	1425	146.936	234.350	0	0.005	0.008	4.870E-4	0.007	0.004	0.391	0.401	0.380	0.394	0.008
Track_1426	1426	NaN	NaN	32	0	0	0	0	0	7440.310	7200.300	14640.610	39.778	1426	486.903	261.137	0	0.008	0.024	6.501E-4	0.008	0.005	1.108	1.478	0.495	1.163	0.212
Track_1427	1427	NaN	NaN	44	0	0	0	0	0	10320.430	6720.280	17040.710	28.842	1427	131.522	240.260	0	0.007	0.018	7.711E-4	0.006	0.004	0.929	1.376	0.246	1.009	0.293
Track_1428	1428	NaN	NaN	21	0	0	0	0	0	4800.200	7200.300	12000.500	6.312	1428	116.927	253.555	0	0.006	0.013	0.003	0.006	0.003	0.647	1.128	0.293	0.640	0.269
Track_1429	1429	NaN	NaN	22	0	0	0	0	0	5040.210	7440.310	12480.520	4.365	1429	137.137	245.493	0	0.007	0.022	0.002	0.007	0.005	1.117	1.320	0.818	1.160	0.133
Track_1430	1430	NaN	NaN	13	0	0	0	0	0	2880.120	6480.270	9360.390	10.459	1430	477.843	260.164	0	0.012	0.027	9.495E-4	0.013	0.007	0.435	0.559	0.261	0.445	0.108
Track_1431	1431	NaN	NaN	23	0	0	0	0	0	5280.220	7440.310	12720.530	6.138	1431	171.707	269.257	0	0.008	0.023	0.002	0.008	0.005	0.503	0.879	0.245	0.500	0.187
Track_1432	1432	NaN	NaN	12	0	0	0	0	0	2640.110	7440.310	10080.420	8.732	1432	199.206	258.765	0	0.010	0.027	0.003	0.010	0.007	0.334	0.476	0.261	0.314	0.068
Track_1433	1433	NaN	NaN	21	0	0	0	0	0	4800.200	6720.280	11520.480	19.633	1433	156.675	274.725	0	0.008	0.022	9.730E-4	0.009	0.005	0.881	1.093	0.334	0.989	0.206
Track_1434	1434	NaN	NaN	23	0	0	0	0	0	5280.220	7440.310	12720.530	9.602	1434	487.365	281.469	0	0.007	0.014	0.002	0.007	0.004	0.577	0.732	0.294	0.620	0.119
Track_1435	1435	NaN	NaN	16	0	0	0	0	0	3600.150	7200.300	10800.450	16.819	1435	469.915	305.776	0	0.009	0.016	0.003	0.008	0.004	0.730	0.878	0.272	0.769	0.141
Track_1436	1436	NaN	NaN	7	0	0	0	0	0	1440.060	6720.280	8160.340	12.663	1436	477.215	300.303	0	0.010	0.019	0.003	0.010	0.006	0.436	0.494	0.295	0.463	0.066
Track_1437	1437	NaN	NaN	28	0	0	0	0	0	6480.270	6720.280	13200.550	41.209	1437	365.748	13.320	0	0.009	0.020	8.412E-4	0.009	0.005	0.584	1.206	0.340	0.452	0.252
Track_1438	1438	NaN	NaN	25	0	0	0	0	0	5760.240	7200.300	12960.540	38.385	1438	255.830	9.836	0	0.009	0.020	0.002	0.008	0.005	0.330	0.458	0.237	0.325	0.053
Track_1439	1439	NaN	NaN	5	0	0	0	0	0	960.040	7440.310	8400.350	8.035	1439	120.295	2.824	0	0.009	0.018	0.005	0.008	0.006	0.408	0.659	0.274	0.350	0.134
Track_1440	1440	NaN	NaN	62	0	0	0	0	0	14640.610	6720.280	21360.890	85.657	1440	507.811	30.706	0	0.008	0.022	8.412E-4	0.008	0.004	0.958	1.537	0.236	1.020	0.321
Track_1441	1441	NaN	NaN	30	0	0	0	0	0	6960.290	7200.300	14160.590	22.045	1441	466.397	5.556	0	0.006	0.014	0.000	0.007	0.004	0.764	1.375	0.350	0.773	0.214
Track_1442	1442	NaN	NaN	15	0	0	0	0	0	3360.140	6720.280	10080.420	9.168	1442	326.163	6.744	0	0.009	0.017	0.002	0.010	0.005	0.282	0.351	0.231	0.284	0.036
Track_1443	1443	NaN	NaN	40	0	0	0	0	0	9360.390	6960.290	16320.680	64.245	1443	214.253	30.899	0	0.010	0.048	8.412E-4	0.008	0.009	0.450	0.908	0.237	0.367	0.192
Track_1444	1444	NaN	NaN	14	0	0	0	0	0	3120.130	6720.280	9840.410	14.075	1444	278.234	10.736	0	0.009	0.022	0.003	0.008	0.006	0.325	0.524	0.237	0.323	0.078
Track_1445	1445	NaN	NaN	42	0	0	0	0	0	9840.410	7200.300	17040.710	59.404	1445	404.458	29.134	0	0.010	0.031	0.002	0.009	0.006	0.455	0.740	0.261	0.461	0.133
Track_1446	1446	NaN	NaN	8	0	0	0	0	0	1680.070	6960.290	8640.360	4.118	1446	303.807	9.383	0	0.007	0.014	0.002	0.006	0.005	0.303	0.368	0.234	0.301	0.037
Track_1447	1447	NaN	NaN	12	0	0	0	0	0	2640.110	6960.290	9600.400	20.962	1447	246.670	16.238	0	0.012	0.019	0.004	0.012	0.006	0.315	0.410	0.248	0.299	0.053
Track_1448	1448	NaN	NaN	18	0	0	0	0	0	4080.170	6960.290	11040.460	21.008	1448	154.893	23.279	0	0.009	0.020	0.001	0.008	0.005	0.649	1.104	0.278	0.534	0.264
Track_1449	1449	NaN	NaN	5	0	0	0	0	0	960.040	6960.290	7920.330	3.698	1449	321.428	12.234	0	0.005	0.012	3.644E-4	0.003	0.005	0.285	0.331	0.247	0.272	0.032
Track_1450	1450	NaN	NaN	39	0	0	0	0	0	9120.380	6720.280	15840.660	54.150	1450	240.005	41.759	0	0.009	0.018	0.002	0.009	0.004	0.519	0.795	0.241	0.547	0.152
Track_1451	1451	NaN	NaN	21	0	0	0	0	0	4800.200	6960.290	11760.490	47.671	1451	267.587	28.743	0	0.012	0.022	9.427E-4	0.011	0.006	0.321	0.430	0.236	0.328	0.054
Track_1452	1452	NaN	NaN	13	0	0	0	0	0	2880.120	6960.290	9840.410	27.085	1452	165.192	32.093	0	0.014	0.060	0.004	0.011	0.015	0.726	1.113	0.271	0.762	0.250
Track_1453	1453	NaN	NaN	23	0	0	0	0	0	5280.220	6480.270	11760.490	28.771	1453	327.745	34.591	0	0.011	0.033	0.002	0.010	0.008	0.320	0.429	0.234	0.308	0.063
Track_1454	1454	NaN	NaN	62	0	0	0	0	0	14640.610	6960.290	21600.900	83.686	1454	508.466	69.019	0	0.008	0.019	9.389E-4	0.008	0.004	0.680	0.931	0.236	0.712	0.166
Track_1455	1455	NaN	NaN	7	0	0	0	0	0	1440.060	6960.290	8400.350	14.676	1455	183.676	32.182	0	0.011	0.019	0.002	0.015	0.007	0.528	0.600	0.359	0.578	0.080
Track_1456	1456	NaN	NaN	40	0	0	0	0	0	9360.390	6720.280	16080.670	56.741	1456	211.559	61.674	0	0.012	0.041	0.001	0.009	0.010	0.409	0.685	0.234	0.358	0.136
Track_1457	1457	NaN	NaN	10	0	0	0	0	0	2160.090	6480.270	8640.360	9.031	1457	253.451	34.363	0	0.006	0.014	0.001	0.006	0.004	0.407	0.516	0.256	0.428	0.093
Track_1458	1458	NaN	NaN	9	0	0	0	0	0	1920.080	7200.300	9120.380	16.243	1458	241.351	38.943	0	0.010	0.019	0.002	0.010	0.005	0.460	0.632	0.280	0.459	0.104
Track_1459	1459	NaN	NaN	45	0	0	0	0	0	10560.440	7200.300	17760.740	57.679	1459	257.454	62.354	0	0.008	0.022	7.668E-5	0.008	0.005	0.826	1.356	0.245	0.951	0.319
Track_1460	1460	NaN	NaN	8	0	0	0	0	0	1680.070	7440.310	9120.380	10.623	1460	280.890	39.867	0	0.009	0.014	0.003	0.007	0.004	0.293	0.368	0.243	0.291	0.038
Track_1461	1461	NaN	NaN	18	0	0	0	0	0	4080.170	6960.290	11040.460	41.482	1461	277.040	42.026	0	0.011	0.022	0.003	0.010	0.006	0.379	0.533	0.248	0.370	0.086
Track_1462	1462	NaN	NaN	92	0	0	0	0	0	21840.910	7200.300	29041.210	73.139	1462	207.793	87.345	0	0.008	0.046	9.584E-4	0.006	0.007	0.620	1.131	0.233	0.591	0.208
Track_1463	1463	NaN	NaN	10	0	0	0	0	0	2160.090	7440.310	9600.400	4.759	1463	483.468	43.470	0	0.005	0.009	0.001	0.006	0.003	0.406	0.518	0.309	0.413	0.061
Track_1464	1464	NaN	NaN	2	0	0	0	0	0	240.010	7440.310	7680.320	2.693	1464	273.501	45.455	0	0.011	0.011	0.011	0.011	NaN	0.276	0.317	0.236	0.317	0.041
Track_1465	1465	NaN	NaN	95	0	0	0	0	0	22560.940	7440.310	30001.250	65.787	1465	295.969	88.534	0	0.007	0.024	1.699E-4	0.006	0.005	0.554	0.953	0.265	0.533	0.163
Track_1466	1466	NaN	NaN	3	0	0	0	0	0	480.020	7440.310	7920.330	1.813	1466	111.149	48.173	0	0.014	0.016	0.011	0.016	0.003	0.318	0.360	0.242	0.352	0.054
Track_1467	1467	NaN	NaN	21	0	0	0	0	0	4800.200	6720.280	11520.480	22.231	1467	140.278	59.926	0	0.010	0.034	0.001	0.011	0.007	0.775	1.212	0.242	0.900	0.298
Track_1468	1468	NaN	NaN	4	0	0	0	0	0	720.030	7440.310	8160.340	7.518	1468	131.165	55.324	0	0.010	0.015	0.005	0.011	0.005	0.347	0.392	0.280	0.375	0.043
Track_1469	1469	NaN	NaN	7	0	0	0	0	0	1440.060	7440.310	8880.370	11.271	1469	216.315	56.516	0	0.013	0.032	0.003	0.012	0.011	0.274	0.347	0.242	0.261	0.033
Track_1470	1470	NaN	NaN	8	0	0	0	0	0	1680.070	6960.290	8640.360	13.760	1470	117.240	60.723	0	0.011	0.020	9.598E-4	0.010	0.007	0.318	0.356	0.267	0.328	0.026
Track_1471	1471	NaN	NaN	83	0	0	0	0	0	19680.820	6960.290	26641.110	68.648	1471	461.854	83.641	0	0.008	0.039	0.002	0.006	0.007	0.518	1.618	0.231	0.413	0.332
Track_1472	1472	NaN	NaN	6	0	0	0	0	0	1200.050	7440.310	8640.360	15.092	1472	234.971	70.498	0	0.014	0.041	0.003	0.007	0.015	0.323	0.400	0.271	0.312	0.044
Track_1473	1473	NaN	NaN	16	0	0	0	0	0	3600.150	6960.290	10560.440	10.535	1473	523.894	66.049	0	0.006	0.013	0.003	0.006	0.003	0.616	0.863	0.286	0.686	0.199
Track_1474	1474	NaN	NaN	15	0	0	0	0	0	3360.140	6720.280	10080.420	15.265	1474	478.837	69.605	0	0.008	0.018	0.002	0.010	0.005	0.691	1.003	0.255	0.654	0.192
Track_1475	1475	NaN	NaN	38	0	0	0	0	0	8880.370	6960.290	15840.660	43.071	1475	203.273	94.313	0	0.010	0.040	2.358E-4	0.008	0.008	0.563	1.000	0.234	0.489	0.276
Track_1476	1476	NaN	NaN	41	0	0	0	0	0	9600.400	6960.290	16560.690	55.823	1476	263.489	99.645	0	0.008	0.021	2.079E-4	0.007	0.006	0.468	0.592	0.275	0.495	0.082
Track_1477	1477	NaN	NaN	10	0	0	0	0	0	2160.090	6720.280	8880.370	7.326	1477	117.670	83.210	0	0.010	0.018	0.003	0.008	0.005	0.386	0.538	0.239	0.424	0.093
Track_1478	1478	NaN	NaN	30	0	0	0	0	0	6960.290	6720.280	13680.570	21.039	1478	469.471	85.227	0	0.007	0.017	0.002	0.007	0.004	0.577	0.900	0.255	0.561	0.186
Track_1479	1479	NaN	NaN	59	0	0	0	0	0	13920.580	6720.280	20640.860	69.140	1479	502.486	96.825	0	0.008	0.023	8.001E-4	0.007	0.004	0.798	1.166	0.266	0.799	0.173
Track_1480	1480	NaN	NaN	13	0	0	0	0	0	2880.120	6960.290	9840.410	28.647	1480	206.286	87.930	0	0.013	0.024	0.003	0.012	0.008	0.363	0.534	0.251	0.358	0.075
Track_1481	1481	NaN	NaN	84	0	0	0	0	0	19920.830	7440.310	27361.140	60.854	1481	223.973	119.643	0	0.008	0.050	4.891E-4	0.005	0.008	0.557	0.862	0.254	0.568	0.154
Track_1482	1482	NaN	NaN	16	0	0	0	0	0	3600.150	7440.310	11040.460	22.112	1482	201.095	98.662	0	0.011	0.017	0.004	0.011	0.003	0.498	0.689	0.249	0.518	0.134
Track_1483	1483	NaN	NaN	66	0	0	0	0	0	15600.650	7200.300	22800.950	46.417	1483	391.791	112.205	0	0.007	0.048	0.001	0.006	0.006	0.432	0.661	0.238	0.420	0.131
Track_1484	1484	NaN	NaN	55	0	0	0	0	0	12960.540	7200.300	20160.840	59.921	1484	166.448	126.302	0	0.009	0.047	8.791E-4	0.007	0.009	0.638	0.962	0.335	0.651	0.139
Track_1485	1485	NaN	NaN	8	0	0	0	0	0	1680.070	6480.270	8160.340	1.148	1485	135.136	96.135	0	0.010	0.017	0.007	0.010	0.004	1.080	1.167	0.940	1.091	0.062
Track_1486	1486	NaN	NaN	18	0	0	0	0	0	4080.170	6960.290	11040.460	39.466	1486	325.385	100.560	0	0.011	0.021	0.005	0.009	0.005	0.345	0.430	0.261	0.355	0.049
Track_1487	1487	NaN	NaN	8	0	0	0	0	0	1680.070	6480.270	8160.340	0.932	1487	168.824	95.065	0	0.005	0.013	0.002	0.004	0.004	0.599	0.717	0.383	0.636	0.118
Track_1488	1488	NaN	NaN	23	0	0	0	0	0	5280.220	7440.310	12720.530	37.087	1488	224.390	109.386	0	0.012	0.035	0.005	0.012	0.007	0.449	0.626	0.288	0.443	0.095
Track_1489	1489	NaN	NaN	76	0	0	0	0	0	18000.750	7200.300	25201.050	82.090	1489	496.900	117.352	0	0.006	0.015	3.348E-4	0.006	0.003	0.652	0.917	0.290	0.694	0.150
Track_1490	1490	NaN	NaN	27	0	0	0	0	0	6240.260	6720.280	12960.540	43.498	1490	337.379	105.019	0	0.008	0.018	0.001	0.008	0.005	0.310	0.443	0.238	0.304	0.054
Track_1491	1491	NaN	NaN	9	0	0	0	0	0	1920.080	7200.300	9120.380	11.951	1491	159.425	103.725	0	0.009	0.014	0.004	0.009	0.003	0.929	1.180	0.470	0.993	0.241
Track_1492	1492	NaN	NaN	7	0	0	0	0	0	1440.060	7440.310	8880.370	13.515	1492	226.098	104.900	0	0.010	0.019	0.004	0.011	0.006	0.343	0.433	0.248	0.321	0.076
Track_1493	1493	NaN	NaN	13	0	0	0	0	0	2880.120	6720.280	9600.400	15.145	1493	141.236	116.925	0	0.010	0.018	0.002	0.010	0.005	0.656	1.243	0.380	0.464	0.301
Track_1494	1494	NaN	NaN	16	0	0	0	0	0	3600.150	7440.310	11040.460	10.616	1494	240.703	124.099	0	0.020	0.061	0.007	0.013	0.017	0.416	0.547	0.255	0.424	0.087
Track_1495	1495	NaN	NaN	21	0	0	0	0	0	4800.200	6720.280	11520.480	21.808	1495	191.128	121.153	0	0.009	0.017	0.003	0.008	0.004	0.619	0.805	0.387	0.605	0.125
Track_1496	1496	NaN	NaN	96	0	0	0	0	0	22800.950	6480.270	29281.220	59.572	1496	239.111	148.322	0	0.008	0.047	6.735E-5	0.006	0.007	0.546	0.821	0.259	0.589	0.141
Track_1497	1497	NaN	NaN	99	0	0	0	0	0	23520.980	6480.270	30001.250	122.946	1497	489.256	146.500	0	0.009	0.053	6.969E-4	0.007	0.008	0.505	0.896	0.231	0.500	0.132
Track_1498	1498	NaN	NaN	6	0	0	0	0	0	1200.050	6480.270	7680.320	3.393	1498	151.171	120.536	0	0.006	0.009	0.003	0.005	0.002	0.539	0.729	0.256	0.614	0.154
Track_1499	1499	NaN	NaN	6	0	0	0	0	0	1200.050	6720.280	7920.330	9.645	1499	236.359	123.042	0	0.010	0.031	0.002	0.005	0.012	0.274	0.308	0.244	0.282	0.021
Track_1500	1500	NaN	NaN	6	0	0	0	0	0	1200.050	7440.310	8640.360	4.055	1500	388.422	131.110	0	0.009	0.015	0.006	0.007	0.004	0.290	0.335	0.230	0.299	0.033
Track_1501	1501	NaN	NaN	18	0	0	0	0	0	4080.170	7440.310	11520.480	25.346	1501	148.753	133.584	0	0.011	0.048	0.004	0.007	0.010	0.618	0.776	0.239	0.664	0.143
Track_1502	1502	NaN	NaN	7	0	0	0	0	0	1440.060	6720.280	8160.340	3.253	1502	185.369	129.537	0	0.004	0.007	0.002	0.004	0.002	0.410	0.484	0.334	0.404	0.044
Track_1503	1503	NaN	NaN	6	0	0	0	0	0	1200.050	7440.310	8640.360	2.396	1503	201.565	133.559	0	0.007	0.012	0.002	0.006	0.004	0.291	0.383	0.239	0.292	0.051
Track_1504	1504	NaN	NaN	27	0	0	0	0	0	6240.260	6480.270	12720.530	5.696	1504	475.905	136.867	0	0.007	0.018	0.002	0.006	0.004	0.482	0.633	0.317	0.508	0.099
Track_1505	1505	NaN	NaN	4	0	0	0	0	0	720.030	7200.300	7920.330	1.627	1505	175.459	138.905	0	0.005	0.005	0.005	0.005	4.491E-4	0.592	0.684	0.361	0.662	0.134
Track_1506	1506	NaN	NaN	35	0	0	0	0	0	8160.340	6480.270	14640.610	7.476	1506	426.446	133.930	0	0.006	0.013	2.315E-4	0.005	0.003	0.565	0.840	0.347	0.591	0.131
Track_1507	1507	NaN	NaN	9	0	0	0	0	0	1920.080	7440.310	9360.390	9.026	1507	204.184	139.942	0	0.009	0.026	0.002	0.008	0.007	0.265	0.282	0.243	0.271	0.014
Track_1508	1508	NaN	NaN	20	0	0	0	0	0	4560.190	7440.310	12000.500	19.495	1508	512.103	140.338	0	0.007	0.028	0.001	0.007	0.006	0.521	0.746	0.234	0.554	0.158
Track_1509	1509	NaN	NaN	54	0	0	0	0	0	12720.530	6720.280	19440.810	13.404	1509	288.856	158.180	0	0.007	0.020	0.002	0.006	0.004	0.484	0.782	0.248	0.496	0.099
Track_1510	1510	NaN	NaN	64	0	0	0	0	0	15120.630	6720.280	21840.910	35.966	1510	232.620	169.232	0	0.009	0.028	5.240E-4	0.007	0.007	0.421	0.999	0.242	0.359	0.171
Track_1511	1511	NaN	NaN	15	0	0	0	0	0	3360.140	6960.290	10320.430	8.286	1511	210.693	150.611	0	0.012	0.028	0.002	0.010	0.008	0.470	0.604	0.232	0.533	0.128
Track_1512	1512	NaN	NaN	41	0	0	0	0	0	9600.400	6480.270	16080.670	33.558	1512	503.775	162.226	0	0.005	0.012	2.557E-4	0.005	0.003	0.454	0.664	0.230	0.468	0.127
Track_1513	1513	NaN	NaN	11	0	0	0	0	0	2400.100	7440.310	9840.410	20.753	1513	206.783	157.376	0	0.010	0.026	6.378E-4	0.007	0.008	0.454	0.566	0.349	0.451	0.066
Track_1514	1514	NaN	NaN	20	0	0	0	0	0	4560.190	7440.310	12000.500	37.073	1514	315.530	155.209	0	0.009	0.021	0.003	0.009	0.005	0.333	0.400	0.258	0.333	0.033
Track_1515	1515	NaN	NaN	14	0	0	0	0	0	3120.130	7440.310	10560.440	15.610	1515	175.821	162.183	0	0.016	0.060	0.006	0.012	0.014	0.364	0.457	0.272	0.354	0.058
Track_1516	1516	NaN	NaN	21	0	0	0	0	0	4800.200	7200.300	12000.500	31.697	1516	205.360	167.949	0	0.009	0.021	0.001	0.008	0.005	0.507	0.686	0.355	0.488	0.094
Track_1517	1517	NaN	NaN	87	0	0	0	0	0	20640.860	7440.310	28081.170	21.791	1517	333.570	161.640	0	0.006	0.023	3.521E-4	0.005	0.004	0.499	0.732	0.238	0.506	0.099
Track_1518	1518	NaN	NaN	47	0	0	0	0	0	11040.460	6960.290	18000.750	34.487	1518	191.651	180.183	0	0.007	0.018	0.001	0.007	0.004	0.830	1.198	0.243	0.910	0.248
Track_1519	1519	NaN	NaN	9	0	0	0	0	0	1920.080	7440.310	9360.390	20.746	1519	236.295	169.405	0	0.012	0.021	0.008	0.012	0.004	0.393	0.509	0.240	0.416	0.094
Track_1520	1520	NaN	NaN	3	0	0	0	0	0	480.020	7440.310	7920.330	3.172	1520	477.064	160.961	0	0.007	0.007	0.007	0.007	2.304E-4	0.327	0.386	0.282	0.314	0.043
Track_1521	1521	NaN	NaN	60	0	0	0	0	0	14160.590	6960.290	21120.880	38.780	1521	113.958	182.068	0	0.006	0.016	8.605E-4	0.006	0.004	0.830	1.685	0.240	0.591	0.479
Track_1522	1522	NaN	NaN	6	0	0	0	0	0	1200.050	6480.270	7680.320	13.014	1522	225.657	170.821	0	0.012	0.022	0.003	0.012	0.007	0.345	0.458	0.254	0.358	0.075
Track_1523	1523	NaN	NaN	10	0	0	0	0	0	2160.090	7440.310	9600.400	13.852	1523	223.098	173.173	0	0.012	0.023	0.005	0.010	0.006	0.425	0.564	0.233	0.439	0.104
Track_1524	1524	NaN	NaN	57	0	0	0	0	0	13440.560	7200.300	20640.860	59.777	1524	410.308	184.395	0	0.007	0.025	4.887E-4	0.006	0.005	0.453	0.683	0.236	0.446	0.131
Track_1525	1525	NaN	NaN	2	0	0	0	0	0	240.010	6480.270	6720.280	0.404	1525	441.329	0.000	0	0.002	0.002	0.002	0.002	NaN	0.298	0.316	0.280	0.316	0.018
Track_1526	1526	NaN	NaN	4	0	0	0	0	0	720.030	6480.270	7200.300	6.011	1526	463.943	45.067	0	0.011	0.015	0.008	0.010	0.004	0.274	0.316	0.235	0.301	0.035
Track_1527	1527	NaN	NaN	3	0	0	0	0	0	480.020	6480.270	6960.290	3.481	1527	224.807	69.631	0	0.009	0.012	0.005	0.012	0.005	0.285	0.321	0.251	0.284	0.029
Track_1528	1528	NaN	NaN	53	0	0	0	0	0	12480.520	6480.270	18960.790	58.504	1528	128.463	102.435	0	0.013	0.045	0.002	0.010	0.011	0.467	1.118	0.236	0.422	0.189
Track_1529	1529	NaN	NaN	2	0	0	0	0	0	240.010	6480.270	6720.280	1.512	1529	494.350	95.252	0	0.006	0.006	0.006	0.006	NaN	0.278	0.278	0.277	0.278	1.905E-4
Track_1530	1530	NaN	NaN	2	0	0	0	0	0	240.010	6480.270	6720.280	1.499	1530	251.601	159.157	0	0.006	0.006	0.006	0.006	NaN	0.276	0.283	0.269	0.283	0.007
Track_1531	1531	NaN	NaN	5	0	0	0	0	0	960.040	6480.270	7440.310	2.342	1531	203.020	200.539	0	0.007	0.012	0.001	0.008	0.004	0.451	0.549	0.370	0.449	0.068
Track_1532	1532	NaN	NaN	2	0	0	0	0	0	240.010	6480.270	6720.280	1.620	1532	375.629	211.036	0	0.007	0.007	0.007	0.007	NaN	0.239	0.245	0.234	0.245	0.006
Track_1533	1533	NaN	NaN	2	0	0	0	0	0	240.010	6480.270	6720.280	5.546	1533	137.222	235.807	0	0.023	0.023	0.023	0.023	NaN	0.333	0.424	0.242	0.424	0.091
Track_1534	1534	NaN	NaN	2	0	0	0	0	0	240.010	6480.270	6720.280	5.520	1534	414.950	260.351	0	0.023	0.023	0.023	0.023	NaN	0.270	0.287	0.253	0.287	0.017
Track_1535	1535	NaN	NaN	3	0	0	0	0	0	480.020	6480.270	6960.290	0.940	1535	504.855	295.218	0	0.002	0.003	0.002	0.003	4.560E-4	0.264	0.274	0.254	0.264	0.008
Track_1536	1536	NaN	NaN	4	0	0	0	0	0	720.030	6720.280	7440.310	4.823	1536	260.825	139.974	0	0.007	0.011	0.003	0.007	0.004	0.280	0.310	0.239	0.296	0.027
Track_1537	1537	NaN	NaN	2	0	0	0	0	0	240.010	5520.230	5760.240	1.636	1537	205.589	41.823	0	0.007	0.007	0.007	0.007	NaN	0.330	0.391	0.270	0.391	0.061
Track_1538	1538	NaN	NaN	2	0	0	0	0	0	240.010	5520.230	5760.240	3.001	1538	346.836	122.555	0	0.013	0.013	0.013	0.013	NaN	0.258	0.283	0.234	0.283	0.024
Track_1539	1539	NaN	NaN	12	0	0	0	0	0	2640.110	8160.340	10800.450	30.584	1539	307.151	16.330	0	0.013	0.020	0.008	0.011	0.004	0.521	0.697	0.379	0.517	0.107
Track_1540	1540	NaN	NaN	5	0	0	0	0	0	960.040	8160.340	9120.380	7.638	1540	172.270	18.355	0	0.008	0.021	0.001	0.006	0.009	0.429	0.558	0.331	0.375	0.096
Track_1541	1541	NaN	NaN	32	0	0	0	0	0	7440.310	7920.330	15360.640	21.144	1541	163.308	24.641	0	0.007	0.023	0.002	0.006	0.005	0.745	1.073	0.329	0.725	0.174
Track_1542	1542	NaN	NaN	94	0	0	0	0	0	22320.930	7680.320	30001.250	40.688	1542	371.708	21.186	0	0.008	0.041	3.167E-4	0.006	0.007	0.648	1.326	0.245	0.541	0.318
Track_1543	1543	NaN	NaN	5	0	0	0	0	0	960.040	7920.330	8880.370	13.301	1543	232.438	25.343	0	0.015	0.019	0.013	0.015	0.003	0.336	0.358	0.299	0.352	0.024
Track_1544	1544	NaN	NaN	19	0	0	0	0	0	4320.180	7680.320	12000.500	34.231	1544	220.050	29.558	0	0.012	0.029	0.007	0.012	0.005	0.439	0.603	0.235	0.478	0.119
Track_1545	1545	NaN	NaN	23	0	0	0	0	0	5280.220	7920.330	13200.550	35.752	1545	191.017	44.557	0	0.009	0.018	0.003	0.008	0.005	0.617	0.987	0.251	0.657	0.207
Track_1546	1546	NaN	NaN	22	0	0	0	0	0	5040.210	7680.320	12720.530	27.982	1546	204.554	36.373	0	0.011	0.035	0.002	0.008	0.008	0.501	0.963	0.237	0.402	0.216
Track_1547	1547	NaN	NaN	11	0	0	0	0	0	2400.100	7920.330	10320.430	23.463	1547	238.317	34.451	0	0.012	0.015	0.004	0.014	0.003	0.332	0.415	0.240	0.329	0.063
Track_1548	1548	NaN	NaN	19	0	0	0	0	0	4320.180	8160.340	12480.520	35.057	1548	352.016	49.053	0	0.010	0.019	0.002	0.011	0.005	0.451	0.718	0.274	0.439	0.142
Track_1549	1549	NaN	NaN	34	0	0	0	0	0	7920.330	7680.320	15600.650	33.643	1549	346.936	62.502	0	0.009	0.032	0.003	0.007	0.006	0.464	0.643	0.277	0.452	0.095
Track_1550	1550	NaN	NaN	15	0	0	0	0	0	3360.140	7920.330	11280.470	10.357	1550	454.932	43.044	0	0.006	0.010	0.002	0.005	0.002	0.323	0.433	0.248	0.320	0.043
Track_1551	1551	NaN	NaN	5	0	0	0	0	0	960.040	8160.340	9120.380	12.718	1551	210.929	49.155	0	0.014	0.022	0.002	0.017	0.009	0.427	0.490	0.376	0.435	0.043
Track_1552	1552	NaN	NaN	37	0	0	0	0	0	8640.360	7680.320	16320.680	57.313	1552	283.920	68.519	0	0.010	0.021	7.176E-4	0.008	0.006	0.472	0.668	0.240	0.490	0.113
Track_1553	1553	NaN	NaN	63	0	0	0	0	0	14880.620	7920.330	22800.950	42.230	1553	335.538	84.270	0	0.007	0.041	3.723E-4	0.005	0.007	0.380	0.550	0.233	0.378	0.076
Track_1554	1554	NaN	NaN	9	0	0	0	0	0	1920.080	7920.330	9840.410	17.186	1554	184.110	74.924	0	0.011	0.021	0.003	0.012	0.006	0.566	0.764	0.363	0.508	0.137
Track_1555	1555	NaN	NaN	33	0	0	0	0	0	7680.320	7680.320	15360.640	68.802	1555	302.974	91.430	0	0.013	0.060	8.141E-4	0.009	0.013	0.343	0.567	0.252	0.327	0.076
Track_1556	1556	NaN	NaN	8	0	0	0	0	0	1680.070	7920.330	9600.400	22.659	1556	218.182	77.224	0	0.016	0.022	0.009	0.016	0.005	0.456	0.683	0.329	0.390	0.134
Track_1557	1557	NaN	NaN	36	0	0	0	0	0	8400.350	7680.320	16080.670	5.561	1557	393.643	85.526	0	0.009	0.055	0.001	0.007	0.010	0.514	0.946	0.254	0.489	0.209
Track_1558	1558	NaN	NaN	7	0	0	0	0	0	1440.060	7920.330	9360.390	17.390	1558	298.946	92.310	0	0.013	0.022	0.005	0.015	0.006	0.261	0.307	0.240	0.253	0.022
Track_1559	1559	NaN	NaN	6	0	0	0	0	0	1200.050	7920.330	9120.380	17.217	1559	255.317	100.538	0	0.015	0.025	0.005	0.019	0.009	0.620	0.881	0.250	0.816	0.250
Track_1560	1560	NaN	NaN	9	0	0	0	0	0	1920.080	7680.320	9600.400	19.440	1560	331.888	106.558	0	0.010	0.019	0.004	0.011	0.005	0.301	0.360	0.234	0.300	0.042
Track_1561	1561	NaN	NaN	18	0	0	0	0	0	4080.170	8160.340	12240.510	41.713	1561	132.883	125.275	0	0.014	0.035	0.003	0.010	0.010	0.805	1.193	0.259	0.984	0.323
Track_1562	1562	NaN	NaN	4	0	0	0	0	0	720.030	7920.330	8640.360	6.399	1562	200.007	115.411	0	0.009	0.010	0.007	0.010	0.002	0.360	0.419	0.285	0.412	0.057
Track_1563	1563	NaN	NaN	49	0	0	0	0	0	11520.480	7920.330	19440.810	22.723	1563	319.954	130.064	0	0.008	0.023	5.946E-4	0.007	0.005	0.335	0.467	0.238	0.330	0.054
Track_1564	1564	NaN	NaN	43	0	0	0	0	0	10080.420	8160.340	18240.760	43.028	1564	163.527	140.725	0	0.007	0.021	3.274E-4	0.006	0.004	1.009	1.440	0.235	1.107	0.302
Track_1565	1565	NaN	NaN	15	0	0	0	0	0	3360.140	8160.340	11520.480	41.479	1565	293.759	129.168	0	0.014	0.022	0.008	0.015	0.005	0.550	0.783	0.285	0.577	0.153
Track_1566	1566	NaN	NaN	12	0	0	0	0	0	2640.110	7920.330	10560.440	19.715	1566	125.829	132.564	0	0.013	0.032	0.001	0.011	0.008	0.552	0.796	0.336	0.495	0.150
Track_1567	1567	NaN	NaN	14	0	0	0	0	0	3120.130	7680.320	10800.450	25.107	1567	161.652	138.938	0	0.013	0.056	0.003	0.009	0.014	0.604	0.830	0.288	0.636	0.174
Track_1568	1568	NaN	NaN	14	0	0	0	0	0	3120.130	8160.340	11280.470	16.556	1568	112.322	139.281	0	0.008	0.016	0.002	0.008	0.005	0.289	0.365	0.234	0.282	0.033
Track_1569	1569	NaN	NaN	4	0	0	0	0	0	720.030	7680.320	8400.350	9.943	1569	118.203	133.463	0	0.015	0.032	0.002	0.010	0.015	0.326	0.430	0.232	0.380	0.081
Track_1570	1570	NaN	NaN	19	0	0	0	0	0	4320.180	7920.330	12240.510	45.295	1570	239.964	146.997	0	0.011	0.033	0.004	0.009	0.008	0.364	0.468	0.238	0.358	0.057
Track_1571	1571	NaN	NaN	4	0	0	0	0	0	720.030	7920.330	8640.360	7.052	1571	162.711	142.489	0	0.012	0.016	0.008	0.011	0.004	0.274	0.328	0.242	0.275	0.033
Track_1572	1572	NaN	NaN	2	0	0	0	0	0	240.010	8160.340	8400.350	2.255	1572	261.549	141.049	0	0.009	0.009	0.009	0.009	NaN	0.319	0.320	0.318	0.320	9.832E-4
Track_1573	1573	NaN	NaN	56	0	0	0	0	0	13200.550	7920.330	21120.880	19.610	1573	377.226	152.251	0	0.006	0.017	2.654E-4	0.005	0.004	0.369	0.504	0.240	0.365	0.066
Track_1574	1574	NaN	NaN	18	0	0	0	0	0	4080.170	7920.330	12000.500	31.916	1574	352.768	151.883	0	0.008	0.013	0.002	0.009	0.003	0.280	0.330	0.235	0.277	0.023
Track_1575	1575	NaN	NaN	2	0	0	0	0	0	240.010	8160.340	8400.350	0.191	1575	449.771	152.369	0	7.972E-4	7.972E-4	7.972E-4	7.972E-4	NaN	0.268	0.303	0.233	0.303	0.035
Track_1576	1576	NaN	NaN	6	0	0	0	0	0	1200.050	7920.330	9120.380	5.223	1576	515.873	152.391	0	0.005	0.007	0.001	0.005	0.002	0.301	0.339	0.272	0.299	0.026
Track_1577	1577	NaN	NaN	42	0	0	0	0	0	9840.410	7920.330	17760.740	30.668	1577	514.668	170.332	0	0.005	0.028	4.539E-4	0.004	0.005	0.613	1.063	0.232	0.658	0.238
Track_1578	1578	NaN	NaN	79	0	0	0	0	0	18720.780	7920.330	26641.110	91.329	1578	479.605	182.485	0	0.008	0.047	3.740E-4	0.006	0.008	0.380	0.704	0.231	0.349	0.113
Track_1579	1579	NaN	NaN	39	0	0	0	0	0	9120.380	7680.320	16800.700	21.554	1579	353.393	171.138	0	0.006	0.016	8.298E-4	0.005	0.003	0.632	0.884	0.294	0.694	0.177
Track_1580	1580	NaN	NaN	56	0	0	0	0	0	13200.550	8160.340	21360.890	36.954	1580	427.157	172.668	0	0.006	0.017	4.024E-4	0.005	0.003	0.537	0.727	0.289	0.538	0.097
Track_1581	1581	NaN	NaN	5	0	0	0	0	0	960.040	7920.330	8880.370	4.559	1581	304.951	177.469	0	0.005	0.008	0.002	0.005	0.002	0.290	0.307	0.253	0.296	0.019
Track_1582	1582	NaN	NaN	44	0	0	0	0	0	10320.430	8160.340	18480.770	23.310	1582	350.211	179.868	0	0.006	0.019	7.091E-4	0.006	0.004	0.613	0.815	0.293	0.664	0.135
Track_1583	1583	NaN	NaN	7	0	0	0	0	0	1440.060	7680.320	9120.380	7.898	1583	519.047	176.454	0	0.006	0.012	0.003	0.006	0.003	0.304	0.337	0.258	0.308	0.023
Track_1584	1584	NaN	NaN	18	0	0	0	0	0	4080.170	7920.330	12000.500	21.603	1584	143.797	188.832	0	0.008	0.021	0.005	0.007	0.004	0.694	1.127	0.455	0.656	0.191
Track_1585	1585	NaN	NaN	36	0	0	0	0	0	8400.350	8160.340	16560.690	28.288	1585	498.404	189.978	0	0.005	0.013	1.026E-4	0.005	0.003	0.558	0.925	0.304	0.540	0.127
Track_1586	1586	NaN	NaN	10	0	0	0	0	0	2160.090	7680.320	9840.410	5.600	1586	187.473	182.934	0	0.013	0.029	0.005	0.009	0.009	0.446	0.643	0.251	0.453	0.111
Track_1587	1587	NaN	NaN	8	0	0	0	0	0	1680.070	7680.320	9360.390	9.678	1587	319.804	182.004	0	0.008	0.013	0.003	0.008	0.003	0.268	0.285	0.231	0.278	0.017
Track_1588	1588	NaN	NaN	65	0	0	0	0	0	15360.640	8160.340	23520.980	43.324	1588	414.212	184.844	0	0.006	0.017	9.274E-4	0.005	0.003	0.349	0.460	0.239	0.354	0.051
Track_1589	1589	NaN	NaN	20	0	0	0	0	0	4560.190	7920.330	12480.520	30.675	1589	233.104	192.885	0	0.009	0.017	0.003	0.008	0.004	0.519	0.657	0.250	0.529	0.093
Track_1590	1590	NaN	NaN	70	0	0	0	0	0	16560.690	7920.330	24481.020	42.020	1590	424.594	183.593	0	0.005	0.013	5.051E-4	0.005	0.003	0.388	0.590	0.268	0.381	0.073
Track_1591	1591	NaN	NaN	52	0	0	0	0	0	12240.510	7920.330	20160.840	24.250	1591	290.392	189.537	0	0.006	0.020	5.695E-4	0.005	0.004	0.411	0.530	0.258	0.417	0.065
Track_1592	1592	NaN	NaN	10	0	0	0	0	0	2160.090	8160.340	10320.430	4.974	1592	118.434	179.718	0	0.011	0.029	0.004	0.011	0.008	0.361	0.458	0.252	0.380	0.072
Track_1593	1593	NaN	NaN	5	0	0	0	0	0	960.040	7920.330	8880.370	2.490	1593	109.275	190.169	0	0.004	0.007	0.002	0.004	0.002	0.259	0.285	0.233	0.256	0.020
Track_1594	1594	NaN	NaN	5	0	0	0	0	0	960.040	8160.340	9120.380	4.166	1594	507.674	196.823	0	0.006	0.008	0.002	0.007	0.002	0.293	0.349	0.232	0.293	0.038
Track_1595	1595	NaN	NaN	2	0	0	0	0	0	240.010	8160.340	8400.350	1.455	1595	468.669	199.610	0	0.006	0.006	0.006	0.006	NaN	0.260	0.260	0.260	0.260	3.219E-6
Track_1596	1596	NaN	NaN	18	0	0	0	0	0	4080.170	8160.340	12240.510	27.022	1596	205.518	213.619	0	0.010	0.027	0.004	0.009	0.005	0.555	0.808	0.249	0.568	0.152
Track_1597	1597	NaN	NaN	2	0	0	0	0	0	240.010	8160.340	8400.350	0.831	1597	361.171	199.137	0	0.003	0.003	0.003	0.003	NaN	0.275	0.282	0.268	0.282	0.007
Track_1598	1598	NaN	NaN	3	0	0	0	0	0	480.020	8160.340	8640.360	1.282	1598	437.475	202.492	0	0.003	0.005	0.001	0.005	0.003	0.304	0.330	0.289	0.294	0.018
Track_1599	1599	NaN	NaN	3	0	0	0	0	0	480.020	8160.340	8640.360	4.280	1599	212.690	206.972	0	0.009	0.010	0.008	0.010	0.002	0.260	0.279	0.231	0.268	0.021
Track_1600	1600	NaN	NaN	17	0	0	0	0	0	3840.160	7920.330	11760.490	14.348	1600	149.347	213.896	0	0.009	0.017	7.170E-4	0.009	0.005	0.751	1.185	0.282	0.768	0.266
Track_1601	1601	NaN	NaN	20	0	0	0	0	0	4560.190	7920.330	12480.520	5.379	1601	127.949	216.713	0	0.008	0.031	0.002	0.005	0.006	0.663	0.966	0.313	0.716	0.184
Track_1602	1602	NaN	NaN	5	0	0	0	0	0	960.040	7920.330	8880.370	1.002	1602	283.115	221.205	0	0.005	0.006	0.004	0.006	9.706E-4	0.287	0.317	0.262	0.285	0.020
Track_1603	1603	NaN	NaN	24	0	0	0	0	0	5520.230	7920.330	13440.560	13.966	1603	163.753	240.911	0	0.010	0.047	0.001	0.006	0.011	0.421	0.670	0.235	0.396	0.138
Track_1604	1604	NaN	NaN	52	0	0	0	0	0	12240.510	8160.340	20400.850	27.923	1604	192.971	248.645	0	0.011	0.049	1.691E-4	0.009	0.010	0.419	0.774	0.231	0.383	0.135
Track_1605	1605	NaN	NaN	29	0	0	0	0	0	6720.280	8160.340	14880.620	27.439	1605	185.390	241.374	0	0.007	0.015	7.482E-4	0.007	0.003	0.470	0.645	0.314	0.478	0.076
Track_1606	1606	NaN	NaN	14	0	0	0	0	0	3120.130	7920.330	11040.460	3.247	1606	159.839	246.226	0	0.008	0.024	7.867E-4	0.007	0.006	0.455	0.579	0.236	0.500	0.098
Track_1607	1607	NaN	NaN	6	0	0	0	0	0	1200.050	7920.330	9120.380	4.323	1607	122.305	244.694	0	0.004	0.008	0.002	0.004	0.003	0.394	0.489	0.361	0.380	0.043
Track_1608	1608	NaN	NaN	3	0	0	0	0	0	480.020	7920.330	8400.350	2.804	1608	182.086	252.416	0	0.008	0.010	0.006	0.010	0.003	0.303	0.312	0.288	0.309	0.011
Track_1609	1609	NaN	NaN	17	0	0	0	0	0	3840.160	8160.340	12000.500	14.249	1609	198.594	267.862	0	0.007	0.012	0.002	0.006	0.003	0.522	0.728	0.352	0.501	0.126
Track_1610	1610	NaN	NaN	20	0	0	0	0	0	4560.190	8160.340	12720.530	5.791	1610	120.692	267.578	0	0.006	0.012	6.448E-4	0.005	0.004	0.803	1.302	0.306	0.858	0.283
Track_1611	1611	NaN	NaN	12	0	0	0	0	0	2640.110	8160.340	10800.450	10.407	1611	124.497	259.630	0	0.007	0.025	0.001	0.005	0.007	1.053	1.250	0.709	1.158	0.185
Track_1612	1612	NaN	NaN	30	0	0	0	0	0	6960.290	8160.340	15120.630	16.946	1612	486.373	294.289	0	0.007	0.017	0.001	0.007	0.004	0.500	0.642	0.232	0.537	0.098
Track_1613	1613	NaN	NaN	2	0	0	0	0	0	240.010	8160.340	8400.350	0.765	1613	216.167	291.841	0	0.003	0.003	0.003	0.003	NaN	0.243	0.248	0.238	0.248	0.005
Track_1614	1614	NaN	NaN	6	0	0	0	0	0	1200.050	8160.340	9360.390	10.998	1614	458.747	308.466	0	0.011	0.032	0.004	0.005	0.012	0.409	0.490	0.313	0.413	0.064
Track_1615	1615	NaN	NaN	3	0	0	0	0	0	480.020	7920.330	8400.350	2.037	1615	183.541	299.555	0	0.008	0.008	0.008	0.008	2.162E-4	0.243	0.248	0.237	0.243	0.004
Track_1616	1616	NaN	NaN	93	0	0	0	0	0	22080.920	7920.330	30001.250	31.740	1616	326.361	18.418	0	0.009	0.058	1.940E-4	0.008	0.007	0.685	1.476	0.239	0.574	0.359
Track_1617	1617	NaN	NaN	42	0	0	0	0	0	9840.410	7920.330	17760.740	36.858	1617	267.362	9.245	0	0.009	0.025	0.001	0.008	0.006	0.353	0.478	0.231	0.361	0.057
Track_1618	1618	NaN	NaN	2	0	0	0	0	0	240.010	8160.340	8400.350	3.775	1618	257.541	1.636	0	0.016	0.016	0.016	0.016	NaN	0.288	0.302	0.274	0.302	0.014
Track_1619	1619	NaN	NaN	5	0	0	0	0	0	960.040	8160.340	9120.380	8.231	1619	162.778	2.440	0	0.020	0.025	0.014	0.021	0.005	0.530	0.894	0.341	0.425	0.208
Track_1620	1620	NaN	NaN	39	0	0	0	0	0	9120.380	7680.320	16800.700	58.875	1620	258.603	19.127	0	0.010	0.034	0.002	0.008	0.007	0.389	0.709	0.237	0.377	0.119
Track_1621	1621	NaN	NaN	8	0	0	0	0	0	1680.070	8160.340	9840.410	11.911	1621	181.914	6.881	0	0.010	0.017	0.004	0.010	0.004	0.350	0.456	0.259	0.386	0.070
Track_1622	1622	NaN	NaN	8	0	0	0	0	0	1680.070	7680.320	9360.390	5.602	1622	343.269	3.685	0	0.009	0.013	0.005	0.009	0.003	0.716	1.052	0.351	0.763	0.193
Track_1623	1623	NaN	NaN	59	0	0	0	0	0	13920.580	7680.320	21600.900	63.045	1623	244.187	31.584	0	0.008	0.023	5.069E-4	0.007	0.005	0.753	1.116	0.250	0.759	0.154
Track_1624	1624	NaN	NaN	20	0	0	0	0	0	4560.190	8160.340	12720.530	19.456	1624	462.245	10.742	0	0.006	0.011	0.002	0.005	0.002	0.322	0.421	0.243	0.321	0.043
Track_1625	1625	NaN	NaN	2	0	0	0	0	0	240.010	7200.300	7440.310	1.681	1625	240.666	132.019	0	0.007	0.007	0.007	0.007	NaN	0.245	0.257	0.234	0.257	0.012
Track_1626	1626	NaN	NaN	2	0	0	0	0	0	240.010	7200.300	7440.310	0.906	1626	125.479	180.450	0	0.004	0.004	0.004	0.004	NaN	0.248	0.255	0.241	0.255	0.007
Track_1627	1627	NaN	NaN	2	0	0	0	0	0	240.010	7200.300	7440.310	0.930	1627	206.649	223.711	0	0.004	0.004	0.004	0.004	NaN	0.250	0.261	0.238	0.261	0.011
Track_1628	1628	NaN	NaN	2	0	0	0	0	0	240.010	7200.300	7440.310	1.678	1628	117.129	68.593	0	0.007	0.007	0.007	0.007	NaN	0.307	0.312	0.302	0.312	0.005
Track_1629	1629	NaN	NaN	2	0	0	0	0	0	240.010	7200.300	7440.310	1.490	1629	470.966	97.974	0	0.006	0.006	0.006	0.006	NaN	0.312	0.341	0.284	0.341	0.029
Track_1630	1630	NaN	NaN	3	0	0	0	0	0	480.020	7680.320	8160.340	1.246	1630	271.037	201.576	0	0.003	0.004	0.001	0.004	0.002	0.333	0.342	0.318	0.339	0.011
Track_1631	1631	NaN	NaN	3	0	0	0	0	0	480.020	7680.320	8160.340	3.445	1631	174.424	207.709	0	0.010	0.017	0.002	0.017	0.010	0.303	0.375	0.236	0.297	0.057
Track_1632	1632	NaN	NaN	2	0	0	0	0	0	240.010	7920.330	8160.340	2.472	1632	170.427	3.209	0	0.010	0.010	0.010	0.010	NaN	0.392	0.394	0.390	0.394	0.002
Track_1633	1633	NaN	NaN	2	0	0	0	0	0	240.010	7920.330	8160.340	2.882	1633	155.827	11.302	0	0.012	0.012	0.012	0.012	NaN	0.345	0.351	0.338	0.351	0.007
Track_1634	1634	NaN	NaN	2	0	0	0	0	0	240.010	7920.330	8160.340	0.871	1634	471.950	121.039	0	0.004	0.004	0.004	0.004	NaN	0.451	0.487	0.415	0.487	0.036
Track_1635	1635	NaN	NaN	3	0	0	0	0	0	480.020	8640.360	9120.380	3.934	1635	515.146	242.891	0	0.008	0.009	0.007	0.009	0.001	0.256	0.262	0.251	0.254	0.005
Track_1636	1636	NaN	NaN	80	0	0	0	0	0	18960.790	8640.360	27601.150	29.759	1636	232.630	241.310	0	0.009	0.059	2.010E-4	0.008	0.007	0.623	0.964	0.240	0.643	0.150
Track_1637	1637	NaN	NaN	3	0	0	0	0	0	480.020	8400.350	8880.370	4.252	1637	504.292	247.504	0	0.009	0.011	0.008	0.011	0.002	0.533	0.560	0.487	0.552	0.033
Track_1638	1638	NaN	NaN	8	0	0	0	0	0	1680.070	8400.350	10080.420	14.234	1638	505.664	253.769	0	0.012	0.049	0.003	0.006	0.016	0.345	0.416	0.263	0.371	0.057
Track_1639	1639	NaN	NaN	24	0	0	0	0	0	5520.230	8400.350	13920.580	16.896	1639	495.509	272.798	0	0.006	0.014	0.001	0.004	0.004	0.361	0.466	0.255	0.371	0.066
Track_1640	1640	NaN	NaN	91	0	0	0	0	0	21600.900	8400.350	30001.250	88.170	1640	194.942	277.776	0	0.009	0.020	0.001	0.008	0.005	0.847	1.275	0.363	0.863	0.185
Track_1641	1641	NaN	NaN	3	0	0	0	0	0	480.020	8640.360	9120.380	3.950	1641	498.638	296.742	0	0.010	0.010	0.009	0.010	3.221E-4	0.300	0.321	0.266	0.314	0.025
Track_1642	1642	NaN	NaN	5	0	0	0	0	0	960.040	8640.360	9600.400	10.426	1642	138.343	290.461	0	0.014	0.021	0.007	0.015	0.006	0.763	0.946	0.351	0.845	0.211
Track_1643	1643	NaN	NaN	3	0	0	0	0	0	480.020	8640.360	9120.380	2.737	1643	459.250	295.998	0	0.008	0.009	0.007	0.009	0.001	0.392	0.435	0.366	0.374	0.031
Track_1644	1644	NaN	NaN	34	0	0	0	0	0	7920.330	8640.360	16560.690	32.695	1644	220.385	15.729	0	0.008	0.020	0.002	0.007	0.004	0.905	1.280	0.301	1.010	0.274
Track_1645	1645	NaN	NaN	3	0	0	0	0	0	480.020	8400.350	8880.370	2.625	1645	399.470	0.000	0	0.005	0.008	0.003	0.008	0.003	0.469	0.523	0.435	0.449	0.039
Track_1646	1646	NaN	NaN	21	0	0	0	0	0	4800.200	8640.360	13440.560	8.319	1646	363.584	1.895	0	0.007	0.017	8.412E-4	0.005	0.005	0.675	1.004	0.237	0.697	0.194
Track_1647	1647	NaN	NaN	6	0	0	0	0	0	1200.050	8400.350	9600.400	4.669	1647	181.528	16.892	0	0.006	0.011	0.002	0.006	0.003	0.322	0.367	0.244	0.355	0.045
Track_1648	1648	NaN	NaN	18	0	0	0	0	0	4080.170	8640.360	12720.530	35.912	1648	364.916	28.742	0	0.011	0.017	0.003	0.011	0.004	0.319	0.482	0.233	0.304	0.070
Track_1649	1649	NaN	NaN	13	0	0	0	0	0	2880.120	8640.360	11520.480	27.663	1649	241.280	26.146	0	0.010	0.017	0.004	0.009	0.004	0.349	0.419	0.256	0.349	0.039
Track_1650	1650	NaN	NaN	3	0	0	0	0	0	480.020	8400.350	8880.370	8.101	1650	243.471	25.771	0	0.017	0.018	0.016	0.018	0.002	0.265	0.286	0.243	0.266	0.018
Track_1651	1651	NaN	NaN	30	0	0	0	0	0	6960.290	8640.360	15600.650	27.285	1651	463.092	37.918	0	0.007	0.013	0.003	0.006	0.003	0.431	0.814	0.236	0.376	0.176
Track_1652	1652	NaN	NaN	5	0	0	0	0	0	960.040	8640.360	9600.400	15.311	1652	299.503	31.495	0	0.016	0.022	0.011	0.020	0.006	0.286	0.318	0.245	0.284	0.026
Track_1653	1653	NaN	NaN	3	0	0	0	0	0	480.020	8640.360	9120.380	2.572	1653	427.288	34.625	0	0.005	0.008	0.003	0.008	0.004	0.274	0.292	0.245	0.285	0.021
Track_1654	1654	NaN	NaN	39	0	0	0	0	0	9120.380	8400.350	17520.730	29.330	1654	142.950	51.161	0	0.009	0.045	0.001	0.007	0.009	0.800	1.453	0.245	0.966	0.427
Track_1655	1655	NaN	NaN	11	0	0	0	0	0	2400.100	8400.350	10800.450	7.158	1655	158.076	44.708	0	0.007	0.014	0.003	0.007	0.003	0.661	1.077	0.441	0.616	0.179
Track_1656	1656	NaN	NaN	9	0	0	0	0	0	1920.080	8640.360	10560.440	9.724	1656	527.178	43.764	0	0.006	0.011	0.003	0.005	0.003	0.329	0.383	0.257	0.338	0.041
Track_1657	1657	NaN	NaN	68	0	0	0	0	0	16080.670	8400.350	24481.020	31.482	1657	175.107	52.346	0	0.007	0.047	5.509E-4	0.006	0.008	0.773	1.509	0.235	0.823	0.381
Track_1658	1658	NaN	NaN	29	0	0	0	0	0	6720.280	8640.360	15360.640	33.278	1658	154.116	67.996	0	0.007	0.023	0.002	0.005	0.005	0.629	0.864	0.258	0.645	0.152
Track_1659	1659	NaN	NaN	30	0	0	0	0	0	6960.290	8400.350	15360.640	27.082	1659	488.327	60.061	0	0.007	0.018	0.001	0.007	0.005	0.777	1.147	0.485	0.817	0.157
Track_1660	1660	NaN	NaN	15	0	0	0	0	0	3360.140	8400.350	11760.490	24.335	1660	297.803	57.392	0	0.017	0.027	0.008	0.019	0.006	0.381	0.622	0.242	0.326	0.131
Track_1661	1661	NaN	NaN	6	0	0	0	0	0	1200.050	8640.360	9840.410	9.615	1661	292.817	59.695	0	0.011	0.022	0.003	0.012	0.008	0.476	0.724	0.282	0.547	0.162
Track_1662	1662	NaN	NaN	5	0	0	0	0	0	960.040	8400.350	9360.390	13.544	1662	281.233	59.647	0	0.014	0.017	0.007	0.017	0.005	0.472	0.570	0.285	0.522	0.102
Track_1663	1663	NaN	NaN	20	0	0	0	0	0	4560.190	8400.350	12960.540	41.384	1663	196.947	76.459	0	0.011	0.019	0.005	0.011	0.004	0.587	0.803	0.233	0.664	0.183
Track_1664	1664	NaN	NaN	24	0	0	0	0	0	5520.230	8640.360	14160.590	50.237	1664	292.188	84.501	0	0.011	0.029	0.002	0.010	0.006	0.491	0.622	0.276	0.498	0.097
Track_1665	1665	NaN	NaN	20	0	0	0	0	0	4560.190	8640.360	13200.550	37.925	1665	178.849	83.532	0	0.012	0.021	0.004	0.011	0.004	0.743	1.511	0.318	0.709	0.291
Track_1666	1666	NaN	NaN	24	0	0	0	0	0	5520.230	8640.360	14160.590	36.096	1666	243.808	91.481	0	0.012	0.042	7.911E-4	0.010	0.008	0.561	0.756	0.260	0.630	0.147
Track_1667	1667	NaN	NaN	22	0	0	0	0	0	5040.210	8640.360	13680.570	14.757	1667	167.771	87.357	0	0.012	0.025	0.001	0.011	0.006	0.598	0.893	0.235	0.643	0.197
Track_1668	1668	NaN	NaN	2	0	0	0	0	0	240.010	8640.360	8880.370	0.467	1668	489.089	81.056	0	0.002	0.002	0.002	0.002	NaN	0.328	0.367	0.289	0.367	0.039
Track_1669	1669	NaN	NaN	19	0	0	0	0	0	4320.180	8400.350	12720.530	35.780	1669	339.163	96.695	0	0.009	0.016	8.684E-4	0.010	0.004	0.301	0.351	0.253	0.295	0.028
Track_1670	1670	NaN	NaN	6	0	0	0	0	0	1200.050	8400.350	9600.400	17.859	1670	210.089	99.053	0	0.016	0.028	0.011	0.012	0.007	0.449	0.606	0.300	0.487	0.104
Track_1671	1671	NaN	NaN	4	0	0	0	0	0	720.030	8640.360	9360.390	10.473	1671	364.773	103.819	0	0.015	0.017	0.013	0.013	0.002	0.267	0.284	0.241	0.274	0.016
Track_1672	1672	NaN	NaN	11	0	0	0	0	0	2400.100	8640.360	11040.460	22.297	1672	386.173	107.194	0	0.010	0.017	0.003	0.012	0.004	0.610	0.919	0.258	0.682	0.200
Track_1673	1673	NaN	NaN	5	0	0	0	0	0	960.040	8640.360	9600.400	13.458	1673	208.088	107.021	0	0.016	0.022	0.005	0.019	0.007	0.320	0.400	0.238	0.316	0.052
Track_1674	1674	NaN	NaN	77	0	0	0	0	0	18240.760	8640.360	26881.120	80.241	1674	149.777	154.547	0	0.008	0.057	9.813E-4	0.007	0.007	0.747	1.393	0.302	0.630	0.282
Track_1675	1675	NaN	NaN	3	0	0	0	0	0	480.020	8640.360	9120.380	1.356	1675	519.149	110.889	0	0.003	0.004	0.002	0.004	0.001	0.245	0.252	0.240	0.244	0.005
Track_1676	1676	NaN	NaN	14	0	0	0	0	0	3120.130	8640.360	11760.490	27.015	1676	150.992	125.223	0	0.014	0.050	0.004	0.011	0.012	0.479	0.748	0.300	0.431	0.126
Track_1677	1677	NaN	NaN	2	0	0	0	0	0	240.010	8640.360	8880.370	2.227	1677	174.157	143.883	0	0.009	0.009	0.009	0.009	NaN	0.415	0.486	0.344	0.486	0.071
Track_1678	1678	NaN	NaN	24	0	0	0	0	0	5520.230	8640.360	14160.590	32.065	1678	175.512	166.825	0	0.009	0.019	9.358E-4	0.008	0.005	0.722	1.017	0.452	0.700	0.143
Track_1679	1679	NaN	NaN	6	0	0	0	0	0	1200.050	8400.350	9600.400	11.422	1679	321.748	172.664	0	0.011	0.018	0.004	0.008	0.006	0.258	0.304	0.240	0.255	0.022
Track_1680	1680	NaN	NaN	10	0	0	0	0	0	2160.090	8640.360	10800.450	13.706	1680	182.288	175.517	0	0.013	0.022	0.007	0.011	0.005	0.491	0.715	0.297	0.430	0.156
Track_1681	1681	NaN	NaN	12	0	0	0	0	0	2640.110	8400.350	11040.460	13.389	1681	238.926	184.038	0	0.012	0.029	0.006	0.010	0.007	0.341	0.505	0.236	0.360	0.076
Track_1682	1682	NaN	NaN	13	0	0	0	0	0	2880.120	8640.360	11520.480	17.362	1682	170.020	192.684	0	0.007	0.013	0.002	0.007	0.004	0.684	0.892	0.235	0.789	0.195
Track_1683	1683	NaN	NaN	7	0	0	0	0	0	1440.060	8640.360	10080.420	9.207	1683	160.104	194.711	0	0.010	0.017	0.001	0.009	0.005	0.437	0.559	0.370	0.388	0.071
Track_1684	1684	NaN	NaN	44	0	0	0	0	0	10320.430	8400.350	18720.780	9.561	1684	435.026	191.396	0	0.006	0.012	0.001	0.006	0.003	0.443	0.648	0.262	0.470	0.102
Track_1685	1685	NaN	NaN	17	0	0	0	0	0	3840.160	8400.350	12240.510	19.635	1685	309.747	198.924	0	0.007	0.015	0.002	0.007	0.003	0.373	0.512	0.275	0.349	0.069
Track_1686	1686	NaN	NaN	4	0	0	0	0	0	720.030	8400.350	9120.380	2.762	1686	498.226	196.996	0	0.006	0.008	0.004	0.005	0.002	0.262	0.280	0.231	0.274	0.019
Track_1687	1687	NaN	NaN	58	0	0	0	0	0	13680.570	8640.360	22320.930	18.828	1687	324.996	210.922	0	0.006	0.016	8.255E-4	0.005	0.003	0.590	0.835	0.273	0.587	0.150
Track_1688	1688	NaN	NaN	8	0	0	0	0	0	1680.070	8400.350	10080.420	10.439	1688	171.068	224.740	0	0.009	0.018	0.004	0.008	0.005	0.306	0.365	0.261	0.314	0.035
Track_1689	1689	NaN	NaN	20	0	0	0	0	0	4560.190	8640.360	13200.550	10.671	1689	513.957	231.278	0	0.005	0.012	0.002	0.006	0.003	0.334	0.398	0.263	0.335	0.036
Track_1690	1690	NaN	NaN	6	0	0	0	0	0	1200.050	8400.350	9600.400	2.024	1690	486.761	233.059	0	0.009	0.012	0.006	0.009	0.003	0.340	0.395	0.268	0.359	0.044
Track_1691	1691	NaN	NaN	4	0	0	0	0	0	720.030	8400.350	9120.380	3.639	1691	249.087	233.294	0	0.007	0.012	0.003	0.007	0.005	0.261	0.293	0.243	0.257	0.019
Track_1692	1692	NaN	NaN	2	0	0	0	0	0	240.010	8880.370	9120.380	1.293	1692	217.849	170.724	0	0.005	0.005	0.005	0.005	NaN	0.237	0.245	0.230	0.245	0.007
Track_1693	1693	NaN	NaN	16	0	0	0	0	0	3600.150	8880.370	12480.520	6.965	1693	451.259	174.634	0	0.004	0.013	0.001	0.004	0.003	0.372	0.485	0.241	0.397	0.062
Track_1694	1694	NaN	NaN	9	0	0	0	0	0	1920.080	8880.370	10800.450	17.783	1694	314.389	188.815	0	0.010	0.015	0.004	0.010	0.004	0.296	0.350	0.241	0.306	0.031
Track_1695	1695	NaN	NaN	48	0	0	0	0	0	11280.470	8880.370	20160.840	7.950	1695	318.431	203.076	0	0.005	0.014	0.001	0.005	0.003	0.529	0.895	0.269	0.540	0.134
Track_1696	1696	NaN	NaN	42	0	0	0	0	0	9840.410	8880.370	18720.780	45.918	1696	159.917	217.710	0	0.008	0.019	8.599E-4	0.008	0.005	0.549	0.778	0.245	0.586	0.145
Track_1697	1697	NaN	NaN	78	0	0	0	0	0	18480.770	8880.370	27361.140	64.080	1697	450.182	217.902	0	0.007	0.018	7.337E-4	0.007	0.004	0.758	1.014	0.270	0.799	0.169
Track_1698	1698	NaN	NaN	14	0	0	0	0	0	3120.130	8880.370	12000.500	13.332	1698	254.554	221.986	0	0.008	0.014	7.931E-4	0.008	0.004	0.287	0.362	0.233	0.286	0.037
Track_1699	1699	NaN	NaN	27	0	0	0	0	0	6240.260	8880.370	15120.630	19.092	1699	157.148	224.785	0	0.008	0.023	6.096E-4	0.007	0.005	0.641	1.072	0.332	0.613	0.203
Track_1700	1700	NaN	NaN	4	0	0	0	0	0	720.030	8880.370	9600.400	6.214	1700	222.904	236.324	0	0.009	0.011	0.007	0.009	0.002	0.250	0.292	0.231	0.244	0.025
Track_1701	1701	NaN	NaN	89	0	0	0	0	0	21120.880	8880.370	30001.250	40.723	1701	276.452	241.544	0	0.008	0.025	0.001	0.008	0.004	0.504	1.192	0.237	0.471	0.210
Track_1702	1702	NaN	NaN	2	0	0	0	0	0	240.010	8880.370	9120.380	3.108	1702	135.503	251.437	0	0.013	0.013	0.013	0.013	NaN	0.718	0.779	0.656	0.779	0.061
Track_1703	1703	NaN	NaN	2	0	0	0	0	0	240.010	8880.370	9120.380	1.341	1703	426.080	274.141	0	0.006	0.006	0.006	0.006	NaN	0.274	0.299	0.250	0.299	0.024
Track_1704	1704	NaN	NaN	13	0	0	0	0	0	2880.120	8880.370	11760.490	17.294	1704	130.269	275.398	0	0.011	0.042	0.005	0.008	0.010	0.500	0.768	0.243	0.552	0.171
Track_1705	1705	NaN	NaN	77	0	0	0	0	0	18240.760	8880.370	27121.130	39.600	1705	470.203	301.146	0	0.009	0.054	2.766E-4	0.006	0.009	0.562	0.756	0.236	0.594	0.131
Track_1706	1706	NaN	NaN	33	0	0	0	0	0	7680.320	8880.370	16560.690	38.432	1706	241.058	11.232	0	0.008	0.019	7.584E-4	0.007	0.005	0.470	0.845	0.244	0.442	0.148
Track_1707	1707	NaN	NaN	26	0	0	0	0	0	6000.250	8880.370	14880.620	22.684	1707	444.612	7.818	0	0.010	0.039	0.002	0.008	0.009	0.394	0.693	0.246	0.364	0.116
Track_1708	1708	NaN	NaN	33	0	0	0	0	0	7680.320	8880.370	16560.690	33.508	1708	243.601	19.381	0	0.007	0.021	7.220E-4	0.005	0.005	0.601	0.939	0.249	0.602	0.160
Track_1709	1709	NaN	NaN	7	0	0	0	0	0	1440.060	8880.370	10320.430	8.483	1709	326.993	17.881	0	0.018	0.042	0.007	0.017	0.013	0.299	0.385	0.232	0.278	0.056
Track_1710	1710	NaN	NaN	27	0	0	0	0	0	6240.260	8880.370	15120.630	42.714	1710	398.770	36.489	0	0.010	0.023	0.001	0.009	0.005	0.373	0.477	0.268	0.384	0.053
Track_1711	1711	NaN	NaN	10	0	0	0	0	0	2160.090	8880.370	11040.460	17.971	1711	217.978	22.569	0	0.010	0.014	0.003	0.010	0.003	0.363	0.405	0.326	0.363	0.022
Track_1712	1712	NaN	NaN	2	0	0	0	0	0	240.010	8880.370	9120.380	2.155	1712	128.729	21.245	0	0.009	0.009	0.009	0.009	NaN	0.245	0.249	0.240	0.249	0.004
Track_1713	1713	NaN	NaN	2	0	0	0	0	0	240.010	8880.370	9120.380	2.068	1713	342.203	37.107	0	0.009	0.009	0.009	0.009	NaN	0.292	0.314	0.271	0.314	0.021
Track_1714	1714	NaN	NaN	89	0	0	0	0	0	21120.880	8880.370	30001.250	61.263	1714	272.928	71.947	0	0.008	0.026	7.747E-4	0.007	0.005	0.494	0.879	0.301	0.460	0.117
Track_1715	1715	NaN	NaN	43	0	0	0	0	0	10080.420	8880.370	18960.790	41.273	1715	362.088	70.189	0	0.009	0.035	8.547E-4	0.007	0.007	0.375	0.590	0.230	0.369	0.098
Track_1716	1716	NaN	NaN	30	0	0	0	0	0	6960.290	8880.370	15840.660	50.818	1716	229.700	82.307	0	0.010	0.019	0.003	0.010	0.004	0.418	0.585	0.262	0.412	0.080
Track_1717	1717	NaN	NaN	16	0	0	0	0	0	3600.150	8880.370	12480.520	20.608	1717	163.789	74.577	0	0.008	0.015	0.003	0.007	0.004	0.595	0.888	0.255	0.670	0.226
Track_1718	1718	NaN	NaN	8	0	0	0	0	0	1680.070	8880.370	10560.440	15.487	1718	313.604	69.306	0	0.013	0.021	0.005	0.014	0.005	0.289	0.359	0.243	0.283	0.040
Track_1719	1719	NaN	NaN	4	0	0	0	0	0	720.030	8880.370	9600.400	4.060	1719	466.875	101.739	0	0.006	0.010	0.001	0.005	0.004	0.355	0.459	0.310	0.334	0.061
Track_1720	1720	NaN	NaN	6	0	0	0	0	0	1200.050	8880.370	10080.420	13.732	1720	395.778	106.623	0	0.013	0.018	0.008	0.013	0.004	0.546	0.744	0.267	0.614	0.156
Track_1721	1721	NaN	NaN	28	0	0	0	0	0	6480.270	8880.370	15360.640	38.796	1721	193.893	144.461	0	0.010	0.038	0.001	0.008	0.008	0.575	0.918	0.237	0.508	0.202
Track_1722	1722	NaN	NaN	27	0	0	0	0	0	6240.260	8880.370	15120.630	29.615	1722	168.052	147.852	0	0.008	0.022	5.219E-4	0.007	0.006	0.926	1.408	0.236	0.937	0.252
Track_1723	1723	NaN	NaN	15	0	0	0	0	0	3360.140	8880.370	12240.510	37.838	1723	261.675	155.720	0	0.013	0.027	0.004	0.011	0.008	0.417	0.573	0.272	0.429	0.081
Track_1724	1724	NaN	NaN	2	0	0	0	0	0	240.010	8880.370	9120.380	2.244	1724	267.680	144.587	0	0.009	0.009	0.009	0.009	NaN	0.231	0.231	0.231	0.231	1.148E-4
Track_1725	1725	NaN	NaN	2	0	0	0	0	0	240.010	8880.370	9120.380	1.417	1725	531.497	162.345	0	0.006	0.006	0.006	0.006	NaN	0.257	0.267	0.246	0.267	0.010
Track_1726	1726	NaN	NaN	2	0	0	0	0	0	240.010	8400.350	8640.360	0.301	1726	521.615	143.852	0	0.001	0.001	0.001	0.001	NaN	0.323	0.371	0.275	0.371	0.048
Track_1727	1727	NaN	NaN	2	0	0	0	0	0	240.010	8400.350	8640.360	0.223	1727	464.873	158.108	0	9.281E-4	9.281E-4	9.281E-4	9.281E-4	NaN	0.297	0.298	0.296	0.298	8.247E-4
Track_1728	1728	NaN	NaN	2	0	0	0	0	0	240.010	8400.350	8640.360	0.627	1728	473.122	162.895	0	0.003	0.003	0.003	0.003	NaN	0.240	0.240	0.240	0.240	4.966E-5
Track_1729	1729	NaN	NaN	2	0	0	0	0	0	240.010	8400.350	8640.360	3.234	1729	467.340	227.779	0	0.013	0.013	0.013	0.013	NaN	0.346	0.414	0.277	0.414	0.069
Track_1730	1730	NaN	NaN	2	0	0	0	0	0	240.010	8400.350	8640.360	2.033	1730	367.582	4.746	0	0.008	0.008	0.008	0.008	NaN	0.337	0.401	0.273	0.401	0.064
Track_1731	1731	NaN	NaN	40	0	0	0	0	0	9360.390	9120.380	18480.770	21.874	1731	353.266	88.023	0	0.007	0.019	9.486E-4	0.006	0.004	0.568	0.793	0.239	0.639	0.165
Track_1732	1732	NaN	NaN	8	0	0	0	0	0	1680.070	9120.380	10800.450	22.798	1732	273.585	93.520	0	0.014	0.020	0.008	0.013	0.005	0.333	0.428	0.253	0.330	0.063
Track_1733	1733	NaN	NaN	55	0	0	0	0	0	12960.540	9120.380	22080.920	24.158	1733	151.746	103.173	0	0.008	0.027	0.001	0.007	0.005	0.809	1.289	0.270	0.901	0.263
Track_1734	1734	NaN	NaN	11	0	0	0	0	0	2400.100	9120.380	11520.480	11.172	1734	174.537	116.835	0	0.010	0.014	0.001	0.011	0.004	0.628	1.073	0.252	0.589	0.259
Track_1735	1735	NaN	NaN	71	0	0	0	0	0	16800.700	9120.380	25921.080	63.441	1735	223.523	148.948	0	0.006	0.027	8.448E-4	0.005	0.005	0.684	1.004	0.397	0.714	0.133
Track_1736	1736	NaN	NaN	3	0	0	0	0	0	480.020	9120.380	9600.400	6.806	1736	350.939	117.904	0	0.014	0.018	0.010	0.018	0.005	0.248	0.265	0.236	0.243	0.012
Track_1737	1737	NaN	NaN	43	0	0	0	0	0	10080.420	9120.380	19200.800	14.605	1737	305.245	126.767	0	0.009	0.044	0.001	0.007	0.008	0.579	0.727	0.234	0.611	0.102
Track_1738	1738	NaN	NaN	8	0	0	0	0	0	1680.070	9120.380	10800.450	16.077	1738	257.973	120.766	0	0.017	0.026	0.006	0.017	0.007	0.335	0.618	0.230	0.326	0.116
Track_1739	1739	NaN	NaN	2	0	0	0	0	0	240.010	9120.380	9360.390	1.988	1739	131.865	130.951	0	0.008	0.008	0.008	0.008	NaN	0.359	0.404	0.313	0.404	0.046
Track_1740	1740	NaN	NaN	7	0	0	0	0	0	1440.060	9120.380	10560.440	7.124	1740	519.454	145.844	0	0.006	0.014	0.002	0.006	0.005	0.371	0.474	0.289	0.368	0.063
Track_1741	1741	NaN	NaN	13	0	0	0	0	0	2880.120	9120.380	12000.500	8.554	1741	157.305	202.582	0	0.007	0.012	0.002	0.008	0.004	0.354	0.466	0.242	0.335	0.076
Track_1742	1742	NaN	NaN	6	0	0	0	0	0	1200.050	9120.380	10320.430	16.947	1742	239.437	203.935	0	0.017	0.039	0.003	0.015	0.014	0.367	0.548	0.255	0.322	0.104
Track_1743	1743	NaN	NaN	13	0	0	0	0	0	2880.120	9120.380	12000.500	2.180	1743	191.888	196.011	0	0.012	0.050	0.003	0.008	0.013	0.342	0.483	0.245	0.292	0.082
Track_1744	1744	NaN	NaN	6	0	0	0	0	0	1200.050	9120.380	10320.430	1.618	1744	517.073	202.519	0	0.003	0.005	8.802E-4	0.003	0.002	0.258	0.278	0.237	0.270	0.015
Track_1745	1745	NaN	NaN	22	0	0	0	0	0	5040.210	9120.380	14160.590	12.163	1745	138.495	213.642	0	0.008	0.043	0.002	0.005	0.009	0.731	1.111	0.256	0.828	0.273
Track_1746	1746	NaN	NaN	20	0	0	0	0	0	4560.190	9120.380	13680.570	9.160	1746	478.191	234.980	0	0.005	0.009	0.002	0.005	0.002	0.555	0.816	0.302	0.529	0.135
Track_1747	1747	NaN	NaN	26	0	0	0	0	0	6000.250	9120.380	15120.630	16.239	1747	146.640	16.377	0	0.004	0.010	2.484E-4	0.004	0.002	0.614	0.877	0.288	0.677	0.156
Track_1748	1748	NaN	NaN	38	0	0	0	0	0	8880.370	9120.380	18000.750	37.505	1748	163.284	19.993	0	0.007	0.052	6.666E-4	0.006	0.008	0.605	0.851	0.237	0.659	0.162
Track_1749	1749	NaN	NaN	3	0	0	0	0	0	480.020	9120.380	9600.400	0.345	1749	491.734	26.823	0	0.002	0.003	0.001	0.003	9.860E-4	0.343	0.448	0.285	0.297	0.074
Track_1750	1750	NaN	NaN	8	0	0	0	0	0	1680.070	9120.380	10800.450	15.637	1750	173.429	35.151	0	0.010	0.014	0.006	0.010	0.002	0.566	0.759	0.363	0.582	0.122
Track_1751	1751	NaN	NaN	23	0	0	0	0	0	5280.220	9120.380	14400.600	38.394	1751	274.784	56.991	0	0.010	0.022	0.002	0.010	0.005	0.377	0.541	0.257	0.375	0.066
Track_1752	1752	NaN	NaN	41	0	0	0	0	0	9600.400	9120.380	18720.780	45.707	1752	210.078	63.725	0	0.008	0.024	0.001	0.006	0.005	0.730	1.508	0.254	0.653	0.269
Track_1753	1753	NaN	NaN	11	0	0	0	0	0	2400.100	9120.380	11520.480	38.011	1753	271.247	66.911	0	0.016	0.020	0.011	0.017	0.003	0.329	0.427	0.280	0.332	0.038
Track_1754	1754	NaN	NaN	12	0	0	0	0	0	2640.110	9120.380	11760.490	19.930	1754	275.905	77.050	0	0.012	0.017	0.006	0.012	0.003	0.429	0.493	0.244	0.442	0.067
Track_1755	1755	NaN	NaN	2	0	0	0	0	0	240.010	6720.280	6960.290	1.771	1755	301.009	121.802	0	0.007	0.007	0.007	0.007	NaN	0.258	0.259	0.258	0.259	6.529E-4
Track_1756	1756	NaN	NaN	2	0	0	0	0	0	240.010	6720.280	6960.290	1.594	1756	203.293	130.344	0	0.007	0.007	0.007	0.007	NaN	0.311	0.352	0.270	0.352	0.041
Track_1757	1757	NaN	NaN	2	0	0	0	0	0	240.010	6720.280	6960.290	2.069	1757	219.526	240.406	0	0.009	0.009	0.009	0.009	NaN	0.241	0.243	0.239	0.243	0.002
Track_1758	1758	NaN	NaN	2	0	0	0	0	0	240.010	6720.280	6960.290	1.398	1758	182.743	245.620	0	0.006	0.006	0.006	0.006	NaN	0.283	0.301	0.265	0.301	0.018
Track_1759	1759	NaN	NaN	19	0	0	0	0	0	4320.180	9360.390	13680.570	12.122	1759	481.004	166.366	0	0.005	0.013	0.002	0.004	0.003	0.529	0.735	0.279	0.530	0.120
Track_1760	1760	NaN	NaN	86	0	0	0	0	0	20400.850	9600.400	30001.250	118.535	1760	493.870	181.251	0	0.008	0.021	4.627E-4	0.007	0.005	0.614	1.417	0.234	0.532	0.272
Track_1761	1761	NaN	NaN	4	0	0	0	0	0	720.030	9360.390	10080.420	4.526	1761	273.304	172.884	0	0.007	0.009	0.006	0.006	0.002	0.249	0.272	0.231	0.261	0.018
Track_1762	1762	NaN	NaN	10	0	0	0	0	0	2160.090	9600.400	11760.490	10.254	1762	168.529	176.316	0	0.012	0.044	0.002	0.008	0.012	0.495	0.751	0.307	0.498	0.152
Track_1763	1763	NaN	NaN	16	0	0	0	0	0	3600.150	9840.410	13440.560	16.185	1763	347.431	190.915	0	0.009	0.019	0.003	0.008	0.004	0.384	0.633	0.231	0.317	0.144
Track_1764	1764	NaN	NaN	65	0	0	0	0	0	15360.640	9840.410	25201.050	35.370	1764	173.716	203.509	0	0.007	0.020	0.001	0.007	0.004	0.618	1.096	0.247	0.591	0.218
Track_1765	1765	NaN	NaN	53	0	0	0	0	0	12480.520	9600.400	22080.920	27.255	1765	418.812	193.593	0	0.005	0.013	2.742E-4	0.005	0.003	0.539	0.749	0.231	0.573	0.136
Track_1766	1766	NaN	NaN	86	0	0	0	0	0	20400.850	9600.400	30001.250	94.757	1766	464.520	217.397	0	0.007	0.031	6.825E-4	0.006	0.004	0.462	0.787	0.234	0.441	0.151
Track_1767	1767	NaN	NaN	15	0	0	0	0	0	3360.140	9840.410	13200.550	15.003	1767	137.258	203.183	0	0.006	0.013	0.002	0.005	0.003	0.393	0.719	0.242	0.358	0.148
Track_1768	1768	NaN	NaN	8	0	0	0	0	0	1680.070	9360.390	11040.460	13.117	1768	213.940	203.359	0	0.015	0.033	0.004	0.013	0.011	0.359	0.484	0.252	0.360	0.086
Track_1769	1769	NaN	NaN	10	0	0	0	0	0	2160.090	9840.410	12000.500	13.835	1769	303.623	204.206	0	0.008	0.012	0.005	0.009	0.002	0.323	0.365	0.282	0.327	0.031
Track_1770	1770	NaN	NaN	20	0	0	0	0	0	4560.190	9600.400	14160.590	3.703	1770	321.752	211.135	0	0.005	0.013	2.608E-4	0.005	0.004	0.394	0.571	0.267	0.391	0.073
Track_1771	1771	NaN	NaN	75	0	0	0	0	0	17760.740	9840.410	27601.150	43.795	1771	436.310	198.782	0	0.006	0.022	3.323E-4	0.005	0.004	0.562	0.761	0.236	0.568	0.112
Track_1772	1772	NaN	NaN	20	0	0	0	0	0	4560.190	9600.400	14160.590	6.420	1772	215.553	213.785	0	0.009	0.046	7.165E-4	0.006	0.010	0.396	0.548	0.250	0.380	0.077
Track_1773	1773	NaN	NaN	30	0	0	0	0	0	6960.290	9360.390	16320.680	33.664	1773	191.803	218.921	0	0.010	0.023	6.806E-4	0.008	0.006	0.630	0.922	0.230	0.705	0.194
Track_1774	1774	NaN	NaN	37	0	0	0	0	0	8640.360	9840.410	18480.770	5.977	1774	300.889	215.366	0	0.007	0.019	0.001	0.006	0.004	0.506	0.690	0.247	0.476	0.139
Track_1775	1775	NaN	NaN	63	0	0	0	0	0	14880.620	9360.390	24241.010	38.193	1775	401.144	216.704	0	0.008	0.049	6.747E-4	0.007	0.008	0.426	0.646	0.235	0.429	0.080
Track_1776	1776	NaN	NaN	5	0	0	0	0	0	960.040	9360.390	10320.430	7.251	1776	236.820	217.071	0	0.009	0.016	1.740E-4	0.013	0.007	0.254	0.281	0.238	0.252	0.015
Track_1777	1777	NaN	NaN	62	0	0	0	0	0	14640.610	9600.400	24241.010	53.993	1777	239.523	228.034	0	0.009	0.027	5.426E-4	0.007	0.006	0.502	1.065	0.246	0.447	0.188
Track_1778	1778	NaN	NaN	40	0	0	0	0	0	9360.390	9360.390	18720.780	24.638	1778	472.735	229.938	0	0.006	0.015	0.001	0.005	0.003	0.584	0.891	0.256	0.596	0.181
Track_1779	1779	NaN	NaN	41	0	0	0	0	0	9600.400	9840.410	19440.810	11.492	1779	284.747	224.975	0	0.005	0.012	5.645E-4	0.005	0.003	0.548	0.815	0.258	0.534	0.152
Track_1780	1780	NaN	NaN	15	0	0	0	0	0	3360.140	9840.410	13200.550	16.550	1780	512.007	247.570	0	0.006	0.015	0.001	0.005	0.004	0.304	0.347	0.248	0.312	0.028
Track_1781	1781	NaN	NaN	5	0	0	0	0	0	960.040	9840.410	10800.450	6.906	1781	132.864	247.470	0	0.008	0.014	7.766E-4	0.010	0.005	0.674	0.806	0.417	0.738	0.142
Track_1782	1782	NaN	NaN	15	0	0	0	0	0	3360.140	9600.400	12960.540	4.112	1782	149.773	243.534	0	0.005	0.012	0.001	0.006	0.003	0.665	0.926	0.298	0.627	0.183
Track_1783	1783	NaN	NaN	13	0	0	0	0	0	2880.120	9840.410	12720.530	8.622	1783	149.177	258.515	0	0.005	0.013	9.573E-4	0.004	0.004	0.638	0.957	0.236	0.678	0.222
Track_1784	1784	NaN	NaN	13	0	0	0	0	0	2880.120	9600.400	12480.520	10.545	1784	504.880	263.920	0	0.012	0.024	0.006	0.009	0.007	0.300	0.425	0.233	0.271	0.062
Track_1785	1785	NaN	NaN	11	0	0	0	0	0	2400.100	9840.410	12240.510	22.827	1785	156.900	254.947	0	0.013	0.027	0.001	0.015	0.008	0.725	0.913	0.356	0.734	0.171
Track_1786	1786	NaN	NaN	15	0	0	0	0	0	3360.140	9360.390	12720.530	10.940	1786	479.529	275.725	0	0.006	0.009	6.877E-4	0.005	0.002	0.357	0.438	0.312	0.342	0.035
Track_1787	1787	NaN	NaN	24	0	0	0	0	0	5520.230	9600.400	15120.630	26.126	1787	180.356	16.218	0	0.007	0.014	0.002	0.006	0.003	0.526	0.838	0.281	0.530	0.177
Track_1788	1788	NaN	NaN	11	0	0	0	0	0	2400.100	9840.410	12240.510	18.156	1788	420.365	2.575	0	0.011	0.017	0.003	0.012	0.005	0.411	0.652	0.261	0.382	0.133
Track_1789	1789	NaN	NaN	3	0	0	0	0	0	480.020	9840.410	10320.430	6.870	1789	360.155	3.144	0	0.015	0.017	0.013	0.017	0.003	0.301	0.334	0.252	0.315	0.035
Track_1790	1790	NaN	NaN	55	0	0	0	0	0	12960.540	9840.410	22800.950	15.415	1790	315.083	14.350	0	0.007	0.045	3.253E-4	0.006	0.007	0.667	0.983	0.243	0.768	0.251
Track_1791	1791	NaN	NaN	37	0	0	0	0	0	8640.360	9840.410	18480.770	31.945	1791	301.133	9.832	0	0.009	0.026	8.451E-4	0.008	0.006	1.049	1.612	0.249	1.161	0.425
Track_1792	1792	NaN	NaN	55	0	0	0	0	0	12960.540	9600.400	22560.940	55.672	1792	313.774	26.545	0	0.007	0.024	0.001	0.006	0.005	0.498	0.722	0.309	0.456	0.126
Track_1793	1793	NaN	NaN	30	0	0	0	0	0	6960.290	9600.400	16560.690	34.758	1793	382.814	21.489	0	0.008	0.024	0.001	0.008	0.005	0.359	0.608	0.238	0.327	0.100
Track_1794	1794	NaN	NaN	8	0	0	0	0	0	1680.070	9360.390	11040.460	11.388	1794	138.960	4.484	0	0.008	0.014	0.003	0.008	0.004	0.600	1.136	0.248	0.472	0.322
Track_1795	1795	NaN	NaN	8	0	0	0	0	0	1680.070	9600.400	11280.470	21.291	1795	222.766	5.324	0	0.013	0.030	0.008	0.010	0.008	0.328	0.389	0.253	0.351	0.044
Track_1796	1796	NaN	NaN	25	0	0	0	0	0	5760.240	9360.390	15120.630	17.740	1796	483.697	9.110	0	0.008	0.020	6.091E-4	0.008	0.005	0.528	0.781	0.283	0.499	0.135
Track_1797	1797	NaN	NaN	6	0	0	0	0	0	1200.050	9840.410	11040.460	21.748	1797	402.663	13.537	0	0.018	0.024	0.010	0.021	0.006	0.544	0.621	0.505	0.529	0.041
Track_1798	1798	NaN	NaN	31	0	0	0	0	0	7200.300	9360.390	16560.690	26.597	1798	365.570	21.263	0	0.009	0.019	0.002	0.009	0.004	0.499	0.680	0.233	0.559	0.142
Track_1799	1799	NaN	NaN	18	0	0	0	0	0	4080.170	9600.400	13680.570	20.860	1799	273.388	22.071	0	0.008	0.015	0.002	0.008	0.004	0.343	0.446	0.232	0.325	0.070
Track_1800	1800	NaN	NaN	3	0	0	0	0	0	480.020	9600.400	10080.420	6.333	1800	181.041	17.225	0	0.013	0.024	0.003	0.024	0.014	0.327	0.404	0.285	0.292	0.054
Track_1801	1801	NaN	NaN	47	0	0	0	0	0	11040.460	9600.400	20640.860	46.418	1801	271.327	40.773	0	0.008	0.035	9.334E-4	0.006	0.007	0.378	0.558	0.237	0.382	0.074
Track_1802	1802	NaN	NaN	2	0	0	0	0	0	240.010	9840.410	10080.420	4.060	1802	288.944	19.747	0	0.017	0.017	0.017	0.017	NaN	0.252	0.252	0.252	0.252	2.354E-5
Track_1803	1803	NaN	NaN	32	0	0	0	0	0	7440.310	9600.400	17040.710	38.106	1803	262.533	52.501	0	0.009	0.027	0.002	0.008	0.006	0.375	0.534	0.234	0.395	0.078
Track_1804	1804	NaN	NaN	2	0	0	0	0	0	240.010	9840.410	10080.420	2.452	1804	436.208	37.594	0	0.010	0.010	0.010	0.010	NaN	0.245	0.255	0.234	0.255	0.011
Track_1805	1805	NaN	NaN	6	0	0	0	0	0	1200.050	9600.400	10800.450	12.265	1805	296.302	38.634	0	0.011	0.019	0.003	0.009	0.007	0.349	0.436	0.251	0.371	0.065
Track_1806	1806	NaN	NaN	9	0	0	0	0	0	1920.080	9840.410	11760.490	16.125	1806	215.470	43.717	0	0.009	0.013	0.006	0.010	0.003	0.347	0.413	0.263	0.330	0.047
Track_1807	1807	NaN	NaN	29	0	0	0	0	0	6720.280	9360.390	16080.670	38.679	1807	288.585	55.979	0	0.009	0.020	0.004	0.008	0.004	0.501	0.749	0.234	0.504	0.137
Track_1808	1808	NaN	NaN	24	0	0	0	0	0	5520.230	9840.410	15360.640	37.179	1808	255.537	58.826	0	0.009	0.018	0.002	0.010	0.004	0.369	0.568	0.231	0.358	0.085
Track_1809	1809	NaN	NaN	11	0	0	0	0	0	2400.100	9840.410	12240.510	15.815	1809	170.230	54.496	0	0.009	0.015	0.002	0.011	0.004	0.932	1.210	0.279	1.068	0.261
Track_1810	1810	NaN	NaN	15	0	0	0	0	0	3360.140	9360.390	12720.530	21.549	1810	181.156	56.462	0	0.010	0.019	0.002	0.010	0.005	0.527	0.817	0.238	0.495	0.201
Track_1811	1811	NaN	NaN	19	0	0	0	0	0	4320.180	9600.400	13920.580	38.926	1811	295.624	61.492	0	0.010	0.018	0.002	0.009	0.005	0.352	0.435	0.241	0.360	0.050
Track_1812	1812	NaN	NaN	69	0	0	0	0	0	16320.680	9600.400	25921.080	61.375	1812	243.308	92.453	0	0.007	0.039	2.580E-4	0.006	0.006	0.485	0.808	0.230	0.467	0.141
Track_1813	1813	NaN	NaN	28	0	0	0	0	0	6480.270	9600.400	16080.670	51.542	1813	222.595	66.789	0	0.010	0.059	8.653E-4	0.008	0.011	0.395	0.590	0.233	0.365	0.102
Track_1814	1814	NaN	NaN	39	0	0	0	0	0	9120.380	9840.410	18960.790	43.334	1814	238.950	89.752	0	0.009	0.021	6.344E-4	0.010	0.005	0.615	0.893	0.308	0.619	0.147
Track_1815	1815	NaN	NaN	53	0	0	0	0	0	12480.520	9600.400	22080.920	50.094	1815	225.085	88.209	0	0.007	0.017	9.200E-4	0.007	0.004	0.599	0.861	0.275	0.611	0.120
Track_1816	1816	NaN	NaN	8	0	0	0	0	0	1680.070	9840.410	11520.480	16.912	1816	254.540	65.583	0	0.012	0.017	0.005	0.013	0.005	0.477	0.635	0.304	0.488	0.110
Track_1817	1817	NaN	NaN	87	0	0	0	0	0	20640.860	9360.390	30001.250	20.202	1817	117.902	58.395	0	0.006	0.023	6.946E-4	0.005	0.005	0.686	1.064	0.302	0.708	0.157
Track_1818	1818	NaN	NaN	16	0	0	0	0	0	3600.150	9840.410	13440.560	24.149	1818	323.654	68.236	0	0.014	0.053	0.002	0.009	0.014	0.425	0.635	0.250	0.467	0.131
Track_1819	1819	NaN	NaN	9	0	0	0	0	0	1920.080	9360.390	11280.470	10.435	1819	152.999	67.930	0	0.007	0.010	0.003	0.006	0.003	0.665	1.014	0.271	0.645	0.252
Track_1820	1820	NaN	NaN	8	0	0	0	0	0	1680.070	9360.390	11040.460	21.767	1820	264.952	71.255	0	0.014	0.017	0.008	0.014	0.004	0.307	0.359	0.250	0.322	0.040
Track_1821	1821	NaN	NaN	54	0	0	0	0	0	12720.530	9840.410	22560.940	29.400	1821	152.622	86.162	0	0.006	0.034	6.403E-4	0.005	0.006	1.174	1.539	0.383	1.226	0.264
Track_1822	1822	NaN	NaN	10	0	0	0	0	0	2160.090	9360.390	11520.480	18.318	1822	207.559	71.566	0	0.012	0.017	0.010	0.012	0.002	0.332	0.414	0.238	0.345	0.056
Track_1823	1823	NaN	NaN	45	0	0	0	0	0	10560.440	9360.390	19920.830	28.602	1823	373.631	89.131	0	0.007	0.020	0.001	0.006	0.004	0.498	0.789	0.304	0.499	0.110
Track_1824	1824	NaN	NaN	82	0	0	0	0	0	19440.810	9600.400	29041.210	60.715	1824	233.420	114.121	0	0.008	0.022	9.007E-4	0.007	0.005	0.693	1.154	0.231	0.673	0.248
Track_1825	1825	NaN	NaN	10	0	0	0	0	0	2160.090	9360.390	11520.480	25.254	1825	231.736	79.977	0	0.014	0.024	0.007	0.012	0.005	0.423	0.535	0.285	0.422	0.071
Track_1826	1826	NaN	NaN	7	0	0	0	0	0	1440.060	9360.390	10800.450	11.103	1826	150.196	87.572	0	0.008	0.012	0.003	0.009	0.003	0.539	0.716	0.310	0.552	0.143
Track_1827	1827	NaN	NaN	25	0	0	0	0	0	5760.240	9600.400	15360.640	18.979	1827	479.722	94.941	0	0.005	0.009	7.385E-4	0.005	0.002	0.405	0.537	0.240	0.425	0.075
Track_1828	1828	NaN	NaN	17	0	0	0	0	0	3840.160	9600.400	13440.560	15.154	1828	139.859	104.343	0	0.010	0.024	0.005	0.009	0.005	0.731	1.118	0.255	0.746	0.262
Track_1829	1829	NaN	NaN	2	0	0	0	0	0	240.010	9840.410	10080.420	4.526	1829	202.476	96.752	0	0.019	0.019	0.019	0.019	NaN	0.405	0.425	0.386	0.425	0.020
Track_1830	1830	NaN	NaN	5	0	0	0	0	0	960.040	9840.410	10800.450	2.333	1830	169.159	95.724	0	0.014	0.024	0.008	0.013	0.007	0.447	0.664	0.328	0.383	0.119
Track_1831	1831	NaN	NaN	5	0	0	0	0	0	960.040	9360.390	10320.430	14.639	1831	114.883	100.680	0	0.016	0.027	0.008	0.017	0.008	0.321	0.409	0.265	0.325	0.051
Track_1832	1832	NaN	NaN	21	0	0	0	0	0	4800.200	9360.390	14160.590	29.520	1832	187.295	118.045	0	0.008	0.013	0.005	0.008	0.002	0.589	0.756	0.412	0.573	0.105
Track_1833	1833	NaN	NaN	24	0	0	0	0	0	5520.230	9840.410	15360.640	13.355	1833	257.247	116.692	0	0.016	0.058	0.002	0.011	0.016	0.391	0.741	0.239	0.388	0.115
Track_1834	1834	NaN	NaN	29	0	0	0	0	0	6720.280	9360.390	16080.670	26.286	1834	150.817	119.764	0	0.008	0.017	0.001	0.008	0.004	0.671	1.035	0.375	0.709	0.163
Track_1835	1835	NaN	NaN	6	0	0	0	0	0	1200.050	9600.400	10800.450	17.938	1835	245.110	112.488	0	0.016	0.027	0.007	0.011	0.009	0.359	0.470	0.243	0.391	0.077
Track_1836	1836	NaN	NaN	40	0	0	0	0	0	9360.390	9360.390	18720.780	47.415	1836	137.215	132.027	0	0.010	0.052	5.209E-4	0.008	0.009	0.715	1.291	0.462	0.601	0.259
Track_1837	1837	NaN	NaN	23	0	0	0	0	0	5280.220	9840.410	15120.630	21.633	1837	504.202	122.899	0	0.008	0.032	0.002	0.006	0.007	0.453	0.861	0.240	0.422	0.185
Track_1838	1838	NaN	NaN	6	0	0	0	0	0	1200.050	9360.390	10560.440	8.908	1838	142.283	111.889	0	0.009	0.013	0.005	0.010	0.003	0.427	0.555	0.240	0.466	0.100
Track_1839	1839	NaN	NaN	5	0	0	0	0	0	960.040	9360.390	10320.430	13.366	1839	112.190	112.424	0	0.014	0.022	0.010	0.013	0.005	0.284	0.316	0.251	0.289	0.022
Track_1840	1840	NaN	NaN	40	0	0	0	0	0	9360.390	9360.390	18720.780	31.698	1840	480.559	134.463	0	0.006	0.012	7.162E-4	0.005	0.003	0.467	0.630	0.246	0.492	0.095
Track_1841	1841	NaN	NaN	21	0	0	0	0	0	4800.200	9600.400	14400.600	17.908	1841	172.130	129.283	0	0.006	0.013	0.002	0.007	0.004	0.724	1.069	0.308	0.765	0.193
Track_1842	1842	NaN	NaN	3	0	0	0	0	0	480.020	9840.410	10320.430	8.959	1842	266.900	123.434	0	0.022	0.029	0.014	0.029	0.011	0.292	0.399	0.230	0.247	0.076
Track_1843	1843	NaN	NaN	16	0	0	0	0	0	3600.150	9360.390	12960.540	23.760	1843	122.403	134.291	0	0.011	0.028	0.003	0.007	0.007	0.504	0.754	0.243	0.539	0.181
Track_1844	1844	NaN	NaN	7	0	0	0	0	0	1440.060	9600.400	11040.460	16.350	1844	230.127	134.295	0	0.013	0.022	0.006	0.014	0.006	0.474	0.640	0.266	0.523	0.136
Track_1845	1845	NaN	NaN	28	0	0	0	0	0	6480.270	9360.390	15840.660	19.639	1845	514.066	134.438	0	0.006	0.012	0.001	0.006	0.003	0.373	0.554	0.231	0.398	0.086
Track_1846	1846	NaN	NaN	18	0	0	0	0	0	4080.170	9360.390	13440.560	12.352	1846	204.813	136.420	0	0.009	0.015	0.002	0.009	0.004	0.524	0.850	0.286	0.545	0.159
Track_1847	1847	NaN	NaN	14	0	0	0	0	0	3120.130	9600.400	12720.530	19.697	1847	388.532	135.196	0	0.008	0.017	0.002	0.007	0.004	0.316	0.426	0.245	0.301	0.057
Track_1848	1848	NaN	NaN	59	0	0	0	0	0	13920.580	9840.410	23760.990	54.266	1848	440.151	160.215	0	0.006	0.018	6.079E-4	0.005	0.004	0.548	0.817	0.236	0.545	0.167
Track_1849	1849	NaN	NaN	57	0	0	0	0	0	13440.560	9840.410	23280.970	33.687	1849	218.789	155.995	0	0.008	0.034	9.952E-4	0.006	0.007	0.553	0.893	0.256	0.539	0.197
Track_1850	1850	NaN	NaN	2	0	0	0	0	0	240.010	9840.410	10080.420	5.372	1850	134.334	143.558	0	0.022	0.022	0.022	0.022	NaN	0.363	0.374	0.353	0.374	0.010
Track_1851	1851	NaN	NaN	63	0	0	0	0	0	14880.620	9360.390	24241.010	57.451	1851	183.869	168.644	0	0.008	0.036	0.001	0.007	0.006	0.606	1.273	0.264	0.562	0.223
Track_1852	1852	NaN	NaN	3	0	0	0	0	0	480.020	9840.410	10320.430	7.390	1852	290.584	147.710	0	0.016	0.020	0.011	0.020	0.006	0.429	0.560	0.276	0.452	0.117
Track_1853	1853	NaN	NaN	4	0	0	0	0	0	720.030	9600.400	10320.430	8.786	1853	139.632	152.844	0	0.014	0.017	0.011	0.014	0.003	0.489	0.633	0.337	0.578	0.121
Track_1854	1854	NaN	NaN	7	0	0	0	0	0	1440.060	9600.400	11040.460	11.063	1854	250.335	156.456	0	0.014	0.024	0.005	0.012	0.007	0.270	0.296	0.232	0.272	0.022
Track_1855	1855	NaN	NaN	32	0	0	0	0	0	7440.310	9360.390	16800.700	15.743	1855	385.539	160.209	0	0.005	0.011	4.492E-4	0.005	0.003	0.357	0.463	0.248	0.360	0.057
Track_1856	1856	NaN	NaN	3	0	0	0	0	0	480.020	9600.400	10080.420	7.108	1856	238.009	159.589	0	0.015	0.021	0.009	0.021	0.008	0.321	0.374	0.281	0.309	0.039
Track_1857	1857	NaN	NaN	6	0	0	0	0	0	1200.050	9840.410	11040.460	8.371	1857	139.458	164.540	0	0.009	0.013	0.005	0.009	0.004	0.556	0.791	0.419	0.537	0.138
Track_1858	1858	NaN	NaN	23	0	0	0	0	0	5280.220	9600.400	14880.620	8.397	1858	206.124	163.888	0	0.010	0.052	0.002	0.007	0.010	0.547	1.054	0.245	0.417	0.254
Track_1859	1859	NaN	NaN	3	0	0	0	0	0	480.020	9360.390	9840.410	4.017	1859	184.303	1.235	0	0.010	0.016	0.003	0.016	0.009	0.316	0.400	0.235	0.313	0.067
Track_1860	1860	NaN	NaN	2	0	0	0	0	0	240.010	9360.390	9600.400	4.161	1860	181.357	150.329	0	0.017	0.017	0.017	0.017	NaN	0.556	0.607	0.504	0.607	0.051
Track_1861	1861	NaN	NaN	3	0	0	0	0	0	480.020	9360.390	9840.410	10.438	1861	241.118	171.775	0	0.022	0.023	0.021	0.023	0.002	0.271	0.285	0.250	0.280	0.016
Track_1862	1862	NaN	NaN	20	0	0	0	0	0	4560.190	9360.390	13920.580	8.056	1862	261.295	176.693	0	0.011	0.045	0.002	0.009	0.010	0.491	0.818	0.287	0.529	0.143
Track_1863	1863	NaN	NaN	2	0	0	0	0	0	240.010	9360.390	9600.400	2.199	1863	164.994	182.788	0	0.009	0.009	0.009	0.009	NaN	0.281	0.282	0.280	0.282	0.001
Track_1864	1864	NaN	NaN	14	0	0	0	0	0	3120.130	11760.490	14880.620	8.664	1864	201.936	4.189	0	0.005	0.012	5.450E-4	0.005	0.003	0.332	0.391	0.297	0.329	0.027
Track_1865	1865	NaN	NaN	41	0	0	0	0	0	9600.400	11520.480	21120.880	1.615	1865	139.691	3.666	0	0.004	0.013	0.000	0.003	0.003	0.749	1.210	0.330	0.751	0.212
Track_1866	1866	NaN	NaN	60	0	0	0	0	0	14160.590	10800.450	24961.040	15.848	1866	214.921	8.919	0	0.006	0.023	2.745E-4	0.005	0.004	0.433	0.655	0.233	0.449	0.098
Track_1867	1867	NaN	NaN	20	0	0	0	0	0	4560.190	11760.490	16320.680	14.508	1867	337.477	4.919	0	0.010	0.045	0.002	0.005	0.012	0.327	0.420	0.232	0.338	0.057
Track_1868	1868	NaN	NaN	24	0	0	0	0	0	5520.230	11040.460	16560.690	10.094	1868	299.018	5.051	0	0.009	0.022	0.000	0.007	0.006	0.884	1.314	0.483	0.895	0.213
Track_1869	1869	NaN	NaN	27	0	0	0	0	0	6240.260	11760.490	18000.750	17.233	1869	325.058	8.329	0	0.006	0.015	0.001	0.005	0.004	0.372	0.528	0.275	0.354	0.063
Track_1870	1870	NaN	NaN	10	0	0	0	0	0	2160.090	11760.490	13920.580	3.515	1870	223.092	0.539	0	0.006	0.014	0.000	0.004	0.005	0.403	0.544	0.289	0.401	0.085
Track_1871	1871	NaN	NaN	9	0	0	0	0	0	1920.080	11760.490	13680.570	11.157	1871	239.575	4.140	0	0.010	0.026	8.412E-4	0.009	0.008	0.414	0.730	0.286	0.351	0.142
Track_1872	1872	NaN	NaN	6	0	0	0	0	0	1200.050	11280.470	12480.520	13.446	1872	384.282	5.090	0	0.012	0.020	0.007	0.012	0.005	0.648	0.922	0.447	0.602	0.182
Track_1873	1873	NaN	NaN	82	0	0	0	0	0	19440.810	10560.440	30001.250	31.814	1873	182.284	9.106	0	0.005	0.013	3.503E-4	0.004	0.003	0.740	1.065	0.319	0.773	0.194
Track_1874	1874	NaN	NaN	71	0	0	0	0	0	16800.700	10800.450	27601.150	21.920	1874	191.667	10.986	0	0.004	0.014	5.618E-4	0.004	0.003	0.641	0.967	0.325	0.694	0.177
Track_1875	1875	NaN	NaN	61	0	0	0	0	0	14400.600	11040.460	25441.060	75.585	1875	497.363	36.046	0	0.008	0.022	6.618E-4	0.008	0.005	0.489	0.734	0.254	0.505	0.138
Track_1876	1876	NaN	NaN	8	0	0	0	0	0	1680.070	11520.480	13200.550	12.543	1876	293.526	6.283	0	0.010	0.015	0.003	0.010	0.004	0.361	0.462	0.250	0.368	0.060
Track_1877	1877	NaN	NaN	12	0	0	0	0	0	2640.110	10560.440	13200.550	18.764	1877	244.279	4.863	0	0.008	0.017	0.002	0.007	0.005	0.373	0.441	0.308	0.372	0.042
Track_1878	1878	NaN	NaN	21	0	0	0	0	0	4800.200	10080.420	14880.620	14.641	1878	258.610	5.633	0	0.006	0.012	8.412E-4	0.005	0.004	0.671	1.044	0.281	0.746	0.231
Track_1879	1879	NaN	NaN	19	0	0	0	0	0	4320.180	10800.450	15120.630	17.968	1879	235.096	3.674	0	0.009	0.039	5.248E-4	0.006	0.009	0.349	0.552	0.250	0.321	0.087
Track_1880	1880	NaN	NaN	49	0	0	0	0	0	11520.480	10320.430	21840.910	38.850	1880	208.342	19.564	0	0.007	0.022	0.001	0.006	0.005	0.522	0.806	0.259	0.524	0.136
Track_1881	1881	NaN	NaN	23	0	0	0	0	0	5280.220	10560.440	15840.660	14.733	1881	404.228	5.439	0	0.011	0.026	9.361E-4	0.008	0.008	0.433	0.717	0.249	0.341	0.157
Track_1882	1882	NaN	NaN	27	0	0	0	0	0	6240.260	10080.420	16320.680	15.557	1882	169.939	11.244	0	0.007	0.024	0.001	0.005	0.006	0.401	0.557	0.246	0.400	0.076
Track_1883	1883	NaN	NaN	6	0	0	0	0	0	1200.050	10800.450	12000.500	12.718	1883	350.586	4.650	0	0.012	0.017	0.004	0.014	0.005	0.297	0.334	0.243	0.328	0.037
Track_1884	1884	NaN	NaN	30	0	0	0	0	0	6960.290	10560.440	17520.730	23.488	1884	432.168	17.989	0	0.010	0.060	8.033E-4	0.005	0.014	0.672	1.101	0.249	0.693	0.265
Track_1885	1885	NaN	NaN	4	0	0	0	0	0	720.030	11760.490	12480.520	3.311	1885	348.718	11.457	0	0.012	0.022	0.007	0.007	0.009	0.277	0.290	0.253	0.287	0.015
Track_1886	1886	NaN	NaN	10	0	0	0	0	0	2160.090	11520.480	13680.570	15.018	1886	196.904	16.457	0	0.008	0.037	0.002	0.006	0.011	0.309	0.375	0.249	0.305	0.039
Track_1887	1887	NaN	NaN	9	0	0	0	0	0	1920.080	11040.460	12960.540	14.079	1887	323.903	13.060	0	0.008	0.012	0.003	0.009	0.003	0.281	0.333	0.233	0.281	0.038
Track_1888	1888	NaN	NaN	77	0	0	0	0	0	18240.760	11760.490	30001.250	83.592	1888	395.209	33.294	0	0.006	0.015	4.942E-4	0.005	0.004	0.464	0.768	0.256	0.441	0.124
Track_1889	1889	NaN	NaN	81	0	0	0	0	0	19200.800	10800.450	30001.250	107.571	1889	455.893	47.080	0	0.008	0.024	0.001	0.007	0.005	0.566	0.809	0.269	0.570	0.119
Track_1890	1890	NaN	NaN	42	0	0	0	0	0	9840.410	11040.460	20880.870	16.974	1890	353.175	16.066	0	0.007	0.022	5.789E-4	0.006	0.005	0.509	0.818	0.232	0.529	0.171
Track_1891	1891	NaN	NaN	5	0	0	0	0	0	960.040	11520.480	12480.520	6.373	1891	449.796	23.106	0	0.007	0.009	0.004	0.008	0.002	0.269	0.294	0.242	0.277	0.020
Track_1892	1892	NaN	NaN	3	0	0	0	0	0	480.020	11760.490	12240.510	3.317	1892	346.156	21.520	0	0.007	0.009	0.005	0.009	0.003	0.303	0.353	0.274	0.282	0.036
Track_1893	1893	NaN	NaN	12	0	0	0	0	0	2640.110	11760.490	14400.600	10.148	1893	419.581	25.479	0	0.005	0.009	2.730E-4	0.004	0.003	0.359	0.458	0.232	0.398	0.078
Track_1894	1894	NaN	NaN	17	0	0	0	0	0	3840.160	10080.420	13920.580	15.542	1894	137.662	20.949	0	0.006	0.010	0.002	0.005	0.002	0.539	0.713	0.263	0.571	0.139
Track_1895	1895	NaN	NaN	6	0	0	0	0	0	1200.050	11280.470	12480.520	8.072	1895	327.448	23.081	0	0.007	0.010	0.003	0.006	0.003	0.805	0.921	0.661	0.818	0.080
Track_1896	1896	NaN	NaN	23	0	0	0	0	0	5280.220	10320.430	15600.650	31.326	1896	498.176	34.772	0	0.008	0.025	0.002	0.007	0.005	0.430	0.602	0.269	0.437	0.100
Track_1897	1897	NaN	NaN	9	0	0	0	0	0	1920.080	10560.440	12480.520	10.089	1897	214.270	24.903	0	0.006	0.011	8.120E-4	0.007	0.003	0.398	0.509	0.276	0.382	0.079
Track_1898	1898	NaN	NaN	52	0	0	0	0	0	12240.510	10560.440	22800.950	23.562	1898	192.837	27.982	0	0.006	0.046	8.309E-4	0.004	0.007	0.547	0.757	0.251	0.569	0.134
Track_1899	1899	NaN	NaN	25	0	0	0	0	0	5760.240	10320.430	16080.670	11.361	1899	198.319	30.949	0	0.006	0.017	0.002	0.004	0.004	0.615	1.068	0.316	0.595	0.191
Track_1900	1900	NaN	NaN	63	0	0	0	0	0	14880.620	10080.420	24961.040	13.311	1900	181.551	25.625	0	0.006	0.055	1.860E-4	0.005	0.007	0.820	1.238	0.288	0.854	0.240
Track_1901	1901	NaN	NaN	11	0	0	0	0	0	2400.100	11040.460	13440.560	8.229	1901	394.855	29.540	0	0.007	0.016	0.002	0.006	0.004	0.305	0.360	0.246	0.313	0.034
Track_1902	1902	NaN	NaN	36	0	0	0	0	0	8400.350	10080.420	18480.770	40.133	1902	280.837	44.605	0	0.008	0.017	3.303E-4	0.007	0.004	0.369	0.497	0.232	0.380	0.074
Track_1903	1903	NaN	NaN	12	0	0	0	0	0	2640.110	10560.440	13200.550	11.134	1903	186.991	36.773	0	0.009	0.017	0.002	0.007	0.005	0.681	1.039	0.404	0.709	0.165
Track_1904	1904	NaN	NaN	5	0	0	0	0	0	960.040	11040.460	12000.500	10.679	1904	344.542	38.715	0	0.011	0.014	0.008	0.014	0.003	0.392	0.427	0.365	0.387	0.020
Track_1905	1905	NaN	NaN	15	0	0	0	0	0	3360.140	10800.450	14160.590	12.484	1905	413.459	39.452	0	0.006	0.011	0.003	0.005	0.002	0.354	0.567	0.231	0.348	0.086
Track_1906	1906	NaN	NaN	24	0	0	0	0	0	5520.230	11280.470	16800.700	18.552	1906	178.959	32.708	0	0.007	0.053	6.060E-4	0.005	0.010	0.646	0.952	0.262	0.681	0.194
Track_1907	1907	NaN	NaN	19	0	0	0	0	0	4320.180	10800.450	15120.630	28.655	1907	458.992	49.356	0	0.010	0.051	0.002	0.007	0.011	0.371	0.568	0.259	0.355	0.091
Track_1908	1908	NaN	NaN	7	0	0	0	0	0	1440.060	11760.490	13200.550	6.858	1908	354.421	49.860	0	0.012	0.030	0.004	0.009	0.010	0.319	0.386	0.266	0.319	0.035
Track_1909	1909	NaN	NaN	37	0	0	0	0	0	8640.360	11040.460	19680.820	49.671	1909	399.871	63.002	0	0.010	0.031	0.002	0.009	0.007	0.401	0.791	0.234	0.342	0.147
Track_1910	1910	NaN	NaN	16	0	0	0	0	0	3600.150	10560.440	14160.590	11.890	1910	148.430	46.711	0	0.005	0.008	0.001	0.004	0.002	0.552	0.937	0.245	0.529	0.164
Track_1911	1911	NaN	NaN	81	0	0	0	0	0	19200.800	10800.450	30001.250	31.752	1911	194.557	57.126	0	0.005	0.031	3.923E-4	0.004	0.004	0.613	1.201	0.238	0.594	0.220
Track_1912	1912	NaN	NaN	45	0	0	0	0	0	10560.440	10080.420	20640.860	52.668	1912	484.789	67.362	0	0.009	0.056	0.001	0.007	0.009	0.528	1.150	0.230	0.447	0.206
Track_1913	1913	NaN	NaN	16	0	0	0	0	0	3600.150	11520.480	15120.630	27.673	1913	215.827	51.267	0	0.015	0.061	0.002	0.009	0.018	0.303	0.454	0.231	0.295	0.057
Track_1914	1914	NaN	NaN	78	0	0	0	0	0	18480.770	11040.460	29521.230	119.548	1914	441.240	84.146	0	0.009	0.026	5.140E-4	0.008	0.005	0.443	0.687	0.231	0.441	0.108
Track_1915	1915	NaN	NaN	62	0	0	0	0	0	14640.610	11520.480	26161.090	25.978	1915	251.359	70.645	0	0.007	0.022	8.567E-4	0.006	0.004	0.665	1.116	0.316	0.667	0.146
Track_1916	1916	NaN	NaN	23	0	0	0	0	0	5280.220	10320.430	15600.650	17.842	1916	466.804	54.914	0	0.006	0.011	0.002	0.006	0.002	0.545	0.761	0.321	0.535	0.121
Track_1917	1917	NaN	NaN	38	0	0	0	0	0	8880.370	10800.450	19680.820	30.056	1917	199.917	53.480	0	0.007	0.048	8.199E-4	0.006	0.008	0.551	1.189	0.278	0.512	0.233
Track_1918	1918	NaN	NaN	4	0	0	0	0	0	720.030	11760.490	12480.520	9.325	1918	300.174	57.563	0	0.014	0.015	0.011	0.014	0.002	0.325	0.384	0.248	0.353	0.051
Track_1919	1919	NaN	NaN	19	0	0	0	0	0	4320.180	11280.470	15600.650	5.702	1919	159.079	55.397	0	0.004	0.011	6.312E-4	0.004	0.002	0.580	0.902	0.336	0.592	0.120
Track_1920	1920	NaN	NaN	40	0	0	0	0	0	9360.390	11520.480	20880.870	24.694	1920	203.443	70.339	0	0.005	0.013	0.001	0.005	0.003	0.533	0.782	0.244	0.530	0.130
Track_1921	1921	NaN	NaN	73	0	0	0	0	0	17280.720	10320.430	27601.150	45.317	1921	144.949	74.615	0	0.005	0.048	5.245E-5	0.005	0.006	0.699	1.212	0.285	0.667	0.253
Track_1922	1922	NaN	NaN	22	0	0	0	0	0	5040.210	11520.480	16560.690	19.807	1922	241.344	71.841	0	0.007	0.015	2.901E-4	0.007	0.004	0.411	0.711	0.275	0.372	0.127
Track_1923	1923	NaN	NaN	21	0	0	0	0	0	4800.200	10080.420	14880.620	19.977	1923	466.254	64.785	0	0.006	0.010	0.002	0.006	0.002	0.556	0.868	0.248	0.578	0.209
Track_1924	1924	NaN	NaN	39	0	0	0	0	0	9120.380	10560.440	19680.820	38.414	1924	256.741	78.845	0	0.008	0.027	0.001	0.006	0.005	0.712	1.023	0.266	0.711	0.200
Track_1925	1925	NaN	NaN	14	0	0	0	0	0	3120.130	10800.450	13920.580	12.851	1925	126.394	66.347	0	0.007	0.016	0.002	0.006	0.004	0.485	0.664	0.273	0.482	0.131
Track_1926	1926	NaN	NaN	11	0	0	0	0	0	2400.100	11040.460	13440.560	16.349	1926	519.332	72.054	0	0.009	0.012	0.003	0.010	0.003	0.496	0.614	0.380	0.507	0.064
Track_1927	1927	NaN	NaN	27	0	0	0	0	0	6240.260	11280.470	17520.730	20.205	1927	330.985	73.005	0	0.007	0.024	4.886E-4	0.007	0.005	0.351	0.471	0.247	0.348	0.056
Track_1928	1928	NaN	NaN	11	0	0	0	0	0	2400.100	11520.480	13920.580	18.123	1928	254.520	73.848	0	0.012	0.022	0.002	0.011	0.006	0.386	0.467	0.300	0.388	0.055
Track_1929	1929	NaN	NaN	39	0	0	0	0	0	9120.380	10080.420	19200.800	41.529	1929	235.392	81.754	0	0.008	0.017	0.002	0.007	0.004	0.507	0.799	0.262	0.512	0.114
Track_1930	1930	NaN	NaN	15	0	0	0	0	0	3360.140	10080.420	13440.560	30.003	1930	281.162	67.583	0	0.010	0.017	0.004	0.009	0.005	0.350	0.453	0.282	0.339	0.057
Track_1931	1931	NaN	NaN	39	0	0	0	0	0	9120.380	10320.430	19440.810	26.945	1931	187.284	76.268	0	0.007	0.015	6.388E-4	0.007	0.004	0.646	1.067	0.293	0.642	0.214
Track_1932	1932	NaN	NaN	9	0	0	0	0	0	1920.080	10080.420	12000.500	6.203	1932	125.030	66.000	0	0.012	0.021	0.003	0.014	0.007	0.606	1.125	0.368	0.553	0.216
Track_1933	1933	NaN	NaN	9	0	0	0	0	0	1920.080	11040.460	12960.540	21.068	1933	360.573	74.489	0	0.013	0.051	0.006	0.008	0.015	0.279	0.308	0.238	0.282	0.024
Track_1934	1934	NaN	NaN	11	0	0	0	0	0	2400.100	11280.470	13680.570	13.132	1934	158.939	79.661	0	0.008	0.014	0.004	0.007	0.004	0.633	0.964	0.321	0.609	0.205
Track_1935	1935	NaN	NaN	9	0	0	0	0	0	1920.080	11760.490	13680.570	8.176	1935	314.937	79.678	0	0.005	0.010	0.001	0.007	0.003	0.504	0.585	0.385	0.516	0.053
Track_1936	1936	NaN	NaN	23	0	0	0	0	0	5280.220	10080.420	15360.640	46.195	1936	253.439	86.158	0	0.010	0.018	0.001	0.012	0.005	0.323	0.398	0.235	0.338	0.046
Track_1937	1937	NaN	NaN	3	0	0	0	0	0	480.020	11520.480	12000.500	3.201	1937	477.386	76.725	0	0.007	0.012	0.002	0.012	0.007	0.287	0.315	0.255	0.291	0.024
Track_1938	1938	NaN	NaN	43	0	0	0	0	0	10080.420	10080.420	20160.840	46.997	1938	494.711	89.248	0	0.006	0.013	0.002	0.006	0.003	1.061	1.441	0.340	1.115	0.249
Track_1939	1939	NaN	NaN	23	0	0	0	0	0	5280.220	10800.450	16080.670	19.077	1939	154.356	87.884	0	0.009	0.044	0.001	0.006	0.010	0.516	0.892	0.247	0.510	0.159
Track_1940	1940	NaN	NaN	38	0	0	0	0	0	8880.370	11280.470	20160.840	34.988	1940	188.707	92.981	0	0.006	0.022	9.345E-4	0.005	0.005	0.640	1.164	0.231	0.637	0.159
Track_1941	1941	NaN	NaN	14	0	0	0	0	0	3120.130	10560.440	13680.570	15.487	1941	484.164	84.791	0	0.006	0.009	5.308E-4	0.007	0.002	0.395	0.580	0.251	0.434	0.105
Track_1942	1942	NaN	NaN	36	0	0	0	0	0	8400.350	10080.420	18480.770	35.216	1942	222.393	94.840	0	0.008	0.018	7.903E-4	0.007	0.004	0.417	0.570	0.271	0.419	0.077
Track_1943	1943	NaN	NaN	70	0	0	0	0	0	16560.690	10560.440	27121.130	27.190	1943	143.697	89.186	0	0.006	0.021	3.060E-4	0.005	0.004	0.731	1.094	0.289	0.761	0.211
Track_1944	1944	NaN	NaN	3	0	0	0	0	0	480.020	11520.480	12000.500	5.168	1944	245.396	89.373	0	0.011	0.012	0.010	0.012	0.001	0.362	0.484	0.255	0.346	0.094
Track_1945	1945	NaN	NaN	17	0	0	0	0	0	3840.160	11040.460	14880.620	14.523	1945	215.330	97.489	0	0.010	0.031	0.003	0.008	0.006	0.589	0.942	0.233	0.592	0.260
Track_1946	1946	NaN	NaN	16	0	0	0	0	0	3600.150	11280.470	14880.620	18.207	1946	242.263	97.399	0	0.013	0.033	3.630E-4	0.010	0.009	0.449	0.662	0.232	0.432	0.134
Track_1947	1947	NaN	NaN	8	0	0	0	0	0	1680.070	11280.470	12960.540	11.804	1947	319.579	91.258	0	0.011	0.017	0.004	0.010	0.006	0.338	0.518	0.235	0.323	0.094
Track_1948	1948	NaN	NaN	22	0	0	0	0	0	5040.210	10080.420	15120.630	14.282	1948	170.450	98.665	0	0.009	0.038	0.001	0.008	0.008	0.583	0.964	0.287	0.605	0.183
Track_1949	1949	NaN	NaN	11	0	0	0	0	0	2400.100	11760.490	14160.590	12.732	1949	215.424	109.762	0	0.007	0.012	0.002	0.008	0.003	0.446	0.682	0.291	0.366	0.139
Track_1950	1950	NaN	NaN	23	0	0	0	0	0	5280.220	10080.420	15360.640	22.441	1950	235.979	107.105	0	0.010	0.051	0.001	0.008	0.011	0.396	0.531	0.252	0.391	0.075
Track_1951	1951	NaN	NaN	10	0	0	0	0	0	2160.090	11760.490	13920.580	13.633	1951	245.492	106.352	0	0.014	0.058	0.006	0.008	0.017	0.260	0.298	0.231	0.258	0.024
Track_1952	1952	NaN	NaN	19	0	0	0	0	0	4320.180	10080.420	14400.600	33.477	1952	257.927	106.898	0	0.015	0.052	0.003	0.009	0.013	0.280	0.367	0.247	0.274	0.026
Track_1953	1953	NaN	NaN	61	0	0	0	0	0	14400.600	11280.470	25681.070	36.750	1953	163.611	125.240	0	0.007	0.019	4.840E-4	0.005	0.005	0.770	1.201	0.233	0.840	0.284
Track_1954	1954	NaN	NaN	38	0	0	0	0	0	8880.370	11760.490	20640.860	15.735	1954	194.643	119.140	0	0.006	0.025	4.667E-4	0.004	0.005	0.590	0.886	0.231	0.584	0.161
Track_1955	1955	NaN	NaN	34	0	0	0	0	0	7920.330	10800.450	18720.780	41.972	1955	458.375	124.870	0	0.008	0.061	9.300E-4	0.006	0.010	0.493	0.806	0.253	0.487	0.144
Track_1956	1956	NaN	NaN	19	0	0	0	0	0	4320.180	11520.480	15840.660	3.646	1956	187.470	106.145	0	0.012	0.060	0.002	0.006	0.014	0.622	0.946	0.277	0.607	0.234
Track_1957	1957	NaN	NaN	41	0	0	0	0	0	9600.400	11040.460	20640.860	16.840	1957	291.568	121.492	0	0.007	0.035	1.645E-4	0.005	0.007	0.411	0.807	0.239	0.399	0.140
Track_1958	1958	NaN	NaN	6	0	0	0	0	0	1200.050	11520.480	12720.530	10.267	1958	248.870	118.175	0	0.009	0.014	0.004	0.009	0.005	0.440	0.541	0.322	0.499	0.086
Track_1959	1959	NaN	NaN	18	0	0	0	0	0	4080.170	11760.490	15840.660	16.311	1959	462.781	124.566	0	0.005	0.009	0.002	0.005	0.002	0.533	0.728	0.301	0.512	0.124
Track_1960	1960	NaN	NaN	6	0	0	0	0	0	1200.050	10800.450	12000.500	4.191	1960	108.781	117.411	0	0.005	0.009	0.002	0.003	0.003	0.309	0.396	0.236	0.337	0.065
Track_1961	1961	NaN	NaN	7	0	0	0	0	0	1440.060	10560.440	12000.500	10.440	1961	218.822	115.389	0	0.011	0.029	0.003	0.008	0.009	0.271	0.320	0.245	0.270	0.024
Track_1962	1962	NaN	NaN	35	0	0	0	0	0	8160.340	11040.460	19200.800	9.089	1962	143.551	124.049	0	0.006	0.015	8.460E-4	0.005	0.004	0.466	0.654	0.252	0.480	0.091
Track_1963	1963	NaN	NaN	32	0	0	0	0	0	7440.310	11040.460	18480.770	19.523	1963	328.936	125.325	0	0.007	0.017	7.079E-4	0.007	0.004	0.342	0.418	0.258	0.339	0.038
Track_1964	1964	NaN	NaN	2	0	0	0	0	0	240.010	11760.490	12000.500	1.224	1964	521.951	123.266	0	0.005	0.005	0.005	0.005	NaN	0.324	0.324	0.324	0.324	1.743E-4
Track_1965	1965	NaN	NaN	84	0	0	0	0	0	19920.830	10080.420	30001.250	50.052	1965	227.190	139.232	0	0.006	0.022	3.272E-4	0.005	0.004	0.429	0.837	0.231	0.398	0.124
Track_1966	1966	NaN	NaN	56	0	0	0	0	0	13200.550	10560.440	23760.990	46.878	1966	158.327	144.311	0	0.007	0.054	5.219E-4	0.006	0.007	0.660	1.030	0.309	0.670	0.178
Track_1967	1967	NaN	NaN	4	0	0	0	0	0	720.030	11520.480	12240.510	4.674	1967	240.154	128.555	0	0.007	0.013	0.004	0.005	0.005	0.567	0.848	0.248	0.611	0.213
Track_1968	1968	NaN	NaN	26	0	0	0	0	0	6000.250	10800.450	16800.700	21.971	1968	251.397	132.488	0	0.007	0.016	0.002	0.005	0.004	0.544	0.679	0.264	0.557	0.077
Track_1969	1969	NaN	NaN	8	0	0	0	0	0	1680.070	11280.470	12960.540	6.951	1969	479.461	128.560	0	0.005	0.014	0.003	0.004	0.004	0.285	0.372	0.248	0.273	0.037
Track_1970	1970	NaN	NaN	10	0	0	0	0	0	2160.090	10080.420	12240.510	10.649	1970	143.727	123.937	0	0.007	0.015	0.001	0.007	0.005	0.380	0.500	0.236	0.362	0.089
Track_1971	1971	NaN	NaN	11	0	0	0	0	0	2400.100	11040.460	13440.560	6.810	1971	137.853	129.945	0	0.006	0.011	0.002	0.006	0.003	0.588	0.951	0.275	0.515	0.223
Track_1972	1972	NaN	NaN	17	0	0	0	0	0	3840.160	11280.470	15120.630	15.101	1972	464.454	134.491	0	0.005	0.011	0.002	0.006	0.002	0.305	0.386	0.237	0.308	0.047
Track_1973	1973	NaN	NaN	32	0	0	0	0	0	7440.310	11760.490	19200.800	15.761	1973	259.904	124.850	0	0.008	0.057	0.001	0.005	0.010	0.357	0.551	0.233	0.352	0.081
Track_1974	1974	NaN	NaN	4	0	0	0	0	0	720.030	11760.490	12480.520	3.908	1974	256.757	136.166	0	0.005	0.007	0.003	0.006	0.002	0.274	0.297	0.251	0.292	0.021
Track_1975	1975	NaN	NaN	6	0	0	0	0	0	1200.050	11520.480	12720.530	4.355	1975	473.712	136.821	0	0.005	0.007	0.004	0.005	0.001	0.291	0.328	0.252	0.310	0.029
Track_1976	1976	NaN	NaN	21	0	0	0	0	0	4800.200	11280.470	16080.670	7.328	1976	140.022	139.719	0	0.010	0.031	0.003	0.009	0.007	0.544	0.793	0.240	0.547	0.147
Track_1977	1977	NaN	NaN	13	0	0	0	0	0	2880.120	10080.420	12960.540	16.186	1977	249.019	140.827	0	0.007	0.015	0.003	0.007	0.003	0.400	0.473	0.328	0.418	0.043
Track_1978	1978	NaN	NaN	18	0	0	0	0	0	4080.170	10560.440	14640.610	14.268	1978	286.043	142.344	0	0.008	0.019	0.002	0.007	0.004	0.353	0.464	0.230	0.380	0.084
Track_1979	1979	NaN	NaN	22	0	0	0	0	0	5040.210	11760.490	16800.700	13.712	1979	177.860	147.508	0	0.006	0.014	7.125E-4	0.005	0.004	0.562	0.946	0.291	0.520	0.207
Track_1980	1980	NaN	NaN	20	0	0	0	0	0	4560.190	10800.450	15360.640	21.145	1980	255.179	148.630	0	0.008	0.029	0.002	0.006	0.006	0.360	0.625	0.254	0.334	0.092
Track_1981	1981	NaN	NaN	80	0	0	0	0	0	18960.790	11040.460	30001.250	57.176	1981	127.991	166.906	0	0.007	0.060	6.473E-4	0.006	0.007	0.753	1.393	0.261	0.810	0.322
Track_1982	1982	NaN	NaN	15	0	0	0	0	0	3360.140	10080.420	13440.560	10.655	1982	476.847	147.343	0	0.004	0.007	0.002	0.004	0.001	0.386	0.450	0.244	0.407	0.056
Track_1983	1983	NaN	NaN	55	0	0	0	0	0	12960.540	10560.440	23520.980	61.118	1983	497.734	160.491	0	0.007	0.016	0.001	0.006	0.004	0.472	0.784	0.309	0.450	0.118
Track_1984	1984	NaN	NaN	12	0	0	0	0	0	2640.110	11280.470	13920.580	11.262	1984	146.084	147.646	0	0.010	0.020	0.003	0.009	0.005	0.599	0.842	0.388	0.624	0.134
Track_1985	1985	NaN	NaN	32	0	0	0	0	0	7440.310	11040.460	18480.770	30.258	1985	129.773	159.645	0	0.008	0.028	8.904E-4	0.007	0.006	0.853	1.462	0.322	0.902	0.342
Track_1986	1986	NaN	NaN	19	0	0	0	0	0	4320.180	10560.440	14880.620	19.068	1986	238.057	152.894	0	0.007	0.029	0.001	0.006	0.006	0.325	0.433	0.233	0.326	0.061
Track_1987	1987	NaN	NaN	12	0	0	0	0	0	2640.110	10080.420	12720.530	11.448	1987	144.087	157.240	0	0.007	0.015	0.004	0.006	0.003	0.530	0.794	0.240	0.644	0.195
Track_1988	1988	NaN	NaN	4	0	0	0	0	0	720.030	11760.490	12480.520	3.370	1988	296.128	159.663	0	0.005	0.007	0.003	0.005	0.002	0.329	0.355	0.295	0.335	0.022
Track_1989	1989	NaN	NaN	14	0	0	0	0	0	3120.130	10080.420	13200.550	9.686	1989	155.143	155.730	0	0.006	0.017	8.124E-4	0.006	0.005	0.897	1.393	0.295	0.992	0.355
Track_1990	1990	NaN	NaN	28	0	0	0	0	0	6480.270	11520.480	18000.750	12.991	1990	243.787	168.243	0	0.007	0.020	0.001	0.005	0.005	0.412	0.619	0.267	0.411	0.067
Track_1991	1991	NaN	NaN	55	0	0	0	0	0	12960.540	10080.420	23040.960	18.140	1991	363.405	169.397	0	0.005	0.017	0.001	0.004	0.003	0.346	0.456	0.243	0.345	0.046
Track_1992	1992	NaN	NaN	22	0	0	0	0	0	5040.210	10320.430	15360.640	18.281	1992	458.317	167.232	0	0.005	0.011	5.560E-4	0.005	0.003	0.464	0.791	0.269	0.451	0.134
Track_1993	1993	NaN	NaN	36	0	0	0	0	0	8400.350	11040.460	19440.810	15.256	1993	223.272	174.544	0	0.008	0.038	0.002	0.006	0.007	0.704	1.187	0.258	0.722	0.196
Track_1994	1994	NaN	NaN	23	0	0	0	0	0	5280.220	11520.480	16800.700	9.349	1994	196.191	170.380	0	0.007	0.016	9.369E-4	0.006	0.004	0.668	0.849	0.422	0.678	0.102
Track_1995	1995	NaN	NaN	12	0	0	0	0	0	2640.110	11040.460	13680.570	11.307	1995	132.971	169.055	0	0.012	0.051	0.002	0.009	0.014	0.743	0.977	0.373	0.864	0.201
Track_1996	1996	NaN	NaN	7	0	0	0	0	0	1440.060	11280.470	12720.530	5.189	1996	472.647	171.176	0	0.005	0.009	0.003	0.006	0.002	0.309	0.377	0.232	0.329	0.050
Track_1997	1997	NaN	NaN	52	0	0	0	0	0	12240.510	10800.450	23040.960	3.177	1997	342.194	174.000	0	0.005	0.011	0.001	0.004	0.003	0.348	0.440	0.254	0.352	0.042
Track_1998	1998	NaN	NaN	5	0	0	0	0	0	960.040	11040.460	12000.500	1.385	1998	142.967	173.248	0	0.006	0.009	0.002	0.006	0.003	0.656	0.786	0.344	0.722	0.164
[truncated: 3,287 more rows]
