# Supplementary material for: A Yap-dependent mechanoregulatory program sustains cell migration for embryo axis assembly
Source: Nat Commun. 2023 May 16;14:2804. doi: 10.1038/s41467-023-38482-w (PMC10188487; doi:10.1038/s41467-023-38482-w)
Supplement: Supplementary file 13 — Source Data [file 41467_2023_38482_MOESM13_ESM.zip › Source Data/Fig2_S2/DM2 Spots in tracks statistics.csv]

Label	ID	TRACK_ID	QUALITY	POSITION_X	POSITION_Y	POSITION_Z	POSITION_T	FRAME	RADIUS	VISIBILITY	CELL_DIVISION_TIME	MANUAL_COLOR	MEAN_INTENSITY	MEDIAN_INTENSITY	MIN_INTENSITY	MAX_INTENSITY	TOTAL_INTENSITY	STANDARD_DEVIATION	ESTIMATED_DIAMETER	CONTRAST	SNR
ID410931	410931	0	0.485	169.990	0.000	0	0.000	0	3.950	1	None	-10921639	54.487	41	0	217	71541	55.949	5.071	0.415	0.571
ID418041	418041	0	0.414	172.615	0.000	0	240.010	1	3.950	1	None	-10921639	42.906	26	0	157	56336	46.707	15.010	0.323	0.448
ID413742	413742	0	0.813	174.230	0.000	0	480.020	2	3.950	1	None	-10921639	65.612	32	0	255	86148	72.993	5.181	0.657	0.713
ID415157	415157	0	0.818	174.001	4.093	0	720.030	3	3.950	1	None	-10921639	97.312	101	0	229	127770	67.007	4.693	0.575	1.061
ID411612	411612	0	0.921	177.662	0.000	0	960.040	4	3.950	1	None	-10921639	63.340	11	0	228	83165	73.052	4.716	0.623	0.665
ID410932	410932	1	0.765	191.390	0.000	0	0.000	0	3.950	1	None	-10921639	77.425	96	0	192	101659	60.548	7.609	0.593	0.952
ID418044	418044	1	0.421	190.381	0.000	0	240.010	1	3.950	1	None	-10921639	39.184	43	0	127	51449	35.479	6.190	0.562	0.795
ID413743	413743	1	0.825	185.334	0.000	0	480.020	2	3.950	1	None	-10921639	49.799	31	0	174	65386	53.334	4.988	0.935	0.902
ID415143	415143	1	0.839	185.132	0.000	0	720.030	3	3.950	1	None	-10921639	51.166	43	0	164	67181	51.776	4.879	0.948	0.962
ID411613	411613	1	1.067	187.756	0.000	0	960.040	4	3.950	1	None	-10921639	70.201	50	0	222	92174	73.173	4.873	0.794	0.849
ID415852	415852	1	0.879	187.151	0.000	0	1200.050	5	3.950	1	None	-10921639	57.002	13	0	209	74844	67.800	4.777	0.610	0.637
ID417267	417267	1	0.837	188.362	0.000	0	1440.060	6	3.950	1	None	-10921639	51.061	15	0	207	67043	62.873	4.514	0.759	0.701
ID410929	410929	2	0.691	126.988	0.000	0	0.000	0	3.950	1	None	-10921639	60.756	63	0	206	79773	52.616	6.973	0.682	0.937
ID418037	418037	2	0.859	128.805	0.000	0	240.010	1	3.950	1	None	-10921639	54.766	21	0	188	71908	62.309	4.983	0.825	0.795
ID413740	413740	2	0.378	129.007	0.000	0	480.020	2	3.950	1	None	-10921639	21.985	0	0	229	28866	48.810	2.237	0.691	0.368
ID415141	415141	2	0.656	128.805	0.000	0	720.030	3	3.950	1	None	-10921639	31.886	0	0	234	41866	58.073	2.563	0.675	0.442
ID410949	410949	3	1.339	141.235	4.661	0	0.000	0	3.950	1	None	-10921639	155.563	173	0	255	204254	95.860	4.990	0.667	1.299
ID418090	418090	3	1.109	143.083	3.145	0	240.010	1	3.950	1	None	-10921639	158.331	167	0	255	207888	85.137	5.124	0.669	1.491
ID413741	413741	3	1.117	143.543	0.000	0	480.020	2	3.950	1	None	-10921639	106.010	129	0	255	139191	93.437	4.967	0.538	0.794
ID415142	415142	3	1.509	142.937	0.000	0	720.030	3	3.950	1	None	-10921639	129.698	165	0	255	170293	107.437	8.143	0.681	0.978
ID411610	411610	3	1.535	144.552	0.000	0	960.040	4	3.950	1	None	-10921639	116.235	131	0	255	152616	104.230	5.925	0.751	0.957
ID415850	415850	3	0.928	144.552	0.000	0	1200.050	5	3.950	1	None	-10921639	62.340	0	0	255	81852	91.635	2.725	0.714	0.567
ID410942	410942	4	0.707	420.736	0.000	0	0.000	0	3.950	1	None	-10921639	56.908	48	0	176	74720	55.999	4.994	0.690	0.830
ID418071	418071	4	0.761	420.938	0.000	0	240.010	1	3.950	1	None	-10921639	58.804	61	0	171	77210	55.013	4.886	0.722	0.896
ID413750	413750	4	0.700	417.506	0.000	0	480.020	2	3.950	1	None	-10921639	52.394	52	0	157	68793	50.288	5.078	0.721	0.873
ID415146	415146	4	0.782	415.285	0.000	0	720.030	3	3.950	1	None	-10921639	54.008	53	0	174	70913	50.467	5.513	0.873	0.997
ID411616	411616	4	0.635	415.285	0.000	0	960.040	4	3.950	1	None	-10921639	42.309	25	0	152	55552	45.743	4.836	0.771	0.805
ID415857	415857	4	0.442	412.862	0.000	0	1200.050	5	3.950	1	None	-10921639	38.631	30	0	146	50723	40.376	5.176	0.496	0.634
ID417275	417275	4	0.464	409.632	0.000	0	1440.060	6	3.950	1	None	-10921639	47.506	48	0	157	62376	45.099	5.401	0.475	0.679
ID414433	414433	4	0.491	408.219	0.000	0	1680.070	7	3.950	1	None	-10921639	50.290	49	0	145	66031	48.317	4.881	0.447	0.643
ID413042	413042	4	0.479	405.191	0.000	0	1920.080	8	3.950	1	None	-10921639	50.638	49	0	156	66488	48.884	6.759	0.496	0.686
ID411727	411727	4	0.524	404.585	0.000	0	2160.090	9	3.950	1	None	-10921639	51.517	60	0	171	67642	45.980	6.836	0.589	0.830
ID416564	416564	4	0.650	402.364	0.000	0	2400.100	10	3.950	1	None	-10921639	58.700	71	0	155	77073	50.322	6.807	0.617	0.890
ID417286	417286	4	0.613	400.749	0.000	0	2640.110	11	3.950	1	None	-10921639	55.520	49	0	177	72898	51.788	5.168	0.567	0.776
ID419401	419401	4	0.601	398.528	0.000	0	2880.120	12	3.950	1	None	-10921639	56.616	55	0	159	74337	53.285	6.323	0.549	0.754
ID420116	420116	4	0.484	394.894	0.000	0	3120.130	13	3.950	1	None	-10921639	48.643	22	0	162	63868	52.667	4.700	0.402	0.529
ID420844	420844	4	0.431	393.279	0.000	0	3360.140	14	3.950	1	None	-10921639	45.625	19	0	145	59905	49.221	4.762	0.335	0.465
ID421573	421573	4	0.484	391.866	0.000	0	3600.150	15	3.950	1	None	-10921639	52.426	37	0	158	68835	53.827	4.575	0.346	0.501
ID424469	424469	4	0.498	390.655	0.000	0	3840.160	16	3.950	1	None	-10921639	55.141	50	0	177	72400	51.073	6.402	0.397	0.613
ID422306	422306	4	0.489	391.260	0.000	0	4080.170	17	3.950	1	None	-10921639	47.596	41	0	150	62494	43.980	7.205	0.522	0.742
ID423744	423744	4	0.641	388.232	0.000	0	4320.180	18	3.950	1	None	-10921639	51.874	40	0	175	68111	52.471	2.599	0.543	0.696
ID423022	423022	4	0.564	388.434	0.000	0	4560.190	19	3.950	1	None	-10921639	44.650	43	0	158	58625	40.849	4.865	0.589	0.810
ID425900	425900	4	0.953	388.030	0.000	0	4800.200	20	3.950	1	None	-10921639	57.592	30	0	215	75618	62.257	4.850	0.877	0.864
ID427333	427333	4	0.760	388.636	0.000	0	5040.210	21	3.950	1	None	-10921639	57.201	56	0	172	75105	52.997	7.643	0.802	0.961
ID426631	426631	4	0.695	389.122	2.390	0	5280.220	22	3.950	1	None	-10921639	74.340	78	0	205	97609	48.180	5.083	0.923	1.481
ID425191	425191	4	0.694	390.114	3.500	0	5520.230	23	3.950	1	None	-10921639	66.002	64	0	186	86660	55.882	4.788	0.842	1.080
ID428757	428757	4	0.750	390.533	3.766	0	5760.240	24	3.950	1	None	-10921639	68.973	65	0	208	90561	61.128	4.792	0.785	0.992
ID428059	428059	4	0.752	388.623	4.039	0	6000.250	25	3.950	1	None	-10921639	68.725	66	0	193	90236	60.318	4.743	0.817	1.025
ID429484	429484	4	0.756	389.299	3.690	0	6240.260	26	3.950	1	None	-10921639	69.790	59	0	211	91634	66.198	4.727	0.767	0.915
ID430204	430204	4	0.689	390.433	3.408	0	6480.270	27	3.950	1	None	-10921639	71.331	77	0	227	93658	58.870	4.818	0.756	1.043
ID430906	430906	4	0.781	390.857	0.000	0	6720.280	28	3.950	1	None	-10921639	55.602	37	0	187	73006	59.086	4.888	0.638	0.733
ID434480	434480	4	0.722	390.453	0.000	0	6960.290	29	3.950	1	None	-10921639	51.407	19	0	174	67497	57.879	4.872	0.565	0.641
ID435900	435900	4	0.693	390.655	0.000	0	7200.300	30	3.950	1	None	-10921639	43.511	6	0	210	57130	51.385	4.955	0.738	0.719
ID431608	431608	4	0.719	390.049	0.000	0	7440.310	31	3.950	1	None	-10921639	41.026	9	0	185	53867	51.198	4.679	0.835	0.729
ID432332	432332	4	0.616	388.625	2.979	0	7680.320	32	3.950	1	None	-10921639	63.029	61	0	188	82757	52.834	4.621	0.867	1.108
ID433757	433757	4	0.507	387.545	0.775	0	7920.330	33	3.950	1	None	-10921639	45.265	36	0	165	59433	43.491	5.014	0.857	0.960
ID435184	435184	4	0.632	388.457	3.334	0	8160.340	34	3.950	1	None	-10921639	63.828	56	0	183	83806	58.269	4.604	0.778	0.959
ID433034	433034	4	0.801	389.630	5.315	0	8400.350	35	3.950	1	None	-10921639	67.562	61	0	210	88709	62.621	4.685	0.809	0.965
ID436608	436608	4	0.871	390.306	5.603	0	8640.360	36	3.950	1	None	-10921639	77.029	85	0	191	101139	62.254	4.830	0.861	1.145
ID438798	438798	4	0.860	392.761	5.252	0	8880.370	37	3.950	1	None	-10921639	77.473	82	0	191	101722	59.238	4.833	0.859	1.209
ID438069	438069	4	0.681	396.374	6.847	0	9120.380	38	3.950	1	None	-10921639	69.237	76	0	147	90908	46.418	5.001	0.657	1.183
ID437338	437338	4	0.712	399.816	7.572	0	9360.390	39	3.950	1	None	-10921639	73.784	77	0	187	96878	42.956	4.975	0.727	1.447
ID439544	439544	4	0.657	400.573	7.349	0	9600.400	40	3.950	1	None	-10921639	68.668	76	0	155	90161	41.427	4.986	0.732	1.401
ID441888	441888	4	0.592	403.886	7.514	0	9840.410	41	3.950	1	None	-10921639	61.998	69	0	141	81403	43.827	4.865	0.693	1.158
ID440296	440296	4	0.589	407.369	7.888	0	10080.420	42	3.950	1	None	-10921639	60.621	64	0	154	79596	42.624	4.916	0.675	1.146
ID443430	443430	4	0.561	409.679	6.386	0	10320.430	43	3.950	1	None	-10921639	56.947	56	0	161	74771	46.295	4.811	0.540	0.862
ID441080	441080	4	0.633	409.248	4.708	0	10560.440	44	3.950	1	None	-10921639	64.947	69	0	195	85275	49.589	4.752	0.717	1.094
ID445009	445009	4	0.600	409.347	4.807	0	10800.450	45	3.950	1	None	-10921639	58.112	60	0	162	76301	43.485	4.907	0.739	1.136
ID445806	445806	4	0.706	410.412	5.073	0	11040.460	46	3.950	1	None	-10921639	58.418	39	0	186	76703	56.930	4.618	0.760	0.886
ID442630	442630	4	0.697	411.171	4.814	0	11280.470	47	3.950	1	None	-10921639	58.047	41	0	180	76216	56.165	4.737	0.800	0.919
ID444210	444210	4	0.670	412.327	5.481	0	11520.480	48	3.950	1	None	-10921639	54.864	36	0	175	72037	55.321	4.704	0.693	0.812
ID446618	446618	4	0.624	413.566	6.004	0	11760.490	49	3.950	1	None	-10921639	54.112	39	0	177	71049	53.416	4.589	0.656	0.802
ID448232	448232	4	0.462	414.583	8.308	0	12000.500	50	3.950	1	None	-10921639	39.102	22	0	151	51341	42.323	3.616	0.625	0.711
ID447428	447428	4	0.487	414.067	10.101	0	12240.510	51	3.950	1	None	-10921639	45.244	40	0	131	59405	37.425	4.583	0.674	0.974
ID449043	449043	4	0.482	412.191	12.619	0	12480.520	52	3.950	1	None	-10921639	44.669	37	0	158	58650	36.884	4.518	0.647	0.951
ID449843	449843	4	0.532	410.905	13.688	0	12720.530	53	3.950	1	None	-10921639	50.935	49	0	161	66877	38.197	4.612	0.710	1.107
ID450678	450678	4	0.435	411.154	14.527	0	12960.540	54	3.950	1	None	-10921639	50.017	55	0	123	65672	28.984	5.010	0.687	1.406
ID453931	453931	4	0.435	409.556	16.784	0	13200.550	55	3.950	1	None	-10921639	48.131	47	0	109	63196	25.783	4.912	0.679	1.510
ID451479	451479	4	0.426	408.867	17.365	0	13440.560	56	3.950	1	None	-10921639	47.331	46	0	127	62146	28.237	4.887	0.654	1.326
ID454753	454753	4	0.262	409.830	17.798	0	13680.570	57	3.950	1	None	-10921639	40.591	42	0	102	53296	21.205	6.725	0.539	1.341
ID452299	452299	4	0.277	408.867	20.131	0	13920.580	58	3.950	1	None	-10921639	38.101	39	0	103	50027	20.672	4.747	0.467	1.173
ID455574	455574	4	0.300	408.609	21.263	0	14160.590	59	3.950	1	None	-10921639	36.631	31	0	114	48097	27.350	4.566	0.390	0.752
ID453122	453122	4	0.392	407.363	21.516	0	14400.600	60	3.950	1	None	-10921639	42.485	39	0	125	55783	29.322	4.553	0.543	1.020
ID458818	458818	4	0.313	406.863	24.309	0	14640.610	61	3.950	1	None	-10921639	32.452	23	0	130	42609	30.006	4.361	0.438	0.659
ID456411	456411	4	0.255	405.570	23.939	0	14880.620	62	3.950	1	None	-10921639	28.808	22	0	118	37825	25.551	3.135	0.367	0.605
ID457229	457229	4	0.325	405.450	23.766	0	15120.630	63	3.950	1	None	-10921639	37.880	34	0	126	49737	28.626	4.518	0.418	0.780
ID459653	459653	4	0.333	404.704	24.636	0	15360.640	64	3.950	1	None	-10921639	41.109	40	0	109	53976	25.426	4.847	0.508	1.090
ID458045	458045	4	0.315	402.405	25.461	0	15600.650	65	3.950	1	None	-10921639	42.513	44	0	94	55820	22.257	4.887	0.511	1.292
ID461242	461242	4	0.368	401.129	28.028	0	15840.660	66	3.950	1	None	-10921639	49.221	52	0	99	64627	23.627	5.168	0.600	1.562
ID462037	462037	4	0.413	399.541	28.163	0	16080.670	67	3.950	1	None	-10921639	51.633	54	0	107	67794	25.552	6.932	0.647	1.588
ID465263	465263	4	0.461	398.633	28.772	0	16320.680	68	3.950	1	None	-10921639	49.792	41	0	154	65377	39.869	4.600	0.523	0.858
ID462843	462843	4	0.406	398.472	28.687	0	16560.690	69	3.950	1	None	-10921639	50.140	51	0	144	65834	32.070	4.826	0.558	1.119
ID460468	460468	4	0.488	398.071	30.320	0	16800.700	70	3.950	1	None	-10921639	50.687	43	0	152	66552	35.248	4.867	0.629	1.110
ID463671	463671	4	0.426	397.041	31.190	0	17040.710	71	3.950	1	None	-10921639	44.922	41	0	186	58983	32.953	4.765	0.604	1.027
ID466077	466077	4	0.562	395.602	32.854	0	17280.720	72	3.950	1	None	-10921639	54.181	49	0	199	71139	43.913	4.589	0.667	0.987
ID464450	464450	4	0.650	393.201	32.408	0	17520.730	73	3.950	1	None	-10921639	58.793	51	0	231	77195	49.266	4.610	0.735	1.011
ID467707	467707	4	0.574	394.094	33.048	0	17760.740	74	3.950	1	None	-10921639	52.770	41	0	220	69287	48.584	3.268	0.605	0.819
ID466887	466887	4	0.593	393.476	34.421	0	18000.750	75	3.950	1	None	-10921639	54.767	45	0	191	71909	47.641	4.620	0.689	0.938
ID469359	469359	4	0.490	394.212	35.564	0	18240.760	76	3.950	1	None	-10921639	51.920	43	0	201	68171	42.638	4.641	0.588	0.901
ID468535	468535	4	0.494	394.070	36.229	0	18480.770	77	3.950	1	None	-10921639	48.950	38	0	171	64271	44.295	3.009	0.491	0.728
ID470986	470986	4	0.461	392.182	36.486	0	18720.780	78	3.950	1	None	-10921639	47.847	36	0	205	62823	46.166	2.858	0.447	0.641
ID470172	470172	4	0.307	391.698	35.761	0	18960.790	79	3.950	1	None	-10921639	43.526	38	0	155	57149	36.777	13.144	0.318	0.572
ID474242	474242	4	0.293	394.406	36.410	0	19200.800	80	3.950	1	None	-10921639	41.123	36	0	123	53994	32.691	4.793	0.378	0.691
ID471811	471811	4	0.304	404.922	41.349	0	19440.810	81	3.950	1	None	-10921639	43.843	41	0	124	57566	36.833	4.705	0.116	0.247
ID473453	473453	4	0.257	405.066	42.561	0	19680.820	82	3.950	1	None	-10921639	37.790	33	0	135	49618	33.429	15.010	0.097	0.199
ID475897	475897	4	0.309	404.501	41.328	0	19920.830	83	3.950	1	None	-10921639	42.570	36	0	140	55894	35.842	4.379	0.160	0.327
ID475066	475066	4	0.242	403.448	41.770	0	20160.840	84	3.950	1	None	-10921639	37.559	30	0	114	49315	33.052	15.010	0.063	0.134
ID472638	472638	4	0.288	401.198	43.329	0	20400.850	85	3.950	1	None	-10921639	40.566	33	0	124	53263	36.822	4.476	0.111	0.221
ID477582	477582	4	0.300	400.399	42.931	0	20640.860	86	3.950	1	None	-10921639	42.741	34	0	163	56119	40.962	4.442	0.067	0.132
ID476745	476745	4	0.232	399.854	42.878	0	20880.870	87	3.950	1	None	-10921639	34.758	24	0	124	45637	35.358	3.299	0.027	0.052
ID478420	478420	4	0.292	395.013	47.928	0	21120.880	88	3.950	1	None	-10921639	35.193	0	0	172	46208	50.494	3.472	-0.018	-0.026
ID479248	479248	4	0.416	393.094	48.985	0	21360.890	89	3.950	1	None	-10921639	42.129	4	0	216	55315	58.650	3.142	0.104	0.136
ID480094	480094	4	0.418	392.980	48.992	0	21600.900	90	3.950	1	None	-10921639	44.505	11	0	191	58435	55.555	3.543	0.121	0.173
ID484317	484317	4	0.460	393.458	49.448	0	21840.910	91	3.950	1	None	-10921639	46.874	14	0	183	61545	56.114	4.376	0.179	0.254
ID480949	480949	4	0.369	393.903	49.242	0	22080.920	92	3.950	1	None	-10921639	41.519	6	0	184	54514	54.250	3.206	0.062	0.090
ID483480	483480	4	0.542	392.656	49.261	0	22320.930	93	3.950	1	None	-10921639	49.292	9	0	204	64721	61.789	3.447	0.273	0.342
ID482628	482628	4	0.305	392.766	49.124	0	22560.940	94	3.950	1	None	-10921639	36.357	17	0	150	47737	43.080	3.345	0.108	0.164
ID481784	481784	4	0.243	393.253	49.189	0	22800.950	95	3.950	1	None	-10921639	32.737	9	0	158	42984	43.070	15.010	-0.021	-0.033
ID485169	485169	4	0.334	397.978	59.680	0	23040.960	96	3.950	1	None	-10921639	38.726	21	0	155	50847	40.643	3.126	0.243	0.372
ID486011	486011	4	0.398	396.540	61.302	0	23280.970	97	3.950	1	None	-10921639	42.804	22	0	165	56202	46.840	3.209	0.238	0.351
ID486844	486844	4	0.319	394.689	61.292	0	23520.980	98	3.950	1	None	-10921639	39.703	12	0	196	52130	51.621	15.010	0.008	0.013
ID410945	410945	5	0.657	431.485	0.740	0	0.000	0	3.950	1	None	-10921639	62.765	71	0	152	82410	48.696	5.248	0.848	1.183
ID418073	418073	5	0.525	430.427	0.000	0	240.010	1	3.950	1	None	-10921639	50.104	53	0	138	65786	44.224	7.075	0.656	0.898
ID413751	413751	5	0.734	427.197	0.000	0	480.020	2	3.950	1	None	-10921639	59.308	64	0	154	77871	51.532	7.223	0.785	1.013
ID415147	415147	5	0.736	425.581	0.000	0	720.030	3	3.950	1	None	-10921639	57.711	65	0	187	75775	50.023	6.980	0.839	1.053
ID411617	411617	5	0.733	426.187	0.000	0	960.040	4	3.950	1	None	-10921639	42.913	6	0	157	56345	50.879	4.922	0.931	0.813
ID415858	415858	5	0.737	422.553	0.000	0	1200.050	5	3.950	1	None	-10921639	40.835	0	0	180	53616	56.659	4.487	0.877	0.674
ID417277	417277	5	0.436	419.929	0.000	0	1440.060	6	3.950	1	None	-10921639	30.449	13	0	150	39979	38.585	2.711	0.698	0.649
ID414434	414434	5	0.770	418.515	0.000	0	1680.070	7	3.950	1	None	-10921639	49.903	21	0	164	65523	54.692	4.804	0.804	0.813
ID413043	413043	5	0.914	416.295	0.000	0	1920.080	8	3.950	1	None	-10921639	60.678	52	0	195	79670	59.097	5.103	0.854	0.946
ID411729	411729	5	0.924	415.487	0.000	0	2160.090	9	3.950	1	None	-10921639	69.368	74	0	190	91080	63.280	7.123	0.826	0.992
ID416565	416565	5	0.865	411.853	0.000	0	2400.100	10	3.950	1	None	-10921639	61.420	17	0	215	80644	68.974	4.781	0.686	0.725
ID417294	417294	5	0.632	409.706	1.926	0	2640.110	11	3.950	1	None	-10921639	71.914	70	0	189	94423	63.085	4.830	0.631	0.882
ID419402	419402	5	0.751	407.613	0.000	0	2880.120	12	3.950	1	None	-10921639	59.002	55	0	188	77469	54.948	6.126	0.706	0.889
ID420117	420117	5	0.831	404.383	0.000	0	3120.130	13	3.950	1	None	-10921639	71.414	89	0	180	93766	56.443	7.189	0.745	1.080
ID420845	420845	5	0.815	401.960	0.000	0	3360.140	14	3.950	1	None	-10921639	67.210	85	0	177	88247	56.622	4.983	0.702	0.980
ID421574	421574	5	0.783	399.538	0.000	0	3600.150	15	3.950	1	None	-10921639	69.620	87	0	174	91411	57.323	7.042	0.677	0.981
ID424470	424470	5	0.615	396.308	0.000	0	3840.160	16	3.950	1	None	-10921639	51.947	35	0	152	68206	51.582	5.089	0.457	0.632
ID422314	422314	5	0.957	400.326	3.103	0	4080.170	17	3.950	1	None	-10921639	99.570	104	0	246	130736	74.413	4.870	0.833	1.216
ID423745	423745	5	0.825	396.308	0.000	0	4320.180	18	3.950	1	None	-10921639	51.334	25	0	192	67401	58.274	4.659	0.689	0.719
ID410940	410940	6	0.258	325.646	0.000	0	0.000	0	3.950	1	None	-10921639	18.445	0	0	122	24218	30.688	2.884	0.415	0.352
ID418065	418065	6	0.441	328.675	0.000	0	240.010	1	3.950	1	None	-10921639	29.235	20	0	101	38385	30.574	4.928	0.798	0.849
ID413748	413748	6	0.504	327.463	0.000	0	480.020	2	3.950	1	None	-10921639	35.823	37	0	117	47036	34.079	6.097	0.822	0.948
ID415154	415154	6	0.498	326.440	2.905	0	720.030	3	3.950	1	None	-10921639	52.064	46	0	154	68360	46.360	4.597	0.776	0.982
ID411622	411622	6	0.449	327.005	2.877	0	960.040	4	3.950	1	None	-10921639	51.372	50	0	144	67452	39.358	4.711	0.819	1.176
ID415855	415855	6	0.473	325.445	0.000	0	1200.050	5	3.950	1	None	-10921639	34.257	28	0	106	44979	32.881	5.096	0.762	0.901
ID417271	417271	6	0.349	324.435	0.000	0	1440.060	6	3.950	1	None	-10921639	22.184	5	0	97	29127	27.917	4.460	0.670	0.637
ID418086	418086	7	0.589	397.629	2.133	0	240.010	1	3.950	1	None	-10921639	70.401	78	0	158	92437	46.273	4.985	0.777	1.331
ID413749	413749	7	0.500	394.894	0.000	0	480.020	2	3.950	1	None	-10921639	53.299	65	0	150	69981	42.010	8.553	0.689	1.035
ID415145	415145	7	0.542	391.462	0.000	0	720.030	3	3.950	1	None	-10921639	53.706	68	0	131	70516	40.807	9.189	0.659	1.046
ID411615	411615	7	0.561	391.260	0.000	0	960.040	4	3.950	1	None	-10921639	50.780	61	0	241	66674	42.864	8.473	0.670	0.950
ID415856	415856	7	0.608	389.040	0.000	0	1200.050	5	3.950	1	None	-10921639	48.443	55	0	208	63606	42.354	6.589	0.750	0.980
ID417274	417274	7	0.465	386.011	0.000	0	1440.060	6	3.950	1	None	-10921639	32.494	0	0	126	42665	39.118	4.507	0.732	0.702
ID414432	414432	7	0.421	386.819	0.000	0	1680.070	7	3.950	1	None	-10921639	29.022	0	0	149	38106	36.817	4.498	0.849	0.724
ID413041	413041	7	0.295	383.589	0.000	0	1920.080	8	3.950	1	None	-10921639	21.133	0	0	116	27748	30.936	3.667	0.636	0.531
ID411726	411726	7	0.530	383.589	0.000	0	2160.090	9	3.950	1	None	-10921639	36.255	26	0	141	47603	38.063	5.069	0.914	0.910
ID416563	416563	7	0.625	381.368	0.000	0	2400.100	10	3.950	1	None	-10921639	48.813	61	0	129	64091	38.764	7.638	0.858	1.163
ID417284	417284	7	0.554	379.753	0.000	0	2640.110	11	3.950	1	None	-10921639	44.087	49	0	159	57886	40.019	6.476	0.731	0.931
ID419400	419400	7	0.585	379.551	0.000	0	2880.120	12	3.950	1	None	-10921639	50.458	60	0	165	66251	40.690	7.251	0.734	1.050
ID420115	420115	7	0.660	376.926	0.000	0	3120.130	13	3.950	1	None	-10921639	47.609	50	0	144	62511	43.337	6.460	0.898	1.039
ID420843	420843	7	0.510	375.715	0.000	0	3360.140	14	3.950	1	None	-10921639	38.293	34	0	176	50279	38.107	5.031	0.823	0.908
ID421572	421572	7	0.400	373.898	0.000	0	3600.150	15	3.950	1	None	-10921639	33.512	19	0	121	44001	36.424	5.028	0.677	0.743
ID410936	410936	8	1.004	242.872	0.000	0	0.000	0	3.950	1	None	-10921639	72.442	61	0	253	95116	75.142	5.246	0.745	0.823
ID418054	418054	8	1.136	244.487	0.000	0	240.010	1	3.950	1	None	-10921639	69.661	32	0	255	91465	77.420	5.120	0.851	0.827
ID413745	413745	8	0.981	242.670	0.000	0	480.020	2	3.950	1	None	-10921639	58.396	34	0	237	76674	66.739	4.859	0.869	0.814
ID415144	415144	8	0.777	240.449	0.000	0	720.030	3	3.950	1	None	-10921639	41.860	0	0	199	54962	59.335	4.484	0.766	0.612
ID410955	410955	9	0.677	213.467	6.799	0	0.000	0	3.950	1	None	-10921639	80.995	92	0	190	106346	52.959	5.118	0.480	0.991
ID418103	418103	9	0.824	215.536	5.662	0	240.010	1	3.950	1	None	-10921639	86.149	94	0	193	113113	57.423	4.890	0.626	1.155
ID413759	413759	9	0.584	214.149	5.046	0	480.020	2	3.950	1	None	-10921639	66.107	69	0	178	86799	46.899	4.797	0.495	0.933
ID415159	415159	9	0.708	214.638	4.531	0	720.030	3	3.950	1	None	-10921639	81.011	90	0	181	106368	46.830	5.346	0.734	1.465
ID411624	411624	9	0.502	215.428	3.669	0	960.040	4	3.950	1	None	-10921639	63.817	71	0	153	83792	43.893	4.966	0.587	1.075
ID415862	415862	9	0.443	214.451	1.845	0	1200.050	5	3.950	1	None	-10921639	70.749	73	0	176	92894	43.065	5.070	0.600	1.233
ID417268	417268	9	0.669	213.598	0.000	0	1440.060	6	3.950	1	None	-10921639	66.313	73	0	179	87069	54.460	8.131	0.654	0.963
ID414428	414428	9	0.766	213.800	0.000	0	1680.070	7	3.950	1	None	-10921639	56.337	58	0	167	73970	53.644	5.037	0.706	0.869
ID413037	413037	9	0.550	212.993	0.000	0	1920.080	8	3.950	1	None	-10921639	43.369	13	0	174	56943	50.281	4.670	0.552	0.614
ID411717	411717	9	0.498	215.011	0.000	0	2160.090	9	3.950	1	None	-10921639	43.191	27	0	177	56710	48.672	2.579	0.473	0.570
ID418083	418083	10	0.347	501.290	0.000	0	240.010	1	3.950	1	None	-10921639	34.687	36	0	134	45544	32.718	4.958	0.488	0.695
ID413756	413756	10	0.346	498.665	0.000	0	480.020	2	3.950	1	None	-10921639	28.147	0	0	135	36957	35.480	3.672	0.483	0.516
ID415151	415151	10	0.273	498.463	0.000	0	720.030	3	3.950	1	None	-10921639	26.165	0	0	131	34354	38.631	2.566	0.370	0.365
ID410948	410948	11	0.284	202.541	4.332	0	0.000	0	3.950	1	None	-10921639	50.551	59	0	147	66373	41.788	4.445	0.305	0.565
ID418093	418093	11	0.443	202.488	3.362	0	240.010	1	3.950	1	None	-10921639	68.579	68	0	209	90044	59.686	4.549	0.476	0.741
ID413757	413757	11	0.456	201.257	2.842	0	480.020	2	3.950	1	None	-10921639	69.370	63	0	199	91083	54.309	4.388	0.566	0.924
ID415158	415158	11	0.475	204.426	4.364	0	720.030	3	3.950	1	None	-10921639	66.871	76	0	175	87801	52.965	4.590	0.439	0.770
ID411625	411625	11	0.556	206.027	3.855	0	960.040	4	3.950	1	None	-10921639	71.193	71	0	206	93476	63.465	4.457	0.512	0.760
ID415853	415853	11	0.523	206.330	0.000	0	1200.050	5	3.950	1	None	-10921639	62.712	50	0	215	82341	66.015	8.348	0.438	0.579
ID410946	410946	12	0.502	482.222	1.957	0	0.000	0	3.950	1	None	-10921639	73.788	76	0	153	96883	38.040	6.378	0.844	1.776
ID418079	418079	12	0.535	481.706	0.000	0	240.010	1	3.950	1	None	-10921639	52.896	55	0	163	69453	45.652	8.514	0.647	0.910
ID413754	413754	12	0.486	479.284	0.000	0	480.020	2	3.950	1	None	-10921639	45.710	53	0	139	60017	40.621	7.365	0.692	0.921
ID415149	415149	12	0.422	477.063	0.000	0	720.030	3	3.950	1	None	-10921639	43.978	48	0	156	57743	39.101	8.608	0.647	0.884
ID411619	411619	12	0.361	476.054	0.000	0	960.040	4	3.950	1	None	-10921639	35.887	35	0	115	47119	32.935	7.141	0.506	0.733
ID415859	415859	12	0.338	472.823	0.000	0	1200.050	5	3.950	1	None	-10921639	34.125	37	0	113	44806	30.051	4.966	0.481	0.737
ID417280	417280	12	0.310	471.612	0.000	0	1440.060	6	3.950	1	None	-10921639	31.049	28	0	123	40767	30.387	4.732	0.439	0.623
ID414436	414436	12	0.329	470.804	0.000	0	1680.070	7	3.950	1	None	-10921639	28.223	16	0	120	37057	32.642	2.752	0.485	0.565
ID413045	413045	12	0.442	467.170	0.000	0	1920.080	8	3.950	1	None	-10921639	33.656	13	0	129	44190	37.901	5.172	0.610	0.673
ID411733	411733	12	0.384	465.555	0.000	0	2160.090	9	3.950	1	None	-10921639	30.324	0	0	161	39816	41.675	2.539	0.412	0.425
ID410944	410944	13	0.678	492.810	0.000	0	0.000	0	3.950	1	None	-10921639	55.604	35	0	175	73008	59.204	4.799	0.554	0.669
ID418081	418081	13	0.613	492.205	0.000	0	240.010	1	3.950	1	None	-10921639	49.765	31	0	168	65342	53.362	4.889	0.512	0.631
ID413755	413755	13	0.504	489.378	0.000	0	480.020	2	3.950	1	None	-10921639	43.717	15	0	161	57400	49.669	4.855	0.442	0.540
ID415150	415150	13	0.543	488.974	0.000	0	720.030	3	3.950	1	None	-10921639	45.432	24	0	165	59652	49.061	4.697	0.526	0.639
ID411620	411620	13	0.461	489.782	0.000	0	960.040	4	3.950	1	None	-10921639	36.549	0	0	151	47989	47.048	4.602	0.425	0.463
ID415860	415860	13	0.243	486.552	0.000	0	1200.050	5	3.950	1	None	-10921639	25.751	0	0	144	33811	41.430	2.498	0.146	0.158
ID410947	410947	14	0.639	443.890	3.070	0	0.000	0	3.950	1	None	-10921639	80.198	84	0	147	105300	34.508	6.228	0.916	2.222
ID418076	418076	14	0.641	443.348	0.000	0	240.010	1	3.950	1	None	-10921639	55.241	67	0	140	72532	46.394	7.812	0.749	1.020
ID413752	413752	14	0.688	439.512	0.000	0	480.020	2	3.950	1	None	-10921639	56.454	67	0	146	74124	47.666	7.296	0.750	1.015
ID415155	415155	14	0.592	437.207	3.022	0	720.030	3	3.950	1	None	-10921639	81.504	81	0	162	107015	28.830	6.897	0.895	2.670
ID411623	411623	14	0.525	437.163	2.810	0	960.040	4	3.950	1	None	-10921639	75.959	80	0	161	99734	38.020	6.886	0.714	1.664
ID415863	415863	14	0.533	434.833	2.470	0	1200.050	5	3.950	1	None	-10921639	72.280	77	0	158	94904	39.783	6.868	0.706	1.503
ID417287	417287	14	0.502	433.629	2.417	0	1440.060	6	3.950	1	None	-10921639	74.058	76	0	170	97238	38.573	6.764	0.664	1.532
ID414440	414440	14	0.522	433.384	3.306	0	1680.070	7	3.950	1	None	-10921639	68.611	69	0	169	90086	46.481	4.740	0.633	1.145
ID413048	413048	14	0.518	431.084	3.666	0	1920.080	8	3.950	1	None	-10921639	67.553	71	0	146	88697	41.307	4.883	0.608	1.236
ID411735	411735	14	0.582	431.073	2.821	0	2160.090	9	3.950	1	None	-10921639	73.679	80	0	177	96740	44.471	4.924	0.758	1.429
ID416568	416568	14	0.571	428.622	2.991	0	2400.100	10	3.950	1	None	-10921639	71.369	76	0	159	93708	37.605	5.074	0.789	1.675
ID417292	417292	14	0.523	427.713	1.063	0	2640.110	11	3.950	1	None	-10921639	54.209	61	0	141	71177	44.382	4.557	0.702	1.007
ID419404	419404	14	0.601	427.197	0.000	0	2880.120	12	3.950	1	None	-10921639	44.303	41	0	143	58170	43.320	4.866	0.671	0.822
ID420119	420119	14	0.557	426.187	0.000	0	3120.130	13	3.950	1	None	-10921639	42.698	35	0	151	56063	43.690	5.994	0.690	0.798
ID420846	420846	14	0.451	423.966	0.000	0	3360.140	14	3.950	1	None	-10921639	28.170	0	0	128	36987	37.419	4.630	0.688	0.613
ID421575	421575	14	0.445	421.947	0.000	0	3600.150	15	3.950	1	None	-10921639	26.235	0	0	139	34447	35.211	4.670	0.821	0.672
ID424471	424471	14	0.442	419.121	0.000	0	3840.160	16	3.950	1	None	-10921639	27.845	5	0	102	36561	32.527	4.950	0.783	0.752
ID422307	422307	14	0.420	416.698	0.000	0	4080.170	17	3.950	1	None	-10921639	29.039	5	0	108	38128	33.620	4.818	0.716	0.721
ID423746	423746	14	0.580	411.651	0.000	0	4320.180	18	3.950	1	None	-10921639	36.338	25	0	151	47712	39.967	4.876	0.853	0.837
ID423023	423023	14	0.622	409.430	0.000	0	4560.190	19	3.950	1	None	-10921639	38.209	25	0	149	50168	40.836	4.881	0.930	0.902
ID425901	425901	14	0.621	407.613	0.000	0	4800.200	20	3.950	1	None	-10921639	37.806	17	0	155	49639	43.544	4.749	0.809	0.776
ID427334	427334	14	0.423	407.008	0.000	0	5040.210	21	3.950	1	None	-10921639	29.242	2	0	148	38395	39.182	2.674	0.663	0.595
ID426625	426625	14	0.423	403.777	0.000	0	5280.220	22	3.950	1	None	-10921639	26.924	0	0	152	35351	37.915	2.614	0.689	0.579
ID425185	425185	14	0.542	402.970	0.000	0	5520.230	23	3.950	1	None	-10921639	38.421	25	0	131	50447	41.232	4.913	0.631	0.721
ID413753	413753	15	0.836	464.748	0.000	0	480.020	2	3.950	1	None	-10921639	66.968	1	0	255	87929	83.529	2.641	0.451	0.498
ID415148	415148	15	0.914	461.316	0.000	0	720.030	3	3.950	1	None	-10921639	65.404	9	0	255	85876	85.068	2.634	0.477	0.497
ID411618	411618	15	0.513	461.316	0.000	0	960.040	4	3.950	1	None	-10921639	53.129	18	0	255	69759	65.488	2.615	0.315	0.389
ID415866	415866	15	0.745	461.484	3.389	0	1200.050	5	3.950	1	None	-10921639	87.458	92	0	200	114832	57.670	4.940	0.683	1.230
ID417278	417278	15	0.796	458.489	0.000	0	1440.060	6	3.950	1	None	-10921639	59.618	32	0	217	78279	63.510	6.583	0.706	0.777
ID414435	414435	15	0.642	456.672	0.000	0	1680.070	7	3.950	1	None	-10921639	47.972	27	0	179	62987	52.095	4.959	0.724	0.773
ID413044	413044	15	0.631	451.827	0.000	0	1920.080	8	3.950	1	None	-10921639	44.834	39	0	143	58867	44.198	7.017	0.811	0.908
ID411731	411731	15	0.412	449.808	0.000	0	2160.090	9	3.950	1	None	-10921639	31.090	18	0	120	40821	35.121	8.091	0.713	0.737
ID410954	410954	16	0.416	338.717	6.694	0	0.000	0	3.950	1	None	-10921639	39.833	28	0	180	52301	42.269	4.846	0.572	0.686
ID418134	418134	16	0.338	338.790	8.325	0	240.010	1	3.950	1	None	-10921639	35.353	26	0	167	46418	36.585	4.021	0.420	0.572
ID413766	413766	16	0.402	338.161	6.424	0	480.020	2	3.950	1	None	-10921639	37.470	26	0	255	49198	42.603	4.825	0.661	0.700
ID415165	415165	16	0.352	338.586	6.205	0	720.030	3	3.950	1	None	-10921639	32.596	14	0	117	42799	36.887	4.459	0.355	0.463
ID411631	411631	16	0.328	339.770	4.988	0	960.040	4	3.950	1	None	-10921639	33.848	28	0	106	44442	31.657	4.633	0.419	0.632
ID415865	415865	16	0.339	337.547	3.525	0	1200.050	5	3.950	1	None	-10921639	37.694	29	0	111	49492	35.987	4.521	0.561	0.753
ID417285	417285	16	0.341	337.050	2.138	0	1440.060	6	3.950	1	None	-10921639	36.526	25	0	132	47958	34.611	4.640	0.644	0.827
ID414430	414430	16	0.330	338.769	0.000	0	1680.070	7	3.950	1	None	-10921639	27.772	5	0	112	36465	32.973	4.924	0.581	0.619
ID413039	413039	16	0.390	336.548	0.000	0	1920.080	8	3.950	1	None	-10921639	30.579	10	0	110	40150	34.472	4.873	0.629	0.685
ID411722	411722	16	0.381	335.135	0.000	0	2160.090	9	3.950	1	None	-10921639	30.379	22	0	100	39888	31.946	5.030	0.585	0.702
ID416561	416561	16	0.327	332.914	0.000	0	2400.100	10	3.950	1	None	-10921639	27.621	15	0	110	36267	31.430	4.647	0.421	0.521
ID417281	417281	16	0.258	331.501	0.000	0	2640.110	11	3.950	1	None	-10921639	25.417	2	0	104	33372	31.649	15.010	0.303	0.373
ID419397	419397	16	0.407	329.280	0.000	0	2880.120	12	3.950	1	None	-10921639	27.024	8	0	127	35483	33.429	4.652	0.623	0.621
ID420112	420112	16	0.350	326.454	0.000	0	3120.130	13	3.950	1	None	-10921639	26.008	0	0	121	34149	33.939	4.617	0.471	0.491
ID410952	410952	17	0.943	167.344	6.489	0	0.000	0	3.950	1	None	-10921639	90.838	89	0	241	119270	65.610	4.767	0.648	1.089
ID418115	418115	17	0.898	169.027	6.189	0	240.010	1	3.950	1	None	-10921639	87.065	77	0	228	114317	71.316	4.727	0.597	0.912
ID413767	413767	17	0.691	168.410	6.858	0	480.020	2	3.950	1	None	-10921639	73.431	69	0	200	96415	63.386	4.607	0.396	0.657
ID415167	415167	17	0.747	167.634	6.765	0	720.030	3	3.950	1	None	-10921639	85.169	80	0	230	111827	64.548	4.569	0.404	0.760
ID411637	411637	17	0.793	170.318	6.380	0	960.040	4	3.950	1	None	-10921639	89.126	95	0	206	117023	55.035	4.737	0.611	1.229
ID415876	415876	17	0.985	169.852	6.028	0	1200.050	5	3.950	1	None	-10921639	105.647	112	0	255	138715	67.331	4.830	0.707	1.300
ID417304	417304	17	1.146	168.938	4.831	0	1440.060	6	3.950	1	None	-10921639	112.947	116	0	255	148299	80.909	4.733	0.762	1.207
ID414427	414427	17	1.286	169.587	0.000	0	1680.070	7	3.950	1	None	-10921639	90.641	64	0	255	119011	95.738	6.189	0.830	0.859
ID413036	413036	17	1.418	167.971	0.000	0	1920.080	8	3.950	1	None	-10921639	80.235	42	0	255	105349	88.573	4.874	0.962	0.888
ID411716	411716	17	1.436	168.981	0.000	0	2160.090	9	3.950	1	None	-10921639	86.800	57	0	255	113968	89.523	5.204	0.956	0.948
ID416559	416559	17	1.139	167.366	0.000	0	2400.100	10	3.950	1	None	-10921639	62.839	12	0	255	82507	79.260	4.658	0.886	0.745
ID410951	410951	18	0.420	355.158	6.215	0	0.000	0	3.950	1	None	-10921639	44.041	51	0	101	57826	29.913	4.864	0.763	1.274
ID418121	418121	18	0.407	356.431	7.300	0	240.010	1	3.950	1	None	-10921639	44.998	49	0	92	59082	22.673	4.990	0.761	1.715
ID413764	413764	18	0.355	354.146	5.935	0	480.020	2	3.950	1	None	-10921639	46.150	48	0	91	60595	14.891	7.381	0.797	2.749
ID415163	415163	18	0.366	351.869	5.634	0	720.030	3	3.950	1	None	-10921639	48.733	48	7	89	63987	13.942	7.377	0.765	3.030
ID411632	411632	18	0.258	351.182	4.969	0	960.040	4	3.950	1	None	-10921639	40.788	45	0	87	53554	18.550	5.849	0.599	1.647
ID415872	415872	18	0.271	348.216	4.960	0	1200.050	5	3.950	1	None	-10921639	41.868	47	0	97	54973	22.786	5.434	0.469	1.174
ID417272	417272	18	0.305	348.258	0.000	0	1440.060	6	3.950	1	None	-10921639	31.326	39	0	80	41131	26.211	8.635	0.630	0.923
ID414431	414431	18	0.310	351.084	0.000	0	1680.070	7	3.950	1	None	-10921639	31.334	39	0	81	41142	24.818	7.937	0.664	1.008
ID413040	413040	18	0.401	348.258	0.000	0	1920.080	8	3.950	1	None	-10921639	34.346	42	0	88	45096	27.220	8.437	0.781	1.107
ID411724	411724	18	0.396	347.047	0.000	0	2160.090	9	3.950	1	None	-10921639	34.068	41	0	89	44731	27.495	8.343	0.761	1.071
ID416562	416562	18	0.328	345.230	0.000	0	2400.100	10	3.950	1	None	-10921639	31.159	37	0	84	40912	25.125	6.888	0.680	1.004
ID417283	417283	18	0.380	343.615	0.000	0	2640.110	11	3.950	1	None	-10921639	30.455	34	0	101	39988	26.403	6.865	0.802	1.027
ID419398	419398	18	0.379	342.403	0.000	0	2880.120	12	3.950	1	None	-10921639	30.238	34	0	98	39702	27.106	4.853	0.741	0.950
ID420113	420113	18	0.332	339.981	0.000	0	3120.130	13	3.950	1	None	-10921639	28.105	27	0	83	36902	25.969	5.899	0.682	0.878
ID420841	420841	18	0.236	337.558	0.000	0	3360.140	14	3.950	1	None	-10921639	20.140	3	0	78	26444	24.237	4.853	0.411	0.484
ID421570	421570	18	0.284	335.741	0.000	0	3600.150	15	3.950	1	None	-10921639	22.104	1	0	90	29023	28.096	4.634	0.440	0.481
ID410966	410966	19	0.801	375.542	9.647	0	0.000	0	3.950	1	None	-10921639	94.187	97	0	207	123667	47.295	5.695	0.630	1.539
ID418153	418153	19	0.847	375.912	9.706	0	240.010	1	3.950	1	None	-10921639	102.715	110	0	229	134865	60.886	5.152	0.581	1.240
ID413765	413765	19	0.661	372.514	6.317	0	480.020	2	3.950	1	None	-10921639	91.420	102	0	167	120035	44.149	7.322	0.546	1.463
ID415164	415164	19	0.839	372.182	5.786	0	720.030	3	3.950	1	None	-10921639	107.618	114	0	186	141302	36.619	8.168	0.749	2.516
ID411633	411633	19	0.765	371.502	5.017	0	960.040	4	3.950	1	None	-10921639	101.434	108	0	179	133183	37.474	7.078	0.714	2.255
ID415871	415871	19	0.705	369.522	4.670	0	1200.050	5	3.950	1	None	-10921639	103.865	109	0	175	136375	38.055	7.166	0.698	2.245
ID417297	417297	19	0.662	366.883	4.634	0	1440.060	6	3.950	1	None	-10921639	102.156	104	0	192	134131	33.406	7.009	0.661	2.434
ID414444	414444	19	0.821	367.299	5.668	0	1680.070	7	3.950	1	None	-10921639	110.180	117	0	164	144666	30.253	8.319	0.747	3.114
ID413051	413051	19	0.746	365.063	5.286	0	1920.080	8	3.950	1	None	-10921639	106.246	110	0	182	139501	28.862	8.248	0.744	3.140
ID411751	411751	19	0.771	365.736	6.111	0	2160.090	9	3.950	1	None	-10921639	107.095	110	4	167	140616	25.657	7.806	0.765	3.619
ID416575	416575	19	0.701	363.268	5.827	0	2400.100	10	3.950	1	None	-10921639	97.944	102	0	173	128600	26.687	7.425	0.716	3.063
ID417303	417303	19	0.671	359.796	4.305	0	2640.110	11	3.950	1	None	-10921639	105.957	107	0	170	139122	26.623	8.142	0.769	3.461
ID419399	419399	19	0.658	357.343	0.000	0	2880.120	12	3.950	1	None	-10921639	66.708	89	0	149	87588	50.869	13.245	0.609	0.993
ID420114	420114	19	0.661	354.315	0.000	0	3120.130	13	3.950	1	None	-10921639	62.034	76	0	152	81451	48.225	8.529	0.684	1.045
ID420842	420842	19	0.785	351.690	0.000	0	3360.140	14	3.950	1	None	-10921639	60.926	75	0	162	79996	48.398	7.595	0.839	1.148
ID421571	421571	19	0.660	351.286	0.000	0	3600.150	15	3.950	1	None	-10921639	63.769	84	0	152	83729	48.257	9.433	0.659	1.050
ID424468	424468	19	0.635	351.084	0.000	0	3840.160	16	3.950	1	None	-10921639	60.170	76	0	172	79003	47.358	7.704	0.699	1.045
ID422305	422305	19	0.567	348.662	0.000	0	4080.170	17	3.950	1	None	-10921639	42.712	14	0	162	56081	48.609	4.808	0.785	0.773
ID423743	423743	19	0.650	346.441	0.000	0	4320.180	18	3.950	1	None	-10921639	42.096	15	0	167	55272	48.583	4.796	0.970	0.853
ID423020	423020	19	0.827	344.220	0.000	0	4560.190	19	3.950	1	None	-10921639	61.476	76	0	171	80718	51.851	7.056	0.898	1.122
ID425898	425898	19	0.915	343.816	0.000	0	4800.200	20	3.950	1	None	-10921639	67.296	83	0	157	88359	52.738	7.171	0.914	1.219
ID427332	427332	19	0.847	344.826	0.000	0	5040.210	21	3.950	1	None	-10921639	68.799	88	0	189	90333	52.613	7.819	0.834	1.189
ID426623	426623	19	0.771	344.220	0.000	0	5280.220	22	3.950	1	None	-10921639	69.563	92	0	153	91336	53.380	7.869	0.743	1.111
ID425184	425184	19	0.645	343.615	0.000	0	5520.230	23	3.950	1	None	-10921639	63.255	79	0	173	83054	48.896	8.521	0.690	1.056
ID428749	428749	19	0.776	344.220	0.000	0	5760.240	24	3.950	1	None	-10921639	55.787	60	0	146	73248	48.781	6.269	0.865	1.061
ID428065	428065	19	0.606	341.617	6.394	0	6000.250	25	3.950	1	None	-10921639	59.895	56	0	160	78642	43.265	4.852	0.688	1.128
ID429487	429487	19	0.751	339.659	6.098	0	6240.260	26	3.950	1	None	-10921639	88.973	95	0	166	116821	37.664	6.512	0.752	2.029
ID430207	430207	19	0.696	337.970	3.884	0	6480.270	27	3.950	1	None	-10921639	97.638	105	0	175	128199	35.944	7.127	0.832	2.468
ID430901	430901	19	0.731	336.952	0.000	0	6720.280	28	3.950	1	None	-10921639	59.405	70	0	198	77999	50.337	7.700	0.740	1.004
ID434475	434475	19	0.845	337.154	0.000	0	6960.290	29	3.950	1	None	-10921639	57.233	57	0	172	75147	52.258	5.838	0.892	1.033
ID435896	435896	19	0.781	336.952	0.000	0	7200.300	30	3.950	1	None	-10921639	55.222	57	0	152	72507	47.293	6.911	0.868	1.085
ID431605	431605	19	0.942	334.126	0.000	0	7440.310	31	3.950	1	None	-10921639	68.784	82	0	176	90314	57.596	6.913	0.932	1.152
ID432323	432323	19	0.826	333.520	0.000	0	7680.320	32	3.950	1	None	-10921639	58.995	65	0	172	77461	50.173	7.123	0.911	1.121
ID433749	433749	19	0.713	332.511	0.000	0	7920.330	33	3.950	1	None	-10921639	53.753	61	0	164	70578	47.391	6.866	0.786	0.998
ID435174	435174	19	0.799	330.694	0.000	0	8160.340	34	3.950	1	None	-10921639	65.617	70	0	178	86155	58.622	8.163	0.750	0.960
ID433021	433021	19	0.573	331.601	2.582	0	8400.350	35	3.950	1	None	-10921639	70.562	78	0	169	92648	47.367	4.838	0.790	1.315
ID436598	436598	19	0.596	333.525	3.873	0	8640.360	36	3.950	1	None	-10921639	71.863	79	0	155	94356	48.556	5.063	0.678	1.196
ID438792	438792	19	0.534	336.907	4.204	0	8880.370	37	3.950	1	None	-10921639	64.341	64	0	175	84480	56.015	4.627	0.412	0.671
ID438055	438055	19	0.366	339.540	4.738	0	9120.380	38	3.950	1	None	-10921639	47.478	40	0	151	62338	43.900	4.506	0.277	0.470
ID437317	437317	19	0.378	336.347	0.000	0	9360.390	39	3.950	1	None	-10921639	23.267	4	0	92	30549	29.034	4.556	0.774	0.699
ID439532	439532	19	0.340	339.208	3.172	0	9600.400	40	3.950	1	None	-10921639	40.334	42	0	116	52959	28.700	5.013	0.695	1.152
ID441881	441881	19	0.367	340.706	5.230	0	9840.410	41	3.950	1	None	-10921639	39.201	41	0	96	51471	26.825	5.173	0.657	1.159
ID440293	440293	19	0.372	342.812	6.065	0	10080.420	42	3.950	1	None	-10921639	35.224	32	0	116	46249	30.562	4.818	0.577	0.843
ID443432	443432	19	0.290	346.157	7.690	0	10320.430	43	3.950	1	None	-10921639	26.541	12	0	130	34848	32.187	4.477	0.501	0.551
ID441090	441090	19	0.235	346.639	8.725	0	10560.440	44	3.950	1	None	-10921639	24.701	21	0	86	32433	22.537	4.527	0.514	0.744
ID445022	445022	19	0.241	348.336	10.160	0	10800.450	45	3.950	1	None	-10921639	22.514	14	0	97	29561	24.798	3.283	0.499	0.604
ID445824	445824	19	0.239	350.336	11.983	0	11040.460	46	3.950	1	None	-10921639	23.875	21	0	103	31348	22.366	4.752	0.518	0.728
ID442661	442661	19	0.327	349.764	16.287	0	11280.470	47	3.950	1	None	-10921639	22.824	1	0	171	29968	40.088	2.619	0.503	0.381
ID410957	410957	20	0.869	471.353	7.459	0	0.000	0	3.950	1	None	-10921639	94.430	96	0	222	123987	69.702	4.825	0.476	0.873
ID418107	418107	20	1.009	470.136	5.892	0	240.010	1	3.950	1	None	-10921639	124.821	140	0	244	163890	61.826	5.906	0.656	1.600
ID413762	413762	20	0.874	467.028	5.736	0	480.020	2	3.950	1	None	-10921639	102.631	118	0	212	134755	58.977	5.104	0.586	1.286
ID415161	415161	20	0.743	465.740	5.247	0	720.030	3	3.950	1	None	-10921639	85.320	96	0	204	112025	59.301	4.948	0.535	1.002
ID411628	411628	20	0.671	465.109	4.166	0	960.040	4	3.950	1	None	-10921639	82.098	88	0	186	107795	56.853	4.931	0.573	1.053
ID410938	410938	21	1.771	284.259	0.000	0	0.000	0	3.950	1	None	-10921639	143.790	195	0	255	188796	108.678	7.420	0.860	1.224
ID418096	418096	21	1.537	285.445	5.177	0	240.010	1	3.950	1	None	-10921639	155.544	173	0	255	204229	91.107	5.433	0.888	1.606
ID413763	413763	21	1.272	283.413	5.887	0	480.020	2	3.950	1	None	-10921639	121.500	130	0	255	159530	86.884	5.092	0.883	1.312
ID415160	415160	21	1.667	282.070	5.221	0	720.030	3	3.950	1	None	-10921639	166.189	214	0	255	218206	97.626	6.158	0.941	1.650
ID411630	411630	21	1.531	282.946	5.026	0	960.040	4	3.950	1	None	-10921639	149.834	172	0	255	196732	92.494	5.425	0.919	1.551
ID415869	415869	21	1.558	279.529	4.168	0	1200.050	5	3.950	1	None	-10921639	172.373	225	0	255	226326	97.011	5.856	0.920	1.703
ID417293	417293	21	1.389	277.454	3.114	0	1440.060	6	3.950	1	None	-10921639	178.460	225	0	255	234318	90.130	5.392	0.886	1.861
ID414429	414429	21	1.538	278.808	0.000	0	1680.070	7	3.950	1	None	-10921639	134.747	184	0	255	176923	111.280	9.270	0.705	1.001
ID413038	413038	21	1.548	279.616	0.000	0	1920.080	8	3.950	1	None	-10921639	130.767	170	0	255	171697	99.455	7.780	0.853	1.210
ID411719	411719	21	1.672	282.846	0.000	0	2160.090	9	3.950	1	None	-10921639	110.788	103	0	255	145464	106.322	6.066	0.938	1.009
ID416560	416560	21	1.683	282.039	0.000	0	2400.100	10	3.950	1	None	-10921639	125.331	156	0	255	164560	104.559	6.865	0.912	1.144
ID417279	417279	21	1.748	281.635	0.000	0	2640.110	11	3.950	1	None	-10921639	130.292	155	0	255	171073	103.413	6.626	0.930	1.214
ID419395	419395	21	0.874	283.250	0.000	0	2880.120	12	3.950	1	None	-10921639	62.012	0	0	255	81422	93.621	2.691	0.676	0.535
ID420125	420125	21	0.294	277.177	4.916	0	3120.130	13	3.950	1	None	-10921639	34.644	31	0	112	45488	29.231	4.828	0.492	0.781
ID420855	420855	21	0.368	275.552	5.080	0	3360.140	14	3.950	1	None	-10921639	44.871	48	0	127	58916	33.377	5.049	0.529	0.930
ID421587	421587	21	0.293	272.012	4.835	0	3600.150	15	3.950	1	None	-10921639	35.615	34	0	121	46763	30.293	3.662	0.414	0.689
ID424481	424481	21	0.266	271.060	4.760	0	3840.160	16	3.950	1	None	-10921639	31.149	22	0	108	40899	30.106	3.245	0.290	0.466
ID410953	410953	22	0.356	304.087	6.559	0	0.000	0	3.950	1	None	-10921639	38.790	40	0	98	50931	28.867	4.988	0.520	0.919
ID418111	418111	22	0.400	304.101	5.970	0	240.010	1	3.950	1	None	-10921639	39.918	40	0	103	52412	29.693	4.835	0.626	1.035
ID413760	413760	22	0.384	302.763	5.073	0	480.020	2	3.950	1	None	-10921639	38.548	40	0	101	50614	29.353	4.912	0.663	1.047
ID415156	415156	22	0.342	300.585	3.808	0	720.030	3	3.950	1	None	-10921639	40.431	41	0	95	53086	26.337	4.976	0.734	1.299
ID411626	411626	22	0.349	301.780	4.081	0	960.040	4	3.950	1	None	-10921639	40.988	42	0	110	53817	30.015	4.850	0.671	1.097
ID415864	415864	22	0.332	300.697	3.136	0	1200.050	5	3.950	1	None	-10921639	40.076	41	0	109	52620	29.210	4.919	0.703	1.133
ID417295	417295	22	0.387	299.966	3.998	0	1440.060	6	3.950	1	None	-10921639	41.474	42	0	113	54455	31.676	4.832	0.665	1.046
ID414438	414438	22	0.361	301.201	2.902	0	1680.070	7	3.950	1	None	-10921639	41.602	40	0	106	54623	28.877	4.927	0.771	1.255
ID413047	413047	22	0.349	298.433	3.736	0	1920.080	8	3.950	1	None	-10921639	38.197	36	0	104	50153	29.966	4.706	0.701	1.051
ID411742	411742	22	0.380	299.268	4.266	0	2160.090	9	3.950	1	None	-10921639	37.804	36	0	110	49636	32.597	4.844	0.671	0.931
ID416571	416571	22	0.374	297.125	4.472	0	2400.100	10	3.950	1	None	-10921639	34.241	32	0	107	44958	30.723	4.788	0.763	0.964
ID417296	417296	22	0.377	295.228	2.251	0	2640.110	11	3.950	1	None	-10921639	38.639	38	0	115	50733	30.382	4.965	0.930	1.226
ID419396	419396	22	0.423	294.556	0.000	0	2880.120	12	3.950	1	None	-10921639	26.570	10	0	113	34886	30.387	4.747	0.921	0.838
ID410956	410956	23	0.275	223.326	7.313	0	0.000	0	3.950	1	None	-10921639	35.605	20	0	129	46749	39.362	3.456	0.112	0.183
ID418118	418118	23	0.304	225.354	6.443	0	240.010	1	3.950	1	None	-10921639	40.752	30	0	130	53507	40.289	4.257	0.152	0.266
ID413761	413761	23	0.291	225.323	5.694	0	480.020	2	3.950	1	None	-10921639	43.432	39	0	124	57026	38.745	4.410	0.265	0.469
ID415162	415162	23	0.388	226.073	5.557	0	720.030	3	3.950	1	None	-10921639	42.781	29	0	146	56172	44.332	4.466	0.242	0.377
ID411627	411627	23	0.389	226.013	4.238	0	960.040	4	3.950	1	None	-10921639	40.255	24	0	151	52855	43.342	4.439	0.375	0.507
ID410967	410967	24	0.714	493.518	9.962	0	0.000	0	3.950	1	None	-10921639	79.439	76	0	198	104304	52.103	4.765	0.501	1.018
ID418146	418146	24	0.757	492.624	9.345	0	240.010	1	3.950	1	None	-10921639	81.664	80	0	205	107225	52.476	4.954	0.554	1.110
ID413774	413774	24	0.770	488.640	8.504	0	480.020	2	3.950	1	None	-10921639	74.897	77	0	192	98340	60.257	4.846	0.570	0.903
ID415171	415171	24	0.788	486.446	8.108	0	720.030	3	3.950	1	None	-10921639	75.424	72	0	177	99032	59.458	4.800	0.622	0.973
ID411640	411640	24	0.738	486.472	7.150	0	960.040	4	3.950	1	None	-10921639	69.935	72	0	173	91825	56.331	4.951	0.628	0.958
ID415880	415880	24	0.713	484.335	7.188	0	1200.050	5	3.950	1	None	-10921639	67.661	72	0	159	88839	52.360	5.080	0.667	1.034
ID417306	417306	24	0.763	481.447	5.526	0	1440.060	6	3.950	1	None	-10921639	68.353	69	0	204	89747	58.261	4.902	0.665	0.937
ID414443	414443	24	0.659	479.921	4.818	0	1680.070	7	3.950	1	None	-10921639	58.630	47	0	179	76981	54.894	4.701	0.648	0.840
ID413054	413054	24	0.604	475.902	5.500	0	1920.080	8	3.950	1	None	-10921639	54.828	48	0	165	71989	45.543	4.705	0.670	0.966
ID411745	411745	24	0.353	474.443	5.500	0	2160.090	9	3.950	1	None	-10921639	42.899	43	0	115	56326	27.954	4.919	0.599	1.150
ID416573	416573	24	0.414	471.213	5.237	0	2400.100	10	3.950	1	None	-10921639	44.995	46	0	125	59079	33.298	4.880	0.680	1.094
ID417305	417305	24	0.415	469.248	4.557	0	2640.110	11	3.950	1	None	-10921639	45.356	44	0	147	59552	32.620	4.688	0.699	1.144
ID419408	419408	24	0.390	467.896	3.668	0	2880.120	12	3.950	1	None	-10921639	45.921	51	0	109	60294	32.210	4.675	0.720	1.193
ID420122	420122	24	0.423	465.817	2.592	0	3120.130	13	3.950	1	None	-10921639	49.743	52	0	127	65313	33.121	4.933	0.769	1.306
ID420847	420847	24	0.530	462.527	0.000	0	3360.140	14	3.950	1	None	-10921639	40.603	23	0	136	53312	43.206	6.562	0.705	0.777
ID421579	421579	24	0.546	460.323	2.383	0	3600.150	15	3.950	1	None	-10921639	57.027	60	0	145	74877	42.388	5.179	0.819	1.212
ID424475	424475	24	0.511	460.744	2.049	0	3840.160	16	3.950	1	None	-10921639	50.973	46	0	136	66928	40.295	5.065	0.878	1.183
ID422309	422309	24	0.533	459.902	0.000	0	4080.170	17	3.950	1	None	-10921639	40.243	34	0	132	52839	38.638	6.420	0.825	0.941
ID423747	423747	24	0.606	456.067	0.000	0	4320.180	18	3.950	1	None	-10921639	40.998	29	0	141	53830	42.761	4.772	0.851	0.882
ID423024	423024	24	0.570	452.029	0.000	0	4560.190	19	3.950	1	None	-10921639	40.053	28	0	135	52590	41.870	5.318	0.804	0.853
ID425902	425902	24	0.702	450.817	0.000	0	4800.200	20	3.950	1	None	-10921639	41.870	15	0	131	54975	46.718	4.760	0.900	0.849
ID427336	427336	24	0.608	449.808	0.000	0	5040.210	21	3.950	1	None	-10921639	34.966	5	0	157	45911	41.743	4.961	0.855	0.772
ID426627	426627	24	0.624	448.395	0.000	0	5280.220	22	3.950	1	None	-10921639	32.600	0	0	206	42804	48.187	2.566	0.832	0.615
ID425187	425187	24	0.434	445.972	0.000	0	5520.230	23	3.950	1	None	-10921639	23.800	0	0	158	31249	39.290	2.708	0.699	0.498
ID418157	418157	25	0.540	502.492	9.750	0	240.010	1	3.950	1	None	-10921639	64.823	65	0	158	85113	39.028	4.755	0.463	1.051
ID413775	413775	25	0.650	498.838	9.503	0	480.020	2	3.950	1	None	-10921639	73.219	73	0	163	96136	41.010	4.904	0.587	1.320
ID415173	415173	25	0.682	497.738	8.879	0	720.030	3	3.950	1	None	-10921639	81.871	77	14	157	107497	33.574	4.946	0.670	1.956
ID411641	411641	25	0.701	497.309	7.706	0	960.040	4	3.950	1	None	-10921639	77.091	75	0	157	101221	40.900	4.917	0.644	1.476
ID415874	415874	25	0.715	494.545	5.517	0	1200.050	5	3.950	1	None	-10921639	71.671	70	0	166	94104	46.019	4.842	0.734	1.318
ID417301	417301	25	0.692	491.287	4.571	0	1440.060	6	3.950	1	None	-10921639	70.485	67	0	182	92547	51.363	4.845	0.663	1.094
ID414441	414441	25	0.623	489.118	3.716	0	1680.070	7	3.950	1	None	-10921639	66.232	65	0	176	86963	50.915	4.807	0.736	1.103
ID413046	413046	25	0.592	486.047	3.493	0	1920.080	8	3.950	1	None	-10921639	63.534	62	0	159	83420	50.513	4.842	0.709	1.044
ID411740	411740	25	0.641	485.909	3.682	0	2160.090	9	3.950	1	None	-10921639	65.105	62	0	171	85483	49.849	4.894	0.792	1.154
ID416569	416569	25	0.649	483.990	3.330	0	2400.100	10	3.950	1	None	-10921639	70.040	73	0	148	91963	45.519	5.079	0.880	1.441
ID417290	417290	25	0.683	481.908	0.000	0	2640.110	11	3.950	1	None	-10921639	47.957	36	0	152	62967	48.487	6.614	0.791	0.874
ID419406	419406	25	0.692	480.091	0.000	0	2880.120	12	3.950	1	None	-10921639	48.962	44	0	153	64287	47.176	7.305	0.811	0.929
ID420120	420120	25	0.737	478.880	0.000	0	3120.130	13	3.950	1	None	-10921639	47.709	46	0	159	62642	44.057	5.032	0.889	1.019
ID420848	420848	25	0.698	476.457	0.000	0	3360.140	14	3.950	1	None	-10921639	51.433	55	0	143	67532	43.039	7.058	0.813	1.072
ID421576	421576	25	0.583	474.438	0.000	0	3600.150	15	3.950	1	None	-10921639	47.622	59	0	126	62528	37.989	7.444	0.751	1.075
ID424472	424472	25	0.781	472.823	0.000	0	3840.160	16	3.950	1	None	-10921639	53.465	52	0	141	70199	46.020	6.656	0.898	1.099
ID422310	422310	25	0.790	471.612	0.000	0	4080.170	17	3.950	1	None	-10921639	48.642	41	0	161	63867	46.633	5.062	0.953	1.018
ID423748	423748	25	0.702	467.372	0.000	0	4320.180	18	3.950	1	None	-10921639	43.767	36	0	162	57466	44.021	5.008	0.889	0.936
ID423025	423025	25	0.473	466.363	0.000	0	4560.190	19	3.950	1	None	-10921639	37.147	43	0	105	48774	32.483	6.985	0.807	1.021
ID425903	425903	25	0.343	466.767	0.000	0	4800.200	20	3.950	1	None	-10921639	26.896	22	0	99	35315	28.223	5.494	0.806	0.851
ID427337	427337	25	0.611	464.344	0.000	0	5040.210	21	3.950	1	None	-10921639	47.022	58	0	126	61740	38.478	7.342	0.845	1.119
ID426628	426628	25	0.764	462.527	0.000	0	5280.220	22	3.950	1	None	-10921639	61.056	67	0	165	80166	49.838	8.067	0.794	1.085
ID425188	425188	25	0.846	459.701	0.000	0	5520.230	23	3.950	1	None	-10921639	60.848	59	0	169	79894	54.650	6.104	0.917	1.065
ID428752	428752	25	0.650	458.287	0.000	0	5760.240	24	3.950	1	None	-10921639	36.941	1	0	177	48503	49.467	4.563	0.850	0.686
ID410965	410965	26	0.529	413.230	9.440	0	0.000	0	3.950	1	None	-10921639	76.242	79	0	164	100106	36.985	7.065	0.498	1.370
ID418144	418144	26	0.702	415.145	8.820	0	240.010	1	3.950	1	None	-10921639	83.927	88	0	216	110196	45.841	5.433	0.582	1.347
ID413772	413772	26	0.542	411.652	7.976	0	480.020	2	3.950	1	None	-10921639	73.968	75	0	164	97120	39.998	4.942	0.458	1.161
ID415172	415172	26	0.541	409.586	8.720	0	720.030	3	3.950	1	None	-10921639	72.641	75	0	184	95377	39.516	4.789	0.452	1.145
ID411638	411638	26	0.450	405.224	6.409	0	960.040	4	3.950	1	None	-10921639	66.683	69	0	148	87555	29.749	6.443	0.535	1.562
ID415875	415875	26	0.594	402.848	5.567	0	1200.050	5	3.950	1	None	-10921639	84.796	88	0	154	111337	26.758	7.272	0.642	2.478
ID417309	417309	26	0.499	398.216	5.889	0	1440.060	6	3.950	1	None	-10921639	68.838	71	0	170	90384	45.114	13.416	0.378	0.837
ID414448	414448	26	0.598	400.588	5.826	0	1680.070	7	3.950	1	None	-10921639	86.986	92	0	164	114212	31.208	6.863	0.545	1.966
ID413056	413056	26	0.698	397.191	5.757	0	1920.080	8	3.950	1	None	-10921639	95.373	96	0	168	125225	31.472	7.226	0.652	2.391
ID411752	411752	26	0.578	395.819	6.080	0	2160.090	9	3.950	1	None	-10921639	78.611	85	0	142	103216	31.530	6.239	0.569	1.808
ID416576	416576	26	0.530	394.097	6.746	0	2400.100	10	3.950	1	None	-10921639	71.727	78	0	146	94177	36.660	5.040	0.468	1.247
ID417320	417320	26	0.488	393.063	7.513	0	2640.110	11	3.950	1	None	-10921639	70.353	76	0	154	92374	33.473	4.944	0.478	1.360
ID419418	419418	26	0.534	390.517	7.158	0	2880.120	12	3.950	1	None	-10921639	71.466	76	0	160	93835	38.576	4.801	0.488	1.215
ID420133	420133	26	0.609	387.973	6.917	0	3120.130	13	3.950	1	None	-10921639	79.536	78	0	167	104431	37.599	7.517	0.566	1.529
ID420863	420863	26	0.606	386.581	6.190	0	3360.140	14	3.950	1	None	-10921639	78.036	78	0	177	102461	36.764	5.082	0.569	1.540
ID421593	421593	26	0.600	384.211	5.668	0	3600.150	15	3.950	1	None	-10921639	77.416	79	0	162	101647	41.610	4.930	0.488	1.221
ID424487	424487	26	0.501	383.438	5.490	0	3840.160	16	3.950	1	None	-10921639	73.207	75	0	141	96121	32.183	5.991	0.449	1.410
ID422321	422321	26	0.463	381.206	4.418	0	4080.170	17	3.950	1	None	-10921639	72.468	76	0	147	95151	33.493	5.548	0.498	1.438
ID423758	423758	26	0.463	377.697	3.970	0	4320.180	18	3.950	1	None	-10921639	80.257	85	0	167	105378	30.898	6.790	0.528	1.795
ID423034	423034	26	0.333	375.214	3.799	0	4560.190	19	3.950	1	None	-10921639	67.657	67	0	144	88833	28.709	6.343	0.418	1.389
ID425908	425908	26	0.411	374.893	2.409	0	4800.200	20	3.950	1	None	-10921639	71.376	71	0	139	93717	29.852	7.001	0.603	1.798
ID427342	427342	26	0.385	377.760	3.935	0	5040.210	21	3.950	1	None	-10921639	74.009	75	0	133	97174	24.695	7.235	0.557	2.144
ID426637	426637	26	0.623	373.880	5.064	0	5280.220	22	3.950	1	None	-10921639	95.679	99	11	145	125626	23.383	7.659	0.638	3.186
ID425196	425196	26	0.615	375.196	5.173	0	5520.230	23	3.950	1	None	-10921639	80.355	86	0	172	105506	38.498	5.501	0.618	1.594
ID428756	428756	26	0.543	375.146	3.662	0	5760.240	24	3.950	1	None	-10921639	70.513	68	0	167	92583	45.628	4.788	0.539	1.082
ID428049	428049	26	0.509	373.292	0.000	0	6000.250	25	3.950	1	None	-10921639	46.444	39	0	133	60981	43.652	6.991	0.548	0.753
ID429470	429470	26	0.453	373.090	0.000	0	6240.260	26	3.950	1	None	-10921639	45.037	29	0	172	59134	47.022	15.010	0.415	0.562
ID430195	430195	26	0.442	372.687	0.000	0	6480.270	27	3.950	1	None	-10921639	39.639	35	0	119	52046	37.133	4.726	0.499	0.711
ID430904	430904	26	0.575	372.081	0.000	0	6720.280	28	3.950	1	None	-10921639	38.527	25	0	136	50586	39.639	5.080	0.837	0.886
ID434478	434478	26	0.399	373.696	0.000	0	6960.290	29	3.950	1	None	-10921639	32.858	27	0	137	43142	34.491	4.811	0.539	0.668
ID435899	435899	26	0.647	374.907	0.000	0	7200.300	30	3.950	1	None	-10921639	39.860	17	0	181	52336	47.502	4.786	0.727	0.707
ID431618	431618	26	0.447	375.109	2.851	0	7440.310	31	3.950	1	None	-10921639	50.774	49	0	140	66666	38.578	4.703	0.723	1.104
ID410963	410963	27	0.385	322.131	8.400	0	0.000	0	3.950	1	None	-10921639	44.194	45	0	192	58027	33.251	5.046	0.720	1.113
ID418141	418141	27	0.434	322.502	8.969	0	240.010	1	3.950	1	None	-10921639	39.885	39	0	112	52369	31.871	4.916	0.806	1.117
ID413773	413773	27	0.473	319.174	8.471	0	480.020	2	3.950	1	None	-10921639	41.082	42	0	105	53941	31.749	5.018	0.898	1.224
ID415169	415169	27	0.477	317.400	7.720	0	720.030	3	3.950	1	None	-10921639	41.561	41	0	111	54570	32.362	4.845	0.895	1.213
ID411642	411642	27	0.457	318.083	7.898	0	960.040	4	3.950	1	None	-10921639	38.591	34	0	106	50670	33.159	4.794	0.829	1.055
ID415878	415878	27	0.430	317.238	6.696	0	1200.050	5	3.950	1	None	-10921639	39.107	39	0	109	51347	30.049	4.972	0.855	1.200
ID417314	417314	27	0.425	316.338	7.052	0	1440.060	6	3.950	1	None	-10921639	39.233	39	0	104	51513	30.916	4.862	0.837	1.156
ID414447	414447	27	0.401	317.083	5.822	0	1680.070	7	3.950	1	None	-10921639	35.231	33	0	99	46258	29.746	4.770	0.803	1.055
ID413058	413058	27	0.343	313.465	5.997	0	1920.080	8	3.950	1	None	-10921639	32.280	29	0	91	42384	25.704	4.682	0.754	1.079
ID411758	411758	27	0.356	313.100	6.425	0	2160.090	9	3.950	1	None	-10921639	32.209	29	0	94	42290	27.755	4.683	0.662	0.924
ID416572	416572	27	0.349	310.944	5.179	0	2400.100	10	3.950	1	None	-10921639	30.174	22	0	109	39618	29.452	4.504	0.690	0.836
ID417302	417302	27	0.298	309.963	4.297	0	2640.110	11	3.950	1	None	-10921639	28.675	15	0	99	37650	30.025	4.503	0.611	0.724
ID419413	419413	27	0.294	315.800	5.914	0	2880.120	12	3.950	1	None	-10921639	35.788	32	0	106	46989	29.339	4.802	0.290	0.549
ID420131	420131	27	0.261	313.876	5.720	0	3120.130	13	3.950	1	None	-10921639	33.970	32	0	118	44602	28.152	4.675	0.278	0.525
ID420859	420859	27	0.264	312.626	5.458	0	3360.140	14	3.950	1	None	-10921639	39.688	41	0	103	52111	23.377	5.039	0.332	0.847
ID421592	421592	27	0.327	311.275	5.717	0	3600.150	15	3.950	1	None	-10921639	42.120	44	0	102	55304	28.778	4.855	0.396	0.830
ID424485	424485	27	0.290	309.172	5.232	0	3840.160	16	3.950	1	None	-10921639	39.452	42	0	124	51801	26.828	15.010	0.358	0.775
ID422323	422323	27	0.254	307.725	4.868	0	4080.170	17	3.950	1	None	-10921639	38.847	40	0	105	51006	25.415	14.526	0.334	0.765
ID423756	423756	27	0.271	307.435	3.831	0	4320.180	18	3.950	1	None	-10921639	38.678	38	0	111	50784	24.639	5.013	0.497	1.043
ID423036	423036	27	0.333	306.970	4.055	0	4560.190	19	3.950	1	None	-10921639	39.487	37	0	116	51847	29.137	4.610	0.560	0.972
ID425911	425911	27	0.271	307.131	3.050	0	4800.200	20	3.950	1	None	-10921639	36.791	34	0	104	48307	26.152	4.658	0.550	0.999
ID427331	427331	27	0.259	306.467	0.000	0	5040.210	21	3.950	1	None	-10921639	27.538	26	0	102	36157	24.395	9.124	0.708	0.936
ID426622	426622	27	0.291	306.467	0.000	0	5280.220	22	3.950	1	None	-10921639	30.676	25	0	109	40278	29.971	7.112	0.580	0.752
ID410960	410960	28	1.086	460.341	8.253	0	0.000	0	3.950	1	None	-10921639	93.094	69	0	255	122233	83.191	4.647	0.808	1.000
ID418131	418131	28	1.398	459.306	8.039	0	240.010	1	3.950	1	None	-10921639	121.987	124	0	255	160169	95.945	4.893	0.885	1.194
ID413770	413770	28	1.074	456.821	7.547	0	480.020	2	3.950	1	None	-10921639	88.700	72	0	255	116463	79.946	4.681	0.816	0.997
ID415170	415170	28	0.869	454.545	7.838	0	720.030	3	3.950	1	None	-10921639	71.050	40	0	249	93289	74.480	4.522	0.734	0.807
ID411639	411639	28	0.750	454.650	6.828	0	960.040	4	3.950	1	None	-10921639	61.711	32	0	231	81026	66.719	4.612	0.673	0.744
ID415877	415877	28	0.670	452.097	6.500	0	1200.050	5	3.950	1	None	-10921639	52.375	27	0	234	68769	59.119	3.353	0.713	0.737
ID417307	417307	28	0.436	449.645	5.744	0	1440.060	6	3.950	1	None	-10921639	44.388	26	0	186	58281	49.167	3.047	0.291	0.407
ID414445	414445	28	0.362	448.044	5.575	0	1680.070	7	3.950	1	None	-10921639	36.116	18	0	165	47420	43.208	3.316	0.244	0.328
ID413052	413052	28	0.409	443.467	5.328	0	1920.080	8	3.950	1	None	-10921639	35.482	20	0	155	46588	40.587	3.163	0.476	0.564
ID411754	411754	28	0.269	441.341	5.984	0	2160.090	9	3.950	1	None	-10921639	28.247	19	0	112	37088	29.857	3.860	0.334	0.474
ID416570	416570	28	0.402	445.674	3.491	0	2400.100	10	3.950	1	None	-10921639	48.791	50	0	154	64062	36.970	4.938	0.641	1.031
ID417298	417298	28	0.254	441.649	3.220	0	2640.110	11	3.950	1	None	-10921639	35.823	33	0	103	47035	29.365	4.605	0.401	0.698
ID419405	419405	28	0.283	441.127	0.000	0	2880.120	12	3.950	1	None	-10921639	27.771	21	0	98	36463	28.657	7.874	0.632	0.750
ID410968	410968	29	0.457	517.568	10.308	0	0.000	0	3.950	1	None	-10921639	33.002	16	0	161	43332	38.503	4.602	0.978	0.848
ID418150	418150	29	0.700	515.583	9.491	0	240.010	1	3.950	1	None	-10921639	47.152	17	0	255	61910	65.690	2.833	0.984	0.712
ID413771	413771	29	0.931	512.000	7.943	0	480.020	2	3.950	1	None	-10921639	65.814	26	0	255	86414	81.769	3.129	0.987	0.799
ID415179	415179	29	0.572	512.039	11.914	0	720.030	3	3.950	1	None	-10921639	33.616	3	0	255	44138	57.194	2.555	0.997	0.587
ID411648	411648	29	0.877	512.340	11.137	0	960.040	4	3.950	1	None	-10921639	50.004	0	0	255	65655	87.008	2.917	0.999	0.575
ID415883	415883	29	0.807	509.067	9.684	0	1200.050	5	3.950	1	None	-10921639	49.711	2	0	255	65271	70.577	3.290	0.999	0.704
ID417322	417322	29	1.039	506.358	9.124	0	1440.060	6	3.950	1	None	-10921639	67.349	10	0	255	88429	85.063	4.449	0.962	0.777
ID414451	414451	29	1.175	505.846	8.549	0	1680.070	7	3.950	1	None	-10921639	81.390	34	0	255	106865	92.808	4.556	0.903	0.832
ID413059	413059	29	1.138	503.034	7.734	0	1920.080	8	3.950	1	None	-10921639	81.216	40	0	253	106636	87.839	4.673	0.879	0.865
ID411764	411764	29	1.231	501.724	8.658	0	2160.090	9	3.950	1	None	-10921639	90.953	60	0	255	119421	92.587	4.755	0.863	0.910
ID416580	416580	29	1.145	499.191	8.201	0	2400.100	10	3.950	1	None	-10921639	90.414	81	0	250	118714	81.777	4.874	0.856	1.020
ID417311	417311	29	1.124	498.079	5.379	0	2640.110	11	3.950	1	None	-10921639	95.058	103	0	225	124811	74.762	5.014	0.861	1.176
ID419409	419409	29	0.996	497.972	3.667	0	2880.120	12	3.950	1	None	-10921639	90.864	92	0	255	119305	79.474	4.962	0.861	1.058
ID420121	420121	29	1.076	495.435	0.000	0	3120.130	13	3.950	1	None	-10921639	76.919	46	0	230	100995	81.029	8.160	0.791	0.838
ID420849	420849	29	1.176	493.416	0.000	0	3360.140	14	3.950	1	None	-10921639	76.682	56	0	228	100684	79.360	5.326	0.892	0.911
ID421577	421577	29	1.185	489.984	0.000	0	3600.150	15	3.950	1	None	-10921639	69.037	40	0	240	90645	75.301	5.025	0.965	0.901
ID424473	424473	29	0.914	488.167	0.000	0	3840.160	16	3.950	1	None	-10921639	47.703	0	0	196	62634	62.535	4.749	0.972	0.752
ID422311	422311	29	0.925	485.744	0.000	0	4080.170	17	3.950	1	None	-10921639	47.322	0	0	225	62134	64.991	4.671	0.981	0.721
ID423749	423749	29	0.755	482.312	0.000	0	4320.180	18	3.950	1	None	-10921639	37.302	0	0	211	48978	58.306	2.719	0.973	0.631
ID423026	423026	29	0.989	480.091	0.000	0	4560.190	19	3.950	1	None	-10921639	59.676	49	0	196	78355	60.676	4.855	0.963	0.965
ID425904	425904	29	1.071	479.082	0.000	0	4800.200	20	3.950	1	None	-10921639	58.238	27	0	238	76467	70.127	2.707	0.981	0.823
ID427338	427338	29	0.610	477.063	0.000	0	5040.210	21	3.950	1	None	-10921639	30.669	0	0	227	40268	47.048	2.569	0.990	0.649
ID426629	426629	29	0.285	473.833	0.000	0	5280.220	22	3.950	1	None	-10921639	15.956	0	0	107	20950	27.312	2.553	0.777	0.511
ID410961	410961	30	1.406	120.677	8.469	0	0.000	0	3.950	1	None	-10921639	128.343	145	0	255	168515	84.414	5.037	0.891	1.433
ID418125	418125	30	1.296	122.029	8.145	0	240.010	1	3.950	1	None	-10921639	125.478	144	0	255	164753	74.936	5.065	0.921	1.606
ID413768	413768	30	1.261	120.548	7.059	0	480.020	2	3.950	1	None	-10921639	118.634	128	0	255	155766	78.408	4.879	0.831	1.373
ID415166	415166	30	1.152	119.467	6.962	0	720.030	3	3.950	1	None	-10921639	109.488	114	0	240	143758	73.849	4.981	0.777	1.296
ID411634	411634	30	1.263	122.647	5.192	0	960.040	4	3.950	1	None	-10921639	123.437	140	0	255	162073	77.042	5.082	0.877	1.497
ID415870	415870	30	1.222	122.183	4.585	0	1200.050	5	3.950	1	None	-10921639	118.835	134	0	255	156031	77.181	4.989	0.913	1.470
ID417289	417289	30	0.723	122.243	2.601	0	1440.060	6	3.950	1	None	-10921639	85.235	86	0	222	111914	53.080	4.946	0.874	1.498
ID414437	414437	30	0.316	123.937	0.240	0	1680.070	7	3.950	1	None	-10921639	29.634	23	0	107	38909	29.379	6.760	0.556	0.721
ID413033	413033	30	0.855	120.528	0.000	0	1920.080	8	3.950	1	None	-10921639	50.021	20	0	237	65678	64.168	2.671	0.828	0.706
ID411710	411710	30	1.635	124.162	0.000	0	2160.090	9	3.950	1	None	-10921639	120.610	133	0	255	158361	99.406	7.042	0.867	1.127
ID416567	416567	30	1.278	124.861	2.644	0	2400.100	10	3.950	1	None	-10921639	176.129	191	0	255	231257	69.248	6.911	0.878	2.378
ID417299	417299	30	1.251	125.040	3.526	0	2640.110	11	3.950	1	None	-10921639	210.476	220	0	255	276355	44.086	8.271	0.770	4.155
ID419410	419410	30	1.393	125.458	4.503	0	2880.120	12	3.950	1	None	-10921639	203.320	226	0	255	266959	61.283	7.208	0.739	2.821
ID420126	420126	30	1.478	126.458	4.939	0	3120.130	13	3.950	1	None	-10921639	206.279	234	0	255	270844	65.853	7.142	0.741	2.666
ID420851	420851	30	1.276	127.273	4.035	0	3360.140	14	3.950	1	None	-10921639	187.171	221	0	255	245755	81.037	6.409	0.676	1.863
ID421567	421567	30	1.196	129.613	0.000	0	3600.150	15	3.950	1	None	-10921639	131.077	158	0	255	172104	104.652	9.390	0.491	0.824
ID424464	424464	30	1.207	128.603	0.000	0	3840.160	16	3.950	1	None	-10921639	130.196	173	0	255	170947	99.936	7.903	0.561	0.936
ID422301	422301	30	1.419	128.603	0.000	0	4080.170	17	3.950	1	None	-10921639	123.491	156	0	255	162144	100.787	7.050	0.720	1.025
ID423738	423738	30	1.517	125.979	0.000	0	4320.180	18	3.950	1	None	-10921639	103.706	84	0	255	136166	100.986	5.234	0.829	0.931
ID423014	423014	30	0.252	131.833	0.000	0	4560.190	19	3.950	1	None	-10921639	26.957	27	0	93	35395	24.429	7.042	0.460	0.695
ID410973	410973	31	0.570	430.710	12.449	0	0.000	0	3.950	1	None	-10921639	80.114	88	0	145	105190	31.527	6.703	0.567	1.839
ID418168	418168	31	0.637	431.286	11.648	0	240.010	1	3.950	1	None	-10921639	81.646	92	0	173	107201	43.739	6.290	0.615	1.422
ID413782	413782	31	0.695	426.368	11.995	0	480.020	2	3.950	1	None	-10921639	84.757	89	0	151	111286	35.940	6.259	0.676	1.902
ID415182	415182	31	0.729	423.853	12.797	0	720.030	3	3.950	1	None	-10921639	87.122	91	0	173	114391	33.209	7.953	0.735	2.222
ID411655	411655	31	0.785	422.141	12.347	0	960.040	4	3.950	1	None	-10921639	84.871	97	0	185	111435	45.337	4.961	0.779	1.640
ID415899	415899	31	0.777	419.105	14.390	0	1200.050	5	3.950	1	None	-10921639	91.591	107	0	157	120259	42.545	5.122	0.741	1.833
ID417341	417341	31	0.773	416.642	13.099	0	1440.060	6	3.950	1	None	-10921639	93.823	106	0	190	123189	43.601	6.908	0.693	1.762
ID414467	414467	31	0.753	416.311	12.897	0	1680.070	7	3.950	1	None	-10921639	89.431	103	0	172	117423	42.993	6.421	0.685	1.691
ID413076	413076	31	0.743	413.649	13.100	0	1920.080	8	3.950	1	None	-10921639	85.228	99	0	173	111904	45.986	5.042	0.699	1.524
ID411796	411796	31	0.668	413.306	14.069	0	2160.090	9	3.950	1	None	-10921639	81.172	93	0	194	106579	50.308	4.782	0.584	1.190
ID416595	416595	31	0.698	410.436	13.854	0	2400.100	10	3.950	1	None	-10921639	82.069	95	0	179	107756	45.937	4.940	0.627	1.377
ID417373	417373	31	0.630	407.917	14.045	0	2640.110	11	3.950	1	None	-10921639	79.334	86	0	160	104166	39.427	5.098	0.580	1.477
ID419447	419447	31	0.555	407.817	15.376	0	2880.120	12	3.950	1	None	-10921639	74.376	84	0	153	97656	33.538	6.385	0.585	1.638
ID420161	420161	31	0.633	404.680	14.574	0	3120.130	13	3.950	1	None	-10921639	76.257	87	0	164	100125	42.371	5.207	0.598	1.348
ID420894	420894	31	0.571	402.112	15.911	0	3360.140	14	3.950	1	None	-10921639	78.247	84	0	143	102738	31.969	6.825	0.587	1.811
ID421624	421624	31	0.649	400.944	15.777	0	3600.150	15	3.950	1	None	-10921639	79.333	90	0	168	104164	43.451	5.132	0.548	1.293
ID424523	424523	31	0.639	400.142	14.799	0	3840.160	16	3.950	1	None	-10921639	78.754	87	0	160	103404	42.090	5.022	0.576	1.368
ID422354	422354	31	0.709	398.518	14.720	0	4080.170	17	3.950	1	None	-10921639	80.733	100	0	168	106002	49.383	4.945	0.632	1.266
ID423794	423794	31	0.706	395.428	15.757	0	4320.180	18	3.950	1	None	-10921639	86.229	101	0	168	113219	41.188	6.307	0.663	1.669
ID423073	423073	31	0.780	393.752	16.410	0	4560.190	19	3.950	1	None	-10921639	92.065	98	0	197	120882	39.474	7.082	0.713	1.942
ID425949	425949	31	0.877	392.944	16.965	0	4800.200	20	3.950	1	None	-10921639	100.223	104	0	235	131593	41.706	7.012	0.752	2.063
ID427379	427379	31	0.803	393.270	15.675	0	5040.210	21	3.950	1	None	-10921639	92.113	103	0	217	120944	52.905	4.975	0.690	1.421
ID426669	426669	31	0.686	392.068	15.056	0	5280.220	22	3.950	1	None	-10921639	87.828	94	0	201	115318	48.176	6.122	0.595	1.360
ID425225	425225	31	0.748	391.316	15.118	0	5520.230	23	3.950	1	None	-10921639	88.864	96	0	171	116679	41.657	6.073	0.686	1.735
ID428784	428784	31	0.812	390.065	14.030	0	5760.240	24	3.950	1	None	-10921639	91.403	104	0	201	120012	50.095	5.572	0.662	1.453
ID428087	428087	31	0.860	388.639	14.343	0	6000.250	25	3.950	1	None	-10921639	93.617	99	0	213	122919	44.941	5.114	0.743	1.776
ID429515	429515	31	0.927	388.637	14.792	0	6240.260	26	3.950	1	None	-10921639	99.848	104	0	210	131101	44.932	6.214	0.822	2.006
ID430233	430233	31	0.765	388.262	14.904	0	6480.270	27	3.950	1	None	-10921639	91.742	99	0	168	120457	34.108	6.707	0.744	2.295
ID430937	430937	31	0.640	387.938	12.476	0	6720.280	28	3.950	1	None	-10921639	82.158	91	0	158	107873	35.363	7.359	0.670	1.864
ID434510	434510	31	0.669	385.480	11.844	0	6960.290	29	3.950	1	None	-10921639	83.780	94	0	175	110003	39.038	6.237	0.641	1.677
ID435931	435931	31	0.708	387.040	11.653	0	7200.300	30	3.950	1	None	-10921639	82.062	89	0	159	107748	38.839	6.157	0.706	1.748
ID431638	431638	31	0.698	387.530	11.134	0	7440.310	31	3.950	1	None	-10921639	80.794	89	0	148	106082	42.648	7.145	0.727	1.595
ID432357	432357	31	0.694	386.310	13.317	0	7680.320	32	3.950	1	None	-10921639	80.599	90	0	152	105826	37.902	6.121	0.711	1.768
ID433785	433785	31	1.063	384.860	12.432	0	7920.330	33	3.950	1	None	-10921639	87.502	56	0	255	114890	86.640	4.685	0.794	0.894
ID435212	435212	31	0.902	384.149	12.729	0	8160.340	34	3.950	1	None	-10921639	71.932	23	0	255	94447	87.670	2.662	0.863	0.760
ID433059	433059	31	0.885	384.745	13.577	0	8400.350	35	3.950	1	None	-10921639	70.188	33	0	255	92157	80.546	3.208	0.748	0.746
ID436640	436640	31	0.864	387.098	15.285	0	8640.360	36	3.950	1	None	-10921639	71.776	28	0	255	94242	85.087	3.202	0.701	0.695
ID438837	438837	31	0.318	391.392	18.434	0	8880.370	37	3.950	1	None	-10921639	33.161	9	0	186	43540	47.782	2.629	0.149	0.180
ID438112	438112	31	0.337	393.838	22.528	0	9120.380	38	3.950	1	None	-10921639	32.293	0	0	255	42401	65.961	2.386	0.011	0.011
ID437385	437385	31	0.306	395.093	23.618	0	9360.390	39	3.950	1	None	-10921639	35.632	8	0	255	46785	55.631	2.347	0.083	0.099
ID410969	410969	32	0.318	267.908	11.584	0	0.000	0	3.950	1	None	-10921639	43.798	44	0	100	57507	21.208	5.972	0.511	1.397
ID418170	418170	32	0.339	268.455	11.988	0	240.010	1	3.950	1	None	-10921639	44.088	45	0	115	57887	24.565	5.190	0.474	1.155
ID413783	413783	32	0.277	264.727	12.026	0	480.020	2	3.950	1	None	-10921639	41.906	44	0	99	55022	23.607	6.352	0.536	1.240
ID415175	415175	32	0.289	265.390	11.134	0	720.030	3	3.950	1	None	-10921639	39.274	38	0	95	51567	24.488	4.659	0.374	0.873
ID411644	411644	32	0.338	265.540	9.732	0	960.040	4	3.950	1	None	-10921639	41.979	41	0	113	55118	24.915	4.841	0.517	1.149
ID415881	415881	32	0.486	264.125	8.316	0	1200.050	5	3.950	1	None	-10921639	50.239	52	0	120	65964	30.473	5.121	0.744	1.407
ID417312	417312	32	0.349	262.620	6.997	0	1440.060	6	3.950	1	None	-10921639	40.323	39	0	110	52944	26.809	4.881	0.492	0.993
ID414453	414453	32	0.339	263.481	9.359	0	1680.070	7	3.950	1	None	-10921639	47.044	47	0	91	61769	18.206	7.433	0.611	1.961
ID413057	413057	32	0.242	262.383	5.784	0	1920.080	8	3.950	1	None	-10921639	34.653	37	0	88	45500	23.793	4.841	0.347	0.750
ID411756	411756	32	0.252	263.742	6.389	0	2160.090	9	3.950	1	None	-10921639	34.910	35	0	101	45837	25.231	4.535	0.332	0.690
ID416579	416579	32	0.286	256.391	8.278	0	2400.100	10	3.950	1	None	-10921639	35.583	34	0	101	46720	28.903	3.261	0.365	0.658
ID417319	417319	32	0.342	256.371	7.549	0	2640.110	11	3.950	1	None	-10921639	38.321	33	0	136	50315	31.874	3.674	0.431	0.724
ID419420	419420	32	0.388	255.538	7.513	0	2880.120	12	3.950	1	None	-10921639	40.819	34	0	115	53595	32.846	4.632	0.492	0.820
ID420136	420136	32	0.368	253.389	7.409	0	3120.130	13	3.950	1	None	-10921639	36.407	24	0	123	47803	34.770	4.558	0.436	0.635
ID420868	420868	32	0.461	250.748	8.210	0	3360.140	14	3.950	1	None	-10921639	44.206	35	0	125	58042	35.759	4.570	0.615	0.942
ID421599	421599	32	0.524	249.250	8.687	0	3600.150	15	3.950	1	None	-10921639	44.779	30	0	144	58795	41.551	4.623	0.627	0.831
ID424495	424495	32	0.486	248.892	8.252	0	3840.160	16	3.950	1	None	-10921639	43.525	40	0	126	57148	36.844	4.746	0.655	0.935
ID422328	422328	32	0.490	249.054	6.962	0	4080.170	17	3.950	1	None	-10921639	45.425	41	0	118	59643	34.576	4.711	0.721	1.101
ID423765	423765	32	0.477	248.525	6.019	0	4320.180	18	3.950	1	None	-10921639	42.017	36	0	121	55168	35.376	4.656	0.719	0.993
ID423037	423037	32	0.375	246.734	4.581	0	4560.190	19	3.950	1	None	-10921639	34.727	31	0	116	45596	30.392	4.649	0.733	0.967
ID425914	425914	32	0.403	245.872	3.796	0	4800.200	20	3.950	1	None	-10921639	41.767	41	0	123	54840	32.106	4.840	0.727	1.095
ID427340	427340	32	0.382	247.193	1.437	0	5040.210	21	3.950	1	None	-10921639	36.505	32	0	110	47931	33.063	4.780	0.786	0.972
ID426619	426619	32	0.448	246.910	0.000	0	5280.220	22	3.950	1	None	-10921639	29.769	15	0	117	39087	33.808	4.696	0.679	0.712
ID410977	410977	33	0.407	245.545	13.672	0	0.000	0	3.950	1	None	-10921639	41.035	41	0	114	53879	30.970	4.720	0.713	1.103
ID418183	418183	33	0.374	246.248	12.824	0	240.010	1	3.950	1	None	-10921639	37.235	32	0	188	48889	34.647	2.979	0.599	0.805
ID413780	413780	33	0.248	244.207	11.650	0	480.020	2	3.950	1	None	-10921639	28.878	23	0	165	37917	32.012	2.466	0.466	0.574
ID415192	415192	33	0.247	245.130	14.536	0	720.030	3	3.950	1	None	-10921639	23.008	6	0	138	30209	31.676	2.702	0.316	0.349
ID411661	411661	33	0.304	244.225	14.223	0	960.040	4	3.950	1	None	-10921639	29.306	26	0	100	38479	24.603	4.880	0.630	0.921
ID410972	410972	34	1.213	365.760	12.582	0	0.000	0	3.950	1	None	-10921639	118.649	128	0	255	155786	89.968	5.008	0.727	1.111
ID418180	418180	34	1.175	367.451	12.442	0	240.010	1	3.950	1	None	-10921639	109.618	96	0	255	143928	101.813	4.711	0.703	0.889
ID413781	413781	34	1.175	364.982	11.920	0	480.020	2	3.950	1	None	-10921639	106.158	81	0	255	139385	103.034	4.654	0.755	0.887
ID415177	415177	34	1.171	363.112	11.471	0	720.030	3	3.950	1	None	-10921639	111.336	99	0	255	146184	97.559	4.776	0.857	1.053
ID411647	411647	34	1.492	359.612	11.010	0	960.040	4	3.950	1	None	-10921639	129.859	145	0	255	170505	93.059	5.071	0.923	1.340
ID415885	415885	34	1.100	357.826	10.102	0	1200.050	5	3.950	1	None	-10921639	124.993	141	0	219	164116	58.243	6.439	0.902	2.036
ID417318	417318	34	0.729	355.453	8.062	0	1440.060	6	3.950	1	None	-10921639	71.627	61	0	202	94046	63.377	4.728	0.744	0.964
ID414455	414455	34	0.994	345.888	10.037	0	1680.070	7	3.950	1	None	-10921639	97.852	104	0	246	128480	76.236	4.890	0.813	1.151
ID413069	413069	34	0.855	341.355	11.313	0	1920.080	8	3.950	1	None	-10921639	84.327	70	0	231	110722	66.602	4.908	0.799	1.125
ID411785	411785	34	0.864	340.507	12.869	0	2160.090	9	3.950	1	None	-10921639	86.752	66	0	255	113906	82.258	4.677	0.582	0.776
ID410978	410978	35	0.408	152.239	14.750	0	0.000	0	3.950	1	None	-10921639	84.797	92	0	212	111338	53.837	7.730	0.410	0.915
ID418173	418173	35	0.284	151.354	12.248	0	240.010	1	3.950	1	None	-10921639	67.674	72	0	157	88856	44.567	3.220	0.124	0.334
ID413778	413778	35	0.319	148.730	11.509	0	480.020	2	3.950	1	None	-10921639	60.629	62	0	157	79606	50.322	2.965	0.121	0.260
ID415176	415176	35	0.433	148.527	11.261	0	720.030	3	3.950	1	None	-10921639	65.666	66	0	157	86219	46.084	4.612	0.357	0.750
ID411666	411666	35	0.980	143.820	16.496	0	960.040	4	3.950	1	None	-10921639	114.075	116	0	232	149780	60.752	4.907	0.556	1.341
ID415901	415901	35	0.893	142.991	15.442	0	1200.050	5	3.950	1	None	-10921639	113.692	115	0	221	149277	56.656	4.852	0.519	1.372
ID417339	417339	35	0.701	143.023	12.605	0	1440.060	6	3.950	1	None	-10921639	96.876	96	0	196	127198	49.348	6.240	0.594	1.463
ID414457	414457	35	0.770	144.644	10.807	0	1680.070	7	3.950	1	None	-10921639	96.234	107	0	222	126355	49.657	5.689	0.651	1.528
ID413062	413062	35	0.574	144.468	8.645	0	1920.080	8	3.950	1	None	-10921639	75.192	75	0	197	98727	44.554	5.977	0.664	1.347
ID411761	411761	35	0.583	146.926	8.455	0	2160.090	9	3.950	1	None	-10921639	69.016	72	0	169	90618	43.934	4.939	0.614	1.196
ID416581	416581	35	0.529	147.727	8.404	0	2400.100	10	3.950	1	None	-10921639	69.289	74	0	171	90977	40.073	6.934	0.657	1.371
ID417317	417317	35	0.653	149.117	7.130	0	2640.110	11	3.950	1	None	-10921639	84.195	87	0	182	110548	47.197	5.967	0.693	1.460
ID419414	419414	35	0.793	149.373	6.214	0	2880.120	12	3.950	1	None	-10921639	94.199	109	0	176	123683	49.811	5.071	0.673	1.521
ID420129	420129	35	0.900	150.328	5.539	0	3120.130	13	3.950	1	None	-10921639	106.345	126	0	190	139631	59.420	5.010	0.675	1.443
ID420852	420852	35	0.702	150.482	4.216	0	3360.140	14	3.950	1	None	-10921639	90.625	104	0	202	118991	57.689	4.887	0.642	1.229
ID421580	421580	35	0.701	152.106	3.379	0	3600.150	15	3.950	1	None	-10921639	98.079	107	0	191	128778	46.240	5.082	0.735	1.797
ID424489	424489	35	0.349	152.666	6.240	0	3840.160	16	3.950	1	None	-10921639	73.669	80	0	184	96728	48.085	15.010	0.222	0.557
ID422355	422355	35	0.418	142.657	14.927	0	4080.170	17	3.950	1	None	-10921639	70.831	72	0	210	93001	56.657	12.155	0.354	0.654
ID423792	423792	35	0.375	139.503	14.191	0	4320.180	18	3.950	1	None	-10921639	63.533	55	0	220	83419	60.867	13.463	0.229	0.389
ID423062	423062	35	0.789	137.141	12.936	0	4560.190	19	3.950	1	None	-10921639	85.484	73	0	255	112240	80.017	4.525	0.431	0.644
ID425933	425933	35	0.882	135.584	10.206	0	4800.200	20	3.950	1	None	-10921639	91.743	97	0	248	120458	77.765	4.681	0.519	0.806
ID427356	427356	35	0.912	136.351	7.947	0	5040.210	21	3.950	1	None	-10921639	101.539	113	0	233	133321	70.204	4.858	0.545	1.021
ID426638	426638	35	0.783	135.495	5.474	0	5280.220	22	3.950	1	None	-10921639	84.561	86	0	215	111029	59.078	4.835	0.527	0.988
ID425177	425177	35	0.380	132.641	0.000	0	5520.230	23	3.950	1	None	-10921639	23.980	0	0	154	31486	41.919	2.522	0.404	0.329
ID413779	413779	36	0.273	217.908	11.798	0	480.020	2	3.950	1	None	-10921639	34.244	23	0	146	44963	36.479	3.277	0.124	0.207
ID415180	415180	36	0.345	218.685	12.443	0	720.030	3	3.950	1	None	-10921639	34.994	16	0	122	45947	39.051	4.382	0.289	0.402
ID411653	411653	36	0.399	218.538	12.081	0	960.040	4	3.950	1	None	-10921639	39.900	29	0	143	52389	39.044	4.564	0.413	0.598
ID415890	415890	36	0.246	215.742	11.755	0	1200.050	5	3.950	1	None	-10921639	32.944	25	0	138	43255	31.833	3.072	0.280	0.453
ID417348	417348	36	0.327	223.185	15.294	0	1440.060	6	3.950	1	None	-10921639	35.855	25	0	133	47077	35.018	4.693	0.366	0.549
ID414468	414468	36	0.284	223.314	13.424	0	1680.070	7	3.950	1	None	-10921639	35.004	25	0	121	45960	34.317	4.578	0.259	0.419
ID410970	410970	37	0.598	482.517	11.927	0	0.000	0	3.950	1	None	-10921639	57.688	51	0	185	75744	53.037	4.648	0.463	0.688
ID418164	418164	37	0.554	482.402	11.093	0	240.010	1	3.950	1	None	-10921639	52.755	25	0	184	69267	57.071	4.511	0.337	0.466
ID413776	413776	37	0.446	478.430	9.996	0	480.020	2	3.950	1	None	-10921639	44.199	28	0	140	58033	44.647	4.492	0.337	0.499
ID415174	415174	37	0.474	476.712	9.526	0	720.030	3	3.950	1	None	-10921639	46.920	32	0	155	61606	45.275	4.607	0.403	0.595
ID411643	411643	37	0.469	476.593	8.111	0	960.040	4	3.950	1	None	-10921639	47.714	40	0	133	62648	41.683	4.529	0.452	0.713
ID415879	415879	37	0.403	474.561	7.221	0	1200.050	5	3.950	1	None	-10921639	42.832	38	0	131	56239	39.565	4.494	0.338	0.547
ID417310	417310	37	0.391	472.668	5.935	0	1440.060	6	3.950	1	None	-10921639	44.602	42	0	150	58563	39.769	4.652	0.357	0.590
ID418160	418160	38	0.234	208.231	10.554	0	240.010	1	3.950	1	None	-10921639	31.650	23	0	113	41557	33.267	3.370	0.146	0.243
ID413777	413777	38	0.231	207.150	11.039	0	480.020	2	3.950	1	None	-10921639	30.722	21	0	114	40338	32.495	3.337	0.160	0.261
ID415178	415178	38	0.236	206.691	11.785	0	720.030	3	3.950	1	None	-10921639	32.558	29	0	108	42749	30.223	4.607	0.168	0.310
ID411646	411646	38	0.247	207.908	10.795	0	960.040	4	3.950	1	None	-10921639	35.525	33	0	102	46644	32.337	4.607	0.159	0.302
ID415882	415882	38	0.246	207.532	9.745	0	1200.050	5	3.950	1	None	-10921639	36.508	34	0	127	47935	34.440	4.418	0.131	0.246
ID417316	417316	38	0.304	205.332	7.737	0	1440.060	6	3.950	1	None	-10921639	34.072	30	0	118	44736	32.152	4.466	0.347	0.546
ID414449	414449	38	0.293	206.550	5.978	0	1680.070	7	3.950	1	None	-10921639	37.269	38	0	114	48934	29.768	4.826	0.365	0.670
ID413049	413049	38	0.241	206.564	4.580	0	1920.080	8	3.950	1	None	-10921639	34.335	37	0	98	45082	26.895	4.677	0.329	0.632
ID411738	411738	38	0.234	210.933	3.397	0	2160.090	9	3.950	1	None	-10921639	46.088	50	0	135	60514	28.268	4.935	0.413	0.953
ID416566	416566	38	0.253	210.459	1.188	0	2400.100	10	3.950	1	None	-10921639	37.593	38	0	110	49360	29.085	4.880	0.454	0.808
ID417276	417276	38	0.438	211.781	0.000	0	2640.110	11	3.950	1	None	-10921639	38.599	33	0	135	50681	39.579	2.941	0.574	0.712
ID419394	419394	38	0.236	210.570	0.000	0	2880.120	12	3.950	1	None	-10921639	28.022	22	0	131	36793	29.501	7.806	0.518	0.649
ID420130	420130	38	0.362	210.777	5.735	0	3120.130	13	3.950	1	None	-10921639	43.708	44	0	118	57388	34.557	4.539	0.373	0.687
ID420862	420862	38	0.347	209.225	5.972	0	3360.140	14	3.950	1	None	-10921639	41.633	39	0	121	54664	33.886	4.592	0.323	0.600
ID421591	421591	38	0.402	208.569	5.621	0	3600.150	15	3.950	1	None	-10921639	45.323	41	0	137	59509	38.151	13.357	0.391	0.668
ID424490	424490	38	0.324	208.634	6.266	0	3840.160	16	3.950	1	None	-10921639	44.037	47	0	114	57821	32.578	15.010	0.282	0.594
ID410980	410980	39	0.506	277.561	15.375	0	0.000	0	3.950	1	None	-10921639	55.889	64	0	123	73382	36.214	5.078	0.608	1.167
ID418205	418205	39	0.537	277.945	15.817	0	240.010	1	3.950	1	None	-10921639	57.380	66	0	117	75340	35.434	4.935	0.671	1.301
ID413790	413790	39	0.527	274.647	14.156	0	480.020	2	3.950	1	None	-10921639	54.771	64	0	139	71914	37.781	5.033	0.680	1.173
ID415188	415188	39	0.460	274.091	13.572	0	720.030	3	3.950	1	None	-10921639	53.544	59	0	120	70303	30.761	5.204	0.636	1.354
ID411651	411651	39	0.568	275.105	11.621	0	960.040	4	3.950	1	None	-10921639	60.545	65	0	142	79496	40.991	4.966	0.654	1.168
ID415898	415898	39	0.399	276.008	13.061	0	1200.050	5	3.950	1	None	-10921639	54.570	60	0	133	71650	43.305	4.770	0.472	0.808
ID417340	417340	39	0.451	276.285	13.087	0	1440.060	6	3.950	1	None	-10921639	49.116	46	0	170	64489	44.894	4.631	0.498	0.728
ID414464	414464	39	0.525	276.709	12.456	0	1680.070	7	3.950	1	None	-10921639	54.098	53	0	143	71031	48.167	4.758	0.678	0.907
ID413072	413072	39	0.584	275.337	12.426	0	1920.080	8	3.950	1	None	-10921639	54.750	50	0	172	71887	41.736	4.829	0.745	1.120
ID411776	411776	39	0.491	275.214	12.354	0	2160.090	9	3.950	1	None	-10921639	49.350	43	0	133	64797	38.500	4.671	0.670	1.029
ID416587	416587	39	0.462	274.316	11.609	0	2400.100	10	3.950	1	None	-10921639	42.894	35	0	165	56320	39.905	3.046	0.708	0.891
ID417326	417326	39	0.394	270.593	8.513	0	2640.110	11	3.950	1	None	-10921639	37.188	23	0	140	48828	39.501	3.067	0.525	0.648
ID419416	419416	39	0.430	268.489	6.678	0	2880.120	12	3.950	1	None	-10921639	37.596	20	0	138	49364	41.429	3.449	0.452	0.565
ID420132	420132	39	0.331	266.189	6.411	0	3120.130	13	3.950	1	None	-10921639	32.430	16	0	123	42580	37.299	15.010	0.257	0.356
ID420866	420866	39	0.350	263.593	7.619	0	3360.140	14	3.950	1	None	-10921639	33.219	17	0	140	43616	37.404	3.315	0.327	0.438
ID421597	421597	39	0.328	263.133	8.513	0	3600.150	15	3.950	1	None	-10921639	36.068	23	0	124	47357	36.096	3.984	0.336	0.503
ID424500	424500	39	0.250	264.631	9.713	0	3840.160	16	3.950	1	None	-10921639	33.646	23	0	123	44177	33.905	2.818	0.251	0.398
ID422336	422336	39	0.397	265.165	10.485	0	4080.170	17	3.950	1	None	-10921639	39.150	31	0	129	51404	37.666	4.370	0.477	0.671
ID423772	423772	39	0.488	263.890	9.414	0	4320.180	18	3.950	1	None	-10921639	45.788	44	0	166	60120	43.310	4.575	0.590	0.785
ID423049	423049	39	0.396	263.735	9.975	0	4560.190	19	3.950	1	None	-10921639	40.564	32	0	147	53261	38.868	4.548	0.510	0.705
ID425942	425942	39	0.416	265.158	13.066	0	4800.200	20	3.950	1	None	-10921639	42.484	36	0	143	55782	38.616	4.568	0.585	0.812
ID427367	427367	39	0.461	267.472	11.867	0	5040.210	21	3.950	1	None	-10921639	43.751	36	0	128	57445	38.621	4.557	0.630	0.876
ID426652	426652	39	0.485	266.869	11.721	0	5280.220	22	3.950	1	None	-10921639	46.648	46	0	134	61249	37.818	4.735	0.695	1.011
ID425215	425215	39	0.515	265.476	12.030	0	5520.230	23	3.950	1	None	-10921639	44.816	37	0	150	58844	38.115	4.641	0.720	0.984
ID428776	428776	39	0.416	265.459	11.145	0	5760.240	24	3.950	1	None	-10921639	39.517	35	0	117	51886	35.608	4.503	0.513	0.752
ID428074	428074	39	0.367	265.376	9.911	0	6000.250	25	3.950	1	None	-10921639	37.058	26	0	139	48657	35.308	3.181	0.364	0.560
ID429497	429497	39	0.360	264.660	9.382	0	6240.260	26	3.950	1	None	-10921639	38.438	25	0	150	50469	37.771	3.429	0.274	0.438
ID430217	430217	39	0.273	265.652	7.961	0	6480.270	27	3.950	1	None	-10921639	30.368	20	0	116	39873	32.021	3.230	0.195	0.310
ID430923	430923	39	0.292	266.552	7.236	0	6720.280	28	3.950	1	None	-10921639	32.743	19	0	122	42992	34.364	3.078	0.202	0.320
ID410971	410971	40	0.533	347.084	12.370	0	0.000	0	3.950	1	None	-10921639	54.862	62	0	136	72034	36.592	5.042	0.706	1.241
ID418186	418186	40	0.589	347.747	12.940	0	240.010	1	3.950	1	None	-10921639	58.233	59	0	143	76460	39.343	5.024	0.740	1.259
ID413788	413788	40	0.560	345.600	12.985	0	480.020	2	3.950	1	None	-10921639	56.848	60	0	151	74641	36.323	4.969	0.724	1.315
ID415181	415181	40	0.504	343.913	12.724	0	720.030	3	3.950	1	None	-10921639	56.896	60	0	126	74705	32.483	5.048	0.607	1.324
ID411654	411654	40	0.416	343.463	12.380	0	960.040	4	3.950	1	None	-10921639	52.464	55	0	126	68885	29.414	5.643	0.597	1.333
ID415892	415892	40	0.400	340.640	11.653	0	1200.050	5	3.950	1	None	-10921639	51.198	57	0	106	67223	25.217	5.300	0.593	1.511
ID417333	417333	40	0.480	337.921	11.771	0	1440.060	6	3.950	1	None	-10921639	53.793	58	0	109	70630	28.259	5.106	0.714	1.586
ID414458	414458	40	0.429	335.920	10.926	0	1680.070	7	3.950	1	None	-10921639	49.897	56	0	108	65515	27.304	5.108	0.702	1.508
ID413065	413065	40	0.417	331.960	10.298	0	1920.080	8	3.950	1	None	-10921639	46.845	49	0	127	61508	35.030	4.589	0.595	0.998
ID411770	411770	40	0.412	332.277	9.491	0	2160.090	9	3.950	1	None	-10921639	49.713	58	0	123	65273	38.892	4.611	0.505	0.857
ID416578	416578	40	0.340	333.200	7.488	0	2400.100	10	3.950	1	None	-10921639	44.393	53	0	118	58288	33.744	4.823	0.400	0.752
ID417313	417313	40	0.306	334.089	5.663	0	2640.110	11	3.950	1	None	-10921639	42.526	50	0	102	55837	30.791	4.642	0.441	0.845
ID419417	419417	40	0.363	335.748	6.790	0	2880.120	12	3.950	1	None	-10921639	41.059	45	0	108	53911	31.114	4.950	0.578	0.967
ID420127	420127	40	0.389	332.735	5.350	0	3120.130	13	3.950	1	None	-10921639	50.572	60	0	140	66401	35.657	5.090	0.558	1.016
ID420853	420853	40	0.362	330.701	4.203	0	3360.140	14	3.950	1	None	-10921639	47.452	51	0	130	62304	36.948	4.946	0.645	1.007
ID421581	421581	40	0.350	328.219	3.598	0	3600.150	15	3.950	1	None	-10921639	49.190	53	0	136	64587	41.907	4.627	0.538	0.821
ID424476	424476	40	0.272	328.217	3.294	0	3840.160	16	3.950	1	None	-10921639	45.238	49	0	121	59398	34.927	4.838	0.491	0.853
ID422315	422315	40	0.268	328.374	3.569	0	4080.170	17	3.950	1	None	-10921639	41.658	46	0	106	54697	32.412	4.885	0.440	0.786
ID423767	423767	40	0.312	326.980	6.559	0	4320.180	18	3.950	1	None	-10921639	41.688	50	0	98	54737	30.818	4.873	0.402	0.776
ID423046	423046	40	0.393	324.659	8.868	0	4560.190	19	3.950	1	None	-10921639	39.763	44	0	107	52209	32.806	4.738	0.636	0.943
ID425924	425924	40	0.493	323.270	8.081	0	4800.200	20	3.950	1	None	-10921639	49.614	53	0	118	65143	29.554	5.110	0.811	1.504
ID427347	427347	40	0.461	321.271	4.984	0	5040.210	21	3.950	1	None	-10921639	52.589	60	0	113	69050	26.049	6.209	0.866	1.874
ID426630	426630	40	0.428	319.469	1.523	0	5280.220	22	3.950	1	None	-10921639	49.208	57	0	119	64610	29.991	5.081	0.813	1.472
ID425183	425183	40	0.302	316.763	0.000	0	5520.230	23	3.950	1	None	-10921639	30.923	20	0	97	40602	32.167	4.717	0.395	0.544
ID428753	428753	40	0.319	316.083	2.093	0	5760.240	24	3.950	1	None	-10921639	44.611	50	0	121	58574	29.852	4.973	0.560	1.074
ID428056	428056	40	0.369	315.754	2.265	0	6000.250	25	3.950	1	None	-10921639	48.754	53	0	116	64014	25.207	6.245	0.774	1.688
ID429482	429482	40	0.357	313.780	2.882	0	6240.260	26	3.950	1	None	-10921639	48.616	55	0	111	63833	26.077	5.514	0.773	1.625
ID430202	430202	40	0.349	313.930	2.997	0	6480.270	27	3.950	1	None	-10921639	45.511	54	0	126	59756	32.867	4.839	0.680	1.121
ID430911	430911	40	0.356	313.489	2.806	0	6720.280	28	3.950	1	None	-10921639	46.911	54	0	105	61594	28.926	6.173	0.804	1.445
ID434486	434486	40	0.420	314.758	3.577	0	6960.290	29	3.950	1	None	-10921639	48.598	53	0	110	63809	31.332	4.947	0.851	1.426
ID435906	435906	40	0.377	316.386	3.911	0	7200.300	30	3.950	1	None	-10921639	45.438	51	0	101	59660	25.549	5.121	0.811	1.593
ID431616	431616	40	0.393	314.701	2.364	0	7440.310	31	3.950	1	None	-10921639	46.500	51	0	103	61054	27.627	5.040	0.856	1.553
ID432333	432333	40	0.420	314.011	3.395	0	7680.320	32	3.950	1	None	-10921639	48.556	52	0	133	63754	29.411	5.133	0.860	1.527
ID433758	433758	40	0.430	311.622	1.184	0	7920.330	33	3.950	1	None	-10921639	42.329	47	0	118	55578	34.738	4.733	0.812	1.092
ID435182	435182	40	0.408	311.207	3.252	0	8160.340	34	3.950	1	None	-10921639	46.156	53	0	109	60603	33.028	4.890	0.832	1.269
ID433028	433028	40	0.407	311.898	4.337	0	8400.350	35	3.950	1	None	-10921639	41.140	40	0	118	54017	35.757	4.874	0.663	0.917
ID436607	436607	40	0.421	313.698	5.571	0	8640.360	36	3.950	1	None	-10921639	39.943	35	0	123	52445	37.526	4.691	0.508	0.717
ID438799	438799	40	0.395	316.060	5.393	0	8880.370	37	3.950	1	None	-10921639	40.122	32	0	112	52680	37.851	4.630	0.442	0.650
ID438063	438063	40	0.393	318.841	5.853	0	9120.380	38	3.950	1	None	-10921639	41.099	31	0	128	53963	39.552	4.482	0.402	0.596
ID437335	437335	40	0.396	322.476	6.536	0	9360.390	39	3.950	1	None	-10921639	40.941	33	0	130	53755	36.912	4.468	0.422	0.659
ID439551	439551	40	0.302	325.097	7.907	0	9600.400	40	3.950	1	None	-10921639	37.666	35	0	117	49456	32.817	4.526	0.287	0.512
ID441895	441895	40	0.389	320.766	10.109	0	9840.410	41	3.950	1	None	-10921639	42.812	40	0	135	56212	33.955	4.787	0.404	0.726
ID440307	440307	40	0.480	324.796	12.206	0	10080.420	42	3.950	1	None	-10921639	49.199	47	0	154	64598	39.548	4.648	0.479	0.806
ID443444	443444	40	0.393	326.590	12.843	0	10320.430	43	3.950	1	None	-10921639	42.970	38	0	126	56419	33.454	4.541	0.420	0.760
ID441106	441106	40	0.384	326.739	14.117	0	10560.440	44	3.950	1	None	-10921639	41.818	36	0	133	54907	35.102	4.599	0.376	0.651
ID445045	445045	40	0.390	328.561	16.725	0	10800.450	45	3.950	1	None	-10921639	41.774	37	0	116	54849	34.593	4.642	0.408	0.700
ID445845	445845	40	0.414	330.509	16.934	0	11040.460	46	3.950	1	None	-10921639	40.276	27	0	147	52883	41.052	3.401	0.350	0.509
ID442666	442666	40	0.283	332.455	17.545	0	11280.470	47	3.950	1	None	-10921639	34.778	19	0	129	45664	37.683	4.378	0.138	0.224
ID410979	410979	41	0.328	307.790	14.975	0	0.000	0	3.950	1	None	-10921639	35.448	30	0	118	46543	31.666	4.558	0.367	0.601
ID418197	418197	41	0.311	307.705	14.433	0	240.010	1	3.950	1	None	-10921639	32.800	25	0	112	43067	32.340	4.467	0.310	0.480
ID413789	413789	41	0.309	306.106	13.376	0	480.020	2	3.950	1	None	-10921639	30.709	24	0	115	40321	29.868	4.482	0.419	0.607
ID415185	415185	41	0.379	304.588	12.933	0	720.030	3	3.950	1	None	-10921639	35.723	32	0	103	46904	29.021	4.800	0.670	0.987
ID411657	411657	41	0.398	304.440	12.707	0	960.040	4	3.950	1	None	-10921639	35.105	31	0	105	46093	33.042	4.719	0.630	0.821
ID415888	415888	41	0.405	303.071	11.503	0	1200.050	5	3.950	1	None	-10921639	38.197	40	0	113	50153	33.806	4.838	0.647	0.888
ID417335	417335	41	0.385	301.191	12.155	0	1440.060	6	3.950	1	None	-10921639	39.011	40	0	106	51221	33.074	4.761	0.531	0.818
ID414462	414462	41	0.396	302.686	11.500	0	1680.070	7	3.950	1	None	-10921639	37.211	33	0	111	48858	32.934	4.703	0.522	0.775
ID413071	413071	41	0.309	301.370	11.816	0	1920.080	8	3.950	1	None	-10921639	29.260	25	0	96	38418	27.888	4.589	0.455	0.656
ID411783	411783	41	0.286	299.410	12.830	0	2160.090	9	3.950	1	None	-10921639	29.613	19	0	115	38882	31.536	4.525	0.293	0.425
ID416598	416598	41	0.319	296.466	14.058	0	2400.100	10	3.950	1	None	-10921639	28.973	16	0	108	38042	31.367	4.190	0.516	0.629
ID417371	417371	41	0.319	294.264	13.956	0	2640.110	11	3.950	1	None	-10921639	30.524	15	0	112	40078	34.301	3.388	0.387	0.497
ID419444	419444	41	0.257	292.017	14.767	0	2880.120	12	3.950	1	None	-10921639	29.744	19	0	104	39054	31.069	4.477	0.283	0.422
ID420159	420159	41	0.247	290.669	13.924	0	3120.130	13	3.950	1	None	-10921639	27.093	23	0	92	35573	25.922	4.483	0.412	0.610
ID420887	420887	41	0.336	289.304	13.266	0	3360.140	14	3.950	1	None	-10921639	29.973	26	0	99	39355	28.261	4.734	0.636	0.825
ID421612	421612	41	0.318	288.159	12.978	0	3600.150	15	3.950	1	None	-10921639	30.379	29	0	95	39888	26.071	4.771	0.594	0.868
ID424506	424506	41	0.308	286.748	11.812	0	3840.160	16	3.950	1	None	-10921639	28.677	24	0	90	37653	27.719	4.673	0.537	0.723
ID422338	422338	41	0.262	285.064	10.642	0	4080.170	17	3.950	1	None	-10921639	28.753	24	0	99	37753	27.279	4.693	0.355	0.552
ID423773	423773	41	0.256	281.950	9.419	0	4320.180	18	3.950	1	None	-10921639	30.120	26	0	90	39547	27.989	4.764	0.331	0.535
ID423048	423048	41	0.257	279.510	9.531	0	4560.190	19	3.950	1	None	-10921639	29.714	24	0	93	39014	27.159	4.490	0.318	0.529
ID425932	425932	41	0.277	279.377	10.167	0	4800.200	20	3.950	1	None	-10921639	35.507	35	0	110	46621	29.357	3.355	0.316	0.581
ID427358	427358	41	0.281	279.822	8.198	0	5040.210	21	3.950	1	None	-10921639	31.510	28	0	108	41372	28.160	4.648	0.402	0.641
ID426645	426645	41	0.314	279.589	7.059	0	5280.220	22	3.950	1	None	-10921639	32.327	28	0	96	42445	28.069	4.584	0.533	0.801
ID425200	425200	41	0.249	280.045	6.730	0	5520.230	23	3.950	1	None	-10921639	27.526	21	0	95	36142	26.685	4.650	0.339	0.522
ID428761	428761	41	0.280	281.089	5.699	0	5760.240	24	3.950	1	None	-10921639	27.346	25	0	83	35905	25.216	4.656	0.507	0.730
ID428062	428062	41	0.250	280.966	5.639	0	6000.250	25	3.950	1	None	-10921639	23.233	12	0	85	30505	24.317	4.498	0.468	0.609
ID410958	410958	42	0.671	387.038	7.927	0	0.000	0	3.950	1	None	-10921639	77.334	83	0	152	101539	28.990	6.918	0.895	2.519
ID418161	418161	42	0.740	386.499	10.627	0	240.010	1	3.950	1	None	-10921639	83.500	89	0	172	109636	36.744	6.767	0.830	2.061
ID413786	413786	42	0.547	382.800	12.723	0	480.020	2	3.950	1	None	-10921639	69.894	72	0	132	91771	27.758	6.790	0.725	2.117
ID415200	415200	42	0.406	383.354	18.534	0	720.030	3	3.950	1	None	-10921639	62.624	71	0	143	82225	35.494	5.135	0.365	0.943
ID411675	411675	42	0.594	384.642	19.560	0	960.040	4	3.950	1	None	-10921639	69.977	82	0	144	91880	38.504	5.134	0.715	1.515
ID415933	415933	42	0.608	383.890	25.098	0	1200.050	5	3.950	1	None	-10921639	70.331	83	0	134	92344	36.632	6.054	0.776	1.677
ID417433	417433	42	0.504	381.233	27.378	0	1440.060	6	3.950	1	None	-10921639	60.032	68	0	120	78822	34.038	5.079	0.575	1.288
ID414523	414523	42	0.372	384.227	31.101	0	1680.070	7	3.950	1	None	-10921639	53.811	58	0	108	70654	26.511	5.995	0.433	1.227
ID413146	413146	42	0.371	389.524	35.227	0	1920.080	8	3.950	1	None	-10921639	49.537	50	0	124	65042	30.007	4.869	0.412	0.964
ID411941	411941	42	0.403	389.699	35.299	0	2160.090	9	3.950	1	None	-10921639	51.411	46	0	145	67502	30.128	5.114	0.527	1.178
ID410982	410982	43	0.574	194.029	16.066	0	0.000	0	3.950	1	None	-10921639	65.653	66	0	167	86202	48.446	4.653	0.497	0.899
ID418193	418193	43	0.530	195.470	14.385	0	240.010	1	3.950	1	None	-10921639	57.807	57	0	168	75901	44.416	4.954	0.539	0.912
ID413787	413787	43	0.712	195.869	12.920	0	480.020	2	3.950	1	None	-10921639	66.975	65	0	184	87938	53.044	4.800	0.649	0.994
ID415186	415186	43	0.577	196.266	13.411	0	720.030	3	3.950	1	None	-10921639	61.662	65	0	178	80962	45.066	4.738	0.521	0.938
ID411658	411658	43	0.585	197.512	12.964	0	960.040	4	3.950	1	None	-10921639	63.851	71	0	166	83836	43.281	5.014	0.552	1.050
ID415897	415897	43	0.774	194.709	12.478	0	1200.050	5	3.950	1	None	-10921639	74.356	71	0	196	97629	52.360	4.885	0.679	1.149
ID417331	417331	43	0.697	194.355	11.000	0	1440.060	6	3.950	1	None	-10921639	71.862	68	0	149	94355	40.276	4.972	0.731	1.508
ID414456	414456	43	0.639	195.499	10.240	0	1680.070	7	3.950	1	None	-10921639	78.831	85	0	160	103505	33.860	5.072	0.609	1.763
ID413067	413067	43	0.571	193.244	10.956	0	1920.080	8	3.950	1	None	-10921639	75.759	79	0	161	99472	32.083	5.896	0.605	1.779
ID411774	411774	43	0.588	194.665	11.011	0	2160.090	9	3.950	1	None	-10921639	73.985	73	0	163	97142	34.905	4.844	0.545	1.496
ID416582	416582	43	0.749	193.304	9.033	0	2400.100	10	3.950	1	None	-10921639	88.374	87	0	183	116035	36.458	5.986	0.661	1.930
ID417323	417323	43	0.879	192.720	8.229	0	2640.110	11	3.950	1	None	-10921639	104.523	112	0	193	137239	41.225	6.313	0.696	2.081
ID419421	419421	43	0.878	192.844	8.148	0	2880.120	12	3.950	1	None	-10921639	98.615	100	0	192	129481	49.153	5.090	0.715	1.673
ID420142	420142	43	0.712	191.220	8.977	0	3120.130	13	3.950	1	None	-10921639	87.100	90	0	173	114362	38.761	6.236	0.656	1.781
ID420871	420871	43	0.551	187.858	9.740	0	3360.140	14	3.950	1	None	-10921639	69.491	74	0	155	91242	33.953	5.041	0.588	1.515
ID421600	421600	43	0.454	185.823	9.713	0	3600.150	15	3.950	1	None	-10921639	52.449	52	0	143	68865	36.820	4.767	0.457	0.894
ID424497	424497	43	0.359	186.494	8.691	0	3840.160	16	3.950	1	None	-10921639	47.136	41	0	134	61889	39.013	13.345	0.260	0.499
ID410974	410974	44	0.933	229.946	13.131	0	0.000	0	3.950	1	None	-10921639	93.913	108	0	205	123308	60.951	5.032	0.692	1.261
ID418177	418177	44	1.021	231.631	12.584	0	240.010	1	3.950	1	None	-10921639	93.765	92	0	255	123114	76.709	4.656	0.629	0.944
ID413784	413784	44	0.899	229.864	12.383	0	480.020	2	3.950	1	None	-10921639	83.145	80	0	233	109170	69.712	4.732	0.565	0.861
ID415184	415184	44	0.971	229.790	12.833	0	720.030	3	3.950	1	None	-10921639	92.727	90	0	242	121751	72.660	4.774	0.601	0.958
ID411649	411649	44	0.965	230.434	11.358	0	960.040	4	3.950	1	None	-10921639	95.439	97	0	240	125311	70.060	4.803	0.614	1.037
ID415884	415884	44	0.975	227.843	9.860	0	1200.050	5	3.950	1	None	-10921639	94.483	96	0	250	124056	75.052	4.811	0.580	0.924
ID417315	417315	44	1.079	225.980	7.406	0	1440.060	6	3.950	1	None	-10921639	104.860	115	0	232	137681	76.949	5.084	0.647	1.070
ID414446	414446	44	0.962	225.602	5.883	0	1680.070	7	3.950	1	None	-10921639	90.344	88	0	255	118622	75.654	4.652	0.634	0.926
ID413055	413055	44	0.911	224.079	5.562	0	1920.080	8	3.950	1	None	-10921639	79.288	68	0	255	104105	72.972	4.658	0.659	0.863
ID411749	411749	44	0.937	226.236	5.897	0	2160.090	9	3.950	1	None	-10921639	84.229	71	0	252	110593	80.145	4.577	0.575	0.767
ID416574	416574	44	0.952	225.655	5.361	0	2400.100	10	3.950	1	None	-10921639	85.351	72	0	252	112066	76.373	4.631	0.625	0.859
ID417300	417300	44	0.974	225.150	4.252	0	2640.110	11	3.950	1	None	-10921639	92.622	87	0	255	121613	82.558	4.708	0.700	0.924
ID419407	419407	44	0.859	223.827	3.556	0	2880.120	12	3.950	1	None	-10921639	89.978	88	0	255	118141	81.305	4.631	0.687	0.901
ID420123	420123	44	0.965	223.216	4.359	0	3120.130	13	3.950	1	None	-10921639	95.264	91	0	255	125082	81.422	4.684	0.654	0.925
ID420857	420857	44	1.099	222.200	5.212	0	3360.140	14	3.950	1	None	-10921639	100.312	101	0	255	131709	82.942	4.794	0.673	0.973
ID421583	421583	44	0.999	221.669	4.297	0	3600.150	15	3.950	1	None	-10921639	104.353	117	0	255	137016	81.005	4.777	0.673	1.036
ID424479	424479	44	0.915	221.277	3.751	0	3840.160	16	3.950	1	None	-10921639	98.825	107	0	238	129757	79.642	4.793	0.695	1.018
ID422312	422312	44	0.827	220.730	2.339	0	4080.170	17	3.950	1	None	-10921639	101.871	112	0	231	133757	61.409	4.936	0.779	1.453
ID423741	423741	44	1.029	220.261	0.000	0	4320.180	18	3.950	1	None	-10921639	85.835	93	0	237	112701	77.842	7.736	0.708	0.914
ID423017	423017	44	1.084	218.444	0.000	0	4560.190	19	3.950	1	None	-10921639	84.512	98	0	213	110964	72.210	6.738	0.810	1.048
ID425896	425896	44	1.217	218.444	0.000	0	4800.200	20	3.950	1	None	-10921639	89.079	97	0	239	116961	78.112	6.087	0.811	1.021
ID427329	427329	44	0.781	221.674	0.000	0	5040.210	21	3.950	1	None	-10921639	53.915	6	0	238	70790	69.119	2.669	0.613	0.593
ID426618	426618	44	0.385	233.989	0.000	0	5280.220	22	3.950	1	None	-10921639	31.078	14	0	130	40805	35.612	4.883	0.553	0.622
ID425180	425180	44	0.284	234.797	0.000	0	5520.230	23	3.950	1	None	-10921639	29.909	20	0	99	39270	31.131	15.010	0.335	0.482
ID428744	428744	44	0.490	236.210	0.000	0	5760.240	24	3.950	1	None	-10921639	40.765	41	0	132	53524	38.413	4.693	0.583	0.782
ID428044	428044	44	0.446	235.200	0.000	0	6000.250	25	3.950	1	None	-10921639	33.277	6	0	133	43693	41.360	4.530	0.461	0.508
ID429465	429465	44	0.243	234.595	0.000	0	6240.260	26	3.950	1	None	-10921639	24.732	0	0	130	32473	35.418	2.677	0.232	0.263
ID410975	410975	45	0.873	447.853	13.318	0	0.000	0	3.950	1	None	-10921639	73.353	54	0	255	96313	77.613	3.248	0.661	0.752
ID418190	418190	45	0.792	445.890	13.307	0	240.010	1	3.950	1	None	-10921639	63.446	33	0	255	83304	84.849	2.953	0.691	0.611
ID413785	413785	45	0.680	444.320	12.469	0	480.020	2	3.950	1	None	-10921639	64.275	27	0	255	84393	81.971	2.506	0.587	0.580
ID415187	415187	45	0.477	445.435	13.375	0	720.030	3	3.950	1	None	-10921639	60.448	70	0	162	79368	43.019	4.935	0.602	1.056
ID411652	411652	45	0.571	444.650	11.829	0	960.040	4	3.950	1	None	-10921639	64.730	74	0	145	84990	41.045	5.104	0.716	1.316
ID415893	415893	45	0.610	441.785	11.700	0	1200.050	5	3.950	1	None	-10921639	69.107	76	0	149	90738	42.539	4.987	0.700	1.338
ID417332	417332	45	0.585	439.224	11.062	0	1440.060	6	3.950	1	None	-10921639	66.086	69	0	165	86771	44.902	4.911	0.599	1.103
ID414463	414463	45	0.567	436.950	12.154	0	1680.070	7	3.950	1	None	-10921639	69.723	78	0	152	91546	41.621	5.456	0.690	1.368
ID413075	413075	45	0.575	433.132	12.711	0	1920.080	8	3.950	1	None	-10921639	72.331	77	0	160	94970	39.904	6.062	0.678	1.465
ID411804	411804	45	0.654	431.911	14.395	0	2160.090	9	3.950	1	None	-10921639	83.724	91	0	183	109930	42.141	7.451	0.779	1.740
ID416605	416605	45	0.385	429.532	16.715	0	2400.100	10	3.950	1	None	-10921639	50.967	57	0	137	66920	37.867	4.802	0.323	0.657
ID417375	417375	45	0.301	427.587	14.417	0	2640.110	11	3.950	1	None	-10921639	58.504	65	0	164	76816	46.721	15.010	0.281	0.550
ID419429	419429	45	0.344	425.444	10.924	0	2880.120	12	3.950	1	None	-10921639	52.385	45	0	163	68782	50.097	15.010	0.109	0.206
ID420146	420146	45	0.360	422.282	11.913	0	3120.130	13	3.950	1	None	-10921639	53.022	49	0	158	69618	46.620	13.418	0.220	0.410
ID420881	420881	45	0.249	419.855	12.330	0	3360.140	14	3.950	1	None	-10921639	43.155	43	0	140	56663	39.621	4.595	0.144	0.275
ID421609	421609	45	0.295	417.886	12.588	0	3600.150	15	3.950	1	None	-10921639	49.262	56	0	120	64681	33.934	4.756	0.287	0.648
ID424504	424504	45	0.503	415.734	11.080	0	3840.160	16	3.950	1	None	-10921639	59.388	65	0	164	77976	43.563	4.761	0.541	0.957
ID422335	422335	45	0.505	414.365	9.946	0	4080.170	17	3.950	1	None	-10921639	57.420	62	0	145	75393	40.533	4.912	0.533	0.985
ID423779	423779	45	0.489	410.866	11.413	0	4320.180	18	3.950	1	None	-10921639	62.209	72	0	152	81680	39.803	4.936	0.571	1.136
ID423054	423054	45	0.443	408.930	11.163	0	4560.190	19	3.950	1	None	-10921639	56.778	67	0	115	74549	33.162	4.979	0.542	1.204
ID425934	425934	45	0.459	407.836	10.245	0	4800.200	20	3.950	1	None	-10921639	59.626	67	0	113	78289	29.901	5.066	0.607	1.506
ID427363	427363	45	0.465	408.047	9.230	0	5040.210	21	3.950	1	None	-10921639	60.057	65	0	127	78855	30.632	6.260	0.598	1.467
ID426648	426648	45	0.531	406.455	9.534	0	5280.220	22	3.950	1	None	-10921639	63.464	74	0	126	83328	35.542	6.323	0.707	1.479
ID425208	425208	45	0.448	405.103	9.918	0	5520.230	23	3.950	1	None	-10921639	60.020	69	0	133	78806	35.194	7.638	0.632	1.320
ID428777	428777	45	0.486	403.927	11.174	0	5760.240	24	3.950	1	None	-10921639	62.168	70	0	166	81626	40.664	5.040	0.547	1.081
ID428077	428077	45	0.544	402.787	10.250	0	6000.250	25	3.950	1	None	-10921639	65.205	73	0	145	85614	38.398	5.910	0.689	1.386
ID429501	429501	45	0.561	402.314	9.820	0	6240.260	26	3.950	1	None	-10921639	67.932	77	0	146	89195	35.732	5.340	0.724	1.597
ID430223	430223	45	0.629	402.025	10.632	0	6480.270	27	3.950	1	None	-10921639	70.398	78	0	158	92433	38.158	5.194	0.800	1.640
ID430929	430929	45	0.536	401.749	9.265	0	6720.280	28	3.950	1	None	-10921639	65.656	69	0	141	86206	31.928	6.357	0.772	1.792
ID434501	434501	45	0.516	400.803	8.830	0	6960.290	29	3.950	1	None	-10921639	66.594	71	0	125	87438	30.650	6.850	0.739	1.847
ID435921	435921	45	0.520	400.590	9.355	0	7200.300	30	3.950	1	None	-10921639	66.395	71	0	150	87176	30.349	7.000	0.735	1.854
ID431632	431632	45	0.604	399.786	9.954	0	7440.310	31	3.950	1	None	-10921639	69.858	73	0	163	91724	36.942	6.516	0.726	1.591
ID432348	432348	45	0.601	399.337	10.208	0	7680.320	32	3.950	1	None	-10921639	65.887	70	0	153	86510	40.228	4.815	0.761	1.415
ID433777	433777	45	0.636	399.099	10.336	0	7920.330	33	3.950	1	None	-10921639	69.612	73	0	155	91401	38.640	5.022	0.786	1.586
ID435203	435203	45	0.495	399.325	9.733	0	8160.340	34	3.950	1	None	-10921639	59.596	64	0	118	78249	26.832	6.303	0.775	1.939
ID433047	433047	45	0.563	399.824	10.655	0	8400.350	35	3.950	1	None	-10921639	67.492	73	0	141	88617	30.152	6.172	0.793	1.980
ID436619	436619	45	0.548	400.177	10.742	0	8640.360	36	3.950	1	None	-10921639	66.155	72	0	125	86862	31.040	6.619	0.771	1.856
ID438811	438811	45	0.507	403.298	10.059	0	8880.370	37	3.950	1	None	-10921639	63.883	69	0	141	83879	33.323	5.649	0.699	1.577
ID438080	438080	45	0.457	404.032	11.667	0	9120.380	38	3.950	1	None	-10921639	60.142	70	0	137	78967	33.779	5.150	0.567	1.289
ID437356	437356	45	0.438	407.481	14.320	0	9360.390	39	3.950	1	None	-10921639	59.093	68	0	119	77589	32.269	5.094	0.564	1.320
ID439565	439565	45	0.425	408.759	13.032	0	9600.400	40	3.950	1	None	-10921639	56.470	63	0	119	74145	32.261	5.019	0.576	1.280
ID441910	441910	45	0.394	411.236	14.786	0	9840.410	41	3.950	1	None	-10921639	53.797	56	0	106	70636	29.598	5.031	0.578	1.332
ID440322	440322	45	0.338	413.721	15.426	0	10080.420	42	3.950	1	None	-10921639	45.962	48	0	112	60348	29.879	4.887	0.475	0.991
ID443455	443455	45	0.291	416.360	15.402	0	10320.430	43	3.950	1	None	-10921639	42.679	48	0	108	56038	29.617	4.796	0.408	0.835
ID441102	441102	45	0.271	417.307	13.489	0	10560.440	44	3.950	1	None	-10921639	43.896	45	0	125	57636	27.319	5.282	0.466	1.022
ID410993	410993	46	0.322	361.128	20.856	0	0.000	0	3.950	1	None	-10921639	33.533	23	0	103	44029	33.907	4.526	0.350	0.512
ID418237	418237	46	0.323	361.795	20.289	0	240.010	1	3.950	1	None	-10921639	32.615	18	0	116	42823	35.842	4.405	0.344	0.465
ID413798	413798	46	0.354	358.916	19.048	0	480.020	2	3.950	1	None	-10921639	34.794	27	0	102	45684	34.463	4.479	0.566	0.730
ID415202	415202	46	0.387	356.185	18.924	0	720.030	3	3.950	1	None	-10921639	36.794	32	0	98	48311	32.915	4.669	0.670	0.897
ID411672	411672	46	0.262	355.006	18.955	0	960.040	4	3.950	1	None	-10921639	33.917	35	0	105	44533	27.868	4.809	0.370	0.657
ID415913	415913	46	0.324	354.270	19.046	0	1200.050	5	3.950	1	None	-10921639	35.748	34	0	120	46937	33.061	4.625	0.375	0.590
ID417366	417366	46	0.397	353.065	18.050	0	1440.060	6	3.950	1	None	-10921639	35.380	26	0	105	46454	35.749	4.548	0.560	0.711
ID414480	414480	46	0.377	355.324	17.960	0	1680.070	7	3.950	1	None	-10921639	35.621	23	0	118	46770	37.172	4.576	0.395	0.542
ID413084	413084	46	0.353	353.246	15.293	0	1920.080	8	3.950	1	None	-10921639	33.452	25	0	110	43922	33.634	4.614	0.392	0.560
ID411794	411794	46	0.359	352.360	14.215	0	2160.090	9	3.950	1	None	-10921639	34.226	27	0	115	44939	34.085	4.666	0.523	0.689
ID416591	416591	46	0.390	351.146	12.900	0	2400.100	10	3.950	1	None	-10921639	35.644	30	0	118	46800	33.688	4.726	0.627	0.815
ID417350	417350	46	0.421	349.564	11.317	0	2640.110	11	3.950	1	None	-10921639	37.183	33	0	107	48821	33.526	4.867	0.814	0.995
ID419433	419433	46	0.402	347.940	12.053	0	2880.120	12	3.950	1	None	-10921639	38.168	40	0	93	50114	29.765	5.005	0.782	1.126
ID420152	420152	46	0.420	344.796	12.642	0	3120.130	13	3.950	1	None	-10921639	38.547	36	0	111	50612	32.404	4.955	0.736	1.009
ID420880	420880	46	0.414	342.444	12.358	0	3360.140	14	3.950	1	None	-10921639	37.243	35	0	110	48900	31.692	4.762	0.703	0.970
ID421603	421603	46	0.388	341.241	11.346	0	3600.150	15	3.950	1	None	-10921639	36.784	29	0	115	48297	32.393	4.662	0.625	0.874
ID424499	424499	46	0.408	342.227	8.802	0	3840.160	16	3.950	1	None	-10921639	34.315	23	0	119	45056	36.001	4.600	0.595	0.711
ID422329	422329	46	0.375	339.987	6.936	0	4080.170	17	3.950	1	None	-10921639	37.230	32	0	103	48883	33.564	4.645	0.549	0.786
ID423763	423763	46	0.248	335.368	5.400	0	4320.180	18	3.950	1	None	-10921639	29.397	16	0	106	38598	32.143	4.357	0.192	0.294
ID410994	410994	47	0.386	414.165	20.849	0	0.000	0	3.950	1	None	-10921639	55.938	59	0	118	73446	25.955	5.950	0.520	1.475
ID418251	418251	47	0.365	413.908	20.494	0	240.010	1	3.950	1	None	-10921639	53.399	57	0	120	70113	29.182	4.992	0.419	1.081
ID413799	413799	47	0.405	411.346	19.019	0	480.020	2	3.950	1	None	-10921639	56.327	64	0	124	73957	27.961	5.778	0.528	1.392
ID415201	415201	47	0.418	408.791	18.827	0	720.030	3	3.950	1	None	-10921639	60.813	66	0	139	79847	28.859	5.737	0.473	1.354
ID411665	411665	47	0.451	410.304	16.360	0	960.040	4	3.950	1	None	-10921639	60.644	68	0	134	79626	31.741	5.272	0.564	1.378
ID415906	415906	47	0.523	408.563	16.698	0	1200.050	5	3.950	1	None	-10921639	64.579	71	0	139	84792	31.521	5.532	0.735	1.736
ID417356	417356	47	0.469	406.877	16.228	0	1440.060	6	3.950	1	None	-10921639	62.181	66	0	122	81644	27.418	6.082	0.676	1.829
ID414475	414475	47	0.391	407.185	16.002	0	1680.070	7	3.950	1	None	-10921639	58.367	63	0	109	76636	25.695	6.023	0.551	1.614
ID413086	413086	47	0.406	404.513	15.282	0	1920.080	8	3.950	1	None	-10921639	56.110	62	0	120	73673	25.897	6.175	0.601	1.627
ID411817	411817	47	0.432	404.784	16.708	0	2160.090	9	3.950	1	None	-10921639	57.673	65	0	112	75724	28.540	5.726	0.623	1.551
ID416609	416609	47	0.375	402.206	17.738	0	2400.100	10	3.950	1	None	-10921639	51.454	59	0	106	67559	28.185	5.425	0.546	1.290
ID417400	417400	47	0.394	400.008	18.466	0	2640.110	11	3.950	1	None	-10921639	52.228	60	0	106	68576	27.842	5.103	0.558	1.344
ID419456	419456	47	0.361	398.507	18.218	0	2880.120	12	3.950	1	None	-10921639	51.818	55	0	96	68037	21.913	5.602	0.593	1.760
ID420172	420172	47	0.384	396.399	17.530	0	3120.130	13	3.950	1	None	-10921639	58.553	58	0	118	76880	21.706	6.581	0.554	1.923
ID420899	420899	47	0.311	394.840	17.096	0	3360.140	14	3.950	1	None	-10921639	57.003	60	0	98	74845	19.817	6.872	0.394	1.627
ID421626	421626	47	0.341	393.016	16.069	0	3600.150	15	3.950	1	None	-10921639	56.658	59	0	120	74392	25.625	6.149	0.370	1.193
ID424522	424522	47	0.365	391.881	14.593	0	3840.160	16	3.950	1	None	-10921639	53.854	57	0	125	70710	27.674	4.993	0.393	1.099
ID422346	422346	47	0.455	388.998	12.961	0	4080.170	17	3.950	1	None	-10921639	60.270	64	0	118	79134	26.316	5.001	0.562	1.648
ID423781	423781	47	0.471	385.899	11.678	0	4320.180	18	3.950	1	None	-10921639	59.640	63	0	123	78307	30.298	5.955	0.611	1.492
ID423064	423064	47	0.438	384.207	12.830	0	4560.190	19	3.950	1	None	-10921639	59.252	61	0	111	77798	21.336	7.109	0.607	2.097
ID425940	425940	47	0.418	384.039	13.001	0	4800.200	20	3.950	1	None	-10921639	58.178	61	0	130	76388	19.319	6.974	0.601	2.261
ID427372	427372	47	0.367	384.634	13.410	0	5040.210	21	3.950	1	None	-10921639	56.846	59	0	113	74639	19.491	6.578	0.502	1.948
ID426670	426670	47	0.436	383.055	15.284	0	5280.220	22	3.950	1	None	-10921639	61.341	66	0	111	80541	24.882	5.733	0.593	1.835
ID425223	425223	47	0.379	382.163	14.858	0	5520.230	23	3.950	1	None	-10921639	57.157	62	0	99	75047	22.384	7.217	0.558	1.828
ID428783	428783	47	0.464	380.912	12.917	0	5760.240	24	3.950	1	None	-10921639	66.492	70	0	124	87304	24.650	6.056	0.591	2.004
ID428084	428084	47	0.469	378.988	12.059	0	6000.250	25	3.950	1	None	-10921639	62.094	68	0	112	81529	27.534	6.048	0.596	1.684
ID429510	429510	47	0.446	378.781	13.273	0	6240.260	26	3.950	1	None	-10921639	57.409	65	0	127	75378	29.671	5.018	0.584	1.427
ID430232	430232	47	0.366	379.764	14.795	0	6480.270	27	3.950	1	None	-10921639	54.462	58	0	110	71509	26.456	5.016	0.474	1.323
ID430948	430948	47	0.375	379.585	15.143	0	6720.280	28	3.950	1	None	-10921639	54.008	61	0	110	70913	28.607	7.039	0.542	1.327
ID434532	434532	47	0.276	379.850	18.104	0	6960.290	29	3.950	1	None	-10921639	50.203	53	0	101	65917	22.526	5.617	0.371	1.206
ID435948	435948	47	0.262	380.816	17.098	0	7200.300	30	3.950	1	None	-10921639	48.788	54	0	103	64059	24.067	4.904	0.283	0.894
ID431658	431658	47	0.296	380.793	17.874	0	7440.310	31	3.950	1	None	-10921639	53.893	58	0	94	70762	20.891	6.330	0.415	1.513
ID432373	432373	47	0.264	379.718	18.377	0	7680.320	32	3.950	1	None	-10921639	50.673	57	0	111	66533	23.449	5.918	0.327	1.066
ID433805	433805	47	0.331	378.502	18.426	0	7920.330	33	3.950	1	None	-10921639	49.749	52	0	133	65320	32.194	4.794	0.350	0.802
ID435235	435235	47	0.244	377.528	20.437	0	8160.340	34	3.950	1	None	-10921639	40.671	38	0	120	53401	34.756	4.716	0.190	0.374
ID433084	433084	47	0.273	379.022	21.644	0	8400.350	35	3.950	1	None	-10921639	43.111	40	0	159	56605	38.542	3.054	0.208	0.385
ID410985	410985	48	0.738	329.186	16.898	0	0.000	0	3.950	1	None	-10921639	58.142	0	0	255	76340	95.278	3.018	0.412	0.356
ID418215	418215	48	0.924	330.345	17.275	0	240.010	1	3.950	1	None	-10921639	72.455	14	0	255	95134	98.925	3.615	0.544	0.516
ID413796	413796	48	0.729	327.812	16.945	0	480.020	2	3.950	1	None	-10921639	64.031	0	0	255	84073	96.326	2.968	0.450	0.413
ID415197	415197	48	0.721	326.316	16.893	0	720.030	3	3.950	1	None	-10921639	63.933	1	0	255	83944	95.008	3.044	0.346	0.346
ID411667	411667	48	0.574	326.363	17.074	0	960.040	4	3.950	1	None	-10921639	56.387	0	0	255	74036	90.680	2.575	0.266	0.261
ID415903	415903	48	0.534	323.393	16.061	0	1200.050	5	3.950	1	None	-10921639	56.829	0	0	255	74616	90.354	3.288	0.189	0.200
ID417349	417349	48	0.677	322.532	15.616	0	1440.060	6	3.950	1	None	-10921639	62.867	0	0	255	82544	98.043	2.893	0.254	0.260
ID414472	414472	48	0.754	322.469	14.559	0	1680.070	7	3.950	1	None	-10921639	63.939	0	0	255	83952	99.316	3.490	0.286	0.286
ID413078	413078	48	0.559	319.687	13.786	0	1920.080	8	3.950	1	None	-10921639	51.749	0	0	255	67946	91.187	2.736	0.195	0.185
ID411790	411790	48	0.633	319.327	13.923	0	2160.090	9	3.950	1	None	-10921639	61.171	15	0	255	80318	88.596	3.156	0.350	0.358
ID416593	416593	48	0.681	319.062	13.401	0	2400.100	10	3.950	1	None	-10921639	63.730	0	0	255	83677	94.491	3.232	0.395	0.382
ID417353	417353	48	0.627	316.900	12.020	0	2640.110	11	3.950	1	None	-10921639	55.244	0	0	255	72535	90.387	3.143	0.313	0.291
ID419436	419436	48	0.571	313.936	12.737	0	2880.120	12	3.950	1	None	-10921639	51.832	0	0	255	68055	91.264	2.765	0.221	0.206
ID420151	420151	48	0.670	311.867	12.757	0	3120.130	13	3.950	1	None	-10921639	57.324	0	0	255	75266	93.742	3.777	0.363	0.326
ID420878	420878	48	0.618	309.929	11.927	0	3360.140	14	3.950	1	None	-10921639	55.149	0	0	255	72411	89.597	3.918	0.294	0.280
ID421605	421605	48	0.597	307.679	11.529	0	3600.150	15	3.950	1	None	-10921639	56.062	0	0	255	73609	91.809	2.936	0.262	0.254
ID424507	424507	48	0.600	305.774	11.966	0	3840.160	16	3.950	1	None	-10921639	55.770	0	0	255	73226	92.005	2.802	0.236	0.231
ID422339	422339	48	0.518	303.708	10.864	0	4080.170	17	3.950	1	None	-10921639	56.935	0	0	255	74756	91.001	15.010	0.205	0.213
ID423775	423775	48	0.541	302.356	9.971	0	4320.180	18	3.950	1	None	-10921639	53.462	0	0	255	70195	92.519	3.041	0.207	0.198
ID423052	423052	48	0.699	301.647	10.526	0	4560.190	19	3.950	1	None	-10921639	63.829	9	0	255	83808	95.888	2.749	0.336	0.335
ID425927	425927	48	0.625	301.445	8.664	0	4800.200	20	3.950	1	None	-10921639	57.347	3	0	255	75296	87.557	2.908	0.268	0.277
ID427362	427362	48	0.672	302.034	8.417	0	5040.210	21	3.950	1	None	-10921639	56.933	1	0	255	74753	90.050	3.021	0.273	0.272
ID426642	426642	48	0.663	300.668	6.337	0	5280.220	22	3.950	1	None	-10921639	61.653	22	0	255	80951	88.818	3.018	0.299	0.319
ID425198	425198	48	0.649	297.995	5.715	0	5520.230	23	3.950	1	None	-10921639	62.056	34	0	255	81480	82.858	3.427	0.437	0.456
ID428759	428759	48	0.485	298.999	5.517	0	5760.240	24	3.950	1	None	-10921639	59.450	16	0	255	78058	85.937	4.584	0.255	0.281
ID428061	428061	48	0.634	297.446	4.808	0	6000.250	25	3.950	1	None	-10921639	59.546	9	0	255	78184	91.857	4.379	0.339	0.328
ID429483	429483	48	0.538	295.520	3.311	0	6240.260	26	3.950	1	None	-10921639	61.610	3	0	255	80894	92.559	3.210	0.384	0.369
ID430203	430203	48	0.662	293.731	3.217	0	6480.270	27	3.950	1	None	-10921639	68.749	34	0	255	90268	87.056	4.413	0.491	0.520
ID430899	430899	48	0.773	294.556	0.000	0	6720.280	28	3.950	1	None	-10921639	57.267	0	0	255	75191	95.941	2.512	0.535	0.416
ID434473	434473	48	0.289	295.161	0.000	0	6960.290	29	3.950	1	None	-10921639	29.800	0	0	255	39127	63.432	2.609	0.105	0.089
ID435894	435894	48	0.596	295.565	0.000	0	7200.300	30	3.950	1	None	-10921639	50.537	0	0	255	66355	89.966	2.777	0.478	0.364
ID431604	431604	48	0.948	293.344	0.000	0	7440.310	31	3.950	1	None	-10921639	63.884	0	0	255	83880	99.601	2.706	0.554	0.458
ID432334	432334	48	0.674	292.422	3.698	0	7680.320	32	3.950	1	None	-10921639	66.671	0	0	255	87539	94.504	2.931	0.506	0.474
ID433763	433763	48	0.663	290.705	4.937	0	7920.330	33	3.950	1	None	-10921639	76.438	44	0	255	100363	90.172	3.060	0.614	0.645
ID435188	435188	48	0.687	286.422	4.378	0	8160.340	34	3.950	1	None	-10921639	64.101	6	0	255	84164	92.461	4.628	0.624	0.533
ID433031	433031	48	0.782	288.155	4.660	0	8400.350	35	3.950	1	None	-10921639	67.323	13	0	255	88395	93.430	2.737	0.632	0.558
ID436605	436605	48	0.715	288.144	5.293	0	8640.360	36	3.950	1	None	-10921639	65.243	27	0	255	85664	89.961	2.453	0.634	0.563
ID438797	438797	48	0.633	290.340	5.212	0	8880.370	37	3.950	1	None	-10921639	64.392	18	0	255	84547	93.229	2.265	0.618	0.528
ID438065	438065	48	0.811	296.059	6.300	0	9120.380	38	3.950	1	None	-10921639	65.517	16	0	255	86024	93.074	4.521	0.615	0.536
ID437337	437337	48	0.702	300.968	7.444	0	9360.390	39	3.950	1	None	-10921639	62.918	13	0	255	82611	90.949	3.428	0.522	0.474
ID439549	439549	48	0.818	303.572	7.577	0	9600.400	40	3.950	1	None	-10921639	64.166	11	0	255	84250	94.042	2.720	0.729	0.575
ID441892	441892	48	0.871	307.818	8.777	0	9840.410	41	3.950	1	None	-10921639	71.643	2	0	255	94067	99.755	4.668	0.838	0.655
ID440306	440306	48	0.911	312.562	12.126	0	10080.420	42	3.950	1	None	-10921639	66.770	7	0	255	87669	99.624	3.192	0.598	0.502
ID443448	443448	48	0.849	312.874	13.493	0	10320.430	43	3.950	1	None	-10921639	72.855	13	0	255	95658	99.229	3.291	0.704	0.607
ID441107	441107	48	0.977	313.434	14.407	0	10560.440	44	3.950	1	None	-10921639	74.692	6	0	255	98070	103.368	4.553	0.669	0.579
ID445046	445046	48	0.680	315.450	17.077	0	10800.450	45	3.950	1	None	-10921639	59.472	2	0	255	78087	93.516	4.496	0.499	0.423
ID445842	445842	48	0.752	316.249	16.782	0	11040.460	46	3.950	1	None	-10921639	68.434	4	0	255	89854	100.210	2.561	0.581	0.502
ID442671	442671	48	0.663	317.922	19.779	0	11280.470	47	3.950	1	None	-10921639	67.594	8	0	255	88751	97.099	4.755	0.455	0.436
ID444255	444255	48	0.697	319.765	23.273	0	11520.480	48	3.950	1	None	-10921639	67.854	9	0	255	89092	95.987	4.515	0.444	0.435
ID446671	446671	48	0.616	320.218	24.390	0	11760.490	49	3.950	1	None	-10921639	63.730	6	0	255	83677	97.203	2.388	0.477	0.423
ID448283	448283	48	0.703	321.876	27.479	0	12000.500	50	3.950	1	None	-10921639	69.207	14	0	255	90869	95.161	4.486	0.463	0.461
ID447481	447481	48	0.632	323.203	28.764	0	12240.510	51	3.950	1	None	-10921639	67.319	14	0	255	88390	92.272	2.497	0.397	0.415
ID449092	449092	48	0.685	324.799	29.360	0	12480.520	52	3.950	1	None	-10921639	65.397	7	0	255	85866	92.215	3.281	0.388	0.396
ID449888	449888	48	0.865	324.697	30.052	0	12720.530	53	3.950	1	None	-10921639	66.046	6	0	255	86718	96.273	4.555	0.705	0.567
ID450723	450723	48	0.831	321.271	30.565	0	12960.540	54	3.950	1	None	-10921639	63.408	0	0	255	83255	101.479	2.880	0.667	0.500
ID453967	453967	48	0.715	323.850	28.969	0	13200.550	55	3.950	1	None	-10921639	55.476	3	0	255	72840	86.703	3.496	0.525	0.441
ID451512	451512	48	0.500	323.534	28.853	0	13440.560	56	3.950	1	None	-10921639	39.879	0	0	255	52361	71.374	3.229	0.414	0.327
ID454788	454788	48	0.723	324.128	30.349	0	13680.570	57	3.950	1	None	-10921639	50.388	0	0	255	66160	92.780	2.714	0.500	0.362
ID452331	452331	48	0.525	323.820	31.627	0	13920.580	58	3.950	1	None	-10921639	55.197	0	0	255	72474	89.742	4.614	0.426	0.368
ID455600	455600	48	0.270	322.478	30.225	0	14160.590	59	3.950	1	None	-10921639	33.181	0	0	255	43566	73.837	13.397	-0.066	-0.063
ID453142	453142	48	0.329	321.211	28.807	0	14400.600	60	3.950	1	None	-10921639	40.500	0	0	255	53176	74.000	2.064	0.123	0.120
ID458834	458834	48	0.281	321.645	28.195	0	14640.610	61	3.950	1	None	-10921639	33.845	0	0	255	44438	70.687	2.278	0.005	0.005
ID410987	410987	49	0.493	487.700	18.913	0	0.000	0	3.950	1	None	-10921639	48.132	28	0	156	63197	50.580	4.604	0.358	0.502
ID418224	418224	49	0.514	485.801	18.218	0	240.010	1	3.950	1	None	-10921639	50.795	30	0	181	66694	54.715	4.552	0.322	0.452
ID413797	413797	49	0.565	482.170	17.232	0	480.020	2	3.950	1	None	-10921639	50.144	26	0	169	65839	54.255	4.589	0.446	0.570
ID415198	415198	49	0.552	479.767	17.631	0	720.030	3	3.950	1	None	-10921639	48.907	26	0	165	64215	52.596	4.606	0.424	0.554
ID411668	411668	49	0.565	479.716	17.243	0	960.040	4	3.950	1	None	-10921639	47.820	25	0	164	62788	51.060	4.485	0.512	0.634
ID415904	415904	49	0.379	477.039	16.310	0	1200.050	5	3.950	1	None	-10921639	37.618	19	0	133	49393	39.957	4.551	0.293	0.427
ID417346	417346	49	0.415	473.718	15.157	0	1440.060	6	3.950	1	None	-10921639	39.967	23	0	133	52477	39.852	4.419	0.363	0.534
ID414470	414470	49	0.402	471.920	14.201	0	1680.070	7	3.950	1	None	-10921639	42.575	40	0	129	55901	31.743	4.605	0.504	0.898
ID413082	413082	49	0.494	468.774	14.571	0	1920.080	8	3.950	1	None	-10921639	49.203	45	0	126	64604	32.873	4.757	0.657	1.187
ID411799	411799	49	0.480	467.469	14.279	0	2160.090	9	3.950	1	None	-10921639	51.196	52	0	118	67220	30.746	4.986	0.641	1.301
ID416592	416592	49	0.358	464.397	13.065	0	2400.100	10	3.950	1	None	-10921639	43.251	42	0	113	56789	26.250	4.879	0.506	1.107
ID417357	417357	49	0.502	462.193	12.721	0	2640.110	11	3.950	1	None	-10921639	53.002	51	0	111	69592	27.569	4.926	0.770	1.673
ID419434	419434	49	0.405	461.061	12.404	0	2880.120	12	3.950	1	None	-10921639	44.909	42	0	118	58965	27.915	4.856	0.657	1.276
ID420145	420145	49	0.313	460.168	11.753	0	3120.130	13	3.950	1	None	-10921639	40.829	39	0	113	53609	21.290	5.028	0.683	1.557
ID420877	420877	49	0.306	458.011	11.493	0	3360.140	14	3.950	1	None	-10921639	42.892	45	0	96	56317	17.538	6.337	0.693	2.002
ID421604	421604	49	0.314	456.283	11.410	0	3600.150	15	3.950	1	None	-10921639	43.429	47	0	108	57022	21.944	6.040	0.585	1.462
ID424502	424502	49	0.230	456.183	10.722	0	3840.160	16	3.950	1	None	-10921639	36.696	40	0	87	48182	18.861	5.058	0.455	1.217
ID410984	410984	50	0.399	298.165	16.948	0	0.000	0	3.950	1	None	-10921639	38.867	35	0	120	51032	33.018	4.782	0.535	0.821
ID418222	418222	50	0.381	298.267	17.644	0	240.010	1	3.950	1	None	-10921639	43.759	47	0	110	57456	32.240	4.761	0.484	0.885
ID413794	413794	50	0.321	296.383	15.359	0	480.020	2	3.950	1	None	-10921639	37.981	39	0	100	49869	28.306	4.835	0.364	0.715
ID415190	415190	50	0.308	294.704	14.148	0	720.030	3	3.950	1	None	-10921639	36.672	41	0	105	48150	28.532	4.730	0.331	0.639
ID411663	411663	50	0.386	293.759	15.269	0	960.040	4	3.950	1	None	-10921639	45.681	49	0	143	59979	31.389	5.118	0.544	1.025
ID415891	415891	50	0.377	291.846	11.700	0	1200.050	5	3.950	1	None	-10921639	42.589	42	0	123	55920	31.734	4.888	0.478	0.868
ID417334	417334	50	0.389	289.811	12.078	0	1440.060	6	3.950	1	None	-10921639	44.682	47	0	126	58667	33.114	4.641	0.506	0.907
ID414461	414461	50	0.396	290.789	11.418	0	1680.070	7	3.950	1	None	-10921639	46.395	52	0	113	60916	33.040	4.761	0.500	0.936
ID413073	413073	50	0.314	289.145	12.463	0	1920.080	8	3.950	1	None	-10921639	42.161	43	0	113	55358	30.256	4.709	0.410	0.810
ID411782	411782	50	0.416	289.907	12.839	0	2160.090	9	3.950	1	None	-10921639	47.800	45	0	133	62761	32.429	4.622	0.507	0.992
ID416590	416590	50	0.372	287.604	12.609	0	2400.100	10	3.950	1	None	-10921639	52.101	56	0	128	68408	30.402	6.058	0.488	1.124
ID417359	417359	50	0.335	287.374	12.881	0	2640.110	11	3.950	1	None	-10921639	42.298	37	0	143	55537	35.454	3.217	0.277	0.517
ID419441	419441	50	0.500	284.722	13.427	0	2880.120	12	3.950	1	None	-10921639	48.425	40	0	162	63582	40.340	4.523	0.515	0.816
ID420150	420150	50	0.486	281.751	12.416	0	3120.130	13	3.950	1	None	-10921639	48.706	45	0	164	63951	38.921	4.794	0.625	0.962
ID420879	420879	50	0.517	279.239	12.188	0	3360.140	14	3.950	1	None	-10921639	50.504	48	0	158	66312	38.766	4.474	0.645	1.021
ID421610	421610	50	0.483	277.253	12.705	0	3600.150	15	3.950	1	None	-10921639	48.150	48	0	137	63221	35.260	4.811	0.683	1.108
ID424509	424509	50	0.462	276.672	12.485	0	3840.160	16	3.950	1	None	-10921639	47.746	49	0	153	62690	33.207	4.769	0.640	1.122
ID422342	422342	50	0.386	276.062	11.788	0	4080.170	17	3.950	1	None	-10921639	44.946	46	0	116	59014	30.272	4.813	0.521	1.017
ID423784	423784	50	0.331	274.319	12.253	0	4320.180	18	3.950	1	None	-10921639	42.152	42	0	102	55346	26.296	4.930	0.509	1.082
ID410986	410986	51	0.459	211.403	18.583	0	0.000	0	3.950	1	None	-10921639	42.596	26	0	140	55929	45.987	4.532	0.364	0.495
ID418212	418212	51	0.540	214.336	17.355	0	240.010	1	3.950	1	None	-10921639	46.759	20	0	203	61395	52.973	4.352	0.413	0.516
ID413795	413795	51	0.464	213.368	17.047	0	480.020	2	3.950	1	None	-10921639	40.733	19	0	147	53483	45.380	4.517	0.392	0.505
ID415196	415196	51	0.434	213.271	17.030	0	720.030	3	3.950	1	None	-10921639	38.992	21	0	146	51197	42.606	4.572	0.378	0.502
ID411664	411664	51	0.318	214.563	16.428	0	960.040	4	3.950	1	None	-10921639	34.401	22	0	140	45168	36.149	15.010	0.234	0.361
ID415902	415902	51	0.268	213.602	15.402	0	1200.050	5	3.950	1	None	-10921639	33.653	22	0	124	44186	34.389	3.349	0.277	0.425
ID417343	417343	51	0.281	212.379	14.603	0	1440.060	6	3.950	1	None	-10921639	30.660	15	0	105	40256	33.915	4.439	0.209	0.313
ID414469	414469	51	0.410	212.922	13.762	0	1680.070	7	3.950	1	None	-10921639	38.390	26	0	120	50406	37.546	4.620	0.482	0.665
ID413074	413074	51	0.377	211.418	12.705	0	1920.080	8	3.950	1	None	-10921639	36.854	28	0	111	48389	35.514	4.759	0.397	0.589
ID411788	411788	51	0.357	214.041	13.775	0	2160.090	9	3.950	1	None	-10921639	34.199	22	0	111	44903	35.134	4.597	0.392	0.549
ID416589	416589	51	0.323	212.906	12.736	0	2400.100	10	3.950	1	None	-10921639	34.783	23	0	120	45670	34.693	4.611	0.274	0.432
ID417362	417362	51	0.279	212.053	13.429	0	2640.110	11	3.950	1	None	-10921639	30.526	16	0	110	40080	33.783	4.422	0.194	0.293
ID419438	419438	51	0.351	212.383	13.213	0	2880.120	12	3.950	1	None	-10921639	35.013	25	0	120	45972	35.951	4.475	0.288	0.435
ID420156	420156	51	0.414	210.735	13.373	0	3120.130	13	3.950	1	None	-10921639	41.976	32	0	136	55115	40.885	4.585	0.326	0.504
ID420889	420889	51	0.422	210.002	14.294	0	3360.140	14	3.950	1	None	-10921639	43.124	38	0	137	56622	35.301	4.771	0.523	0.839
ID421616	421616	51	0.487	209.370	13.722	0	3600.150	15	3.950	1	None	-10921639	51.893	50	0	126	68135	35.510	4.894	0.579	1.072
ID424518	424518	51	0.444	209.325	13.710	0	3840.160	16	3.950	1	None	-10921639	51.379	51	0	121	67461	35.289	4.732	0.499	0.969
ID422349	422349	51	0.494	209.332	13.107	0	4080.170	17	3.950	1	None	-10921639	51.046	50	0	137	67023	38.032	4.744	0.553	0.956
ID423783	423783	51	0.514	207.962	12.206	0	4320.180	18	3.950	1	None	-10921639	52.880	49	0	157	69431	40.981	4.710	0.516	0.879
ID423057	423057	51	0.560	206.951	12.098	0	4560.190	19	3.950	1	None	-10921639	55.440	54	0	128	72793	37.265	4.881	0.710	1.235
ID425929	425929	51	0.558	206.449	9.547	0	4800.200	20	3.950	1	None	-10921639	55.331	56	0	147	72649	42.234	4.784	0.576	0.958
ID427355	427355	51	0.462	207.956	7.504	0	5040.210	21	3.950	1	None	-10921639	48.118	44	0	154	63179	39.773	4.556	0.435	0.733
ID426639	426639	51	0.469	207.522	5.368	0	5280.220	22	3.950	1	None	-10921639	46.796	41	0	134	61443	38.770	4.708	0.501	0.806
ID425201	425201	51	0.356	206.754	7.691	0	5520.230	23	3.950	1	None	-10921639	47.462	48	0	130	62317	31.131	4.681	0.418	0.899
ID428762	428762	51	0.394	205.867	6.677	0	5760.240	24	3.950	1	None	-10921639	51.583	58	0	137	67728	35.000	4.725	0.425	0.879
ID428063	428063	51	0.377	204.088	5.850	0	6000.250	25	3.950	1	None	-10921639	53.165	57	0	140	69806	32.137	5.130	0.483	1.077
ID429488	429488	51	0.380	205.159	6.196	0	6240.260	26	3.950	1	None	-10921639	50.986	53	0	117	66944	33.495	4.730	0.427	0.910
ID430214	430214	51	0.324	206.768	6.233	0	6480.270	27	3.950	1	None	-10921639	48.909	50	0	123	64217	33.815	4.613	0.312	0.688
ID430919	430919	51	0.279	208.220	6.201	0	6720.280	28	3.950	1	None	-10921639	40.683	37	0	129	53417	31.001	14.511	0.258	0.539
ID434490	434490	51	0.324	207.723	4.150	0	6960.290	29	3.950	1	None	-10921639	38.510	32	0	120	50564	34.014	4.350	0.417	0.667
ID435907	435907	51	0.300	207.279	4.062	0	7200.300	30	3.950	1	None	-10921639	41.640	43	0	114	54673	31.853	4.646	0.477	0.844
ID431619	431619	51	0.377	204.775	3.453	0	7440.310	31	3.950	1	None	-10921639	58.589	66	0	116	76928	32.182	7.850	0.643	1.425
ID432319	432319	51	0.380	198.658	0.000	0	7680.320	32	3.950	1	None	-10921639	39.162	41	0	119	51420	35.179	7.158	0.520	0.762
ID433762	433762	51	0.251	196.350	4.163	0	7920.330	33	3.950	1	None	-10921639	41.487	45	0	101	54472	29.731	13.505	0.357	0.734
ID435192	435192	51	0.297	194.357	5.547	0	8160.340	34	3.950	1	None	-10921639	44.282	48	0	103	58142	27.204	4.812	0.386	0.907
ID433039	433039	51	0.365	191.656	6.503	0	8400.350	35	3.950	1	None	-10921639	49.308	54	0	121	64741	31.749	4.980	0.359	0.821
ID436611	436611	51	0.342	190.591	6.754	0	8640.360	36	3.950	1	None	-10921639	44.170	50	0	96	57995	26.969	5.175	0.450	1.017
ID438810	438810	51	0.395	191.097	9.786	0	8880.370	37	3.950	1	None	-10921639	49.658	55	0	105	65201	26.273	5.034	0.502	1.263
ID438076	438076	51	0.311	193.163	10.568	0	9120.380	38	3.950	1	None	-10921639	40.584	42	0	107	53287	25.086	4.970	0.415	0.949
ID437346	437346	51	0.391	194.644	10.621	0	9360.390	39	3.950	1	None	-10921639	44.128	44	0	124	57940	28.345	4.703	0.527	1.075
ID439557	439557	51	0.333	195.690	11.562	0	9600.400	40	3.950	1	None	-10921639	41.121	44	0	113	53992	25.993	4.823	0.457	0.992
ID441900	441900	51	0.264	196.637	11.977	0	9840.410	41	3.950	1	None	-10921639	37.426	39	0	95	49140	22.069	4.685	0.467	1.080
ID440302	440302	51	0.245	194.409	9.921	0	10080.420	42	3.950	1	None	-10921639	30.471	29	0	88	40009	24.251	4.632	0.340	0.637
ID443440	443440	51	0.278	195.735	10.699	0	10320.430	43	3.950	1	None	-10921639	31.723	30	0	96	41652	24.486	4.583	0.423	0.771
ID441097	441097	51	0.425	195.698	11.615	0	10560.440	44	3.950	1	None	-10921639	41.767	41	0	125	54840	33.689	4.733	0.582	0.913
ID445031	445031	51	0.429	197.463	12.642	0	10800.450	45	3.950	1	None	-10921639	42.121	38	0	128	55305	35.088	4.609	0.564	0.866
ID445834	445834	51	0.569	198.248	14.294	0	11040.460	46	3.950	1	None	-10921639	57.842	64	0	144	75947	45.200	4.825	0.548	0.906
ID442660	442660	51	0.560	199.812	16.117	0	11280.470	47	3.950	1	None	-10921639	63.192	73	0	148	82971	43.481	4.921	0.491	0.957
ID444242	444242	51	0.444	201.585	17.371	0	11520.480	48	3.950	1	None	-10921639	59.196	66	0	133	77725	35.845	5.248	0.376	0.903
ID446653	446653	51	0.352	202.854	18.516	0	11760.490	49	3.950	1	None	-10921639	58.702	63	0	137	77076	30.230	4.789	0.257	0.795
ID448265	448265	51	0.443	205.775	20.356	0	12000.500	50	3.950	1	None	-10921639	56.908	60	0	120	74720	30.327	5.706	0.477	1.212
ID447461	447461	51	0.424	207.393	21.665	0	12240.510	51	3.950	1	None	-10921639	52.768	58	0	108	69285	29.154	5.109	0.573	1.319
ID449066	449066	51	0.233	210.476	20.993	0	12480.520	52	3.950	1	None	-10921639	37.983	40	0	107	49872	22.898	5.157	0.355	0.869
ID449866	449866	51	0.347	211.815	21.954	0	12720.530	53	3.950	1	None	-10921639	50.844	54	0	97	66758	23.598	6.195	0.487	1.412
ID450701	450701	51	0.424	212.600	23.894	0	12960.540	54	3.950	1	None	-10921639	54.756	55	0	129	71894	23.911	5.009	0.575	1.673
ID453953	453953	51	0.582	212.848	25.056	0	13200.550	55	3.950	1	None	-10921639	69.964	72	0	135	91863	27.815	5.066	0.693	2.058
ID451503	451503	51	0.633	213.823	25.185	0	13440.560	56	3.950	1	None	-10921639	70.768	72	0	148	92918	30.215	5.711	0.750	2.008
ID454773	454773	51	0.581	215.923	25.032	0	13680.570	57	3.950	1	None	-10921639	68.482	71	0	127	89917	27.031	6.651	0.751	2.174
ID452307	452307	51	0.582	217.332	24.410	0	13920.580	58	3.950	1	None	-10921639	65.064	67	0	134	85429	32.571	5.963	0.730	1.686
ID455582	455582	51	0.595	218.741	24.652	0	14160.590	59	3.950	1	None	-10921639	67.892	75	0	155	89142	40.494	4.907	0.628	1.293
ID453129	453129	51	0.545	217.681	24.608	0	14400.600	60	3.950	1	None	-10921639	63.192	65	0	133	82971	33.692	5.129	0.624	1.441
ID458817	458817	51	0.629	217.721	24.278	0	14640.610	61	3.950	1	None	-10921639	70.567	80	0	148	92655	41.364	5.060	0.683	1.384
ID456410	456410	51	0.620	220.009	24.006	0	14880.620	62	3.950	1	None	-10921639	69.845	78	0	142	91707	40.162	5.818	0.632	1.347
ID457228	457228	51	0.700	221.442	23.785	0	15120.630	63	3.950	1	None	-10921639	73.281	74	0	160	96218	43.321	5.380	0.686	1.377
ID459649	459649	51	0.559	220.611	23.616	0	15360.640	64	3.950	1	None	-10921639	65.442	71	0	130	85926	32.647	5.686	0.658	1.591
ID458037	458037	51	0.578	221.093	22.817	0	15600.650	65	3.950	1	None	-10921639	66.223	72	0	130	86951	29.900	6.163	0.772	1.930
ID461231	461231	51	0.592	219.476	24.058	0	15840.660	66	3.950	1	None	-10921639	61.727	64	0	145	81047	40.649	4.935	0.621	1.164
ID462025	462025	51	0.551	218.182	23.503	0	16080.670	67	3.950	1	None	-10921639	55.941	59	0	132	73450	41.801	4.965	0.623	1.028
ID465250	465250	51	0.679	218.434	24.284	0	16320.680	68	3.950	1	None	-10921639	62.214	51	0	210	81687	60.225	4.808	0.564	0.745
ID462829	462829	51	0.841	217.480	24.040	0	16560.690	69	3.950	1	None	-10921639	78.173	67	0	234	102641	71.137	4.736	0.675	0.885
ID460449	460449	51	0.918	216.748	24.327	0	16800.700	70	3.950	1	None	-10921639	81.336	65	0	255	106794	71.616	4.654	0.780	0.995
ID463659	463659	51	0.743	216.647	26.596	0	17040.710	71	3.950	1	None	-10921639	70.800	56	0	232	92961	68.533	4.703	0.542	0.726
ID466060	466060	51	0.889	216.546	28.470	0	17280.720	72	3.950	1	None	-10921639	74.790	31	0	255	98199	87.531	3.233	0.550	0.607
ID464451	464451	51	0.742	217.108	32.968	0	17520.730	73	3.950	1	None	-10921639	50.308	0	0	255	66055	85.090	2.912	0.711	0.491
ID467711	467711	51	0.712	219.654	35.501	0	17760.740	74	3.950	1	None	-10921639	47.013	0	0	255	61728	86.294	3.019	0.605	0.411
ID466891	466891	51	0.671	220.014	37.138	0	18000.750	75	3.950	1	None	-10921639	50.471	0	0	255	66268	77.786	2.623	0.502	0.434
ID469361	469361	51	0.515	220.990	37.227	0	18240.760	76	3.950	1	None	-10921639	47.864	11	0	198	62845	60.610	3.025	0.312	0.375
ID468539	468539	51	0.532	221.718	38.100	0	18480.770	77	3.950	1	None	-10921639	50.002	23	0	183	65653	55.378	4.384	0.367	0.485
ID470989	470989	51	0.522	222.555	38.235	0	18720.780	78	3.950	1	None	-10921639	55.137	39	0	191	72395	55.645	3.254	0.302	0.460
ID470178	470178	51	0.470	223.259	38.289	0	18960.790	79	3.950	1	None	-10921639	55.693	41	0	183	73125	54.713	3.029	0.268	0.430
ID474247	474247	51	0.278	223.328	38.260	0	19200.800	80	3.950	1	None	-10921639	46.829	41	0	168	61487	43.625	15.010	0.146	0.274
ID471817	471817	51	0.267	223.952	42.960	0	19440.810	81	3.950	1	None	-10921639	33.598	28	0	134	44114	28.097	4.476	0.314	0.571
ID473443	473443	51	0.300	223.037	38.030	0	19680.820	82	3.950	1	None	-10921639	43.112	26	0	170	56606	47.639	13.838	0.028	0.049
ID475882	475882	51	0.367	222.638	36.478	0	19920.830	83	3.950	1	None	-10921639	47.917	30	0	214	62915	49.995	12.861	0.156	0.258
ID475050	475050	51	0.393	221.194	35.844	0	20160.840	84	3.950	1	None	-10921639	45.602	16	0	185	59876	53.922	15.010	0.101	0.155
ID472615	472615	51	0.432	218.914	35.111	0	20400.850	85	3.950	1	None	-10921639	58.629	41	0	213	76980	61.551	3.180	0.257	0.390
ID477578	477578	51	0.258	225.978	41.478	0	20640.860	86	3.950	1	None	-10921639	38.423	41	0	84	50450	19.673	5.350	0.398	1.112
ID476742	476742	51	0.315	226.701	41.722	0	20880.870	87	3.950	1	None	-10921639	40.759	40	0	104	53517	24.005	4.844	0.469	1.084
ID478403	478403	51	0.359	227.832	40.050	0	21120.880	88	3.950	1	None	-10921639	40.957	41	0	103	53777	27.113	4.778	0.518	1.031
ID479224	479224	51	0.366	227.858	39.770	0	21360.890	89	3.950	1	None	-10921639	41.878	41	0	101	54986	29.980	4.890	0.543	0.983
ID480065	480065	51	0.359	227.604	39.775	0	21600.900	90	3.950	1	None	-10921639	38.436	37	0	110	50467	28.038	4.781	0.474	0.881
ID484289	484289	51	0.383	227.545	39.584	0	21840.910	91	3.950	1	None	-10921639	39.583	38	0	109	51973	27.629	4.788	0.585	1.057
ID480927	480927	51	0.365	227.870	41.357	0	22080.920	92	3.950	1	None	-10921639	39.125	38	0	111	51371	27.498	4.784	0.539	0.997
ID483467	483467	51	0.275	226.926	43.091	0	22320.930	93	3.950	1	None	-10921639	33.164	34	0	95	43544	24.933	4.661	0.392	0.749
ID482612	482612	51	0.297	225.551	44.221	0	22560.940	94	3.950	1	None	-10921639	36.374	37	0	95	47759	27.345	4.868	0.375	0.725
ID481770	481770	51	0.320	226.517	45.636	0	22800.950	95	3.950	1	None	-10921639	36.679	37	0	102	48160	29.744	4.730	0.402	0.707
ID485131	485131	51	0.322	226.271	46.008	0	23040.960	96	3.950	1	None	-10921639	35.296	32	0	105	46344	28.225	4.792	0.429	0.750
ID485964	485964	51	0.311	226.108	45.331	0	23280.970	97	3.950	1	None	-10921639	37.528	35	0	93	49274	21.624	4.810	0.549	1.229
ID486798	486798	51	0.249	225.461	44.698	0	23520.980	98	3.950	1	None	-10921639	37.031	40	0	82	48622	18.860	4.939	0.384	1.089
ID411006	411006	52	1.064	158.123	23.636	0	0.000	0	3.950	1	None	-10921639	94.495	72	0	255	124072	89.341	4.646	0.555	0.755
ID418208	418208	52	0.805	157.777	15.984	0	240.010	1	3.950	1	None	-10921639	90.925	86	0	255	119384	80.680	4.454	0.414	0.660
ID413792	413792	52	0.798	157.488	15.178	0	480.020	2	3.950	1	None	-10921639	89.248	98	0	209	117182	67.275	4.818	0.548	0.939
ID415193	415193	52	0.783	159.407	14.954	0	720.030	3	3.950	1	None	-10921639	89.895	106	0	217	118032	63.055	4.865	0.599	1.068
ID411660	411660	52	0.740	162.180	13.599	0	960.040	4	3.950	1	None	-10921639	78.631	86	0	202	103242	60.797	4.750	0.613	0.983
ID415894	415894	52	0.563	161.632	11.857	0	1200.050	5	3.950	1	None	-10921639	66.855	63	0	190	87780	58.730	4.563	0.368	0.612
ID417324	417324	52	0.506	160.675	10.561	0	1440.060	6	3.950	1	None	-10921639	64.249	58	0	193	84359	56.957	4.507	0.306	0.528
ID414452	414452	52	0.518	161.178	9.265	0	1680.070	7	3.950	1	None	-10921639	71.364	73	0	184	93701	55.157	4.502	0.286	0.576
ID413063	413063	52	0.468	159.245	8.884	0	1920.080	8	3.950	1	None	-10921639	66.927	65	0	223	87875	57.132	4.540	0.225	0.430
ID411760	411760	52	0.604	161.128	8.337	0	2160.090	9	3.950	1	None	-10921639	73.004	47	0	246	95854	78.309	3.680	0.225	0.343
ID416577	416577	52	0.602	159.347	7.239	0	2400.100	10	3.950	1	None	-10921639	72.986	52	0	225	95830	73.860	4.410	0.257	0.404
ID417308	417308	52	0.538	161.566	5.274	0	2640.110	11	3.950	1	None	-10921639	67.768	43	0	211	88980	69.787	4.391	0.197	0.319
ID419412	419412	52	0.776	161.036	5.426	0	2880.120	12	3.950	1	None	-10921639	76.253	50	0	245	100120	79.188	4.311	0.418	0.567
ID420128	420128	52	0.775	161.620	5.464	0	3120.130	13	3.950	1	None	-10921639	79.043	80	0	214	103784	69.585	4.709	0.546	0.802
ID420861	420861	52	0.686	162.262	5.832	0	3360.140	14	3.950	1	None	-10921639	71.180	65	0	221	93459	68.587	4.557	0.453	0.647
ID421590	421590	52	0.492	162.108	5.728	0	3600.150	15	3.950	1	None	-10921639	59.596	45	0	219	78250	60.308	3.318	0.259	0.407
ID424484	424484	52	0.431	163.222	5.215	0	3840.160	16	3.950	1	None	-10921639	53.379	51	0	197	70086	51.055	4.521	0.263	0.436
ID422318	422318	52	0.599	164.956	4.337	0	4080.170	17	3.950	1	None	-10921639	67.442	70	0	198	88552	57.739	4.777	0.524	0.804
ID423751	423751	52	0.549	161.391	1.957	0	4320.180	18	3.950	1	None	-10921639	71.358	79	0	208	93693	51.085	6.041	0.760	1.206
ID423029	423029	52	0.465	161.410	1.543	0	4560.190	19	3.950	1	None	-10921639	59.062	56	0	188	77549	49.527	5.058	0.632	0.923
ID425893	425893	52	0.631	160.098	0.000	0	4800.200	20	3.950	1	None	-10921639	53.341	59	0	168	70037	48.060	5.815	0.701	0.915
ID427325	427325	52	0.381	160.098	0.000	0	5040.210	21	3.950	1	None	-10921639	40.399	0	0	171	53044	51.293	2.758	0.311	0.374
ID410983	410983	53	0.812	393.524	16.770	0	0.000	0	3.950	1	None	-10921639	104.636	111	0	164	137387	32.829	7.047	0.729	2.688
ID418210	418210	53	0.957	395.090	15.884	0	240.010	1	3.950	1	None	-10921639	114.666	127	0	188	150556	44.475	6.545	0.739	2.191
ID413793	413793	53	0.913	392.611	15.102	0	480.020	2	3.950	1	None	-10921639	110.896	117	0	185	145606	40.367	6.823	0.726	2.311
ID415191	415191	53	0.876	391.462	14.240	0	720.030	3	3.950	1	None	-10921639	113.746	127	0	187	149349	43.129	6.966	0.665	2.107
ID411650	411650	53	0.819	392.046	11.566	0	960.040	4	3.950	1	None	-10921639	107.024	112	0	181	140523	31.366	7.171	0.769	2.966
ID415889	415889	53	0.909	389.746	11.599	0	1200.050	5	3.950	1	None	-10921639	112.952	122	0	179	148306	36.224	7.149	0.803	2.777
ID417336	417336	53	0.983	385.667	12.385	0	1440.060	6	3.950	1	None	-10921639	116.046	132	0	204	152368	49.090	6.832	0.760	2.042
ID414466	414466	53	0.977	384.552	13.028	0	1680.070	7	3.950	1	None	-10921639	116.588	126	0	207	153080	38.856	6.873	0.787	2.643
ID413070	413070	53	0.930	380.034	11.279	0	1920.080	8	3.950	1	None	-10921639	123.883	124	40	179	162658	23.978	8.415	0.750	4.428
ID411778	411778	53	1.001	381.413	12.242	0	2160.090	9	3.950	1	None	-10921639	120.655	125	0	202	158420	40.642	7.031	0.779	2.600
ID416586	416586	53	0.891	380.079	11.605	0	2400.100	10	3.950	1	None	-10921639	112.100	117	0	180	147187	32.339	7.597	0.804	3.089
ID417347	417347	53	0.860	377.428	10.730	0	2640.110	11	3.950	1	None	-10921639	106.032	106	0	192	139220	35.923	6.957	0.712	2.455
ID419423	419423	53	0.900	374.170	9.222	0	2880.120	12	3.950	1	None	-10921639	104.726	109	0	180	137505	43.064	6.427	0.723	2.040
ID420141	420141	53	1.101	369.700	8.652	0	3120.130	13	3.950	1	None	-10921639	115.461	133	0	212	151600	57.130	6.167	0.821	1.822
ID420869	420869	53	0.949	368.023	8.656	0	3360.140	14	3.950	1	None	-10921639	105.458	118	0	212	138466	52.829	6.206	0.760	1.724
ID421594	421594	53	1.005	366.114	7.166	0	3600.150	15	3.950	1	None	-10921639	108.675	116	0	191	142690	46.052	6.715	0.859	2.181
ID424486	424486	53	0.982	370.388	5.383	0	3840.160	16	3.950	1	None	-10921639	101.416	113	0	234	133159	54.920	5.252	0.856	1.703
ID422316	422316	53	0.880	369.892	3.999	0	4080.170	17	3.950	1	None	-10921639	97.600	101	0	209	128149	57.007	5.120	0.880	1.603
ID423761	423761	53	0.890	368.127	4.644	0	4320.180	18	3.950	1	None	-10921639	100.617	114	0	205	132110	57.168	5.101	0.754	1.513
ID423040	423040	53	0.936	366.132	5.195	0	4560.190	19	3.950	1	None	-10921639	98.807	114	0	218	129733	55.469	5.559	0.811	1.595
ID425920	425920	53	0.918	365.394	6.549	0	4800.200	20	3.950	1	None	-10921639	103.593	115	0	183	136017	44.991	6.482	0.844	2.107
ID427353	427353	53	0.944	364.764	7.210	0	5040.210	21	3.950	1	None	-10921639	99.178	108	0	193	130221	52.040	5.946	0.830	1.729
ID426650	426650	53	0.961	361.556	9.956	0	5280.220	22	3.950	1	None	-10921639	88.182	94	0	209	115783	61.469	5.003	0.871	1.336
ID425204	425204	53	0.547	358.880	8.145	0	5520.230	23	3.950	1	None	-10921639	58.286	35	0	255	76530	61.764	3.133	0.294	0.429
ID418227	418227	54	0.751	456.526	18.440	0	240.010	1	3.950	1	None	-10921639	80.324	62	0	255	105466	77.216	4.544	0.540	0.730
ID413806	413806	54	0.924	456.626	20.613	0	480.020	2	3.950	1	None	-10921639	102.752	96	0	255	134914	70.772	12.520	0.571	1.055
ID415212	415212	54	0.904	453.688	21.069	0	720.030	3	3.950	1	None	-10921639	105.322	87	0	255	138288	73.424	4.823	0.616	1.094
ID411679	411679	54	0.852	453.645	20.890	0	960.040	4	3.950	1	None	-10921639	103.395	92	0	255	135758	68.488	4.904	0.540	1.059
ID415914	415914	54	0.986	451.082	18.977	0	1200.050	5	3.950	1	None	-10921639	110.845	118	0	255	145539	66.249	5.334	0.766	1.451
ID417383	417383	54	0.613	450.389	20.152	0	1440.060	6	3.950	1	None	-10921639	66.287	58	0	255	87035	54.463	4.820	0.585	0.899
ID411003	411003	55	0.815	147.330	23.045	0	0.000	0	3.950	1	None	-10921639	96.085	104	0	218	126159	66.664	4.751	0.464	0.914
ID418262	418262	55	0.812	149.113	21.827	0	240.010	1	3.950	1	None	-10921639	102.888	120	0	227	135092	68.013	4.899	0.475	0.974
ID413807	413807	55	0.833	148.354	20.799	0	480.020	2	3.950	1	None	-10921639	102.393	121	0	205	134442	63.786	5.087	0.509	1.083
ID415210	415210	55	0.945	149.539	20.749	0	720.030	3	3.950	1	None	-10921639	111.883	134	0	212	146903	62.938	5.495	0.640	1.388
ID411673	411673	55	0.989	153.815	19.285	0	960.040	4	3.950	1	None	-10921639	105.289	118	0	222	138244	68.533	5.048	0.646	1.206
ID415909	415909	55	1.000	153.166	18.118	0	1200.050	5	3.950	1	None	-10921639	114.588	128	0	225	150454	63.656	5.063	0.627	1.387
ID417360	417360	55	0.794	152.244	17.286	0	1440.060	6	3.950	1	None	-10921639	104.597	121	0	236	137336	57.748	5.084	0.501	1.210
ID414476	414476	55	0.732	152.290	16.858	0	1680.070	7	3.950	1	None	-10921639	101.273	111	0	197	132971	53.787	5.167	0.495	1.246
ID413083	413083	55	0.709	153.351	14.935	0	1920.080	8	3.950	1	None	-10921639	95.300	108	0	177	125129	52.012	5.126	0.487	1.200
ID411802	411802	55	0.837	157.099	14.461	0	2160.090	9	3.950	1	None	-10921639	96.509	105	0	233	126716	66.115	4.944	0.493	0.964
ID416597	416597	55	0.774	157.563	14.159	0	2400.100	10	3.950	1	None	-10921639	91.338	99	0	224	119927	63.485	4.720	0.437	0.875
ID417355	417355	55	0.692	158.902	12.314	0	2640.110	11	3.950	1	None	-10921639	86.436	94	0	194	113490	58.878	4.951	0.401	0.840
ID419437	419437	55	0.647	160.950	12.921	0	2880.120	12	3.950	1	None	-10921639	80.966	90	0	196	106308	55.326	4.959	0.409	0.850
ID420158	420158	55	0.489	160.357	13.799	0	3120.130	13	3.950	1	None	-10921639	72.705	85	0	150	95462	45.607	5.026	0.321	0.775
ID420886	420886	55	0.553	159.212	13.392	0	3360.140	14	3.950	1	None	-10921639	72.749	83	0	178	95519	49.979	4.879	0.353	0.760
ID421613	421613	55	0.653	158.937	13.213	0	3600.150	15	3.950	1	None	-10921639	78.630	83	0	212	103241	56.053	4.988	0.394	0.794
ID424515	424515	55	0.660	159.826	13.425	0	3840.160	16	3.950	1	None	-10921639	84.275	90	0	195	110653	53.734	4.983	0.424	0.934
ID422348	422348	55	0.851	160.563	13.045	0	4080.170	17	3.950	1	None	-10921639	103.724	112	0	196	136190	45.571	6.189	0.661	1.811
ID423786	423786	55	0.853	158.377	12.588	0	4320.180	18	3.950	1	None	-10921639	106.650	115	0	226	140031	50.832	5.533	0.639	1.637
ID423061	423061	55	0.958	157.489	12.784	0	4560.190	19	3.950	1	None	-10921639	107.790	120	0	206	141528	53.219	5.890	0.774	1.768
ID425935	425935	55	0.959	157.849	11.446	0	4800.200	20	3.950	1	None	-10921639	111.474	121	0	232	146365	54.151	5.386	0.702	1.698
ID427359	427359	55	0.771	159.361	8.562	0	5040.210	21	3.950	1	None	-10921639	97.639	108	0	199	128200	51.450	5.512	0.522	1.301
ID426646	426646	55	0.545	159.177	7.475	0	5280.220	22	3.950	1	None	-10921639	81.388	94	0	192	106862	51.315	4.831	0.283	0.700
ID425205	425205	55	0.426	156.639	9.318	0	5520.230	23	3.950	1	None	-10921639	97.850	104	0	175	128477	34.346	7.806	0.282	1.252
ID428774	428774	55	0.461	158.458	10.630	0	5760.240	24	3.950	1	None	-10921639	102.592	103	0	203	134703	36.808	5.037	0.274	1.200
ID428079	428079	55	0.489	159.592	10.534	0	6000.250	25	3.950	1	None	-10921639	91.956	98	0	184	120738	48.271	4.968	0.249	0.759
ID429502	429502	55	0.584	160.502	10.282	0	6240.260	26	3.950	1	None	-10921639	116.363	121	0	189	152784	37.322	6.736	0.290	1.401
ID430220	430220	55	0.573	161.757	9.467	0	6480.270	27	3.950	1	None	-10921639	102.669	112	0	188	134805	52.103	15.010	0.244	0.772
ID430925	430925	55	0.558	162.783	7.894	0	6720.280	28	3.950	1	None	-10921639	93.253	103	0	191	122441	59.805	4.705	0.266	0.655
ID434495	434495	55	0.475	163.115	6.198	0	6960.290	29	3.950	1	None	-10921639	87.356	97	0	194	114698	59.766	4.614	0.204	0.495
ID435914	435914	55	0.437	162.229	6.309	0	7200.300	30	3.950	1	None	-10921639	79.130	93	0	163	103898	53.287	15.010	0.196	0.487
ID431624	431624	55	0.351	160.556	6.004	0	7440.310	31	3.950	1	None	-10921639	69.856	82	0	175	91721	50.725	4.594	0.158	0.376
ID432317	432317	55	0.782	157.271	0.000	0	7680.320	32	3.950	1	None	-10921639	63.620	69	0	206	83533	58.665	5.118	0.696	0.890
ID433742	433742	55	1.060	155.051	0.000	0	7920.330	33	3.950	1	None	-10921639	86.792	100	0	250	113958	76.973	8.434	0.709	0.935
ID435190	435190	55	0.920	151.312	4.546	0	8160.340	34	3.950	1	None	-10921639	112.111	133	0	225	147202	61.554	5.137	0.698	1.497
ID433044	433044	55	0.847	149.348	9.079	0	8400.350	35	3.950	1	None	-10921639	96.247	107	0	188	126372	46.326	6.745	0.785	1.828
ID436622	436622	55	0.282	148.114	11.656	0	8640.360	36	3.950	1	None	-10921639	33.060	33	0	87	43408	18.217	4.947	0.611	1.377
ID438823	438823	55	0.343	149.992	13.882	0	8880.370	37	3.950	1	None	-10921639	35.551	30	0	111	46678	27.741	4.731	0.511	0.867
ID438092	438092	55	0.725	150.189	15.581	0	9120.380	38	3.950	1	None	-10921639	67.409	66	0	195	88508	50.903	4.833	0.681	1.073
ID437365	437365	55	0.757	151.027	17.169	0	9360.390	39	3.950	1	None	-10921639	74.909	84	0	191	98355	51.550	4.941	0.682	1.178
ID439579	439579	55	0.937	151.551	17.344	0	9600.400	40	3.950	1	None	-10921639	96.520	105	0	203	126731	57.219	5.280	0.706	1.396
ID441920	441920	55	0.987	152.684	18.387	0	9840.410	41	3.950	1	None	-10921639	104.286	119	0	214	136928	56.340	5.803	0.758	1.597
ID440332	440332	55	1.029	152.429	20.183	0	10080.420	42	3.950	1	None	-10921639	111.631	127	0	217	146572	55.596	5.638	0.789	1.771
ID443473	443473	55	1.005	152.909	22.855	0	10320.430	43	3.950	1	None	-10921639	107.270	118	0	243	140846	58.711	5.070	0.748	1.564
ID441136	441136	55	1.043	151.857	24.082	0	10560.440	44	3.950	1	None	-10921639	112.058	123	0	226	147132	64.015	5.107	0.692	1.432
ID445068	445068	55	0.910	151.598	24.861	0	10800.450	45	3.950	1	None	-10921639	98.196	116	0	196	128931	52.933	5.561	0.748	1.588
ID445875	445875	55	0.943	152.126	26.384	0	11040.460	46	3.950	1	None	-10921639	101.864	112	0	214	133747	56.629	5.265	0.706	1.488
ID442691	442691	55	0.891	152.397	26.380	0	11280.470	47	3.950	1	None	-10921639	97.554	115	0	185	128089	46.265	6.216	0.838	1.923
ID444264	444264	55	0.915	152.741	26.544	0	11520.480	48	3.950	1	None	-10921639	94.650	109	0	192	124276	49.336	6.051	0.922	1.841
ID446678	446678	55	0.952	151.601	27.243	0	11760.490	49	3.950	1	None	-10921639	95.446	106	0	198	125321	51.255	5.434	0.920	1.784
ID448284	448284	55	0.929	151.441	27.738	0	12000.500	50	3.950	1	None	-10921639	94.040	108	0	213	123475	52.938	5.315	0.917	1.700
ID447475	447475	55	0.954	151.715	27.089	0	12240.510	51	3.950	1	None	-10921639	100.877	113	0	193	132451	47.648	6.097	0.893	1.997
ID449084	449084	55	0.964	152.392	26.525	0	12480.520	52	3.950	1	None	-10921639	98.970	113	0	193	129948	48.017	6.160	0.903	1.956
ID449882	449882	55	0.954	152.543	27.332	0	12720.530	53	3.950	1	None	-10921639	102.069	112	0	174	134017	45.111	6.547	0.893	2.135
ID450713	450713	55	0.810	151.828	26.414	0	12960.540	54	3.950	1	None	-10921639	90.983	103	0	172	119461	42.952	6.161	0.821	1.911
ID453960	453960	55	0.828	151.656	27.109	0	13200.550	55	3.950	1	None	-10921639	88.208	105	0	187	115817	49.727	5.945	0.839	1.618
ID451510	451510	55	0.860	150.866	28.266	0	13440.560	56	3.950	1	None	-10921639	87.626	102	0	202	115053	51.184	5.104	0.869	1.592
ID454784	454784	55	0.919	151.843	28.682	0	13680.570	57	3.950	1	None	-10921639	90.515	99	0	215	118846	53.220	5.350	0.882	1.594
ID452320	452320	55	0.880	151.604	28.343	0	13920.580	58	3.950	1	None	-10921639	84.785	95	0	185	111323	54.475	5.033	0.818	1.401
ID455593	455593	55	0.848	151.885	28.326	0	14160.590	59	3.950	1	None	-10921639	79.093	86	0	196	103849	53.258	5.044	0.821	1.339
ID453140	453140	55	0.772	152.600	27.870	0	14400.600	60	3.950	1	None	-10921639	71.538	77	0	171	93930	48.362	5.092	0.831	1.343
ID458828	458828	55	0.690	152.262	27.531	0	14640.610	61	3.950	1	None	-10921639	66.857	71	0	144	87783	45.316	4.947	0.720	1.236
ID456420	456420	55	0.649	152.894	26.407	0	14880.620	62	3.950	1	None	-10921639	64.740	70	0	150	85003	43.225	4.941	0.676	1.208
ID457239	457239	55	0.724	152.971	26.889	0	15120.630	63	3.950	1	None	-10921639	67.057	72	0	160	88046	46.598	4.972	0.760	1.243
ID459661	459661	55	0.669	152.588	27.012	0	15360.640	64	3.950	1	None	-10921639	56.584	55	0	158	74295	44.266	4.854	0.864	1.185
ID458056	458056	55	0.710	152.894	28.433	0	15600.650	65	3.950	1	None	-10921639	60.891	55	0	178	79950	44.133	4.930	0.929	1.329
ID461247	461247	55	0.658	152.971	29.356	0	15840.660	66	3.950	1	None	-10921639	55.765	56	0	150	73220	41.605	4.954	0.913	1.279
ID462042	462042	55	0.545	153.077	29.739	0	16080.670	67	3.950	1	None	-10921639	44.899	37	0	124	58953	35.840	4.826	0.880	1.173
ID465266	465266	55	0.615	154.243	29.782	0	16320.680	68	3.950	1	None	-10921639	54.305	55	0	130	71303	35.303	5.004	0.920	1.474
ID462847	462847	55	0.725	153.293	29.683	0	16560.690	69	3.950	1	None	-10921639	65.231	66	0	166	85648	41.658	4.944	0.922	1.503
ID460463	460463	55	0.621	153.490	29.209	0	16800.700	70	3.950	1	None	-10921639	54.270	50	0	133	71256	37.403	4.843	0.888	1.364
ID463667	463667	55	0.603	154.490	29.869	0	17040.710	71	3.950	1	None	-10921639	54.228	54	0	145	71201	37.780	4.962	0.857	1.325
ID466070	466070	55	0.474	153.746	30.833	0	17280.720	72	3.950	1	None	-10921639	41.526	37	0	142	54524	31.981	4.762	0.809	1.161
ID464445	464445	55	0.423	152.260	31.156	0	17520.730	73	3.950	1	None	-10921639	38.836	38	0	110	50992	28.291	4.750	0.743	1.171
ID467699	467699	55	0.400	153.489	31.315	0	17760.740	74	3.950	1	None	-10921639	35.544	32	0	105	46669	28.484	4.637	0.758	1.076
ID466875	466875	55	0.417	152.158	31.908	0	18000.750	75	3.950	1	None	-10921639	35.323	29	0	113	46379	29.982	4.747	0.789	1.039
ID469350	469350	55	0.339	151.291	33.257	0	18240.760	76	3.950	1	None	-10921639	30.546	28	0	93	40107	24.559	4.734	0.740	1.058
ID468522	468522	55	0.336	152.158	33.694	0	18480.770	77	3.950	1	None	-10921639	30.327	28	0	104	39819	24.625	4.835	0.752	1.058
ID470974	470974	55	0.286	152.429	33.715	0	18720.780	78	3.950	1	None	-10921639	27.925	26	0	86	36666	18.986	4.973	0.758	1.268
ID470164	470164	55	0.299	152.721	33.907	0	18960.790	79	3.950	1	None	-10921639	29.023	29	0	76	38107	17.939	5.206	0.794	1.432
ID474232	474232	55	0.376	154.001	34.357	0	19200.800	80	3.950	1	None	-10921639	34.403	33	0	88	45171	22.971	5.004	0.859	1.384
ID471790	471790	55	0.470	155.622	34.436	0	19440.810	81	3.950	1	None	-10921639	43.006	41	0	109	56467	26.834	4.885	0.884	1.504
ID473430	473430	55	0.586	157.285	34.891	0	19680.820	82	3.950	1	None	-10921639	57.026	58	0	132	74875	30.065	6.085	0.894	1.791
ID475875	475875	55	0.522	156.225	34.642	0	19920.830	83	3.950	1	None	-10921639	50.706	53	0	127	66577	29.203	5.348	0.895	1.640
ID475043	475043	55	0.597	156.974	34.567	0	20160.840	84	3.950	1	None	-10921639	56.901	56	0	140	74711	34.062	4.976	0.868	1.553
ID472613	472613	55	0.571	156.535	33.883	0	20400.850	85	3.950	1	None	-10921639	55.549	55	0	144	72936	30.456	5.075	0.885	1.713
ID477554	477554	55	0.689	158.178	33.877	0	20640.860	86	3.950	1	None	-10921639	72.819	77	0	141	95612	33.136	6.330	0.874	2.050
ID476718	476718	55	0.767	159.806	34.044	0	20880.870	87	3.950	1	None	-10921639	80.685	83	0	160	105940	37.686	6.407	0.850	1.967
ID478379	478379	55	0.768	159.714	33.015	0	21120.880	88	3.950	1	None	-10921639	85.141	92	0	150	111790	35.249	6.721	0.835	2.199
ID479197	479197	55	0.860	159.166	32.216	0	21360.890	89	3.950	1	None	-10921639	95.684	101	0	173	125633	39.807	6.087	0.796	2.130
ID480043	480043	55	0.875	160.581	32.695	0	21600.900	90	3.950	1	None	-10921639	101.268	111	0	178	132965	41.485	6.612	0.749	2.091
ID484267	484267	55	0.857	162.383	32.481	0	21840.910	91	3.950	1	None	-10921639	104.580	110	0	180	137313	37.908	6.928	0.780	2.418
ID480901	480901	55	0.955	163.877	32.559	0	22080.920	92	3.950	1	None	-10921639	116.571	127	0	183	153058	40.916	6.878	0.805	2.541
ID483442	483442	55	0.970	163.500	33.051	0	22320.930	93	3.950	1	None	-10921639	112.129	121	0	194	147225	45.162	6.850	0.793	2.196
ID482587	482587	55	1.022	162.896	33.494	0	22560.940	94	3.950	1	None	-10921639	115.055	128	0	223	151067	50.064	6.568	0.793	2.033
ID481743	481743	55	1.030	162.463	34.097	0	22800.950	95	3.950	1	None	-10921639	112.097	124	0	223	147183	52.651	6.025	0.791	1.880
ID485103	485103	55	1.051	161.366	34.999	0	23040.960	96	3.950	1	None	-10921639	117.142	135	0	213	153808	58.282	5.617	0.725	1.690
ID485940	485940	55	1.099	161.619	35.776	0	23280.970	97	3.950	1	None	-10921639	119.698	129	0	230	157163	58.081	5.082	0.746	1.761
ID486776	486776	55	1.124	160.925	37.382	0	23520.980	98	3.950	1	None	-10921639	121.714	132	0	228	159811	61.018	5.091	0.756	1.718
ID488464	488464	55	1.110	161.636	38.861	0	23760.990	99	3.950	1	None	-10921639	121.556	136	0	238	159603	58.884	6.497	0.763	1.786
ID487616	487616	55	0.925	162.433	39.761	0	24001.000	100	3.950	1	None	-10921639	113.372	123	0	201	148857	49.222	7.268	0.666	1.842
ID489309	489309	55	0.971	162.827	41.213	0	24241.010	101	3.950	1	None	-10921639	116.249	116	3	207	152635	43.932	6.811	0.708	2.193
ID491834	491834	55	0.857	163.401	41.352	0	24481.020	102	3.950	1	None	-10921639	104.135	109	0	193	136729	36.268	7.575	0.721	2.406
ID490162	490162	55	0.930	163.798	42.135	0	24721.030	103	3.950	1	None	-10921639	113.454	117	2	189	148965	38.002	7.919	0.754	2.567
ID490990	490990	55	0.746	164.368	42.463	0	24961.040	104	3.950	1	None	-10921639	99.525	102	0	194	130676	40.428	8.276	0.589	1.825
ID494326	494326	55	0.661	164.352	42.267	0	25201.050	105	3.950	1	None	-10921639	94.204	98	0	187	123690	41.517	7.110	0.564	1.637
ID492641	492641	55	0.569	165.016	43.194	0	25441.060	106	3.950	1	None	-10921639	89.855	99	0	185	117980	41.727	8.679	0.491	1.418
ID493487	493487	55	0.530	164.848	46.428	0	25681.070	107	3.950	1	None	-10921639	76.308	93	0	162	100193	48.325	4.783	0.336	0.794
ID495974	495974	55	0.485	165.451	46.352	0	25921.080	108	3.950	1	None	-10921639	76.707	88	0	165	100716	47.819	4.631	0.289	0.719
ID495171	495171	55	0.463	166.916	47.960	0	26161.090	109	3.950	1	None	-10921639	79.476	91	0	179	104352	45.706	4.891	0.241	0.675
ID496796	496796	55	0.570	168.181	47.331	0	26401.100	110	3.950	1	None	-10921639	79.776	89	0	191	104746	51.238	5.078	0.314	0.744
ID497615	497615	55	0.515	168.451	47.610	0	26641.110	111	3.950	1	None	-10921639	79.254	89	0	163	104061	47.235	4.904	0.279	0.732
ID498420	498420	55	0.534	169.405	49.139	0	26881.120	112	3.950	1	None	-10921639	73.851	82	0	159	96967	50.778	4.818	0.299	0.669
ID500075	500075	55	0.518	170.448	50.001	0	27121.130	113	3.950	1	None	-10921639	71.172	79	0	184	93449	50.379	4.909	0.296	0.645
ID499238	499238	55	0.503	171.567	50.045	0	27361.140	114	3.950	1	None	-10921639	70.647	81	0	153	92759	48.051	15.010	0.330	0.730
ID500887	500887	55	0.450	171.429	51.163	0	27601.150	115	3.950	1	None	-10921639	62.714	67	0	158	82343	46.779	15.010	0.246	0.529
ID501722	501722	55	0.516	172.557	52.483	0	27841.160	116	3.950	1	None	-10921639	67.100	77	0	158	88102	47.806	4.796	0.325	0.688
ID502547	502547	55	0.599	171.889	48.974	0	28081.170	117	3.950	1	None	-10921639	84.960	99	0	213	111553	53.467	12.228	0.475	1.024
ID503355	503355	55	0.633	172.172	51.420	0	28321.180	118	3.950	1	None	-10921639	82.104	95	0	182	107802	49.143	4.836	0.447	1.032
ID505728	505728	55	0.709	172.040	50.772	0	28561.190	119	3.950	1	None	-10921639	93.001	102	0	198	122110	52.805	4.913	0.536	1.230
ID504942	504942	55	0.658	172.934	51.851	0	28801.200	120	3.950	1	None	-10921639	93.191	104	0	242	122360	51.521	13.566	0.489	1.189
ID504159	504159	55	0.579	173.536	53.866	0	29041.210	121	3.950	1	None	-10921639	78.406	88	0	169	102947	45.705	4.894	0.425	1.024
ID506541	506541	55	0.515	176.102	55.778	0	29281.220	122	3.950	1	None	-10921639	69.222	72	0	176	90888	45.180	4.866	0.361	0.813
ID507300	507300	55	0.423	177.275	55.526	0	29521.230	123	3.950	1	None	-10921639	69.473	78	0	145	91218	35.928	5.084	0.338	0.977
ID410997	410997	56	0.516	403.462	20.889	0	0.000	0	3.950	1	None	-10921639	72.265	74	0	125	94884	25.287	6.722	0.614	2.174
ID418242	418242	56	0.482	403.787	20.398	0	240.010	1	3.950	1	None	-10921639	74.072	77	0	134	97257	24.975	6.953	0.509	2.000
ID413804	413804	56	0.571	401.006	19.876	0	480.020	2	3.950	1	None	-10921639	80.193	87	0	139	105294	29.415	6.447	0.585	2.012
ID415206	415206	56	0.595	398.590	20.207	0	720.030	3	3.950	1	None	-10921639	79.982	86	0	158	105016	31.976	6.230	0.574	1.824
ID411671	411671	56	0.360	399.485	18.635	0	960.040	4	3.950	1	None	-10921639	61.743	66	0	126	81068	28.199	6.324	0.505	1.469
ID415907	415907	56	0.433	398.047	17.046	0	1200.050	5	3.950	1	None	-10921639	65.780	69	0	154	86369	35.234	6.246	0.492	1.232
ID417369	417369	56	0.490	393.498	18.894	0	1440.060	6	3.950	1	None	-10921639	65.254	73	0	127	85678	35.742	5.104	0.570	1.325
ID414484	414484	56	0.487	392.652	18.538	0	1680.070	7	3.950	1	None	-10921639	64.763	78	0	165	85034	50.665	4.771	0.422	0.759
ID413085	413085	56	0.518	390.840	15.360	0	1920.080	8	3.950	1	None	-10921639	67.912	81	0	136	89169	40.382	5.097	0.615	1.281
ID411809	411809	56	0.622	391.859	15.334	0	2160.090	9	3.950	1	None	-10921639	76.497	86	0	185	100440	46.498	4.946	0.565	1.188
ID416602	416602	56	0.593	390.448	15.535	0	2400.100	10	3.950	1	None	-10921639	75.881	81	0	157	99632	37.346	5.675	0.658	1.613
ID417381	417381	56	0.560	388.968	15.160	0	2640.110	11	3.950	1	None	-10921639	71.175	74	0	160	93453	41.005	5.078	0.565	1.253
ID419442	419442	56	0.634	386.450	14.274	0	2880.120	12	3.950	1	None	-10921639	80.019	81	0	167	105065	36.145	6.308	0.615	1.686
ID420160	420160	56	0.612	381.642	14.127	0	3120.130	13	3.950	1	None	-10921639	80.102	81	0	157	105174	35.235	6.697	0.669	1.822
ID420884	420884	56	0.652	379.257	12.971	0	3360.140	14	3.950	1	None	-10921639	75.319	83	0	168	98894	45.186	5.051	0.634	1.294
ID421608	421608	56	0.582	378.642	12.038	0	3600.150	15	3.950	1	None	-10921639	75.660	83	0	160	99341	44.109	5.343	0.476	1.106
ID424510	424510	56	0.724	379.314	12.576	0	3840.160	16	3.950	1	None	-10921639	78.078	79	0	198	102516	57.795	4.776	0.563	0.973
ID422344	422344	56	0.838	377.320	12.025	0	4080.170	17	3.950	1	None	-10921639	83.305	87	0	255	109379	61.056	4.787	0.691	1.115
ID423790	423790	56	0.871	374.637	13.232	0	4320.180	18	3.950	1	None	-10921639	87.125	91	0	230	114395	60.847	4.869	0.731	1.209
ID423066	423066	56	0.792	372.748	13.438	0	4560.190	19	3.950	1	None	-10921639	83.638	87	0	181	109817	51.920	4.994	0.748	1.379
ID425944	425944	56	0.694	372.561	13.484	0	4800.200	20	3.950	1	None	-10921639	80.308	89	0	165	105445	42.714	5.153	0.699	1.547
ID427370	427370	56	0.679	373.580	12.939	0	5040.210	21	3.950	1	None	-10921639	80.861	84	0	177	106170	39.991	6.047	0.678	1.635
ID426664	426664	56	0.680	371.289	13.968	0	5280.220	22	3.950	1	None	-10921639	76.882	84	0	207	100946	46.949	4.922	0.628	1.263
ID425226	425226	56	0.726	370.875	15.502	0	5520.230	23	3.950	1	None	-10921639	72.387	82	0	180	95044	49.761	4.924	0.815	1.307
ID428787	428787	56	0.648	370.575	14.946	0	5760.240	24	3.950	1	None	-10921639	65.998	70	0	171	86655	54.172	4.737	0.643	0.954
ID428086	428086	56	0.643	368.997	13.973	0	6000.250	25	3.950	1	None	-10921639	68.750	78	0	189	90269	52.805	4.694	0.617	0.993
ID429513	429513	56	0.575	368.713	14.120	0	6240.260	26	3.950	1	None	-10921639	66.635	73	0	170	87492	46.125	4.764	0.566	1.044
ID430235	430235	56	0.614	368.150	15.381	0	6480.270	27	3.950	1	None	-10921639	68.985	75	0	163	90577	38.897	4.911	0.757	1.528
ID430944	430944	56	0.697	367.362	14.193	0	6720.280	28	3.950	1	None	-10921639	68.736	70	0	164	90250	46.329	4.687	0.780	1.300
ID434524	434524	56	0.615	369.095	16.027	0	6960.290	29	3.950	1	None	-10921639	64.159	74	0	152	84241	49.577	4.924	0.669	1.037
ID435944	435944	56	0.572	371.640	15.634	0	7200.300	30	3.950	1	None	-10921639	59.628	58	0	178	78291	47.666	4.823	0.606	0.944
ID431653	431653	56	0.654	371.674	15.930	0	7440.310	31	3.950	1	None	-10921639	65.740	64	0	167	86316	55.676	4.831	0.656	0.935
ID432374	432374	56	0.536	370.641	18.559	0	7680.320	32	3.950	1	None	-10921639	59.299	54	0	175	77859	52.846	4.628	0.481	0.729
ID433810	433810	56	0.577	368.360	19.322	0	7920.330	33	3.950	1	None	-10921639	59.190	49	0	183	77717	53.941	4.472	0.477	0.709
ID435239	435239	56	0.683	367.382	21.193	0	8160.340	34	3.950	1	None	-10921639	62.567	51	0	193	82150	57.133	4.611	0.591	0.814
ID433083	433083	56	0.706	367.685	21.643	0	8400.350	35	3.950	1	None	-10921639	72.438	77	0	175	95111	50.017	4.901	0.665	1.157
ID436655	436655	56	0.592	368.876	21.624	0	8640.360	36	3.950	1	None	-10921639	70.481	76	0	153	92542	45.971	4.824	0.515	1.042
ID438853	438853	56	0.603	369.469	22.890	0	8880.370	37	3.950	1	None	-10921639	68.727	74	0	180	90239	52.788	4.679	0.491	0.858
ID438116	438116	56	0.637	371.755	22.772	0	9120.380	38	3.950	1	None	-10921639	70.605	75	0	197	92704	53.769	4.804	0.508	0.885
ID437384	437384	56	0.667	374.873	23.562	0	9360.390	39	3.950	1	None	-10921639	73.305	83	0	176	96249	50.560	5.113	0.594	1.081
ID439593	439593	56	0.654	377.114	23.505	0	9600.400	40	3.950	1	None	-10921639	73.644	81	0	190	96695	53.119	5.345	0.579	1.017
ID441937	441937	56	0.570	379.833	25.100	0	9840.410	41	3.950	1	None	-10921639	63.638	72	0	188	83557	47.106	5.271	0.595	1.008
ID440349	440349	56	0.631	382.844	25.941	0	10080.420	42	3.950	1	None	-10921639	71.356	75	0	159	93691	45.002	5.216	0.651	1.251
ID443485	443485	56	0.560	384.943	26.545	0	10320.430	43	3.950	1	None	-10921639	60.526	68	0	150	79471	46.278	4.854	0.572	0.951
ID441141	441141	56	0.651	383.833	25.884	0	10560.440	44	3.950	1	None	-10921639	64.846	66	0	177	85143	52.664	4.607	0.602	0.926
ID445075	445075	56	0.492	384.391	26.981	0	10800.450	45	3.950	1	None	-10921639	54.160	55	0	142	71112	41.764	4.649	0.542	0.912
ID445879	445879	56	0.510	385.375	29.139	0	11040.460	46	3.950	1	None	-10921639	55.803	64	0	139	73269	40.073	4.884	0.633	1.080
ID442705	442705	56	0.554	386.155	31.821	0	11280.470	47	3.950	1	None	-10921639	59.877	67	0	138	78619	37.655	5.031	0.723	1.334
ID444280	444280	56	0.498	388.543	32.819	0	11520.480	48	3.950	1	None	-10921639	56.436	59	0	127	74101	32.380	4.962	0.702	1.438
ID446697	446697	56	0.463	389.135	34.496	0	11760.490	49	3.950	1	None	-10921639	54.277	61	0	125	71266	31.400	5.079	0.655	1.368
ID448307	448307	56	0.317	389.350	35.913	0	12000.500	50	3.950	1	None	-10921639	43.698	45	0	97	57375	24.971	5.038	0.525	1.206
ID447505	447505	56	0.266	389.747	37.218	0	12240.510	51	3.950	1	None	-10921639	40.377	42	0	101	53015	19.522	5.373	0.469	1.322
ID449119	449119	56	0.254	388.560	39.044	0	12480.520	52	3.950	1	None	-10921639	34.472	36	0	73	45262	17.340	5.084	0.540	1.394
ID449918	449918	56	0.319	387.948	39.930	0	12720.530	53	3.950	1	None	-10921639	43.225	43	0	89	56754	20.057	6.909	0.642	1.685
ID450752	450752	56	0.265	386.464	40.724	0	12960.540	54	3.950	1	None	-10921639	37.114	37	0	87	48731	17.515	7.108	0.565	1.530
ID454006	454006	56	0.319	386.389	42.272	0	13200.550	55	3.950	1	None	-10921639	42.989	42	0	98	56445	20.412	7.472	0.623	1.617
ID451551	451551	56	0.353	385.593	42.404	0	13440.560	56	3.950	1	None	-10921639	48.291	49	0	111	63406	21.661	6.503	0.630	1.724
ID454820	454820	56	0.232	386.971	41.586	0	13680.570	57	3.950	1	None	-10921639	35.028	35	0	84	45992	18.179	4.874	0.379	1.058
ID452356	452356	56	0.262	386.665	41.858	0	13920.580	58	3.950	1	None	-10921639	38.723	41	0	80	50843	17.840	5.021	0.483	1.414
ID455636	455636	56	0.327	386.410	42.740	0	14160.590	59	3.950	1	None	-10921639	40.527	37	0	93	53212	22.649	4.653	0.526	1.233
ID453181	453181	56	0.338	384.623	43.619	0	14400.600	60	3.950	1	None	-10921639	46.556	42	0	104	61128	25.261	15.010	0.416	1.084
ID458876	458876	56	0.335	385.621	45.236	0	14640.610	61	3.950	1	None	-10921639	45.478	43	0	109	59713	28.176	14.518	0.407	0.933
ID413805	413805	57	0.344	292.620	20.283	0	480.020	2	3.950	1	None	-10921639	36.365	28	0	126	47747	33.325	4.411	0.362	0.580
ID415204	415204	57	0.351	291.570	19.147	0	720.030	3	3.950	1	None	-10921639	34.296	20	0	130	45030	36.792	4.123	0.347	0.480
ID410989	410989	58	0.575	505.403	19.571	0	0.000	0	3.950	1	None	-10921639	53.976	53	0	145	70871	34.930	4.981	0.895	1.459
ID418239	418239	58	0.713	505.482	20.143	0	240.010	1	3.950	1	None	-10921639	69.040	77	0	153	90650	40.224	5.136	0.912	1.638
ID413802	413802	58	0.863	501.901	19.339	0	480.020	2	3.950	1	None	-10921639	91.172	101	0	176	119709	47.636	5.336	0.846	1.754
ID415203	415203	58	1.075	499.586	19.086	0	720.030	3	3.950	1	None	-10921639	111.950	129	0	197	146991	57.519	5.973	0.868	1.808
ID411669	411669	58	1.168	499.666	18.223	0	960.040	4	3.950	1	None	-10921639	125.142	142	0	215	164312	55.049	6.338	0.876	2.123
ID415905	415905	58	1.308	495.519	16.338	0	1200.050	5	3.950	1	None	-10921639	141.578	160	0	239	185892	56.648	6.694	0.910	2.381
ID417352	417352	58	1.330	492.359	15.740	0	1440.060	6	3.950	1	None	-10921639	148.974	161	0	239	195603	50.377	6.856	0.896	2.795
ID414473	414473	58	1.194	490.461	14.510	0	1680.070	7	3.950	1	None	-10921639	137.950	149	0	230	181129	54.373	6.731	0.802	2.259
ID413081	413081	58	1.148	485.987	14.358	0	1920.080	8	3.950	1	None	-10921639	130.554	146	0	213	171418	52.953	6.658	0.835	2.243
ID411806	411806	58	1.052	484.193	14.719	0	2160.090	9	3.950	1	None	-10921639	119.118	129	0	199	156402	43.432	6.889	0.864	2.543
ID416599	416599	58	0.971	481.727	14.555	0	2400.100	10	3.950	1	None	-10921639	109.195	118	0	198	143373	44.387	6.328	0.858	2.272
ID417365	417365	58	0.872	479.588	13.292	0	2640.110	11	3.950	1	None	-10921639	94.915	99	0	197	124624	40.616	6.405	0.835	2.127
ID419439	419439	58	0.809	477.075	13.031	0	2880.120	12	3.950	1	None	-10921639	92.353	96	0	170	121260	35.807	6.389	0.816	2.318
ID420155	420155	58	0.707	473.873	13.149	0	3120.130	13	3.950	1	None	-10921639	80.711	82	0	154	105973	32.671	6.473	0.805	2.204
ID420885	420885	58	0.614	471.939	13.136	0	3360.140	14	3.950	1	None	-10921639	68.452	70	0	132	89877	30.112	5.077	0.729	1.917
ID421617	421617	58	0.602	470.026	13.700	0	3600.150	15	3.950	1	None	-10921639	66.118	64	0	155	86813	32.964	5.092	0.711	1.668
ID424516	424516	58	0.444	468.521	13.433	0	3840.160	16	3.950	1	None	-10921639	52.775	49	0	122	69294	26.213	4.945	0.615	1.534
ID422347	422347	58	0.355	465.589	13.020	0	4080.170	17	3.950	1	None	-10921639	43.858	44	0	106	57585	23.983	5.065	0.630	1.413
ID423789	423789	58	0.410	462.700	12.993	0	4320.180	18	3.950	1	None	-10921639	46.108	44	0	119	60540	24.566	4.839	0.620	1.437
ID423067	423067	58	0.342	460.923	13.795	0	4560.190	19	3.950	1	None	-10921639	40.910	38	0	112	53715	22.196	4.946	0.528	1.273
ID425941	425941	58	0.275	459.625	12.938	0	4800.200	20	3.950	1	None	-10921639	36.305	35	0	90	47668	20.515	4.754	0.446	1.091
ID427368	427368	58	0.322	459.961	12.316	0	5040.210	21	3.950	1	None	-10921639	40.270	41	0	98	52874	19.578	5.083	0.530	1.425
ID426654	426654	58	0.335	458.592	12.409	0	5280.220	22	3.950	1	None	-10921639	43.851	45	0	94	57576	20.115	5.428	0.557	1.559
ID411000	411000	59	0.662	200.051	21.954	0	0.000	0	3.950	1	None	-10921639	66.844	29	0	255	87766	82.940	4.061	0.386	0.449
ID418246	418246	59	0.559	201.300	20.561	0	240.010	1	3.950	1	None	-10921639	51.632	0	0	255	67793	78.257	2.748	0.285	0.293
ID413803	413803	59	0.389	200.079	19.968	0	480.020	2	3.950	1	None	-10921639	41.808	5	0	232	54894	63.531	2.665	0.209	0.228
ID415205	415205	59	0.249	196.516	19.736	0	720.030	3	3.950	1	None	-10921639	38.941	18	0	201	51130	50.249	2.349	0.099	0.139
ID411678	411678	59	0.249	196.927	20.268	0	960.040	4	3.950	1	None	-10921639	36.522	15	0	197	47953	49.201	2.553	0.116	0.155
ID415921	415921	59	0.231	195.419	21.373	0	1200.050	5	3.950	1	None	-10921639	30.662	1	0	255	40259	53.851	2.119	0.058	0.063
ID417394	417394	59	0.353	192.539	21.441	0	1440.060	6	3.950	1	None	-10921639	36.538	0	0	245	47974	60.982	2.725	0.251	0.240
ID414496	414496	59	0.375	188.917	22.588	0	1680.070	7	3.950	1	None	-10921639	32.842	0	0	255	43121	64.220	2.369	0.198	0.169
ID413108	413108	59	0.380	187.231	22.982	0	1920.080	8	3.950	1	None	-10921639	31.394	5	0	255	41220	58.842	2.489	0.243	0.208
ID411867	411867	59	0.444	187.728	24.794	0	2160.090	9	3.950	1	None	-10921639	45.587	14	0	255	59856	67.241	2.257	0.349	0.351
ID416637	416637	59	0.468	185.841	26.859	0	2400.100	10	3.950	1	None	-10921639	40.931	0	0	255	53742	72.378	3.077	0.216	0.201
ID417409	417409	59	0.298	185.397	19.733	0	2640.110	11	3.950	1	None	-10921639	30.901	0	0	255	40573	65.822	2.319	-0.052	-0.052
ID419460	419460	59	0.291	182.615	19.967	0	2880.120	12	3.950	1	None	-10921639	38.232	2	0	255	50198	67.714	2.477	1.592E-4	1.797E-4
ID420177	420177	59	0.310	181.082	19.312	0	3120.130	13	3.950	1	None	-10921639	44.980	5	0	255	59059	66.869	2.723	0.013	0.018
ID420908	420908	59	0.439	181.122	20.356	0	3360.140	14	3.950	1	None	-10921639	48.240	2	0	255	63339	74.582	15.010	0.135	0.154
ID410990	410990	60	1.387	119.990	19.902	0	0.000	0	3.950	1	None	-10921639	138.497	155	0	255	181846	94.305	4.976	0.708	1.217
ID418231	418231	60	1.299	122.103	19.280	0	240.010	1	3.950	1	None	-10921639	129.762	149	0	255	170378	94.814	4.952	0.669	1.097
ID413800	413800	60	1.363	120.258	19.272	0	480.020	2	3.950	1	None	-10921639	133.979	143	0	255	175914	103.071	4.799	0.678	1.050
ID415207	415207	60	1.406	119.724	20.387	0	720.030	3	3.950	1	None	-10921639	140.974	155	0	255	185099	99.517	4.854	0.685	1.152
ID411676	411676	60	1.416	122.170	20.073	0	960.040	4	3.950	1	None	-10921639	139.131	150	0	255	182679	96.395	4.911	0.726	1.214
ID415912	415912	60	1.511	122.195	18.924	0	1200.050	5	3.950	1	None	-10921639	145.903	161	0	255	191571	99.377	5.058	0.740	1.249
ID417364	417364	60	1.227	122.352	17.776	0	1440.060	6	3.950	1	None	-10921639	111.727	107	0	255	146698	90.587	4.730	0.673	0.992
ID410988	410988	61	0.602	320.987	19.485	0	0.000	0	3.950	1	None	-10921639	64.056	73	0	142	84105	45.149	4.950	0.589	1.052
ID418230	418230	61	0.575	321.389	19.258	0	240.010	1	3.950	1	None	-10921639	60.532	65	0	147	79478	44.839	4.824	0.529	0.934
ID413801	413801	61	0.567	319.357	19.207	0	480.020	2	3.950	1	None	-10921639	62.762	73	0	151	82407	45.660	5.042	0.503	0.920
ID415199	415199	61	0.569	318.348	18.444	0	720.030	3	3.950	1	None	-10921639	62.170	73	0	164	81629	49.727	4.818	0.482	0.813
ID411670	411670	61	0.605	319.230	18.632	0	960.040	4	3.950	1	None	-10921639	63.039	73	0	173	82770	51.916	4.959	0.538	0.849
ID415908	415908	61	0.711	318.105	17.255	0	1200.050	5	3.950	1	None	-10921639	81.860	86	0	255	107482	62.299	4.928	0.626	1.012
ID417363	417363	61	0.592	316.305	17.648	0	1440.060	6	3.950	1	None	-10921639	64.813	65	0	188	85100	51.998	4.824	0.516	0.849
ID414478	414478	61	0.553	316.141	17.828	0	1680.070	7	3.950	1	None	-10921639	64.467	76	0	151	84645	43.638	5.100	0.514	1.003
ID413090	413090	61	0.554	313.722	17.733	0	1920.080	8	3.950	1	None	-10921639	62.529	75	0	152	82101	42.306	5.122	0.559	1.060
ID411839	411839	61	0.498	315.450	20.462	0	2160.090	9	3.950	1	None	-10921639	62.258	61	0	185	81745	54.196	4.362	0.289	0.514
ID416618	416618	61	0.372	315.196	21.182	0	2400.100	10	3.950	1	None	-10921639	59.017	48	0	178	77489	57.369	3.255	0.106	0.198
ID417412	417412	61	0.461	313.527	20.115	0	2640.110	11	3.950	1	None	-10921639	59.991	52	0	210	78768	58.276	3.395	0.217	0.367
ID419462	419462	61	0.597	309.537	20.482	0	2880.120	12	3.950	1	None	-10921639	68.040	75	0	176	89337	52.308	4.940	0.465	0.826
ID420174	420174	61	0.559	306.297	18.836	0	3120.130	13	3.950	1	None	-10921639	63.905	67	0	168	83907	49.990	4.708	0.502	0.855
ID420900	420900	61	0.536	304.412	17.551	0	3360.140	14	3.950	1	None	-10921639	60.279	67	0	156	79146	46.893	4.841	0.484	0.839
ID421628	421628	61	0.572	301.994	17.961	0	3600.150	15	3.950	1	None	-10921639	63.597	73	0	161	83503	47.362	4.965	0.557	0.961
ID424526	424526	61	0.548	300.448	17.085	0	3840.160	16	3.950	1	None	-10921639	61.152	69	0	154	80293	46.727	4.917	0.502	0.875
ID422356	422356	61	0.545	299.223	16.188	0	4080.170	17	3.950	1	None	-10921639	63.660	74	0	158	83585	44.190	5.067	0.519	0.984
ID423793	423793	61	0.627	296.816	15.352	0	4320.180	18	3.950	1	None	-10921639	67.859	78	0	181	89099	45.343	5.003	0.618	1.143
ID423072	423072	61	0.576	295.368	15.492	0	4560.190	19	3.950	1	None	-10921639	63.356	72	0	169	83187	43.830	5.124	0.567	1.046
ID425946	425946	61	0.649	296.294	14.994	0	4800.200	20	3.950	1	None	-10921639	68.851	75	0	169	90401	47.661	5.087	0.591	1.073
ID427374	427374	61	0.543	297.134	14.113	0	5040.210	21	3.950	1	None	-10921639	59.248	58	0	157	77792	49.614	4.707	0.433	0.722
ID426656	426656	61	0.568	297.245	13.014	0	5280.220	22	3.950	1	None	-10921639	64.359	64	0	170	84504	50.820	4.816	0.412	0.739
ID425220	425220	61	0.620	297.062	13.522	0	5520.230	23	3.950	1	None	-10921639	63.585	64	0	193	83487	53.544	4.801	0.455	0.743
ID428781	428781	61	0.503	296.055	11.942	0	5760.240	24	3.950	1	None	-10921639	58.053	59	0	164	76223	46.849	4.662	0.352	0.645
ID428083	428083	61	0.530	295.018	11.669	0	6000.250	25	3.950	1	None	-10921639	56.239	49	0	166	73842	52.011	4.563	0.353	0.564
ID429505	429505	61	0.525	294.036	11.086	0	6240.260	26	3.950	1	None	-10921639	56.257	58	0	158	73866	45.605	4.819	0.452	0.768
ID430218	430218	61	0.473	294.447	9.101	0	6480.270	27	3.950	1	None	-10921639	63.104	69	0	255	82855	48.928	4.795	0.403	0.741
ID430926	430926	61	0.408	293.684	8.241	0	6720.280	28	3.950	1	None	-10921639	56.568	60	0	255	74274	51.086	4.695	0.382	0.612
ID434497	434497	61	0.511	293.706	6.805	0	6960.290	29	3.950	1	None	-10921639	75.730	69	0	255	99433	71.196	6.064	0.613	0.808
ID435916	435916	61	0.421	295.368	6.763	0	7200.300	30	3.950	1	None	-10921639	66.941	56	0	255	87894	67.471	7.178	0.513	0.673
ID411010	411010	62	0.265	185.321	25.035	0	0.000	0	3.950	1	None	-10921639	28.054	26	0	78	36835	21.112	4.842	0.615	1.012
ID418281	418281	62	0.234	188.541	23.758	0	240.010	1	3.950	1	None	-10921639	26.795	24	0	77	35182	22.050	4.759	0.536	0.848
ID413814	413814	62	0.352	187.494	23.335	0	480.020	2	3.950	1	None	-10921639	31.477	28	0	90	41329	27.769	4.762	0.640	0.884
ID415218	415218	62	0.354	186.861	23.319	0	720.030	3	3.950	1	None	-10921639	35.318	30	0	110	46373	30.480	4.824	0.497	0.770
ID411688	411688	62	0.238	188.141	23.158	0	960.040	4	3.950	1	None	-10921639	25.287	16	0	94	33202	27.297	4.361	0.265	0.388
ID411007	411007	63	0.844	308.328	24.271	0	0.000	0	3.950	1	None	-10921639	102.154	108	0	174	134128	32.222	7.152	0.803	2.824
ID418278	418278	63	0.840	307.669	23.645	0	240.010	1	3.950	1	None	-10921639	89.844	103	0	181	117965	56.398	5.131	0.773	1.389
ID413815	413815	63	0.772	306.542	23.325	0	480.020	2	3.950	1	None	-10921639	97.175	103	0	154	127591	29.190	7.202	0.777	2.911
ID415219	415219	63	0.831	307.320	23.166	0	720.030	3	3.950	1	None	-10921639	101.631	105	0	179	133442	31.335	7.139	0.751	2.783
ID411690	411690	63	0.711	308.060	23.468	0	960.040	4	3.950	1	None	-10921639	91.250	95	0	163	119811	31.485	7.148	0.702	2.390
ID415930	415930	63	0.738	305.788	22.393	0	1200.050	5	3.950	1	None	-10921639	91.282	104	0	166	119853	42.249	6.385	0.697	1.775
ID417402	417402	63	0.627	301.990	22.095	0	1440.060	6	3.950	1	None	-10921639	82.544	91	0	167	108380	39.378	6.744	0.562	1.508
ID414492	414492	63	0.561	301.020	21.628	0	1680.070	7	3.950	1	None	-10921639	74.440	79	0	154	97740	33.723	6.202	0.559	1.583
ID411009	411009	64	0.512	494.582	24.393	0	0.000	0	3.950	1	None	-10921639	44.676	18	0	152	58659	50.020	4.398	0.478	0.578
ID418287	418287	64	0.600	494.151	24.113	0	240.010	1	3.950	1	None	-10921639	49.116	23	0	185	64489	55.307	4.476	0.599	0.665
ID413812	413812	64	0.592	489.019	23.022	0	480.020	2	3.950	1	None	-10921639	49.310	26	0	168	64744	53.651	4.610	0.561	0.660
ID415216	415216	64	0.643	487.426	22.497	0	720.030	3	3.950	1	None	-10921639	54.181	44	0	177	71140	53.961	4.719	0.650	0.791
ID411683	411683	64	0.531	486.608	22.130	0	960.040	4	3.950	1	None	-10921639	46.995	32	0	154	61704	49.171	4.628	0.474	0.615
ID415927	415927	64	0.471	481.956	21.960	0	1200.050	5	3.950	1	None	-10921639	44.505	18	0	174	58435	50.002	4.615	0.320	0.431
ID417392	417392	64	0.420	479.769	20.870	0	1440.060	6	3.950	1	None	-10921639	41.014	23	0	150	53851	44.174	4.507	0.308	0.438
ID414489	414489	64	0.412	479.459	20.759	0	1680.070	7	3.950	1	None	-10921639	42.471	39	0	136	55765	39.444	4.567	0.441	0.659
ID413103	413103	64	0.386	476.197	21.814	0	1920.080	8	3.950	1	None	-10921639	43.001	40	0	127	56460	37.632	4.403	0.399	0.651
ID411018	411018	65	0.372	163.945	27.518	0	0.000	0	3.950	1	None	-10921639	67.058	69	0	173	88047	41.686	4.931	0.245	0.633
ID418272	418272	65	0.983	163.636	22.937	0	240.010	1	3.950	1	None	-10921639	111.478	117	0	234	146370	70.752	4.860	0.502	1.053
ID413813	413813	65	0.841	164.326	23.496	0	480.020	2	3.950	1	None	-10921639	119.026	132	0	223	156281	54.232	7.446	0.592	1.632
ID415213	415213	65	0.480	165.156	21.116	0	720.030	3	3.950	1	None	-10921639	73.807	68	0	224	96908	55.008	14.345	0.209	0.464
ID411004	411004	66	1.123	130.442	23.121	0	0.000	0	3.950	1	None	-10921639	122.420	150	0	255	160737	89.985	4.737	0.629	1.051
ID418269	418269	66	0.854	131.767	22.431	0	240.010	1	3.950	1	None	-10921639	85.206	81	0	255	111876	78.959	4.219	0.500	0.719
ID413810	413810	66	1.116	131.480	21.586	0	480.020	2	3.950	1	None	-10921639	120.656	143	0	255	158421	87.187	4.729	0.664	1.105
ID415214	415214	66	1.073	132.939	21.346	0	720.030	3	3.950	1	None	-10921639	113.865	131	0	255	149505	87.491	4.745	0.567	0.942
ID411681	411681	66	1.220	134.684	21.831	0	960.040	4	3.950	1	None	-10921639	117.493	129	0	255	154268	82.496	4.852	0.770	1.239
ID415920	415920	66	1.049	134.623	21.335	0	1200.050	5	3.950	1	None	-10921639	102.222	105	0	255	134217	79.034	4.573	0.686	1.053
ID417385	417385	66	1.038	135.102	20.318	0	1440.060	6	3.950	1	None	-10921639	125.292	138	0	255	164508	86.928	11.242	0.630	1.114
ID414487	414487	66	0.991	137.024	19.434	0	1680.070	7	3.950	1	None	-10921639	126.165	149	0	255	165654	86.416	12.767	0.573	1.064
ID413097	413097	66	0.905	136.646	18.972	0	1920.080	8	3.950	1	None	-10921639	117.257	133	0	255	153959	83.990	13.427	0.511	0.944
ID411831	411831	66	0.809	139.569	18.530	0	2160.090	9	3.950	1	None	-10921639	107.850	121	0	247	141607	74.668	13.363	0.465	0.917
ID416608	416608	66	0.726	140.796	17.496	0	2400.100	10	3.950	1	None	-10921639	89.884	90	0	245	118018	74.570	4.497	0.339	0.611
ID417389	417389	66	0.613	142.773	15.754	0	2640.110	11	3.950	1	None	-10921639	81.232	81	0	239	106657	69.708	4.611	0.239	0.449
ID419446	419446	66	0.704	144.000	15.384	0	2880.120	12	3.950	1	None	-10921639	95.580	103	0	255	125497	78.835	4.573	0.259	0.498
ID420162	420162	66	0.653	145.725	14.953	0	3120.130	13	3.950	1	None	-10921639	102.995	112	0	247	135232	70.732	15.010	0.277	0.631
ID420891	420891	66	0.772	148.071	14.515	0	3360.140	14	3.950	1	None	-10921639	117.190	119	0	231	153871	40.850	7.223	0.572	2.087
ID421615	421615	66	0.762	148.344	13.732	0	3600.150	15	3.950	1	None	-10921639	107.870	121	0	231	141633	61.902	4.953	0.439	1.063
ID424513	424513	66	0.732	149.809	13.377	0	3840.160	16	3.950	1	None	-10921639	104.819	109	0	222	137628	51.698	4.952	0.392	1.142
ID422341	422341	66	0.594	150.757	11.736	0	4080.170	17	3.950	1	None	-10921639	94.768	104	0	200	124431	52.298	4.767	0.348	0.935
ID423780	423780	66	0.632	148.163	11.651	0	4320.180	18	3.950	1	None	-10921639	92.090	91	0	232	120914	59.080	4.543	0.294	0.709
ID423050	423050	66	0.654	147.991	10.183	0	4560.190	19	3.950	1	None	-10921639	99.113	113	0	184	130136	57.656	4.892	0.424	1.024
ID425926	425926	66	0.710	148.560	8.431	0	4800.200	20	3.950	1	None	-10921639	97.139	117	0	195	127543	60.742	4.883	0.478	1.034
ID427354	427354	66	0.721	149.965	7.553	0	5040.210	21	3.950	1	None	-10921639	95.366	115	0	193	125216	59.356	4.919	0.434	0.972
ID426636	426636	66	0.721	150.865	4.967	0	5280.220	22	3.950	1	None	-10921639	99.110	110	0	195	130132	51.764	4.955	0.486	1.253
ID425178	425178	66	0.584	153.839	0.000	0	5520.230	23	3.950	1	None	-10921639	68.307	74	0	176	89687	60.451	5.243	0.399	0.645
ID428741	428741	66	0.568	155.656	0.000	0	5760.240	24	3.950	1	None	-10921639	72.995	90	0	198	95842	62.425	15.010	0.403	0.672
ID428054	428054	66	0.676	157.463	0.771	0	6000.250	25	3.950	1	None	-10921639	90.171	106	0	201	118394	56.093	7.847	0.636	1.250
ID429479	429479	66	0.709	157.799	1.729	0	6240.260	26	3.950	1	None	-10921639	103.228	111	0	208	135538	53.626	5.047	0.644	1.509
ID430201	430201	66	0.813	157.965	2.208	0	6480.270	27	3.950	1	None	-10921639	111.248	114	0	255	146068	59.747	5.016	0.694	1.526
ID430897	430897	66	0.869	158.483	0.000	0	6720.280	28	3.950	1	None	-10921639	72.753	74	0	215	95525	66.223	5.013	0.681	0.890
ID434470	434470	66	0.691	158.886	0.000	0	6960.290	29	3.950	1	None	-10921639	57.217	43	0	201	75126	59.808	4.768	0.525	0.659
ID435888	435888	66	0.286	159.290	0.000	0	7200.300	30	3.950	1	None	-10921639	35.119	10	0	195	46111	44.140	2.548	0.255	0.324
ID411001	411001	67	0.607	446.058	22.918	0	0.000	0	3.950	1	None	-10921639	68.610	66	0	171	90085	43.247	4.908	0.582	1.168
ID418268	418268	67	0.561	443.480	22.103	0	240.010	1	3.950	1	None	-10921639	70.851	73	0	148	93027	36.394	5.056	0.603	1.465
ID413811	413811	67	0.629	439.084	22.123	0	480.020	2	3.950	1	None	-10921639	79.190	82	0	205	103976	34.434	6.864	0.766	1.995
ID415217	415217	67	0.659	435.997	23.087	0	720.030	3	3.950	1	None	-10921639	83.374	86	0	247	109470	45.700	6.214	0.711	1.516
ID411682	411682	67	0.590	435.651	22.235	0	960.040	4	3.950	1	None	-10921639	74.036	80	0	185	97209	36.474	4.996	0.590	1.506
ID415925	415925	67	0.661	432.675	21.704	0	1200.050	5	3.950	1	None	-10921639	76.912	79	0	178	100986	39.261	5.089	0.675	1.578
ID417391	417391	67	0.705	429.087	20.842	0	1440.060	6	3.950	1	None	-10921639	74.611	80	0	171	97964	45.450	4.981	0.721	1.375
ID414490	414490	67	0.712	427.744	20.894	0	1680.070	7	3.950	1	None	-10921639	80.657	91	0	176	105903	38.683	5.108	0.772	1.816
ID413101	413101	67	0.657	424.781	21.577	0	1920.080	8	3.950	1	None	-10921639	78.660	87	0	150	103281	39.157	5.086	0.708	1.665
ID411851	411851	67	0.680	424.077	22.274	0	2160.090	9	3.950	1	None	-10921639	79.150	88	0	151	103924	41.270	5.849	0.732	1.621
ID416622	416622	67	0.690	421.635	21.951	0	2400.100	10	3.950	1	None	-10921639	75.828	84	0	160	99562	45.113	5.401	0.717	1.404
ID417420	417420	67	0.660	419.695	21.206	0	2640.110	11	3.950	1	None	-10921639	71.540	80	0	167	93932	43.410	4.991	0.710	1.368
ID419471	419471	67	0.600	418.337	22.448	0	2880.120	12	3.950	1	None	-10921639	69.203	70	0	164	90863	38.994	5.079	0.642	1.388
ID420188	420188	67	0.611	416.197	22.848	0	3120.130	13	3.950	1	None	-10921639	73.740	78	0	166	96820	34.146	5.965	0.677	1.744
ID420913	420913	67	0.604	413.628	22.776	0	3360.140	14	3.950	1	None	-10921639	66.901	69	0	153	87841	37.062	4.937	0.681	1.463
ID421642	421642	67	0.640	412.657	23.099	0	3600.150	15	3.950	1	None	-10921639	72.410	79	0	173	95074	42.353	5.011	0.654	1.352
ID424541	424541	67	0.562	412.176	22.841	0	3840.160	16	3.950	1	None	-10921639	70.430	76	0	149	92474	36.010	5.081	0.582	1.439
ID422368	422368	67	0.661	410.283	21.029	0	4080.170	17	3.950	1	None	-10921639	74.943	85	0	156	98400	36.160	6.092	0.735	1.755
ID423809	423809	67	0.659	406.488	21.799	0	4320.180	18	3.950	1	None	-10921639	77.338	86	0	151	101545	38.310	5.069	0.672	1.623
ID423086	423086	67	0.607	404.189	22.113	0	4560.190	19	3.950	1	None	-10921639	74.061	80	0	138	97242	33.032	6.345	0.656	1.777
ID425963	425963	67	0.602	403.031	21.811	0	4800.200	20	3.950	1	None	-10921639	72.401	75	0	151	95063	34.298	5.005	0.658	1.676
ID427392	427392	67	0.539	403.072	21.773	0	5040.210	21	3.950	1	None	-10921639	69.504	78	0	168	91259	37.040	6.043	0.583	1.382
ID426686	426686	67	0.650	401.395	23.008	0	5280.220	22	3.950	1	None	-10921639	76.222	80	0	159	100080	40.301	4.969	0.663	1.508
ID425245	425245	67	0.605	400.541	23.346	0	5520.230	23	3.950	1	None	-10921639	70.708	75	0	168	92839	40.200	4.935	0.656	1.393
ID428809	428809	67	0.648	399.341	21.837	0	5760.240	24	3.950	1	None	-10921639	74.307	81	0	168	97565	42.598	5.179	0.687	1.420
ID428105	428105	67	0.530	398.463	21.046	0	6000.250	25	3.950	1	None	-10921639	66.420	74	0	151	87209	40.213	5.039	0.553	1.176
ID429534	429534	67	0.559	397.958	20.924	0	6240.260	26	3.950	1	None	-10921639	70.216	81	0	169	92194	45.178	4.875	0.561	1.117
ID430253	430253	67	0.630	397.854	21.559	0	6480.270	27	3.950	1	None	-10921639	71.728	82	0	174	94179	48.441	4.821	0.562	1.065
ID430964	430964	67	0.589	396.821	21.058	0	6720.280	28	3.950	1	None	-10921639	67.266	75	0	168	88320	44.389	4.945	0.557	1.085
ID434539	434539	67	0.666	395.621	20.602	0	6960.290	29	3.950	1	None	-10921639	70.103	70	0	198	92045	48.988	4.875	0.652	1.129
ID435960	435960	67	0.576	395.460	20.301	0	7200.300	30	3.950	1	None	-10921639	66.796	75	0	146	87703	37.939	5.160	0.635	1.367
ID431671	431671	67	0.570	395.150	20.692	0	7440.310	31	3.950	1	None	-10921639	67.567	76	0	159	88715	41.298	4.969	0.572	1.190
ID432383	432383	67	0.575	394.014	21.053	0	7680.320	32	3.950	1	None	-10921639	65.009	72	0	145	85357	39.232	5.106	0.644	1.298
ID433814	433814	67	0.618	393.254	20.474	0	7920.330	33	3.950	1	None	-10921639	72.981	83	0	152	95824	39.218	5.264	0.690	1.520
ID435240	435240	67	0.603	393.335	21.135	0	8160.340	34	3.950	1	None	-10921639	70.198	79	0	136	92170	34.329	6.251	0.728	1.723
ID433085	433085	67	0.638	394.348	21.650	0	8400.350	35	3.950	1	None	-10921639	72.606	81	0	136	95332	32.696	6.116	0.760	1.917
ID436657	436657	67	0.538	394.662	22.275	0	8640.360	36	3.950	1	None	-10921639	65.746	76	0	143	86324	34.160	5.791	0.626	1.483
ID438858	438858	67	0.457	396.429	23.253	0	8880.370	37	3.950	1	None	-10921639	63.009	70	0	137	82731	39.334	4.843	0.372	0.868
ID438125	438125	67	0.386	399.474	25.372	0	9120.380	38	3.950	1	None	-10921639	49.182	44	0	157	64576	44.099	15.010	0.248	0.444
ID437390	437390	67	0.387	403.627	26.035	0	9360.390	39	3.950	1	None	-10921639	44.191	38	0	145	58023	42.133	3.410	0.377	0.574
ID439605	439605	67	0.433	407.175	26.301	0	9600.400	40	3.950	1	None	-10921639	50.952	46	0	143	66900	44.738	3.392	0.442	0.698
ID441951	441951	67	0.444	409.381	27.883	0	9840.410	41	3.950	1	None	-10921639	51.826	51	0	138	68048	42.707	4.468	0.490	0.798
ID440356	440356	67	0.350	411.259	28.128	0	10080.420	42	3.950	1	None	-10921639	49.082	52	0	138	64445	37.383	3.329	0.383	0.727
ID443493	443493	67	0.275	411.854	29.621	0	10320.430	43	3.950	1	None	-10921639	41.120	43	0	126	53990	32.484	4.652	0.232	0.476
ID410998	410998	68	1.016	431.707	20.904	0	0.000	0	3.950	1	None	-10921639	86.273	58	0	255	113277	89.213	4.578	0.665	0.772
ID418254	418254	68	1.307	430.000	21.044	0	240.010	1	3.950	1	None	-10921639	118.788	132	0	252	155969	87.322	4.948	0.872	1.267
ID413808	413808	68	0.504	425.575	21.002	0	480.020	2	3.950	1	None	-10921639	46.779	36	0	159	61421	43.492	4.426	0.614	0.818
ID415211	415211	68	0.292	418.561	20.967	0	720.030	3	3.950	1	None	-10921639	35.582	32	0	111	46719	26.619	4.717	0.502	0.894
ID410992	410992	69	0.313	350.203	20.675	0	0.000	0	3.950	1	None	-10921639	30.274	22	0	102	39750	29.822	4.675	0.382	0.561
ID418249	418249	69	0.356	351.611	20.590	0	240.010	1	3.950	1	None	-10921639	35.630	29	0	112	46782	31.488	4.740	0.446	0.698
ID413809	413809	69	0.330	349.055	21.250	0	480.020	2	3.950	1	None	-10921639	34.117	29	0	118	44795	31.180	4.545	0.378	0.600
ID415208	415208	69	0.284	347.580	20.453	0	720.030	3	3.950	1	None	-10921639	33.120	32	0	94	43487	29.059	4.667	0.273	0.490
ID411680	411680	69	0.273	346.845	21.419	0	960.040	4	3.950	1	None	-10921639	29.133	22	0	111	38251	29.500	3.807	0.251	0.397
ID415917	415917	69	0.298	345.406	21.066	0	1200.050	5	3.950	1	None	-10921639	34.896	32	0	116	45818	29.555	4.528	0.334	0.592
ID417376	417376	69	0.310	344.159	20.243	0	1440.060	6	3.950	1	None	-10921639	33.514	31	0	109	44004	29.683	4.661	0.384	0.626
ID411012	411012	70	0.336	514.938	25.236	0	0.000	0	3.950	1	None	-10921639	32.378	33	0	90	42512	18.176	5.015	0.925	1.712
ID418299	418299	70	0.544	515.239	24.938	0	240.010	1	3.950	1	None	-10921639	50.070	50	0	143	65742	35.671	5.060	0.933	1.355
ID413822	413822	70	0.981	512.116	24.198	0	480.020	2	3.950	1	None	-10921639	92.276	102	0	218	121158	61.536	5.618	0.959	1.469
ID415227	415227	70	1.333	508.809	24.835	0	720.030	3	3.950	1	None	-10921639	111.379	103	0	255	146240	93.157	4.979	0.974	1.180
ID411691	411691	70	1.351	509.332	23.482	0	960.040	4	3.950	1	None	-10921639	119.931	129	0	255	157470	88.663	5.027	0.961	1.326
ID415929	415929	70	1.496	505.578	22.185	0	1200.050	5	3.950	1	None	-10921639	131.548	145	0	255	172722	106.460	4.816	0.977	1.221
ID417407	417407	70	1.547	503.170	22.200	0	1440.060	6	3.950	1	None	-10921639	133.340	141	0	255	175076	107.715	4.851	0.987	1.230
ID414493	414493	70	1.014	507.512	21.984	0	1680.070	7	3.950	1	None	-10921639	66.171	0	0	255	86882	101.078	3.270	0.793	0.579
ID413104	413104	70	1.054	504.996	22.280	0	1920.080	8	3.950	1	None	-10921639	70.970	0	0	255	93184	105.667	3.295	0.860	0.621
ID411860	411860	70	1.293	505.680	23.232	0	2160.090	9	3.950	1	None	-10921639	87.473	0	0	255	114852	109.324	4.489	0.839	0.730
ID416630	416630	70	1.232	503.116	23.527	0	2400.100	10	3.950	1	None	-10921639	85.029	18	0	255	111643	101.669	4.505	0.864	0.775
ID417431	417431	70	1.153	501.812	22.750	0	2640.110	11	3.950	1	None	-10921639	83.385	15	0	255	109485	97.719	4.533	0.712	0.710
ID419468	419468	70	1.162	500.896	21.829	0	2880.120	12	3.950	1	None	-10921639	84.581	19	0	255	111055	97.567	4.590	0.718	0.725
ID420179	420179	70	1.038	499.400	19.592	0	3120.130	13	3.950	1	None	-10921639	83.111	36	0	255	109125	91.149	4.586	0.574	0.665
ID420905	420905	70	0.925	497.047	18.142	0	3360.140	14	3.950	1	None	-10921639	81.284	43	0	242	106726	84.053	4.618	0.458	0.608
ID421625	421625	70	1.048	493.146	15.939	0	3600.150	15	3.950	1	None	-10921639	88.513	65	0	255	116218	83.893	4.732	0.644	0.827
ID424517	424517	70	1.107	490.809	13.479	0	3840.160	16	3.950	1	None	-10921639	98.895	88	0	255	129849	76.299	4.874	0.743	1.105
ID422345	422345	70	1.052	488.565	12.358	0	4080.170	17	3.950	1	None	-10921639	91.576	76	0	255	120239	76.584	4.754	0.708	0.991
ID423778	423778	70	0.944	484.902	11.260	0	4320.180	18	3.950	1	None	-10921639	85.379	70	0	241	112102	67.928	4.738	0.642	0.983
ID423059	423059	70	0.962	481.602	12.242	0	4560.190	19	3.950	1	None	-10921639	85.452	73	0	240	112199	66.908	4.694	0.730	1.078
ID425937	425937	70	0.968	480.974	11.628	0	4800.200	20	3.950	1	None	-10921639	87.657	77	0	233	115094	61.247	4.783	0.779	1.253
ID427364	427364	70	1.015	480.902	11.077	0	5040.210	21	3.950	1	None	-10921639	91.842	84	0	220	120588	62.345	4.809	0.815	1.323
ID426651	426651	70	1.143	477.907	10.903	0	5280.220	22	3.950	1	None	-10921639	111.412	109	0	245	146284	57.148	5.551	0.904	1.851
ID425206	425206	70	1.061	477.619	9.896	0	5520.230	23	3.950	1	None	-10921639	104.418	108	0	207	137101	52.017	5.678	0.893	1.894
ID428769	428769	70	1.078	475.339	9.240	0	5760.240	24	3.950	1	None	-10921639	105.305	107	0	226	138266	53.325	5.103	0.886	1.855
ID428072	428072	70	0.922	474.118	9.171	0	6000.250	25	3.950	1	None	-10921639	88.431	89	0	195	116110	53.309	4.951	0.843	1.517
ID429498	429498	70	0.884	474.756	9.424	0	6240.260	26	3.950	1	None	-10921639	91.692	96	0	199	120392	48.559	5.134	0.811	1.691
ID430219	430219	70	0.750	476.829	9.033	0	6480.270	27	3.950	1	None	-10921639	89.064	99	0	184	116941	40.738	6.813	0.788	1.927
ID430924	430924	70	0.605	477.458	7.522	0	6720.280	28	3.950	1	None	-10921639	79.609	81	0	150	104526	28.497	7.015	0.685	2.271
ID434496	434496	70	0.642	474.983	6.632	0	6960.290	29	3.950	1	None	-10921639	81.041	88	0	150	106407	32.011	6.803	0.732	2.140
ID435915	435915	70	0.701	473.003	6.238	0	7200.300	30	3.950	1	None	-10921639	82.008	88	0	177	107677	31.274	6.332	0.785	2.307
ID431626	431626	70	0.700	472.363	6.704	0	7440.310	31	3.950	1	None	-10921639	84.548	91	0	153	111011	33.849	6.748	0.758	2.154
ID432341	432341	70	0.623	471.879	6.417	0	7680.320	32	3.950	1	None	-10921639	75.873	82	0	160	99621	31.072	6.176	0.734	2.068
ID433769	433769	70	0.870	468.637	6.715	0	7920.330	33	3.950	1	None	-10921639	89.622	97	0	183	117674	44.496	5.440	0.824	1.820
ID435194	435194	70	0.726	468.513	6.344	0	8160.340	34	3.950	1	None	-10921639	82.402	85	0	148	108194	34.626	6.697	0.799	2.114
ID433038	433038	70	0.787	468.304	6.155	0	8400.350	35	3.950	1	None	-10921639	83.456	89	0	150	109578	39.760	5.948	0.825	1.897
ID436609	436609	70	0.815	469.155	5.669	0	8640.360	36	3.950	1	None	-10921639	86.204	90	0	173	113186	39.249	5.998	0.864	2.037
ID438805	438805	70	0.698	471.220	6.804	0	8880.370	37	3.950	1	None	-10921639	82.183	91	0	143	107906	33.875	6.268	0.761	2.096
ID438074	438074	70	0.609	472.374	8.045	0	9120.380	38	3.950	1	None	-10921639	75.112	81	0	141	98622	32.192	6.262	0.696	1.915
ID437341	437341	70	0.536	473.476	8.014	0	9360.390	39	3.950	1	None	-10921639	74.345	80	0	136	97615	28.461	6.295	0.611	1.981
ID439543	439543	70	0.572	473.288	6.641	0	9600.400	40	3.950	1	None	-10921639	74.515	78	0	156	97838	33.862	6.039	0.613	1.672
ID441885	441885	70	0.588	474.336	6.976	0	9840.410	41	3.950	1	None	-10921639	71.680	72	0	161	94116	39.937	5.102	0.587	1.328
ID440298	440298	70	0.444	475.717	8.441	0	10080.420	42	3.950	1	None	-10921639	63.909	70	0	153	83913	34.536	4.819	0.488	1.214
ID443434	443434	70	0.315	475.299	8.234	0	10320.430	43	3.950	1	None	-10921639	53.193	57	0	114	69842	29.106	5.874	0.372	0.990
ID441091	441091	70	0.391	475.076	9.626	0	10560.440	44	3.950	1	None	-10921639	61.804	66	0	149	81148	32.649	9.298	0.426	1.130
ID445028	445028	70	0.448	473.991	10.938	0	10800.450	45	3.950	1	None	-10921639	59.974	60	0	158	78746	34.257	6.560	0.458	1.100
ID445822	445822	70	0.369	474.574	11.341	0	11040.460	46	3.950	1	None	-10921639	51.159	52	0	133	67172	36.356	3.991	0.308	0.662
ID442650	442650	70	0.482	475.979	13.388	0	11280.470	47	3.950	1	None	-10921639	61.524	66	0	139	80781	37.340	5.004	0.471	1.055
ID444233	444233	70	0.595	478.020	15.274	0	11520.480	48	3.950	1	None	-10921639	72.433	74	0	155	95105	40.547	4.695	0.537	1.249
ID446648	446648	70	0.620	478.506	17.063	0	11760.490	49	3.950	1	None	-10921639	75.149	78	0	160	98671	42.046	5.088	0.544	1.260
ID448261	448261	70	0.524	477.456	18.935	0	12000.500	50	3.950	1	None	-10921639	63.672	61	0	160	83601	44.586	4.648	0.440	0.873
ID447455	447455	70	0.461	477.789	19.927	0	12240.510	51	3.950	1	None	-10921639	53.846	51	0	141	70700	44.097	4.667	0.365	0.653
ID449063	449063	70	0.559	478.567	19.806	0	12480.520	52	3.950	1	None	-10921639	61.270	62	0	153	80448	44.113	4.880	0.492	0.916
ID449869	449869	70	0.456	476.518	22.221	0	12720.530	53	3.950	1	None	-10921639	50.088	45	0	162	65765	45.899	4.576	0.316	0.524
ID450704	450704	70	0.408	477.236	24.040	0	12960.540	54	3.950	1	None	-10921639	48.310	45	0	137	63431	40.875	4.688	0.308	0.556
ID453956	453956	70	0.353	477.060	26.165	0	13200.550	55	3.950	1	None	-10921639	44.883	44	0	124	58931	36.599	4.637	0.306	0.574
ID451505	451505	70	0.377	477.220	26.899	0	13440.560	56	3.950	1	None	-10921639	48.493	43	0	135	63671	37.220	4.561	0.311	0.618
ID454783	454783	70	0.580	477.871	28.326	0	13680.570	57	3.950	1	None	-10921639	67.260	61	0	157	88312	42.743	4.692	0.490	1.034
ID452330	452330	70	0.590	477.015	30.805	0	13920.580	58	3.950	1	None	-10921639	68.812	69	0	165	90350	41.944	4.797	0.544	1.156
ID455604	455604	70	0.689	476.102	31.757	0	14160.590	59	3.950	1	None	-10921639	76.918	71	0	172	100993	42.818	4.744	0.590	1.333
ID453150	453150	70	0.720	475.067	32.216	0	14400.600	60	3.950	1	None	-10921639	77.168	70	0	199	101322	43.433	4.904	0.643	1.391
ID458842	458842	70	0.622	473.897	32.981	0	14640.610	61	3.950	1	None	-10921639	69.618	66	0	179	91408	43.207	4.714	0.531	1.118
ID456437	456437	70	0.614	472.943	32.912	0	14880.620	62	3.950	1	None	-10921639	69.553	67	0	159	91323	41.179	4.913	0.585	1.246
ID457258	457258	70	0.616	472.710	34.137	0	15120.630	63	3.950	1	None	-10921639	70.457	73	0	163	92510	43.971	4.907	0.585	1.183
ID459678	459678	70	0.651	471.517	33.708	0	15360.640	64	3.950	1	None	-10921639	72.162	73	0	195	94749	45.565	4.989	0.555	1.131
ID458069	458069	70	0.562	470.165	35.202	0	15600.650	65	3.950	1	None	-10921639	67.274	69	0	197	88331	42.989	4.899	0.457	0.981
ID461268	461268	70	0.604	467.880	37.666	0	15840.660	66	3.950	1	None	-10921639	76.000	81	0	168	99788	36.283	6.093	0.571	1.522
ID462064	462064	70	0.635	466.629	38.421	0	16080.670	67	3.950	1	None	-10921639	75.064	71	0	159	98559	36.716	5.050	0.611	1.551
ID465288	465288	70	0.677	466.098	38.448	0	16320.680	68	3.950	1	None	-10921639	76.867	80	0	163	100926	37.514	5.075	0.679	1.657
ID462873	462873	70	0.636	463.964	39.996	0	16560.690	69	3.950	1	None	-10921639	72.503	73	0	146	95197	34.274	6.074	0.710	1.756
ID460486	460486	70	0.610	462.414	40.245	0	16800.700	70	3.950	1	None	-10921639	68.120	70	0	156	89442	38.199	6.302	0.673	1.435
ID463692	463692	70	0.577	461.166	41.583	0	17040.710	71	3.950	1	None	-10921639	63.822	66	0	156	83798	40.601	4.857	0.611	1.192
ID466097	466097	70	0.631	460.343	42.783	0	17280.720	72	3.950	1	None	-10921639	67.821	70	0	182	89049	43.046	5.027	0.656	1.248
ID464479	464479	70	0.729	456.792	44.001	0	17520.730	73	3.950	1	None	-10921639	74.419	74	0	177	97712	42.705	4.966	0.796	1.544
ID467731	467731	70	0.611	456.358	45.021	0	17760.740	74	3.950	1	None	-10921639	66.641	65	0	150	87499	35.622	4.994	0.747	1.600
ID466909	466909	70	0.528	454.143	45.832	0	18000.750	75	3.950	1	None	-10921639	64.050	64	0	134	84097	27.295	7.326	0.754	2.017
ID469381	469381	70	0.453	452.985	46.820	0	18240.760	76	3.950	1	None	-10921639	56.366	58	0	130	74008	25.209	6.877	0.697	1.836
ID468559	468559	70	0.377	452.478	47.759	0	18480.770	77	3.950	1	None	-10921639	51.751	50	0	133	67949	34.723	5.113	0.440	0.911
ID471009	471009	70	0.366	454.024	48.012	0	18720.780	78	3.950	1	None	-10921639	53.411	55	0	141	70128	37.502	5.162	0.402	0.817
ID470200	470200	70	0.356	450.636	47.859	0	18960.790	79	3.950	1	None	-10921639	56.399	64	0	145	74052	35.561	5.217	0.358	0.836
ID474272	474272	70	0.422	449.780	49.456	0	19200.800	80	3.950	1	None	-10921639	53.641	62	0	134	70431	36.322	5.020	0.486	0.966
ID471836	471836	70	0.429	449.879	50.254	0	19440.810	81	3.950	1	None	-10921639	48.737	50	0	128	63992	38.919	4.692	0.440	0.765
ID473470	473470	70	0.459	449.867	50.215	0	19680.820	82	3.950	1	None	-10921639	59.025	61	0	125	77500	22.987	6.781	0.644	2.012
ID475918	475918	70	0.577	449.121	50.285	0	19920.830	83	3.950	1	None	-10921639	74.275	75	0	163	97523	25.801	6.731	0.720	2.410
ID475091	475091	70	0.657	447.392	51.770	0	20160.840	84	3.950	1	None	-10921639	75.842	73	0	174	99581	36.808	6.194	0.648	1.621
ID472668	472668	70	0.744	444.365	53.090	0	20400.850	85	3.950	1	None	-10921639	74.069	71	0	183	97253	44.787	4.898	0.728	1.394
ID477612	477612	70	0.725	442.206	52.585	0	20640.860	86	3.950	1	None	-10921639	74.852	70	0	178	98281	42.043	4.955	0.753	1.529
ID476770	476770	70	0.615	441.021	52.821	0	20880.870	87	3.950	1	None	-10921639	73.936	74	0	160	97078	35.795	5.116	0.609	1.564
ID478431	478431	70	0.475	439.975	50.971	0	21120.880	88	3.950	1	None	-10921639	72.567	74	0	155	95281	27.597	7.190	0.606	1.985
ID479258	479258	70	0.504	437.036	52.234	0	21360.890	89	3.950	1	None	-10921639	70.930	70	0	148	93131	31.911	6.341	0.578	1.628
ID480101	480101	70	0.491	436.535	52.026	0	21600.900	90	3.950	1	None	-10921639	74.382	73	0	142	97663	24.769	7.205	0.612	2.280
ID484322	484322	70	0.601	437.275	51.630	0	21840.910	91	3.950	1	None	-10921639	82.182	81	11	166	107905	27.077	7.016	0.641	2.370
ID480953	480953	70	0.708	438.422	51.109	0	22080.920	92	3.950	1	None	-10921639	89.636	90	0	156	117692	27.723	7.317	0.710	2.685
ID483494	483494	70	0.648	437.919	53.487	0	22320.930	93	3.950	1	None	-10921639	81.465	82	0	163	106964	27.726	6.679	0.702	2.425
ID482646	482646	70	0.664	437.294	54.922	0	22560.940	94	3.950	1	None	-10921639	84.455	87	2	142	110889	25.333	7.112	0.741	2.837
ID481801	481801	70	0.567	437.815	55.198	0	22800.950	95	3.950	1	None	-10921639	68.175	70	0	138	89514	32.807	5.090	0.642	1.624
ID485156	485156	70	0.622	436.063	55.341	0	23040.960	96	3.950	1	None	-10921639	72.698	75	0	142	95453	34.240	5.897	0.688	1.731
ID485996	485996	70	0.508	435.579	56.392	0	23280.970	97	3.950	1	None	-10921639	64.072	68	0	127	84127	30.954	5.752	0.580	1.520
ID486834	486834	70	0.652	433.486	58.191	0	23520.980	98	3.950	1	None	-10921639	77.040	79	0	155	101153	37.051	5.046	0.643	1.628
ID488518	488518	70	0.508	433.399	58.379	0	23760.990	99	3.950	1	None	-10921639	65.938	67	0	151	86576	28.536	6.716	0.592	1.718
ID487677	487677	70	0.592	431.585	59.274	0	24001.000	100	3.950	1	None	-10921639	71.188	76	0	145	93470	35.085	5.068	0.600	1.522
ID489363	489363	70	0.449	430.625	59.595	0	24241.010	101	3.950	1	None	-10921639	60.602	69	0	124	79571	35.251	4.778	0.429	1.032
ID491878	491878	70	0.350	430.915	59.463	0	24481.020	102	3.950	1	None	-10921639	54.475	61	0	131	71526	36.762	4.745	0.256	0.604
ID490210	490210	70	0.285	428.277	59.543	0	24721.030	103	3.950	1	None	-10921639	48.352	51	0	140	63486	34.166	4.406	0.180	0.433
ID491040	491040	70	0.338	427.510	58.727	0	24961.040	104	3.950	1	None	-10921639	58.532	63	0	128	76852	28.017	5.285	0.335	1.048
ID494370	494370	70	0.456	425.899	57.628	0	25201.050	105	3.950	1	None	-10921639	56.274	60	0	144	73888	36.163	4.756	0.420	0.921
ID492684	492684	70	0.502	423.689	57.555	0	25441.060	106	3.950	1	None	-10921639	58.614	59	0	148	76960	45.936	4.538	0.406	0.737
ID493526	493526	70	0.307	420.147	60.191	0	25681.070	107	3.950	1	None	-10921639	48.551	50	0	125	63747	37.676	4.315	0.254	0.522
ID496020	496020	70	0.345	417.889	62.168	0	25921.080	108	3.950	1	None	-10921639	60.037	63	0	255	78828	48.275	5.184	0.312	0.592
ID495211	495211	70	0.331	417.490	63.249	0	26161.090	109	3.950	1	None	-10921639	59.710	65	0	123	78399	34.431	5.019	0.254	0.702
ID496843	496843	70	0.399	416.510	64.497	0	26401.100	110	3.950	1	None	-10921639	60.463	64	0	168	79388	41.924	4.418	0.245	0.567
ID497666	497666	70	0.414	414.037	67.161	0	26641.110	111	3.950	1	None	-10921639	61.593	63	0	153	80872	39.134	5.135	0.321	0.764
ID411015	411015	71	0.296	285.985	26.484	0	0.000	0	3.950	1	None	-10921639	38.266	39	0	95	50243	21.238	5.499	0.543	1.268
ID418308	418308	71	0.334	287.807	26.421	0	240.010	1	3.950	1	None	-10921639	41.393	45	0	100	54349	22.118	4.941	0.555	1.336
ID413823	413823	71	0.341	284.636	25.044	0	480.020	2	3.950	1	None	-10921639	36.340	35	0	106	47715	25.376	4.847	0.598	1.072
ID415228	415228	71	0.452	283.373	24.943	0	720.030	3	3.950	1	None	-10921639	46.367	46	0	119	60880	25.960	6.000	0.777	1.562
ID411694	411694	71	0.442	284.537	23.759	0	960.040	4	3.950	1	None	-10921639	43.289	41	0	121	56839	27.280	5.123	0.775	1.386
ID415924	415924	71	0.438	283.522	21.773	0	1200.050	5	3.950	1	None	-10921639	43.182	43	0	109	56698	28.299	4.939	0.781	1.338
ID417413	417413	71	0.353	280.388	22.726	0	1440.060	6	3.950	1	None	-10921639	42.133	45	0	89	55321	23.696	5.387	0.579	1.304
ID414497	414497	71	0.296	280.221	22.555	0	1680.070	7	3.950	1	None	-10921639	40.870	44	0	91	53662	22.930	4.981	0.462	1.126
ID411008	411008	72	0.694	373.699	24.493	0	0.000	0	3.950	1	None	-10921639	70.689	81	0	182	92815	50.750	4.951	0.765	1.207
ID418296	418296	72	0.596	373.470	24.962	0	240.010	1	3.950	1	None	-10921639	67.877	77	0	185	89122	49.097	4.905	0.554	0.986
ID413820	413820	72	0.625	370.853	24.306	0	480.020	2	3.950	1	None	-10921639	66.657	72	0	164	87520	45.214	4.907	0.675	1.188
ID415222	415222	72	0.623	368.243	23.683	0	720.030	3	3.950	1	None	-10921639	73.733	82	0	150	96812	37.538	5.076	0.660	1.562
ID411684	411684	72	0.632	367.555	22.444	0	960.040	4	3.950	1	None	-10921639	72.711	80	0	148	95470	34.973	5.479	0.735	1.761
ID415918	415918	72	0.656	365.660	21.054	0	1200.050	5	3.950	1	None	-10921639	71.304	77	0	136	93622	36.849	6.012	0.755	1.664
ID417378	417378	72	0.639	362.966	20.136	0	1440.060	6	3.950	1	None	-10921639	70.407	73	0	141	92445	34.924	5.421	0.770	1.754
ID414488	414488	72	0.616	363.738	19.849	0	1680.070	7	3.950	1	None	-10921639	68.008	76	0	146	89295	38.506	5.016	0.699	1.453
ID413091	413091	72	0.591	360.848	17.719	0	1920.080	8	3.950	1	None	-10921639	62.117	67	0	133	81559	42.269	4.894	0.599	1.101
ID411823	411823	72	0.621	360.326	17.604	0	2160.090	9	3.950	1	None	-10921639	62.741	68	0	154	82379	44.761	4.832	0.688	1.143
ID416607	416607	72	0.689	358.932	17.400	0	2400.100	10	3.950	1	None	-10921639	70.884	72	0	168	93071	43.409	5.012	0.737	1.386
ID417396	417396	72	0.697	356.375	18.069	0	2640.110	11	3.950	1	None	-10921639	74.766	86	0	155	98168	40.606	5.232	0.725	1.548
ID419457	419457	72	0.608	354.851	18.643	0	2880.120	12	3.950	1	None	-10921639	68.299	70	0	168	89676	40.688	4.862	0.573	1.223
ID420175	420175	72	0.670	352.904	18.773	0	3120.130	13	3.950	1	None	-10921639	76.916	88	0	151	100991	42.667	5.081	0.670	1.446
ID420904	420904	72	0.563	350.677	18.089	0	3360.140	14	3.950	1	None	-10921639	62.696	64	0	166	82320	46.413	4.914	0.431	0.814
ID421635	421635	72	0.447	347.650	20.006	0	3600.150	15	3.950	1	None	-10921639	54.683	52	0	154	71799	47.764	4.687	0.252	0.460
ID424531	424531	72	0.545	348.523	19.188	0	3840.160	16	3.950	1	None	-10921639	58.229	58	0	169	76455	50.518	4.541	0.455	0.721
ID422364	422364	72	0.562	345.786	19.794	0	4080.170	17	3.950	1	None	-10921639	59.937	64	0	155	78697	48.589	4.603	0.482	0.803
ID423816	423816	72	0.580	342.544	22.796	0	4320.180	18	3.950	1	None	-10921639	63.483	70	0	171	83353	47.118	4.927	0.490	0.886
ID423096	423096	72	0.593	338.450	25.588	0	4560.190	19	3.950	1	None	-10921639	69.843	79	0	157	91704	42.408	5.004	0.626	1.268
ID425974	425974	72	0.664	335.120	25.613	0	4800.200	20	3.950	1	None	-10921639	68.482	69	0	166	89917	43.029	4.883	0.714	1.326
ID427405	427405	72	0.618	335.053	24.741	0	5040.210	21	3.950	1	None	-10921639	62.851	65	0	164	82523	49.141	4.784	0.560	0.918
ID426695	426695	72	0.557	333.008	23.935	0	5280.220	22	3.950	1	None	-10921639	60.803	60	0	198	79834	52.561	4.640	0.372	0.627
ID425252	425252	72	0.346	333.815	24.345	0	5520.230	23	3.950	1	None	-10921639	49.209	47	0	124	64611	29.136	5.015	0.495	1.118
ID428812	428812	72	0.661	336.490	22.539	0	5760.240	24	3.950	1	None	-10921639	70.193	75	0	147	92164	40.122	5.138	0.757	1.507
ID428108	428108	72	0.612	331.814	21.569	0	6000.250	25	3.950	1	None	-10921639	69.359	75	0	165	91068	42.837	4.917	0.579	1.187
ID429538	429538	72	0.434	336.247	21.578	0	6240.260	26	3.950	1	None	-10921639	48.947	48	0	153	64268	40.182	4.834	0.434	0.738
ID430259	430259	72	0.509	334.780	22.846	0	6480.270	27	3.950	1	None	-10921639	58.903	57	0	162	77339	47.062	4.665	0.452	0.780
ID430963	430963	72	0.480	334.609	20.614	0	6720.280	28	3.950	1	None	-10921639	61.803	67	0	175	81147	50.185	3.212	0.444	0.758
ID434538	434538	72	0.447	336.085	20.645	0	6960.290	29	3.950	1	None	-10921639	61.526	66	0	159	80784	42.191	4.597	0.364	0.778
ID435964	435964	72	0.457	339.120	21.678	0	7200.300	30	3.950	1	None	-10921639	67.594	72	0	173	88751	42.471	5.685	0.447	0.984
ID431672	431672	72	0.437	338.268	21.057	0	7440.310	31	3.950	1	None	-10921639	62.916	72	0	161	82609	47.849	4.515	0.357	0.692
ID432386	432386	72	0.478	337.207	21.778	0	7680.320	32	3.950	1	None	-10921639	69.899	82	0	154	91778	46.303	7.870	0.513	1.023
ID433817	433817	72	0.396	336.442	22.114	0	7920.330	33	3.950	1	None	-10921639	67.014	79	0	140	87990	44.217	7.326	0.407	0.876
ID435242	435242	72	0.425	337.256	22.188	0	8160.340	34	3.950	1	None	-10921639	62.619	70	0	154	82219	45.733	4.950	0.439	0.836
ID433090	433090	72	0.424	336.559	23.324	0	8400.350	35	3.950	1	None	-10921639	64.558	73	0	144	84764	44.447	4.851	0.455	0.908
ID436662	436662	72	0.432	339.278	23.048	0	8640.360	36	3.950	1	None	-10921639	61.103	66	0	146	80228	43.917	4.678	0.392	0.783
ID438852	438852	72	0.446	340.481	22.729	0	8880.370	37	3.950	1	None	-10921639	58.574	65	0	157	76908	45.883	4.491	0.400	0.730
ID438115	438115	72	0.465	343.067	22.870	0	9120.380	38	3.950	1	None	-10921639	61.661	68	0	156	80961	42.695	4.825	0.353	0.754
ID437381	437381	72	0.466	346.629	23.429	0	9360.390	39	3.950	1	None	-10921639	56.535	61	0	140	74231	40.444	4.842	0.435	0.848
ID439596	439596	72	0.434	349.271	24.217	0	9600.400	40	3.950	1	None	-10921639	56.985	61	0	138	74821	42.546	4.664	0.378	0.734
ID441940	441940	72	0.557	351.841	26.384	0	9840.410	41	3.950	1	None	-10921639	62.230	57	0	183	81708	47.567	4.731	0.517	0.892
ID440352	440352	72	0.548	353.563	27.265	0	10080.420	42	3.950	1	None	-10921639	62.935	62	0	191	82634	49.029	4.575	0.516	0.874
ID443489	443489	72	0.582	355.925	28.358	0	10320.430	43	3.950	1	None	-10921639	62.882	64	0	185	82564	49.154	4.547	0.584	0.943
ID441154	441154	72	0.522	355.599	29.937	0	10560.440	44	3.950	1	None	-10921639	53.132	42	0	151	69762	45.119	4.489	0.551	0.837
ID445086	445086	72	0.552	358.005	31.516	0	10800.450	45	3.950	1	None	-10921639	59.896	58	0	156	78643	47.584	3.295	0.577	0.921
ID445888	445888	72	0.593	359.861	32.371	0	11040.460	46	3.950	1	None	-10921639	58.318	52	0	159	76571	48.946	4.697	0.603	0.896
ID442714	442714	72	0.431	361.266	34.790	0	11280.470	47	3.950	1	None	-10921639	50.541	48	0	148	66360	40.653	4.390	0.403	0.714
ID444285	444285	72	0.368	364.479	34.052	0	11520.480	48	3.950	1	None	-10921639	39.472	34	0	131	51827	36.635	4.463	0.476	0.695
ID446699	446699	72	0.361	367.268	35.182	0	11760.490	49	3.950	1	None	-10921639	37.528	24	0	139	49274	40.170	3.107	0.375	0.510
ID448303	448303	72	0.289	368.439	34.384	0	12000.500	50	3.950	1	None	-10921639	29.816	12	0	137	39148	35.201	3.268	0.354	0.443
ID447498	447498	72	0.339	370.141	34.389	0	12240.510	51	3.950	1	None	-10921639	32.777	12	0	129	43036	38.294	2.731	0.409	0.497
ID411005	411005	73	0.345	483.504	23.463	0	0.000	0	3.950	1	None	-10921639	46.034	41	0	159	60442	39.767	4.574	0.188	0.367
ID418276	418276	73	0.450	482.548	23.249	0	240.010	1	3.950	1	None	-10921639	56.385	58	0	167	74034	43.472	4.680	0.327	0.640
ID413821	413821	73	0.302	478.556	24.141	0	480.020	2	3.950	1	None	-10921639	36.057	31	0	145	47343	33.917	4.555	0.261	0.440
ID415225	415225	73	0.273	476.475	24.039	0	720.030	3	3.950	1	None	-10921639	35.931	29	0	132	47178	35.183	3.933	0.165	0.289
ID411011	411011	74	0.386	333.311	25.289	0	0.000	0	3.950	1	None	-10921639	46.363	48	0	102	60874	25.661	5.514	0.654	1.429
ID418295	418295	74	0.278	334.409	24.885	0	240.010	1	3.950	1	None	-10921639	35.493	38	0	88	46602	23.080	4.852	0.433	0.930
ID413818	413818	74	0.275	332.480	24.095	0	480.020	2	3.950	1	None	-10921639	31.993	33	0	101	42007	24.492	4.747	0.482	0.850
ID415220	415220	74	0.278	330.896	23.445	0	720.030	3	3.950	1	None	-10921639	34.730	37	0	102	45601	25.891	4.699	0.394	0.758
ID411689	411689	74	0.281	331.437	23.173	0	960.040	4	3.950	1	None	-10921639	35.652	39	0	95	46811	25.318	4.684	0.440	0.861
ID415922	415922	74	0.249	329.159	21.661	0	1200.050	5	3.950	1	None	-10921639	32.050	32	0	79	42082	22.134	4.634	0.416	0.851
ID417404	417404	74	0.234	326.918	22.171	0	1440.060	6	3.950	1	None	-10921639	34.211	36	0	94	44919	22.500	4.794	0.371	0.824
ID414495	414495	74	0.240	326.410	22.342	0	1680.070	7	3.950	1	None	-10921639	34.440	36	0	92	45220	22.095	4.902	0.434	0.944
ID413098	413098	74	0.243	324.104	20.696	0	1920.080	8	3.950	1	None	-10921639	34.335	38	0	79	45082	20.677	4.932	0.451	1.032
ID418305	418305	75	0.244	279.031	25.814	0	240.010	1	3.950	1	None	-10921639	26.615	20	0	106	34945	26.995	3.292	0.288	0.441
ID413819	413819	75	0.355	274.760	24.301	0	480.020	2	3.950	1	None	-10921639	28.896	9	0	135	37940	35.567	3.170	0.451	0.505
ID415226	415226	75	0.317	273.312	24.770	0	720.030	3	3.950	1	None	-10921639	26.970	12	0	116	35411	32.179	3.986	0.414	0.491
ID411686	411686	75	0.380	273.406	22.614	0	960.040	4	3.950	1	None	-10921639	35.302	30	0	121	46352	30.636	4.609	0.575	0.841
ID415916	415916	75	0.438	271.623	20.735	0	1200.050	5	3.950	1	None	-10921639	38.276	28	0	137	50257	36.508	4.592	0.609	0.794
ID417388	417388	75	0.340	269.681	20.472	0	1440.060	6	3.950	1	None	-10921639	29.962	21	0	114	39340	31.972	4.458	0.519	0.640
ID414486	414486	75	0.300	270.517	19.115	0	1680.070	7	3.950	1	None	-10921639	27.765	19	0	96	36455	28.031	4.514	0.529	0.686
ID413096	413096	75	0.258	268.857	18.751	0	1920.080	8	3.950	1	None	-10921639	32.187	30	0	93	42262	27.147	4.404	0.398	0.675
ID411835	411835	75	0.243	270.572	18.977	0	2160.090	9	3.950	1	None	-10921639	28.308	22	0	100	37168	28.694	4.182	0.242	0.385
ID410991	410991	76	0.667	383.245	20.296	0	0.000	0	3.950	1	None	-10921639	67.989	82	0	151	89270	46.455	5.002	0.761	1.265
ID418265	418265	76	0.726	382.966	21.969	0	240.010	1	3.950	1	None	-10921639	70.414	77	0	180	92454	54.370	4.831	0.797	1.148
ID413816	413816	76	0.765	381.474	23.581	0	480.020	2	3.950	1	None	-10921639	78.035	88	0	199	102460	45.864	5.075	0.811	1.523
ID415215	415215	76	0.519	375.926	21.528	0	720.030	3	3.950	1	None	-10921639	65.982	77	0	169	86635	46.957	4.790	0.350	0.728
ID411677	411677	76	0.577	375.901	20.016	0	960.040	4	3.950	1	None	-10921639	63.669	69	0	183	83597	50.742	4.749	0.439	0.766
ID415910	415910	76	0.644	374.286	18.322	0	1200.050	5	3.950	1	None	-10921639	64.895	69	0	160	85207	45.992	4.831	0.625	1.086
ID417367	417367	76	0.746	372.483	18.270	0	1440.060	6	3.950	1	None	-10921639	73.967	81	0	166	97119	45.695	5.064	0.749	1.386
ID414485	414485	76	0.646	373.307	18.957	0	1680.070	7	3.950	1	None	-10921639	72.652	81	0	149	95392	39.823	5.134	0.701	1.504
ID413092	413092	76	0.541	370.700	18.184	0	1920.080	8	3.950	1	None	-10921639	70.277	81	0	177	92274	40.596	5.046	0.610	1.311
ID411843	411843	76	0.843	370.895	20.739	0	2160.090	9	3.950	1	None	-10921639	86.573	97	0	239	113671	49.424	5.151	0.898	1.658
ID416619	416619	76	0.740	367.937	21.485	0	2400.100	10	3.950	1	None	-10921639	75.699	88	0	153	99393	41.726	6.144	0.847	1.664
ID417416	417416	76	0.709	365.027	20.533	0	2640.110	11	3.950	1	None	-10921639	70.909	79	0	156	93104	46.874	5.054	0.711	1.257
ID419458	419458	76	0.563	363.068	18.513	0	2880.120	12	3.950	1	None	-10921639	62.369	65	0	175	81890	51.282	4.720	0.414	0.712
ID420167	420167	76	0.547	360.856	16.688	0	3120.130	13	3.950	1	None	-10921639	61.690	66	0	173	80999	48.345	4.876	0.424	0.760
ID420903	420903	76	0.392	357.122	17.990	0	3360.140	14	3.950	1	None	-10921639	57.942	51	0	179	76078	53.009	3.401	0.195	0.357
ID421637	421637	76	0.421	354.128	21.288	0	3600.150	15	3.950	1	None	-10921639	55.734	38	0	178	73179	57.643	3.415	0.170	0.281
ID424533	424533	76	0.509	354.892	20.191	0	3840.160	16	3.950	1	None	-10921639	56.436	31	0	200	74100	61.502	3.292	0.291	0.414
ID422365	422365	76	0.696	353.288	20.006	0	4080.170	17	3.950	1	None	-10921639	65.414	60	0	201	85889	59.577	4.592	0.600	0.824
ID423808	423808	76	0.670	351.145	20.770	0	4320.180	18	3.950	1	None	-10921639	63.491	57	0	176	83364	56.081	4.712	0.520	0.775
ID411013	411013	77	1.353	173.404	25.704	0	0.000	0	3.950	1	None	-10921639	118.944	119	0	255	156173	99.388	4.713	0.763	1.036
ID418292	418292	77	1.458	177.790	24.201	0	240.010	1	3.950	1	None	-10921639	126.139	129	0	255	165620	108.317	4.835	0.794	1.031
ID413817	413817	77	1.374	175.763	24.044	0	480.020	2	3.950	1	None	-10921639	110.851	78	0	255	145548	107.468	4.643	0.842	0.943
ID415224	415224	77	1.453	176.871	23.969	0	720.030	3	3.950	1	None	-10921639	124.867	121	0	255	163950	105.665	4.865	0.771	1.029
ID411695	411695	77	1.352	178.508	23.967	0	960.040	4	3.950	1	None	-10921639	114.571	88	0	255	150432	107.208	4.712	0.734	0.905
ID415931	415931	77	1.324	177.626	22.883	0	1200.050	5	3.950	1	None	-10921639	105.531	72	0	255	138562	102.976	4.720	0.801	0.912
ID417386	417386	77	1.356	176.381	20.404	0	1440.060	6	3.950	1	None	-10921639	107.053	77	0	255	140560	102.830	4.671	0.872	0.970
ID414477	414477	77	1.151	177.455	17.787	0	1680.070	7	3.950	1	None	-10921639	96.619	72	0	255	126861	88.646	4.541	0.743	0.930
ID413089	413089	77	1.107	176.176	17.148	0	1920.080	8	3.950	1	None	-10921639	96.697	80	0	255	126963	79.247	4.699	0.718	1.020
ID411814	411814	77	0.975	177.799	16.811	0	2160.090	9	3.950	1	None	-10921639	93.660	94	0	227	122976	59.987	4.963	0.786	1.375
ID416600	416600	77	0.954	177.870	15.619	0	2400.100	10	3.950	1	None	-10921639	93.791	86	0	235	123147	55.285	4.828	0.782	1.489
ID417380	417380	77	0.923	178.966	15.093	0	2640.110	11	3.950	1	None	-10921639	82.634	70	0	219	108499	58.331	4.802	0.815	1.272
ID419454	419454	77	0.498	178.105	17.694	0	2880.120	12	3.950	1	None	-10921639	65.615	59	0	255	86153	53.896	3.330	0.314	0.581
ID420176	420176	77	0.426	175.692	19.061	0	3120.130	13	3.950	1	None	-10921639	68.540	67	0	255	89993	52.754	15.010	0.201	0.435
ID411020	411020	78	0.343	352.359	28.944	0	0.000	0	3.950	1	None	-10921639	46.683	53	0	114	61295	26.453	4.978	0.468	1.125
ID418326	418326	78	0.312	352.000	29.081	0	240.010	1	3.950	1	None	-10921639	44.605	50	0	102	58567	25.380	4.797	0.430	1.057
ID413830	413830	78	0.282	349.610	28.580	0	480.020	2	3.950	1	None	-10921639	42.017	46	0	94	55168	23.277	5.114	0.430	1.086
ID415233	415233	78	0.320	346.568	28.520	0	720.030	3	3.950	1	None	-10921639	43.720	51	0	82	57405	21.515	5.207	0.493	1.343
ID411702	411702	78	0.341	345.032	28.482	0	960.040	4	3.950	1	None	-10921639	42.590	46	0	106	55921	25.506	5.171	0.470	1.068
ID415939	415939	78	0.432	342.672	27.055	0	1200.050	5	3.950	1	None	-10921639	47.050	48	0	139	61776	32.022	4.856	0.586	1.086
ID417422	417422	78	0.448	339.171	25.808	0	1440.060	6	3.950	1	None	-10921639	51.018	54	0	140	66987	29.854	4.958	0.622	1.310
ID414499	414499	78	0.302	337.432	23.115	0	1680.070	7	3.950	1	None	-10921639	31.960	30	0	108	41963	27.396	4.496	0.547	0.825
ID413112	413112	78	1.244	340.799	23.946	0	1920.080	8	3.950	1	None	-10921639	123.985	137	0	255	162792	68.702	6.221	0.847	1.655
ID411841	411841	78	1.142	337.337	20.689	0	2160.090	9	3.950	1	None	-10921639	114.390	123	0	254	150194	88.099	4.708	0.644	1.018
ID416610	416610	78	1.340	334.488	18.061	0	2400.100	10	3.950	1	None	-10921639	125.069	129	0	255	164216	78.194	4.875	0.881	1.498
ID417387	417387	78	1.339	332.592	15.653	0	2640.110	11	3.950	1	None	-10921639	115.426	117	0	255	151554	83.001	4.941	0.954	1.358
ID419445	419445	78	1.356	328.526	15.104	0	2880.120	12	3.950	1	None	-10921639	123.332	136	0	255	161935	76.718	4.974	0.954	1.570
ID420148	420148	78	1.412	323.811	12.044	0	3120.130	13	3.950	1	None	-10921639	116.446	113	0	255	152894	99.175	4.928	0.880	1.099
ID420874	420874	78	0.592	321.634	10.582	0	3360.140	14	3.950	1	None	-10921639	52.314	41	0	176	68688	49.230	4.534	0.664	0.848
ID421602	421602	78	0.288	319.644	10.336	0	3600.150	15	3.950	1	None	-10921639	28.995	19	0	119	38070	32.098	3.184	0.405	0.521
ID424498	424498	78	0.380	320.165	8.608	0	3840.160	16	3.950	1	None	-10921639	33.038	25	0	109	43379	30.354	4.561	0.751	0.933
ID422324	422324	78	0.875	319.732	5.713	0	4080.170	17	3.950	1	None	-10921639	75.524	65	0	216	99163	62.294	4.821	0.751	1.040
ID423755	423755	78	0.833	319.054	3.324	0	4320.180	18	3.950	1	None	-10921639	82.804	74	0	232	108722	68.195	4.697	0.819	1.093
ID423019	423019	78	1.335	318.782	0.000	0	4560.190	19	3.950	1	None	-10921639	83.594	61	0	250	109759	85.690	4.908	0.902	0.925
ID411026	411026	79	0.387	107.487	30.534	0	0.000	0	3.950	1	None	-10921639	58.155	57	0	148	76358	32.804	3.292	0.372	0.962
ID418320	418320	79	0.323	110.490	28.758	0	240.010	1	3.950	1	None	-10921639	67.804	69	0	131	89027	26.035	5.473	0.288	1.164
ID413831	413831	79	0.333	109.797	29.243	0	480.020	2	3.950	1	None	-10921639	62.868	65	0	157	82546	32.613	4.824	0.286	0.858
ID415236	415236	79	0.385	109.883	29.750	0	720.030	3	3.950	1	None	-10921639	69.493	70	0	152	91244	30.322	4.955	0.344	1.174
ID411707	411707	79	0.517	112.258	30.193	0	960.040	4	3.950	1	None	-10921639	76.410	79	0	185	100326	40.745	4.779	0.384	1.041
ID415945	415945	79	0.729	113.043	29.799	0	1200.050	5	3.950	1	None	-10921639	99.938	98	0	218	131219	51.237	4.784	0.400	1.115
ID417441	417441	79	0.583	114.196	28.824	0	1440.060	6	3.950	1	None	-10921639	96.829	100	0	200	127137	40.365	4.926	0.318	1.157
ID414514	414514	79	0.597	118.270	27.848	0	1680.070	7	3.950	1	None	-10921639	97.684	103	0	167	128259	32.548	6.952	0.432	1.811
ID413099	413099	79	0.475	118.954	20.966	0	1920.080	8	3.950	1	None	-10921639	73.611	74	0	157	96651	26.252	5.623	0.444	1.725
ID411812	411812	79	0.460	120.815	16.540	0	2160.090	9	3.950	1	None	-10921639	77.481	78	0	143	101732	26.680	15.010	0.392	1.637
ID411019	411019	80	0.669	321.977	28.337	0	0.000	0	3.950	1	None	-10921639	70.676	80	0	172	92798	44.685	5.115	0.647	1.242
ID418317	418317	80	0.521	325.394	27.538	0	240.010	1	3.950	1	None	-10921639	65.803	72	0	155	86399	49.838	4.759	0.357	0.694
ID413828	413828	80	0.617	324.277	27.586	0	480.020	2	3.950	1	None	-10921639	64.290	72	0	156	84413	50.964	4.852	0.606	0.952
ID415232	415232	80	0.625	323.131	28.265	0	720.030	3	3.950	1	None	-10921639	69.853	83	0	162	91717	45.043	5.063	0.654	1.227
ID411704	411704	80	0.652	324.368	28.853	0	960.040	4	3.950	1	None	-10921639	71.287	82	0	149	93600	45.067	4.909	0.685	1.286
ID415943	415943	80	0.631	322.835	29.184	0	1200.050	5	3.950	1	None	-10921639	72.203	82	0	176	94802	49.812	4.869	0.520	0.992
ID417448	417448	80	0.670	320.816	29.851	0	1440.060	6	3.950	1	None	-10921639	76.740	88	0	171	100760	45.029	5.252	0.582	1.253
ID414520	414520	80	0.833	320.395	30.296	0	1680.070	7	3.950	1	None	-10921639	80.412	86	0	175	105581	48.150	5.020	0.861	1.545
ID413126	413126	80	0.779	317.994	29.515	0	1920.080	8	3.950	1	None	-10921639	76.452	82	0	157	100382	45.055	5.172	0.845	1.554
ID411899	411899	80	0.804	317.136	30.482	0	2160.090	9	3.950	1	None	-10921639	80.706	91	0	171	105967	49.470	5.088	0.767	1.416
ID416643	416643	80	0.714	314.663	29.360	0	2400.100	10	3.950	1	None	-10921639	75.364	84	0	173	98953	53.318	4.794	0.627	1.090
ID417469	417469	80	0.787	312.170	28.704	0	2640.110	11	3.950	1	None	-10921639	79.280	94	0	173	104095	52.226	5.035	0.723	1.274
ID419484	419484	80	0.744	309.825	29.081	0	2880.120	12	3.950	1	None	-10921639	75.340	86	0	172	98921	52.166	4.917	0.685	1.175
ID420204	420204	80	0.774	308.074	28.669	0	3120.130	13	3.950	1	None	-10921639	77.395	85	0	161	101620	47.485	5.053	0.792	1.441
ID420932	420932	80	0.773	305.787	29.044	0	3360.140	14	3.950	1	None	-10921639	75.567	85	0	155	99219	43.870	5.734	0.873	1.605
ID421660	421660	80	0.822	302.907	29.283	0	3600.150	15	3.950	1	None	-10921639	76.277	84	0	191	100152	50.814	5.036	0.828	1.359
ID424557	424557	80	0.754	301.527	28.548	0	3840.160	16	3.950	1	None	-10921639	73.595	79	0	152	96630	44.385	5.020	0.837	1.511
ID422386	422386	80	0.801	299.684	27.928	0	4080.170	17	3.950	1	None	-10921639	75.417	82	0	162	99023	45.713	5.056	0.900	1.563
ID423828	423828	80	0.870	298.057	27.307	0	4320.180	18	3.950	1	None	-10921639	83.610	85	0	184	109780	47.767	5.204	0.909	1.667
ID423104	423104	80	0.761	297.526	26.705	0	4560.190	19	3.950	1	None	-10921639	77.468	85	0	164	101715	42.639	5.965	0.872	1.692
ID425981	425981	80	0.769	297.312	26.717	0	4800.200	20	3.950	1	None	-10921639	79.823	84	0	171	104808	37.734	6.055	0.887	1.989
ID427406	427406	80	0.803	298.606	25.051	0	5040.210	21	3.950	1	None	-10921639	78.655	90	0	172	103274	42.954	6.111	0.891	1.726
ID426694	426694	80	0.874	298.390	23.824	0	5280.220	22	3.950	1	None	-10921639	84.727	97	0	168	111246	47.387	5.488	0.925	1.718
ID425249	425249	80	0.849	297.226	24.074	0	5520.230	23	3.950	1	None	-10921639	79.594	85	0	192	104507	50.137	5.096	0.894	1.498
ID428810	428810	80	0.884	297.538	21.931	0	5760.240	24	3.950	1	None	-10921639	83.963	89	0	203	110243	49.678	4.956	0.893	1.595
ID428107	428107	80	0.821	297.376	21.495	0	6000.250	25	3.950	1	None	-10921639	73.947	81	0	195	97093	51.441	4.976	0.886	1.350
ID429536	429536	80	0.864	296.391	21.490	0	6240.260	26	3.950	1	None	-10921639	71.122	66	0	204	93383	59.560	4.671	0.905	1.135
ID430247	430247	80	0.716	296.718	19.881	0	6480.270	27	3.950	1	None	-10921639	61.152	50	0	207	80292	54.524	4.786	0.803	0.999
ID430956	430956	80	0.710	296.413	18.844	0	6720.280	28	3.950	1	None	-10921639	59.740	45	0	203	78438	57.989	4.670	0.746	0.880
ID434533	434533	80	0.783	296.364	18.314	0	6960.290	29	3.950	1	None	-10921639	64.766	46	0	217	85038	63.427	4.570	0.784	0.897
ID435949	435949	80	0.681	295.894	17.400	0	7200.300	30	3.950	1	None	-10921639	55.819	43	0	188	73290	52.106	4.726	0.776	0.936
ID431659	431659	80	0.709	294.304	18.231	0	7440.310	31	3.950	1	None	-10921639	61.463	58	0	170	80701	50.213	4.815	0.811	1.097
ID432377	432377	80	0.597	294.161	18.918	0	7680.320	32	3.950	1	None	-10921639	53.742	48	0	148	70563	44.847	4.697	0.756	1.032
ID433809	433809	80	0.469	293.622	19.429	0	7920.330	33	3.950	1	None	-10921639	51.817	54	0	128	68036	32.278	4.902	0.640	1.253
ID435229	435229	80	0.339	291.602	18.805	0	8160.340	34	3.950	1	None	-10921639	37.308	37	0	118	48985	30.686	4.897	0.414	0.712
ID433079	433079	80	0.316	293.703	20.574	0	8400.350	35	3.950	1	None	-10921639	38.907	42	0	110	51085	25.468	4.718	0.461	0.964
ID436656	436656	80	0.398	295.732	21.860	0	8640.360	36	3.950	1	None	-10921639	41.116	37	0	123	53985	33.864	4.641	0.452	0.756
ID438849	438849	80	0.548	297.378	22.267	0	8880.370	37	3.950	1	None	-10921639	55.056	56	0	147	72289	39.528	4.884	0.633	1.080
ID438114	438114	80	0.446	300.110	22.865	0	9120.380	38	3.950	1	None	-10921639	50.062	48	0	136	65731	32.476	4.884	0.562	1.110
ID437383	437383	80	0.457	304.649	23.720	0	9360.390	39	3.950	1	None	-10921639	50.048	54	0	115	65713	33.843	4.949	0.520	1.012
ID439598	439598	80	0.578	308.307	24.962	0	9600.400	40	3.950	1	None	-10921639	59.384	63	0	166	77971	42.476	4.847	0.580	1.026
ID441939	441939	80	0.547	313.460	26.399	0	9840.410	41	3.950	1	None	-10921639	52.929	50	0	166	69496	39.537	4.712	0.631	1.036
ID440355	440355	80	0.449	317.900	28.114	0	10080.420	42	3.950	1	None	-10921639	50.382	53	0	125	66151	31.098	4.843	0.558	1.160
ID443496	443496	80	0.325	320.577	29.952	0	10320.430	43	3.950	1	None	-10921639	42.636	46	0	101	55981	27.580	4.968	0.513	1.048
ID441156	441156	80	0.495	318.283	31.388	0	10560.440	44	3.950	1	None	-10921639	46.906	35	0	154	61587	43.978	4.545	0.489	0.700
ID445095	445095	80	0.370	320.968	33.473	0	10800.450	45	3.950	1	None	-10921639	42.281	38	0	147	55515	32.135	4.629	0.412	0.768
ID445903	445903	80	0.317	324.029	36.361	0	11040.460	46	3.950	1	None	-10921639	46.270	47	0	112	60753	27.077	4.896	0.422	1.013
ID442725	442725	80	0.342	325.394	38.105	0	11280.470	47	3.950	1	None	-10921639	45.361	48	0	116	59559	30.985	4.667	0.432	0.883
ID444303	444303	80	0.506	328.592	40.300	0	11520.480	48	3.950	1	None	-10921639	55.830	56	0	133	73305	34.422	5.086	0.641	1.267
ID446716	446716	80	0.517	331.130	41.761	0	11760.490	49	3.950	1	None	-10921639	58.433	60	0	139	76722	31.578	5.026	0.671	1.487
ID448331	448331	80	0.519	333.096	43.521	0	12000.500	50	3.950	1	None	-10921639	59.037	67	0	120	77515	32.600	5.082	0.705	1.497
ID447528	447528	80	0.506	334.434	44.577	0	12240.510	51	3.950	1	None	-10921639	57.896	65	0	142	76017	35.986	4.708	0.628	1.241
ID449144	449144	80	0.236	334.113	47.109	0	12480.520	52	3.950	1	None	-10921639	34.987	36	0	115	45938	24.032	4.639	0.302	0.676
ID449942	449942	80	0.282	334.917	47.425	0	12720.530	53	3.950	1	None	-10921639	37.713	40	0	95	49517	27.087	4.749	0.324	0.682
ID450774	450774	80	0.289	335.455	47.918	0	12960.540	54	3.950	1	None	-10921639	35.557	30	0	106	46686	27.835	4.570	0.301	0.592
ID454013	454013	80	0.262	338.649	43.886	0	13200.550	55	3.950	1	None	-10921639	38.345	37	0	95	50347	20.988	4.732	0.331	0.908
ID410995	410995	81	0.915	461.583	20.759	0	0.000	0	3.950	1	None	-10921639	104.173	84	0	255	136779	86.071	11.679	0.455	0.758
ID418257	418257	81	0.731	459.296	21.026	0	240.010	1	3.950	1	None	-10921639	88.229	69	0	255	115845	81.478	11.835	0.345	0.555
ID413829	413829	81	0.406	447.350	28.470	0	480.020	2	3.950	1	None	-10921639	59.142	66	0	139	77653	37.190	5.056	0.408	0.921
ID415234	415234	81	0.682	443.548	28.907	0	720.030	3	3.950	1	None	-10921639	74.941	71	0	252	98397	58.440	4.713	0.500	0.854
ID411698	411698	81	0.663	443.536	27.445	0	960.040	4	3.950	1	None	-10921639	74.874	76	0	182	98309	47.872	4.979	0.580	1.148
ID415937	415937	81	0.787	440.597	26.780	0	1200.050	5	3.950	1	None	-10921639	82.535	83	0	194	108368	51.485	5.006	0.650	1.262
ID417428	417428	81	0.729	437.696	26.432	0	1440.060	6	3.950	1	None	-10921639	76.816	76	0	184	100860	45.442	5.113	0.712	1.406
ID414511	414511	81	0.615	437.074	26.355	0	1680.070	7	3.950	1	None	-10921639	71.849	77	0	156	94338	40.869	5.082	0.636	1.367
ID413122	413122	81	0.527	434.646	27.763	0	1920.080	8	3.950	1	None	-10921639	66.890	71	0	131	87826	34.260	6.097	0.600	1.465
ID411889	411889	81	0.613	435.259	29.071	0	2160.090	9	3.950	1	None	-10921639	68.155	76	0	137	89487	40.575	5.047	0.685	1.365
ID416642	416642	81	0.570	433.456	27.683	0	2400.100	10	3.950	1	None	-10921639	65.178	73	0	133	85579	36.604	5.087	0.727	1.499
ID417458	417458	81	0.542	431.520	27.041	0	2640.110	11	3.950	1	None	-10921639	65.301	73	0	132	85740	35.161	5.447	0.704	1.535
ID419482	419482	81	0.568	429.650	27.271	0	2880.120	12	3.950	1	None	-10921639	64.648	72	0	141	84883	41.022	5.076	0.686	1.283
ID420201	420201	81	0.509	426.015	27.750	0	3120.130	13	3.950	1	None	-10921639	64.113	74	0	140	84181	39.220	5.099	0.589	1.212
ID420928	420928	81	0.556	423.137	27.950	0	3360.140	14	3.950	1	None	-10921639	63.093	73	0	136	82841	38.789	5.591	0.682	1.319
ID421656	421656	81	0.529	420.694	28.391	0	3600.150	15	3.950	1	None	-10921639	71.114	78	0	133	93373	35.924	6.028	0.602	1.487
ID424553	424553	81	0.516	420.395	27.005	0	3840.160	16	3.950	1	None	-10921639	68.761	73	0	128	90283	32.200	6.279	0.642	1.669
ID422382	422382	81	0.520	418.551	26.504	0	4080.170	17	3.950	1	None	-10921639	64.855	73	0	143	85155	34.395	5.780	0.643	1.476
ID423825	423825	81	0.591	415.057	26.793	0	4320.180	18	3.950	1	None	-10921639	70.190	79	0	146	92160	37.957	5.936	0.665	1.477
ID423106	423106	81	0.524	412.039	27.498	0	4560.190	19	3.950	1	None	-10921639	64.279	70	0	132	84398	37.274	5.024	0.531	1.196
ID425983	425983	81	0.540	410.579	27.474	0	4800.200	20	3.950	1	None	-10921639	64.928	78	0	132	85251	38.460	5.252	0.569	1.224
ID427413	427413	81	0.477	410.331	27.402	0	5040.210	21	3.950	1	None	-10921639	62.242	70	0	152	81724	37.259	5.117	0.466	1.063
ID426707	426707	81	0.499	408.509	29.533	0	5280.220	22	3.950	1	None	-10921639	66.070	81	0	140	86750	42.023	5.033	0.504	1.053
ID425264	425264	81	0.472	407.701	29.099	0	5520.230	23	3.950	1	None	-10921639	59.068	67	0	136	77556	41.122	5.049	0.458	0.902
ID428823	428823	81	0.523	406.717	26.626	0	5760.240	24	3.950	1	None	-10921639	65.674	76	0	140	86230	42.905	4.906	0.472	0.981
ID428117	428117	81	0.448	405.490	24.687	0	6000.250	25	3.950	1	None	-10921639	60.122	65	0	138	78940	39.715	4.886	0.382	0.836
ID429545	429545	81	0.449	405.052	24.016	0	6240.260	26	3.950	1	None	-10921639	63.585	74	0	151	83487	41.506	4.812	0.358	0.808
ID430260	430260	81	0.410	405.511	22.748	0	6480.270	27	3.950	1	None	-10921639	60.592	69	0	158	79557	38.312	4.997	0.342	0.807
ID430966	430966	81	0.414	404.906	21.523	0	6720.280	28	3.950	1	None	-10921639	59.246	65	0	156	77790	39.936	4.833	0.356	0.779
ID434540	434540	81	0.464	404.312	20.508	0	6960.290	29	3.950	1	None	-10921639	63.363	70	0	146	83196	36.768	5.066	0.467	1.097
ID435959	435959	81	0.522	404.281	20.103	0	7200.300	30	3.950	1	None	-10921639	66.142	74	0	142	86845	35.727	5.480	0.590	1.374
ID431669	431669	81	0.556	403.093	20.492	0	7440.310	31	3.950	1	None	-10921639	70.011	77	0	174	91925	42.795	5.033	0.498	1.087
ID432385	432385	81	0.541	402.830	21.365	0	7680.320	32	3.950	1	None	-10921639	65.274	72	0	160	85705	38.997	4.943	0.568	1.212
ID433816	433816	81	0.501	402.448	21.232	0	7920.330	33	3.950	1	None	-10921639	65.065	72	0	154	85430	41.426	4.948	0.449	0.974
ID435238	435238	81	0.393	402.477	21.007	0	8160.340	34	3.950	1	None	-10921639	60.882	70	0	151	79938	34.940	5.077	0.350	0.903
ID433086	433086	81	0.479	404.372	22.352	0	8400.350	35	3.950	1	None	-10921639	62.417	68	0	164	81953	40.747	4.760	0.413	0.895
ID436660	436660	81	0.403	404.144	22.493	0	8640.360	36	3.950	1	None	-10921639	57.341	63	0	136	75289	38.808	4.796	0.360	0.782
ID438859	438859	81	0.446	404.941	23.301	0	8880.370	37	3.950	1	None	-10921639	59.979	65	0	156	78752	39.311	4.849	0.413	0.891
ID438122	438122	81	0.424	407.415	24.776	0	9120.380	38	3.950	1	None	-10921639	56.424	57	0	145	74085	42.774	4.430	0.311	0.625
ID437391	437391	81	0.401	411.347	26.157	0	9360.390	39	3.950	1	None	-10921639	52.693	53	0	156	69186	38.840	4.472	0.319	0.656
ID439601	439601	81	0.451	414.213	26.142	0	9600.400	40	3.950	1	None	-10921639	63.499	66	0	158	83374	42.103	4.935	0.286	0.672
ID441949	441949	81	0.431	416.618	27.587	0	9840.410	41	3.950	1	None	-10921639	60.462	66	0	154	79387	36.646	4.805	0.342	0.841
ID440361	440361	81	0.410	418.104	28.908	0	10080.420	42	3.950	1	None	-10921639	63.883	66	0	148	83878	32.748	4.865	0.327	0.962
ID443491	443491	81	0.442	419.549	28.761	0	10320.430	43	3.950	1	None	-10921639	55.850	59	0	144	73331	38.865	4.936	0.371	0.778
ID441150	441150	81	0.396	418.835	28.465	0	10560.440	44	3.950	1	None	-10921639	53.842	57	0	155	70695	35.972	4.965	0.363	0.798
ID445082	445082	81	0.309	418.446	29.779	0	10800.450	45	3.950	1	None	-10921639	47.281	48	0	115	62080	29.994	4.990	0.361	0.836
ID445885	445885	81	0.310	419.998	31.120	0	11040.460	46	3.950	1	None	-10921639	49.334	54	0	112	64775	27.106	5.548	0.412	1.062
ID442706	442706	81	0.294	422.451	32.218	0	11280.470	47	3.950	1	None	-10921639	40.611	45	0	107	53322	30.848	4.708	0.390	0.738
ID444283	444283	81	0.301	424.656	33.382	0	11520.480	48	3.950	1	None	-10921639	45.139	47	0	128	59268	29.085	4.906	0.355	0.812
ID446696	446696	81	0.241	425.982	33.538	0	11760.490	49	3.950	1	None	-10921639	38.827	42	0	92	50980	26.088	4.777	0.212	0.520
ID448316	448316	81	0.436	426.930	38.330	0	12000.500	50	3.950	1	None	-10921639	52.542	52	0	122	68988	29.316	5.149	0.558	1.283
ID447515	447515	81	0.282	425.569	40.584	0	12240.510	51	3.950	1	None	-10921639	38.596	35	0	125	50676	30.402	4.750	0.364	0.678
ID449126	449126	81	0.251	426.746	40.855	0	12480.520	52	3.950	1	None	-10921639	34.655	34	0	115	45502	27.341	4.623	0.348	0.655
ID449920	449920	81	0.259	425.345	40.439	0	12720.530	53	3.950	1	None	-10921639	34.404	28	0	141	45172	32.287	4.555	0.278	0.464
ID411016	411016	82	0.765	422.615	26.516	0	0.000	0	3.950	1	None	-10921639	77.672	84	0	174	101983	45.855	5.324	0.834	1.540
ID418312	418312	82	0.638	420.309	26.596	0	240.010	1	3.950	1	None	-10921639	73.492	77	0	163	96495	40.281	5.101	0.629	1.409
ID413827	413827	82	0.565	415.309	27.067	0	480.020	2	3.950	1	None	-10921639	64.079	66	0	156	84136	38.835	4.914	0.619	1.262
ID415230	415230	82	0.518	410.382	27.442	0	720.030	3	3.950	1	None	-10921639	55.514	47	0	174	72890	50.291	4.708	0.387	0.616
ID411696	411696	82	0.559	408.566	25.867	0	960.040	4	3.950	1	None	-10921639	55.072	43	0	181	72310	54.527	4.539	0.393	0.570
ID415935	415935	82	0.526	404.828	25.887	0	1200.050	5	3.950	1	None	-10921639	51.660	35	0	185	67830	55.524	4.472	0.330	0.461
ID417419	417419	82	0.660	401.386	24.427	0	1440.060	6	3.950	1	None	-10921639	71.404	75	0	176	93754	54.795	4.939	0.477	0.842
ID414502	414502	82	0.654	401.406	23.509	0	1680.070	7	3.950	1	None	-10921639	71.661	77	0	163	94091	47.846	4.896	0.611	1.136
ID413106	413106	82	0.622	397.651	22.573	0	1920.080	8	3.950	1	None	-10921639	68.890	74	0	157	90453	42.977	5.227	0.650	1.263
ID411876	411876	82	0.622	396.352	25.460	0	2160.090	9	3.950	1	None	-10921639	71.496	81	0	150	93874	40.070	5.074	0.621	1.367
ID416636	416636	82	0.613	392.076	26.107	0	2400.100	10	3.950	1	None	-10921639	64.449	63	0	166	84621	49.503	4.653	0.538	0.911
ID417456	417456	82	0.637	387.278	26.544	0	2640.110	11	3.950	1	None	-10921639	69.273	72	0	176	90955	42.890	4.940	0.617	1.232
ID419480	419480	82	0.706	383.267	25.891	0	2880.120	12	3.950	1	None	-10921639	68.219	69	0	172	89571	49.619	4.908	0.786	1.210
ID420197	420197	82	0.755	378.049	24.954	0	3120.130	13	3.950	1	None	-10921639	73.930	83	0	176	97070	49.537	5.082	0.854	1.375
ID420922	420922	82	0.716	373.815	24.447	0	3360.140	14	3.950	1	None	-10921639	65.222	68	0	173	85637	50.038	4.937	0.788	1.149
ID421649	421649	82	0.759	370.488	24.953	0	3600.150	15	3.950	1	None	-10921639	70.043	75	0	159	91966	49.823	5.009	0.852	1.293
ID424549	424549	82	0.672	367.505	26.044	0	3840.160	16	3.950	1	None	-10921639	62.989	66	0	175	82704	45.680	4.866	0.826	1.248
ID422383	422383	82	0.565	361.265	26.948	0	4080.170	17	3.950	1	None	-10921639	58.881	64	0	127	77311	36.287	5.004	0.762	1.403
ID423829	423829	82	0.474	356.750	27.665	0	4320.180	18	3.950	1	None	-10921639	50.002	54	0	130	65652	37.524	4.933	0.549	0.945
ID423102	423102	82	0.547	353.958	26.535	0	4560.190	19	3.950	1	None	-10921639	50.005	45	0	177	65656	45.915	4.773	0.593	0.811
ID425975	425975	82	0.597	349.047	25.645	0	4800.200	20	3.950	1	None	-10921639	67.456	79	0	148	88570	47.891	5.019	0.555	1.005
ID427400	427400	82	0.717	345.122	23.947	0	5040.210	21	3.950	1	None	-10921639	68.915	76	0	173	90486	56.491	4.803	0.679	0.986
ID426692	426692	82	0.727	342.131	23.686	0	5280.220	22	3.950	1	None	-10921639	62.883	51	0	182	82565	61.173	4.613	0.643	0.804
ID413824	413824	83	0.867	165.225	25.965	0	480.020	2	3.950	1	None	-10921639	122.193	131	0	216	160439	45.875	7.607	0.625	2.049
ID415231	415231	83	0.938	165.838	27.692	0	720.030	3	3.950	1	None	-10921639	106.065	107	0	249	139263	64.256	4.913	0.567	1.194
ID411697	411697	83	1.167	168.541	26.626	0	960.040	4	3.950	1	None	-10921639	133.829	136	0	255	175717	66.546	5.336	0.668	1.611
ID415934	415934	83	1.535	167.601	25.377	0	1200.050	5	3.950	1	None	-10921639	168.576	191	0	255	221340	78.176	5.633	0.763	1.867
ID417417	417417	83	1.480	166.460	24.189	0	1440.060	6	3.950	1	None	-10921639	164.692	194	0	255	216240	85.142	5.488	0.746	1.653
ID414503	414503	83	1.377	168.418	24.028	0	1680.070	7	3.950	1	None	-10921639	158.602	178	0	255	208244	79.544	5.415	0.704	1.647
ID413111	413111	83	1.121	165.902	23.617	0	1920.080	8	3.950	1	None	-10921639	134.973	147	0	255	177219	67.888	5.606	0.678	1.606
ID411862	411862	83	0.572	165.901	23.377	0	2160.090	9	3.950	1	None	-10921639	97.191	95	0	255	127612	70.493	6.166	0.437	0.838
ID416614	416614	83	0.766	166.709	20.599	0	2400.100	10	3.950	1	None	-10921639	101.007	95	0	255	132622	71.892	4.989	0.449	0.870
ID417399	417399	83	0.483	168.338	18.542	0	2640.110	11	3.950	1	None	-10921639	62.735	45	0	255	82371	65.403	4.231	0.187	0.303
ID419465	419465	83	0.706	168.714	20.791	0	2880.120	12	3.950	1	None	-10921639	87.460	85	0	255	114835	74.532	4.939	0.527	0.810
ID420183	420183	83	0.465	170.378	20.864	0	3120.130	13	3.950	1	None	-10921639	76.752	77	0	199	100775	52.686	15.010	0.231	0.546
ID411017	411017	84	0.244	210.348	26.838	0	0.000	0	3.950	1	None	-10921639	27.963	18	0	106	36715	28.919	4.522	0.186	0.304
ID418302	418302	84	0.641	205.159	25.810	0	240.010	1	3.950	1	None	-10921639	69.735	71	0	179	91562	51.552	4.875	0.450	0.839
ID413825	413825	84	0.623	204.632	26.169	0	480.020	2	3.950	1	None	-10921639	62.730	63	0	175	82365	49.099	4.772	0.555	0.912
ID415229	415229	84	0.736	204.933	25.610	0	720.030	3	3.950	1	None	-10921639	68.249	62	0	185	89611	53.075	4.860	0.684	1.044
ID411693	411693	84	0.643	206.419	23.737	0	960.040	4	3.950	1	None	-10921639	70.345	73	0	165	92363	50.971	4.938	0.483	0.899
ID415923	415923	84	0.782	205.998	21.812	0	1200.050	5	3.950	1	None	-10921639	82.194	88	0	202	107921	59.358	4.945	0.573	1.009
ID417372	417372	84	0.802	204.217	19.284	0	1440.060	6	3.950	1	None	-10921639	83.353	91	0	235	109443	57.824	4.855	0.611	1.093
ID414482	414482	84	0.630	203.780	18.327	0	1680.070	7	3.950	1	None	-10921639	68.429	67	0	210	89847	51.927	4.796	0.491	0.868
ID413088	413088	84	0.660	202.256	16.787	0	1920.080	8	3.950	1	None	-10921639	68.398	69	0	182	89806	51.923	4.774	0.515	0.895
ID411821	411821	84	0.782	204.127	17.126	0	2160.090	9	3.950	1	None	-10921639	85.050	93	0	198	111670	56.133	4.953	0.600	1.136
ID416601	416601	84	0.975	203.420	15.507	0	2400.100	10	3.950	1	None	-10921639	99.034	103	0	226	130032	50.079	6.384	0.872	1.843
ID417384	417384	84	0.928	201.283	15.321	0	2640.110	11	3.950	1	None	-10921639	99.791	110	0	187	131025	49.543	6.260	0.803	1.795
ID419449	419449	84	0.898	200.048	16.390	0	2880.120	12	3.950	1	None	-10921639	98.970	110	0	183	129947	43.569	6.350	0.826	2.055
ID420166	420166	84	0.842	198.813	16.770	0	3120.130	13	3.950	1	None	-10921639	91.851	103	0	179	120601	47.700	5.100	0.736	1.633
ID420897	420897	84	0.808	197.644	16.449	0	3360.140	14	3.950	1	None	-10921639	86.871	95	0	166	114061	43.560	5.940	0.760	1.723
ID421621	421621	84	0.752	195.887	15.260	0	3600.150	15	3.950	1	None	-10921639	79.466	86	0	193	104339	54.600	15.010	0.532	1.011
ID424521	424521	84	0.731	197.694	14.258	0	3840.160	16	3.950	1	None	-10921639	79.049	83	0	169	103791	44.621	5.184	0.681	1.436
ID422350	422350	84	0.722	198.187	13.393	0	4080.170	17	3.950	1	None	-10921639	82.123	84	0	183	107827	42.091	5.988	0.665	1.559
ID423787	423787	84	0.717	197.722	12.961	0	4320.180	18	3.950	1	None	-10921639	86.732	99	0	162	113879	40.523	5.938	0.661	1.703
ID423056	423056	84	0.666	195.527	11.563	0	4560.190	19	3.950	1	None	-10921639	76.577	77	0	158	100546	37.673	5.324	0.649	1.600
ID425930	425930	84	0.662	194.410	9.986	0	4800.200	20	3.950	1	None	-10921639	73.834	66	0	191	96944	38.055	4.926	0.685	1.577
ID427361	427361	84	0.346	196.967	8.487	0	5040.210	21	3.950	1	None	-10921639	49.811	54	0	109	65402	27.193	4.863	0.396	1.039
ID426644	426644	84	0.327	196.395	6.435	0	5280.220	22	3.950	1	None	-10921639	43.976	45	0	104	57740	22.603	4.802	0.445	1.198
ID425202	425202	84	0.367	196.924	7.807	0	5520.230	23	3.950	1	None	-10921639	55.966	57	0	192	73483	28.990	8.389	0.543	1.359
ID428764	428764	84	0.439	196.440	6.970	0	5760.240	24	3.950	1	None	-10921639	61.557	65	0	224	80824	38.613	7.185	0.557	1.140
ID428055	428055	84	0.393	194.371	2.039	0	6000.250	25	3.950	1	None	-10921639	48.791	50	0	112	64062	30.820	5.002	0.676	1.277
ID429463	429463	84	0.569	193.813	0.000	0	6240.260	26	3.950	1	None	-10921639	41.414	46	0	127	54376	38.106	6.047	0.801	0.967
ID430189	430189	84	0.441	194.217	0.000	0	6480.270	27	3.950	1	None	-10921639	28.098	0	0	130	36893	34.958	15.010	0.729	0.678
ID411029	411029	85	0.370	485.739	30.972	0	0.000	0	3.950	1	None	-10921639	63.563	73	0	124	83458	31.632	5.943	0.337	1.013
ID418347	418347	85	0.282	485.629	30.099	0	240.010	1	3.950	1	None	-10921639	52.175	58	0	124	68506	33.572	5.193	0.258	0.637
ID413838	413838	85	0.366	482.168	31.014	0	480.020	2	3.950	1	None	-10921639	45.941	46	0	128	60321	35.403	4.789	0.396	0.737
ID415240	415240	85	0.347	479.653	30.804	0	720.030	3	3.950	1	None	-10921639	47.543	48	0	119	62424	33.597	5.066	0.375	0.772
ID411706	411706	85	0.319	478.799	30.079	0	960.040	4	3.950	1	None	-10921639	43.702	46	0	118	57381	29.916	4.812	0.356	0.767
ID411032	411032	86	0.458	261.713	32.312	0	0.000	0	3.950	1	None	-10921639	46.105	52	0	127	60536	34.241	4.899	0.652	1.063
ID418370	418370	86	0.467	262.638	32.697	0	240.010	1	3.950	1	None	-10921639	48.166	51	0	128	63242	33.161	4.864	0.659	1.154
ID413839	413839	86	0.441	260.788	31.645	0	480.020	2	3.950	1	None	-10921639	43.306	43	0	131	56861	33.019	4.897	0.633	1.017
ID415243	415243	86	0.369	259.563	31.478	0	720.030	3	3.950	1	None	-10921639	38.556	37	0	118	50624	33.449	4.713	0.476	0.743
ID411708	411708	86	0.438	259.383	30.377	0	960.040	4	3.950	1	None	-10921639	39.344	32	0	123	51659	36.224	4.676	0.704	0.898
ID415942	415942	86	0.475	257.261	29.095	0	1200.050	5	3.950	1	None	-10921639	43.720	45	0	122	57405	35.526	4.743	0.803	1.096
ID417444	417444	86	0.393	255.106	29.197	0	1440.060	6	3.950	1	None	-10921639	37.836	32	0	133	49679	35.976	4.731	0.577	0.769
ID414515	414515	86	0.380	255.298	28.021	0	1680.070	7	3.950	1	None	-10921639	35.094	27	0	127	46079	33.692	4.657	0.610	0.789
ID413124	413124	86	0.284	256.014	28.429	0	1920.080	8	3.950	1	None	-10921639	27.196	22	0	102	35708	26.373	4.701	0.584	0.760
ID411887	411887	86	0.333	256.771	28.813	0	2160.090	9	3.950	1	None	-10921639	33.292	29	0	106	43713	30.172	4.691	0.574	0.805
ID411030	411030	87	0.718	194.423	31.911	0	0.000	0	3.950	1	None	-10921639	68.989	53	0	240	90583	62.355	4.613	0.628	0.854
ID418352	418352	87	0.752	196.955	30.915	0	240.010	1	3.950	1	None	-10921639	71.095	57	0	237	93348	60.236	4.644	0.710	0.980
ID413836	413836	87	0.629	196.149	30.663	0	480.020	2	3.950	1	None	-10921639	57.350	40	0	187	75301	54.959	4.179	0.622	0.800
ID415238	415238	87	0.743	194.901	30.224	0	720.030	3	3.950	1	None	-10921639	62.530	19	0	255	82102	78.124	2.849	0.659	0.636
ID411701	411701	87	0.366	200.401	28.388	0	960.040	4	3.950	1	None	-10921639	35.308	3	0	241	46359	59.299	2.509	0.121	0.128
ID415936	415936	87	0.347	199.232	26.577	0	1200.050	5	3.950	1	None	-10921639	33.539	0	0	211	44037	56.691	2.616	0.069	0.077
ID417426	417426	87	0.379	198.527	26.052	0	1440.060	6	3.950	1	None	-10921639	45.149	18	0	187	59280	53.326	2.803	0.266	0.356
ID414504	414504	87	0.378	198.829	24.322	0	1680.070	7	3.950	1	None	-10921639	44.732	34	0	143	58733	42.234	3.540	0.319	0.512
ID413116	413116	87	0.434	199.755	24.691	0	1920.080	8	3.950	1	None	-10921639	53.398	52	0	147	70112	45.239	4.419	0.389	0.661
ID411868	411868	87	0.490	201.881	24.784	0	2160.090	9	3.950	1	None	-10921639	49.267	29	0	165	64688	50.846	4.341	0.354	0.506
ID411024	411024	88	0.751	411.044	30.003	0	0.000	0	3.950	1	None	-10921639	82.873	85	0	193	108812	47.772	6.127	0.727	1.460
ID418344	418344	88	0.658	409.764	30.101	0	240.010	1	3.950	1	None	-10921639	74.039	78	0	185	97213	46.273	5.264	0.674	1.289
ID413837	413837	88	0.542	406.659	30.743	0	480.020	2	3.950	1	None	-10921639	65.024	73	0	169	85377	46.873	4.857	0.589	1.028
ID415247	415247	88	0.529	404.714	32.417	0	720.030	3	3.950	1	None	-10921639	63.810	56	0	194	83783	58.555	15.010	0.339	0.552
ID411715	411715	88	0.526	404.509	31.337	0	960.040	4	3.950	1	None	-10921639	68.414	70	0	200	89827	59.434	3.275	0.346	0.592
ID415946	415946	88	0.482	399.765	30.157	0	1200.050	5	3.950	1	None	-10921639	74.576	83	0	205	97918	59.669	3.271	0.366	0.670
ID417450	417450	88	0.568	398.159	30.262	0	1440.060	6	3.950	1	None	-10921639	79.682	88	0	195	104623	60.229	4.674	0.434	0.801
ID414525	414525	88	0.642	399.216	31.418	0	1680.070	7	3.950	1	None	-10921639	75.176	90	0	173	98706	61.898	4.853	0.592	0.904
ID413129	413129	88	0.500	397.334	31.006	0	1920.080	8	3.950	1	None	-10921639	63.277	63	0	185	83083	54.802	4.498	0.365	0.618
ID411929	411929	88	0.434	397.992	33.522	0	2160.090	9	3.950	1	None	-10921639	61.233	66	0	168	80399	51.496	4.476	0.215	0.421
[truncated: 94,722 more rows]
