# Supplementary material for: A Yap-dependent mechanoregulatory program sustains cell migration for embryo axis assembly
Source: Nat Commun. 2023 May 16;14:2804. doi: 10.1038/s41467-023-38482-w (PMC10188487; doi:10.1038/s41467-023-38482-w)
Supplement: Supplementary file 13 — Source Data [file 41467_2023_38482_MOESM13_ESM.zip › Source Data/Fig2_S2/WT1 Spots in tracks statistics.csv]

Label	ID	TRACK_ID	QUALITY	POSITION_X	POSITION_Y	POSITION_Z	POSITION_T	FRAME	RADIUS	VISIBILITY	CELL_DIVISION_TIME	MANUAL_COLOR	MEAN_INTENSITY	MEDIAN_INTENSITY	MIN_INTENSITY	MAX_INTENSITY	TOTAL_INTENSITY	STANDARD_DEVIATION	ESTIMATED_DIAMETER	CONTRAST	SNR
ID299853	299853	0	0.264	0.000	0.000	0	960.040	4	3.950	1	None	-10921639	12.505	0	0	123	16419	26.557	2.051	0.656	0.373
ID304728	304728	0	0.330	0.000	4.442	0	1200.050	5	3.950	1	None	-10921639	19.431	0	0	158	25513	36.136	2.412	0.764	0.466
ID297540	297540	0	0.495	0.000	0.000	0	1440.060	6	3.950	1	None	-10921639	24.232	0	0	128	31817	34.616	7.996	0.831	0.635
ID298920	298920	0	0.710	0.000	0.000	0	1680.070	7	3.950	1	None	-10921639	30.411	0	0	255	39930	49.657	4.663	0.933	0.591
ID305603	305603	0	0.315	2.826	0.000	0	1920.080	8	3.950	1	None	-10921639	26.052	14	0	123	34206	29.526	4.886	0.916	0.844
ID298412	298412	0	0.469	5.249	0.000	0	2160.090	9	3.950	1	None	-10921639	26.053	0	0	178	34207	44.902	2.548	0.774	0.506
ID302912	302912	1	0.366	12.113	0.000	0	720.030	3	3.950	1	None	-10921639	36.179	2	0	222	47503	50.744	2.381	0.308	0.336
ID299854	299854	1	0.595	15.344	0.000	0	960.040	4	3.950	1	None	-10921639	50.453	3	0	250	66245	62.430	2.661	0.432	0.488
ID304705	304705	1	0.976	17.766	0.000	0	1200.050	5	3.950	1	None	-10921639	76.286	51	0	255	100163	77.232	4.773	0.669	0.792
ID297541	297541	1	1.008	17.564	0.000	0	1440.060	6	3.950	1	None	-10921639	71.835	44	0	255	94319	75.150	4.761	0.701	0.788
ID303823	303823	2	0.975	33.236	4.397	0	0.000	0	3.950	1	None	-10921639	92.079	104	0	255	120900	74.368	4.824	0.789	1.092
ID301161	301161	2	0.822	31.293	0.000	0	240.010	1	3.950	1	None	-10921639	62.673	52	0	220	82290	64.363	8.354	0.756	0.839
ID302018	302018	2	1.438	29.274	0.000	0	480.020	2	3.950	1	None	-10921639	97.590	89	0	255	128136	94.846	4.949	0.828	0.932
ID302913	302913	2	1.230	29.476	0.000	0	720.030	3	3.950	1	None	-10921639	94.235	99	0	255	123730	87.154	6.923	0.749	0.926
ID299855	299855	2	1.515	29.072	0.000	0	960.040	4	3.950	1	None	-10921639	120.526	127	0	255	158251	109.519	8.376	0.788	0.970
ID304706	304706	2	1.341	31.293	0.000	0	1200.050	5	3.950	1	None	-10921639	99.242	80	0	255	130305	97.773	5.478	0.720	0.850
ID301165	301165	3	0.339	166.760	0.000	0	240.010	1	3.950	1	None	-10921639	20.410	0	0	188	26798	35.297	2.487	0.749	0.495
ID302022	302022	3	0.729	168.577	0.000	0	480.020	2	3.950	1	None	-10921639	40.213	0	0	255	52800	67.893	2.565	0.745	0.506
ID302918	302918	3	1.026	169.990	0.000	0	720.030	3	3.950	1	None	-10921639	60.276	2	0	255	79143	76.203	4.647	0.784	0.695
ID299862	299862	3	0.955	169.587	0.000	0	960.040	4	3.950	1	None	-10921639	58.839	0	0	255	77255	81.817	3.271	0.643	0.563
ID304710	304710	3	0.656	169.183	0.000	0	1200.050	5	3.950	1	None	-10921639	51.354	0	0	255	67428	71.321	4.516	0.454	0.450
ID303806	303806	4	1.130	190.583	0.000	0	0.000	0	3.950	1	None	-10921639	86.784	73	0	255	113947	85.009	5.043	0.659	0.811
ID301166	301166	4	0.523	187.756	0.000	0	240.010	1	3.950	1	None	-10921639	40.671	0	0	204	53401	56.385	4.359	0.461	0.455
ID302023	302023	4	0.765	188.362	0.000	0	480.020	2	3.950	1	None	-10921639	48.187	0	0	248	63269	66.564	2.620	0.672	0.582
ID302919	302919	4	0.808	187.151	0.000	0	720.030	3	3.950	1	None	-10921639	52.771	0	0	255	69288	75.132	2.519	0.648	0.552
ID299863	299863	4	0.688	185.940	0.000	0	960.040	4	3.950	1	None	-10921639	45.858	0	0	255	60212	66.910	2.523	0.758	0.591
ID304711	304711	4	0.426	185.536	0.000	0	1200.050	5	3.950	1	None	-10921639	26.886	0	0	255	35301	49.321	2.328	0.718	0.456
ID303804	303804	5	0.302	65.210	0.000	0	0.000	0	3.950	1	None	-10921639	34.899	2	0	165	45823	44.320	15.010	0.242	0.307
ID301162	301162	5	0.698	66.825	0.000	0	240.010	1	3.950	1	None	-10921639	56.337	49	0	199	73970	54.631	4.835	0.665	0.824
ID302019	302019	5	0.596	68.440	0.000	0	480.020	2	3.950	1	None	-10921639	45.288	48	0	220	59463	47.652	5.077	0.704	0.785
ID302914	302914	5	0.636	70.459	0.000	0	720.030	3	3.950	1	None	-10921639	50.537	47	0	249	66355	55.254	4.518	0.649	0.720
ID299856	299856	5	0.584	71.267	0.000	0	960.040	4	3.950	1	None	-10921639	59.085	52	0	200	77579	51.367	6.056	0.515	0.782
ID304707	304707	5	0.611	71.670	0.000	0	1200.050	5	3.950	1	None	-10921639	56.020	50	0	209	73554	51.054	5.860	0.649	0.864
ID297543	297543	5	0.786	74.901	0.000	0	1440.060	6	3.950	1	None	-10921639	62.542	57	0	205	82117	56.153	6.171	0.741	0.948
ID298923	298923	5	0.664	75.708	0.000	0	1680.070	7	3.950	1	None	-10921639	56.009	51	0	201	73540	51.909	4.978	0.648	0.849
ID305606	305606	5	0.642	80.957	0.000	0	1920.080	8	3.950	1	None	-10921639	50.253	54	0	168	65982	47.859	6.361	0.702	0.866
ID298416	298416	5	0.543	83.178	0.000	0	2160.090	9	3.950	1	None	-10921639	35.543	11	0	165	46668	45.480	4.645	0.747	0.668
ID299857	299857	6	0.243	87.014	0.000	0	960.040	4	3.950	1	None	-10921639	20.200	21	0	136	26522	23.014	4.636	0.695	0.720
ID304708	304708	6	0.493	93.676	0.000	0	1200.050	5	3.950	1	None	-10921639	27.143	0	0	182	35639	50.773	2.496	0.774	0.466
ID297544	297544	6	0.592	95.090	0.000	0	1440.060	6	3.950	1	None	-10921639	30.918	0	0	224	40595	53.877	2.552	0.953	0.560
ID298924	298924	6	0.519	97.108	0.000	0	1680.070	7	3.950	1	None	-10921639	27.903	0	0	229	36637	54.205	2.500	0.784	0.452
ID305607	305607	6	0.959	99.329	0.000	0	1920.080	8	3.950	1	None	-10921639	51.305	0	0	255	67364	75.205	4.535	0.851	0.627
ID298417	298417	6	0.920	99.935	0.000	0	2160.090	9	3.950	1	None	-10921639	51.807	0	0	254	68023	71.642	4.547	0.851	0.665
ID295791	295791	6	0.459	101.752	0.000	0	2400.100	10	3.950	1	None	-10921639	23.999	0	0	255	31511	48.862	2.558	0.844	0.450
ID296650	296650	6	0.614	104.578	0.000	0	2640.110	11	3.950	1	None	-10921639	34.250	0	0	255	44970	57.987	2.933	0.748	0.505
ID306486	306486	6	0.962	107.405	0.000	0	2880.120	12	3.950	1	None	-10921639	53.808	7	0	255	70650	67.733	4.845	0.894	0.750
ID314565	314565	6	1.088	107.809	0.000	0	3120.130	13	3.950	1	None	-10921639	77.110	62	0	255	101246	75.455	6.387	0.872	0.952
ID309212	309212	6	1.136	108.616	0.000	0	3360.140	14	3.950	1	None	-10921639	84.426	96	0	251	110851	78.242	8.419	0.836	0.983
ID315440	315440	6	0.873	111.241	0.000	0	3600.150	15	3.950	1	None	-10921639	70.170	57	0	220	92133	69.661	8.168	0.733	0.852
ID311025	311025	6	0.871	112.378	1.693	0	3840.160	16	3.950	1	None	-10921639	91.646	99	0	255	120331	70.108	5.193	0.850	1.201
ID316356	316356	6	0.899	113.390	2.617	0	4080.170	17	3.950	1	None	-10921639	99.061	105	0	251	130067	67.601	5.094	0.872	1.365
ID312788	312788	6	0.712	114.550	2.803	0	4320.180	18	3.950	1	None	-10921639	86.752	102	0	217	113905	61.629	5.232	0.716	1.175
ID311903	311903	6	0.763	116.221	4.071	0	4560.190	19	3.950	1	None	-10921639	79.998	70	0	183	105037	55.988	5.064	0.839	1.304
ID310111	310111	6	0.562	120.901	3.771	0	4800.200	20	3.950	1	None	-10921639	61.800	69	0	188	81144	49.632	4.823	0.690	1.017
ID307409	307409	6	0.378	122.878	1.244	0	5040.210	21	3.950	1	None	-10921639	38.312	25	0	140	50303	34.031	4.692	0.763	0.974
ID313683	313683	6	0.248	123.152	0.000	0	5280.220	22	3.950	1	None	-10921639	20.720	27	0	91	27206	23.398	9.545	0.686	0.720
ID308300	308300	6	0.424	123.556	0.000	0	5520.230	23	3.950	1	None	-10921639	31.797	23	0	136	41749	33.366	5.115	0.795	0.844
ID317238	317238	6	0.492	127.190	0.000	0	5760.240	24	3.950	1	None	-10921639	35.121	21	0	131	46114	39.159	5.127	0.729	0.756
ID324584	324584	6	0.322	126.988	0.000	0	6000.250	25	3.950	1	None	-10921639	23.308	15	0	135	30604	30.482	3.659	0.676	0.617
ID303837	303837	7	0.243	99.761	6.856	0	0.000	0	3.950	1	None	-10921639	24.823	31	0	92	32592	23.129	5.358	0.565	0.775
ID301163	301163	7	0.716	102.761	0.000	0	240.010	1	3.950	1	None	-10921639	45.705	1	0	244	60011	62.223	3.093	0.779	0.643
ID302020	302020	7	1.101	103.165	0.000	0	480.020	2	3.950	1	None	-10921639	63.516	4	0	255	83397	76.681	5.155	0.860	0.766
ID302915	302915	7	1.188	102.761	0.000	0	720.030	3	3.950	1	None	-10921639	82.133	84	0	253	107841	76.957	6.197	0.895	1.008
ID299858	299858	7	0.950	103.569	0.000	0	960.040	4	3.950	1	None	-10921639	64.685	42	0	255	84931	72.590	15.010	0.632	0.690
ID304709	304709	7	0.853	106.799	0.000	0	1200.050	5	3.950	1	None	-10921639	75.529	83	0	225	99170	66.429	8.638	0.706	0.941
ID297545	297545	7	0.637	110.029	0.000	0	1440.060	6	3.950	1	None	-10921639	48.240	56	0	160	63339	44.682	6.316	0.811	0.967
ID301173	301173	8	0.476	351.084	0.000	0	240.010	1	3.950	1	None	-10921639	27.084	0	0	174	35561	45.419	2.432	0.916	0.570
ID302029	302029	8	0.496	348.056	0.000	0	480.020	2	3.950	1	None	-10921639	28.011	0	0	230	36778	49.820	2.747	0.852	0.517
ID302922	302922	8	0.723	348.056	0.000	0	720.030	3	3.950	1	None	-10921639	37.973	0	0	224	49858	62.048	2.466	0.964	0.601
ID299868	299868	8	0.862	346.845	0.000	0	960.040	4	3.950	1	None	-10921639	54.788	2	0	255	71937	65.538	4.628	0.901	0.792
ID304716	304716	8	1.066	347.047	0.000	0	1200.050	5	3.950	1	None	-10921639	82.919	95	0	245	108873	70.082	6.930	0.847	1.085
ID297549	297549	8	0.637	341.192	0.000	0	1440.060	6	3.950	1	None	-10921639	45.432	6	0	205	59652	55.938	4.589	0.702	0.670
ID298932	298932	8	0.879	337.558	0.000	0	1680.070	7	3.950	1	None	-10921639	58.752	0	0	255	77141	75.849	3.047	0.703	0.639
ID305616	305616	8	0.295	332.309	0.000	0	1920.080	8	3.950	1	None	-10921639	23.104	0	0	225	30336	44.775	1.580	0.724	0.433
ID298424	298424	8	0.511	331.097	0.000	0	2160.090	9	3.950	1	None	-10921639	32.986	0	0	216	43311	53.078	2.509	0.660	0.494
ID295797	295797	8	0.470	326.858	0.000	0	2400.100	10	3.950	1	None	-10921639	29.538	0	0	221	38784	49.720	3.208	0.663	0.474
ID296656	296656	8	0.513	325.041	0.000	0	2640.110	11	3.950	1	None	-10921639	29.293	0	0	228	38462	50.625	2.424	0.699	0.476
ID303814	303814	9	0.976	431.032	0.000	0	0.000	0	3.950	1	None	-10921639	80.960	85	0	255	106300	75.030	8.432	0.785	0.949
ID301175	301175	9	0.766	427.802	0.000	0	240.010	1	3.950	1	None	-10921639	62.458	65	0	232	82008	54.935	6.899	0.824	1.027
ID302030	302030	9	0.626	422.553	0.000	0	480.020	2	3.950	1	None	-10921639	51.088	50	0	172	67079	47.603	6.049	0.799	0.953
ID302923	302923	9	0.778	420.736	0.000	0	720.030	3	3.950	1	None	-10921639	62.761	63	0	255	82405	57.848	6.728	0.815	0.974
ID299869	299869	9	0.887	415.891	0.000	0	960.040	4	3.950	1	None	-10921639	63.756	62	0	208	83711	58.396	6.905	0.852	1.004
ID304717	304717	9	0.678	411.247	0.000	0	1200.050	5	3.950	1	None	-10921639	38.784	0	0	255	50924	66.343	3.016	0.660	0.465
ID297550	297550	9	0.984	407.008	0.000	0	1440.060	6	3.950	1	None	-10921639	53.827	0	0	255	70675	83.439	2.596	0.911	0.615
ID298933	298933	9	0.935	403.979	0.000	0	1680.070	7	3.950	1	None	-10921639	51.609	0	0	255	67763	81.183	2.810	0.929	0.612
ID305617	305617	9	0.665	404.989	0.000	0	1920.080	8	3.950	1	None	-10921639	37.181	0	0	255	48819	73.980	2.368	0.837	0.458
ID301176	301176	10	0.394	448.799	0.000	0	240.010	1	3.950	1	None	-10921639	28.303	2	0	225	37162	52.195	2.371	0.332	0.270
ID302031	302031	10	0.692	447.991	0.000	0	480.020	2	3.950	1	None	-10921639	43.550	3	0	255	57181	66.915	2.527	0.493	0.430
ID302924	302924	10	0.949	449.000	0.000	0	720.030	3	3.950	1	None	-10921639	48.798	9	0	255	64072	70.775	2.603	0.861	0.638
ID299870	299870	10	0.669	446.780	0.000	0	960.040	4	3.950	1	None	-10921639	41.874	17	0	249	54980	54.134	4.350	0.751	0.664
ID304718	304718	10	1.268	447.587	0.000	0	1200.050	5	3.950	1	None	-10921639	65.205	6	0	255	85614	91.848	4.639	0.906	0.675
ID297561	297561	10	0.961	445.716	3.807	0	1440.060	6	3.950	1	None	-10921639	66.995	6	0	255	87965	98.125	3.448	0.881	0.639
ID298946	298946	10	1.107	443.022	4.982	0	1680.070	7	3.950	1	None	-10921639	72.476	4	0	255	95161	101.875	3.747	0.817	0.640
ID305634	305634	10	1.036	439.838	5.836	0	1920.080	8	3.950	1	None	-10921639	65.890	6	0	255	86513	98.604	3.587	0.810	0.598
ID298444	298444	10	1.063	437.718	6.608	0	2160.090	9	3.950	1	None	-10921639	67.737	0	0	255	88939	105.090	3.744	0.746	0.551
ID295819	295819	10	1.087	435.649	7.448	0	2400.100	10	3.950	1	None	-10921639	69.685	0	0	255	91496	105.296	3.781	0.746	0.566
ID296667	296667	10	0.988	433.543	4.305	0	2640.110	11	3.950	1	None	-10921639	68.938	0	0	255	90516	101.162	3.630	0.738	0.579
ID306511	306511	10	1.054	433.162	4.928	0	2880.120	12	3.950	1	None	-10921639	70.399	0	0	255	92434	104.323	3.672	0.739	0.574
ID314585	314585	10	1.032	432.147	5.148	0	3120.130	13	3.950	1	None	-10921639	65.286	0	0	255	85721	104.042	3.674	0.756	0.540
ID309232	309232	10	1.102	432.149	5.422	0	3360.140	14	3.950	1	None	-10921639	67.035	0	0	255	88017	104.547	3.736	0.897	0.606
ID315461	315461	10	1.135	430.585	4.983	0	3600.150	15	3.950	1	None	-10921639	72.775	0	0	255	95553	107.836	3.840	0.871	0.628
ID311033	311033	10	1.117	428.476	5.313	0	3840.160	16	3.950	1	None	-10921639	68.564	0	0	255	90024	106.103	3.781	0.893	0.610
ID316369	316369	10	1.089	426.349	6.721	0	4080.170	17	3.950	1	None	-10921639	66.348	0	0	255	87115	104.734	3.744	0.890	0.596
ID312807	312807	10	1.104	423.449	7.307	0	4320.180	18	3.950	1	None	-10921639	70.964	0	0	255	93176	104.720	3.780	0.780	0.594
ID311920	311920	10	1.119	422.259	8.625	0	4560.190	19	3.950	1	None	-10921639	70.363	0	0	255	92387	107.116	3.797	0.818	0.591
ID310136	310136	10	1.145	421.275	9.470	0	4800.200	20	3.950	1	None	-10921639	73.674	0	0	255	96734	104.643	3.820	0.851	0.647
ID307428	307428	10	1.156	421.072	6.991	0	5040.210	21	3.950	1	None	-10921639	75.139	0	0	255	98658	106.672	3.856	0.820	0.635
ID313712	313712	10	1.145	417.509	8.905	0	5280.220	22	3.950	1	None	-10921639	73.107	0	0	255	95990	105.038	3.810	0.857	0.643
ID308337	308337	10	1.314	413.885	10.648	0	5520.230	23	3.950	1	None	-10921639	94.348	40	0	255	123879	109.017	4.445	0.880	0.810
ID317277	317277	10	1.127	414.214	11.499	0	5760.240	24	3.950	1	None	-10921639	69.178	0	0	255	90831	106.883	3.783	0.882	0.607
ID324620	324620	10	1.124	411.043	10.746	0	6000.250	25	3.950	1	None	-10921639	68.637	0	0	255	90120	106.175	3.772	0.896	0.611
ID319068	319068	10	1.147	408.057	8.892	0	6240.260	26	3.950	1	None	-10921639	70.353	0	0	255	92373	106.939	3.829	0.893	0.621
ID323711	323711	10	1.175	403.842	7.164	0	6480.270	27	3.950	1	None	-10921639	74.434	2	0	255	97732	104.066	3.879	0.911	0.682
ID325481	325481	10	1.144	401.792	6.631	0	6720.280	28	3.950	1	None	-10921639	71.869	1	0	255	94364	102.980	3.719	0.919	0.668
ID318155	318155	10	1.120	399.371	7.846	0	6960.290	29	3.950	1	None	-10921639	69.747	2	0	255	91578	103.278	3.723	0.889	0.636
ID319953	319953	10	1.090	396.965	6.092	0	7200.300	30	3.950	1	None	-10921639	68.622	2	0	255	90101	103.269	3.703	0.836	0.605
ID327327	327327	10	1.075	394.552	6.080	0	7440.310	31	3.950	1	None	-10921639	66.466	0	0	255	87270	104.588	3.686	0.842	0.581
ID326399	326399	10	0.941	390.119	2.739	0	7680.320	32	3.950	1	None	-10921639	66.218	0	0	255	86944	102.139	3.671	0.953	0.633
ID321817	321817	10	0.930	387.831	1.948	0	7920.330	33	3.950	1	None	-10921639	63.438	0	0	255	83294	99.827	3.168	0.932	0.613
ID320904	320904	10	0.874	383.982	2.586	0	8160.340	34	3.950	1	None	-10921639	60.901	2	0	255	79963	99.246	3.301	0.907	0.584
ID322773	322773	10	0.902	381.707	3.486	0	8400.350	35	3.950	1	None	-10921639	62.003	2	0	255	81410	101.006	3.449	0.893	0.579
ID328226	328226	10	0.951	378.067	4.637	0	8640.360	36	3.950	1	None	-10921639	59.542	3	0	255	78179	97.828	3.317	0.828	0.551
ID330234	330234	10	1.143	377.054	4.980	0	8880.370	37	3.950	1	None	-10921639	73.578	1	0	255	96608	106.115	3.720	0.903	0.658
ID333116	333116	10	1.063	375.329	5.434	0	9120.380	38	3.950	1	None	-10921639	64.524	0	0	255	84720	102.054	3.663	0.872	0.589
ID329219	329219	10	1.008	372.249	4.873	0	9360.390	39	3.950	1	None	-10921639	62.219	3	0	255	81693	99.664	3.520	0.852	0.574
ID332179	332179	10	1.127	371.839	6.092	0	9600.400	40	3.950	1	None	-10921639	70.021	0	0	255	91937	104.955	3.769	0.874	0.622
ID333863	333863	10	1.077	370.026	7.542	0	9840.410	41	3.950	1	None	-10921639	66.915	0	0	255	87859	103.638	3.655	0.835	0.587
ID331179	331179	10	1.025	371.207	7.751	0	10080.420	42	3.950	1	None	-10921639	63.807	8	0	255	83778	97.387	3.344	0.846	0.600
ID338064	338064	10	1.120	370.198	8.236	0	10320.430	43	3.950	1	None	-10921639	70.781	3	0	255	92935	104.256	3.704	0.850	0.624
ID336086	336086	10	1.095	369.024	8.409	0	10560.440	44	3.950	1	None	-10921639	67.935	3	0	255	89198	101.479	3.662	0.868	0.622
ID335068	335068	10	1.119	368.645	11.444	0	10800.450	45	3.950	1	None	-10921639	72.125	10	0	255	94700	97.861	3.591	0.910	0.702
ID337072	337072	10	1.030	368.074	9.008	0	11040.460	46	3.950	1	None	-10921639	64.557	11	0	255	84763	94.560	3.286	0.875	0.637
ID339019	339019	10	0.995	369.284	6.595	0	11280.470	47	3.950	1	None	-10921639	62.398	12	0	255	81928	92.850	3.223	0.857	0.620
ID340039	340039	10	0.938	369.388	6.916	0	11520.480	48	3.950	1	None	-10921639	59.683	8	0	255	78364	94.032	3.204	0.740	0.540
ID341086	341086	10	0.935	368.366	7.895	0	11760.490	49	3.950	1	None	-10921639	60.883	15	0	255	79939	87.465	3.172	0.795	0.617
ID344330	344330	10	1.003	367.171	9.076	0	12000.500	50	3.950	1	None	-10921639	65.196	10	0	255	85602	95.246	3.268	0.790	0.604
ID342136	342136	10	0.948	367.605	7.121	0	12240.510	51	3.950	1	None	-10921639	59.155	13	0	255	77670	91.985	3.153	0.861	0.595
ID345362	345362	10	0.698	367.441	4.700	0	12480.520	52	3.950	1	None	-10921639	46.249	24	0	255	60725	67.613	2.817	0.894	0.646
ID346425	346425	10	0.551	364.970	3.249	0	12720.530	53	3.950	1	None	-10921639	42.851	12	0	255	56264	71.108	2.542	0.677	0.486
ID343217	343217	10	0.507	365.337	4.571	0	12960.540	54	3.950	1	None	-10921639	37.174	14	0	253	48810	59.703	2.512	0.635	0.484
ID350814	350814	10	0.374	367.068	3.340	0	13200.550	55	3.950	1	None	-10921639	34.874	19	0	255	45789	51.749	2.345	0.583	0.496
ID348600	348600	10	0.536	365.286	4.276	0	13440.560	56	3.950	1	None	-10921639	39.548	16	0	255	51927	62.148	2.404	0.644	0.499
ID347505	347505	10	0.759	363.400	0.000	0	13680.570	57	3.950	1	None	-10921639	41.942	13	0	225	55070	57.650	2.690	0.782	0.638
ID349675	349675	10	0.769	363.803	0.000	0	13920.580	58	3.950	1	None	-10921639	49.673	10	0	247	65221	65.978	2.524	0.669	0.604
ID351910	351910	10	0.749	363.602	0.000	0	14160.590	59	3.950	1	None	-10921639	54.465	52	0	232	71513	55.390	5.230	0.709	0.816
ID352985	352985	10	0.692	360.319	2.741	0	14400.600	60	3.950	1	None	-10921639	79.756	81	0	225	104719	55.459	4.778	0.802	1.280
ID354055	354055	10	0.702	357.747	0.000	0	14640.610	61	3.950	1	None	-10921639	67.997	81	0	208	89280	57.945	8.964	0.587	0.868
ID355185	355185	10	0.613	356.334	0.000	0	14880.620	62	3.950	1	None	-10921639	64.386	86	0	190	84539	53.358	8.536	0.528	0.834
ID356297	356297	10	0.864	356.022	2.338	0	15120.630	63	3.950	1	None	-10921639	115.554	124	0	255	151722	49.778	6.641	0.899	2.198
ID357406	357406	10	1.109	353.964	4.541	0	15360.640	64	3.950	1	None	-10921639	151.666	149	40	255	199137	43.492	7.884	0.795	3.088
ID359674	359674	10	1.198	353.486	5.838	0	15600.650	65	3.950	1	None	-10921639	153.357	154	0	255	201358	51.768	7.353	0.781	2.599
ID358548	358548	10	1.423	350.233	5.802	0	15840.660	66	3.950	1	None	-10921639	170.370	186	0	255	223696	57.113	6.902	0.835	2.715
ID360792	360792	10	1.331	347.324	6.443	0	16080.670	67	3.950	1	None	-10921639	165.508	178	0	255	217312	51.848	7.199	0.820	2.877
ID363156	363156	10	1.157	343.793	6.457	0	16320.680	68	3.950	1	None	-10921639	143.302	144	0	255	188156	42.098	7.351	0.816	3.060
ID364305	364305	10	1.178	341.729	6.966	0	16560.690	69	3.950	1	None	-10921639	141.615	148	0	255	185941	53.029	6.186	0.762	2.310
ID361961	361961	10	0.945	338.784	6.988	0	16800.700	70	3.950	1	None	-10921639	108.464	106	0	211	142413	54.056	5.103	0.684	1.629
ID365465	365465	10	0.804	337.981	7.565	0	17040.710	71	3.950	1	None	-10921639	106.668	104	0	253	140055	47.539	6.924	0.614	1.707
ID366655	366655	10	1.097	335.409	7.931	0	17280.720	72	3.950	1	None	-10921639	95.061	60	0	255	124815	74.252	4.673	0.860	1.184
ID367861	367861	10	1.030	334.998	8.726	0	17520.730	73	3.950	1	None	-10921639	97.589	103	0	255	128134	67.707	4.779	0.848	1.323
ID369094	369094	10	0.785	334.679	8.958	0	17760.740	74	3.950	1	None	-10921639	79.916	61	0	255	104930	57.515	4.885	0.760	1.200
ID370332	370332	10	0.746	333.868	8.661	0	18000.750	75	3.950	1	None	-10921639	93.368	100	0	197	122592	43.372	6.794	0.728	1.814
ID371609	371609	10	0.754	332.256	9.317	0	18240.760	76	3.950	1	None	-10921639	99.321	100	0	213	130409	45.237	6.449	0.699	1.806
ID372883	372883	10	0.689	332.116	9.822	0	18480.770	77	3.950	1	None	-10921639	82.599	92	0	211	108453	49.433	5.012	0.569	1.212
ID374184	374184	10	0.862	332.360	10.049	0	18720.780	78	3.950	1	None	-10921639	104.796	99	0	207	137597	44.924	6.270	0.738	1.981
ID375491	375491	10	0.845	330.449	8.780	0	18960.790	79	3.950	1	None	-10921639	108.068	97	0	208	141893	44.773	6.927	0.689	1.969
ID376798	376798	10	1.034	328.656	7.606	0	19200.800	80	3.950	1	None	-10921639	124.493	132	0	255	163459	59.365	5.229	0.656	1.662
ID378172	378172	10	1.093	325.775	9.073	0	19440.810	81	3.950	1	None	-10921639	132.804	133	0	249	174372	58.573	6.810	0.648	1.783
ID379550	379550	10	1.164	324.537	9.763	0	19680.820	82	3.950	1	None	-10921639	135.454	132	0	255	177851	73.059	4.787	0.560	1.331
ID380946	380946	10	1.098	322.439	9.640	0	19920.830	83	3.950	1	None	-10921639	134.752	133	0	255	176929	68.944	4.933	0.517	1.332
ID382338	382338	10	1.034	320.211	8.687	0	20160.840	84	3.950	1	None	-10921639	114.770	94	0	255	150693	81.024	4.679	0.434	0.858
ID383778	383778	10	0.719	317.239	8.150	0	20400.850	85	3.950	1	None	-10921639	90.736	79	0	251	119137	67.028	3.335	0.313	0.645
ID385158	385158	10	0.423	314.775	9.065	0	20640.860	86	3.950	1	None	-10921639	70.294	76	0	253	92296	60.179	2.906	0.102	0.217
ID386614	386614	10	0.907	317.016	10.838	0	20880.870	87	3.950	1	None	-10921639	103.722	93	0	255	136187	81.757	4.572	0.434	0.767
ID388027	388027	10	0.955	316.666	10.800	0	21120.880	88	3.950	1	None	-10921639	122.296	124	0	255	160574	93.707	15.010	0.342	0.665
ID389477	389477	10	1.058	314.991	10.124	0	21360.890	89	3.950	1	None	-10921639	128.813	125	0	255	169131	100.111	4.679	0.345	0.660
ID393746	393746	10	1.173	314.861	9.795	0	21600.900	90	3.950	1	None	-10921639	150.524	173	0	255	197638	95.305	5.000	0.394	0.892
ID390913	390913	10	1.162	314.080	8.759	0	21840.910	91	3.950	1	None	-10921639	152.361	171	0	255	200050	93.284	5.057	0.474	1.051
ID392322	392322	10	1.026	313.778	8.843	0	22080.920	92	3.950	1	None	-10921639	136.886	153	0	255	179731	99.300	4.716	0.293	0.625
ID395176	395176	10	1.146	311.657	8.257	0	22320.930	93	3.950	1	None	-10921639	171.267	197	0	255	224874	84.828	5.111	0.401	1.155
ID398278	398278	10	1.075	309.186	9.573	0	22560.940	94	3.950	1	None	-10921639	139.941	153	0	255	183742	99.110	4.774	0.339	0.715
ID396608	396608	10	0.726	307.490	8.122	0	22800.950	95	3.950	1	None	-10921639	129.210	133	0	255	169653	96.248	4.685	0.079	0.196
ID399691	399691	10	0.791	306.038	8.275	0	23040.960	96	3.950	1	None	-10921639	109.637	101	0	255	143954	93.391	4.587	0.162	0.327
ID402489	402489	10	0.747	305.333	11.379	0	23280.970	97	3.950	1	None	-10921639	120.879	101	0	255	158714	90.928	4.601	0.124	0.292
ID401108	401108	10	0.734	303.282	13.529	0	23520.980	98	3.950	1	None	-10921639	119.842	131	0	255	157352	95.889	4.274	0.160	0.345
ID403891	403891	10	0.659	302.815	13.428	0	23760.990	99	3.950	1	None	-10921639	102.402	98	0	255	134454	96.730	4.408	0.067	0.132
ID405267	405267	10	0.465	302.559	13.729	0	24001.000	100	3.950	1	None	-10921639	93.165	93	0	255	122326	78.505	4.225	0.070	0.156
ID406610	406610	10	0.366	300.148	13.430	0	24241.010	101	3.950	1	None	-10921639	82.165	71	0	255	107882	75.039	3.098	0.005	0.011
ID411699	411699	10	0.465	307.132	13.778	0	24481.020	102	3.950	1	None	-10921639	81.334	62	0	255	106792	76.972	3.169	0.030	0.062
ID407900	407900	10	0.771	306.166	13.764	0	24721.030	103	3.950	1	None	-10921639	97.964	70	0	255	128627	93.741	4.478	0.190	0.334
ID413013	413013	10	0.802	304.348	13.397	0	24961.040	104	3.950	1	None	-10921639	95.443	64	0	255	125317	94.367	4.369	0.194	0.328
ID409182	409182	10	0.684	303.724	12.908	0	25201.050	105	3.950	1	None	-10921639	91.437	63	0	255	120057	92.552	4.377	0.107	0.190
ID410427	410427	10	0.908	303.994	11.453	0	25441.060	106	3.950	1	None	-10921639	113.515	107	0	255	149045	100.390	4.516	0.233	0.427
ID414278	414278	10	0.950	303.738	10.967	0	25681.070	107	3.950	1	None	-10921639	123.017	109	0	255	161521	94.801	4.514	0.284	0.575
ID415521	415521	10	0.921	304.680	9.901	0	25921.080	108	3.950	1	None	-10921639	116.931	112	0	255	153530	88.491	4.626	0.298	0.606
ID417933	417933	10	0.782	303.035	7.343	0	26161.090	109	3.950	1	None	-10921639	100.915	83	0	255	132501	70.844	4.388	0.339	0.721
ID416737	416737	10	0.463	303.930	7.022	0	26401.100	110	3.950	1	None	-10921639	74.885	83	0	204	98324	56.914	4.519	0.169	0.380
ID419149	419149	10	0.420	303.868	6.764	0	26641.110	111	3.950	1	None	-10921639	66.774	78	0	213	87674	58.961	4.380	0.118	0.239
ID420310	420310	10	0.402	304.617	6.454	0	26881.120	112	3.950	1	None	-10921639	69.254	82	0	206	90931	53.313	4.700	0.138	0.316
ID421489	421489	10	0.447	304.546	5.508	0	27121.130	113	3.950	1	None	-10921639	71.109	86	0	205	93366	52.953	4.874	0.247	0.532
ID422652	422652	10	0.486	303.957	4.692	0	27361.140	114	3.950	1	None	-10921639	72.435	85	0	204	95107	51.406	4.779	0.318	0.679
ID423811	423811	10	0.511	304.421	3.997	0	27601.150	115	3.950	1	None	-10921639	75.727	89	0	215	99429	57.326	4.799	0.319	0.639
ID424953	424953	10	0.640	305.773	1.444	0	27841.160	116	3.950	1	None	-10921639	79.085	85	0	255	103839	66.721	4.829	0.580	0.870
ID428330	428330	10	0.945	306.063	0.000	0	28081.170	117	3.950	1	None	-10921639	70.094	39	0	254	92033	72.594	4.815	0.651	0.762
ID426109	426109	10	0.888	306.467	0.000	0	28321.180	118	3.950	1	None	-10921639	72.331	77	0	249	94970	72.047	4.934	0.603	0.755
ID430535	430535	10	0.645	305.458	0.000	0	28561.190	119	3.950	1	None	-10921639	56.868	31	0	202	74668	63.628	4.645	0.396	0.507
ID299871	299871	11	0.246	539.447	0.000	0	960.040	4	3.950	1	None	-10921639	16.818	14	0	91	22082	17.708	6.269	0.924	0.912
ID304719	304719	11	0.326	541.264	0.000	0	1200.050	5	3.950	1	None	-10921639	21.717	26	0	90	28515	24.394	4.487	0.953	0.869
ID299866	299866	12	0.511	259.225	0.000	0	960.040	4	3.950	1	None	-10921639	61.403	22	0	255	80622	76.928	8.687	0.661	0.635
ID304713	304713	12	0.536	261.446	0.000	0	1200.050	5	3.950	1	None	-10921639	53.843	0	0	240	70696	73.033	2.589	0.269	0.313
ID303811	303811	13	1.322	320.397	0.000	0	0.000	0	3.950	1	None	-10921639	85.433	82	0	255	112173	80.754	5.563	0.965	1.039
ID301172	301172	13	1.192	318.378	0.000	0	240.010	1	3.950	1	None	-10921639	61.603	0	0	255	80885	83.730	4.672	0.997	0.735
ID302027	302027	13	0.793	317.975	0.000	0	480.020	2	3.950	1	None	-10921639	41.542	0	0	218	54545	61.694	2.733	0.975	0.665
ID302921	302921	13	0.960	317.773	0.000	0	720.030	3	3.950	1	None	-10921639	54.597	7	0	220	71686	66.519	4.909	0.912	0.783
ID299867	299867	13	0.918	315.148	0.000	0	960.040	4	3.950	1	None	-10921639	53.030	13	0	213	69628	61.186	4.776	0.911	0.826
ID304715	304715	13	0.917	315.552	0.000	0	1200.050	5	3.950	1	None	-10921639	68.413	66	0	215	89826	58.659	6.474	0.842	1.066
ID297548	297548	13	0.788	315.552	0.000	0	1440.060	6	3.950	1	None	-10921639	52.037	10	0	233	68325	58.684	4.791	0.796	0.786
ID298931	298931	13	0.884	312.726	0.000	0	1680.070	7	3.950	1	None	-10921639	71.494	75	0	227	93871	64.758	4.960	0.637	0.859
ID305624	305624	13	0.323	317.957	2.323	0	1920.080	8	3.950	1	None	-10921639	56.998	56	0	121	74839	32.140	6.602	0.638	1.382
ID303815	303815	14	1.640	540.052	0.000	0	0.000	0	3.950	1	None	-10921639	122.764	145	0	255	161189	98.232	7.118	0.889	1.176
ID301178	301178	14	1.335	536.418	0.000	0	240.010	1	3.950	1	None	-10921639	89.573	91	0	255	117609	84.665	4.949	0.933	1.021
ID302038	302038	14	1.231	533.539	3.060	0	480.020	2	3.950	1	None	-10921639	143.702	155	0	255	188681	78.304	5.086	0.927	1.766
ID302927	302927	14	1.429	530.362	0.000	0	720.030	3	3.950	1	None	-10921639	108.370	137	0	255	142290	89.857	7.615	0.860	1.116
ID299876	299876	14	1.215	526.916	2.891	0	960.040	4	3.950	1	None	-10921639	146.322	159	0	255	192121	76.713	5.129	0.931	1.839
ID304730	304730	14	1.310	527.471	4.784	0	1200.050	5	3.950	1	None	-10921639	123.648	120	0	255	162350	82.084	5.178	0.938	1.458
ID297557	297557	14	0.927	526.737	2.835	0	1440.060	6	3.950	1	None	-10921639	107.860	114	0	253	141620	62.493	5.083	0.941	1.673
ID298935	298935	14	1.216	526.930	0.000	0	1680.070	7	3.950	1	None	-10921639	83.285	93	0	255	109353	75.628	6.756	0.946	1.070
ID305619	305619	14	0.358	526.930	0.000	0	1920.080	8	3.950	1	None	-10921639	20.554	0	0	139	26987	29.388	4.515	0.971	0.689
ID298425	298425	14	0.429	526.930	0.000	0	2160.090	9	3.950	1	None	-10921639	23.728	0	0	184	31155	37.422	2.436	0.997	0.633
ID295805	295805	14	0.373	540.747	2.791	0	2400.100	10	3.950	1	None	-10921639	30.960	0	0	206	40651	48.865	2.426	0.705	0.524
ID296668	296668	14	0.346	538.449	4.537	0	2640.110	11	3.950	1	None	-10921639	27.341	33	0	155	35899	33.738	3.236	0.778	0.709
ID306497	306497	14	1.010	536.216	0.000	0	2880.120	12	3.950	1	None	-10921639	48.925	5	0	242	64238	70.844	4.588	0.989	0.687
ID314575	314575	14	0.688	531.775	0.000	0	3120.130	13	3.950	1	None	-10921639	37.768	0	0	191	49589	50.246	4.803	0.953	0.734
ID309224	309224	14	0.493	530.362	0.000	0	3360.140	14	3.950	1	None	-10921639	30.673	22	0	144	40274	37.013	7.019	0.898	0.784
ID315452	315452	14	0.531	527.939	0.000	0	3600.150	15	3.950	1	None	-10921639	29.439	19	0	195	38653	36.733	4.463	0.972	0.790
ID311022	311022	14	0.324	522.286	0.000	0	3840.160	16	3.950	1	None	-10921639	19.442	0	0	95	25527	24.835	5.016	0.956	0.765
ID316350	316350	14	0.380	520.267	0.000	0	4080.170	17	3.950	1	None	-10921639	21.722	11	0	92	28521	27.276	4.872	0.988	0.792
ID312786	312786	14	0.342	518.450	0.000	0	4320.180	18	3.950	1	None	-10921639	21.103	0	0	95	27708	25.964	5.043	0.928	0.782
ID311898	311898	14	0.272	515.826	0.000	0	4560.190	19	3.950	1	None	-10921639	15.100	0	0	91	19826	20.834	5.398	0.983	0.719
ID303808	303808	15	1.376	267.704	0.000	0	0.000	0	3.950	1	None	-10921639	107.282	132	0	255	140861	86.215	7.357	0.862	1.152
ID301168	301168	15	1.341	267.503	0.000	0	240.010	1	3.950	1	None	-10921639	114.585	149	0	255	150450	94.743	7.681	0.703	0.998
ID302025	302025	15	1.302	268.108	0.000	0	480.020	2	3.950	1	None	-10921639	100.958	125	0	255	132558	91.971	6.121	0.759	0.947
ID302938	302938	15	1.370	269.274	4.646	0	720.030	3	3.950	1	None	-10921639	148.736	152	0	255	195291	72.686	6.090	0.907	1.946
ID299877	299877	15	1.069	269.318	3.046	0	960.040	4	3.950	1	None	-10921639	142.208	172	0	255	186719	76.900	5.058	0.763	1.601
ID304724	304724	15	0.752	269.365	3.363	0	1200.050	5	3.950	1	None	-10921639	121.028	126	0	255	158910	69.231	4.916	0.505	1.173
ID297565	297565	15	1.063	272.528	5.506	0	1440.060	6	3.950	1	None	-10921639	133.281	143	0	255	174998	76.317	4.910	0.599	1.309
ID298957	298957	15	0.885	270.635	7.627	0	1680.070	7	3.950	1	None	-10921639	99.172	94	0	255	130213	79.147	4.724	0.454	0.783
ID305647	305647	15	1.224	269.676	10.472	0	1920.080	8	3.950	1	None	-10921639	121.503	146	0	255	159534	95.777	4.751	0.710	1.053
ID298454	298454	15	1.295	269.571	9.876	0	2160.090	9	3.950	1	None	-10921639	143.021	157	0	255	187786	89.654	5.944	0.743	1.360
ID295828	295828	15	1.513	270.433	11.347	0	2400.100	10	3.950	1	None	-10921639	164.851	177	0	255	216449	62.490	6.941	0.876	2.464
ID296689	296689	15	1.549	270.787	10.704	0	2640.110	11	3.950	1	None	-10921639	155.930	157	0	255	204736	79.801	5.398	0.850	1.795
ID306526	306526	15	1.290	271.090	10.877	0	2880.120	12	3.950	1	None	-10921639	135.593	140	0	255	178033	68.559	6.663	0.805	1.765
ID314607	314607	15	1.440	270.719	11.233	0	3120.130	13	3.950	1	None	-10921639	156.202	159	0	255	205093	68.530	6.847	0.857	2.103
ID309250	309250	15	1.116	271.145	9.825	0	3360.140	14	3.950	1	None	-10921639	125.308	132	0	255	164530	62.426	4.824	0.707	1.663
ID315463	315463	15	0.901	267.753	5.409	0	3600.150	15	3.950	1	None	-10921639	79.829	57	0	230	104815	75.619	4.742	0.678	0.853
ID311032	311032	15	0.780	266.885	4.746	0	3840.160	16	3.950	1	None	-10921639	67.145	62	0	236	88161	64.373	4.643	0.803	0.929
ID316359	316359	15	0.954	267.067	4.123	0	4080.170	17	3.950	1	None	-10921639	91.142	106	0	255	119669	79.467	4.906	0.795	1.016
ID312792	312792	15	0.830	267.465	4.127	0	4320.180	18	3.950	1	None	-10921639	87.785	99	0	220	115262	73.519	4.806	0.603	0.898
ID311901	311901	15	0.863	270.290	3.576	0	4560.190	19	3.950	1	None	-10921639	94.598	103	0	254	124207	71.611	4.900	0.714	1.100
ID310110	310110	15	1.020	272.587	3.610	0	4800.200	20	3.950	1	None	-10921639	107.264	103	0	255	140838	82.602	4.873	0.729	1.095
ID307411	307411	15	0.776	273.011	1.539	0	5040.210	21	3.950	1	None	-10921639	86.331	95	0	255	113353	69.125	4.948	0.743	1.064
ID313688	313688	15	0.943	272.348	0.000	0	5280.220	22	3.950	1	None	-10921639	63.519	45	0	255	83401	69.139	4.830	0.761	0.794
ID308307	308307	15	0.761	271.944	0.000	0	5520.230	23	3.950	1	None	-10921639	52.723	38	0	213	69225	62.194	2.543	0.552	0.603
ID317243	317243	15	0.507	271.540	0.000	0	5760.240	24	3.950	1	None	-10921639	41.545	30	0	210	54548	52.627	2.784	0.453	0.492
ID303831	303831	16	0.795	295.872	5.368	0	0.000	0	3.950	1	None	-10921639	79.207	69	0	255	103999	63.739	4.505	0.632	0.963
ID301193	301193	16	0.464	294.146	5.161	0	240.010	1	3.950	1	None	-10921639	62.388	57	0	178	81916	41.261	5.443	0.522	1.037
ID302047	302047	16	0.687	294.633	5.243	0	480.020	2	3.950	1	None	-10921639	70.062	53	0	235	91992	60.199	4.392	0.547	0.823
ID302931	302931	16	0.930	291.642	2.431	0	720.030	3	3.950	1	None	-10921639	117.140	105	0	255	153805	81.844	6.775	0.809	1.280
ID299878	299878	16	1.183	290.363	3.155	0	960.040	4	3.950	1	None	-10921639	125.898	128	0	255	165304	92.795	4.972	0.949	1.321
ID304729	304729	16	1.377	293.512	4.751	0	1200.050	5	3.950	1	None	-10921639	128.900	139	0	255	169246	102.790	4.948	0.880	1.174
ID297563	297563	16	1.277	291.211	4.002	0	1440.060	6	3.950	1	None	-10921639	117.576	95	0	255	154377	105.452	4.709	0.884	1.046
ID298929	298929	16	0.742	287.086	0.000	0	1680.070	7	3.950	1	None	-10921639	33.576	0	0	255	44085	72.530	2.374	0.875	0.432
ID305614	305614	16	0.752	287.288	0.000	0	1920.080	8	3.950	1	None	-10921639	33.579	0	0	255	44089	71.796	2.433	0.930	0.451
ID298422	298422	16	1.343	287.691	0.000	0	2160.090	9	3.950	1	None	-10921639	80.591	0	0	255	105816	103.177	4.090	0.834	0.710
ID295795	295795	16	1.350	287.691	0.000	0	2400.100	10	3.950	1	None	-10921639	81.474	30	0	255	106975	96.739	4.682	0.797	0.747
ID296654	296654	16	0.968	287.490	0.000	0	2640.110	11	3.950	1	None	-10921639	57.923	0	0	255	76053	85.160	4.365	0.585	0.502
ID306491	306491	16	0.485	288.701	0.000	0	2880.120	12	3.950	1	None	-10921639	38.399	0	0	255	50418	68.538	2.602	0.331	0.279
ID302932	302932	17	0.367	279.938	2.995	0	720.030	3	3.950	1	None	-10921639	48.839	61	0	182	64126	40.864	4.585	0.644	0.936
ID299879	299879	17	0.406	278.381	3.617	0	960.040	4	3.950	1	None	-10921639	61.525	55	0	221	80782	49.910	3.407	0.490	0.811
ID304732	304732	17	0.672	276.141	5.378	0	1200.050	5	3.950	1	None	-10921639	107.621	124	0	227	141306	54.988	5.095	0.460	1.233
ID297547	297547	17	0.518	281.231	0.000	0	1440.060	6	3.950	1	None	-10921639	35.447	0	0	213	46542	54.197	2.622	0.511	0.442
ID298945	298945	17	0.450	278.980	4.994	0	1680.070	7	3.950	1	None	-10921639	45.835	15	0	184	60181	52.328	3.306	0.387	0.489
ID305639	305639	17	0.352	279.902	6.819	0	1920.080	8	3.950	1	None	-10921639	35.998	21	0	189	47265	38.934	3.268	0.481	0.601
ID298440	298440	17	0.500	280.689	6.359	0	2160.090	9	3.950	1	None	-10921639	49.887	15	0	183	65501	57.844	3.418	0.388	0.482
ID295822	295822	17	0.515	281.328	9.187	0	2400.100	10	3.950	1	None	-10921639	56.473	37	0	230	74149	58.672	3.698	0.261	0.398
ID296688	296688	17	0.286	280.300	10.464	0	2640.110	11	3.950	1	None	-10921639	43.682	43	0	207	57354	46.660	3.220	0.025	0.047
ID306531	306531	17	0.410	280.211	12.538	0	2880.120	12	3.950	1	None	-10921639	53.615	39	0	255	70397	61.117	4.191	0.054	0.090
ID314611	314611	17	0.234	279.613	13.936	0	3120.130	13	3.950	1	None	-10921639	38.418	15	0	175	50443	41.440	3.775	0.021	0.037
ID309262	309262	17	0.453	278.673	14.226	0	3360.140	14	3.950	1	None	-10921639	52.781	38	0	227	69302	55.280	3.255	0.220	0.344
ID315488	315488	17	1.530	274.806	12.659	0	3600.150	15	3.950	1	None	-10921639	161.816	168	0	255	212465	72.185	5.059	0.837	2.043
ID311064	311064	17	1.664	274.002	14.875	0	3840.160	16	3.950	1	None	-10921639	201.289	218	0	255	264292	57.219	7.268	0.830	3.190
ID316399	316399	17	1.411	274.322	18.699	0	4080.170	17	3.950	1	None	-10921639	170.557	193	0	255	223941	77.404	5.378	0.663	1.756
ID312841	312841	17	1.289	272.751	21.135	0	4320.180	18	3.950	1	None	-10921639	159.909	176	0	255	209961	77.436	6.291	0.681	1.673
ID311964	311964	17	1.195	273.450	25.220	0	4560.190	19	3.950	1	None	-10921639	152.689	171	0	255	200481	66.428	6.439	0.719	1.923
ID310177	310177	17	1.328	274.275	25.733	0	4800.200	20	3.950	1	None	-10921639	166.087	176	0	255	218072	57.560	7.171	0.811	2.585
ID307484	307484	17	1.577	272.333	27.149	0	5040.210	21	3.950	1	None	-10921639	180.207	202	0	255	236612	71.561	6.953	0.847	2.310
ID313766	313766	17	1.486	271.688	27.145	0	5280.220	22	3.950	1	None	-10921639	175.098	185	0	255	229904	60.258	7.265	0.855	2.678
ID308384	308384	17	1.485	270.341	26.732	0	5520.230	23	3.950	1	None	-10921639	173.410	183	0	255	227687	58.248	7.236	0.861	2.754
ID317314	317314	17	1.473	270.609	24.712	0	5760.240	24	3.950	1	None	-10921639	164.318	184	0	255	215750	73.010	6.376	0.818	2.025
ID324658	324658	17	1.429	272.289	23.256	0	6000.250	25	3.950	1	None	-10921639	166.942	185	0	255	219195	68.812	6.884	0.834	2.207
ID319103	319103	17	1.421	273.641	20.689	0	6240.260	26	3.950	1	None	-10921639	155.085	175	0	255	203626	77.893	6.853	0.843	1.822
ID323751	323751	17	1.449	272.621	20.287	0	6480.270	27	3.950	1	None	-10921639	159.658	183	0	255	209631	77.736	5.110	0.800	1.825
ID325524	325524	17	1.413	270.760	20.576	0	6720.280	28	3.950	1	None	-10921639	155.335	186	0	255	203955	80.353	5.125	0.770	1.682
ID318191	318191	17	1.301	268.127	20.685	0	6960.290	29	3.950	1	None	-10921639	148.152	177	0	255	194523	78.837	5.071	0.729	1.585
ID319997	319997	17	1.292	266.609	20.718	0	7200.300	30	3.950	1	None	-10921639	136.240	146	0	255	178883	78.539	5.222	0.767	1.506
ID327368	327368	17	1.220	267.306	21.486	0	7440.310	31	3.950	1	None	-10921639	125.778	142	0	255	165146	77.244	4.903	0.749	1.394
ID326457	326457	17	1.223	267.388	22.872	0	7680.320	32	3.950	1	None	-10921639	126.158	143	0	255	165645	71.143	6.261	0.826	1.605
ID321873	321873	17	1.298	265.358	21.843	0	7920.330	33	3.950	1	None	-10921639	140.228	154	0	255	184119	77.978	5.351	0.795	1.593
ID320964	320964	17	1.529	264.851	22.405	0	8160.340	34	3.950	1	None	-10921639	167.641	187	0	255	220112	78.525	6.259	0.839	1.947
ID322830	322830	17	1.563	264.453	23.489	0	8400.350	35	3.950	1	None	-10921639	165.736	188	0	255	217611	81.113	5.730	0.818	1.839
ID328287	328287	17	1.420	264.582	22.533	0	8640.360	36	3.950	1	None	-10921639	170.917	188	0	255	224414	75.907	6.176	0.704	1.860
ID330293	330293	17	1.281	264.905	21.986	0	8880.370	37	3.950	1	None	-10921639	143.309	164	0	255	188165	85.855	4.953	0.588	1.236
ID333162	333162	17	1.229	263.614	21.167	0	9120.380	38	3.950	1	None	-10921639	127.775	136	0	255	167769	95.421	4.695	0.579	0.982
ID329270	329270	17	1.281	263.697	20.876	0	9360.390	39	3.950	1	None	-10921639	151.422	176	0	255	198817	76.498	6.063	0.692	1.619
ID332226	332226	17	1.483	264.274	23.162	0	9600.400	40	3.950	1	None	-10921639	149.002	180	0	255	195640	100.377	5.226	0.762	1.284
ID333962	333962	17	1.193	264.287	25.911	0	9840.410	41	3.950	1	None	-10921639	109.969	75	0	255	144389	112.390	4.664	0.746	0.836
ID331234	331234	17	1.243	265.518	27.993	0	10080.420	42	3.950	1	None	-10921639	117.484	81	0	255	154257	113.618	4.574	0.863	0.958
ID338126	338126	17	0.966	265.390	30.546	0	10320.430	43	3.950	1	None	-10921639	78.567	32	0	255	103159	99.614	3.169	0.645	0.618
ID336157	336157	17	0.546	265.147	32.781	0	10560.440	44	3.950	1	None	-10921639	45.249	5	0	255	59412	74.013	2.781	0.313	0.291
ID335128	335128	17	1.032	264.943	31.316	0	10800.450	45	3.950	1	None	-10921639	95.580	44	0	255	125496	101.560	3.988	0.516	0.641
ID337146	337146	17	1.233	265.965	34.871	0	11040.460	46	3.950	1	None	-10921639	91.235	36	0	255	119791	107.232	4.468	0.765	0.737
ID339111	339111	17	1.118	268.245	36.083	0	11280.470	47	3.950	1	None	-10921639	87.839	49	0	255	115332	91.688	4.522	0.750	0.821
ID340133	340133	17	1.295	267.487	38.208	0	11520.480	48	3.950	1	None	-10921639	100.057	50	0	255	131375	103.485	4.638	0.819	0.871
ID341185	341185	17	1.429	265.703	38.921	0	11760.490	49	3.950	1	None	-10921639	111.735	97	0	255	146708	106.431	4.821	0.853	0.967
ID344416	344416	17	1.500	263.969	39.287	0	12000.500	50	3.950	1	None	-10921639	115.474	101	0	255	151618	107.641	4.831	0.915	1.025
ID342229	342229	17	1.515	262.338	39.184	0	12240.510	51	3.950	1	None	-10921639	119.526	102	0	255	156938	103.865	4.856	0.934	1.111
ID345473	345473	17	1.424	259.175	39.917	0	12480.520	52	3.950	1	None	-10921639	110.771	104	0	255	145442	101.823	4.901	0.900	1.030
ID346535	346535	17	1.362	257.875	38.316	0	12720.530	53	3.950	1	None	-10921639	105.308	103	0	255	138269	100.997	4.811	0.898	0.987
ID343323	343323	17	1.331	258.529	38.666	0	12960.540	54	3.950	1	None	-10921639	105.014	101	0	255	137883	97.330	4.863	0.881	1.010
ID350923	350923	17	1.377	258.323	37.966	0	13200.550	55	3.950	1	None	-10921639	108.741	101	0	255	142777	101.494	4.832	0.846	0.982
ID348700	348700	17	1.265	256.556	37.251	0	13440.560	56	3.950	1	None	-10921639	99.596	59	0	255	130769	99.470	4.632	0.777	0.876
ID347617	347617	17	1.208	256.320	35.526	0	13680.570	57	3.950	1	None	-10921639	99.556	93	0	255	130717	98.420	4.663	0.681	0.820
ID349794	349794	17	1.182	256.325	36.436	0	13920.580	58	3.950	1	None	-10921639	96.108	57	0	255	126190	97.555	4.620	0.671	0.791
ID352031	352031	17	0.954	257.803	37.888	0	14160.590	59	3.950	1	None	-10921639	87.808	55	0	255	115292	84.005	4.675	0.532	0.726
ID353103	353103	17	1.034	257.368	39.600	0	14400.600	60	3.950	1	None	-10921639	86.663	57	0	255	113789	86.969	4.712	0.648	0.783
ID354186	354186	17	1.308	257.697	39.907	0	14640.610	61	3.950	1	None	-10921639	108.294	96	0	255	142190	99.941	4.697	0.751	0.930
ID355316	355316	17	1.178	255.000	40.214	0	14880.620	62	3.950	1	None	-10921639	99.535	98	0	255	130689	94.651	4.771	0.674	0.847
ID356420	356420	17	1.115	253.551	39.810	0	15120.630	63	3.950	1	None	-10921639	101.234	91	0	255	132920	93.752	4.661	0.531	0.749
ID357520	357520	17	1.037	253.195	39.759	0	15360.640	64	3.950	1	None	-10921639	104.119	97	0	255	136708	81.449	4.895	0.533	0.889
ID359786	359786	17	0.821	253.619	39.688	0	15600.650	65	3.950	1	None	-10921639	80.146	52	0	255	105232	80.977	4.439	0.366	0.530
ID358662	358662	17	1.017	254.364	39.978	0	15840.660	66	3.950	1	None	-10921639	93.849	77	0	255	123224	95.407	4.516	0.437	0.598
ID360909	360909	17	0.816	253.622	40.301	0	16080.670	67	3.950	1	None	-10921639	78.549	37	0	255	103135	91.252	3.385	0.290	0.387
ID363277	363277	17	1.084	251.552	40.845	0	16320.680	68	3.950	1	None	-10921639	93.925	41	0	255	123323	103.042	4.511	0.489	0.599
ID364424	364424	17	0.836	251.622	41.611	0	16560.690	69	3.950	1	None	-10921639	89.321	50	0	255	117278	91.775	4.449	0.307	0.457
ID362084	362084	17	0.579	251.514	41.745	0	16800.700	70	3.950	1	None	-10921639	76.746	87	0	255	100768	71.550	4.429	0.201	0.359
ID365596	365596	17	0.864	251.771	44.395	0	17040.710	71	3.950	1	None	-10921639	99.670	88	0	255	130867	91.276	4.705	0.348	0.564
ID366790	366790	17	0.892	253.145	46.845	0	17280.720	72	3.950	1	None	-10921639	98.728	90	0	255	129630	89.440	4.527	0.398	0.628
ID368007	368007	17	0.677	252.922	48.003	0	17520.730	73	3.950	1	None	-10921639	86.086	85	0	255	113031	71.219	4.563	0.306	0.566
ID369244	369244	17	0.847	252.360	49.400	0	17760.740	74	3.950	1	None	-10921639	98.544	96	0	255	129388	76.989	4.634	0.461	0.808
ID370493	370493	17	1.023	252.054	50.653	0	18000.750	75	3.950	1	None	-10921639	111.096	101	0	255	145869	68.312	4.913	0.688	1.326
ID371762	371762	17	0.716	249.951	51.891	0	18240.760	76	3.950	1	None	-10921639	101.279	97	0	255	132979	55.656	4.663	0.451	1.131
ID373043	373043	17	0.654	250.969	51.695	0	18480.770	77	3.950	1	None	-10921639	91.433	92	0	239	120051	49.619	6.329	0.458	1.157
ID374334	374334	17	0.718	251.381	51.505	0	18720.780	78	3.950	1	None	-10921639	98.184	97	0	255	128915	52.748	4.845	0.508	1.254
ID375636	375636	17	0.852	252.399	50.913	0	18960.790	79	3.950	1	None	-10921639	94.927	89	0	255	124639	69.871	4.709	0.558	0.973
ID376955	376955	17	0.922	251.321	49.980	0	19200.800	80	3.950	1	None	-10921639	102.091	100	0	255	134046	71.952	4.863	0.564	1.023
ID378312	378312	17	0.885	250.158	47.989	0	19440.810	81	3.950	1	None	-10921639	93.618	87	0	255	122921	75.984	4.590	0.536	0.860
ID379690	379690	17	0.794	249.682	48.090	0	19680.820	82	3.950	1	None	-10921639	87.905	82	0	255	115419	69.007	4.768	0.473	0.818
ID381084	381084	17	0.710	248.462	48.885	0	19920.830	83	3.950	1	None	-10921639	80.790	84	0	215	106077	61.768	4.916	0.472	0.839
ID382481	382481	17	0.345	247.236	48.738	0	20160.840	84	3.950	1	None	-10921639	60.008	51	0	213	78791	44.698	4.604	0.209	0.464
ID302035	302035	18	0.356	567.509	0.000	0	480.020	2	3.950	1	None	-10921639	27.546	12	0	121	36168	33.261	4.502	0.646	0.650
ID302928	302928	18	0.733	562.462	0.000	0	720.030	3	3.950	1	None	-10921639	51.906	51	0	240	68153	54.324	5.189	0.760	0.825
ID299872	299872	18	0.843	558.424	0.000	0	960.040	4	3.950	1	None	-10921639	60.389	59	0	224	79291	60.681	5.834	0.819	0.896
ID304720	304720	18	1.037	558.222	0.000	0	1200.050	5	3.950	1	None	-10921639	81.406	85	0	255	106886	73.687	7.755	0.806	0.986
ID297551	297551	18	0.952	552.973	0.000	0	1440.060	6	3.950	1	None	-10921639	49.145	0	0	255	64528	73.623	4.495	0.895	0.631
ID298936	298936	18	0.946	552.973	0.000	0	1680.070	7	3.950	1	None	-10921639	45.662	0	0	255	59954	81.800	2.704	0.857	0.515
ID305620	305620	18	1.144	550.349	0.000	0	1920.080	8	3.950	1	None	-10921639	55.200	0	0	255	72477	91.573	2.728	0.924	0.579
ID298427	298427	18	1.111	548.067	1.824	0	2160.090	9	3.950	1	None	-10921639	91.163	25	0	255	119697	108.717	3.235	0.932	0.809
ID295798	295798	18	0.890	550.551	0.000	0	2400.100	10	3.950	1	None	-10921639	39.248	0	0	255	51533	82.969	2.600	0.842	0.432
ID296658	296658	18	1.153	549.541	0.000	0	2640.110	11	3.950	1	None	-10921639	53.044	0	0	255	69647	89.866	3.320	0.932	0.569
ID306498	306498	18	1.278	550.349	0.000	0	2880.120	12	3.950	1	None	-10921639	65.561	0	0	255	86082	90.550	4.598	0.902	0.687
ID314578	314578	18	0.931	549.345	3.169	0	3120.130	13	3.950	1	None	-10921639	76.561	16	0	255	100524	85.547	4.555	0.857	0.826
ID309227	309227	18	0.953	548.663	2.920	0	3360.140	14	3.950	1	None	-10921639	83.732	65	0	255	109940	83.831	4.560	0.880	0.935
ID315460	315460	18	1.079	549.349	4.824	0	3600.150	15	3.950	1	None	-10921639	80.192	18	0	255	105292	85.914	4.635	0.900	0.884
ID311036	311036	18	0.977	546.590	5.678	0	3840.160	16	3.950	1	None	-10921639	71.812	22	0	243	94289	74.823	4.683	0.919	0.919
ID316361	316361	18	1.200	546.451	4.710	0	4080.170	17	3.950	1	None	-10921639	91.019	68	0	255	119508	90.006	4.766	0.966	0.994
ID312803	312803	18	1.070	543.819	6.123	0	4320.180	18	3.950	1	None	-10921639	78.397	70	0	243	102935	77.911	4.641	0.960	0.986
ID311915	311915	18	0.815	540.570	6.303	0	4560.190	19	3.950	1	None	-10921639	59.554	23	0	234	78195	62.289	4.563	0.922	0.917
ID310129	310129	18	0.794	539.783	7.565	0	4800.200	20	3.950	1	None	-10921639	62.443	73	0	224	81988	56.546	4.827	0.930	1.064
ID307429	307429	18	0.648	540.199	6.997	0	5040.210	21	3.950	1	None	-10921639	51.503	28	0	196	67624	46.762	4.859	0.929	1.061
ID313713	313713	18	0.439	538.742	8.810	0	5280.220	22	3.950	1	None	-10921639	33.907	33	0	146	44520	33.573	3.295	0.978	0.999
ID308331	308331	18	0.557	536.589	9.159	0	5520.230	23	3.950	1	None	-10921639	42.009	30	0	146	55158	42.318	4.696	0.957	0.971
ID317267	317267	18	0.351	533.483	9.382	0	5760.240	24	3.950	1	None	-10921639	27.283	35	0	95	35823	28.508	5.289	0.968	0.942
ID324617	324617	18	0.258	529.674	10.456	0	6000.250	25	3.950	1	None	-10921639	21.884	38	0	99	28734	20.787	5.190	0.910	1.003
ID319077	319077	18	0.301	525.959	11.362	0	6240.260	26	3.950	1	None	-10921639	25.232	38	0	99	33130	24.576	5.138	0.927	0.988
ID323726	323726	18	0.361	524.219	11.605	0	6480.270	27	3.950	1	None	-10921639	31.996	33	0	147	42011	29.468	3.465	0.782	0.953
ID325496	325496	18	0.298	522.752	10.777	0	6720.280	28	3.950	1	None	-10921639	27.439	34	0	95	36027	24.228	5.048	0.850	1.040
ID303816	303816	19	0.409	582.853	0.000	0	0.000	0	3.950	1	None	-10921639	28.293	0	0	227	37149	53.048	2.610	0.606	0.402
ID301180	301180	19	1.194	583.256	0.000	0	240.010	1	3.950	1	None	-10921639	75.736	52	0	255	99441	80.102	5.063	0.851	0.870
ID302036	302036	19	1.056	581.641	0.000	0	480.020	2	3.950	1	None	-10921639	71.827	51	0	255	94309	74.767	4.883	0.751	0.824
ID302929	302929	19	0.762	580.632	0.000	0	720.030	3	3.950	1	None	-10921639	68.168	68	0	248	89504	63.327	5.935	0.616	0.821
ID299873	299873	19	0.823	577.200	0.000	0	960.040	4	3.950	1	None	-10921639	66.755	56	0	233	87649	66.958	5.085	0.657	0.790
ID304721	304721	19	0.607	575.181	0.000	0	1200.050	5	3.950	1	None	-10921639	53.008	41	0	200	69599	55.693	5.183	0.562	0.685
ID297552	297552	19	0.709	573.970	0.000	0	1440.060	6	3.950	1	None	-10921639	50.496	51	0	181	66301	51.785	4.851	0.827	0.883
ID298937	298937	19	0.827	574.171	0.000	0	1680.070	7	3.950	1	None	-10921639	54.497	48	0	217	71554	56.723	4.900	0.886	0.903
ID305621	305621	19	0.616	573.768	0.000	0	1920.080	8	3.950	1	None	-10921639	43.155	47	0	255	56662	42.884	6.361	0.924	0.966
ID298426	298426	19	0.676	572.153	0.000	0	2160.090	9	3.950	1	None	-10921639	44.560	20	0	172	58507	47.179	5.076	0.814	0.848
ID295799	295799	19	1.149	573.970	0.000	0	2400.100	10	3.950	1	None	-10921639	75.643	54	0	255	99319	80.760	2.545	0.778	0.819
ID296660	296660	19	1.153	570.862	1.353	0	2640.110	11	3.950	1	None	-10921639	113.756	134	0	255	149361	87.042	4.899	0.863	1.211
ID306510	306510	19	1.272	567.263	4.636	0	2880.120	12	3.950	1	None	-10921639	118.674	115	0	255	155819	87.806	4.987	0.821	1.218
ID314600	314600	19	1.720	565.656	7.651	0	3120.130	13	3.950	1	None	-10921639	149.060	179	0	255	195716	102.062	5.349	0.987	1.451
ID309241	309241	19	1.726	564.212	7.388	0	3360.140	14	3.950	1	None	-10921639	147.478	164	0	255	193638	104.284	5.396	0.993	1.409
ID315472	315472	19	1.652	560.921	8.298	0	3600.150	15	3.950	1	None	-10921639	137.278	156	0	255	180246	103.442	5.154	0.968	1.305
ID311050	311050	19	1.684	557.064	10.097	0	3840.160	16	3.950	1	None	-10921639	142.706	157	0	255	187373	105.188	5.169	0.959	1.328
ID316371	316371	19	1.738	557.633	7.881	0	4080.170	17	3.950	1	None	-10921639	153.608	188	0	255	201687	100.097	5.327	0.984	1.523
ID312808	312808	19	1.704	556.293	8.398	0	4320.180	18	3.950	1	None	-10921639	144.616	160	0	255	189881	103.278	5.281	0.988	1.392
ID311928	311928	19	1.611	555.268	10.649	0	4560.190	19	3.950	1	None	-10921639	137.728	156	0	255	180837	99.893	5.064	0.951	1.344
ID310138	310138	19	1.488	552.846	11.268	0	4800.200	20	3.950	1	None	-10921639	130.282	157	0	255	171060	92.579	5.371	0.930	1.356
ID307439	307439	19	1.207	551.605	10.907	0	5040.210	21	3.950	1	None	-10921639	101.703	116	0	255	133536	77.346	5.086	0.919	1.259
ID313723	313723	19	1.118	551.316	11.719	0	5280.220	22	3.950	1	None	-10921639	98.896	117	0	255	129851	72.245	4.964	0.906	1.301
ID308338	308338	19	1.008	548.285	11.249	0	5520.230	23	3.950	1	None	-10921639	89.177	114	0	233	117089	65.934	4.904	0.885	1.270
ID317281	317281	19	0.936	546.335	12.919	0	5760.240	24	3.950	1	None	-10921639	76.400	75	0	244	100313	63.919	4.889	0.925	1.149
ID324630	324630	19	0.567	543.066	12.373	0	6000.250	25	3.950	1	None	-10921639	48.787	31	0	201	64057	37.617	4.896	0.977	1.282
ID319082	319082	19	0.578	539.465	12.519	0	6240.260	26	3.950	1	None	-10921639	50.241	31	0	142	65966	39.406	4.838	0.933	1.231
ID323741	323741	19	0.911	537.274	15.683	0	6480.270	27	3.950	1	None	-10921639	78.818	73	0	236	103488	55.878	4.915	0.915	1.348
ID325511	325511	19	0.746	535.230	14.820	0	6720.280	28	3.950	1	None	-10921639	66.161	76	0	190	86869	46.514	5.236	0.961	1.394
ID318170	318170	19	0.762	533.595	12.179	0	6960.290	29	3.950	1	None	-10921639	62.372	74	0	191	81894	49.205	5.048	0.992	1.262
ID319970	319970	19	0.679	531.069	11.462	0	7200.300	30	3.950	1	None	-10921639	58.101	30	0	193	76287	45.051	4.801	0.975	1.273
ID327347	327347	19	0.374	528.927	13.248	0	7440.310	31	3.950	1	None	-10921639	33.824	35	0	93	44411	26.351	6.593	0.981	1.271
ID326438	326438	19	0.503	525.685	13.961	0	7680.320	32	3.950	1	None	-10921639	42.026	33	0	145	55180	34.772	4.767	0.976	1.194
ID321857	321857	19	0.428	520.380	15.587	0	7920.330	33	3.950	1	None	-10921639	37.257	34	0	147	48919	30.482	4.722	0.952	1.192
ID320948	320948	19	0.288	517.501	16.192	0	8160.340	34	3.950	1	None	-10921639	28.724	36	0	97	37714	22.237	5.060	0.932	1.246
ID322808	322808	19	0.397	515.960	14.745	0	8400.350	35	3.950	1	None	-10921639	34.285	34	0	150	45016	29.470	4.628	0.932	1.123
ID328259	328259	19	0.450	512.207	13.481	0	8640.360	36	3.950	1	None	-10921639	39.458	33	0	93	51808	30.851	4.623	0.944	1.242
ID330267	330267	19	0.373	510.255	14.109	0	8880.370	37	3.950	1	None	-10921639	32.051	36	0	96	42083	27.443	5.347	0.966	1.148
ID333149	333149	19	0.337	507.388	16.716	0	9120.380	38	3.950	1	None	-10921639	31.823	33	0	95	41784	24.277	6.168	0.876	1.224
ID329256	329256	19	0.401	504.432	16.392	0	9360.390	39	3.950	1	None	-10921639	38.643	32	0	144	50738	28.287	4.780	0.852	1.257
ID332209	332209	19	0.350	504.039	17.560	0	9600.400	40	3.950	1	None	-10921639	35.280	33	0	94	46323	25.351	6.821	0.886	1.307
ID333917	333917	19	0.523	501.879	18.115	0	9840.410	41	3.950	1	None	-10921639	48.924	31	0	143	64237	32.834	4.885	0.896	1.408
ID331206	331206	19	0.693	498.724	16.898	0	10080.420	42	3.950	1	None	-10921639	61.435	73	0	192	80664	46.244	4.955	0.867	1.234
ID338091	338091	19	0.456	497.335	17.028	0	10320.430	43	3.950	1	None	-10921639	43.461	32	0	92	57064	30.420	4.819	0.838	1.302
ID336117	336117	19	0.427	494.340	17.936	0	10560.440	44	3.950	1	None	-10921639	39.727	32	0	143	52162	29.210	4.684	0.890	1.281
ID335082	335082	19	0.479	492.277	16.507	0	10800.450	45	3.950	1	None	-10921639	44.756	31	0	140	58764	30.109	4.743	0.875	1.387
ID337085	337085	19	0.403	490.682	14.944	0	11040.460	46	3.950	1	None	-10921639	36.712	31	0	90	48203	27.648	4.733	0.891	1.251
ID339050	339050	19	0.363	488.448	15.400	0	11280.470	47	3.950	1	None	-10921639	37.578	32	0	145	49340	26.238	4.735	0.806	1.278
ID340073	340073	19	0.428	488.431	16.949	0	11520.480	48	3.950	1	None	-10921639	46.822	28	0	138	61477	30.308	4.870	0.642	1.208
ID341116	341116	19	0.405	483.263	17.012	0	11760.490	49	3.950	1	None	-10921639	43.766	28	0	141	57465	28.502	4.935	0.671	1.234
ID344357	344357	19	0.646	482.911	18.717	0	12000.500	50	3.950	1	None	-10921639	68.115	71	0	184	89435	44.522	4.975	0.715	1.276
ID342176	342176	19	0.593	482.427	19.573	0	12240.510	51	3.950	1	None	-10921639	62.369	71	0	184	81891	41.965	4.903	0.675	1.198
ID345418	345418	19	0.500	481.421	21.473	0	12480.520	52	3.950	1	None	-10921639	49.365	28	0	137	64816	31.629	5.007	0.817	1.404
ID346483	346483	19	0.479	476.165	20.031	0	12720.530	53	3.950	1	None	-10921639	49.553	30	0	140	65063	28.789	5.049	0.816	1.546
ID343266	343266	19	0.513	473.651	18.549	0	12960.540	54	3.950	1	None	-10921639	52.797	74	0	138	69322	31.098	5.054	0.835	1.545
ID350872	350872	19	0.447	471.641	18.966	0	13200.550	55	3.950	1	None	-10921639	44.926	30	0	140	58988	28.731	4.931	0.850	1.437
ID348651	348651	19	0.477	470.689	19.427	0	13440.560	56	3.950	1	None	-10921639	46.257	30	0	140	60735	29.857	4.834	0.825	1.400
ID347571	347571	19	0.497	467.798	21.243	0	13680.570	57	3.950	1	None	-10921639	51.615	30	0	139	67770	30.685	5.115	0.816	1.512
ID349745	349745	19	0.745	463.377	20.756	0	13920.580	58	3.950	1	None	-10921639	69.307	73	0	188	91000	47.285	4.926	0.879	1.371
ID351979	351979	19	0.509	460.170	20.846	0	14160.590	59	3.950	1	None	-10921639	52.093	31	0	138	68398	31.199	6.062	0.877	1.560
ID353054	353054	19	0.375	459.315	22.640	0	14400.600	60	3.950	1	None	-10921639	37.266	30	0	91	48930	29.208	4.725	0.794	1.130
ID354127	354127	19	0.532	454.770	21.323	0	14640.610	61	3.950	1	None	-10921639	53.320	73	0	191	70009	40.831	4.836	0.805	1.165
ID355262	355262	19	0.493	452.834	23.163	0	14880.620	62	3.950	1	None	-10921639	49.958	27	0	141	65595	37.346	4.940	0.746	1.143
ID356368	356368	19	0.460	451.275	24.091	0	15120.630	63	3.950	1	None	-10921639	44.789	28	0	142	58808	34.396	4.856	0.791	1.150
ID357467	357467	19	0.588	448.002	24.236	0	15360.640	64	3.950	1	None	-10921639	57.043	75	0	189	74898	38.174	5.261	0.845	1.369
ID359728	359728	19	0.497	445.211	23.115	0	15600.650	65	3.950	1	None	-10921639	48.805	28	0	143	64081	35.319	4.885	0.830	1.253
ID358600	358600	19	0.713	440.215	22.797	0	15840.660	66	3.950	1	None	-10921639	64.627	72	0	188	84855	47.228	4.991	0.886	1.286
ID360856	360856	19	0.792	434.329	23.636	0	16080.670	67	3.950	1	None	-10921639	79.305	71	0	182	104127	47.614	5.266	0.894	1.572
ID363220	363220	19	0.712	431.474	24.125	0	16320.680	68	3.950	1	None	-10921639	74.926	71	0	184	98378	39.359	5.347	0.847	1.746
ID364372	364372	19	0.789	428.667	25.141	0	16560.690	69	3.950	1	None	-10921639	84.541	72	0	231	111002	50.041	6.100	0.715	1.408
ID362024	362024	19	1.076	425.533	23.702	0	16800.700	70	3.950	1	None	-10921639	117.337	138	0	249	154063	63.515	5.131	0.803	1.645
ID365531	365531	19	1.138	422.908	25.040	0	17040.710	71	3.950	1	None	-10921639	116.268	114	0	255	152660	64.817	5.207	0.861	1.660
ID366722	366722	19	1.174	419.162	26.614	0	17280.720	72	3.950	1	None	-10921639	120.969	115	0	255	158832	61.915	6.315	0.886	1.836
ID367930	367930	19	1.349	416.914	26.773	0	17520.730	73	3.950	1	None	-10921639	145.296	150	0	255	190773	64.132	6.529	0.850	2.081
ID369165	369165	19	1.277	412.789	27.984	0	17760.740	74	3.950	1	None	-10921639	140.208	154	0	255	184093	68.144	6.311	0.831	1.867
ID370408	370408	19	1.314	407.513	27.836	0	18000.750	75	3.950	1	None	-10921639	132.129	152	0	255	173486	80.541	4.968	0.869	1.525
ID371676	371676	19	1.126	405.236	27.924	0	18240.760	76	3.950	1	None	-10921639	123.209	148	0	255	161774	71.419	5.644	0.767	1.497
ID372952	372952	19	1.035	402.157	27.673	0	18480.770	77	3.950	1	None	-10921639	121.835	145	0	255	159970	63.607	5.331	0.729	1.616
ID374259	374259	19	1.141	399.835	29.721	0	18720.780	78	3.950	1	None	-10921639	126.332	142	0	255	165874	66.866	5.094	0.710	1.569
ID375570	375570	19	1.134	396.167	30.867	0	18960.790	79	3.950	1	None	-10921639	125.103	136	0	255	164260	65.665	4.936	0.667	1.524
ID376885	376885	19	1.292	392.667	31.318	0	19200.800	80	3.950	1	None	-10921639	146.947	149	0	255	192942	59.269	6.510	0.771	2.159
ID378246	378246	19	0.897	389.121	30.192	0	19440.810	81	3.950	1	None	-10921639	109.253	105	0	255	143449	56.237	5.059	0.659	1.543
ID379624	379624	19	0.280	392.100	30.402	0	19680.820	82	3.950	1	None	-10921639	49.724	57	0	169	65287	34.337	4.765	0.264	0.605
ID381018	381018	19	0.313	389.062	30.852	0	19920.830	83	3.950	1	None	-10921639	50.433	55	0	179	66219	39.712	4.580	0.262	0.527
ID382414	382414	19	0.326	387.810	30.540	0	20160.840	84	3.950	1	None	-10921639	48.877	60	0	181	64176	33.164	5.454	0.376	0.805
ID383851	383851	19	0.293	385.037	29.905	0	20400.850	85	3.950	1	None	-10921639	43.259	19	0	130	56799	35.502	4.714	0.314	0.582
ID385231	385231	19	0.410	383.238	29.796	0	20640.860	86	3.950	1	None	-10921639	58.002	68	0	131	76156	28.179	6.892	0.654	1.628
ID386676	386676	19	0.424	380.323	30.148	0	20880.870	87	3.950	1	None	-10921639	54.658	68	0	132	71766	30.179	6.085	0.674	1.459
ID388092	388092	19	0.235	378.322	29.815	0	21120.880	88	3.950	1	None	-10921639	43.164	60	0	128	56674	29.634	6.079	0.327	0.718
ID299874	299874	20	0.489	618.385	0.000	0	960.040	4	3.950	1	None	-10921639	39.328	0	0	255	51638	77.888	2.327	0.488	0.331
ID304722	304722	20	0.918	613.540	0.000	0	1200.050	5	3.950	1	None	-10921639	58.404	0	0	255	76685	81.456	4.469	0.698	0.589
ID297553	297553	20	1.155	609.300	0.000	0	1440.060	6	3.950	1	None	-10921639	71.388	26	0	255	93733	85.110	4.720	0.752	0.720
ID298938	298938	20	1.254	607.079	0.000	0	1680.070	7	3.950	1	None	-10921639	81.014	41	0	255	106371	86.714	4.796	0.869	0.869
ID305626	305626	20	0.436	607.264	3.496	0	1920.080	8	3.950	1	None	-10921639	49.113	15	0	187	64486	56.809	3.883	0.385	0.480
ID298434	298434	20	0.288	605.489	4.631	0	2160.090	9	3.950	1	None	-10921639	41.018	18	0	178	53856	43.472	4.456	0.127	0.213
ID295810	295810	20	0.795	605.889	4.997	0	2400.100	10	3.950	1	None	-10921639	85.844	95	0	255	112713	63.080	4.692	0.589	1.009
ID296677	296677	20	1.094	603.179	6.553	0	2640.110	11	3.950	1	None	-10921639	117.840	115	0	255	154724	71.554	5.079	0.684	1.338
ID306518	306518	20	1.044	600.760	6.545	0	2880.120	12	3.950	1	None	-10921639	116.612	134	0	255	153112	74.233	5.028	0.625	1.209
ID314589	314589	20	1.138	598.441	5.814	0	3120.130	13	3.950	1	None	-10921639	139.892	147	0	255	183678	56.639	6.591	0.769	2.147
ID309236	309236	20	1.006	598.091	5.827	0	3360.140	14	3.950	1	None	-10921639	127.494	142	0	244	167399	62.245	6.178	0.575	1.495
ID315466	315466	20	1.000	594.669	6.038	0	3600.150	15	3.950	1	None	-10921639	118.283	134	0	255	155305	68.176	5.117	0.552	1.235
ID311044	311044	20	0.783	593.104	8.240	0	3840.160	16	3.950	1	None	-10921639	103.855	128	0	228	136361	67.327	5.141	0.376	0.842
ID301183	301183	21	0.418	251.799	3.365	0	240.010	1	3.950	1	None	-10921639	45.765	13	0	184	60089	48.795	4.320	0.566	0.678
ID302039	302039	21	0.579	253.619	3.300	0	480.020	2	3.950	1	None	-10921639	55.109	9	0	255	72358	63.386	3.360	0.618	0.664
ID302933	302933	21	0.562	256.735	3.713	0	720.030	3	3.950	1	None	-10921639	55.237	35	0	255	72526	66.606	3.170	0.447	0.512
ID299875	299875	21	0.524	258.025	2.390	0	960.040	4	3.950	1	None	-10921639	69.108	45	0	255	90739	71.729	4.903	0.607	0.728
ID304712	304712	21	0.523	256.197	0.000	0	1200.050	5	3.950	1	None	-10921639	57.269	33	0	239	75194	63.161	5.023	0.371	0.490
ID297546	297546	21	0.551	254.582	0.000	0	1440.060	6	3.950	1	None	-10921639	56.434	34	0	206	74098	62.187	4.681	0.340	0.461
ID298928	298928	21	0.701	267.503	0.000	0	1680.070	7	3.950	1	None	-10921639	71.101	75	0	234	93356	62.540	6.525	0.535	0.793
ID305613	305613	21	0.647	267.503	0.000	0	1920.080	8	3.950	1	None	-10921639	51.426	44	0	204	67522	49.416	6.699	0.723	0.873
ID298421	298421	21	0.527	270.733	0.000	0	2160.090	9	3.950	1	None	-10921639	46.978	38	0	249	61682	50.929	3.568	0.526	0.636
ID295794	295794	21	0.821	271.742	0.000	0	2400.100	10	3.950	1	None	-10921639	61.321	59	0	240	80514	53.470	6.973	0.837	1.045
ID296653	296653	21	0.827	271.540	0.000	0	2640.110	11	3.950	1	None	-10921639	68.407	75	0	209	89819	58.276	6.869	0.707	0.973
ID306490	306490	21	0.918	272.348	0.000	0	2880.120	12	3.950	1	None	-10921639	63.493	48	0	211	83366	62.271	6.000	0.770	0.887
ID314570	314570	21	0.464	273.963	0.000	0	3120.130	13	3.950	1	None	-10921639	38.003	27	0	121	49898	39.229	6.234	0.653	0.765
ID309218	309218	21	0.393	270.733	0.000	0	3360.140	14	3.950	1	None	-10921639	30.315	0	0	170	39804	43.573	2.527	0.482	0.453
ID303844	303844	22	1.495	370.357	8.315	0	0.000	0	3.950	1	None	-10921639	188.988	213	0	255	248141	73.254	9.129	0.714	2.149
ID301198	301198	22	1.460	369.013	6.788	0	240.010	1	3.950	1	None	-10921639	185.830	201	0	255	243995	67.488	7.832	0.727	2.319
ID302052	302052	22	1.384	368.704	5.844	0	480.020	2	3.950	1	None	-10921639	185.028	211	0	255	242942	75.789	7.969	0.717	2.039
ID302948	302948	22	1.536	369.227	6.768	0	720.030	3	3.950	1	None	-10921639	177.714	196	0	255	233339	78.925	7.659	0.794	1.993
ID299886	299886	22	1.415	369.349	5.844	0	960.040	4	3.950	1	None	-10921639	166.895	208	0	255	219133	93.631	5.102	0.723	1.496
ID304725	304725	22	1.306	371.350	3.516	0	1200.050	5	3.950	1	None	-10921639	174.101	195	0	255	228594	83.944	7.836	0.804	1.849
ID297555	297555	22	1.332	370.982	1.361	0	1440.060	6	3.950	1	None	-10921639	137.700	163	0	255	180800	96.616	4.942	0.851	1.311
ID298943	298943	22	1.435	368.613	4.088	0	1680.070	7	3.950	1	None	-10921639	185.159	207	0	255	243114	73.925	7.036	0.836	2.281
ID305627	305627	22	1.442	368.312	3.746	0	1920.080	8	3.950	1	None	-10921639	199.260	224	0	255	261629	66.222	7.018	0.849	2.764
ID298428	298428	22	1.483	366.725	3.163	0	2160.090	9	3.950	1	None	-10921639	183.668	248	0	255	241156	96.243	5.987	0.898	1.806
ID295803	295803	22	1.501	366.577	2.494	0	2400.100	10	3.950	1	None	-10921639	178.839	226	0	255	234815	94.753	6.136	0.943	1.832
ID296664	296664	22	1.404	363.771	2.893	0	2640.110	11	3.950	1	None	-10921639	151.164	183	0	255	198478	106.515	5.018	0.940	1.375
ID306495	306495	22	1.368	363.198	0.000	0	2880.120	12	3.950	1	None	-10921639	77.488	5	0	255	101742	97.946	4.754	0.925	0.760
ID314582	314582	22	0.933	370.738	4.503	0	3120.130	13	3.950	1	None	-10921639	59.577	10	0	255	78224	94.708	3.222	0.896	0.594
ID309221	309221	22	1.502	368.649	0.000	0	3360.140	14	3.950	1	None	-10921639	81.864	0	0	255	107488	103.598	4.781	0.917	0.756
ID315449	315449	22	1.367	366.630	0.000	0	3600.150	15	3.950	1	None	-10921639	85.232	0	0	255	111910	107.275	4.724	0.812	0.712
ID311019	311019	22	1.378	363.400	0.000	0	3840.160	16	3.950	1	None	-10921639	75.167	0	0	255	98694	95.561	4.578	0.942	0.763
ID316347	316347	22	1.074	362.390	0.000	0	4080.170	17	3.950	1	None	-10921639	49.994	0	0	255	65642	88.984	3.147	0.954	0.549
ID312785	312785	22	1.237	359.564	0.000	0	4320.180	18	3.950	1	None	-10921639	57.302	0	0	255	75238	91.362	3.818	0.973	0.618
ID311896	311896	22	1.277	357.949	0.000	0	4560.190	19	3.950	1	None	-10921639	64.308	0	0	255	84436	88.949	4.498	0.956	0.707
ID310106	310106	22	1.563	357.545	0.000	0	4800.200	20	3.950	1	None	-10921639	84.592	0	0	255	111069	108.996	4.695	0.956	0.759
ID307410	307410	22	1.301	355.144	1.164	0	5040.210	21	3.950	1	None	-10921639	105.585	77	0	255	138633	108.764	4.527	0.927	0.934
ID313701	313701	22	1.304	354.074	4.954	0	5280.220	22	3.950	1	None	-10921639	108.674	102	0	255	142689	101.249	4.684	0.970	1.057
ID308327	308327	22	1.250	352.116	7.893	0	5520.230	23	3.950	1	None	-10921639	100.326	61	0	255	131728	99.114	4.629	0.838	0.923
ID317264	317264	22	1.080	352.961	8.438	0	5760.240	24	3.950	1	None	-10921639	88.489	63	0	255	116186	84.462	4.870	0.829	0.950
ID324608	324608	22	1.284	351.897	7.150	0	6000.250	25	3.950	1	None	-10921639	106.059	106	0	255	139256	98.624	4.859	0.857	0.993
ID319065	319065	22	1.303	350.458	7.273	0	6240.260	26	3.950	1	None	-10921639	107.184	106	0	255	140733	98.526	4.666	0.877	1.017
ID323712	323712	22	1.077	350.564	7.481	0	6480.270	27	3.950	1	None	-10921639	88.839	64	0	255	116646	86.871	4.715	0.835	0.931
ID325484	325484	22	1.186	349.282	7.292	0	6720.280	28	3.950	1	None	-10921639	108.151	109	0	255	142002	95.539	4.796	0.795	1.003
ID318151	318151	22	1.163	348.124	6.254	0	6960.290	29	3.950	1	None	-10921639	99.759	63	0	255	130983	93.852	4.547	0.832	0.966
ID319952	319952	22	1.218	347.797	5.990	0	7200.300	30	3.950	1	None	-10921639	110.705	107	0	255	145356	96.861	4.745	0.826	1.034
ID327324	327324	22	0.733	346.058	5.555	0	7440.310	31	3.950	1	None	-10921639	69.682	70	0	186	91493	52.679	4.779	0.780	1.160
ID326413	326413	22	0.884	342.642	6.302	0	7680.320	32	3.950	1	None	-10921639	78.856	65	0	255	103538	71.005	4.633	0.812	0.995
ID321837	321837	22	0.979	341.930	7.249	0	7920.330	33	3.950	1	None	-10921639	85.053	68	0	255	111674	73.647	4.760	0.841	1.055
ID320921	320921	22	0.804	339.737	6.836	0	8160.340	34	3.950	1	None	-10921639	73.164	70	0	236	96064	60.371	4.881	0.816	1.089
ID322781	322781	22	0.582	338.052	5.719	0	8400.350	35	3.950	1	None	-10921639	54.756	72	0	191	71894	41.053	4.795	0.787	1.175
ID328229	328229	22	0.660	335.446	4.933	0	8640.360	36	3.950	1	None	-10921639	65.030	71	0	186	85385	51.282	4.966	0.810	1.135
ID330231	330231	22	0.444	334.441	4.549	0	8880.370	37	3.950	1	None	-10921639	49.077	28	0	141	64438	38.156	4.841	0.755	1.106
ID333107	333107	22	0.645	332.686	3.622	0	9120.380	38	3.950	1	None	-10921639	68.187	65	0	213	89529	56.543	4.812	0.864	1.118
ID329205	329205	22	0.888	329.886	0.000	0	9360.390	39	3.950	1	None	-10921639	57.368	8	0	223	75324	66.261	6.015	0.840	0.791
ID332161	332161	22	0.782	329.482	0.000	0	9600.400	40	3.950	1	None	-10921639	43.302	8	0	244	56855	59.776	2.619	0.877	0.677
ID333809	333809	22	0.976	328.675	0.000	0	9840.410	41	3.950	1	None	-10921639	53.171	7	0	255	69813	72.413	2.586	0.867	0.682
ID331154	331154	22	1.067	328.271	0.000	0	10080.420	42	3.950	1	None	-10921639	63.117	5	0	255	82872	80.831	5.069	0.819	0.703
ID338036	338036	22	1.207	329.684	0.000	0	10320.430	43	3.950	1	None	-10921639	78.993	36	0	255	103718	90.691	4.899	0.840	0.795
ID336062	336062	22	1.546	329.482	0.000	0	10560.440	44	3.950	1	None	-10921639	128.293	157	0	255	168449	109.517	8.091	0.781	1.027
ID335030	335030	22	1.456	329.482	0.000	0	10800.450	45	3.950	1	None	-10921639	90.035	28	0	255	118216	99.316	4.973	0.834	0.824
ID337038	337038	22	1.387	329.886	0.000	0	11040.460	46	3.950	1	None	-10921639	85.724	49	0	255	112555	88.358	4.875	0.906	0.923
ID339000	339000	22	1.007	330.290	0.000	0	11280.470	47	3.950	1	None	-10921639	69.782	10	0	255	91624	85.745	4.898	0.619	0.622
ID340019	340019	22	1.178	329.280	0.000	0	11520.480	48	3.950	1	None	-10921639	107.592	129	0	255	141268	90.752	6.802	0.635	0.921
ID341072	341072	22	1.263	329.004	4.610	0	11760.490	49	3.950	1	None	-10921639	132.778	148	0	255	174337	81.832	5.003	0.809	1.451
ID344318	344318	22	1.095	328.996	6.628	0	12000.500	50	3.950	1	None	-10921639	106.053	107	0	255	139247	77.882	4.935	0.755	1.171
ID342138	342138	22	1.351	325.988	7.205	0	12240.510	51	3.950	1	None	-10921639	127.685	150	0	255	167651	92.571	4.903	0.857	1.273
ID345383	345383	22	1.269	324.941	9.308	0	12480.520	52	3.950	1	None	-10921639	118.882	116	0	255	156092	91.411	4.903	0.855	1.199
ID346451	346451	22	1.190	324.749	9.563	0	12720.530	53	3.950	1	None	-10921639	100.430	104	0	255	131864	86.878	4.783	0.859	1.068
ID343241	343241	22	1.246	324.224	10.739	0	12960.540	54	3.950	1	None	-10921639	121.159	147	0	255	159082	89.524	4.900	0.742	1.153
ID350838	350838	22	1.166	322.890	9.459	0	13200.550	55	3.950	1	None	-10921639	119.877	147	0	255	157398	83.322	4.862	0.747	1.230
ID348615	348615	22	1.114	319.435	8.474	0	13440.560	56	3.950	1	None	-10921639	120.171	145	0	255	157785	80.698	5.274	0.791	1.315
ID347531	347531	22	1.331	318.718	8.914	0	13680.570	57	3.950	1	None	-10921639	127.473	154	0	255	167372	95.294	4.911	0.839	1.220
ID349702	349702	22	1.342	317.187	8.222	0	13920.580	58	3.950	1	None	-10921639	131.006	146	0	255	172011	101.728	4.823	0.773	1.123
ID351938	351938	22	1.294	317.526	8.537	0	14160.590	59	3.950	1	None	-10921639	123.883	145	0	255	162659	93.595	4.880	0.808	1.183
ID353009	353009	22	1.436	315.718	8.787	0	14400.600	60	3.950	1	None	-10921639	138.283	148	0	255	181565	102.040	4.834	0.804	1.208
ID354075	354075	22	1.258	315.303	8.301	0	14640.610	61	3.950	1	None	-10921639	131.637	143	0	255	172839	97.334	4.924	0.663	1.078
ID355206	355206	22	1.357	313.502	7.948	0	14880.620	62	3.950	1	None	-10921639	142.117	178	0	255	186599	101.205	4.918	0.675	1.132
ID356310	356310	22	1.426	313.743	7.109	0	15120.630	63	3.950	1	None	-10921639	154.997	189	0	255	203511	96.271	5.532	0.727	1.355
ID357410	357410	22	1.173	310.393	7.051	0	15360.640	64	3.950	1	None	-10921639	126.585	138	0	255	166206	81.828	4.902	0.663	1.233
ID359676	359676	22	0.821	309.430	7.035	0	15600.650	65	3.950	1	None	-10921639	97.872	97	0	240	128506	61.198	4.976	0.558	1.145
ID358553	358553	22	0.819	306.347	7.294	0	15840.660	66	3.950	1	None	-10921639	96.353	96	0	243	126512	66.448	4.883	0.571	1.054
ID360793	360793	22	0.996	304.040	6.593	0	16080.670	67	3.950	1	None	-10921639	110.170	101	0	255	144653	67.909	4.820	0.640	1.266
ID363153	363153	22	0.792	300.401	6.072	0	16320.680	68	3.950	1	None	-10921639	100.474	93	0	255	131923	76.973	4.817	0.474	0.839
ID364300	364300	22	0.912	296.286	6.263	0	16560.690	69	3.950	1	None	-10921639	105.532	91	0	255	138564	90.413	4.610	0.445	0.719
ID361965	361965	22	0.958	289.854	7.647	0	16800.700	70	3.950	1	None	-10921639	124.027	132	0	255	162847	82.358	4.913	0.453	0.939
ID365468	365468	22	1.275	289.586	7.597	0	17040.710	71	3.950	1	None	-10921639	136.477	136	0	255	179194	87.535	4.794	0.611	1.182
ID366654	366654	22	1.454	288.835	7.382	0	17280.720	72	3.950	1	None	-10921639	150.456	168	0	255	197549	91.495	5.011	0.729	1.386
ID367852	367852	22	1.297	288.327	7.275	0	17520.730	73	3.950	1	None	-10921639	135.343	131	0	255	177705	90.749	4.851	0.623	1.145
ID369092	369092	22	1.376	288.182	8.766	0	17760.740	74	3.950	1	None	-10921639	141.801	132	0	255	186185	90.488	4.830	0.664	1.251
ID370336	370336	22	1.306	287.258	9.204	0	18000.750	75	3.950	1	None	-10921639	133.596	126	0	255	175411	93.627	4.822	0.612	1.084
ID371607	371607	22	1.449	286.545	9.175	0	18240.760	76	3.950	1	None	-10921639	148.599	174	0	255	195110	93.541	5.083	0.687	1.294
ID372887	372887	22	1.385	287.221	10.301	0	18480.770	77	3.950	1	None	-10921639	144.024	172	0	255	189104	90.069	4.968	0.717	1.336
ID374185	374185	22	1.319	286.527	10.322	0	18720.780	78	3.950	1	None	-10921639	137.625	139	0	255	180701	90.101	5.064	0.673	1.229
ID375496	375496	22	1.150	285.655	10.110	0	18960.790	79	3.950	1	None	-10921639	134.749	150	0	255	176925	84.377	4.951	0.563	1.150
ID376803	376803	22	0.863	283.911	8.901	0	19200.800	80	3.950	1	None	-10921639	112.290	127	0	255	147437	77.952	4.882	0.472	0.923
ID378180	378180	22	0.848	283.956	10.944	0	19440.810	81	3.950	1	None	-10921639	98.848	80	0	255	129788	82.965	3.313	0.432	0.719
ID379557	379557	22	1.007	283.877	11.804	0	19680.820	82	3.950	1	None	-10921639	105.430	85	0	255	138430	88.624	4.429	0.481	0.772
ID380955	380955	22	1.125	282.120	12.278	0	19920.830	83	3.950	1	None	-10921639	118.524	125	0	255	155622	85.448	4.654	0.584	1.023
ID382359	382359	22	1.218	283.419	13.849	0	20160.840	84	3.950	1	None	-10921639	144.355	168	0	255	189538	65.931	5.908	0.755	1.884
ID383795	383795	22	1.092	280.779	12.215	0	20400.850	85	3.950	1	None	-10921639	136.455	133	0	255	179166	68.458	5.314	0.584	1.470
ID385169	385169	22	0.997	280.308	11.543	0	20640.860	86	3.950	1	None	-10921639	132.650	132	0	255	174170	75.276	4.960	0.512	1.193
ID386618	386618	22	0.956	278.231	12.168	0	20880.870	87	3.950	1	None	-10921639	111.347	127	0	255	146199	78.026	4.905	0.480	0.925
ID388034	388034	22	0.783	278.348	12.248	0	21120.880	88	3.950	1	None	-10921639	106.249	106	0	255	139505	92.830	4.699	0.230	0.428
ID389483	389483	22	0.471	276.798	12.547	0	21360.890	89	3.950	1	None	-10921639	84.025	71	0	255	110325	78.305	3.239	0.063	0.127
ID393764	393764	22	0.519	276.762	13.567	0	21600.900	90	3.950	1	None	-10921639	89.289	70	0	255	117236	82.975	3.232	0.087	0.172
ID390929	390929	22	0.517	276.855	12.486	0	21840.910	91	3.950	1	None	-10921639	84.775	57	0	255	111309	85.964	3.186	0.052	0.097
ID392333	392333	22	0.607	277.338	12.427	0	22080.920	92	3.950	1	None	-10921639	94.318	63	0	255	123839	94.525	3.327	0.074	0.138
ID395194	395194	22	0.591	276.672	12.441	0	22320.930	93	3.950	1	None	-10921639	114.913	96	0	255	150881	102.346	3.822	0.048	0.102
ID398293	398293	22	0.482	275.172	13.244	0	22560.940	94	3.950	1	None	-10921639	113.372	104	0	255	148858	95.954	3.507	0.003	0.007
ID396635	396635	22	0.557	279.862	12.696	0	22800.950	95	3.950	1	None	-10921639	85.989	59	0	255	112904	81.438	4.496	0.082	0.160
ID399700	399700	22	0.688	279.714	11.108	0	23040.960	96	3.950	1	None	-10921639	125.629	128	0	255	164951	88.630	4.828	0.239	0.546
ID402490	402490	22	0.419	278.494	11.880	0	23280.970	97	3.950	1	None	-10921639	85.842	76	0	255	112711	69.518	4.118	0.112	0.249
ID401106	401106	22	0.460	276.618	13.307	0	23520.980	98	3.950	1	None	-10921639	84.639	76	0	241	111131	60.408	4.438	0.149	0.364
ID403888	403888	22	0.741	275.376	12.172	0	23760.990	99	3.950	1	None	-10921639	103.481	99	0	255	135870	75.519	4.472	0.239	0.529
ID405263	405263	22	0.639	275.466	13.126	0	24001.000	100	3.950	1	None	-10921639	98.174	124	0	255	128902	69.580	3.004	0.273	0.605
ID303829	303829	23	0.394	112.450	4.942	0	0.000	0	3.950	1	None	-10921639	48.801	27	0	135	64076	34.045	5.978	0.659	1.139
ID301186	301186	23	0.486	114.126	4.165	0	240.010	1	3.950	1	None	-10921639	54.825	67	0	183	71985	42.093	4.885	0.644	1.020
ID302042	302042	23	0.681	114.997	3.906	0	480.020	2	3.950	1	None	-10921639	64.324	65	0	239	84458	61.431	4.701	0.868	0.973
ID302934	302934	23	0.980	114.781	3.912	0	720.030	3	3.950	1	None	-10921639	80.766	20	0	255	106046	89.666	3.525	0.941	0.874
ID299887	299887	23	0.605	119.692	6.001	0	960.040	4	3.950	1	None	-10921639	38.158	0	0	255	50101	68.874	2.505	0.828	0.502
ID304731	304731	23	0.381	120.862	5.217	0	1200.050	5	3.950	1	None	-10921639	26.349	0	0	210	34596	47.273	2.525	0.617	0.425
ID297558	297558	23	0.349	120.468	3.037	0	1440.060	6	3.950	1	None	-10921639	28.938	0	0	208	37996	39.113	3.003	0.816	0.665
ID298925	298925	23	0.415	118.105	0.000	0	1680.070	7	3.950	1	None	-10921639	30.770	17	0	129	40401	34.036	4.841	0.638	0.705
ID305608	305608	23	0.645	117.701	0.000	0	1920.080	8	3.950	1	None	-10921639	41.803	18	0	181	54887	44.405	4.973	0.841	0.860
ID303825	303825	24	0.835	211.651	4.489	0	0.000	0	3.950	1	None	-10921639	83.296	95	0	243	109368	66.916	4.912	0.655	0.985
ID301185	301185	24	0.859	212.320	4.097	0	240.010	1	3.950	1	None	-10921639	90.320	91	0	255	118590	72.732	4.708	0.608	0.939
ID302045	302045	24	0.743	212.855	4.890	0	480.020	2	3.950	1	None	-10921639	70.987	58	0	255	93206	62.530	4.603	0.576	0.830
ID302935	302935	24	0.550	214.496	3.908	0	720.030	3	3.950	1	None	-10921639	51.612	54	0	179	67767	56.385	3.399	0.572	0.666
ID299880	299880	24	0.657	213.660	4.013	0	960.040	4	3.950	1	None	-10921639	59.270	55	0	255	77822	64.838	4.465	0.605	0.689
ID304723	304723	24	0.838	213.261	2.750	0	1200.050	5	3.950	1	None	-10921639	84.235	56	0	255	110601	69.440	4.716	0.876	1.133
ID297560	297560	24	0.972	212.469	3.773	0	1440.060	6	3.950	1	None	-10921639	88.767	50	0	255	116551	83.702	4.706	0.768	0.921
ID298942	298942	24	0.721	212.530	3.786	0	1680.070	7	3.950	1	None	-10921639	82.733	51	0	255	108629	72.962	4.535	0.460	0.714
ID305628	305628	24	0.910	213.753	4.266	0	1920.080	8	3.950	1	None	-10921639	99.562	92	0	255	130725	82.438	4.722	0.551	0.858
ID298435	298435	24	1.176	216.056	4.924	0	2160.090	9	3.950	1	None	-10921639	128.954	140	0	255	169317	70.305	4.954	0.784	1.612
ID295806	295806	24	1.161	216.133	3.920	0	2400.100	10	3.950	1	None	-10921639	123.493	98	0	255	162146	86.516	4.853	0.780	1.251
ID296665	296665	24	1.129	218.032	2.976	0	2640.110	11	3.950	1	None	-10921639	110.667	96	0	255	145306	95.091	4.747	0.834	1.058
ID306508	306508	24	0.947	219.403	4.677	0	2880.120	12	3.950	1	None	-10921639	92.033	58	0	255	120839	79.834	4.689	0.724	0.968
ID314593	314593	24	0.852	221.872	6.606	0	3120.130	13	3.950	1	None	-10921639	92.587	104	0	223	121567	60.940	5.049	0.669	1.218
ID309244	309244	24	0.984	224.221	8.292	0	3360.140	14	3.950	1	None	-10921639	90.867	105	0	251	119309	67.168	4.814	0.824	1.222
ID315465	315465	24	0.842	224.342	5.967	0	3600.150	15	3.950	1	None	-10921639	73.100	61	0	231	95980	63.108	4.695	0.729	0.977
ID311030	311030	24	0.618	223.138	4.311	0	3840.160	16	3.950	1	None	-10921639	70.411	59	0	224	92450	50.650	4.673	0.649	1.095
ID316363	316363	24	0.598	222.976	5.347	0	4080.170	17	3.950	1	None	-10921639	66.260	57	0	224	87000	46.852	4.708	0.668	1.132
ID312795	312795	24	0.889	222.216	4.702	0	4320.180	18	3.950	1	None	-10921639	73.149	59	0	255	96044	73.172	4.532	0.796	0.886
ID311912	311912	24	0.898	222.880	5.453	0	4560.190	19	3.950	1	None	-10921639	81.238	57	0	255	106666	68.432	4.595	0.710	0.986
ID310122	310122	24	0.830	225.243	5.604	0	4800.200	20	3.950	1	None	-10921639	88.864	100	0	248	116678	60.888	4.625	0.634	1.133
ID307431	307431	24	0.307	223.349	8.322	0	5040.210	21	3.950	1	None	-10921639	56.003	52	0	173	73532	44.464	13.564	0.196	0.412
ID303830	303830	25	1.020	330.446	4.849	0	0.000	0	3.950	1	None	-10921639	101.235	98	0	255	132922	71.812	4.882	0.849	1.294
ID301192	301192	25	1.005	329.249	4.908	0	240.010	1	3.950	1	None	-10921639	89.293	60	0	255	117242	78.714	4.804	0.796	1.006
ID302048	302048	25	0.941	328.032	5.166	0	480.020	2	3.950	1	None	-10921639	88.996	86	0	255	116852	72.342	3.157	0.706	1.018
ID302939	302939	25	0.906	328.602	4.884	0	720.030	3	3.950	1	None	-10921639	80.711	57	0	255	105973	72.271	4.672	0.751	0.958
ID299881	299881	25	0.782	326.476	4.130	0	960.040	4	3.950	1	None	-10921639	89.971	95	0	255	118132	61.600	4.966	0.797	1.296
ID304727	304727	25	0.784	327.426	4.163	0	1200.050	5	3.950	1	None	-10921639	71.927	54	0	255	94440	73.667	4.675	0.788	0.860
ID297556	297556	25	0.514	325.444	1.769	0	1440.060	6	3.950	1	None	-10921639	55.515	42	0	255	72891	61.300	5.615	0.764	0.784
ID303849	303849	26	1.183	242.215	11.103	0	0.000	0	3.950	1	None	-10921639	111.791	115	0	255	146782	90.613	4.824	0.789	1.088
ID301205	301205	26	1.169	242.441	8.257	0	240.010	1	3.950	1	None	-10921639	102.811	108	0	255	134991	80.256	5.118	0.916	1.225
ID302056	302056	26	1.297	243.680	6.807	0	480.020	2	3.950	1	None	-10921639	117.344	119	0	255	154073	89.058	4.952	0.925	1.266
ID302944	302944	26	1.191	245.375	6.181	0	720.030	3	3.950	1	None	-10921639	113.628	106	0	255	149194	87.249	4.923	0.824	1.176
ID299882	299882	26	1.099	245.529	4.633	0	960.040	4	3.950	1	None	-10921639	113.239	108	0	255	148683	81.420	4.939	0.778	1.217
ID304726	304726	26	1.058	245.095	3.747	0	1200.050	5	3.950	1	None	-10921639	116.061	111	0	255	152388	81.250	4.997	0.830	1.296
ID297554	297554	26	1.063	243.680	1.207	0	1440.060	6	3.950	1	None	-10921639	105.043	99	0	255	137921	86.310	4.827	0.815	1.093
ID298940	298940	26	0.610	242.497	2.405	0	1680.070	7	3.950	1	None	-10921639	89.735	97	0	255	117822	64.069	5.924	0.736	1.188
ID305612	305612	26	0.885	242.266	0.000	0	1920.080	8	3.950	1	None	-10921639	70.579	34	0	255	92670	76.253	4.895	0.666	0.740
ID298420	298420	26	1.117	242.468	0.000	0	2160.090	9	3.950	1	None	-10921639	77.379	58	0	255	101599	76.990	6.192	0.896	0.950
ID295793	295793	26	1.165	243.276	0.000	0	2400.100	10	3.950	1	None	-10921639	74.653	31	0	255	98020	83.008	5.038	0.853	0.828
ID296652	296652	26	0.927	243.074	0.000	0	2640.110	11	3.950	1	None	-10921639	61.267	0	0	255	80444	80.548	4.661	0.660	0.605
ID306489	306489	26	0.881	244.083	0.000	0	2880.120	12	3.950	1	None	-10921639	66.966	35	0	250	87927	72.242	4.874	0.575	0.677
ID314568	314568	26	0.854	244.285	0.000	0	3120.130	13	3.950	1	None	-10921639	68.634	32	0	255	90116	78.335	4.788	0.479	0.568
ID309217	309217	26	0.603	244.689	0.000	0	3360.140	14	3.950	1	None	-10921639	67.681	26	0	255	88865	78.567	4.757	0.230	0.323
ID315444	315444	26	0.404	244.487	0.000	0	3600.150	15	3.950	1	None	-10921639	46.114	0	0	255	60548	75.133	2.471	-0.015	-0.019
ID303828	303828	27	0.894	45.055	4.939	0	0.000	0	3.950	1	None	-10921639	102.592	108	0	214	134703	46.846	6.218	0.849	2.011
ID301188	301188	27	0.952	46.408	4.672	0	240.010	1	3.950	1	None	-10921639	103.921	111	0	223	136448	53.386	4.974	0.872	1.813
ID302040	302040	27	0.640	49.951	3.675	0	480.020	2	3.950	1	None	-10921639	74.841	70	0	183	98266	45.622	4.919	0.827	1.485
ID302936	302936	27	0.567	55.066	4.024	0	720.030	3	3.950	1	None	-10921639	77.445	70	0	185	101685	37.025	7.868	0.808	1.870
ID299883	299883	27	0.509	56.176	5.327	0	960.040	4	3.950	1	None	-10921639	60.761	72	0	134	79779	32.253	6.558	0.836	1.716
ID304739	304739	27	0.711	56.496	7.145	0	1200.050	5	3.950	1	None	-10921639	72.482	71	0	187	95169	43.322	5.148	0.835	1.523
ID297578	297578	27	0.750	57.739	8.903	0	1440.060	6	3.950	1	None	-10921639	82.993	72	0	182	108970	39.756	6.957	0.855	1.925
ID298965	298965	27	0.832	60.961	10.269	0	1680.070	7	3.950	1	None	-10921639	99.954	110	3	223	131239	39.032	7.367	0.809	2.290
ID305655	305655	27	0.900	62.962	12.884	0	1920.080	8	3.950	1	None	-10921639	107.829	109	0	213	141580	42.909	7.171	0.769	2.185
ID298461	298461	27	0.939	63.570	12.776	0	2160.090	9	3.950	1	None	-10921639	117.727	113	0	246	154575	44.252	7.555	0.760	2.297
ID295834	295834	27	0.820	64.149	12.769	0	2400.100	10	3.950	1	None	-10921639	91.414	107	0	219	120026	45.610	5.797	0.741	1.706
ID296701	296701	27	0.866	64.640	14.690	0	2640.110	11	3.950	1	None	-10921639	98.519	111	0	224	129355	48.767	6.190	0.792	1.785
ID306548	306548	27	1.051	67.590	17.203	0	2880.120	12	3.950	1	None	-10921639	104.321	114	0	255	136973	72.785	4.887	0.805	1.278
ID314626	314626	27	0.909	69.283	17.348	0	3120.130	13	3.950	1	None	-10921639	102.673	112	0	228	134809	51.195	6.859	0.829	1.818
ID309265	309265	27	0.932	69.714	15.305	0	3360.140	14	3.950	1	None	-10921639	104.198	110	0	231	136812	51.403	6.471	0.832	1.842
ID315493	315493	27	0.823	70.681	15.324	0	3600.150	15	3.950	1	None	-10921639	101.169	111	0	234	132835	41.388	6.950	0.828	2.214
ID311056	311056	27	0.812	74.692	13.520	0	3840.160	16	3.950	1	None	-10921639	97.823	110	0	203	128442	37.578	7.136	0.862	2.410
ID316384	316384	27	0.855	74.044	12.737	0	4080.170	17	3.950	1	None	-10921639	97.662	111	0	204	128230	41.565	7.010	0.880	2.200
ID312818	312818	27	0.845	75.923	12.346	0	4320.180	18	3.950	1	None	-10921639	97.848	109	0	232	128475	41.132	6.335	0.856	2.194
ID311933	311933	27	0.509	78.884	12.625	0	4560.190	19	3.950	1	None	-10921639	54.647	72	0	137	71752	32.343	5.730	0.780	1.481
ID310143	310143	27	0.487	79.676	13.753	0	4800.200	20	3.950	1	None	-10921639	54.503	74	0	135	71563	30.052	5.469	0.802	1.615
ID307446	307446	27	0.431	80.510	13.503	0	5040.210	21	3.950	1	None	-10921639	44.921	28	0	140	58981	31.104	5.073	0.805	1.288
ID313733	313733	27	0.354	79.781	14.443	0	5280.220	22	3.950	1	None	-10921639	40.542	28	0	87	53231	26.177	7.922	0.777	1.354
ID308348	308348	27	0.411	81.609	13.857	0	5520.230	23	3.950	1	None	-10921639	48.324	29	0	138	63449	30.934	4.969	0.656	1.238
ID317283	317283	27	0.318	84.133	13.272	0	5760.240	24	3.950	1	None	-10921639	39.106	27	0	141	51346	27.805	4.545	0.528	0.971
ID324631	324631	27	0.415	86.587	12.774	0	6000.250	25	3.950	1	None	-10921639	50.318	70	0	136	66067	32.205	4.973	0.600	1.172
ID303817	303817	28	0.898	618.385	0.000	0	0.000	0	3.950	1	None	-10921639	46.657	0	0	255	61260	71.627	2.594	0.686	0.530
ID301182	301182	28	0.739	618.385	3.028	0	240.010	1	3.950	1	None	-10921639	55.024	0	0	255	72246	76.476	2.734	0.723	0.604
ID302043	302043	28	0.898	618.385	4.038	0	480.020	2	3.950	1	None	-10921639	66.399	0	0	255	87182	85.986	2.992	0.735	0.654
ID302941	302941	28	0.731	617.517	5.615	0	720.030	3	3.950	1	None	-10921639	68.547	0	0	255	90002	85.477	12.265	0.512	0.543
ID299892	299892	28	0.677	613.694	6.668	0	960.040	4	3.950	1	None	-10921639	76.908	46	0	255	100980	78.510	3.246	0.445	0.603
ID304741	304741	28	0.364	612.734	7.956	0	1200.050	5	3.950	1	None	-10921639	47.672	43	0	199	62593	54.940	3.168	0.135	0.206
ID297575	297575	28	1.273	618.385	8.076	0	1440.060	6	3.950	1	None	-10921639	73.851	29	0	255	96967	90.318	4.583	0.812	0.733
ID298964	298964	28	0.865	615.390	9.420	0	1680.070	7	3.950	1	None	-10921639	83.468	51	0	255	109594	85.340	4.607	0.696	0.803
ID305648	305648	28	0.703	618.385	10.498	0	1920.080	8	3.950	1	None	-10921639	53.058	27	0	226	69665	64.421	4.700	0.523	0.565
ID298471	298471	28	0.331	612.876	14.219	0	2160.090	9	3.950	1	None	-10921639	37.136	21	0	187	48760	39.430	14.549	0.309	0.445
ID295849	295849	28	0.313	606.475	18.261	0	2400.100	10	3.950	1	None	-10921639	35.605	22	0	188	46750	36.699	3.591	0.332	0.483
ID303838	303838	29	0.686	455.756	6.930	0	0.000	0	3.950	1	None	-10921639	68.669	72	0	184	90162	44.684	4.863	0.865	1.425
ID301196	301196	29	0.425	452.552	6.049	0	240.010	1	3.950	1	None	-10921639	43.943	29	0	138	57697	34.316	4.717	0.578	0.938
ID302051	302051	29	0.467	443.810	5.601	0	480.020	2	3.950	1	None	-10921639	61.161	65	0	132	80305	34.629	15.010	0.549	1.251
ID302945	302945	29	0.491	440.123	6.159	0	720.030	3	3.950	1	None	-10921639	54.833	74	0	135	71996	27.072	6.922	0.855	1.867
ID299893	299893	29	0.660	438.734	6.816	0	960.040	4	3.950	1	None	-10921639	66.379	73	0	186	87155	39.602	5.006	0.880	1.570
ID304750	304750	29	0.368	441.165	10.844	0	1200.050	5	3.950	1	None	-10921639	38.301	32	0	91	50289	24.351	7.231	0.851	1.447
ID297586	297586	29	0.327	441.357	12.650	0	1440.060	6	3.950	1	None	-10921639	36.016	32	0	90	47289	23.042	7.508	0.841	1.428
ID298974	298974	29	0.271	439.472	13.475	0	1680.070	7	3.950	1	None	-10921639	32.708	31	0	140	42946	22.807	5.089	0.690	1.171
ID305658	305658	29	0.293	434.898	13.992	0	1920.080	8	3.950	1	None	-10921639	33.787	31	0	93	44362	24.388	6.922	0.750	1.187
ID298458	298458	29	0.293	430.757	12.145	0	2160.090	9	3.950	1	None	-10921639	35.289	29	0	90	46334	26.116	4.842	0.568	0.978
ID303819	303819	30	0.523	134.579	2.883	0	0.000	0	3.950	1	None	-10921639	51.146	17	0	247	67155	60.055	2.920	0.688	0.694
ID301184	301184	30	0.616	136.235	3.531	0	240.010	1	3.950	1	None	-10921639	60.867	58	0	255	79919	66.863	4.653	0.763	0.788
ID302044	302044	30	0.587	135.722	4.794	0	480.020	2	3.950	1	None	-10921639	45.623	15	0	255	59903	62.331	3.116	0.596	0.547
ID302951	302951	30	0.694	138.461	7.904	0	720.030	3	3.950	1	None	-10921639	43.890	0	0	255	57627	76.630	2.615	0.767	0.497
ID299894	299894	30	0.788	140.667	7.234	0	960.040	4	3.950	1	None	-10921639	54.279	14	0	255	71268	75.622	3.280	0.686	0.584
ID304747	304747	30	0.339	139.837	9.424	0	1200.050	5	3.950	1	None	-10921639	29.541	25	0	143	38787	35.947	3.098	0.497	0.545
ID299895	299895	31	0.441	582.349	7.294	0	960.040	4	3.950	1	None	-10921639	78.673	88	0	207	103297	39.866	15.010	0.267	0.831
ID304735	304735	31	1.022	581.499	6.263	0	1200.050	5	3.950	1	None	-10921639	123.524	133	0	255	162187	60.895	5.062	0.567	1.468
ID297573	297573	31	1.089	582.550	7.753	0	1440.060	6	3.950	1	None	-10921639	126.232	135	0	255	165742	61.516	4.912	0.625	1.579
ID298944	298944	31	0.787	584.685	4.581	0	1680.070	7	3.950	1	None	-10921639	116.871	134	0	201	153451	43.921	6.487	0.613	2.023
ID305633	305633	31	0.790	584.722	5.582	0	1920.080	8	3.950	1	None	-10921639	111.956	103	0	211	146998	37.623	7.265	0.653	2.352
ID298438	298438	31	0.792	582.683	5.512	0	2160.090	9	3.950	1	None	-10921639	109.441	107	0	233	143696	47.954	7.114	0.675	1.840
ID295813	295813	31	0.679	580.983	6.158	0	2400.100	10	3.950	1	None	-10921639	82.614	96	0	220	108472	46.610	4.880	0.601	1.331
ID296679	296679	31	0.502	578.325	7.295	0	2640.110	11	3.950	1	None	-10921639	63.946	63	0	185	83961	40.487	4.987	0.489	1.038
ID303845	303845	32	0.578	155.405	8.537	0	0.000	0	3.950	1	None	-10921639	72.080	61	0	169	94641	39.786	6.975	0.613	1.377
ID301201	301201	32	0.364	153.810	7.852	0	240.010	1	3.950	1	None	-10921639	61.900	59	0	168	81275	28.070	7.215	0.413	1.289
ID302058	302058	32	0.541	152.416	7.825	0	480.020	2	3.950	1	None	-10921639	64.257	58	0	172	84369	41.772	4.670	0.548	1.089
ID302940	302940	32	0.636	155.102	5.298	0	720.030	3	3.950	1	None	-10921639	82.051	102	0	171	107733	41.655	6.785	0.650	1.551
ID299888	299888	32	0.491	159.077	6.148	0	960.040	4	3.950	1	None	-10921639	56.455	64	0	160	74126	38.574	4.886	0.677	1.181
ID304734	304734	32	0.726	161.808	6.312	0	1200.050	5	3.950	1	None	-10921639	76.362	61	0	228	100263	50.614	5.014	0.750	1.293
ID297562	297562	32	0.468	161.698	4.103	0	1440.060	6	3.950	1	None	-10921639	67.821	63	0	174	89049	39.720	4.961	0.545	1.205
ID298926	298926	32	0.376	158.281	0.000	0	1680.070	7	3.950	1	None	-10921639	38.726	54	0	119	50847	35.543	4.986	0.479	0.705
ID305610	305610	32	0.700	157.271	0.000	0	1920.080	8	3.950	1	None	-10921639	50.243	47	0	165	65969	50.789	6.149	0.702	0.816
ID298443	298443	32	0.233	155.933	6.648	0	2160.090	9	3.950	1	None	-10921639	33.496	20	0	133	43980	30.332	3.259	0.231	0.414
ID295823	295823	32	1.026	152.604	9.203	0	2400.100	10	3.950	1	None	-10921639	110.574	105	0	213	145184	48.160	5.126	0.845	2.103
ID296684	296684	32	0.757	153.083	9.330	0	2640.110	11	3.950	1	None	-10921639	80.947	61	0	220	106284	48.871	4.889	0.678	1.339
ID306528	306528	32	0.900	154.522	11.582	0	2880.120	12	3.950	1	None	-10921639	102.409	104	0	216	134463	47.626	6.218	0.794	1.903
ID314618	314618	32	1.001	156.043	15.545	0	3120.130	13	3.950	1	None	-10921639	116.944	140	0	255	153548	47.605	6.852	0.805	2.191
ID309271	309271	32	1.093	155.919	16.902	0	3360.140	14	3.950	1	None	-10921639	119.508	142	0	255	156914	60.626	6.739	0.784	1.733
ID315503	315503	32	1.160	156.318	18.781	0	3600.150	15	3.950	1	None	-10921639	115.116	108	0	255	151147	66.233	5.298	0.834	1.581
ID311070	311070	32	0.965	156.765	18.516	0	3840.160	16	3.950	1	None	-10921639	102.267	107	0	218	134277	57.031	4.958	0.737	1.522
ID316398	316398	32	1.071	157.449	18.702	0	4080.170	17	3.950	1	None	-10921639	113.392	110	0	255	148884	57.269	5.012	0.794	1.752
ID312838	312838	32	1.115	157.311	20.490	0	4320.180	18	3.950	1	None	-10921639	118.846	111	0	255	156045	57.111	6.782	0.827	1.884
ID311949	311949	32	1.105	158.041	19.220	0	4560.190	19	3.950	1	None	-10921639	123.259	136	0	255	161839	48.699	6.936	0.798	2.247
ID310157	310157	32	0.922	161.852	17.755	0	4800.200	20	3.950	1	None	-10921639	100.090	102	0	222	131418	53.063	5.101	0.716	1.574
ID307459	307459	32	0.829	162.935	18.208	0	5040.210	21	3.950	1	None	-10921639	95.830	101	0	213	125825	47.205	5.122	0.682	1.646
ID313737	313737	32	0.933	162.274	15.860	0	5280.220	22	3.950	1	None	-10921639	103.701	103	0	213	136159	48.124	5.978	0.746	1.841
ID308354	308354	32	0.920	161.815	15.282	0	5520.230	23	3.950	1	None	-10921639	105.403	103	0	217	138394	46.992	5.048	0.722	1.880
ID317293	317293	32	0.986	164.164	16.619	0	5760.240	24	3.950	1	None	-10921639	108.005	108	0	255	141810	56.707	5.994	0.728	1.604
ID324637	324637	32	1.005	165.008	15.592	0	6000.250	25	3.950	1	None	-10921639	106.903	105	0	255	140364	54.261	5.018	0.796	1.746
ID319091	319091	32	0.981	164.981	16.470	0	6240.260	26	3.950	1	None	-10921639	102.473	107	0	217	134547	56.436	4.987	0.774	1.585
ID323739	323739	32	0.967	165.932	15.600	0	6480.270	27	3.950	1	None	-10921639	111.609	108	0	213	146543	40.661	7.045	0.858	2.535
ID325508	325508	32	0.974	168.922	14.244	0	6720.280	28	3.950	1	None	-10921639	108.372	108	0	214	142293	47.729	6.273	0.805	2.025
ID318173	318173	32	1.004	171.242	13.812	0	6960.290	29	3.950	1	None	-10921639	103.741	108	0	216	136212	62.859	5.102	0.813	1.481
ID319977	319977	32	1.058	173.177	13.193	0	7200.300	30	3.950	1	None	-10921639	113.596	106	0	255	149152	56.015	6.151	0.835	1.846
ID327343	327343	32	1.062	175.306	12.752	0	7440.310	31	3.950	1	None	-10921639	110.551	108	0	242	145153	60.906	5.092	0.785	1.596
ID326434	326434	32	0.750	174.946	13.185	0	7680.320	32	3.950	1	None	-10921639	87.404	102	0	224	114761	58.956	5.069	0.591	1.101
ID321851	321851	32	0.757	173.051	12.679	0	7920.330	33	3.950	1	None	-10921639	79.463	66	0	253	104335	59.007	4.778	0.621	1.032
ID320943	320943	32	0.372	174.051	13.995	0	8160.340	34	3.950	1	None	-10921639	52.976	56	0	129	69557	35.411	5.014	0.410	0.870
ID303824	303824	33	0.778	177.444	4.397	0	0.000	0	3.950	1	None	-10921639	102.355	103	0	221	134392	48.030	6.492	0.780	1.867
ID301191	301191	33	0.836	176.658	4.864	0	240.010	1	3.950	1	None	-10921639	101.176	105	0	218	132844	48.909	6.515	0.786	1.820
ID302046	302046	33	0.854	177.092	5.275	0	480.020	2	3.950	1	None	-10921639	106.023	107	0	244	139208	51.675	5.639	0.700	1.689
ID302946	302946	33	0.718	178.776	6.360	0	720.030	3	3.950	1	None	-10921639	104.205	100	0	230	136821	38.478	6.908	0.636	2.106
ID299889	299889	33	1.078	176.699	6.240	0	960.040	4	3.950	1	None	-10921639	126.989	135	0	248	166736	51.473	7.080	0.731	2.083
ID304737	304737	33	1.280	175.494	6.417	0	1200.050	5	3.950	1	None	-10921639	141.855	139	0	255	186255	61.889	6.228	0.761	1.982
ID297567	297567	33	1.342	174.712	5.867	0	1440.060	6	3.950	1	None	-10921639	147.016	150	0	255	193032	66.418	6.632	0.786	1.948
ID298952	298952	33	1.394	173.068	6.234	0	1680.070	7	3.950	1	None	-10921639	145.004	148	0	255	190390	76.061	5.089	0.790	1.683
ID305643	305643	33	1.440	171.133	9.211	0	1920.080	8	3.950	1	None	-10921639	150.878	146	0	255	198103	62.982	5.132	0.862	2.218
ID298451	298451	33	0.375	173.241	9.571	0	2160.090	9	3.950	1	None	-10921639	66.228	60	0	166	86958	35.305	4.635	0.271	0.801
ID302032	302032	34	0.242	468.786	0.000	0	480.020	2	3.950	1	None	-10921639	13.275	0	0	194	17430	23.448	2.412	0.877	0.529
ID302925	302925	34	0.331	467.574	0.000	0	720.030	3	3.950	1	None	-10921639	30.466	20	0	130	40002	30.932	6.652	0.737	0.836
ID299890	299890	34	0.457	466.413	6.398	0	960.040	4	3.950	1	None	-10921639	49.963	31	0	138	65602	28.324	5.673	0.852	1.623
ID304738	304738	34	0.410	466.870	6.789	0	1200.050	5	3.950	1	None	-10921639	42.177	32	0	144	55378	27.367	4.860	0.851	1.417
ID297579	297579	34	0.258	466.420	9.118	0	1440.060	6	3.950	1	None	-10921639	32.062	36	0	94	42097	13.839	7.551	0.863	2.147
ID298954	298954	34	0.266	463.081	7.126	0	1680.070	7	3.950	1	None	-10921639	33.798	34	0	94	44377	15.880	7.752	0.849	1.955
ID305636	305636	34	0.265	459.929	6.221	0	1920.080	8	3.950	1	None	-10921639	32.840	35	0	92	43119	12.404	7.295	0.888	2.490
ID298433	298433	34	0.264	454.508	4.632	0	2160.090	9	3.950	1	None	-10921639	35.243	33	0	92	46274	17.075	8.003	0.815	1.853
ID295804	295804	34	0.248	453.413	2.566	0	2400.100	10	3.950	1	None	-10921639	33.988	30	0	90	44626	21.021	7.673	0.876	1.510
ID296657	296657	34	0.277	453.240	0.000	0	2640.110	11	3.950	1	None	-10921639	23.012	22	0	89	30215	24.357	9.260	0.643	0.739
ID306496	306496	34	0.299	453.846	0.000	0	2880.120	12	3.950	1	None	-10921639	21.484	26	0	90	28208	22.726	7.298	0.905	0.898
ID303822	303822	35	1.045	609.338	3.950	0	0.000	0	3.950	1	None	-10921639	126.399	130	0	255	165962	77.952	4.968	0.671	1.303
ID301194	301194	35	1.118	608.169	5.580	0	240.010	1	3.950	1	None	-10921639	120.520	145	0	255	158243	67.552	5.117	0.737	1.514
ID302055	302055	35	0.971	606.400	6.378	0	480.020	2	3.950	1	None	-10921639	96.095	102	0	255	126173	74.437	4.809	0.641	1.008
ID302943	302943	35	0.918	605.705	6.079	0	720.030	3	3.950	1	None	-10921639	96.982	99	0	255	127337	72.862	4.913	0.518	0.908
ID299891	299891	35	1.118	604.351	6.406	0	960.040	4	3.950	1	None	-10921639	117.722	103	0	255	154569	73.314	4.735	0.623	1.233
ID304736	304736	35	1.024	603.471	6.336	0	1200.050	5	3.950	1	None	-10921639	116.858	106	0	254	153434	58.201	5.669	0.703	1.658
ID297572	297572	35	1.090	601.162	7.462	0	1440.060	6	3.950	1	None	-10921639	119.490	138	0	255	156891	66.209	4.963	0.729	1.522
ID298962	298962	35	1.048	600.303	8.693	0	1680.070	7	3.950	1	None	-10921639	110.101	109	0	255	144563	69.078	4.889	0.707	1.321
ID305644	305644	35	0.911	601.572	9.517	0	1920.080	8	3.950	1	None	-10921639	98.454	103	0	254	129270	68.591	4.892	0.688	1.170
ID298450	298450	35	1.027	598.856	8.942	0	2160.090	9	3.950	1	None	-10921639	104.395	105	0	226	137071	71.901	4.874	0.740	1.235
ID295830	295830	35	0.941	599.943	11.439	0	2400.100	10	3.950	1	None	-10921639	98.504	100	0	255	129336	80.453	4.582	0.596	0.914
ID296700	296700	35	0.949	601.320	14.343	0	2640.110	11	3.950	1	None	-10921639	100.765	96	0	255	132304	84.274	4.554	0.544	0.843
ID306536	306536	35	0.894	599.656	14.475	0	2880.120	12	3.950	1	None	-10921639	91.340	61	0	255	119929	87.971	3.146	0.487	0.680
ID314617	314617	35	1.130	599.662	15.086	0	3120.130	13	3.950	1	None	-10921639	120.414	136	0	255	158103	78.300	4.989	0.681	1.245
ID309259	309259	35	0.973	596.811	12.969	0	3360.140	14	3.950	1	None	-10921639	114.929	125	0	255	150902	90.922	4.533	0.482	0.823
ID315490	315490	35	0.902	594.824	13.052	0	3600.150	15	3.950	1	None	-10921639	108.923	98	0	255	143016	91.279	4.486	0.469	0.762
ID311063	311063	35	1.072	590.020	14.578	0	3840.160	16	3.950	1	None	-10921639	129.624	144	0	255	170196	75.089	5.049	0.582	1.270
ID316389	316389	35	1.201	588.197	14.285	0	4080.170	17	3.950	1	None	-10921639	139.851	154	0	255	183625	83.039	4.831	0.585	1.244
ID312830	312830	35	1.140	586.568	16.495	0	4320.180	18	3.950	1	None	-10921639	122.791	133	0	255	161224	78.600	4.810	0.624	1.201
ID311946	311946	35	1.009	585.394	17.682	0	4560.190	19	3.950	1	None	-10921639	110.270	111	0	255	144785	72.272	4.998	0.596	1.140
ID310154	310154	35	0.952	583.295	16.836	0	4800.200	20	3.950	1	None	-10921639	109.503	131	0	255	143778	79.696	15.010	0.469	0.877
ID307452	307452	35	0.744	581.938	15.350	0	5040.210	21	3.950	1	None	-10921639	82.478	90	0	255	108293	74.290	4.384	0.365	0.593
ID313726	313726	35	0.875	579.635	12.754	0	5280.220	22	3.950	1	None	-10921639	98.617	103	0	255	129484	72.411	4.766	0.526	0.939
ID308343	308343	35	0.977	577.517	12.541	0	5520.230	23	3.950	1	None	-10921639	100.720	112	0	229	132246	64.775	5.413	0.818	1.399
ID317280	317280	35	0.617	577.392	11.966	0	5760.240	24	3.950	1	None	-10921639	80.221	92	0	208	105330	56.358	4.942	0.443	0.874
ID324618	324618	35	1.490	578.235	10.543	0	6000.250	25	3.950	1	None	-10921639	126.457	102	0	255	166038	96.574	4.771	0.878	1.225
ID319073	319073	35	1.383	573.707	10.688	0	6240.260	26	3.950	1	None	-10921639	118.566	97	0	255	155677	103.210	4.780	0.714	0.957
ID323724	323724	35	1.377	571.934	10.630	0	6480.270	27	3.950	1	None	-10921639	123.577	107	0	255	162257	95.707	4.661	0.767	1.121
ID325497	325497	35	1.314	570.035	10.671	0	6720.280	28	3.950	1	None	-10921639	114.970	102	0	255	150956	92.564	4.649	0.777	1.086
ID318165	318165	35	1.436	570.096	10.569	0	6960.290	29	3.950	1	None	-10921639	140.835	144	0	255	184917	82.687	4.966	0.821	1.536
ID319965	319965	35	1.562	567.529	10.418	0	7200.300	30	3.950	1	None	-10921639	148.260	147	0	255	194665	89.531	5.017	0.878	1.548
ID327348	327348	35	1.494	566.847	13.620	0	7440.310	31	3.950	1	None	-10921639	128.283	141	0	255	168436	105.586	5.017	0.819	1.094
ID326437	326437	35	1.381	563.138	13.788	0	7680.320	32	3.950	1	None	-10921639	111.155	89	0	255	145946	108.035	4.681	0.792	0.910
ID321860	321860	35	1.300	560.375	16.066	0	7920.330	33	3.950	1	None	-10921639	99.873	49	0	255	131133	109.067	4.602	0.759	0.790
ID320955	320955	35	1.222	558.365	18.132	0	8160.340	34	3.950	1	None	-10921639	94.513	51	0	255	124096	103.982	4.577	0.716	0.759
ID322817	322817	35	1.357	556.527	18.394	0	8400.350	35	3.950	1	None	-10921639	105.175	56	0	255	138095	107.899	4.787	0.825	0.882
ID328275	328275	35	1.412	554.510	18.802	0	8640.360	36	3.950	1	None	-10921639	114.571	103	0	255	150432	106.905	4.836	0.789	0.945
ID330290	330290	35	1.464	554.203	21.374	0	8880.370	37	3.950	1	None	-10921639	115.917	112	0	255	152199	100.516	4.889	0.927	1.110
ID333172	333172	35	1.357	550.935	24.724	0	9120.380	38	3.950	1	None	-10921639	103.109	65	0	255	135382	100.384	4.764	0.954	1.003
ID329283	329283	35	1.327	547.644	24.976	0	9360.390	39	3.950	1	None	-10921639	105.756	110	0	255	138857	98.929	4.748	0.886	1.004
ID332233	332233	35	1.409	547.995	26.435	0	9600.400	40	3.950	1	None	-10921639	116.053	114	0	255	152378	98.004	4.843	0.941	1.148
ID333970	333970	35	1.469	545.272	29.156	0	9840.410	41	3.950	1	None	-10921639	119.562	109	0	255	156985	105.040	4.854	0.887	1.070
ID331239	331239	35	1.566	544.664	28.982	0	10080.420	42	3.950	1	None	-10921639	126.870	109	0	255	166580	106.866	4.849	0.941	1.151
ID338122	338122	35	1.403	544.324	29.506	0	10320.430	43	3.950	1	None	-10921639	115.722	107	0	255	151943	101.345	4.723	0.901	1.082
ID336152	336152	35	1.249	541.804	30.933	0	10560.440	44	3.950	1	None	-10921639	115.028	107	0	255	151032	95.523	4.836	0.768	1.047
ID335123	335123	35	1.325	542.422	28.882	0	10800.450	45	3.950	1	None	-10921639	107.187	100	0	255	140737	96.223	4.759	0.861	1.031
ID337129	337129	35	1.391	542.884	29.064	0	11040.460	46	3.950	1	None	-10921639	113.079	109	0	255	148473	96.963	4.792	0.927	1.122
ID339098	339098	35	1.338	541.490	32.049	0	11280.470	47	3.950	1	None	-10921639	115.420	104	0	255	151547	97.655	4.664	0.902	1.121
ID340122	340122	35	1.307	538.420	34.345	0	11520.480	48	3.950	1	None	-10921639	105.101	59	0	255	137997	104.457	4.632	0.849	0.924
ID341183	341183	35	1.185	538.437	38.157	0	11760.490	49	3.950	1	None	-10921639	169.139	233	0	255	222079	102.800	15.010	0.439	1.004
ID303841	303841	36	0.786	24.369	8.142	0	0.000	0	3.950	1	None	-10921639	89.772	103	0	220	117870	49.132	5.906	0.689	1.491
ID301206	301206	36	0.416	27.003	8.937	0	240.010	1	3.950	1	None	-10921639	56.797	63	0	180	74575	39.320	5.153	0.489	0.949
ID302060	302060	36	0.305	28.165	8.392	0	480.020	2	3.950	1	None	-10921639	57.232	50	0	175	75146	44.363	4.536	0.164	0.364
ID302952	302952	36	0.369	28.363	8.094	0	720.030	3	3.950	1	None	-10921639	64.989	52	0	213	85331	53.291	15.010	0.146	0.310
ID299900	299900	36	1.438	33.498	10.887	0	960.040	4	3.950	1	None	-10921639	178.401	188	6	255	234241	50.793	7.188	0.783	3.085
ID304749	304749	36	1.485	34.072	9.777	0	1200.050	5	3.950	1	None	-10921639	185.220	194	12	255	243194	52.870	7.137	0.793	3.098
ID297571	297571	36	1.393	32.518	7.388	0	1440.060	6	3.950	1	None	-10921639	175.075	192	0	255	229874	67.778	6.383	0.690	2.109
ID298947	298947	36	0.706	33.869	5.360	0	1680.070	7	3.950	1	None	-10921639	115.072	117	0	255	151089	62.379	12.775	0.365	0.986
ID305631	305631	36	0.787	33.408	5.449	0	1920.080	8	3.950	1	None	-10921639	120.113	133	0	255	157708	65.075	15.010	0.412	1.077
ID298439	298439	36	0.703	35.030	5.950	0	2160.090	9	3.950	1	None	-10921639	114.732	124	0	241	150643	60.398	15.010	0.309	0.898
ID295846	295846	36	0.280	38.051	17.431	0	2400.100	10	3.950	1	None	-10921639	30.758	25	0	142	40385	29.965	3.851	0.399	0.585
ID296702	296702	36	0.482	39.985	15.048	0	2640.110	11	3.950	1	None	-10921639	44.474	23	0	137	58395	41.818	4.721	0.595	0.794
ID306539	306539	36	0.539	42.226	15.354	0	2880.120	12	3.950	1	None	-10921639	47.216	22	0	191	61994	50.150	4.368	0.559	0.675
ID314613	314613	36	0.446	44.015	14.189	0	3120.130	13	3.950	1	None	-10921639	42.194	23	0	138	55401	40.923	4.674	0.559	0.739
ID309258	309258	36	0.536	44.481	12.908	0	3360.140	14	3.950	1	None	-10921639	53.988	17	0	186	70886	57.404	3.730	0.367	0.505
ID315482	315482	36	0.589	44.824	11.202	0	3600.150	15	3.950	1	None	-10921639	58.078	54	0	233	76256	62.578	4.600	0.355	0.486
ID311047	311047	36	0.606	47.552	9.461	0	3840.160	16	3.950	1	None	-10921639	66.011	53	0	222	86673	62.663	4.577	0.330	0.523
ID316376	316376	36	0.548	48.838	8.745	0	4080.170	17	3.950	1	None	-10921639	65.407	60	0	225	85880	52.249	4.884	0.401	0.716
ID312802	312802	36	0.662	51.124	5.969	0	4320.180	18	3.950	1	None	-10921639	80.472	81	0	204	105660	53.267	5.016	0.566	1.092
ID303866	303866	37	1.314	254.210	15.905	0	0.000	0	3.950	1	None	-10921639	115.097	108	0	255	151122	94.855	4.928	0.841	1.108
ID301225	301225	37	0.973	252.572	15.518	0	240.010	1	3.950	1	None	-10921639	95.066	99	0	255	124822	78.512	4.926	0.591	0.900
ID302072	302072	37	0.964	252.811	13.243	0	480.020	2	3.950	1	None	-10921639	102.063	107	0	255	134009	72.807	5.257	0.677	1.132
ID302961	302961	37	1.261	252.950	12.114	0	720.030	3	3.950	1	None	-10921639	124.784	146	0	255	163842	90.004	5.029	0.756	1.194
ID299901	299901	37	1.314	252.377	10.920	0	960.040	4	3.950	1	None	-10921639	136.335	150	0	255	179008	83.221	5.374	0.775	1.430
ID304745	304745	37	1.110	253.291	9.296	0	1200.050	5	3.950	1	None	-10921639	116.576	108	0	255	153064	78.716	5.011	0.658	1.176
ID297568	297568	37	0.888	252.068	6.361	0	1440.060	6	3.950	1	None	-10921639	100.735	101	0	255	132265	67.903	4.975	0.607	1.121
ID298951	298951	37	1.052	251.537	6.130	0	1680.070	7	3.950	1	None	-10921639	106.481	98	0	255	139810	79.706	4.887	0.580	0.981
ID305637	305637	37	0.928	251.248	6.421	0	1920.080	8	3.950	1	None	-10921639	95.193	87	0	255	124989	77.183	4.699	0.521	0.845
ID298432	298432	37	1.144	251.604	4.609	0	2160.090	9	3.950	1	None	-10921639	119.413	130	0	255	156789	92.165	4.838	0.580	0.952
ID295807	295807	37	0.978	251.958	3.814	0	2400.100	10	3.950	1	None	-10921639	107.825	89	0	255	141574	94.534	4.758	0.556	0.815
ID296666	296666	37	1.213	252.202	3.858	0	2640.110	11	3.950	1	None	-10921639	117.497	97	0	255	154273	101.695	4.818	0.778	1.011
ID306509	306509	37	1.407	253.531	4.618	0	2880.120	12	3.950	1	None	-10921639	126.733	113	0	255	166400	102.600	4.894	0.861	1.143
ID314584	314584	37	1.349	252.553	5.017	0	3120.130	13	3.950	1	None	-10921639	115.353	93	0	255	151459	103.188	4.723	0.766	0.970
ID309230	309230	37	1.201	251.458	4.659	0	3360.140	14	3.950	1	None	-10921639	109.609	89	0	255	143917	101.804	4.651	0.651	0.849
ID315445	315445	37	1.359	251.351	0.000	0	3600.150	15	3.950	1	None	-10921639	87.698	31	0	255	115148	99.856	4.779	0.680	0.711
ID311016	311016	37	1.203	250.544	0.000	0	3840.160	16	3.950	1	None	-10921639	71.749	26	0	255	94206	93.880	4.458	0.673	0.615
ID316344	316344	37	1.291	250.746	0.000	0	4080.170	17	3.950	1	None	-10921639	91.056	66	0	255	119556	93.347	5.244	0.649	0.768
ID312781	312781	37	0.937	251.351	0.000	0	4320.180	18	3.950	1	None	-10921639	78.506	35	0	247	103078	82.982	4.691	0.521	0.648
ID311902	311902	37	0.920	251.259	3.785	0	4560.190	19	3.950	1	None	-10921639	107.728	110	0	255	141447	74.441	4.883	0.768	1.257
ID310115	310115	37	1.246	252.872	4.932	0	4800.200	20	3.950	1	None	-10921639	123.813	145	0	255	162566	86.276	4.935	0.867	1.333
ID307415	307415	37	1.227	253.674	3.911	0	5040.210	21	3.950	1	None	-10921639	129.091	151	0	255	169496	81.796	5.187	0.938	1.528
ID313697	313697	37	1.226	253.602	4.409	0	5280.220	22	3.950	1	None	-10921639	117.212	112	0	255	153900	85.492	5.063	0.937	1.326
ID308313	308313	37	1.142	252.120	4.138	0	5520.230	23	3.950	1	None	-10921639	111.275	111	0	255	146104	81.733	5.200	0.923	1.307
ID317257	317257	37	1.043	251.206	6.030	0	5760.240	24	3.950	1	None	-10921639	97.450	109	0	227	127952	73.355	5.019	0.834	1.208
ID324601	324601	37	1.043	251.527	5.206	0	6000.250	25	3.950	1	None	-10921639	100.075	111	0	234	131399	79.890	4.904	0.842	1.145
ID319053	319053	37	1.113	252.004	4.472	0	6240.260	26	3.950	1	None	-10921639	107.699	112	0	255	141409	88.915	4.910	0.894	1.143
ID323700	323700	37	1.041	250.089	3.509	0	6480.270	27	3.950	1	None	-10921639	111.511	111	0	255	146414	86.097	5.087	0.934	1.251
ID325473	325473	37	1.084	249.074	3.342	0	6720.280	28	3.950	1	None	-10921639	113.375	110	0	255	148862	91.181	4.899	0.920	1.192
ID318147	318147	37	0.954	247.521	4.667	0	6960.290	29	3.950	1	None	-10921639	96.472	113	0	255	126668	77.576	4.794	0.767	1.080
ID319947	319947	37	0.916	246.352	4.232	0	7200.300	30	3.950	1	None	-10921639	100.644	101	0	255	132145	84.714	4.567	0.693	0.972
ID327322	327322	37	0.974	247.030	5.178	0	7440.310	31	3.950	1	None	-10921639	101.248	104	0	255	132938	81.619	4.706	0.650	0.977
ID326410	326410	37	0.924	249.272	5.646	0	7680.320	32	3.950	1	None	-10921639	86.422	94	0	255	113472	77.621	4.651	0.586	0.823
ID321830	321830	37	0.676	248.730	6.259	0	7920.330	33	3.950	1	None	-10921639	71.344	52	0	253	93675	66.833	3.175	0.422	0.633
ID320920	320920	37	0.695	250.454	6.827	0	8160.340	34	3.950	1	None	-10921639	83.823	99	0	218	110059	55.938	5.116	0.550	1.063
ID322782	322782	37	1.033	252.365	5.771	0	8400.350	35	3.950	1	None	-10921639	104.799	103	0	255	137601	62.353	5.116	0.809	1.503
ID328234	328234	37	1.063	253.083	5.615	0	8640.360	36	3.950	1	None	-10921639	97.090	104	0	255	127479	78.856	4.887	0.797	1.092
ID330243	330243	37	1.077	251.827	6.382	0	8880.370	37	3.950	1	None	-10921639	95.736	107	0	255	125701	74.754	5.073	0.845	1.173
ID333124	333124	37	1.083	251.222	7.965	0	9120.380	38	3.950	1	None	-10921639	100.641	105	0	255	132142	75.404	5.009	0.816	1.200
ID329230	329230	37	1.076	251.753	7.472	0	9360.390	39	3.950	1	None	-10921639	101.401	101	0	255	133140	79.061	4.705	0.715	1.069
ID332185	332185	37	1.088	253.985	7.150	0	9600.400	40	3.950	1	None	-10921639	98.630	100	0	255	129501	82.578	4.815	0.725	1.004
ID333869	333869	37	1.364	254.925	8.454	0	9840.410	41	3.950	1	None	-10921639	117.929	99	0	255	154841	96.997	4.888	0.803	1.083
ID331184	331184	37	1.370	256.118	8.924	0	10080.420	42	3.950	1	None	-10921639	116.964	101	0	255	153574	92.847	4.899	0.844	1.153
ID338065	338065	37	1.225	257.167	8.520	0	10320.430	43	3.950	1	None	-10921639	114.303	106	0	255	150080	77.393	5.180	0.873	1.377
ID336090	336090	37	1.224	257.691	9.038	0	10560.440	44	3.950	1	None	-10921639	107.894	102	0	255	141665	84.164	4.794	0.828	1.162
ID335057	335057	37	0.948	259.230	8.322	0	10800.450	45	3.950	1	None	-10921639	98.819	102	0	255	129750	70.161	4.887	0.653	1.113
ID337062	337062	37	0.907	258.168	6.825	0	11040.460	46	3.950	1	None	-10921639	98.176	103	0	213	128905	56.923	5.056	0.708	1.430
ID339020	339020	37	1.091	256.932	7.062	0	11280.470	47	3.950	1	None	-10921639	105.573	98	0	255	138618	80.646	4.934	0.725	1.100
ID340043	340043	37	1.093	257.235	7.526	0	11520.480	48	3.950	1	None	-10921639	101.193	100	0	255	132866	76.271	4.855	0.773	1.157
ID341083	341083	37	1.062	255.415	6.497	0	11760.490	49	3.950	1	None	-10921639	103.504	99	0	255	135901	80.251	4.852	0.665	1.030
ID344317	344317	37	1.080	254.363	6.643	0	12000.500	50	3.950	1	None	-10921639	100.702	89	0	255	132222	83.097	4.746	0.653	0.957
ID342127	342127	37	1.073	254.883	5.569	0	12240.510	51	3.950	1	None	-10921639	96.711	89	0	255	126982	90.390	4.571	0.698	0.880
ID345368	345368	37	0.779	255.114	5.615	0	12480.520	52	3.950	1	None	-10921639	73.136	39	0	255	96027	80.506	4.579	0.469	0.580
ID346429	346429	37	0.783	254.176	4.416	0	12720.530	53	3.950	1	None	-10921639	75.434	49	0	255	99045	73.896	4.601	0.629	0.789
ID343215	343215	37	0.921	254.607	3.714	0	12960.540	54	3.950	1	None	-10921639	89.647	54	0	255	117706	86.683	4.555	0.744	0.882
ID350810	350810	37	0.814	254.531	3.059	0	13200.550	55	3.950	1	None	-10921639	85.944	49	0	255	112845	80.851	3.507	0.736	0.901
ID348591	348591	37	0.467	253.755	2.647	0	13440.560	56	3.950	1	None	-10921639	56.507	53	0	206	74194	51.670	4.586	0.580	0.802
ID347511	347511	37	0.381	253.770	2.462	0	13680.570	57	3.950	1	None	-10921639	50.698	57	0	174	66566	40.939	4.481	0.576	0.905
ID349684	349684	37	0.428	253.238	3.383	0	13920.580	58	3.950	1	None	-10921639	70.962	56	0	163	93173	41.383	6.272	0.585	1.266
ID351917	351917	37	0.516	253.221	3.449	0	14160.590	59	3.950	1	None	-10921639	64.887	47	0	220	85196	63.584	4.358	0.427	0.611
ID303840	303840	38	1.534	9.352	7.261	0	0.000	0	3.950	1	None	-10921639	175.982	194	0	255	231064	78.666	6.241	0.742	1.905
ID301204	301204	38	1.587	8.824	8.230	0	240.010	1	3.950	1	None	-10921639	177.640	208	0	255	233241	84.066	6.019	0.747	1.808
ID302057	302057	38	1.444	10.533	7.482	0	480.020	2	3.950	1	None	-10921639	172.295	199	0	255	226223	79.105	6.044	0.686	1.772
ID302957	302957	38	1.421	10.349	10.186	0	720.030	3	3.950	1	None	-10921639	166.882	207	0	255	219116	95.774	5.728	0.666	1.394
ID299903	299903	38	1.571	10.110	11.273	0	960.040	4	3.950	1	None	-10921639	166.804	196	0	255	219013	88.200	5.739	0.835	1.721
ID304748	304748	38	1.399	10.222	9.787	0	1200.050	5	3.950	1	None	-10921639	158.855	182	0	255	208577	81.409	6.143	0.765	1.692
ID297574	297574	38	1.230	11.423	8.085	0	1440.060	6	3.950	1	None	-10921639	152.267	179	0	255	199926	85.237	5.962	0.612	1.357
ID298950	298950	38	1.285	11.699	5.947	0	1680.070	7	3.950	1	None	-10921639	154.433	177	0	255	202770	73.689	6.166	0.726	1.763
ID305630	305630	38	1.208	13.671	5.530	0	1920.080	8	3.950	1	None	-10921639	133.274	147	0	255	174989	62.123	6.209	0.869	1.994
ID298436	298436	38	1.320	15.816	5.083	0	2160.090	9	3.950	1	None	-10921639	144.951	154	0	255	190321	69.656	6.397	0.951	2.029
ID295809	295809	38	1.109	13.898	4.751	0	2400.100	10	3.950	1	None	-10921639	123.759	147	0	254	162495	66.261	5.873	0.881	1.750
ID296671	296671	38	1.158	12.646	5.325	0	2640.110	11	3.950	1	None	-10921639	134.067	149	0	237	176030	58.367	6.756	0.842	2.100
ID306516	306516	38	1.382	12.678	6.536	0	2880.120	12	3.950	1	None	-10921639	165.400	178	0	255	217170	64.777	6.760	0.802	2.272
ID314590	314590	38	1.511	13.565	6.141	0	3120.130	13	3.950	1	None	-10921639	166.249	188	0	255	218285	71.757	6.402	0.850	2.128
ID309233	309233	38	1.301	15.072	5.626	0	3360.140	14	3.950	1	None	-10921639	154.123	167	0	255	202364	72.178	6.294	0.711	1.774
ID315467	315467	38	1.337	15.847	6.566	0	3600.150	15	3.950	1	None	-10921639	158.487	171	0	255	208094	75.019	5.053	0.684	1.717
ID311035	311035	38	1.496	16.448	5.715	0	3840.160	16	3.950	1	None	-10921639	185.804	209	0	255	243960	71.494	6.718	0.733	2.198
ID316362	316362	38	1.268	16.617	4.900	0	4080.170	17	3.950	1	None	-10921639	172.153	189	0	255	226037	71.288	6.113	0.662	1.924
ID312789	312789	38	1.134	18.181	3.064	0	4320.180	18	3.950	1	None	-10921639	158.770	176	0	255	208465	68.355	6.199	0.816	2.087
ID311904	311904	38	1.560	19.487	4.440	0	4560.190	19	3.950	1	None	-10921639	189.934	226	0	255	249383	80.577	6.748	0.871	2.195
ID310113	310113	38	1.573	20.227	4.641	0	4800.200	20	3.950	1	None	-10921639	184.273	226	0	255	241951	85.978	6.167	0.853	1.974
ID307417	307417	38	1.582	21.412	4.308	0	5040.210	21	3.950	1	None	-10921639	192.089	229	0	255	252213	81.218	6.490	0.883	2.218
ID313678	313678	38	1.557	23.015	0.000	0	5280.220	22	3.950	1	None	-10921639	132.861	165	0	255	174446	112.495	7.301	0.714	0.984
ID308296	308296	38	1.564	24.429	0.000	0	5520.230	23	3.950	1	None	-10921639	113.488	116	0	255	149010	99.828	5.894	0.811	1.018
ID317234	317234	38	0.587	27.861	0.000	0	5760.240	24	3.950	1	None	-10921639	33.977	0	0	255	44612	65.966	2.338	0.720	0.431
ID303820	303820	39	0.507	121.609	3.403	0	0.000	0	3.950	1	None	-10921639	51.944	18	0	190	68203	54.652	4.496	0.583	0.700
ID301189	301189	39	0.839	125.222	4.590	0	240.010	1	3.950	1	None	-10921639	71.883	61	0	231	94383	69.932	4.714	0.792	0.908
ID302049	302049	39	1.071	125.580	5.748	0	480.020	2	3.950	1	None	-10921639	84.764	65	0	255	111295	81.138	4.795	0.816	0.939
ID302949	302949	39	1.074	127.426	7.729	0	720.030	3	3.950	1	None	-10921639	87.850	65	0	255	115347	79.577	4.779	0.780	0.967
ID299896	299896	39	0.974	129.676	8.010	0	960.040	4	3.950	1	None	-10921639	84.897	62	0	254	111470	79.049	4.805	0.593	0.799
ID304740	304740	39	0.948	130.127	7.271	0	1200.050	5	3.950	1	None	-10921639	81.722	65	0	228	107301	72.112	4.930	0.709	0.941
ID297570	297570	39	1.044	131.240	7.001	0	1440.060	6	3.950	1	None	-10921639	92.638	114	0	255	121634	68.603	5.058	0.843	1.235
ID298956	298956	39	0.871	131.371	7.770	0	1680.070	7	3.950	1	None	-10921639	75.458	65	0	234	99077	63.171	4.793	0.733	1.011
ID305638	305638	39	1.021	130.959	6.650	0	1920.080	8	3.950	1	None	-10921639	82.493	69	0	255	108313	69.227	4.925	0.901	1.129
ID298445	298445	39	1.009	129.395	6.825	0	2160.090	9	3.950	1	None	-10921639	90.067	108	0	230	118258	68.436	5.020	0.808	1.176
ID295812	295812	39	0.843	131.073	5.386	0	2400.100	10	3.950	1	None	-10921639	71.280	67	0	237	93591	61.555	4.879	0.791	1.023
ID296672	296672	39	0.773	134.944	5.311	0	2640.110	11	3.950	1	None	-10921639	69.359	67	0	184	91068	55.395	4.981	0.799	1.112
ID306512	306512	39	0.851	137.269	5.401	0	2880.120	12	3.950	1	None	-10921639	73.003	69	0	236	95853	61.525	4.907	0.820	1.070
ID314587	314587	39	0.898	136.916	5.778	0	3120.130	13	3.950	1	None	-10921639	75.951	70	0	234	99724	66.019	4.877	0.821	1.037
ID309238	309238	39	0.862	138.608	6.221	0	3360.140	14	3.950	1	None	-10921639	76.348	72	0	234	100245	63.110	4.961	0.808	1.081
ID315468	315468	39	0.770	140.721	6.682	0	3600.150	15	3.950	1	None	-10921639	73.126	69	0	219	96015	63.051	4.747	0.742	0.988
ID311042	311042	39	0.756	143.813	7.956	0	3840.160	16	3.950	1	None	-10921639	68.110	66	0	233	89429	60.502	4.820	0.667	0.901
ID316377	316377	39	0.615	146.804	9.419	0	4080.170	17	3.950	1	None	-10921639	59.028	61	0	181	77504	52.900	4.698	0.521	0.765
ID312813	312813	39	0.291	146.324	10.057	0	4320.180	18	3.950	1	None	-10921639	36.461	20	0	134	47873	34.375	4.535	0.266	0.446
ID311919	311919	39	0.360	147.433	7.723	0	4560.190	19	3.950	1	None	-10921639	36.545	22	0	137	47984	36.079	3.011	0.418	0.597
ID310127	310127	39	0.442	150.029	7.540	0	4800.200	20	3.950	1	None	-10921639	44.885	22	0	135	58934	40.553	4.539	0.523	0.760
ID303826	303826	40	1.090	233.008	4.562	0	0.000	0	3.950	1	None	-10921639	112.149	99	0	255	147252	85.259	4.872	0.695	1.079
ID301195	301195	40	1.152	230.212	5.992	0	240.010	1	3.950	1	None	-10921639	134.114	136	0	255	176092	78.854	5.318	0.687	1.385
ID302053	302053	40	0.914	229.737	6.504	0	480.020	2	3.950	1	None	-10921639	119.720	126	0	255	157193	72.047	4.751	0.463	1.052
ID302950	302950	40	0.798	230.488	7.631	0	720.030	3	3.950	1	None	-10921639	109.874	114	0	255	144264	78.254	4.543	0.382	0.776
ID299897	299897	40	0.898	227.734	8.133	0	960.040	4	3.950	1	None	-10921639	107.749	96	0	255	141475	76.064	4.920	0.482	0.921
ID304742	304742	40	1.026	229.043	8.173	0	1200.050	5	3.950	1	None	-10921639	130.449	130	0	255	171280	81.548	4.920	0.487	1.047
ID297576	297576	40	0.970	228.249	8.546	0	1440.060	6	3.950	1	None	-10921639	121.306	124	0	255	159275	84.709	4.673	0.461	0.904
ID298961	298961	40	0.597	229.888	8.469	0	1680.070	7	3.950	1	None	-10921639	91.760	84	0	255	120481	68.621	13.719	0.242	0.521
ID305641	305641	40	1.190	229.768	8.771	0	1920.080	8	3.950	1	None	-10921639	142.775	171	0	255	187463	82.618	5.095	0.589	1.281
ID298447	298447	40	1.349	231.114	8.636	0	2160.090	9	3.950	1	None	-10921639	164.789	190	0	255	216368	88.476	4.966	0.567	1.348
ID295816	295816	40	1.248	231.603	6.858	0	2400.100	10	3.950	1	None	-10921639	151.205	178	0	255	198532	85.812	5.034	0.582	1.297
ID296673	296673	40	1.094	233.785	5.723	0	2640.110	11	3.950	1	None	-10921639	138.742	160	0	255	182168	95.365	4.844	0.479	0.942
ID306504	306504	40	1.146	235.263	4.255	0	2880.120	12	3.950	1	None	-10921639	150.722	176	0	255	197898	100.294	4.847	0.552	1.069
ID314583	314583	40	1.153	236.220	4.609	0	3120.130	13	3.950	1	None	-10921639	145.276	176	0	255	190747	97.407	4.846	0.571	1.085
ID309229	309229	40	1.051	237.383	4.024	0	3360.140	14	3.950	1	None	-10921639	124.754	133	0	255	163802	102.027	4.621	0.645	0.959
ID315443	315443	40	1.168	237.623	0.000	0	3600.150	15	3.950	1	None	-10921639	89.637	0	0	255	117694	107.567	4.696	0.531	0.578
ID311026	311026	40	1.056	236.935	3.128	0	3840.160	16	3.950	1	None	-10921639	132.335	139	0	255	173756	106.015	4.631	0.674	1.005
ID316358	316358	40	1.018	236.689	3.360	0	4080.170	17	3.950	1	None	-10921639	125.974	139	0	255	165404	106.210	4.646	0.613	0.901
ID312801	312801	40	1.307	234.842	5.631	0	4320.180	18	3.950	1	None	-10921639	143.669	176	0	255	188637	106.463	4.812	0.677	1.089
ID311917	311917	40	1.387	236.962	6.780	0	4560.190	19	3.950	1	None	-10921639	153.056	180	0	255	200963	93.482	4.919	0.694	1.342
ID310114	310114	40	1.262	240.218	4.908	0	4800.200	20	3.950	1	None	-10921639	143.500	169	0	255	188416	87.418	5.121	0.743	1.399
ID307413	307413	40	0.813	241.597	2.687	0	5040.210	21	3.950	1	None	-10921639	112.804	127	0	255	148111	63.015	5.331	0.765	1.552
ID313695	313695	40	0.977	242.239	2.632	0	5280.220	22	3.950	1	None	-10921639	134.704	129	0	255	176866	78.877	4.997	0.794	1.512
ID308305	308305	40	1.473	240.651	0.000	0	5520.230	23	3.950	1	None	-10921639	109.526	119	0	255	143808	97.833	6.068	0.822	1.010
ID317241	317241	40	1.312	239.238	0.000	0	5760.240	24	3.950	1	None	-10921639	108.050	107	0	255	141869	104.317	5.805	0.696	0.850
ID324585	324585	40	1.674	238.632	0.000	0	6000.250	25	3.950	1	None	-10921639	122.565	117	0	255	160928	111.637	6.023	0.832	0.997
ID319049	319049	40	1.313	239.214	2.196	0	6240.260	26	3.950	1	None	-10921639	166.944	194	0	255	219198	87.092	6.082	0.837	1.747
ID323698	323698	40	1.196	237.087	2.207	0	6480.270	27	3.950	1	None	-10921639	155.078	169	0	255	203618	73.228	6.353	0.877	1.979
ID325462	325462	40	1.322	236.412	0.000	0	6720.280	28	3.950	1	None	-10921639	125.171	161	0	255	164350	96.573	8.485	0.731	1.095
ID318140	318140	40	1.463	237.641	0.525	0	6960.290	29	3.950	1	None	-10921639	146.413	180	0	255	192240	106.254	7.488	0.792	1.218
ID319942	319942	40	1.418	236.904	0.917	0	7200.300	30	3.950	1	None	-10921639	147.382	192	0	255	193512	107.433	4.805	0.767	1.191
ID327317	327317	40	1.252	237.919	3.232	0	7440.310	31	3.950	1	None	-10921639	170.494	214	0	255	223858	94.589	5.258	0.687	1.468
ID326391	326391	40	1.449	237.623	0.000	0	7680.320	32	3.950	1	None	-10921639	133.777	171	0	255	175649	111.944	8.561	0.653	0.945
ID321818	321818	40	1.152	236.070	3.314	0	7920.330	33	3.950	1	None	-10921639	160.869	190	0	255	211221	95.636	4.955	0.621	1.289
ID320913	320913	40	1.317	234.279	4.900	0	8160.340	34	3.950	1	None	-10921639	173.161	192	0	255	227361	73.114	5.330	0.635	1.839
ID322784	322784	40	1.089	232.744	6.372	0	8400.350	35	3.950	1	None	-10921639	134.129	139	0	255	176111	66.263	4.963	0.602	1.521
ID328247	328247	40	0.830	229.742	8.840	0	8640.360	36	3.950	1	None	-10921639	86.596	79	0	255	113701	77.865	4.723	0.412	0.648
ID330253	330253	40	0.937	231.008	9.933	0	8880.370	37	3.950	1	None	-10921639	88.240	81	0	255	115859	85.699	4.578	0.515	0.700
ID333125	333125	40	1.150	231.946	8.242	0	9120.380	38	3.950	1	None	-10921639	103.094	88	0	255	135362	93.853	4.662	0.614	0.836
ID329229	329229	40	1.300	231.719	7.334	0	9360.390	39	3.950	1	None	-10921639	110.430	88	0	255	144994	103.947	4.746	0.670	0.853
ID332182	332182	40	1.342	231.577	6.667	0	9600.400	40	3.950	1	None	-10921639	119.508	94	0	255	156914	106.542	4.863	0.673	0.903
ID333861	333861	40	1.398	230.802	7.399	0	9840.410	41	3.950	1	None	-10921639	138.686	139	0	255	182095	99.422	4.897	0.669	1.118
ID331182	331182	40	1.119	229.991	8.173	0	10080.420	42	3.950	1	None	-10921639	117.018	132	0	255	153644	91.070	4.709	0.520	0.879
ID338076	338076	40	0.605	229.118	11.387	0	10320.430	43	3.950	1	None	-10921639	69.411	47	0	255	91136	68.994	4.497	0.261	0.417
ID336101	336101	40	0.780	227.884	13.448	0	10560.440	44	3.950	1	None	-10921639	70.004	54	0	255	91915	70.537	4.681	0.607	0.750
ID335073	335073	40	0.669	228.706	14.009	0	10800.450	45	3.950	1	None	-10921639	67.221	51	0	222	88261	69.070	4.533	0.340	0.494
ID337084	337084	40	0.343	227.376	14.639	0	11040.460	46	3.950	1	None	-10921639	44.119	52	0	180	57928	47.754	4.561	0.199	0.307
ID339045	339045	40	0.545	226.952	14.973	0	11280.470	47	3.950	1	None	-10921639	56.719	48	0	225	74472	57.748	4.594	0.360	0.519
ID303867	303867	41	0.678	307.848	15.934	0	0.000	0	3.950	1	None	-10921639	73.867	71	0	186	96988	46.701	5.383	0.743	1.349
ID301216	301216	41	0.993	306.306	13.509	0	240.010	1	3.950	1	None	-10921639	91.603	105	0	225	120275	60.620	5.039	0.833	1.373
ID302066	302066	41	0.989	306.499	11.884	0	480.020	2	3.950	1	None	-10921639	89.190	72	0	255	117106	63.930	4.980	0.808	1.247
ID302960	302960	41	1.002	306.046	11.576	0	720.030	3	3.950	1	None	-10921639	93.145	109	0	234	122299	64.003	5.056	0.810	1.303
ID299899	299899	41	0.831	304.420	9.633	0	960.040	4	3.950	1	None	-10921639	80.757	75	0	235	106034	55.103	5.054	0.755	1.261
ID304746	304746	41	0.883	307.763	9.212	0	1200.050	5	3.950	1	None	-10921639	82.936	69	0	229	108895	59.190	5.060	0.779	1.227
ID297581	297581	41	0.706	308.554	10.110	0	1440.060	6	3.950	1	None	-10921639	78.097	73	0	205	102542	46.465	5.519	0.669	1.347
ID298930	298930	41	1.283	298.392	0.000	0	1680.070	7	3.950	1	None	-10921639	78.475	40	0	255	103038	92.719	6.557	0.912	0.808
ID305622	305622	41	1.306	298.706	0.932	0	1920.080	8	3.950	1	None	-10921639	110.224	105	0	255	144724	101.489	4.466	0.871	1.011
ID298429	298429	41	0.701	296.775	3.464	0	2160.090	9	3.950	1	None	-10921639	68.726	56	0	236	90237	64.597	4.657	0.787	0.937
ID295801	295801	41	0.701	296.377	2.159	0	2400.100	10	3.950	1	None	-10921639	71.955	63	0	240	94477	63.928	4.595	0.744	0.960
ID296663	296663	41	0.710	295.774	2.791	0	2640.110	11	3.950	1	None	-10921639	79.275	73	0	237	104088	60.539	4.877	0.788	1.154
ID306513	306513	41	0.416	294.577	5.414	0	2880.120	12	3.950	1	None	-10921639	48.145	57	0	182	63214	41.237	4.902	0.451	0.725
ID314599	314599	41	0.490	294.314	7.644	0	3120.130	13	3.950	1	None	-10921639	51.537	66	0	137	67668	42.063	4.827	0.654	0.969
ID309254	309254	41	0.383	295.673	10.916	0	3360.140	14	3.950	1	None	-10921639	42.737	26	0	138	56114	30.412	5.003	0.588	1.041
ID315480	315480	41	0.329	294.544	10.422	0	3600.150	15	3.950	1	None	-10921639	44.561	26	0	133	58508	32.326	4.881	0.425	0.823
ID311052	311052	41	0.585	295.456	11.034	0	3840.160	16	3.950	1	None	-10921639	62.925	68	0	180	82621	39.880	4.960	0.641	1.232
ID316388	316388	41	0.535	292.596	14.061	0	4080.170	17	3.950	1	None	-10921639	61.746	66	0	179	81073	39.666	4.772	0.632	1.205
ID312828	312828	41	0.800	291.485	15.706	0	4320.180	18	3.950	1	None	-10921639	81.262	69	0	227	106697	48.349	5.282	0.823	1.517
ID311942	311942	41	1.128	290.645	16.790	0	4560.190	19	3.950	1	None	-10921639	106.767	111	0	255	140185	67.114	5.125	0.881	1.490
ID310150	310150	41	1.098	290.816	15.294	0	4800.200	20	3.950	1	None	-10921639	107.875	105	0	255	141640	68.402	4.946	0.802	1.404
ID307445	307445	41	0.992	289.906	13.360	0	5040.210	21	3.950	1	None	-10921639	94.966	107	0	253	124691	70.311	4.893	0.759	1.166
ID313730	313730	41	0.930	290.878	13.315	0	5280.220	22	3.950	1	None	-10921639	79.140	62	0	255	103911	73.296	4.787	0.749	0.925
ID308341	308341	41	1.249	291.905	12.201	0	5520.230	23	3.950	1	None	-10921639	105.102	110	0	255	137999	92.364	4.686	0.851	1.046
ID317276	317276	41	1.233	292.732	11.555	0	5760.240	24	3.950	1	None	-10921639	101.241	108	0	255	132930	93.023	4.668	0.886	1.023
ID324619	324619	41	1.097	291.093	10.779	0	6000.250	25	3.950	1	None	-10921639	83.628	65	0	255	109804	84.421	4.599	0.903	0.940
ID319072	319072	41	1.139	290.166	10.338	0	6240.260	26	3.950	1	None	-10921639	93.718	67	0	255	123052	84.731	4.889	0.886	1.039
ID323722	323722	41	1.113	287.860	10.505	0	6480.270	27	3.950	1	None	-10921639	94.379	113	0	255	123919	78.179	4.851	0.878	1.129
ID325495	325495	41	0.901	287.434	10.486	0	6720.280	28	3.950	1	None	-10921639	82.197	69	0	230	107925	65.522	5.239	0.845	1.149
ID318167	318167	41	0.801	286.060	11.596	0	6960.290	29	3.950	1	None	-10921639	73.049	65	0	235	95913	65.011	4.665	0.706	0.930
ID319972	319972	41	1.103	285.336	12.094	0	7200.300	30	3.950	1	None	-10921639	92.717	56	0	255	121737	88.697	4.560	0.691	0.854
ID327352	327352	41	0.959	285.625	13.846	0	7440.310	31	3.950	1	None	-10921639	83.703	66	0	236	109902	72.224	4.772	0.755	0.997
ID326435	326435	41	1.247	283.194	13.561	0	7680.320	32	3.950	1	None	-10921639	106.607	113	0	255	139975	90.249	4.829	0.855	1.089
ID321853	321853	41	1.112	280.856	13.659	0	7920.330	33	3.950	1	None	-10921639	96.282	114	0	255	126418	76.630	5.096	0.880	1.177
ID320942	320942	41	1.092	280.618	13.762	0	8160.340	34	3.950	1	None	-10921639	100.230	109	0	255	131602	71.949	4.936	0.852	1.282
ID322806	322806	41	1.148	279.983	14.114	0	8400.350	35	3.950	1	None	-10921639	104.639	106	0	255	137391	80.123	4.829	0.772	1.138
ID328260	328260	41	0.939	279.583	13.636	0	8640.360	36	3.950	1	None	-10921639	95.005	100	0	245	124741	70.605	4.945	0.637	1.047
ID330271	330271	41	1.001	276.757	15.282	0	8880.370	37	3.950	1	None	-10921639	92.910	100	0	255	121991	82.793	4.861	0.713	0.934
ID333146	333146	41	0.928	275.547	15.300	0	9120.380	38	3.950	1	None	-10921639	97.383	105	0	255	127864	72.476	5.065	0.678	1.086
ID329258	329258	41	1.008	274.433	16.820	0	9360.390	39	3.950	1	None	-10921639	90.673	55	0	255	119053	87.164	4.659	0.558	0.745
ID332211	332211	41	1.107	275.696	18.854	0	9600.400	40	3.950	1	None	-10921639	103.142	104	0	255	135425	81.405	4.919	0.714	1.056
ID333926	333926	41	1.201	276.968	20.518	0	9840.410	41	3.950	1	None	-10921639	106.550	103	0	255	139900	85.500	4.813	0.751	1.069
ID331220	331220	41	1.018	275.470	21.863	0	10080.420	42	3.950	1	None	-10921639	85.455	61	0	255	112202	80.592	4.637	0.764	0.919
ID338106	338106	41	0.679	275.512	22.773	0	10320.430	43	3.950	1	None	-10921639	71.536	61	0	217	93927	60.640	4.658	0.454	0.736
ID336135	336135	41	1.135	276.067	23.528	0	10560.440	44	3.950	1	None	-10921639	100.177	105	0	255	131533	80.275	4.947	0.775	1.089
ID335115	335115	41	0.932	276.456	25.238	0	10800.450	45	3.950	1	None	-10921639	87.210	103	0	219	114507	67.086	4.839	0.714	1.083
ID337120	337120	41	1.092	277.611	25.082	0	11040.460	46	3.950	1	None	-10921639	96.434	109	0	255	126618	77.158	4.769	0.843	1.143
ID339085	339085	41	1.000	277.900	26.043	0	11280.470	47	3.950	1	None	-10921639	94.203	103	0	255	123688	75.821	5.073	0.783	1.091
ID340104	340104	41	1.081	277.918	26.202	0	11520.480	48	3.950	1	None	-10921639	92.261	68	0	255	121139	82.572	4.761	0.787	0.984
ID341151	341151	41	1.071	277.147	26.562	0	11760.490	49	3.950	1	None	-10921639	90.038	58	0	255	118220	90.684	4.656	0.675	0.800
ID344378	344378	41	1.192	276.879	25.484	0	12000.500	50	3.950	1	None	-10921639	94.492	60	0	255	124068	92.906	4.591	0.829	0.922
ID342191	342191	41	1.405	276.990	24.699	0	12240.510	51	3.950	1	None	-10921639	110.286	108	0	255	144805	98.549	4.877	0.948	1.089
ID345433	345433	41	1.286	276.175	25.125	0	12480.520	52	3.950	1	None	-10921639	113.353	112	0	255	148833	83.765	4.974	0.907	1.287
ID346493	346493	41	1.218	273.285	24.510	0	12720.530	53	3.950	1	None	-10921639	110.602	112	0	255	145221	80.811	5.133	0.823	1.235
ID343285	343285	41	1.291	272.572	24.737	0	12960.540	54	3.950	1	None	-10921639	114.174	108	0	255	149911	85.502	5.044	0.919	1.279
ID350885	350885	41	1.321	271.545	24.799	0	13200.550	55	3.950	1	None	-10921639	114.081	103	0	255	149789	87.727	4.952	0.865	1.206
ID348668	348668	41	1.123	270.325	25.922	0	13440.560	56	3.950	1	None	-10921639	103.537	101	0	255	135944	77.912	4.991	0.762	1.149
ID347585	347585	41	0.900	269.632	25.885	0	13680.570	57	3.950	1	None	-10921639	98.781	101	0	255	129700	65.308	5.026	0.610	1.146
ID349761	349761	41	1.050	267.588	27.049	0	13920.580	58	3.950	1	None	-10921639	127.816	137	0	255	167822	56.496	5.484	0.695	1.856
ID352000	352000	41	0.945	268.088	27.610	0	14160.590	59	3.950	1	None	-10921639	106.693	101	0	255	140088	82.267	4.669	0.574	0.945
ID353073	353073	41	0.949	268.899	29.707	0	14400.600	60	3.950	1	None	-10921639	102.660	106	0	255	134792	81.775	4.805	0.592	0.934
ID354158	354158	41	0.991	268.499	31.262	0	14640.610	61	3.950	1	None	-10921639	101.378	105	0	246	133109	69.992	5.042	0.688	1.181
ID355292	355292	41	0.965	266.491	32.191	0	14880.620	62	3.950	1	None	-10921639	102.299	106	0	223	134319	59.940	4.846	0.699	1.404
ID356395	356395	41	1.125	265.857	33.551	0	15120.630	63	3.950	1	None	-10921639	99.092	107	0	255	130108	83.834	4.728	0.806	1.055
ID357494	357494	41	0.817	265.992	33.355	0	15360.640	64	3.950	1	None	-10921639	83.036	104	0	229	109026	62.733	4.928	0.751	1.136
ID359761	359761	41	0.760	266.088	33.191	0	15600.650	65	3.950	1	None	-10921639	77.719	62	0	224	102045	59.784	4.765	0.679	1.052
ID358640	358640	41	0.518	264.240	34.275	0	15840.660	66	3.950	1	None	-10921639	65.625	64	0	166	86165	38.036	5.269	0.578	1.264
ID360885	360885	41	0.440	261.412	33.915	0	16080.670	67	3.950	1	None	-10921639	65.829	62	0	169	86434	41.777	4.774	0.380	0.867
ID363249	363249	41	0.422	260.803	34.066	0	16320.680	68	3.950	1	None	-10921639	67.785	58	0	163	89002	40.987	4.949	0.328	0.817
ID364389	364389	41	0.287	259.860	32.129	0	16560.690	69	3.950	1	None	-10921639	54.365	48	0	168	71381	39.297	4.606	0.221	0.500
ID362040	362040	41	0.826	259.872	29.856	0	16800.700	70	3.950	1	None	-10921639	90.344	86	0	255	118622	69.760	4.802	0.468	0.826
ID365545	365545	41	0.412	260.120	30.029	0	17040.710	71	3.950	1	None	-10921639	56.347	45	0	219	73984	50.551	4.714	0.194	0.363
ID366727	366727	41	0.522	259.921	29.412	0	17280.720	72	3.950	1	None	-10921639	66.194	45	0	215	86913	60.447	4.420	0.262	0.455
ID367940	367940	41	0.632	258.353	29.870	0	17520.730	73	3.950	1	None	-10921639	109.607	125	0	255	143914	78.825	5.949	0.324	0.681
ID303835	303835	42	1.127	83.092	6.365	0	0.000	0	3.950	1	None	-10921639	117.707	114	0	249	154549	56.532	6.297	0.865	1.931
ID301203	301203	42	1.181	81.217	8.077	0	240.010	1	3.950	1	None	-10921639	123.263	115	0	255	161844	56.701	6.765	0.881	2.036
ID302064	302064	42	1.204	81.165	9.194	0	480.020	2	3.950	1	None	-10921639	128.081	146	0	255	168170	58.708	6.742	0.864	2.023
ID302958	302958	42	0.974	80.434	10.746	0	720.030	3	3.950	1	None	-10921639	103.157	111	0	233	135445	49.853	5.597	0.857	1.910
ID299908	299908	42	1.047	80.769	12.407	0	960.040	4	3.950	1	None	-10921639	107.027	111	0	224	140527	56.304	5.954	0.882	1.781
ID304763	304763	42	0.931	81.043	14.818	0	1200.050	5	3.950	1	None	-10921639	98.535	111	7	230	129377	49.019	5.955	0.879	1.881
ID297601	297601	42	0.869	79.733	15.759	0	1440.060	6	3.950	1	None	-10921639	87.704	72	0	207	115156	50.619	5.563	0.845	1.587
ID298989	298989	42	0.952	79.760	16.786	0	1680.070	7	3.950	1	None	-10921639	97.924	112	0	228	128574	55.561	5.277	0.777	1.541
ID305674	305674	42	0.733	80.087	17.275	0	1920.080	8	3.950	1	None	-10921639	79.876	70	0	180	104877	49.726	4.809	0.640	1.253
ID298475	298475	42	0.821	80.913	15.671	0	2160.090	9	3.950	1	None	-10921639	89.666	106	0	225	117731	52.666	5.001	0.667	1.362
ID295845	295845	42	0.398	81.856	15.990	0	2400.100	10	3.950	1	None	-10921639	53.365	66	0	138	70068	34.511	13.549	0.455	0.967
ID296714	296714	42	0.918	79.476	18.184	0	2640.110	11	3.950	1	None	-10921639	78.843	66	0	255	103521	69.307	4.680	0.821	1.026
ID306549	306549	42	1.033	81.049	17.173	0	2880.120	12	3.950	1	None	-10921639	88.468	67	0	255	116158	73.365	4.707	0.892	1.137
ID314623	314623	42	0.949	83.585	17.074	0	3120.130	13	3.950	1	None	-10921639	80.673	62	0	255	105923	76.080	4.644	0.764	0.918
ID309266	309266	42	0.760	83.572	15.836	0	3360.140	14	3.950	1	None	-10921639	75.940	59	0	255	99709	70.956	4.358	0.595	0.799
ID315494	315494	42	0.746	84.436	16.124	0	3600.150	15	3.950	1	None	-10921639	78.388	66	0	255	102924	65.543	4.961	0.659	0.950
ID311065	311065	42	0.981	86.247	15.053	0	3840.160	16	3.950	1	None	-10921639	90.558	105	0	255	118903	68.330	4.821	0.760	1.144
ID316390	316390	42	1.127	87.529	14.726	0	4080.170	17	3.950	1	None	-10921639	113.516	106	0	255	149046	69.647	4.952	0.841	1.489
ID312823	312823	42	1.186	89.488	14.254	0	4320.180	18	3.950	1	None	-10921639	116.315	108	0	255	152722	73.045	4.868	0.853	1.466
ID311937	311937	42	0.919	91.202	14.774	0	4560.190	19	3.950	1	None	-10921639	80.221	55	0	255	105330	84.505	4.534	0.713	0.790
ID310144	310144	42	0.723	92.545	13.989	0	4800.200	20	3.950	1	None	-10921639	68.281	52	0	255	89653	77.782	2.576	0.558	0.629
ID307444	307444	42	0.680	91.670	13.313	0	5040.210	21	3.950	1	None	-10921639	49.347	4	0	255	64793	85.993	2.968	0.398	0.327
ID313731	313731	42	0.906	91.862	13.970	0	5280.220	22	3.950	1	None	-10921639	57.537	0	0	255	75546	96.638	3.280	0.672	0.479
ID308349	308349	42	0.756	95.448	14.340	0	5520.230	23	3.950	1	None	-10921639	55.263	0	0	255	72560	93.165	3.105	0.347	0.306
ID317284	317284	42	0.917	98.207	13.423	0	5760.240	24	3.950	1	None	-10921639	62.824	0	0	255	82488	100.219	3.345	0.555	0.448
ID324616	324616	42	0.859	101.329	10.360	0	6000.250	25	3.950	1	None	-10921639	54.935	0	0	255	72129	92.334	3.108	0.651	0.469
ID319070	319070	42	0.938	103.584	9.592	0	6240.260	26	3.950	1	None	-10921639	63.065	0	0	255	82805	97.631	3.359	0.633	0.501
ID323718	323718	42	0.826	105.372	8.798	0	6480.270	27	3.950	1	None	-10921639	55.883	5	0	255	73375	86.685	3.003	0.597	0.482
ID325489	325489	42	0.863	108.219	7.806	0	6720.280	28	3.950	1	None	-10921639	58.151	13	0	255	76352	87.189	3.077	0.677	0.539
ID318154	318154	42	0.916	110.906	7.387	0	6960.290	29	3.950	1	None	-10921639	62.386	8	0	255	81913	90.724	3.474	0.634	0.534
ID319954	319954	42	0.880	112.709	6.550	0	7200.300	30	3.950	1	None	-10921639	58.708	7	0	255	77083	90.784	3.293	0.646	0.508
ID327320	327320	42	0.913	116.426	4.183	0	7440.310	31	3.950	1	None	-10921639	63.771	8	0	255	83731	92.517	3.266	0.757	0.594
ID326400	326400	42	0.769	118.069	3.539	0	7680.320	32	3.950	1	None	-10921639	58.324	11	0	255	76579	86.025	3.075	0.725	0.570
ID321805	321805	42	0.937	120.124	0.000	0	7920.330	33	3.950	1	None	-10921639	58.033	13	0	255	76197	77.009	5.184	0.887	0.709
ID320893	320893	42	0.325	120.931	0.000	0	8160.340	34	3.950	1	None	-10921639	22.059	0	0	255	28963	58.758	2.168	0.415	0.220
ID303847	303847	43	0.926	273.049	9.904	0	0.000	0	3.950	1	None	-10921639	74.072	0	0	255	97257	108.445	3.110	0.542	0.480
ID301209	301209	43	1.322	273.050	11.728	0	240.010	1	3.950	1	None	-10921639	105.704	43	0	255	138789	108.531	4.617	0.789	0.859
ID302067	302067	43	1.210	273.301	12.568	0	480.020	2	3.950	1	None	-10921639	98.366	51	0	255	129154	103.669	4.637	0.629	0.733
ID302962	302962	43	1.275	274.076	13.208	0	720.030	3	3.950	1	None	-10921639	105.020	46	0	255	137891	105.974	4.658	0.652	0.782
ID299909	299909	43	1.326	273.120	12.475	0	960.040	4	3.950	1	None	-10921639	106.574	89	0	255	139932	105.568	4.683	0.747	0.863
ID304758	304758	43	0.954	273.782	14.204	0	1200.050	5	3.950	1	None	-10921639	78.175	43	0	255	102644	90.502	4.465	0.489	0.567
ID297591	297591	43	0.757	274.865	14.086	0	1440.060	6	3.950	1	None	-10921639	65.638	52	0	229	86183	70.753	4.525	0.490	0.610
ID298985	298985	43	0.839	273.695	15.353	0	1680.070	7	3.950	1	None	-10921639	77.243	52	0	255	101420	75.033	4.642	0.490	0.677
ID305667	305667	43	0.418	274.650	15.613	0	1920.080	8	3.950	1	None	-10921639	52.890	46	0	224	69444	58.738	3.247	0.118	0.190
ID298512	298512	43	0.984	268.226	28.168	0	2160.090	9	3.950	1	None	-10921639	109.639	110	0	255	143956	64.020	5.024	0.683	1.390
ID295878	295878	43	1.191	268.689	28.251	0	2400.100	10	3.950	1	None	-10921639	122.484	145	0	255	160821	66.995	5.064	0.823	1.651
ID296744	296744	43	1.208	268.841	29.269	0	2640.110	11	3.950	1	None	-10921639	130.730	148	0	255	171648	60.111	6.492	0.879	2.035
ID306588	306588	43	1.114	268.172	31.528	0	2880.120	12	3.950	1	None	-10921639	121.112	136	0	255	159020	70.011	5.093	0.719	1.447
ID314652	314652	43	1.312	268.277	27.098	0	3120.130	13	3.950	1	None	-10921639	147.430	151	0	255	193576	67.208	6.110	0.807	1.959
ID309289	309289	43	1.593	267.763	22.845	0	3360.140	14	3.950	1	None	-10921639	161.824	182	0	255	212475	75.942	5.384	0.867	1.979
ID315510	315510	43	1.316	265.983	21.674	0	3600.150	15	3.950	1	None	-10921639	144.416	141	0	255	189618	63.446	5.566	0.791	2.011
ID311074	311074	43	1.453	263.760	19.995	0	3840.160	16	3.950	1	None	-10921639	154.283	145	0	255	202573	63.921	6.417	0.888	2.270
ID316401	316401	43	1.144	263.052	19.014	0	4080.170	17	3.950	1	None	-10921639	127.446	134	0	255	167336	63.587	5.092	0.755	1.724
ID312834	312834	43	1.349	262.755	19.246	0	4320.180	18	3.950	1	None	-10921639	147.401	154	0	255	193537	74.215	5.084	0.791	1.754
ID311950	311950	43	1.489	263.989	19.307	0	4560.190	19	3.950	1	None	-10921639	161.367	180	0	255	211875	82.774	5.504	0.807	1.741
ID310161	310161	43	1.361	265.107	18.903	0	4800.200	20	3.950	1	None	-10921639	152.217	160	0	255	199861	73.164	5.436	0.792	1.839
ID307458	307458	43	1.522	264.192	17.451	0	5040.210	21	3.950	1	None	-10921639	161.206	172	0	255	211663	72.583	6.270	0.870	2.067
ID313739	313739	43	1.562	261.555	16.517	0	5280.220	22	3.950	1	None	-10921639	169.619	180	0	255	222710	60.610	6.973	0.871	2.606
ID308353	308353	43	1.550	259.996	15.083	0	5520.230	23	3.950	1	None	-10921639	170.923	190	0	255	224422	69.056	5.887	0.863	2.293
ID317291	317291	43	1.205	259.139	15.684	0	5760.240	24	3.950	1	None	-10921639	136.127	146	0	255	178735	55.697	7.055	0.819	2.201
ID324638	324638	43	0.999	256.925	15.564	0	6000.250	25	3.950	1	None	-10921639	126.887	139	0	219	166602	44.556	7.070	0.751	2.444
ID319089	319089	43	1.067	257.206	14.631	0	6240.260	26	3.950	1	None	-10921639	128.161	139	0	255	168275	50.969	6.835	0.756	2.165
ID323737	323737	43	0.904	254.736	15.303	0	6480.270	27	3.950	1	None	-10921639	122.503	134	0	255	160847	45.838	6.918	0.664	2.132
ID325515	325515	43	1.006	254.354	15.948	0	6720.280	28	3.950	1	None	-10921639	122.886	135	0	238	161349	44.761	7.046	0.736	2.327
ID318181	318181	43	1.127	254.737	15.498	0	6960.290	29	3.950	1	None	-10921639	134.903	137	0	255	177128	57.441	5.428	0.672	1.888
ID319988	319988	43	1.144	253.998	16.278	0	7200.300	30	3.950	1	None	-10921639	134.350	150	0	255	176402	78.041	5.322	0.548	1.219
ID327360	327360	43	0.734	255.716	17.997	0	7440.310	31	3.950	1	None	-10921639	105.082	120	0	255	137973	72.652	4.701	0.304	0.674
ID326445	326445	43	0.715	256.388	18.587	0	7680.320	32	3.950	1	None	-10921639	107.367	119	0	255	140973	66.207	4.920	0.321	0.789
ID321872	321872	43	0.710	255.547	21.215	0	7920.330	33	3.950	1	None	-10921639	101.570	122	0	249	133361	68.050	4.995	0.329	0.738
ID320961	320961	43	0.785	253.646	21.861	0	8160.340	34	3.950	1	None	-10921639	108.798	121	0	255	142852	82.749	4.767	0.309	0.621
ID322831	322831	43	0.698	254.655	23.575	0	8400.350	35	3.950	1	None	-10921639	110.245	117	0	251	144752	77.226	5.102	0.310	0.675
ID328288	328288	43	0.388	255.061	23.783	0	8640.360	36	3.950	1	None	-10921639	84.287	88	0	232	110669	61.382	4.771	0.123	0.300
ID330298	330298	43	0.609	255.821	25.695	0	8880.370	37	3.950	1	None	-10921639	83.915	79	0	255	110180	76.228	4.406	0.203	0.371
ID333184	333184	43	0.939	255.740	28.535	0	9120.380	38	3.950	1	None	-10921639	97.668	92	0	255	128238	87.308	4.651	0.487	0.733
ID329303	329303	43	0.646	256.109	31.118	0	9360.390	39	3.950	1	None	-10921639	87.506	91	0	255	114896	63.796	4.545	0.386	0.763
ID332248	332248	43	0.866	256.710	31.781	0	9600.400	40	3.950	1	None	-10921639	106.243	94	0	255	139497	59.058	4.786	0.573	1.311
ID333998	333998	43	1.205	257.547	33.766	0	9840.410	41	3.950	1	None	-10921639	121.791	100	0	255	159912	77.396	4.809	0.787	1.386
ID331257	331257	43	1.116	257.806	35.375	0	10080.420	42	3.950	1	None	-10921639	113.481	98	0	255	149000	69.875	4.878	0.816	1.460
ID338148	338148	43	1.132	256.906	37.806	0	10320.430	43	3.950	1	None	-10921639	132.629	141	0	253	174142	54.830	7.094	0.816	2.174
ID336173	336173	43	1.252	257.461	38.342	0	10560.440	44	3.950	1	None	-10921639	146.382	149	0	255	192200	64.573	6.272	0.778	1.984
ID335151	335151	43	0.998	256.677	38.612	0	10800.450	45	3.950	1	None	-10921639	119.425	134	0	255	156805	57.038	5.758	0.683	1.699
ID337155	337155	43	1.088	255.626	38.442	0	11040.460	46	3.950	1	None	-10921639	135.540	141	0	255	177964	48.411	6.899	0.765	2.427
ID339115	339115	43	1.266	254.297	38.850	0	11280.470	47	3.950	1	None	-10921639	146.624	152	0	255	192517	51.168	7.063	0.858	2.646
ID340135	340135	43	1.243	252.641	38.763	0	11520.480	48	3.950	1	None	-10921639	149.004	151	0	255	195642	50.706	7.292	0.846	2.693
ID341186	341186	43	1.135	249.475	39.661	0	11760.490	49	3.950	1	None	-10921639	132.350	142	0	255	173776	54.341	6.805	0.794	2.156
ID344418	344418	43	1.214	248.360	40.313	0	12000.500	50	3.950	1	None	-10921639	141.491	150	0	255	185778	51.971	7.082	0.833	2.475
ID342236	342236	43	1.047	247.691	41.646	0	12240.510	51	3.950	1	None	-10921639	123.925	139	0	255	162714	56.366	7.036	0.762	1.901
ID345479	345479	43	1.120	247.501	41.694	0	12480.520	52	3.950	1	None	-10921639	116.973	109	0	255	153586	65.802	5.121	0.739	1.510
ID346544	346544	43	0.916	247.038	42.244	0	12720.530	53	3.950	1	None	-10921639	98.784	99	0	250	129703	66.277	4.971	0.665	1.190
ID343332	343332	43	0.655	244.792	43.801	0	12960.540	54	3.950	1	None	-10921639	95.652	93	0	219	125591	51.904	4.838	0.407	1.066
ID350946	350946	43	0.763	243.302	46.054	0	13200.550	55	3.950	1	None	-10921639	102.254	100	0	213	134259	55.809	6.157	0.509	1.236
ID348719	348719	43	0.985	242.171	46.441	0	13440.560	56	3.950	1	None	-10921639	127.071	137	0	255	166844	50.132	6.196	0.657	2.009
ID347636	347636	43	1.082	243.297	46.070	0	13680.570	57	3.950	1	None	-10921639	121.553	112	0	255	159599	60.114	5.056	0.713	1.683
ID349817	349817	43	1.262	241.797	45.459	0	13920.580	58	3.950	1	None	-10921639	134.425	139	0	255	176500	67.823	5.012	0.782	1.739
ID352056	352056	43	1.142	242.421	47.083	0	14160.590	59	3.950	1	None	-10921639	123.238	135	0	255	161812	70.368	4.975	0.726	1.473
ID353123	353123	43	0.882	242.136	48.269	0	14400.600	60	3.950	1	None	-10921639	109.111	103	0	218	143263	55.760	5.058	0.632	1.515
ID354206	354206	43	0.643	242.292	46.571	0	14640.610	61	3.950	1	None	-10921639	93.750	92	0	207	123094	56.395	4.952	0.427	0.995
ID355333	355333	43	0.307	236.834	48.907	0	14880.620	62	3.950	1	None	-10921639	51.232	51	0	160	67267	41.084	4.618	0.172	0.366
ID356441	356441	43	0.710	235.386	48.522	0	15120.630	63	3.950	1	None	-10921639	70.082	64	0	178	92018	48.676	5.101	0.757	1.241
ID357544	357544	43	0.563	236.061	48.355	0	15360.640	64	3.950	1	None	-10921639	58.452	63	0	178	76748	46.806	4.935	0.572	0.909
ID359809	359809	43	0.509	236.525	48.489	0	15600.650	65	3.950	1	None	-10921639	57.465	65	0	178	75452	43.214	5.203	0.514	0.903
ID358694	358694	43	0.446	236.202	51.631	0	15840.660	66	3.950	1	None	-10921639	50.212	66	0	132	65929	37.488	4.932	0.537	0.936
ID360937	360937	43	0.687	236.359	50.762	0	16080.670	67	3.950	1	None	-10921639	68.157	66	0	212	89490	50.533	4.950	0.697	1.108
ID363311	363311	43	0.558	235.547	53.958	0	16320.680	68	3.950	1	None	-10921639	53.733	65	0	181	70551	44.690	4.740	0.661	0.957
ID364463	364463	43	0.627	234.467	54.250	0	16560.690	69	3.950	1	None	-10921639	58.126	64	0	235	76319	51.492	4.679	0.668	0.904
ID362121	362121	43	0.713	232.382	54.490	0	16800.700	70	3.950	1	None	-10921639	66.205	61	0	229	86927	59.831	4.678	0.567	0.801
ID365628	365628	43	0.552	231.162	55.282	0	17040.710	71	3.950	1	None	-10921639	53.839	63	0	214	70690	53.570	4.391	0.424	0.598
ID366820	366820	43	0.469	232.240	57.510	0	17280.720	72	3.950	1	None	-10921639	50.577	61	0	180	66408	44.264	4.748	0.413	0.668
ID368041	368041	43	0.575	232.136	59.620	0	17520.730	73	3.950	1	None	-10921639	61.674	55	0	225	80978	56.969	4.614	0.365	0.579
ID369274	369274	43	0.384	234.357	61.073	0	17760.740	74	3.950	1	None	-10921639	49.251	57	0	177	64666	48.261	4.571	0.194	0.331
ID370526	370526	43	0.539	233.320	61.983	0	18000.750	75	3.950	1	None	-10921639	65.242	56	0	222	85663	61.231	4.685	0.286	0.474
ID371794	371794	43	0.549	233.654	62.368	0	18240.760	76	3.950	1	None	-10921639	68.486	59	0	215	89922	58.471	4.751	0.292	0.529
ID373077	373077	43	0.452	233.693	63.794	0	18480.770	77	3.950	1	None	-10921639	62.021	53	0	222	81434	52.069	4.612	0.236	0.454
ID374373	374373	43	0.396	232.800	64.610	0	18720.780	78	3.950	1	None	-10921639	54.633	52	0	230	71733	51.735	4.689	0.207	0.362
ID375680	375680	43	0.513	231.680	64.731	0	18960.790	79	3.950	1	None	-10921639	56.771	50	0	225	74540	64.094	3.458	0.197	0.292
ID376998	376998	43	0.532	231.716	63.935	0	19200.800	80	3.950	1	None	-10921639	67.781	50	0	220	88996	62.330	2.945	0.318	0.525
ID378375	378375	43	0.266	232.437	68.002	0	19440.810	81	3.950	1	None	-10921639	54.027	55	0	171	70938	42.023	4.776	0.190	0.410
ID379753	379753	43	0.339	231.248	68.263	0	19680.820	82	3.950	1	None	-10921639	46.123	45	0	179	60560	49.942	4.006	0.125	0.205
ID381142	381142	43	0.346	231.303	68.429	0	19920.830	83	3.950	1	None	-10921639	42.746	11	0	181	56125	47.053	3.625	0.174	0.269
ID382547	382547	43	0.423	232.089	71.605	0	20160.840	84	3.950	1	None	-10921639	51.495	58	0	178	67613	48.421	4.490	0.332	0.530
ID383992	383992	43	0.490	231.380	74.689	0	20400.850	85	3.950	1	None	-10921639	54.882	55	0	228	72060	55.150	4.395	0.333	0.497
ID385385	385385	43	0.368	231.809	76.865	0	20640.860	86	3.950	1	None	-10921639	53.034	46	0	206	69634	52.139	4.390	0.133	0.239
ID386832	386832	43	0.411	231.111	77.852	0	20880.870	87	3.950	1	None	-10921639	56.379	43	0	218	74026	58.485	3.248	0.104	0.181
ID303851	303851	44	1.142	282.664	11.672	0	0.000	0	3.950	1	None	-10921639	96.883	104	0	255	127208	79.209	4.862	0.817	1.100
ID301215	301215	44	1.134	282.967	13.067	0	240.010	1	3.950	1	None	-10921639	95.423	102	0	255	125291	84.066	4.780	0.795	1.005
ID302068	302068	44	1.125	282.348	12.595	0	480.020	2	3.950	1	None	-10921639	96.705	99	0	255	126974	85.027	4.752	0.754	0.978
ID302967	302967	44	1.157	283.034	13.670	0	720.030	3	3.950	1	None	-10921639	102.658	97	0	255	134790	91.916	4.748	0.674	0.900
ID299910	299910	44	1.254	282.987	12.840	0	960.040	4	3.950	1	None	-10921639	109.928	100	0	255	144336	91.711	4.794	0.767	1.040
ID304754	304754	44	1.260	284.186	13.003	0	1200.050	5	3.950	1	None	-10921639	106.153	96	0	255	139379	94.454	4.774	0.804	1.002
ID297584	297584	44	1.375	285.592	12.482	0	1440.060	6	3.950	1	None	-10921639	119.904	135	0	255	157434	96.733	4.885	0.816	1.114
ID298972	298972	44	1.541	284.911	12.785	0	1680.070	7	3.950	1	None	-10921639	136.625	149	0	255	179388	102.209	4.924	0.929	1.288
ID305659	305659	44	1.455	285.882	14.073	0	1920.080	8	3.950	1	None	-10921639	132.220	145	0	255	173605	87.378	4.953	0.895	1.430
ID298468	298468	44	1.473	285.828	13.668	0	2160.090	9	3.950	1	None	-10921639	134.998	152	0	255	177252	87.214	5.239	0.888	1.456
ID295832	295832	44	1.092	287.321	12.325	0	2400.100	10	3.950	1	None	-10921639	108.236	106	0	255	142114	71.836	5.084	0.702	1.243
ID296686	296686	44	1.007	287.129	10.236	0	2640.110	11	3.950	1	None	-10921639	97.605	104	0	255	128155	69.870	4.894	0.726	1.175
ID306521	306521	44	1.131	286.149	8.954	0	2880.120	12	3.950	1	None	-10921639	106.798	103	0	255	140226	83.369	4.794	0.649	1.009
ID314594	314594	44	1.134	285.529	6.989	0	3120.130	13	3.950	1	None	-10921639	101.329	105	0	255	133045	84.150	4.736	0.747	1.030
ID309235	309235	44	1.218	286.818	5.940	0	3360.140	14	3.950	1	None	-10921639	105.848	109	0	255	138978	84.597	4.987	0.800	1.112
ID315459	315459	44	1.022	286.305	4.012	0	3600.150	15	3.950	1	None	-10921639	96.345	109	0	228	126501	78.134	4.943	0.831	1.119
ID311028	311028	44	0.935	283.654	3.724	0	3840.160	16	3.950	1	None	-10921639	93.628	107	0	255	122933	68.156	4.866	0.877	1.283
ID316360	316360	44	1.105	283.738	4.694	0	4080.170	17	3.950	1	None	-10921639	97.554	111	0	255	128088	77.414	4.950	0.875	1.176
ID312793	312793	44	0.749	284.837	4.368	0	4320.180	18	3.950	1	None	-10921639	77.625	72	0	181	101921	53.077	5.333	0.844	1.339
ID311910	311910	44	0.751	288.113	5.328	0	4560.190	19	3.950	1	None	-10921639	74.632	69	0	181	97992	49.435	5.308	0.816	1.357
ID310116	310116	44	0.892	289.489	5.091	0	4800.200	20	3.950	1	None	-10921639	83.130	65	0	228	109150	72.222	4.771	0.670	0.924
ID307416	307416	44	0.658	287.534	4.039	0	5040.210	21	3.950	1	None	-10921639	74.298	67	0	209	97553	50.878	5.063	0.711	1.213
ID313698	313698	44	0.775	285.349	4.527	0	5280.220	22	3.950	1	None	-10921639	83.903	70	0	206	110164	50.643	5.127	0.821	1.494
ID308311	308311	44	0.880	283.732	2.522	0	5520.230	23	3.950	1	None	-10921639	95.973	96	0	255	126013	61.560	5.056	0.950	1.519
ID317249	317249	44	1.037	282.111	3.002	0	5760.240	24	3.950	1	None	-10921639	110.976	108	0	255	145712	76.095	4.950	0.916	1.395
ID324587	324587	44	0.891	281.635	0.000	0	6000.250	25	3.950	1	None	-10921639	62.481	62	0	227	82037	58.701	6.877	0.956	1.041
ID319042	319042	44	0.706	281.635	0.000	0	6240.260	26	3.950	1	None	-10921639	40.272	0	0	255	52877	60.226	2.590	0.832	0.607
ID323688	323688	44	0.330	278.001	0.000	0	6480.270	27	3.950	1	None	-10921639	21.797	0	0	174	28619	39.584	2.468	0.568	0.399
ID325464	325464	44	0.575	277.799	0.000	0	6720.280	28	3.950	1	None	-10921639	36.955	0	0	235	48522	55.831	2.701	0.527	0.457
ID318135	318135	44	0.571	276.386	0.000	0	6960.290	29	3.950	1	None	-10921639	47.295	39	0	206	62098	51.450	5.427	0.492	0.607
ID319936	319936	44	0.410	274.771	0.000	0	7200.300	30	3.950	1	None	-10921639	38.451	0	0	211	50486	48.506	4.607	0.324	0.388
ID327311	327311	44	0.321	272.348	0.000	0	7440.310	31	3.950	1	None	-10921639	35.316	0	0	247	46370	43.160	4.673	0.239	0.316
ID326394	326394	44	0.350	273.761	0.000	0	7680.320	32	3.950	1	None	-10921639	36.072	0	0	209	47363	48.027	2.552	0.244	0.295
ID321810	321810	44	0.457	272.348	0.000	0	7920.330	33	3.950	1	None	-10921639	41.227	0	0	208	54131	54.841	2.488	0.353	0.392
ID320897	320897	44	0.849	271.137	0.000	0	8160.340	34	3.950	1	None	-10921639	63.660	43	0	255	83585	67.825	4.835	0.586	0.694
ID322768	322768	44	0.930	270.439	0.740	0	8400.350	35	3.950	1	None	-10921639	103.652	125	0	255	136095	83.891	4.937	0.639	0.964
ID328213	328213	44	0.900	271.137	0.000	0	8640.360	36	3.950	1	None	-10921639	90.629	71	0	255	118996	85.494	5.056	0.492	0.699
ID330218	330218	44	0.942	273.357	0.000	0	8880.370	37	3.950	1	None	-10921639	97.706	118	0	255	128288	81.822	7.960	0.585	0.882
ID333109	333109	44	0.941	272.605	3.869	0	9120.380	38	3.950	1	None	-10921639	138.941	144	0	255	182429	68.876	7.377	0.660	1.604
ID329214	329214	44	0.679	271.580	2.985	0	9360.390	39	3.950	1	None	-10921639	124.914	125	0	255	164012	72.384	7.037	0.609	1.306
ID332176	332176	44	0.747	272.820	5.471	0	9600.400	40	3.950	1	None	-10921639	96.386	90	0	255	126555	71.098	4.773	0.380	0.746
ID333859	333859	44	0.843	274.669	7.254	0	9840.410	41	3.950	1	None	-10921639	121.892	127	0	255	160044	69.061	5.091	0.395	0.999
ID331187	331187	44	1.038	275.394	9.285	0	10080.420	42	3.950	1	None	-10921639	137.025	138	0	255	179914	63.268	6.743	0.596	1.617
ID338068	338068	44	1.151	275.117	9.534	0	10320.430	43	3.950	1	None	-10921639	121.666	126	0	255	159747	92.365	4.793	0.544	0.929
ID336095	336095	44	1.077	275.261	10.371	0	10560.440	44	3.950	1	None	-10921639	118.726	127	0	255	155887	92.221	4.746	0.495	0.852
ID335069	335069	44	1.251	275.323	11.919	0	10800.450	45	3.950	1	None	-10921639	131.052	134	0	255	172071	84.939	4.936	0.645	1.210
ID337079	337079	44	1.272	274.212	11.869	0	11040.460	46	3.950	1	None	-10921639	137.057	139	0	255	179956	81.434	4.907	0.654	1.331
ID339039	339039	44	1.205	273.497	13.195	0	11280.470	47	3.950	1	None	-10921639	134.086	136	0	255	176055	78.920	4.908	0.628	1.311
ID340063	340063	44	1.352	274.804	14.224	0	11520.480	48	3.950	1	None	-10921639	153.779	170	0	255	201912	70.335	5.085	0.733	1.850
ID341106	341106	44	1.113	273.228	13.037	0	11760.490	49	3.950	1	None	-10921639	133.906	129	0	255	175818	72.977	4.993	0.554	1.309
ID344342	344342	44	1.203	271.939	13.371	0	12000.500	50	3.950	1	None	-10921639	143.843	159	0	255	188866	72.442	5.068	0.622	1.524
ID342153	342153	44	1.220	271.314	12.995	0	12240.510	51	3.950	1	None	-10921639	154.058	166	0	255	202278	64.385	5.131	0.613	1.818
ID345399	345399	44	1.306	270.741	14.472	0	12480.520	52	3.950	1	None	-10921639	146.385	149	0	255	192204	72.530	5.017	0.702	1.665
ID346460	346460	44	1.177	270.836	11.963	0	12720.530	53	3.950	1	None	-10921639	136.181	130	0	255	178806	76.332	4.723	0.617	1.362
ID343247	343247	44	1.615	271.589	12.669	0	12960.540	54	3.950	1	None	-10921639	160.727	183	0	255	211035	84.867	5.367	0.873	1.766
ID350846	350846	44	1.519	271.156	12.017	0	13200.550	55	3.950	1	None	-10921639	147.757	139	0	255	194005	81.107	5.019	0.861	1.686
ID348625	348625	44	1.500	270.305	12.864	0	13440.560	56	3.950	1	None	-10921639	153.993	149	0	255	202193	76.744	5.117	0.810	1.796
ID347537	347537	44	1.294	270.375	12.648	0	13680.570	57	3.950	1	None	-10921639	142.548	143	0	255	187166	69.449	4.958	0.710	1.704
ID349710	349710	44	1.354	269.080	12.710	0	13920.580	58	3.950	1	None	-10921639	159.071	168	0	255	208860	62.045	6.844	0.724	2.153
ID351952	351952	44	1.212	266.747	13.808	0	14160.590	59	3.950	1	None	-10921639	142.531	135	0	255	187143	65.864	6.391	0.669	1.734
ID353018	353018	44	0.898	267.702	12.212	0	14400.600	60	3.950	1	None	-10921639	127.278	127	0	255	167116	56.072	7.233	0.537	1.587
ID354082	354082	44	1.139	269.947	9.623	0	14640.610	61	3.950	1	None	-10921639	143.545	165	0	255	188474	75.196	5.394	0.530	1.322
ID355223	355223	44	1.311	268.122	12.185	0	14880.620	62	3.950	1	None	-10921639	156.628	168	0	255	205652	68.376	6.091	0.669	1.837
ID356319	356319	44	1.192	268.021	10.423	0	15120.630	63	3.950	1	None	-10921639	145.957	164	0	255	191642	71.758	5.793	0.562	1.464
ID357422	357422	44	1.124	265.395	10.339	0	15360.640	64	3.950	1	None	-10921639	147.662	159	0	255	193880	77.105	4.846	0.450	1.189
ID359683	359683	44	1.347	264.819	9.032	0	15600.650	65	3.950	1	None	-10921639	161.775	177	0	255	212410	68.235	5.096	0.632	1.836
ID358559	358559	44	1.070	265.082	9.165	0	15840.660	66	3.950	1	None	-10921639	133.311	139	0	255	175037	73.498	4.969	0.499	1.207
ID360805	360805	44	1.390	264.060	9.765	0	16080.670	67	3.950	1	None	-10921639	157.040	182	0	255	206193	87.495	5.157	0.694	1.470
ID363164	363164	44	1.485	261.746	9.000	0	16320.680	68	3.950	1	None	-10921639	172.261	187	0	255	226179	70.384	6.807	0.781	2.147
ID364309	364309	44	1.448	260.975	7.614	0	16560.690	69	3.950	1	None	-10921639	162.244	184	0	255	213026	83.839	6.063	0.798	1.717
ID361962	361962	44	1.331	261.116	7.267	0	16800.700	70	3.950	1	None	-10921639	131.555	130	0	255	172732	100.304	4.944	0.807	1.172
ID365455	365455	44	1.054	261.809	4.308	0	17040.710	71	3.950	1	None	-10921639	107.669	72	0	255	141370	110.312	3.429	0.691	0.798
ID366636	366636	44	1.100	260.336	3.882	0	17280.720	72	3.950	1	None	-10921639	119.270	97	0	255	156601	107.131	4.789	0.785	0.980
ID367834	367834	44	0.476	260.662	2.538	0	17520.730	73	3.950	1	None	-10921639	43.458	7	0	255	57060	63.855	2.664	0.665	0.544
ID369073	369073	44	0.565	260.104	2.249	0	17760.740	74	3.950	1	None	-10921639	52.404	13	0	237	68806	61.310	3.072	0.763	0.740
ID370310	370310	44	0.574	260.096	1.598	0	18000.750	75	3.950	1	None	-10921639	56.967	45	0	228	74798	62.785	4.984	0.769	0.789
ID371588	371588	44	0.607	260.673	3.060	0	18240.760	76	3.950	1	None	-10921639	62.847	51	0	255	82518	63.112	4.082	0.648	0.783
ID372865	372865	44	0.658	261.179	3.312	0	18480.770	77	3.950	1	None	-10921639	69.257	52	0	255	90935	65.808	4.551	0.633	0.816
ID374160	374160	44	0.438	260.995	1.138	0	18720.780	78	3.950	1	None	-10921639	54.442	50	0	205	71483	49.829	4.690	0.588	0.809
ID375497	375497	44	0.498	254.525	10.497	0	18960.790	79	3.950	1	None	-10921639	83.663	71	0	239	109850	69.960	4.383	0.137	0.289
ID376806	376806	44	0.660	253.813	9.939	0	19200.800	80	3.950	1	None	-10921639	119.968	120	0	255	157518	61.678	4.985	0.274	0.837
ID378183	378183	44	0.854	251.946	11.359	0	19440.810	81	3.950	1	None	-10921639	118.819	119	0	255	156009	80.899	4.789	0.351	0.763
ID379552	379552	44	1.039	252.384	10.284	0	19680.820	82	3.950	1	None	-10921639	138.259	167	0	255	181534	97.596	4.829	0.387	0.791
ID380950	380950	44	0.917	252.938	10.952	0	19920.830	83	3.950	1	None	-10921639	124.091	121	0	255	162931	88.747	4.658	0.369	0.754
ID382342	382342	44	1.026	253.336	9.931	0	20160.840	84	3.950	1	None	-10921639	136.107	159	0	255	178709	89.989	4.791	0.431	0.910
ID383789	383789	44	1.080	249.320	10.709	0	20400.850	85	3.950	1	None	-10921639	140.264	158	0	255	184166	82.456	4.936	0.455	1.063
ID385160	385160	44	1.322	247.928	9.865	0	20640.860	86	3.950	1	None	-10921639	161.534	164	0	255	212094	76.342	5.056	0.579	1.551
ID386610	386610	44	1.356	246.635	10.121	0	20880.870	87	3.950	1	None	-10921639	169.104	185	0	255	222034	74.374	6.871	0.652	1.794
ID388026	388026	44	1.208	246.361	10.664	0	21120.880	88	3.950	1	None	-10921639	161.529	179	0	255	212088	71.671	7.052	0.600	1.689
ID389474	389474	44	1.352	246.216	8.783	0	21360.890	89	3.950	1	None	-10921639	157.088	174	0	255	206256	82.091	5.534	0.668	1.533
ID393745	393745	44	1.203	247.452	7.855	0	21600.900	90	3.950	1	None	-10921639	136.825	158	0	255	179651	94.270	4.869	0.522	0.995
ID390915	390915	44	1.257	248.081	8.810	0	21840.910	91	3.950	1	None	-10921639	147.714	170	0	255	193949	94.210	5.009	0.546	1.107
ID392318	392318	44	1.130	247.462	7.823	0	22080.920	92	3.950	1	None	-10921639	129.082	124	0	255	169485	98.219	4.660	0.450	0.815
ID395185	395185	44	1.155	248.189	9.930	0	22320.930	93	3.950	1	None	-10921639	127.371	122	0	255	167238	98.479	4.706	0.443	0.794
ID398283	398283	44	0.459	250.048	11.003	0	22560.940	94	3.950	1	None	-10921639	74.084	78	0	255	97272	59.696	2.870	0.189	0.394
ID396627	396627	44	0.424	248.583	11.577	0	22800.950	95	3.950	1	None	-10921639	72.174	72	0	255	94764	66.011	4.358	0.058	0.120
ID303843	303843	45	0.853	193.864	8.203	0	0.000	0	3.950	1	None	-10921639	120.740	130	0	255	158532	57.398	6.352	0.549	1.491
ID301202	301202	45	0.923	193.274	7.798	0	240.010	1	3.950	1	None	-10921639	110.257	99	0	255	144768	51.240	5.101	0.692	1.760
ID302065	302065	45	1.000	193.220	9.969	0	480.020	2	3.950	1	None	-10921639	130.548	133	0	255	171410	47.141	7.081	0.768	2.407
ID302956	302956	45	1.261	193.848	10.161	0	720.030	3	3.950	1	None	-10921639	154.758	158	0	255	203197	52.240	7.116	0.828	2.683
ID299904	299904	45	1.277	191.906	11.376	0	960.040	4	3.950	1	None	-10921639	150.111	151	0	255	197096	66.728	6.325	0.715	1.876
ID304752	304752	45	1.502	191.647	11.986	0	1200.050	5	3.950	1	None	-10921639	179.442	191	0	255	235607	64.043	6.571	0.766	2.431
ID297585	297585	45	1.623	191.577	12.742	0	1440.060	6	3.950	1	None	-10921639	200.116	218	0	255	262752	60.558	7.097	0.760	2.854
ID298968	298968	45	1.735	190.672	12.120	0	1680.070	7	3.950	1	None	-10921639	223.919	255	57	255	294005	45.612	7.424	0.794	4.345
ID305650	305650	45	1.688	190.556	11.948	0	1920.080	8	3.950	1	None	-10921639	218.920	245	53	255	287442	49.588	7.419	0.760	3.812
ID298455	298455	45	1.729	189.264	10.304	0	2160.090	9	3.950	1	None	-10921639	228.025	255	55	255	299397	38.827	7.743	0.769	5.105
ID295825	295825	45	1.702	188.977	10.402	0	2400.100	10	3.950	1	None	-10921639	224.401	255	0	255	294639	48.752	7.658	0.775	4.018
ID296687	296687	45	1.672	190.227	10.437	0	2640.110	11	3.950	1	None	-10921639	229.886	250	107	255	301840	33.462	8.242	0.744	5.861
ID306527	306527	45	1.744	189.976	11.077	0	2880.120	12	3.950	1	None	-10921639	222.578	243	103	255	292245	38.912	8.416	0.780	5.012
ID314606	314606	45	1.754	191.287	11.127	0	3120.130	13	3.950	1	None	-10921639	225.308	246	26	255	295830	40.837	7.606	0.794	4.884
ID309256	309256	45	1.651	192.162	11.949	0	3360.140	14	3.950	1	None	-10921639	196.235	209	0	255	257656	59.873	6.771	0.785	2.882
ID315483	315483	45	1.695	193.293	11.195	0	3600.150	15	3.950	1	None	-10921639	206.011	228	0	255	270493	58.081	7.075	0.801	3.155
ID311046	311046	45	1.362	192.463	8.884	0	3840.160	16	3.950	1	None	-10921639	158.089	173	0	255	207571	69.837	6.215	0.719	1.893
ID316373	316373	45	1.469	194.539	8.116	0	4080.170	17	3.950	1	None	-10921639	184.017	210	0	255	241614	64.130	7.184	0.742	2.445
ID312804	312804	45	1.616	195.245	6.269	0	4320.180	18	3.950	1	None	-10921639	212.887	241	9	255	279520	55.077	7.323	0.739	3.285
ID311916	311916	45	1.712	197.833	6.419	0	4560.190	19	3.950	1	None	-10921639	232.535	255	54	255	305318	36.751	8.304	0.738	5.372
ID310120	310120	45	1.555	199.293	5.358	0	4800.200	20	3.950	1	None	-10921639	222.484	253	0	255	292122	48.557	7.298	0.707	3.795
ID307414	307414	45	1.241	198.498	3.572	0	5040.210	21	3.950	1	None	-10921639	180.257	193	0	255	236678	71.336	6.474	0.713	2.103
ID313686	313686	45	1.314	195.832	0.000	0	5280.220	22	3.950	1	None	-10921639	111.981	130	0	255	147031	93.671	7.145	0.708	0.991
ID303862	303862	46	1.530	203.985	15.416	0	0.000	0	3.950	1	None	-10921639	151.143	184	0	255	198451	100.237	5.265	0.846	1.382
ID301223	301223	46	1.622	203.110	15.083	0	240.010	1	3.950	1	None	-10921639	166.121	218	0	255	218117	101.764	5.227	0.873	1.522
ID302080	302080	46	1.509	203.024	15.015	0	480.020	2	3.950	1	None	-10921639	167.825	199	0	255	220354	91.674	5.603	0.781	1.606
ID302969	302969	46	1.479	203.599	14.345	0	720.030	3	3.950	1	None	-10921639	164.775	194	0	255	216350	92.373	5.089	0.681	1.445
ID299905	299905	46	1.475	202.702	11.349	0	960.040	4	3.950	1	None	-10921639	160.370	194	0	255	210566	94.898	5.054	0.705	1.397
ID304743	304743	46	1.523	202.692	8.382	0	1200.050	5	3.950	1	None	-10921639	162.651	188	0	255	213561	91.535	5.770	0.758	1.532
ID297569	297569	46	1.625	201.744	6.629	0	1440.060	6	3.950	1	None	-10921639	167.286	192	0	255	219647	85.688	5.850	0.904	1.853
ID298949	298949	46	1.500	200.501	5.746	0	1680.070	7	3.950	1	None	-10921639	151.202	153	0	255	198528	82.149	5.124	0.899	1.742
ID305629	305629	46	1.439	200.268	5.287	0	1920.080	8	3.950	1	None	-10921639	142.781	146	0	255	187472	86.306	5.115	0.933	1.597
ID298431	298431	46	1.225	199.160	4.712	0	2160.090	9	3.950	1	None	-10921639	126.006	139	0	255	165446	80.202	5.020	0.868	1.460
ID295802	295802	46	1.223	198.630	2.351	0	2400.100	10	3.950	1	None	-10921639	137.740	143	0	255	180852	85.044	5.004	0.887	1.523
ID296659	296659	46	1.043	199.423	0.403	0	2640.110	11	3.950	1	None	-10921639	85.707	79	0	255	112533	88.923	3.095	0.641	0.753
ID306502	306502	46	1.034	201.155	3.086	0	2880.120	12	3.950	1	None	-10921639	131.970	142	0	255	173276	68.131	5.076	0.860	1.791
ID314580	314580	46	1.152	204.283	3.928	0	3120.130	13	3.950	1	None	-10921639	138.570	146	0	255	181942	72.826	5.892	0.828	1.724
ID309231	309231	46	1.269	204.512	5.140	0	3360.140	14	3.950	1	None	-10921639	137.966	148	0	255	181150	84.904	5.060	0.819	1.463
ID315458	315458	46	1.215	205.881	4.105	0	3600.150	15	3.950	1	None	-10921639	151.191	175	0	255	198514	84.434	6.082	0.793	1.584
ID311015	311015	46	1.396	206.128	0.000	0	3840.160	16	3.950	1	None	-10921639	117.440	134	0	255	154199	96.855	7.057	0.733	1.026
ID316343	316343	46	1.468	207.743	0.000	0	4080.170	17	3.950	1	None	-10921639	130.738	161	0	255	171659	102.915	8.166	0.727	1.070
ID312780	312780	46	1.668	207.743	0.000	0	4320.180	18	3.950	1	None	-10921639	125.056	144	0	255	164198	97.721	7.407	0.895	1.209
ID311894	311894	46	1.677	208.955	0.000	0	4560.190	19	3.950	1	None	-10921639	117.017	125	0	255	153643	101.315	6.446	0.926	1.111
ID310104	310104	46	1.131	210.368	0.000	0	4800.200	20	3.950	1	None	-10921639	70.936	29	0	255	93139	81.617	4.842	0.871	0.809
ID307405	307405	46	0.498	208.349	0.000	0	5040.210	21	3.950	1	None	-10921639	36.557	0	0	255	47999	62.014	2.596	0.586	0.436
ID303842	303842	47	0.605	406.549	8.121	0	0.000	0	3.950	1	None	-10921639	68.608	71	0	138	90082	37.517	6.392	0.814	1.641
ID301207	301207	47	0.450	405.696	10.262	0	240.010	1	3.950	1	None	-10921639	48.532	29	0	142	63723	30.358	4.907	0.766	1.387
ID302063	302063	47	0.518	405.828	9.155	0	480.020	2	3.950	1	None	-10921639	62.404	72	0	187	81937	29.466	8.586	0.771	1.844
ID302955	302955	47	0.513	407.192	9.051	0	720.030	3	3.950	1	None	-10921639	64.015	71	0	136	84052	31.602	7.969	0.767	1.759
ID299906	299906	47	0.526	405.714	11.420	0	960.040	4	3.950	1	None	-10921639	65.997	72	0	135	86654	31.810	8.304	0.761	1.793
ID304755	304755	47	0.463	407.748	12.812	0	1200.050	5	3.950	1	None	-10921639	54.047	74	0	138	70964	29.777	7.006	0.790	1.602
ID297595	297595	47	0.451	408.872	14.466	0	1440.060	6	3.950	1	None	-10921639	53.695	73	0	132	70501	27.971	6.319	0.725	1.614
ID298973	298973	47	0.703	404.129	13.169	0	1680.070	7	3.950	1	None	-10921639	85.068	72	0	180	111694	38.129	6.943	0.792	1.972
ID305646	305646	47	0.734	403.631	10.389	0	1920.080	8	3.950	1	None	-10921639	83.219	72	0	234	109266	41.861	6.839	0.781	1.744
ID298449	298449	47	1.199	403.894	8.932	0	2160.090	9	3.950	1	None	-10921639	133.589	147	0	255	175403	54.781	6.810	0.866	2.264
ID295814	295814	47	1.131	402.051	6.531	0	2400.100	10	3.950	1	None	-10921639	120.331	116	0	255	157994	60.419	5.087	0.821	1.795
ID296676	296676	47	0.883	405.036	6.301	0	2640.110	11	3.950	1	None	-10921639	99.225	107	0	195	130282	47.204	6.388	0.792	1.858
ID306515	306515	47	0.971	404.480	6.210	0	2880.120	12	3.950	1	None	-10921639	115.442	118	0	255	151576	56.470	6.096	0.745	1.746
ID314595	314595	47	0.503	401.181	7.068	0	3120.130	13	3.950	1	None	-10921639	58.576	72	0	138	76910	30.923	6.338	0.748	1.621
ID309249	309249	47	0.466	398.563	9.755	0	3360.140	14	3.950	1	None	-10921639	57.385	73	0	139	75346	29.132	7.638	0.783	1.730
ID315475	315475	47	0.427	399.426	8.920	0	3600.150	15	3.950	1	None	-10921639	49.977	30	0	134	65620	28.301	7.323	0.788	1.556
ID311040	311040	47	0.259	395.916	7.757	0	3840.160	16	3.950	1	None	-10921639	34.778	31	0	91	45663	17.636	8.721	0.697	1.620
ID316375	316375	47	0.265	396.015	8.393	0	4080.170	17	3.950	1	None	-10921639	34.051	29	0	90	44709	21.202	8.513	0.589	1.191
ID312809	312809	47	0.305	395.198	8.624	0	4320.180	18	3.950	1	None	-10921639	38.641	30	0	91	50735	23.540	8.016	0.674	1.321
ID311926	311926	47	0.244	392.080	10.075	0	4560.190	19	3.950	1	None	-10921639	33.931	32	0	92	44552	14.534	8.620	0.727	1.965
ID310128	310128	47	0.417	392.120	7.376	0	4800.200	20	3.950	1	None	-10921639	47.369	29	0	89	62196	26.644	9.176	0.784	1.562
ID307420	307420	47	0.321	389.338	5.508	0	5040.210	21	3.950	1	None	-10921639	40.302	29	0	91	52916	23.970	9.196	0.714	1.401
ID313700	313700	47	0.306	384.269	4.819	0	5280.220	22	3.950	1	None	-10921639	41.296	29	0	89	54221	26.140	7.616	0.671	1.269
ID308320	308320	47	0.294	381.118	6.059	0	5520.230	23	3.950	1	None	-10921639	36.752	28	0	88	48255	24.010	7.415	0.634	1.187
ID317261	317261	47	0.245	377.008	7.679	0	5760.240	24	3.950	1	None	-10921639	31.976	31	0	92	41985	18.586	7.048	0.610	1.304
ID324607	324607	47	0.299	377.820	6.555	0	6000.250	25	3.950	1	None	-10921639	38.280	28	0	89	50261	24.224	7.565	0.641	1.234
ID319063	319063	47	0.394	374.901	6.706	0	6240.260	26	3.950	1	None	-10921639	45.555	29	0	137	59814	29.612	4.958	0.699	1.266
ID323715	323715	47	0.526	372.403	8.280	0	6480.270	27	3.950	1	None	-10921639	62.781	69	0	135	82431	32.209	6.189	0.700	1.606
ID325491	325491	47	0.490	369.043	9.360	0	6720.280	28	3.950	1	None	-10921639	54.650	73	0	136	71756	29.569	6.185	0.756	1.591
ID318159	318159	47	0.444	366.893	8.681	0	6960.290	29	3.950	1	None	-10921639	49.320	27	0	140	64757	30.817	5.410	0.719	1.338
ID319959	319959	47	0.556	363.111	7.814	0	7200.300	30	3.950	1	None	-10921639	63.870	68	0	181	83861	37.220	5.213	0.691	1.402
ID327335	327335	47	0.316	363.372	8.748	0	7440.310	31	3.950	1	None	-10921639	39.384	28	0	89	51711	24.199	8.379	0.702	1.342
ID326421	326421	47	0.273	358.966	8.770	0	7680.320	32	3.950	1	None	-10921639	33.903	30	0	90	44514	21.682	7.301	0.644	1.224
ID321840	321840	47	0.466	356.297	9.649	0	7920.330	33	3.950	1	None	-10921639	52.034	30	0	139	68320	28.588	5.426	0.769	1.582
ID320930	320930	47	0.299	354.271	9.727	0	8160.340	34	3.950	1	None	-10921639	37.252	31	0	92	48912	20.223	8.449	0.744	1.571
ID303873	303873	48	1.025	229.853	17.898	0	0.000	0	3.950	1	None	-10921639	137.531	141	0	255	180578	51.651	7.014	0.618	2.033
ID301227	301227	48	0.899	229.906	16.088	0	240.010	1	3.950	1	None	-10921639	126.075	123	0	255	165536	60.337	6.388	0.500	1.393
ID302073	302073	48	0.818	232.777	13.774	0	480.020	2	3.950	1	None	-10921639	118.567	127	0	255	155678	67.346	4.772	0.390	0.987
ID302963	302963	48	0.882	234.102	13.252	0	720.030	3	3.950	1	None	-10921639	120.650	129	0	255	158413	78.608	4.809	0.349	0.794
ID299907	299907	48	0.704	233.521	11.954	0	960.040	4	3.950	1	None	-10921639	109.133	116	0	255	143292	69.094	13.627	0.291	0.711
ID304753	304753	48	0.634	235.101	11.970	0	1200.050	5	3.950	1	None	-10921639	110.878	125	0	255	145583	73.282	13.644	0.304	0.705
ID297582	297582	48	0.708	235.402	11.658	0	1440.060	6	3.950	1	None	-10921639	110.401	126	0	241	144957	65.790	5.279	0.362	0.892
ID298967	298967	48	0.779	235.781	11.982	0	1680.070	7	3.950	1	None	-10921639	122.372	126	0	255	160674	75.127	6.957	0.503	1.090
ID305653	305653	48	1.010	237.294	12.482	0	1920.080	8	3.950	1	None	-10921639	122.079	137	0	255	160290	84.179	4.973	0.578	1.063
ID298459	298459	48	0.786	236.464	12.596	0	2160.090	9	3.950	1	None	-10921639	114.776	133	0	255	150701	75.230	4.813	0.378	0.837
ID295831	295831	48	0.930	237.331	12.363	0	2400.100	10	3.950	1	None	-10921639	119.613	139	0	255	157052	73.774	4.828	0.499	1.079
ID296693	296693	48	0.746	236.148	12.564	0	2640.110	11	3.950	1	None	-10921639	107.660	121	0	242	141358	66.184	5.043	0.359	0.859
ID306533	306533	48	0.945	235.195	12.905	0	2880.120	12	3.950	1	None	-10921639	116.839	128	0	245	153409	61.069	5.405	0.584	1.411
ID314609	314609	48	0.954	236.066	13.368	0	3120.130	13	3.950	1	None	-10921639	118.521	131	0	255	155618	60.175	5.131	0.589	1.460
ID309261	309261	48	1.123	234.066	14.041	0	3360.140	14	3.950	1	None	-10921639	123.543	136	0	255	162212	81.495	4.938	0.636	1.179
ID315487	315487	48	1.091	236.085	12.396	0	3600.150	15	3.950	1	None	-10921639	117.133	134	0	255	153795	76.996	4.846	0.611	1.154
ID311054	311054	48	1.107	233.907	12.594	0	3840.160	16	3.950	1	None	-10921639	124.884	137	0	255	163973	87.772	4.705	0.572	1.035
ID316385	316385	48	0.991	233.251	12.981	0	4080.170	17	3.950	1	None	-10921639	112.928	131	0	255	148275	78.238	4.852	0.510	0.976
ID312821	312821	48	0.654	230.519	12.794	0	4320.180	18	3.950	1	None	-10921639	101.637	118	0	248	133450	68.463	4.441	0.326	0.730
ID311935	311935	48	0.806	231.974	13.839	0	4560.190	19	3.950	1	None	-10921639	126.625	129	0	255	166259	70.803	4.986	0.398	1.018
ID310145	310145	48	1.049	236.723	13.838	0	4800.200	20	3.950	1	None	-10921639	124.636	132	0	255	163647	72.945	5.025	0.547	1.208
ID307438	307438	48	1.167	236.618	10.990	0	5040.210	21	3.950	1	None	-10921639	136.625	145	0	255	179389	74.601	6.403	0.687	1.491
ID313716	313716	48	1.193	235.375	9.560	0	5280.220	22	3.950	1	None	-10921639	142.898	157	0	255	187625	79.071	6.852	0.667	1.446
ID308329	308329	48	1.216	234.821	8.639	0	5520.230	23	3.950	1	None	-10921639	139.752	143	0	255	183495	70.364	4.904	0.687	1.618
ID317272	317272	48	1.113	235.532	10.979	0	5760.240	24	3.950	1	None	-10921639	115.331	134	0	255	151429	77.915	4.908	0.614	1.126
ID324628	324628	48	0.827	232.732	11.794	0	6000.250	25	3.950	1	None	-10921639	105.380	107	0	255	138364	55.809	5.895	0.669	1.514
ID319086	319086	48	1.123	231.722	14.101	0	6240.260	26	3.950	1	None	-10921639	116.926	105	0	255	153524	67.091	5.106	0.746	1.489
ID323728	323728	48	1.396	231.204	12.483	0	6480.270	27	3.950	1	None	-10921639	134.151	144	0	255	176140	96.760	5.177	0.861	1.283
ID325498	325498	48	1.439	230.761	11.256	0	6720.280	28	3.950	1	None	-10921639	135.581	147	0	255	178018	91.187	5.059	0.880	1.392
ID318166	318166	48	1.152	230.895	11.090	0	6960.290	29	3.950	1	None	-10921639	104.489	52	0	255	137194	105.234	4.837	0.823	0.897
ID319968	319968	48	0.844	230.461	10.985	0	7200.300	30	3.950	1	None	-10921639	112.251	98	0	255	147386	87.237	6.689	0.710	1.068
ID327344	327344	48	0.835	225.006	12.746	0	7440.310	31	3.950	1	None	-10921639	66.475	0	0	255	87282	93.543	3.092	0.445	0.438
ID326430	326430	48	0.750	223.531	12.206	0	7680.320	32	3.950	1	None	-10921639	69.136	43	0	255	90775	83.650	4.521	0.431	0.498
ID321847	321847	48	0.390	222.451	11.617	0	7920.330	33	3.950	1	None	-10921639	44.099	48	0	176	57902	49.023	3.925	0.265	0.377
ID320941	320941	48	0.543	223.038	13.722	0	8160.340	34	3.950	1	None	-10921639	49.991	16	0	179	65638	55.312	4.410	0.466	0.575
ID322805	322805	48	0.446	223.318	14.212	0	8400.350	35	3.950	1	None	-10921639	54.240	57	0	172	71217	45.752	4.667	0.500	0.790
ID328265	328265	48	0.419	223.251	15.599	0	8640.360	36	3.950	1	None	-10921639	66.914	51	0	195	87858	48.053	4.569	0.293	0.631
ID330276	330276	48	0.937	224.237	18.210	0	8880.370	37	3.950	1	None	-10921639	91.975	88	0	255	120763	81.697	4.650	0.530	0.780
ID333158	333158	48	1.160	223.453	19.755	0	9120.380	38	3.950	1	None	-10921639	98.977	83	0	255	129957	95.406	4.646	0.597	0.775
ID329275	329275	48	0.717	222.620	22.141	0	9360.390	39	3.950	1	None	-10921639	73.369	47	0	255	96333	74.568	4.589	0.336	0.495
ID332224	332224	48	0.656	222.036	22.527	0	9600.400	40	3.950	1	None	-10921639	69.514	44	0	222	91272	72.238	4.559	0.292	0.435
ID333949	333949	48	0.642	221.894	24.865	0	9840.410	41	3.950	1	None	-10921639	63.744	43	0	254	83696	70.349	3.336	0.348	0.468
ID331230	331230	48	0.853	221.312	25.649	0	10080.420	42	3.950	1	None	-10921639	75.535	42	0	255	99177	84.031	4.425	0.444	0.553
ID338116	338116	48	0.983	220.937	26.725	0	10320.430	43	3.950	1	None	-10921639	86.777	48	0	255	113938	89.484	4.530	0.507	0.652
ID336142	336142	48	1.184	220.565	27.292	0	10560.440	44	3.950	1	None	-10921639	106.092	87	0	255	139299	101.887	4.656	0.538	0.729
ID335120	335120	48	1.258	222.293	27.460	0	10800.450	45	3.950	1	None	-10921639	105.865	91	0	255	139001	99.939	4.731	0.665	0.846
ID337124	337124	48	1.227	223.167	27.171	0	11040.460	46	3.950	1	None	-10921639	105.920	95	0	255	139073	95.295	4.770	0.717	0.929
ID339087	339087	48	0.991	225.147	27.051	0	11280.470	47	3.950	1	None	-10921639	98.407	88	0	255	129209	91.352	4.731	0.474	0.692
ID340108	340108	48	0.908	223.084	28.162	0	11520.480	48	3.950	1	None	-10921639	89.395	50	0	255	117375	91.719	4.527	0.361	0.517
ID341153	341153	48	0.610	221.594	28.172	0	11760.490	49	3.950	1	None	-10921639	75.692	58	0	255	99384	70.916	4.371	0.257	0.436
ID344397	344397	48	0.271	220.041	33.588	0	12000.500	50	3.950	1	None	-10921639	60.682	49	0	185	79676	43.085	2.424	0.119	0.301
ID342218	342218	48	0.314	219.888	35.525	0	12240.510	51	3.950	1	None	-10921639	55.764	45	0	165	73218	49.858	3.510	0.060	0.127
ID345468	345468	48	0.286	219.144	35.364	0	12480.520	52	3.950	1	None	-10921639	53.628	46	0	166	70413	46.798	4.472	0.088	0.185
ID346537	346537	48	0.441	230.797	38.612	0	12720.530	53	3.950	1	None	-10921639	54.752	59	0	209	71889	54.252	4.631	0.344	0.516
ID343318	343318	48	0.726	230.973	37.603	0	12960.540	54	3.950	1	None	-10921639	78.766	61	0	223	103420	62.401	4.707	0.527	0.871
ID350922	350922	48	0.536	229.286	37.806	0	13200.550	55	3.950	1	None	-10921639	79.025	94	0	211	103760	48.110	5.071	0.358	0.867
ID348711	348711	48	0.593	233.431	42.527	0	13440.560	56	3.950	1	None	-10921639	72.923	63	0	194	95748	54.642	4.872	0.352	0.695
ID303864	303864	49	1.523	15.729	15.803	0	0.000	0	3.950	1	None	-10921639	145.963	184	0	255	191650	108.720	5.299	0.732	1.135
ID301222	301222	49	1.465	15.758	15.097	0	240.010	1	3.950	1	None	-10921639	136.868	148	0	255	179708	105.895	4.970	0.765	1.120
ID302079	302079	49	1.499	16.647	14.961	0	480.020	2	3.950	1	None	-10921639	146.286	186	0	255	192073	102.852	5.124	0.717	1.188
ID302973	302973	49	1.407	17.262	15.819	0	720.030	3	3.950	1	None	-10921639	143.333	171	0	255	188196	100.257	5.021	0.680	1.157
ID299916	299916	49	1.548	18.977	15.787	0	960.040	4	3.950	1	None	-10921639	154.418	188	0	255	202751	102.416	5.444	0.736	1.278
ID304762	304762	49	1.499	17.561	14.756	0	1200.050	5	3.950	1	None	-10921639	152.117	190	0	255	199729	99.780	5.496	0.730	1.286
ID297598	297598	49	1.433	14.593	15.424	0	1440.060	6	3.950	1	None	-10921639	153.829	185	0	255	201978	98.406	5.375	0.602	1.175
ID298977	298977	49	1.613	14.631	14.174	0	1680.070	7	3.950	1	None	-10921639	168.817	227	0	255	221657	102.433	5.903	0.755	1.418
ID305669	305669	49	1.753	13.589	16.221	0	1920.080	8	3.950	1	None	-10921639	174.471	240	0	255	229081	97.247	5.893	0.886	1.686
ID298478	298478	49	1.791	14.004	16.510	0	2160.090	9	3.950	1	None	-10921639	189.667	255	0	255	249033	89.244	6.439	0.876	1.985
ID295844	295844	49	1.759	15.067	15.916	0	2400.100	10	3.950	1	None	-10921639	170.959	221	0	255	224469	94.434	5.845	0.923	1.737
ID296707	296707	49	1.794	16.698	16.602	0	2640.110	11	3.950	1	None	-10921639	175.899	240	0	255	230955	96.731	6.104	0.938	1.760
ID306544	306544	49	1.837	19.001	16.093	0	2880.120	12	3.950	1	None	-10921639	183.509	248	0	255	240947	91.682	6.272	0.978	1.979
ID314621	314621	49	1.756	21.648	16.986	0	3120.130	13	3.950	1	None	-10921639	169.159	199	0	255	222106	86.347	5.754	0.963	1.922
ID309269	309269	49	1.768	22.925	16.534	0	3360.140	14	3.950	1	None	-10921639	166.276	196	0	255	218321	91.386	5.836	0.977	1.798
ID315498	315498	49	1.809	22.598	17.706	0	3600.150	15	3.950	1	None	-10921639	173.401	225	0	255	227675	94.575	6.113	0.983	1.818
ID311066	311066	49	1.796	23.157	17.476	0	3840.160	16	3.950	1	None	-10921639	172.042	204	0	255	225891	93.463	6.043	0.970	1.812
ID316397	316397	49	1.731	21.320	18.059	0	4080.170	17	3.950	1	None	-10921639	166.222	198	0	255	218249	96.854	5.728	0.932	1.656
ID312832	312832	49	1.504	21.850	17.582	0	4320.180	18	3.950	1	None	-10921639	144.283	157	0	255	189443	89.920	5.638	0.818	1.444
ID311943	311943	49	1.202	23.400	16.879	0	4560.190	19	3.950	1	None	-10921639	112.407	106	0	255	147591	75.543	4.902	0.763	1.288
ID310151	310151	49	1.693	23.566	15.761	0	4800.200	20	3.950	1	None	-10921639	157.173	193	0	255	206368	97.035	5.538	0.939	1.569
ID307448	307448	49	1.579	26.273	14.473	0	5040.210	21	3.950	1	None	-10921639	151.463	154	0	255	198871	87.707	5.947	0.915	1.650
ID313727	313727	49	1.696	27.792	12.957	0	5280.220	22	3.950	1	None	-10921639	171.688	193	0	255	225426	84.245	6.236	0.912	1.944
ID308340	308340	49	1.731	29.548	11.859	0	5520.230	23	3.950	1	None	-10921639	179.114	202	0	255	235177	83.986	6.388	0.907	2.028
ID317270	317270	49	1.746	31.412	10.362	0	5760.240	24	3.950	1	None	-10921639	178.774	200	0	255	234730	81.975	6.547	0.935	2.108
ID324613	324613	49	1.714	33.155	8.519	0	6000.250	25	3.950	1	None	-10921639	178.799	196	0	255	234763	77.582	6.637	0.924	2.213
ID319064	319064	49	1.690	35.192	6.977	0	6240.260	26	3.950	1	None	-10921639	179.264	196	0	255	235374	71.234	6.806	0.942	2.442
ID323702	323702	49	1.660	36.205	4.986	0	6480.270	27	3.950	1	None	-10921639	184.739	222	0	255	242562	80.850	6.452	0.921	2.191
ID325475	325475	49	1.565	36.806	4.397	0	6720.280	28	3.950	1	None	-10921639	191.896	223	0	255	251960	75.179	6.875	0.893	2.408
ID318131	318131	49	1.646	36.542	0.000	0	6960.290	29	3.950	1	None	-10921639	136.969	172	0	255	179840	106.404	8.554	0.780	1.128
ID319931	319931	49	1.701	39.368	0.000	0	7200.300	30	3.950	1	None	-10921639	115.794	121	0	255	152037	101.394	6.124	0.931	1.101
ID327305	327305	49	1.474	42.397	0.000	0	7440.310	31	3.950	1	None	-10921639	89.114	32	0	255	117007	99.990	4.902	0.966	0.876
ID326384	326384	49	1.402	42.800	0.000	0	7680.320	32	3.950	1	None	-10921639	81.372	23	0	255	106841	95.665	4.728	0.969	0.837
ID321803	321803	49	1.326	42.599	0.000	0	7920.330	33	3.950	1	None	-10921639	85.763	27	0	255	112607	95.739	4.884	0.858	0.827
ID320891	320891	49	1.141	45.425	0.000	0	8160.340	34	3.950	1	None	-10921639	86.788	58	0	255	113952	93.184	4.616	0.621	0.714
ID322756	322756	49	0.878	45.627	0.000	0	8400.350	35	3.950	1	None	-10921639	90.855	89	0	255	119293	83.611	15.010	0.410	0.632
ID328207	328207	49	0.951	44.617	0.000	0	8640.360	36	3.950	1	None	-10921639	94.181	88	0	255	123660	89.543	4.794	0.478	0.681
ID330225	330225	49	0.724	44.708	0.760	0	8880.370	37	3.950	1	None	-10921639	74.820	94	0	218	98239	58.134	5.356	0.766	1.116
ID333104	333104	49	0.977	45.467	2.916	0	9120.380	38	3.950	1	None	-10921639	113.839	111	0	255	149470	69.948	4.999	0.814	1.460
ID329195	329195	49	1.220	47.242	0.000	0	9360.390	39	3.950	1	None	-10921639	93.768	93	0	255	123118	87.315	4.997	0.709	0.891
ID332151	332151	49	0.815	50.068	0.000	0	9600.400	40	3.950	1	None	-10921639	62.398	56	0	213	81929	59.490	4.881	0.714	0.874
ID333784	333784	49	0.982	54.106	0.000	0	9840.410	41	3.950	1	None	-10921639	66.918	55	0	252	87863	66.291	5.486	0.863	0.935
ID331145	331145	49	1.261	53.299	0.000	0	10080.420	42	3.950	1	None	-10921639	84.604	78	0	255	111085	83.210	4.853	0.836	0.926
ID338027	338027	49	1.247	55.519	0.000	0	10320.430	43	3.950	1	None	-10921639	85.549	95	0	251	112326	76.988	5.276	0.907	1.057
ID336052	336052	49	1.203	57.336	0.000	0	10560.440	44	3.950	1	None	-10921639	87.185	86	0	255	114474	80.456	4.867	0.781	0.950
ID335022	335022	49	1.120	58.346	0.000	0	10800.450	45	3.950	1	None	-10921639	90.359	87	0	255	118642	81.052	7.002	0.713	0.928
ID337031	337031	49	0.732	59.355	0.000	0	11040.460	46	3.950	1	None	-10921639	71.400	77	0	216	93748	62.919	5.003	0.556	0.811
ID338989	338989	49	1.365	61.778	0.000	0	11280.470	47	3.950	1	None	-10921639	97.355	88	0	255	127827	90.066	5.433	0.802	0.962
ID340008	340008	49	0.388	64.806	0.000	0	11520.480	48	3.950	1	None	-10921639	37.001	0	0	255	48582	66.579	2.478	0.285	0.246
ID303871	303871	50	0.859	99.308	17.643	0	0.000	0	3.950	1	None	-10921639	87.119	73	0	178	114387	43.110	6.293	0.904	1.919
ID301226	301226	50	0.998	100.288	15.979	0	240.010	1	3.950	1	None	-10921639	104.166	114	0	219	136770	46.651	6.846	0.933	2.156
ID302076	302076	50	1.034	98.008	14.665	0	480.020	2	3.950	1	None	-10921639	105.404	116	0	227	138395	51.530	5.362	0.923	1.964
ID302972	302972	50	0.921	96.758	15.570	0	720.030	3	3.950	1	None	-10921639	101.265	113	0	212	132961	41.093	6.992	0.897	2.330
ID299917	299917	50	0.765	98.223	15.832	0	960.040	4	3.950	1	None	-10921639	75.234	74	0	187	98782	45.242	5.399	0.894	1.570
ID304774	304774	50	0.740	98.174	16.936	0	1200.050	5	3.950	1	None	-10921639	74.558	74	0	185	97894	42.450	6.071	0.920	1.684
ID297609	297609	50	0.843	94.886	17.937	0	1440.060	6	3.950	1	None	-10921639	82.047	75	0	187	107728	47.115	6.718	0.939	1.686
ID298990	298990	50	0.931	94.615	17.004	0	1680.070	7	3.950	1	None	-10921639	97.938	115	0	231	128592	50.333	6.713	0.910	1.854
ID305670	305670	50	0.657	94.340	16.321	0	1920.080	8	3.950	1	None	-10921639	72.758	73	0	166	95531	42.423	6.407	0.864	1.590
ID298457	298457	50	0.891	94.019	11.480	0	2160.090	9	3.950	1	None	-10921639	91.293	112	0	232	119868	54.397	5.781	0.846	1.538
ID295839	295839	50	0.598	96.273	14.790	0	2400.100	10	3.950	1	None	-10921639	56.989	74	0	190	74827	41.735	4.866	0.834	1.242
ID296703	296703	50	0.574	99.886	15.105	0	2640.110	11	3.950	1	None	-10921639	57.364	74	0	138	75319	38.560	4.925	0.786	1.309
ID306542	306542	50	0.473	102.956	16.040	0	2880.120	12	3.950	1	None	-10921639	47.854	30	0	140	62832	31.904	5.594	0.788	1.322
ID314615	314615	50	0.396	104.261	15.018	0	3120.130	13	3.950	1	None	-10921639	40.833	30	0	141	53614	28.422	4.691	0.723	1.206
ID309257	309257	50	0.719	104.173	12.360	0	3360.140	14	3.950	1	None	-10921639	72.567	72	0	183	95281	43.927	5.341	0.829	1.497
ID315473	315473	50	0.810	104.387	8.442	0	3600.150	15	3.950	1	None	-10921639	85.778	72	0	224	112627	50.047	5.150	0.748	1.467
ID311039	311039	50	0.826	104.917	7.316	0	3840.160	16	3.950	1	None	-10921639	87.556	106	0	226	114961	58.293	5.252	0.677	1.213
ID316365	316365	50	0.869	104.078	5.920	0	4080.170	17	3.950	1	None	-10921639	89.762	110	0	224	117858	52.992	6.068	0.781	1.485
ID312790	312790	50	0.630	105.753	3.002	0	4320.180	18	3.950	1	None	-10921639	83.596	102	0	219	109762	53.391	5.120	0.681	1.269
ID311893	311893	50	0.865	105.588	0.000	0	4560.190	19	3.950	1	None	-10921639	62.961	63	0	218	82668	59.240	5.636	0.832	0.965
ID310103	310103	50	0.652	105.386	0.000	0	4800.200	20	3.950	1	None	-10921639	40.062	12	0	229	52602	49.495	4.531	0.863	0.750
ID307403	307403	50	0.297	104.982	0.000	0	5040.210	21	3.950	1	None	-10921639	19.610	0	0	136	25748	29.631	2.400	0.771	0.576
ID313682	313682	50	0.284	102.963	0.000	0	5280.220	22	3.950	1	None	-10921639	20.629	12	0	126	27086	26.102	6.226	0.860	0.731
ID308299	308299	50	0.386	102.963	0.000	0	5520.230	23	3.950	1	None	-10921639	26.608	17	0	136	34936	30.905	4.644	0.758	0.742
ID317237	317237	50	0.392	104.175	0.000	0	5760.240	24	3.950	1	None	-10921639	25.998	20	0	135	34135	29.511	4.571	0.798	0.782
ID324583	324583	50	0.250	95.897	0.000	0	6000.250	25	3.950	1	None	-10921639	18.695	24	0	91	24547	19.239	6.961	0.798	0.863
ID319039	319039	50	0.294	96.907	0.000	0	6240.260	26	3.950	1	None	-10921639	20.227	19	0	141	26558	24.972	4.976	0.873	0.755
ID323683	323683	50	0.303	97.714	0.000	0	6480.270	27	3.950	1	None	-10921639	18.948	0	0	134	24879	26.984	2.577	0.768	0.610
ID325460	325460	50	0.415	99.935	0.000	0	6720.280	28	3.950	1	None	-10921639	27.839	22	0	133	36553	30.230	5.329	0.918	0.882
ID303850	303850	51	1.607	263.436	11.531	0	0.000	0	3.950	1	None	-10921639	182.879	219	0	255	240120	79.452	6.446	0.826	2.083
ID301212	301212	51	1.533	261.305	12.986	0	240.010	1	3.950	1	None	-10921639	170.876	194	0	255	224360	73.853	6.330	0.829	2.097
ID302087	302087	51	1.323	261.305	16.338	0	480.020	2	3.950	1	None	-10921639	147.742	151	0	255	193985	67.705	6.581	0.838	1.990
ID302976	302976	51	1.496	262.391	15.997	0	720.030	3	3.950	1	None	-10921639	132.679	139	0	255	174207	98.907	4.965	0.950	1.307
ID299918	299918	51	1.352	261.231	15.818	0	960.040	4	3.950	1	None	-10921639	113.681	90	0	255	149263	110.654	4.664	0.912	0.980
ID304766	304766	51	1.233	261.424	15.299	0	1200.050	5	3.950	1	None	-10921639	102.908	52	0	255	135118	108.359	4.697	0.906	0.903
ID297590	297590	51	1.420	260.566	13.859	0	1440.060	6	3.950	1	None	-10921639	138.775	141	0	255	182211	93.095	5.763	0.979	1.475
ID298963	298963	51	0.985	259.724	9.106	0	1680.070	7	3.950	1	None	-10921639	70.183	0	0	255	92150	101.206	3.289	0.658	0.551
ID305642	305642	51	1.107	259.389	8.885	0	1920.080	8	3.950	1	None	-10921639	82.863	0	0	255	108799	105.742	4.017	0.683	0.636
ID298441	298441	51	1.166	259.108	6.554	0	2160.090	9	3.950	1	None	-10921639	96.149	56	0	255	126243	100.144	4.739	0.595	0.716
ID295821	295821	51	1.234	257.827	8.509	0	2400.100	10	3.950	1	None	-10921639	96.811	53	0	255	127113	106.597	4.599	0.630	0.702
ID296685	296685	51	1.161	258.209	10.266	0	2640.110	11	3.950	1	None	-10921639	87.775	57	0	255	115249	94.209	4.621	0.780	0.816
ID306529	306529	51	1.031	259.835	11.639	0	2880.120	12	3.950	1	None	-10921639	81.609	63	0	255	107152	83.000	4.744	0.745	0.839
ID314605	314605	51	0.927	259.515	10.292	0	3120.130	13	3.950	1	None	-10921639	74.510	54	0	255	97831	78.614	4.670	0.675	0.764
ID309248	309248	51	1.050	259.283	9.602	0	3360.140	14	3.950	1	None	-10921639	79.394	58	0	255	104244	85.549	4.672	0.772	0.808
ID315479	315479	51	1.100	258.607	9.980	0	3600.150	15	3.950	1	None	-10921639	83.820	58	0	255	110056	89.954	4.722	0.790	0.823
ID311049	311049	51	1.080	257.737	9.811	0	3840.160	16	3.950	1	None	-10921639	78.827	60	0	255	103500	88.538	4.591	0.842	0.814
ID316378	316378	51	0.968	259.505	10.122	0	4080.170	17	3.950	1	None	-10921639	82.990	58	0	255	108966	83.946	4.659	0.604	0.745
ID312811	312811	51	1.050	259.665	8.969	0	4320.180	18	3.950	1	None	-10921639	88.606	54	0	255	116340	90.849	4.639	0.620	0.747
ID311921	311921	51	1.181	261.158	8.977	0	4560.190	19	3.950	1	None	-10921639	96.631	56	0	255	126877	97.183	4.731	0.719	0.832
ID310131	310131	51	1.179	263.825	8.223	0	4800.200	20	3.950	1	None	-10921639	101.272	93	0	255	132970	98.720	4.804	0.656	0.813
ID307425	307425	51	1.157	264.404	6.300	0	5040.210	21	3.950	1	None	-10921639	93.510	55	0	255	122778	96.327	4.658	0.728	0.818
ID313703	313703	51	1.137	263.863	5.277	0	5280.220	22	3.950	1	None	-10921639	96.919	104	0	255	127255	91.663	4.877	0.748	0.905
ID308306	308306	51	1.018	262.455	0.000	0	5520.230	23	3.950	1	None	-10921639	77.308	76	0	255	101506	75.320	6.238	0.810	0.919
ID317242	317242	51	0.970	261.244	0.000	0	5760.240	24	3.950	1	None	-10921639	72.108	53	0	255	94678	75.000	7.594	0.824	0.869
ID324586	324586	51	0.722	261.042	0.000	0	6000.250	25	3.950	1	None	-10921639	45.348	0	0	255	59542	60.432	5.043	0.760	0.648
ID303857	303857	52	0.749	320.981	14.281	0	0.000	0	3.950	1	None	-10921639	98.543	97	0	209	129387	41.723	6.721	0.581	1.736
ID301221	301221	52	0.542	320.036	14.909	0	240.010	1	3.950	1	None	-10921639	91.911	90	6	204	120679	31.800	8.015	0.465	1.834
ID302083	302083	52	0.638	319.466	15.337	0	480.020	2	3.950	1	None	-10921639	87.575	93	3	191	114986	37.985	4.895	0.497	1.531
ID302980	302980	52	0.504	319.837	17.044	0	720.030	3	3.950	1	None	-10921639	79.043	95	2	169	103784	28.735	7.597	0.475	1.771
ID299919	299919	52	0.576	319.549	15.664	0	960.040	4	3.950	1	None	-10921639	79.599	97	0	168	104514	33.536	7.158	0.564	1.712
ID304759	304759	52	0.438	320.345	14.383	0	1200.050	5	3.950	1	None	-10921639	69.131	66	0	162	90769	36.840	4.810	0.403	1.078
ID297587	297587	52	0.355	321.106	12.845	0	1440.060	6	3.950	1	None	-10921639	58.040	57	0	157	76207	32.966	8.759	0.381	0.972
ID298975	298975	52	0.380	320.303	13.704	0	1680.070	7	3.950	1	None	-10921639	60.021	60	0	167	78807	35.707	5.154	0.350	0.871
ID305656	305656	52	0.490	319.772	13.340	0	1920.080	8	3.950	1	None	-10921639	71.673	63	0	174	94107	36.151	5.002	0.488	1.301
ID298462	298462	52	0.463	321.381	12.754	0	2160.090	9	3.950	1	None	-10921639	64.111	58	0	170	84178	32.532	6.224	0.528	1.361
ID295829	295829	52	0.533	319.968	11.213	0	2400.100	10	3.950	1	None	-10921639	66.835	59	0	169	87754	33.821	6.537	0.637	1.538
ID296690	296690	52	0.375	319.736	11.322	0	2640.110	11	3.950	1	None	-10921639	49.736	60	0	127	65304	27.162	6.210	0.575	1.337
ID306525	306525	52	0.339	318.975	9.965	0	2880.120	12	3.950	1	None	-10921639	52.008	55	0	166	68286	30.023	5.041	0.381	0.955
ID314624	314624	52	0.404	320.479	17.107	0	3120.130	13	3.950	1	None	-10921639	38.661	15	0	186	50762	45.319	3.134	0.356	0.448
ID309264	309264	52	0.680	320.992	15.150	0	3360.140	14	3.950	1	None	-10921639	56.453	15	0	236	74123	65.972	3.397	0.561	0.615
ID315491	315491	52	0.699	317.221	14.148	0	3600.150	15	3.950	1	None	-10921639	63.409	36	0	255	83256	71.714	4.407	0.347	0.456
ID311060	311060	52	0.392	317.898	14.017	0	3840.160	16	3.950	1	None	-10921639	48.434	54	0	173	63594	40.029	4.571	0.345	0.620
ID303859	303859	53	1.184	111.803	14.762	0	0.000	0	3.950	1	None	-10921639	117.865	123	0	229	154757	63.472	6.020	0.909	1.769
ID301213	301213	53	1.001	111.732	13.139	0	240.010	1	3.950	1	None	-10921639	105.222	112	0	218	138156	54.987	6.319	0.851	1.760
ID302069	302069	53	1.300	109.872	13.103	0	480.020	2	3.950	1	None	-10921639	122.844	117	0	255	161294	72.020	5.279	0.949	1.661
ID302966	302966	53	1.227	110.617	13.755	0	720.030	3	3.950	1	None	-10921639	127.181	151	0	255	166988	62.218	6.660	0.895	1.931
ID299912	299912	53	1.248	111.030	13.374	0	960.040	4	3.950	1	None	-10921639	125.392	142	0	255	164640	66.127	5.773	0.908	1.804
ID304764	304764	53	1.259	109.485	14.990	0	1200.050	5	3.950	1	None	-10921639	123.551	115	0	255	162223	68.806	5.509	0.910	1.711
ID297588	297588	53	1.213	106.616	13.255	0	1440.060	6	3.950	1	None	-10921639	125.627	144	0	255	164948	60.365	5.803	0.930	2.006
ID298971	298971	53	1.331	104.756	12.682	0	1680.070	7	3.950	1	None	-10921639	127.125	113	0	255	166915	75.986	5.080	0.896	1.581
ID305671	305671	53	0.971	105.147	16.340	0	1920.080	8	3.950	1	None	-10921639	100.915	112	0	232	132502	52.658	5.146	0.885	1.799
ID298477	298477	53	1.070	106.770	16.062	0	2160.090	9	3.950	1	None	-10921639	112.410	117	0	223	147594	55.349	6.792	0.890	1.912
ID295852	295852	53	0.806	108.428	19.314	0	2400.100	10	3.950	1	None	-10921639	86.001	75	0	182	112919	41.855	6.837	0.905	1.953
ID296718	296718	53	0.701	113.505	19.860	0	2640.110	11	3.950	1	None	-10921639	73.243	72	0	186	96168	41.320	4.929	0.867	1.647
ID306562	306562	53	0.671	118.334	22.256	0	2880.120	12	3.950	1	None	-10921639	67.702	72	0	182	88893	41.108	5.666	0.810	1.474
ID314641	314641	53	0.495	118.732	22.454	0	3120.130	13	3.950	1	None	-10921639	55.625	74	0	139	73036	30.907	6.268	0.792	1.591
ID309285	309285	53	0.599	121.899	22.446	0	3360.140	14	3.950	1	None	-10921639	62.414	74	0	136	81950	35.341	6.099	0.843	1.616
ID315515	315515	53	0.739	125.285	22.595	0	3600.150	15	3.950	1	None	-10921639	74.687	73	0	184	98064	41.666	5.100	0.879	1.677
ID311080	311080	53	0.633	127.538	22.593	0	3840.160	16	3.950	1	None	-10921639	64.640	70	0	136	84872	40.482	5.534	0.822	1.440
ID316410	316410	53	0.457	129.833	23.174	0	4080.170	17	3.950	1	None	-10921639	50.283	72	0	137	66021	30.347	5.838	0.766	1.437
ID312848	312848	53	0.406	130.516	22.586	0	4320.180	18	3.950	1	None	-10921639	46.003	29	0	86	60402	29.400	5.460	0.720	1.310
ID303848	303848	54	0.237	217.398	10.054	0	0.000	0	3.950	1	None	-10921639	54.758	47	0	200	71897	46.997	15.010	0.065	0.142
ID301208	301208	54	0.361	214.413	11.481	0	240.010	1	3.950	1	None	-10921639	71.005	82	0	255	93229	53.448	14.289	0.160	0.366
ID302070	302070	54	0.591	212.543	13.075	0	480.020	2	3.950	1	None	-10921639	79.011	92	0	216	103741	55.400	4.967	0.335	0.716
ID302964	302964	54	0.799	213.134	13.432	0	720.030	3	3.950	1	None	-10921639	96.955	100	0	211	127302	56.750	5.969	0.620	1.308
ID299913	299913	54	0.959	212.210	13.362	0	960.040	4	3.950	1	None	-10921639	116.567	142	0	241	153052	60.651	6.045	0.700	1.582
ID304757	304757	54	0.943	210.106	13.913	0	1200.050	5	3.950	1	None	-10921639	111.455	104	0	255	146341	64.866	5.316	0.645	1.347
ID297592	297592	54	1.020	208.307	14.432	0	1440.060	6	3.950	1	None	-10921639	113.989	144	0	255	149667	69.938	5.010	0.683	1.323
ID298978	298978	54	1.083	208.448	14.097	0	1680.070	7	3.950	1	None	-10921639	115.218	144	0	255	151281	66.542	6.386	0.829	1.570
ID305657	305657	54	0.934	208.230	13.857	0	1920.080	8	3.950	1	None	-10921639	110.797	107	0	245	145477	59.895	5.864	0.769	1.609
ID298467	298467	54	1.094	207.253	13.490	0	2160.090	9	3.950	1	None	-10921639	118.568	133	0	255	155680	63.169	6.441	0.851	1.725
ID295835	295835	54	1.079	206.738	13.349	0	2400.100	10	3.950	1	None	-10921639	115.253	112	0	255	151327	58.879	6.434	0.850	1.798
ID296692	296692	54	1.111	207.035	12.187	0	2640.110	11	3.950	1	None	-10921639	118.074	143	0	255	155031	66.754	5.927	0.833	1.608
ID306532	306532	54	0.948	208.798	12.686	0	2880.120	12	3.950	1	None	-10921639	101.010	102	0	255	132626	70.218	4.974	0.701	1.186
ID314614	314614	54	0.989	208.797	14.285	0	3120.130	13	3.950	1	None	-10921639	111.123	120	0	255	145904	75.060	4.990	0.686	1.205
ID309260	309260	54	0.980	210.488	13.596	0	3360.140	14	3.950	1	None	-10921639	110.735	141	0	255	145395	73.749	4.932	0.685	1.221
ID315484	315484	54	0.765	211.096	11.698	0	3600.150	15	3.950	1	None	-10921639	93.759	97	0	255	123106	64.586	5.260	0.574	1.059
ID311053	311053	54	0.895	211.507	11.444	0	3840.160	16	3.950	1	None	-10921639	103.063	101	0	248	135322	58.008	5.238	0.710	1.475
ID316380	316380	54	0.819	214.103	10.481	0	4080.170	17	3.950	1	None	-10921639	91.752	104	0	215	120471	53.600	6.092	0.711	1.422
ID312814	312814	54	0.798	211.527	10.512	0	4320.180	18	3.950	1	None	-10921639	91.583	105	0	222	120249	52.147	5.471	0.730	1.483
ID311924	311924	54	0.668	212.745	9.914	0	4560.190	19	3.950	1	None	-10921639	74.458	61	0	171	97763	44.126	6.792	0.761	1.458
ID310133	310133	54	0.818	215.232	9.206	0	4800.200	20	3.950	1	None	-10921639	90.532	102	0	220	118868	53.127	5.853	0.752	1.463
ID307427	307427	54	0.781	216.128	7.147	0	5040.210	21	3.950	1	None	-10921639	90.334	101	0	221	118608	50.587	5.457	0.677	1.442
ID313708	313708	54	0.971	215.247	7.193	0	5280.220	22	3.950	1	None	-10921639	103.159	105	0	218	135448	57.796	6.277	0.761	1.543
ID308319	308319	54	0.760	214.193	5.783	0	5520.230	23	3.950	1	None	-10921639	85.774	104	0	222	112621	46.215	5.621	0.710	1.541
ID317260	317260	54	0.847	215.827	7.360	0	5760.240	24	3.950	1	None	-10921639	92.206	103	0	214	121067	54.709	5.012	0.663	1.343
ID324602	324602	54	0.747	215.846	5.819	0	6000.250	25	3.950	1	None	-10921639	88.161	101	0	212	115755	50.416	4.998	0.574	1.275
ID319054	319054	54	0.880	217.046	4.774	0	6240.260	26	3.950	1	None	-10921639	103.080	103	0	214	135344	53.443	5.019	0.767	1.675
ID323701	323701	54	0.682	216.846	4.647	0	6480.270	27	3.950	1	None	-10921639	84.278	96	0	248	110657	50.973	4.683	0.621	1.267
ID325476	325476	54	0.786	217.743	4.748	0	6720.280	28	3.950	1	None	-10921639	96.064	101	0	206	126132	48.384	6.107	0.691	1.622
ID318146	318146	54	0.590	219.074	4.582	0	6960.290	29	3.950	1	None	-10921639	79.077	98	0	161	103828	41.714	4.985	0.606	1.431
ID319950	319950	54	0.608	220.696	5.653	0	7200.300	30	3.950	1	None	-10921639	80.179	94	0	220	105275	40.578	5.398	0.561	1.420
ID327323	327323	54	0.427	219.320	5.529	0	7440.310	31	3.950	1	None	-10921639	73.497	93	0	159	96502	37.242	5.736	0.455	1.234
ID326407	326407	54	0.469	221.828	4.824	0	7680.320	32	3.950	1	None	-10921639	71.053	91	0	213	93293	48.461	5.076	0.320	0.711
ID321821	321821	54	0.245	220.162	4.657	0	7920.330	33	3.950	1	None	-10921639	54.031	45	0	164	70943	34.239	15.010	0.213	0.553
ID320917	320917	54	0.463	218.332	5.989	0	8160.340	34	3.950	1	None	-10921639	60.671	56	0	147	79661	35.114	7.791	0.580	1.269
ID322780	322780	54	0.355	215.862	5.712	0	8400.350	35	3.950	1	None	-10921639	51.302	50	0	168	67359	40.789	4.310	0.325	0.617
ID328233	328233	54	0.389	214.788	5.484	0	8640.360	36	3.950	1	None	-10921639	52.897	43	0	188	69454	47.274	4.440	0.254	0.453
ID330242	330242	54	0.478	215.488	6.445	0	8880.370	37	3.950	1	None	-10921639	71.106	89	0	200	93362	50.397	4.818	0.350	0.731
ID333121	333121	54	0.325	215.426	6.814	0	9120.380	38	3.950	1	None	-10921639	61.462	48	0	211	80700	45.115	4.634	0.217	0.486
ID329233	329233	54	0.332	215.723	8.506	0	9360.390	39	3.950	1	None	-10921639	62.660	49	0	161	82272	40.327	4.760	0.225	0.570
ID332180	332180	54	0.454	216.089	6.285	0	9600.400	40	3.950	1	None	-10921639	71.929	85	0	208	94443	54.508	4.667	0.210	0.458
ID333855	333855	54	0.664	215.413	6.852	0	9840.410	41	3.950	1	None	-10921639	83.552	84	0	255	109704	67.009	4.739	0.293	0.565
ID331186	331186	54	0.529	215.994	9.233	0	10080.420	42	3.950	1	None	-10921639	79.225	84	0	235	104023	57.120	4.708	0.252	0.559
ID338067	338067	54	0.356	216.424	9.437	0	10320.430	43	3.950	1	None	-10921639	68.020	49	0	207	89310	46.298	3.264	0.145	0.373
ID303875	303875	55	1.551	541.708	19.232	0	0.000	0	3.950	1	None	-10921639	168.195	182	0	255	220840	59.139	6.982	0.906	2.703
ID301236	301236	55	1.609	545.093	19.093	0	240.010	1	3.950	1	None	-10921639	176.710	193	0	255	232020	62.569	6.932	0.911	2.693
ID302082	302082	55	1.654	548.154	15.106	0	480.020	2	3.950	1	None	-10921639	174.114	194	0	255	228612	67.220	6.752	0.931	2.498
ID302968	302968	55	1.621	549.779	13.770	0	720.030	3	3.950	1	None	-10921639	169.139	195	0	255	222079	73.542	6.476	0.958	2.250
ID299914	299914	55	1.596	548.250	13.697	0	960.040	4	3.950	1	None	-10921639	162.567	191	0	255	213450	80.158	6.125	0.924	1.948
ID304760	304760	55	1.689	546.361	14.316	0	1200.050	5	3.950	1	None	-10921639	169.232	197	0	255	222202	76.763	6.488	0.974	2.175
ID297583	297583	55	1.629	543.370	12.007	0	1440.060	6	3.950	1	None	-10921639	160.169	169	0	255	210302	78.104	6.029	0.963	2.012
ID298969	298969	55	1.567	540.641	12.074	0	1680.070	7	3.950	1	None	-10921639	159.124	162	0	255	208930	75.029	6.425	0.921	2.034
ID305654	305654	55	1.607	539.438	12.443	0	1920.080	8	3.950	1	None	-10921639	166.222	187	0	255	218250	73.773	6.601	0.932	2.174
ID298460	298460	55	1.529	538.211	12.608	0	2160.090	9	3.950	1	None	-10921639	167.289	186	0	255	219650	64.847	6.807	0.903	2.449
ID295836	295836	55	1.406	535.947	13.274	0	2400.100	10	3.950	1	None	-10921639	150.631	159	0	255	197778	65.960	6.670	0.908	2.173
ID296706	296706	55	1.203	534.313	16.160	0	2640.110	11	3.950	1	None	-10921639	111.379	114	0	255	146241	70.333	5.000	0.901	1.501
ID306547	306547	55	1.122	532.855	16.990	0	2880.120	12	3.950	1	None	-10921639	107.765	113	0	233	141496	62.259	5.212	0.931	1.669
ID314620	314620	55	0.895	529.458	16.533	0	3120.130	13	3.950	1	None	-10921639	92.646	80	15	181	121644	43.694	6.858	0.929	2.043
ID309276	309276	55	0.877	528.403	18.766	0	3360.140	14	3.950	1	None	-10921639	95.141	113	0	180	124920	43.698	6.679	0.913	2.078
ID315506	315506	55	1.007	528.612	19.217	0	3600.150	15	3.950	1	None	-10921639	100.238	111	6	230	131613	51.187	5.282	0.926	1.883
ID311073	311073	55	0.571	528.728	19.705	0	3840.160	16	3.950	1	None	-10921639	56.780	74	0	141	74552	34.641	5.007	0.874	1.529
ID316400	316400	55	0.819	528.730	18.729	0	4080.170	17	3.950	1	None	-10921639	87.039	75	0	236	114282	45.629	6.330	0.914	1.821
ID312833	312833	55	0.848	526.654	17.610	0	4320.180	18	3.950	1	None	-10921639	90.448	114	0	186	118758	42.746	6.744	0.902	2.007
ID311939	311939	55	0.604	524.229	15.493	0	4560.190	19	3.950	1	None	-10921639	66.471	74	0	138	87276	32.261	6.952	0.877	1.926
ID310147	310147	55	0.483	524.758	14.498	0	4800.200	20	3.950	1	None	-10921639	57.550	75	0	139	75563	28.575	6.269	0.808	1.800
ID307449	307449	55	0.642	523.440	14.678	0	5040.210	21	3.950	1	None	-10921639	68.329	74	0	186	89716	35.352	6.974	0.810	1.730
ID313736	313736	55	0.464	520.835	15.765	0	5280.220	22	3.950	1	None	-10921639	49.602	30	0	138	65128	28.029	5.992	0.819	1.593
ID308345	308345	55	0.575	519.195	13.553	0	5520.230	23	3.950	1	None	-10921639	56.577	73	0	140	74285	36.048	5.182	0.894	1.482
ID317278	317278	55	0.418	517.596	11.418	0	5760.240	24	3.950	1	None	-10921639	43.072	30	0	144	56553	27.738	4.899	0.860	1.435
ID324621	324621	55	0.281	514.191	10.749	0	6000.250	25	3.950	1	None	-10921639	34.868	31	0	92	45782	19.913	7.728	0.811	1.569
ID319081	319081	55	0.301	511.551	12.029	0	6240.260	26	3.950	1	None	-10921639	34.762	33	0	93	45642	21.469	7.180	0.819	1.458
ID323733	323733	55	0.682	508.789	14.496	0	6480.270	27	3.950	1	None	-10921639	65.251	73	0	187	85674	41.136	4.822	0.853	1.460
ID325513	325513	55	0.573	505.958	15.301	0	6720.280	28	3.950	1	None	-10921639	62.212	75	0	141	81684	31.878	6.078	0.882	1.829
ID318179	318179	55	0.544	504.928	15.118	0	6960.290	29	3.950	1	None	-10921639	56.213	73	0	137	73808	30.323	5.498	0.867	1.722
ID319983	319983	55	0.522	504.341	15.071	0	7200.300	30	3.950	1	None	-10921639	54.627	74	0	139	71725	30.490	5.557	0.872	1.669
ID327351	327351	55	0.275	504.096	13.725	0	7440.310	31	3.950	1	None	-10921639	32.659	34	0	93	42881	16.161	7.560	0.894	1.907
ID326425	326425	55	0.289	501.925	11.015	0	7680.320	32	3.950	1	None	-10921639	31.843	35	0	95	41810	18.541	6.720	0.887	1.615
ID321838	321838	55	0.391	498.965	7.340	0	7920.330	33	3.950	1	None	-10921639	39.175	32	0	143	51437	27.398	6.159	0.850	1.314
ID320919	320919	55	0.270	496.067	6.492	0	8160.340	34	3.950	1	None	-10921639	30.437	36	0	99	39964	16.504	7.239	0.926	1.774
ID322787	322787	55	0.273	492.655	6.990	0	8400.350	35	3.950	1	None	-10921639	31.459	35	0	95	41306	16.339	7.573	0.900	1.824
ID328248	328248	55	0.308	488.688	9.338	0	8640.360	36	3.950	1	None	-10921639	35.124	33	0	94	46118	20.841	7.194	0.889	1.586
ID330259	330259	55	0.258	486.549	11.449	0	8880.370	37	3.950	1	None	-10921639	30.874	34	0	94	40537	14.705	7.299	0.884	1.970
ID333139	333139	55	0.242	483.454	13.493	0	9120.380	38	3.950	1	None	-10921639	30.408	34	0	93	39926	13.899	7.313	0.814	1.964
ID329250	329250	55	0.271	478.912	14.066	0	9360.390	39	3.950	1	None	-10921639	33.257	32	0	90	43666	20.823	4.880	0.688	1.302
ID332207	332207	55	0.257	476.721	16.554	0	9600.400	40	3.950	1	None	-10921639	30.647	35	0	93	40240	15.626	7.061	0.838	1.788
ID333913	333913	55	0.260	472.697	17.412	0	9840.410	41	3.950	1	None	-10921639	27.353	38	0	99	35915	18.239	5.917	0.942	1.455
ID331205	331205	55	0.364	470.529	16.322	0	10080.420	42	3.950	1	None	-10921639	38.015	32	0	90	49914	24.153	7.263	0.837	1.435
ID338090	338090	55	0.253	467.657	16.844	0	10320.430	43	3.950	1	None	-10921639	28.781	36	0	94	37789	15.627	6.792	0.871	1.715
ID336116	336116	55	0.251	463.419	17.486	0	10560.440	44	3.950	1	None	-10921639	32.936	33	0	92	43245	13.870	7.681	0.763	2.056
ID335081	335081	55	0.330	460.447	16.508	0	10800.450	45	3.950	1	None	-10921639	37.621	30	0	92	49397	23.005	8.349	0.714	1.363
ID337096	337096	55	0.245	456.263	17.864	0	11040.460	46	3.950	1	None	-10921639	31.579	34	0	94	41463	13.209	7.231	0.844	2.189
ID339067	339067	55	0.244	453.270	20.227	0	11280.470	47	3.950	1	None	-10921639	31.960	35	0	94	41963	11.378	7.642	0.823	2.536
ID340085	340085	55	0.232	450.845	20.712	0	11520.480	48	3.950	1	None	-10921639	32.627	33	0	92	42839	11.379	8.500	0.743	2.445
ID341126	341126	55	0.329	446.260	18.846	0	11760.490	49	3.950	1	None	-10921639	36.973	31	0	89	48546	21.405	8.368	0.767	1.500
ID344356	344356	55	0.311	445.563	18.779	0	12000.500	50	3.950	1	None	-10921639	37.625	32	0	91	49402	20.446	8.393	0.740	1.565
ID342169	342169	55	0.291	444.000	18.174	0	12240.510	51	3.950	1	None	-10921639	35.979	32	0	92	47240	18.540	8.333	0.753	1.667
ID345412	345412	55	0.257	438.423	17.718	0	12480.520	52	3.950	1	None	-10921639	31.961	33	0	93	41965	15.305	7.250	0.763	1.808
ID346474	346474	55	0.250	435.273	17.588	0	12720.530	53	3.950	1	None	-10921639	31.720	35	0	95	41649	12.535	7.277	0.834	2.302
ID343272	343272	55	0.247	432.908	19.125	0	12960.540	54	3.950	1	None	-10921639	30.283	35	0	94	39761	14.808	7.191	0.836	1.862
ID350870	350870	55	0.284	430.731	18.813	0	13200.550	55	3.950	1	None	-10921639	33.862	32	0	92	44461	17.801	8.426	0.803	1.695
ID348650	348650	55	0.357	428.625	19.092	0	13440.560	56	3.950	1	None	-10921639	41.315	33	0	91	54246	22.980	7.880	0.835	1.636
ID347563	347563	55	0.394	427.425	19.005	0	13680.570	57	3.950	1	None	-10921639	40.591	31	0	142	53296	25.525	8.091	0.795	1.408
ID349741	349741	55	0.388	423.960	20.102	0	13920.580	58	3.950	1	None	-10921639	42.497	30	0	142	55799	25.423	8.692	0.758	1.442
ID351974	351974	55	0.382	421.130	19.363	0	14160.590	59	3.950	1	None	-10921639	42.395	29	0	138	55664	25.537	8.349	0.752	1.425
ID353043	353043	55	0.266	416.730	19.820	0	14400.600	60	3.950	1	None	-10921639	32.729	33	0	92	42973	15.472	7.939	0.809	1.892
ID354116	354116	55	0.325	413.686	18.574	0	14640.610	61	3.950	1	None	-10921639	35.864	32	0	91	47090	23.513	7.147	0.794	1.350
ID355243	355243	55	0.288	409.182	17.635	0	14880.620	62	3.950	1	None	-10921639	33.758	33	0	93	44324	19.499	7.261	0.838	1.579
ID356351	356351	55	0.358	406.079	18.451	0	15120.630	63	3.950	1	None	-10921639	40.960	31	0	91	53781	24.365	8.414	0.830	1.525
ID357451	357451	55	0.528	404.732	18.064	0	15360.640	64	3.950	1	None	-10921639	54.208	74	0	194	71175	36.282	6.237	0.851	1.374
ID359718	359718	55	0.511	403.036	18.954	0	15600.650	65	3.950	1	None	-10921639	56.219	75	0	135	73816	29.618	7.525	0.853	1.747
ID358596	358596	55	0.510	399.683	20.117	0	15840.660	66	3.950	1	None	-10921639	61.834	74	0	137	81188	27.146	6.673	0.821	2.054
ID360841	360841	55	0.694	395.848	19.477	0	16080.670	67	3.950	1	None	-10921639	82.588	71	0	182	108438	36.045	7.006	0.812	2.054
ID363202	363202	55	0.751	392.470	20.183	0	16320.680	68	3.950	1	None	-10921639	90.693	109	0	183	119080	37.888	7.045	0.808	2.140
ID364355	364355	55	0.896	390.663	20.552	0	16560.690	69	3.950	1	None	-10921639	100.197	109	0	190	131559	44.027	7.068	0.849	2.091
ID362011	362011	55	1.184	388.957	20.196	0	16800.700	70	3.950	1	None	-10921639	139.986	150	0	254	183801	52.422	6.688	0.830	2.422
ID365520	365520	55	1.186	387.280	21.741	0	17040.710	71	3.950	1	None	-10921639	139.644	148	0	254	183353	49.346	7.548	0.831	2.568
ID366713	366713	55	0.919	383.811	23.726	0	17280.720	72	3.950	1	None	-10921639	113.037	109	0	255	148418	47.118	7.572	0.847	2.201
ID367928	367928	55	1.063	381.466	26.121	0	17520.730	73	3.950	1	None	-10921639	123.189	139	0	245	161747	50.219	7.097	0.865	2.276
ID369159	369159	55	1.226	378.118	25.203	0	17760.740	74	3.950	1	None	-10921639	135.305	150	0	255	177656	59.876	7.008	0.864	2.095
ID370402	370402	55	1.286	375.817	26.442	0	18000.750	75	3.950	1	None	-10921639	139.813	150	0	255	183574	73.965	6.828	0.830	1.714
ID371672	371672	55	1.147	374.541	26.056	0	18240.760	76	3.950	1	None	-10921639	135.027	146	0	255	177290	59.444	7.670	0.783	1.995
ID372945	372945	55	1.061	372.838	25.321	0	18480.770	77	3.950	1	None	-10921639	119.555	142	0	249	156976	62.369	6.906	0.774	1.673
ID374244	374244	55	0.740	372.434	25.338	0	18720.780	78	3.950	1	None	-10921639	86.608	102	0	216	113716	45.737	5.762	0.722	1.588
ID375549	375549	55	0.382	368.262	26.201	0	18960.790	79	3.950	1	None	-10921639	64.829	59	0	173	85121	38.552	5.112	0.352	0.876
ID302965	302965	56	0.425	603.477	13.523	0	720.030	3	3.950	1	None	-10921639	42.960	17	0	246	56407	54.196	2.811	0.261	0.328
ID299915	299915	56	0.844	602.564	14.676	0	960.040	4	3.950	1	None	-10921639	96.503	81	0	255	126709	92.573	3.406	0.285	0.463
ID304770	304770	56	0.779	607.150	16.566	0	1200.050	5	3.950	1	None	-10921639	90.244	77	0	255	118491	89.630	3.323	0.321	0.489
ID297604	297604	56	0.376	610.463	16.406	0	1440.060	6	3.950	1	None	-10921639	45.337	13	0	184	59527	45.215	4.583	0.341	0.510
ID303872	303872	57	0.829	574.813	17.781	0	0.000	0	3.950	1	None	-10921639	103.541	103	0	213	135949	46.315	10.930	0.631	1.729
ID301232	301232	57	0.894	573.885	18.504	0	240.010	1	3.950	1	None	-10921639	114.705	108	0	204	150608	39.250	8.757	0.681	2.368
ID302092	302092	57	0.885	571.703	19.133	0	480.020	2	3.950	1	None	-10921639	110.385	106	0	246	144935	42.857	7.158	0.682	2.088
ID302986	302986	57	0.836	570.066	18.216	0	720.030	3	3.950	1	None	-10921639	111.729	106	0	217	146700	34.094	8.244	0.673	2.637
ID299924	299924	57	0.893	567.200	16.411	0	960.040	4	3.950	1	None	-10921639	121.187	114	0	212	159119	34.869	7.835	0.710	2.885
ID304768	304768	57	1.053	565.955	15.964	0	1200.050	5	3.950	1	None	-10921639	129.038	140	0	236	169427	42.308	7.832	0.715	2.544
ID297600	297600	57	0.856	562.757	15.380	0	1440.060	6	3.950	1	None	-10921639	117.283	107	35	217	153993	34.299	8.701	0.659	2.717
ID298986	298986	57	0.919	563.929	15.364	0	1680.070	7	3.950	1	None	-10921639	123.306	134	0	219	161901	40.030	7.331	0.673	2.477
ID305662	305662	57	0.909	564.398	14.623	0	1920.080	8	3.950	1	None	-10921639	120.186	111	49	255	157804	33.506	7.969	0.701	2.957
ID298472	298472	57	1.004	563.609	14.822	0	2160.090	9	3.950	1	None	-10921639	130.636	138	0	231	171525	39.975	8.094	0.728	2.753
ID295840	295840	57	0.956	563.373	14.744	0	2400.100	10	3.950	1	None	-10921639	115.992	111	0	218	152297	44.478	6.717	0.715	2.174
ID296711	296711	57	0.963	561.081	17.756	0	2640.110	11	3.950	1	None	-10921639	118.063	110	0	210	155017	40.726	7.620	0.715	2.418
ID306554	306554	57	0.977	560.034	18.121	0	2880.120	12	3.950	1	None	-10921639	120.190	110	0	232	157810	44.861	5.800	0.683	2.174
ID314629	314629	57	0.999	557.670	18.248	0	3120.130	13	3.950	1	None	-10921639	119.965	113	0	221	157514	45.974	7.110	0.789	2.302
ID309280	309280	57	0.992	555.683	19.547	0	3360.140	14	3.950	1	None	-10921639	114.035	111	2	218	149728	45.866	6.955	0.759	2.146
ID315512	315512	57	1.061	553.176	21.864	0	3600.150	15	3.950	1	None	-10921639	121.050	118	0	254	158938	52.001	6.443	0.794	2.061
ID311082	311082	57	1.222	549.290	23.046	0	3840.160	16	3.950	1	None	-10921639	125.345	120	0	255	164578	62.355	5.429	0.870	1.870
ID316406	316406	57	1.475	547.832	21.820	0	4080.170	17	3.950	1	None	-10921639	118.940	103	0	255	156168	107.526	4.709	0.958	1.083
ID312840	312840	57	1.213	546.953	20.796	0	4320.180	18	3.950	1	None	-10921639	98.139	42	0	255	128857	111.245	4.520	0.944	0.857
ID311948	311948	57	1.220	544.118	18.945	0	4560.190	19	3.950	1	None	-10921639	95.979	51	0	255	126021	108.498	3.257	0.972	0.872
ID310167	310167	57	0.892	548.816	20.633	0	4800.200	20	3.950	1	None	-10921639	58.618	0	0	255	76966	91.684	3.089	0.812	0.573
ID307469	307469	57	0.964	547.787	21.693	0	5040.210	21	3.950	1	None	-10921639	63.311	13	0	255	83127	91.475	3.411	0.930	0.667
ID313754	313754	57	1.128	545.460	23.749	0	5280.220	22	3.950	1	None	-10921639	75.727	17	0	255	99429	89.527	4.395	0.947	0.823
ID308377	308377	57	1.191	544.268	24.771	0	5520.230	23	3.950	1	None	-10921639	83.236	67	0	255	109289	89.787	4.632	0.943	0.900
ID317323	317323	57	0.891	541.283	27.561	0	5760.240	24	3.950	1	None	-10921639	62.894	23	0	249	82580	67.944	4.519	0.979	0.916
ID324677	324677	57	0.783	534.389	28.789	0	6000.250	25	3.950	1	None	-10921639	58.660	24	0	228	77020	65.704	4.506	0.780	0.782
ID319122	319122	57	0.698	534.363	27.575	0	6240.260	26	3.950	1	None	-10921639	51.416	28	0	199	67509	53.326	4.514	0.911	0.920
ID323773	323773	57	1.157	531.793	28.160	0	6480.270	27	3.950	1	None	-10921639	91.184	71	0	255	119725	78.692	4.875	0.961	1.136
ID325556	325556	57	1.066	530.369	31.556	0	6720.280	28	3.950	1	None	-10921639	92.854	73	0	233	121917	65.238	5.041	0.925	1.368
ID318224	318224	57	0.727	531.341	32.412	0	6960.290	29	3.950	1	None	-10921639	71.502	69	0	215	93882	54.994	4.814	0.715	1.084
ID320030	320030	57	0.885	528.910	31.936	0	7200.300	30	3.950	1	None	-10921639	89.853	91	0	218	117977	59.499	4.926	0.655	1.195
ID327401	327401	57	0.950	525.613	31.293	0	7440.310	31	3.950	1	None	-10921639	76.829	69	0	238	100876	73.113	4.710	0.781	0.922
ID326483	326483	57	1.084	522.925	31.190	0	7680.320	32	3.950	1	None	-10921639	86.850	75	0	241	114034	71.389	4.918	0.997	1.215
ID321901	321901	57	1.024	520.127	31.544	0	7920.330	33	3.950	1	None	-10921639	85.324	76	0	241	112030	65.315	5.017	0.993	1.302
ID320987	320987	57	0.511	518.539	31.634	0	8160.340	34	3.950	1	None	-10921639	42.076	33	0	146	55246	36.018	4.726	0.938	1.131
ID322852	322852	57	0.511	517.629	31.666	0	8400.350	35	3.950	1	None	-10921639	43.419	32	0	144	57009	36.038	4.616	0.955	1.177
ID328315	328315	57	0.707	514.237	32.195	0	8640.360	36	3.950	1	None	-10921639	58.137	75	0	193	76334	47.689	5.082	0.953	1.190
ID330330	330330	57	0.480	511.942	36.528	0	8880.370	37	3.950	1	None	-10921639	39.651	32	0	145	52062	33.688	4.562	0.909	1.121
ID333211	333211	57	0.309	509.961	38.038	0	9120.380	38	3.950	1	None	-10921639	31.107	34	0	94	40844	24.174	5.518	0.818	1.158
ID329320	329320	57	0.246	505.334	39.126	0	9360.390	39	3.950	1	None	-10921639	25.519	37	0	96	33506	19.139	6.040	0.802	1.187
ID303855	303855	58	1.098	126.681	13.880	0	0.000	0	3.950	1	None	-10921639	100.676	109	0	255	132187	86.650	4.747	0.812	1.042
ID301218	301218	58	1.211	127.853	14.571	0	240.010	1	3.950	1	None	-10921639	109.686	110	0	255	144018	89.225	4.919	0.851	1.130
ID302086	302086	58	0.931	125.623	16.294	0	480.020	2	3.950	1	None	-10921639	97.019	111	0	255	127386	82.991	4.821	0.759	1.009
ID302984	302984	58	0.940	125.642	17.822	0	720.030	3	3.950	1	None	-10921639	96.428	109	0	252	126610	67.844	4.856	0.773	1.239
ID299925	299925	58	0.955	128.138	16.679	0	960.040	4	3.950	1	None	-10921639	97.125	109	0	255	127525	72.880	4.898	0.732	1.127
ID304778	304778	58	0.976	126.864	17.767	0	1200.050	5	3.950	1	None	-10921639	101.283	115	0	230	132984	65.767	5.315	0.828	1.395
ID297606	297606	58	1.042	124.587	16.722	0	1440.060	6	3.950	1	None	-10921639	101.911	116	0	230	133809	70.405	4.987	0.845	1.326
ID298991	298991	58	1.238	121.418	16.905	0	1680.070	7	3.950	1	None	-10921639	117.379	119	0	255	154118	82.612	5.168	0.884	1.333
ID305666	305666	58	1.179	120.256	15.384	0	1920.080	8	3.950	1	None	-10921639	111.128	117	0	255	145911	71.565	4.943	0.882	1.455
ID298465	298465	58	1.315	119.777	13.485	0	2160.090	9	3.950	1	None	-10921639	123.145	153	0	255	161690	82.359	4.960	0.889	1.408
ID295826	295826	58	1.124	120.544	10.659	0	2400.100	10	3.950	1	None	-10921639	111.797	117	0	229	146789	71.231	4.957	0.858	1.450
ID296681	296681	58	0.934	122.765	7.994	0	2640.110	11	3.950	1	None	-10921639	91.223	115	0	231	119776	66.796	4.900	0.815	1.226
ID306520	306520	58	0.992	123.867	8.116	0	2880.120	12	3.950	1	None	-10921639	94.500	113	0	255	124079	70.967	4.970	0.829	1.207
ID314598	314598	58	0.992	123.165	7.623	0	3120.130	13	3.950	1	None	-10921639	90.678	114	0	229	119060	74.241	4.695	0.777	1.068
ID309237	309237	58	1.000	122.753	6.154	0	3360.140	14	3.950	1	None	-10921639	92.125	74	0	255	120960	78.274	4.737	0.775	1.027
ID315462	315462	58	0.908	124.012	5.468	0	3600.150	15	3.950	1	None	-10921639	83.547	70	0	255	109697	74.993	4.551	0.764	0.965
ID311034	311034	58	1.017	123.620	5.456	0	3840.160	16	3.950	1	None	-10921639	89.649	70	0	255	117709	83.328	4.620	0.784	0.946
ID316366	316366	58	0.986	124.353	5.808	0	4080.170	17	3.950	1	None	-10921639	85.104	64	0	255	111742	83.409	4.631	0.790	0.901
ID312794	312794	58	0.978	125.333	4.640	0	4320.180	18	3.950	1	None	-10921639	88.554	63	0	255	116271	84.556	4.702	0.803	0.933
ID311905	311905	58	0.902	127.159	4.933	0	4560.190	19	3.950	1	None	-10921639	84.532	71	0	255	110991	74.494	4.713	0.836	1.033
ID310124	310124	58	0.675	129.960	5.904	0	4800.200	20	3.950	1	None	-10921639	64.725	68	0	186	84984	53.475	4.961	0.718	1.011
ID307424	307424	58	0.423	131.678	6.340	0	5040.210	21	3.950	1	None	-10921639	44.778	30	0	139	58793	33.163	6.625	0.789	1.191
ID313704	313704	58	0.351	132.522	5.382	0	5280.220	22	3.950	1	None	-10921639	37.028	32	0	95	48618	28.003	5.004	0.857	1.220
ID308317	308317	58	0.506	133.563	5.173	0	5520.230	23	3.950	1	None	-10921639	50.186	29	0	142	65894	34.695	5.175	0.871	1.347
ID317251	317251	58	0.583	135.711	5.026	0	5760.240	24	3.950	1	None	-10921639	58.260	72	0	186	76496	42.698	4.885	0.794	1.208
ID324600	324600	58	0.517	135.214	5.334	0	6000.250	25	3.950	1	None	-10921639	49.945	28	0	140	65578	41.213	5.007	0.778	1.061
ID319059	319059	58	0.572	133.204	6.040	0	6240.260	26	3.950	1	None	-10921639	58.564	71	0	188	76894	46.607	5.030	0.769	1.092
ID323710	323710	58	0.563	132.764	7.093	0	6480.270	27	3.950	1	None	-10921639	56.856	65	0	190	74652	47.279	4.912	0.639	0.938
ID325486	325486	58	0.435	134.015	7.635	0	6720.280	28	3.950	1	None	-10921639	42.435	30	0	140	55717	30.426	4.819	0.753	1.198
ID318157	318157	58	0.248	136.819	8.370	0	6960.290	29	3.950	1	None	-10921639	28.114	35	0	94	36914	16.586	6.446	0.844	1.551
ID319967	319967	58	0.310	138.552	10.651	0	7200.300	30	3.950	1	None	-10921639	32.827	33	0	95	43102	22.085	7.714	0.877	1.389
ID327337	327337	58	0.252	139.904	10.248	0	7440.310	31	3.950	1	None	-10921639	26.606	36	0	96	34934	17.284	6.388	0.912	1.469
ID326417	326417	58	0.370	140.762	7.330	0	7680.320	32	3.950	1	None	-10921639	36.580	32	0	144	48030	27.179	6.098	0.846	1.234
ID321823	321823	58	0.488	141.136	5.037	0	7920.330	33	3.950	1	None	-10921639	47.226	27	0	140	62008	37.763	4.909	0.805	1.116
ID320910	320910	58	0.426	143.659	4.431	0	8160.340	34	3.950	1	None	-10921639	45.775	30	0	144	60103	31.581	4.928	0.876	1.353
ID322783	322783	58	0.421	146.125	6.181	0	8400.350	35	3.950	1	None	-10921639	42.189	31	0	143	55394	31.210	5.037	0.849	1.241
ID328238	328238	58	0.489	145.185	6.504	0	8640.360	36	3.950	1	None	-10921639	45.252	29	0	143	59416	37.216	5.463	0.859	1.124
ID330241	330241	58	0.367	146.150	6.481	0	8880.370	37	3.950	1	None	-10921639	34.691	32	0	145	45549	28.829	5.360	0.871	1.120
ID333106	333106	58	0.375	148.236	3.556	0	9120.380	38	3.950	1	None	-10921639	41.021	29	0	142	53861	31.459	4.823	0.826	1.180
ID329198	329198	58	0.649	150.205	0.000	0	9360.390	39	3.950	1	None	-10921639	52.692	52	0	176	69184	49.630	6.758	0.749	0.909
ID332154	332154	58	0.770	153.032	0.000	0	9600.400	40	3.950	1	None	-10921639	62.410	55	0	218	81944	59.881	6.336	0.697	0.856
ID333828	333828	58	0.794	153.760	3.896	0	9840.410	41	3.950	1	None	-10921639	94.641	107	0	231	124264	66.554	6.824	0.791	1.256
ID331177	331177	58	0.998	155.335	6.793	0	10080.420	42	3.950	1	None	-10921639	100.354	111	0	255	131765	73.509	4.908	0.739	1.160
ID338070	338070	58	1.025	157.306	10.314	0	10320.430	43	3.950	1	None	-10921639	96.749	112	0	255	127032	73.641	5.074	0.824	1.187
ID336099	336099	58	1.105	157.744	11.724	0	10560.440	44	3.950	1	None	-10921639	100.085	110	0	255	131411	77.030	4.918	0.830	1.178
ID335071	335071	58	1.040	158.656	12.853	0	10800.450	45	3.950	1	None	-10921639	100.780	112	0	248	132324	65.415	4.982	0.814	1.383
ID337080	337080	58	1.169	160.134	13.516	0	11040.460	46	3.950	1	None	-10921639	105.667	112	0	255	138741	78.544	4.965	0.845	1.232
ID339041	339041	58	0.988	161.185	13.976	0	11280.470	47	3.950	1	None	-10921639	85.829	69	0	255	112693	77.236	4.658	0.782	0.976
ID340062	340062	58	0.792	163.241	14.007	0	11520.480	48	3.950	1	None	-10921639	80.807	65	0	255	106100	71.651	4.691	0.509	0.761
ID341108	341108	58	1.024	162.615	14.122	0	11760.490	49	3.950	1	None	-10921639	96.008	100	0	255	126058	81.804	4.795	0.643	0.919
ID344343	344343	58	1.183	163.135	13.813	0	12000.500	50	3.950	1	None	-10921639	111.746	108	0	255	146722	85.690	4.927	0.738	1.107
ID342157	342157	58	1.203	164.153	14.114	0	12240.510	51	3.950	1	None	-10921639	115.816	111	0	255	152066	84.361	4.862	0.752	1.178
ID345398	345398	58	1.223	164.277	14.582	0	12480.520	52	3.950	1	None	-10921639	116.356	149	0	255	152776	78.098	5.032	0.861	1.379
ID346466	346466	58	1.205	164.321	15.169	0	12720.530	53	3.950	1	None	-10921639	114.131	113	0	255	149854	75.231	4.929	0.873	1.415
ID343252	343252	58	1.046	165.672	15.200	0	12960.540	54	3.950	1	None	-10921639	97.827	110	0	255	128447	75.235	4.904	0.819	1.171
ID350860	350860	58	0.835	165.163	16.850	0	13200.550	55	3.950	1	None	-10921639	85.555	108	0	226	112334	61.913	5.303	0.667	1.105
ID348637	348637	58	0.786	164.889	16.531	0	13440.560	56	3.950	1	None	-10921639	86.729	102	0	221	113875	56.845	4.922	0.625	1.173
ID347556	347556	58	0.623	164.932	16.490	0	13680.570	57	3.950	1	None	-10921639	75.793	63	0	201	99516	48.051	4.831	0.539	1.104
ID349733	349733	58	0.555	163.824	16.531	0	13920.580	58	3.950	1	None	-10921639	72.302	60	0	224	94933	52.591	4.662	0.452	0.856
ID351949	351949	58	0.270	164.299	12.698	0	14160.590	59	3.950	1	None	-10921639	54.901	56	0	167	72085	32.859	6.251	0.338	0.844
ID353017	353017	58	0.273	165.987	11.758	0	14400.600	60	3.950	1	None	-10921639	49.328	54	0	128	64768	34.751	4.750	0.301	0.657
ID354087	354087	58	0.293	167.391	11.339	0	14640.610	61	3.950	1	None	-10921639	58.697	50	0	158	77069	32.699	5.327	0.254	0.726
ID355212	355212	58	0.377	168.641	9.419	0	14880.620	62	3.950	1	None	-10921639	64.029	54	0	255	84070	50.787	4.495	0.204	0.427
ID356324	356324	58	0.736	169.989	11.637	0	15120.630	63	3.950	1	None	-10921639	103.348	96	0	248	135696	52.899	4.896	0.432	1.178
ID357427	357427	58	0.729	169.776	12.131	0	15360.640	64	3.950	1	None	-10921639	103.634	98	0	231	136072	52.625	5.448	0.506	1.323
ID359692	359692	58	0.628	170.626	12.289	0	15600.650	65	3.950	1	None	-10921639	86.761	96	0	210	113917	45.750	6.342	0.554	1.352
ID358565	358565	58	0.771	172.436	12.038	0	15840.660	66	3.950	1	None	-10921639	93.395	96	0	215	122628	50.077	5.113	0.573	1.358
ID360813	360813	58	0.625	172.160	12.151	0	16080.670	67	3.950	1	None	-10921639	80.452	99	0	202	105634	49.072	5.406	0.549	1.162
ID363183	363183	58	0.474	172.486	12.862	0	16320.680	68	3.950	1	None	-10921639	57.599	46	0	231	75628	55.445	3.133	0.332	0.518
ID364333	364333	58	0.478	174.033	13.312	0	16560.690	69	3.950	1	None	-10921639	52.873	14	0	231	69422	59.282	3.105	0.323	0.436
ID361987	361987	58	0.408	173.994	13.201	0	16800.700	70	3.950	1	None	-10921639	54.228	45	0	255	71202	60.858	2.693	0.146	0.227
ID365486	365486	58	0.696	174.536	13.019	0	17040.710	71	3.950	1	None	-10921639	68.875	46	0	255	90433	76.066	3.233	0.385	0.503
ID366673	366673	58	0.737	174.757	13.130	0	17280.720	72	3.950	1	None	-10921639	73.373	46	0	255	96339	80.761	4.399	0.336	0.457
ID367878	367878	58	0.813	176.607	13.345	0	17520.730	73	3.950	1	None	-10921639	82.470	41	0	255	108283	89.661	3.938	0.313	0.439
ID369118	369118	58	0.755	177.525	14.708	0	17760.740	74	3.950	1	None	-10921639	83.300	46	0	255	109373	79.588	4.456	0.284	0.463
ID370363	370363	58	0.721	177.572	15.632	0	18000.750	75	3.950	1	None	-10921639	92.794	83	0	254	121839	78.578	3.203	0.311	0.560
ID371630	371630	58	0.797	174.481	14.542	0	18240.760	76	3.950	1	None	-10921639	88.950	78	0	255	116792	82.168	3.269	0.283	0.478
ID372901	372901	58	0.693	174.576	14.858	0	18480.770	77	3.950	1	None	-10921639	82.875	85	0	255	108815	76.986	4.526	0.260	0.444
ID374202	374202	58	0.727	175.657	15.348	0	18720.780	78	3.950	1	None	-10921639	85.394	31	0	255	112122	86.387	4.478	0.193	0.320
ID375507	375507	58	0.619	176.693	14.696	0	18960.790	79	3.950	1	None	-10921639	83.829	26	0	255	110068	88.419	3.488	0.117	0.199
ID376818	376818	58	0.674	178.800	14.003	0	19200.800	80	3.950	1	None	-10921639	73.817	31	0	255	96922	86.487	3.621	0.139	0.209
ID303869	303869	59	0.575	155.495	17.434	0	0.000	0	3.950	1	None	-10921639	52.273	18	0	243	68634	59.762	2.595	0.576	0.639
ID301230	301230	59	0.772	154.554	18.007	0	240.010	1	3.950	1	None	-10921639	64.578	12	0	255	84791	83.704	2.860	0.682	0.625
ID302097	302097	59	0.790	153.082	20.533	0	480.020	2	3.950	1	None	-10921639	73.808	62	0	233	96910	58.278	5.334	0.869	1.178
ID302974	302974	59	0.569	154.872	15.731	0	720.030	3	3.950	1	None	-10921639	42.740	10	0	255	56118	72.926	2.607	0.466	0.373
ID299926	299926	59	0.321	153.799	17.121	0	960.040	4	3.950	1	None	-10921639	33.028	10	0	192	43366	48.349	3.032	0.162	0.190
ID304756	304756	59	0.472	155.467	13.346	0	1200.050	5	3.950	1	None	-10921639	45.905	6	0	235	60273	64.576	3.243	0.163	0.199
ID297580	297580	59	0.601	157.957	10.088	0	1440.060	6	3.950	1	None	-10921639	60.161	52	0	230	78991	61.384	4.531	0.380	0.539
ID298960	298960	59	0.609	156.532	8.136	0	1680.070	7	3.950	1	None	-10921639	59.653	55	0	228	78324	61.601	4.555	0.391	0.545
ID305611	305611	59	0.251	166.356	0.000	0	1920.080	8	3.950	1	None	-10921639	23.890	0	0	176	31368	38.175	2.316	0.346	0.322
ID298419	298419	59	0.852	164.539	0.000	0	2160.090	9	3.950	1	None	-10921639	51.631	13	0	177	67791	56.771	5.023	0.898	0.861
ID295800	295800	59	0.664	165.317	2.037	0	2400.100	10	3.950	1	None	-10921639	74.229	66	0	225	97463	50.201	5.101	0.846	1.356
ID296651	296651	59	0.723	165.549	0.000	0	2640.110	11	3.950	1	None	-10921639	58.372	59	0	170	76643	51.088	7.448	0.748	0.978
ID306501	306501	59	0.834	167.158	3.050	0	2880.120	12	3.950	1	None	-10921639	93.702	95	0	255	123031	65.950	5.284	0.801	1.264
ID314588	314588	59	1.128	167.338	5.937	0	3120.130	13	3.950	1	None	-10921639	111.315	110	0	255	146157	71.215	4.954	0.781	1.371
ID309246	309246	59	0.772	168.744	8.624	0	3360.140	14	3.950	1	None	-10921639	82.163	106	0	177	107880	48.636	5.630	0.720	1.414
ID315476	315476	59	0.866	170.726	9.008	0	3600.150	15	3.950	1	None	-10921639	87.904	104	0	225	115418	60.059	5.023	0.720	1.225
ID311048	311048	59	0.896	170.638	9.724	0	3840.160	16	3.950	1	None	-10921639	97.078	106	0	226	127463	65.790	4.860	0.596	1.102
ID303852	303852	60	0.838	141.090	11.850	0	0.000	0	3.950	1	None	-10921639	96.660	103	0	217	126915	46.579	5.674	0.780	1.818
ID301214	301214	60	0.936	140.829	13.196	0	240.010	1	3.950	1	None	-10921639	94.748	105	0	226	124404	53.576	5.939	0.777	1.547
ID302074	302074	60	0.900	143.440	14.398	0	480.020	2	3.950	1	None	-10921639	96.587	103	0	217	126819	48.421	6.535	0.792	1.764
ID302983	302983	60	0.995	144.336	17.663	0	720.030	3	3.950	1	None	-10921639	101.586	108	0	219	133382	52.658	6.185	0.862	1.787
ID299927	299927	60	0.805	146.135	17.528	0	960.040	4	3.950	1	None	-10921639	90.522	102	0	218	118856	52.894	5.024	0.636	1.331
ID304771	304771	60	0.981	148.636	16.806	0	1200.050	5	3.950	1	None	-10921639	102.604	105	0	255	134719	64.124	5.127	0.705	1.323
ID297602	297602	60	1.049	149.525	15.781	0	1440.060	6	3.950	1	None	-10921639	110.050	111	0	249	144495	60.937	5.770	0.846	1.655
ID298982	298982	60	0.681	151.519	14.893	0	1680.070	7	3.950	1	None	-10921639	83.178	101	0	221	109213	55.548	4.940	0.572	1.089
ID305652	305652	60	1.102	149.381	12.506	0	1920.080	8	3.950	1	None	-10921639	117.011	112	0	255	153635	59.278	6.560	0.829	1.790
ID298456	298456	60	0.812	148.594	10.472	0	2160.090	9	3.950	1	None	-10921639	98.458	102	0	255	129275	49.464	5.675	0.603	1.498
ID303856	303856	61	0.303	61.433	14.099	0	0.000	0	3.950	1	None	-10921639	25.618	0	0	149	33637	34.216	3.439	0.432	0.452
ID301211	301211	61	0.491	63.854	12.812	0	240.010	1	3.950	1	None	-10921639	34.554	0	0	255	45370	54.579	2.702	0.551	0.450
ID302071	302071	61	0.791	67.525	13.384	0	480.020	2	3.950	1	None	-10921639	50.197	0	0	255	65909	81.816	2.948	0.658	0.487
ID302970	302970	61	0.690	69.287	14.442	0	720.030	3	3.950	1	None	-10921639	45.889	16	0	255	60252	74.957	2.789	0.588	0.454
ID299920	299920	61	0.367	70.013	16.128	0	960.040	4	3.950	1	None	-10921639	27.151	0	0	152	35649	40.892	2.801	0.593	0.494
ID304773	304773	61	0.454	70.362	16.917	0	1200.050	5	3.950	1	None	-10921639	30.771	0	0	240	40402	52.576	2.574	0.495	0.388
ID297608	297608	61	0.602	70.299	17.845	0	1440.060	6	3.950	1	None	-10921639	38.311	0	0	255	50302	71.644	2.590	0.564	0.386
ID298992	298992	61	0.440	71.693	17.180	0	1680.070	7	3.950	1	None	-10921639	34.457	0	0	255	45242	60.782	2.656	0.259	0.233
ID305680	305680	61	0.665	73.545	20.418	0	1920.080	8	3.950	1	None	-10921639	47.687	0	0	255	62613	85.221	2.908	0.386	0.312
ID298483	298483	61	0.578	75.193	19.267	0	2160.090	9	3.950	1	None	-10921639	48.776	9	0	255	64043	72.364	2.583	0.383	0.373
ID295848	295848	61	0.664	76.213	17.865	0	2400.100	10	3.950	1	None	-10921639	51.765	15	0	255	67968	71.281	2.726	0.520	0.497
ID296680	296680	61	0.232	86.155	7.945	0	2640.110	11	3.950	1	None	-10921639	27.380	28	0	92	35950	23.739	4.836	0.530	0.799
ID306517	306517	61	0.458	87.262	6.456	0	2880.120	12	3.950	1	None	-10921639	43.455	29	0	141	57056	32.886	4.775	0.827	1.196
ID314597	314597	61	0.303	85.235	7.432	0	3120.130	13	3.950	1	None	-10921639	33.487	28	0	89	43968	24.787	6.302	0.700	1.113
ID309240	309240	61	0.390	86.203	6.703	0	3360.140	14	3.950	1	None	-10921639	40.022	27	0	140	52549	30.807	4.706	0.664	1.037
ID303860	303860	62	0.993	342.422	14.740	0	0.000	0	3.950	1	None	-10921639	93.615	112	0	255	122916	56.156	5.711	0.928	1.605
ID301228	301228	62	0.871	343.082	16.618	0	240.010	1	3.950	1	None	-10921639	82.142	72	0	188	107853	52.962	5.052	0.884	1.456
ID302088	302088	62	0.932	342.044	16.606	0	480.020	2	3.950	1	None	-10921639	89.829	114	0	226	117946	55.046	5.398	0.895	1.541
ID302979	302979	62	1.070	341.764	16.595	0	720.030	3	3.950	1	None	-10921639	108.879	115	0	228	142958	56.748	6.007	0.900	1.817
ID299921	299921	62	1.059	341.175	16.203	0	960.040	4	3.950	1	None	-10921639	110.134	113	0	223	144606	56.653	5.694	0.830	1.764
ID304765	304765	62	1.071	339.229	15.021	0	1200.050	5	3.950	1	None	-10921639	114.436	116	0	225	150254	56.757	6.435	0.864	1.869
ID297594	297594	62	0.848	335.028	14.481	0	1440.060	6	3.950	1	None	-10921639	92.172	110	0	181	121022	43.867	6.733	0.880	1.967
ID298976	298976	62	0.993	334.247	13.915	0	1680.070	7	3.950	1	None	-10921639	111.318	114	0	221	146160	50.021	6.738	0.817	2.001
ID305651	305651	62	1.036	335.824	12.176	0	1920.080	8	3.950	1	None	-10921639	111.970	113	0	255	147017	56.772	5.927	0.811	1.766
ID298463	298463	62	1.119	338.656	12.626	0	2160.090	9	3.950	1	None	-10921639	118.325	115	0	255	155361	60.271	6.293	0.781	1.722
ID295833	295833	62	0.920	335.766	12.548	0	2400.100	10	3.950	1	None	-10921639	101.359	111	0	222	133084	52.931	6.108	0.800	1.702
ID296695	296695	62	0.936	333.607	13.343	0	2640.110	11	3.950	1	None	-10921639	104.108	112	0	234	136694	54.694	6.542	0.866	1.767
ID306530	306530	62	0.989	332.938	11.691	0	2880.120	12	3.950	1	None	-10921639	110.953	111	0	213	145681	53.330	6.427	0.780	1.823
ID314604	314604	62	1.033	332.315	9.772	0	3120.130	13	3.950	1	None	-10921639	112.256	113	0	225	147392	54.524	6.745	0.825	1.862
ID309252	309252	62	1.042	333.518	10.149	0	3360.140	14	3.950	1	None	-10921639	117.065	116	0	219	153707	50.449	6.660	0.811	2.078
ID315474	315474	62	0.958	333.304	8.539	0	3600.150	15	3.950	1	None	-10921639	110.959	111	0	219	145689	45.098	6.726	0.769	2.138
ID311045	311045	62	1.053	331.012	8.469	0	3840.160	16	3.950	1	None	-10921639	112.174	111	0	219	147284	56.305	6.526	0.812	1.785
ID316379	316379	62	1.218	327.788	9.987	0	4080.170	17	3.950	1	None	-10921639	124.731	121	0	255	163772	59.471	5.904	0.890	1.976
ID312815	312815	62	1.162	326.682	10.637	0	4320.180	18	3.950	1	None	-10921639	120.679	116	0	255	158451	58.455	6.521	0.886	1.940
ID311925	311925	62	1.079	328.722	9.967	0	4560.190	19	3.950	1	None	-10921639	109.187	115	0	252	143363	57.601	6.262	0.897	1.793
ID310132	310132	62	1.085	328.646	8.635	0	4800.200	20	3.950	1	None	-10921639	107.056	115	0	255	140565	59.042	6.100	0.927	1.744
ID307433	307433	62	0.828	326.240	9.016	0	5040.210	21	3.950	1	None	-10921639	81.404	72	0	229	106884	48.800	5.030	0.876	1.558
ID313717	313717	62	0.867	324.968	9.639	0	5280.220	22	3.950	1	None	-10921639	88.018	108	0	217	115567	50.953	5.099	0.827	1.563
ID308333	308333	62	1.101	323.995	10.350	0	5520.230	23	3.950	1	None	-10921639	109.861	113	0	226	144248	63.028	6.407	0.857	1.609
ID317279	317279	62	0.756	322.952	11.759	0	5760.240	24	3.950	1	None	-10921639	81.097	71	0	180	106481	44.213	5.414	0.785	1.613
ID324629	324629	62	0.566	320.399	11.637	0	6000.250	25	3.950	1	None	-10921639	70.781	67	0	183	92936	41.964	6.913	0.690	1.378
ID319080	319080	62	0.640	318.731	11.779	0	6240.260	26	3.950	1	None	-10921639	76.959	68	0	180	101047	38.552	5.900	0.759	1.722
ID323721	323721	62	0.635	318.828	10.372	0	6480.270	27	3.950	1	None	-10921639	73.315	65	0	178	96262	41.883	6.368	0.730	1.477
ID325499	325499	62	0.719	319.932	11.916	0	6720.280	28	3.950	1	None	-10921639	71.104	66	0	182	93359	55.512	4.921	0.686	1.042
ID318169	318169	62	0.712	319.272	12.098	0	6960.290	29	3.950	1	None	-10921639	73.819	68	0	231	96924	56.970	4.886	0.676	1.046
ID319969	319969	62	0.641	316.988	11.539	0	7200.300	30	3.950	1	None	-10921639	68.436	70	0	184	89857	49.156	4.861	0.722	1.167
ID327345	327345	62	0.445	313.955	12.858	0	7440.310	31	3.950	1	None	-10921639	46.007	26	0	139	60407	33.746	4.753	0.668	1.092
ID326428	326428	62	0.433	312.717	11.838	0	7680.320	32	3.950	1	None	-10921639	48.939	27	0	190	64257	34.981	4.833	0.577	1.024
ID321843	321843	62	0.424	310.649	10.347	0	7920.330	33	3.950	1	None	-10921639	44.912	25	0	135	58970	33.069	4.755	0.578	0.995
ID320936	320936	62	0.664	308.449	10.920	0	8160.340	34	3.950	1	None	-10921639	68.741	67	0	181	90257	43.176	5.264	0.739	1.353
ID322800	322800	62	0.831	304.107	12.357	0	8400.350	35	3.950	1	None	-10921639	81.719	71	0	178	107297	46.507	5.480	0.865	1.630
ID328253	328253	62	0.942	303.671	11.830	0	8640.360	36	3.950	1	None	-10921639	96.035	110	4	223	126094	46.047	6.300	0.897	1.972
ID330261	330261	62	0.775	305.052	12.321	0	8880.370	37	3.950	1	None	-10921639	73.066	69	0	184	95936	50.842	4.851	0.805	1.282
ID333132	333132	62	0.726	304.946	11.037	0	9120.380	38	3.950	1	None	-10921639	74.446	69	0	181	97748	42.906	5.100	0.833	1.577
ID329244	329244	62	0.831	303.203	12.201	0	9360.390	39	3.950	1	None	-10921639	87.877	111	0	208	115382	49.176	5.094	0.796	1.584
ID332194	332194	62	0.593	304.949	11.812	0	9600.400	40	3.950	1	None	-10921639	74.398	68	0	181	97684	35.692	6.833	0.766	1.808
ID333895	333895	62	0.577	304.750	14.557	0	9840.410	41	3.950	1	None	-10921639	68.443	69	0	182	89866	34.879	6.568	0.764	1.700
ID331201	331201	62	0.901	304.434	15.467	0	10080.420	42	3.950	1	None	-10921639	93.497	109	0	220	122762	55.781	5.634	0.806	1.496
ID338086	338086	62	0.956	305.398	16.221	0	10320.430	43	3.950	1	None	-10921639	98.698	110	0	225	129591	52.179	6.684	0.897	1.789
ID336114	336114	62	0.845	305.291	17.084	0	10560.440	44	3.950	1	None	-10921639	90.184	110	0	231	118411	49.501	6.290	0.868	1.693
ID335088	335088	62	0.921	302.417	17.727	0	10800.450	45	3.950	1	None	-10921639	104.091	110	0	222	136672	53.982	6.616	0.806	1.721
ID337100	337100	62	0.927	301.322	18.019	0	11040.460	46	3.950	1	None	-10921639	108.343	111	0	214	142254	45.034	6.762	0.847	2.206
ID339064	339064	62	0.913	302.659	19.819	0	11280.470	47	3.950	1	None	-10921639	106.133	109	0	202	139352	42.427	7.200	0.842	2.287
ID340088	340088	62	0.954	303.228	21.567	0	11520.480	48	3.950	1	None	-10921639	102.156	110	0	221	134131	51.646	6.651	0.829	1.793
ID341130	341130	62	0.968	303.114	21.149	0	11760.490	49	3.950	1	None	-10921639	94.643	112	0	228	124266	54.715	5.451	0.891	1.630
ID344363	344363	62	0.844	304.702	20.449	0	12000.500	50	3.950	1	None	-10921639	81.014	71	0	229	106371	52.597	5.073	0.866	1.430
ID342181	342181	62	0.651	305.285	21.217	0	12240.510	51	3.950	1	None	-10921639	68.828	69	0	220	90371	41.165	5.252	0.850	1.537
ID345421	345421	62	0.693	305.799	21.769	0	12480.520	52	3.950	1	None	-10921639	72.143	71	0	186	94724	40.847	6.129	0.847	1.619
ID346488	346488	62	0.865	304.883	21.177	0	12720.530	53	3.950	1	None	-10921639	85.653	71	0	235	112463	48.056	6.198	0.909	1.697
ID343278	343278	62	0.831	303.821	20.833	0	12960.540	54	3.950	1	None	-10921639	87.982	113	0	179	115520	46.869	5.707	0.847	1.722
ID350877	350877	62	0.797	303.000	19.982	0	13200.550	55	3.950	1	None	-10921639	89.388	109	0	185	117367	41.987	6.356	0.814	1.911
ID348654	348654	62	0.876	302.486	20.414	0	13440.560	56	3.950	1	None	-10921639	91.956	110	0	180	120738	49.012	5.487	0.831	1.703
ID347570	347570	62	0.976	301.532	21.040	0	13680.570	57	3.950	1	None	-10921639	96.213	112	0	227	126328	56.810	5.652	0.872	1.578
ID349755	349755	62	1.002	299.961	23.507	0	13920.580	58	3.950	1	None	-10921639	101.002	111	0	227	132615	58.896	6.314	0.852	1.578
ID351998	351998	62	0.636	300.334	27.040	0	14160.590	59	3.950	1	None	-10921639	64.454	71	0	163	84628	45.490	5.281	0.752	1.217
ID353065	353065	62	0.637	299.703	27.158	0	14400.600	60	3.950	1	None	-10921639	68.687	69	0	186	90186	43.997	5.944	0.733	1.321
ID354151	354151	62	0.679	299.687	29.938	0	14640.610	61	3.950	1	None	-10921639	78.511	69	0	203	103085	47.649	4.924	0.589	1.221
ID355288	355288	62	0.565	296.893	31.354	0	14880.620	62	3.950	1	None	-10921639	64.989	65	0	180	85331	38.245	6.316	0.649	1.337
ID356390	356390	62	0.423	297.063	31.495	0	15120.630	63	3.950	1	None	-10921639	52.899	68	0	131	69456	30.438	6.212	0.614	1.322
ID357495	357495	62	0.586	296.689	33.249	0	15360.640	64	3.950	1	None	-10921639	65.476	67	0	178	85970	35.137	5.900	0.779	1.633
ID359762	359762	62	0.695	296.424	33.486	0	15600.650	65	3.950	1	None	-10921639	71.575	70	0	186	93978	42.219	5.404	0.825	1.532
ID358644	358644	62	0.606	295.285	35.132	0	15840.660	66	3.950	1	None	-10921639	57.116	70	0	192	74993	43.136	4.825	0.798	1.176
ID360887	360887	62	0.767	293.761	34.556	0	16080.670	67	3.950	1	None	-10921639	75.958	71	0	182	99733	47.303	5.076	0.814	1.441
ID363254	363254	62	0.715	292.694	34.608	0	16320.680	68	3.950	1	None	-10921639	63.741	71	0	222	83692	48.623	4.881	0.820	1.182
ID364403	364403	62	0.616	292.080	34.339	0	16560.690	69	3.950	1	None	-10921639	64.120	72	0	186	84190	41.136	4.935	0.756	1.342
ID362058	362058	62	0.626	291.157	34.547	0	16800.700	70	3.950	1	None	-10921639	69.512	67	0	181	91269	41.592	5.336	0.685	1.358
ID365561	365561	62	0.618	290.226	34.074	0	17040.710	71	3.950	1	None	-10921639	66.378	71	0	184	87154	42.095	4.854	0.736	1.337
ID366749	366749	62	0.615	288.977	34.390	0	17280.720	72	3.950	1	None	-10921639	71.644	67	0	180	94068	46.629	7.378	0.677	1.241
ID367945	367945	62	0.823	288.674	31.144	0	17520.730	73	3.950	1	None	-10921639	87.417	108	0	226	114779	55.192	5.002	0.757	1.364
ID369179	369179	62	0.824	287.571	31.262	0	17760.740	74	3.950	1	None	-10921639	84.286	103	0	173	110667	52.403	5.105	0.787	1.416
ID370425	370425	62	0.655	286.947	33.067	0	18000.750	75	3.950	1	None	-10921639	85.508	98	0	217	112272	46.165	6.498	0.569	1.344
ID371706	371706	62	0.434	285.200	35.730	0	18240.760	76	3.950	1	None	-10921639	62.579	59	0	179	82166	37.092	5.344	0.539	1.182
ID372987	372987	62	0.436	284.400	35.555	0	18480.770	77	3.950	1	None	-10921639	58.809	55	0	167	77216	36.110	4.722	0.448	1.007
ID299922	299922	63	0.277	374.579	16.210	0	960.040	4	3.950	1	None	-10921639	35.252	24	0	84	46286	25.831	4.991	0.525	0.940
ID304776	304776	63	0.292	376.739	16.904	0	1200.050	5	3.950	1	None	-10921639	37.090	29	0	89	48699	21.097	8.718	0.629	1.358
ID303858	303858	64	0.893	526.452	14.263	0	0.000	0	3.950	1	None	-10921639	89.183	73	0	230	117097	55.098	5.100	0.807	1.445
ID301220	301220	64	0.768	525.935	14.650	0	240.010	1	3.950	1	None	-10921639	77.660	73	0	185	101968	43.127	5.218	0.846	1.651
ID302085	302085	64	0.804	524.963	15.710	0	480.020	2	3.950	1	None	-10921639	79.410	71	0	181	104265	48.622	4.964	0.807	1.459
ID302975	302975	64	0.905	524.943	15.734	0	720.030	3	3.950	1	None	-10921639	85.063	74	0	232	111688	55.020	5.250	0.885	1.451
ID299923	299923	64	0.742	523.255	16.215	0	960.040	4	3.950	1	None	-10921639	72.474	72	0	187	95159	45.117	5.015	0.857	1.483
ID304769	304769	64	0.792	523.332	16.101	0	1200.050	5	3.950	1	None	-10921639	77.457	73	0	186	101701	45.789	5.347	0.915	1.616
ID297607	297607	64	0.621	521.986	17.223	0	1440.060	6	3.950	1	None	-10921639	62.349	74	0	139	81864	38.438	5.493	0.858	1.498
ID298981	298981	64	0.803	523.107	14.799	0	1680.070	7	3.950	1	None	-10921639	73.359	73	0	237	96321	51.411	4.904	0.925	1.371
ID305661	305661	64	0.529	519.144	14.285	0	1920.080	8	3.950	1	None	-10921639	52.517	30	0	139	68955	32.302	4.871	0.853	1.497
ID298476	298476	64	0.454	515.148	15.791	0	2160.090	9	3.950	1	None	-10921639	43.891	29	0	140	57629	32.064	4.876	0.764	1.185
ID295847	295847	64	0.534	512.932	17.281	0	2400.100	10	3.950	1	None	-10921639	53.172	31	0	140	69815	28.416	5.115	0.917	1.790
ID296717	296717	64	0.477	512.190	18.795	0	2640.110	11	3.950	1	None	-10921639	51.241	31	0	138	67279	27.926	4.998	0.875	1.712
ID306557	306557	64	0.281	509.736	18.774	0	2880.120	12	3.950	1	None	-10921639	35.497	32	0	94	46608	20.374	7.647	0.802	1.551
ID314625	314625	64	0.246	506.032	17.202	0	3120.130	13	3.950	1	None	-10921639	32.413	34	0	94	42558	12.948	7.585	0.798	2.222
ID309272	309272	64	0.264	503.809	17.207	0	3360.140	14	3.950	1	None	-10921639	31.973	35	0	96	41980	14.922	7.355	0.858	1.979
ID315513	315513	64	0.286	499.807	22.061	0	3600.150	15	3.950	1	None	-10921639	33.603	33	0	93	44121	18.833	7.587	0.814	1.602
ID311075	311075	64	0.254	496.089	21.042	0	3840.160	16	3.950	1	None	-10921639	31.452	35	0	94	41296	13.921	7.668	0.861	2.090
ID316405	316405	64	0.269	493.860	21.273	0	4080.170	17	3.950	1	None	-10921639	31.958	33	0	92	41961	17.443	7.214	0.798	1.627
ID312844	312844	64	0.384	492.679	21.558	0	4320.180	18	3.950	1	None	-10921639	38.321	32	0	92	50315	25.980	4.854	0.886	1.386
ID311961	311961	64	0.279	492.709	24.031	0	4560.190	19	3.950	1	None	-10921639	31.493	35	0	93	41350	16.320	7.254	0.882	1.809
ID310181	310181	64	0.277	491.484	26.595	0	4800.200	20	3.950	1	None	-10921639	32.749	33	0	93	42999	17.072	7.567	0.803	1.709
ID307481	307481	64	0.277	493.422	25.999	0	5040.210	21	3.950	1	None	-10921639	32.004	36	0	96	42021	15.701	7.050	0.899	1.930
ID313764	313764	64	0.285	491.546	26.587	0	5280.220	22	3.950	1	None	-10921639	32.543	34	0	94	42729	19.981	5.039	0.894	1.538
ID308385	308385	64	0.300	493.045	26.647	0	5520.230	23	3.950	1	None	-10921639	35.374	34	0	94	46446	18.184	7.819	0.866	1.806
ID317320	317320	64	0.300	491.192	27.326	0	5760.240	24	3.950	1	None	-10921639	34.107	34	0	94	44782	18.591	7.185	0.886	1.723
ID324673	324673	64	0.258	488.724	28.000	0	6000.250	25	3.950	1	None	-10921639	30.158	36	0	95	39598	14.885	6.924	0.868	1.883
ID319130	319130	64	0.253	486.952	30.857	0	6240.260	26	3.950	1	None	-10921639	29.592	37	0	42	38854	16.029	7.317	0.876	1.724
ID323787	323787	64	0.272	485.318	33.390	0	6480.270	27	3.950	1	None	-10921639	32.933	35	0	95	43241	16.071	7.478	0.818	1.845
ID325561	325561	64	0.261	485.264	32.872	0	6720.280	28	3.950	1	None	-10921639	29.820	36	0	95	39154	14.941	6.976	0.922	1.914
ID318220	318220	64	0.264	481.636	31.356	0	6960.290	29	3.950	1	None	-10921639	29.082	36	0	94	38185	15.905	6.635	0.910	1.742
ID320029	320029	64	0.257	478.691	30.657	0	7200.300	30	3.950	1	None	-10921639	28.635	36	0	42	37598	15.408	6.713	0.922	1.783
ID327406	327406	64	0.260	478.932	33.934	0	7440.310	31	3.950	1	None	-10921639	28.047	38	0	97	36826	17.662	6.214	0.886	1.492
ID326490	326490	64	0.245	476.311	33.722	0	7680.320	32	3.950	1	None	-10921639	22.698	39	0	44	29803	20.001	4.865	0.936	1.097
ID321912	321912	64	0.238	473.009	35.108	0	7920.330	33	3.950	1	None	-10921639	23.113	40	0	44	30348	20.237	5.353	0.948	1.112
ID320999	320999	64	0.243	469.628	36.071	0	8160.340	34	3.950	1	None	-10921639	21.536	40	0	44	28277	20.705	4.890	0.954	1.015
ID322866	322866	64	0.239	466.099	36.260	0	8400.350	35	3.950	1	None	-10921639	22.976	39	0	100	30168	20.374	4.849	0.943	1.095
ID328329	328329	64	0.256	463.730	36.170	0	8640.360	36	3.950	1	None	-10921639	28.749	37	0	42	37748	16.216	6.791	0.846	1.625
ID303861	303861	65	0.646	450.962	15.095	0	0.000	0	3.950	1	None	-10921639	42.312	0	0	255	55555	69.725	2.533	0.798	0.539
ID301224	301224	65	0.251	449.842	15.431	0	240.010	1	3.950	1	None	-10921639	20.938	35	0	98	27491	22.311	4.945	0.808	0.839
ID302075	302075	65	0.238	448.800	14.490	0	480.020	2	3.950	1	None	-10921639	20.056	0	0	97	26334	22.124	4.810	0.747	0.775
ID302971	302971	65	0.277	451.935	15.083	0	720.030	3	3.950	1	None	-10921639	22.423	37	0	97	29441	22.773	5.206	0.975	0.972
ID299932	299932	65	0.384	453.464	18.275	0	960.040	4	3.950	1	None	-10921639	31.514	34	0	94	41378	29.148	4.169	0.929	1.042
ID304780	304780	65	0.419	455.162	18.138	0	1200.050	5	3.950	1	None	-10921639	34.363	34	0	93	45119	30.475	3.314	0.924	1.083
ID297614	297614	65	0.283	453.557	21.028	0	1440.060	6	3.950	1	None	-10921639	26.044	36	0	95	34196	21.110	5.989	0.957	1.207
ID299000	299000	65	0.368	450.737	21.611	0	1680.070	7	3.950	1	None	-10921639	30.537	35	0	95	40095	27.343	5.992	0.966	1.098
ID305682	305682	65	0.264	450.581	20.747	0	1920.080	8	3.950	1	None	-10921639	23.952	37	0	96	31449	19.641	5.242	0.957	1.193
ID298479	298479	65	0.252	449.609	16.549	0	2160.090	9	3.950	1	None	-10921639	19.538	0	0	45	25654	20.961	5.289	0.989	0.927
ID303854	303854	66	1.331	167.458	13.144	0	0.000	0	3.950	1	None	-10921639	125.429	112	0	255	164688	73.628	5.013	0.870	1.585
ID301219	301219	66	1.176	167.351	14.469	0	240.010	1	3.950	1	None	-10921639	119.470	117	0	255	156864	68.666	5.015	0.785	1.530
ID302081	302081	66	1.105	167.009	15.199	0	480.020	2	3.950	1	None	-10921639	114.910	112	0	255	150877	61.205	5.721	0.778	1.643
ID302978	302978	66	1.435	165.191	16.607	0	720.030	3	3.950	1	None	-10921639	132.014	150	0	255	173334	83.546	4.995	0.857	1.458
ID299933	299933	66	0.743	164.566	18.604	0	960.040	4	3.950	1	None	-10921639	83.579	101	0	219	109739	56.613	4.652	0.571	1.073
ID304781	304781	66	0.672	166.045	18.649	0	1200.050	5	3.950	1	None	-10921639	80.919	100	0	205	106246	50.306	6.110	0.633	1.247
ID297599	297599	66	0.459	164.240	15.335	0	1440.060	6	3.950	1	None	-10921639	48.877	62	0	182	64175	44.190	4.652	0.459	0.696
ID298983	298983	66	0.569	162.965	15.211	0	1680.070	7	3.950	1	None	-10921639	53.552	70	0	188	70314	41.733	4.927	0.771	1.117
ID305672	305672	66	0.506	163.375	16.634	0	1920.080	8	3.950	1	None	-10921639	49.083	26	0	185	64446	41.292	4.754	0.653	0.939
ID298466	298466	66	1.070	166.049	13.577	0	2160.090	9	3.950	1	None	-10921639	131.897	140	0	248	173181	49.800	6.978	0.700	2.181
ID295841	295841	66	0.714	165.391	14.850	0	2400.100	10	3.950	1	None	-10921639	89.021	96	0	212	116885	42.859	6.088	0.604	1.564
ID296704	296704	66	0.628	166.826	15.105	0	2640.110	11	3.950	1	None	-10921639	83.645	97	0	220	109826	42.754	9.216	0.587	1.448
ID306541	306541	66	0.711	166.718	15.816	0	2880.120	12	3.950	1	None	-10921639	81.517	103	0	177	107032	47.970	5.343	0.662	1.354
ID314637	314637	66	1.015	169.796	21.029	0	3120.130	13	3.950	1	None	-10921639	108.288	102	0	255	142182	63.118	4.933	0.685	1.395
ID309286	309286	66	0.974	170.058	22.342	0	3360.140	14	3.950	1	None	-10921639	110.908	106	0	255	145622	67.646	5.014	0.668	1.313
[truncated: 134,657 more rows]
