# Supplementary material for: A Yap-dependent mechanoregulatory program sustains cell migration for embryo axis assembly
Source: Nat Commun. 2023 May 16;14:2804. doi: 10.1038/s41467-023-38482-w (PMC10188487; doi:10.1038/s41467-023-38482-w)
Supplement: Supplementary file 13 — Source Data [file 41467_2023_38482_MOESM13_ESM.zip › Source Data/Fig2_S2/DM1 Links in tracks statistics.csv]

Label	TRACK_ID	SPOT_SOURCE_ID	SPOT_TARGET_ID	LINK_COST	EDGE_TIME	EDGE_X_LOCATION	EDGE_Y_LOCATION	EDGE_Z_LOCATION	VELOCITY	DISPLACEMENT	MANUAL_COLOR
(ID11270 : ID5382)	0	11270	5382	8.284	120.005	41.673	0.936	0	0.012	2.878	None
(ID5382 : ID3391)	0	5382	3391	4.128	360.015	43.484	2.590	0	0.008	2.032	None
(ID3391 : ID10313)	0	3391	10313	1.351	600.025	44.602	3.731	0	0.005	1.162	None
(ID10313 : ID433)	0	10313	433	4.541	840.035	45.729	4.932	0	0.009	2.131	None
(ID433 : ID6565)	0	433	6565	7.885	1080.045	47.779	6.180	0	0.012	2.808	None
(ID6565 : ID8343)	0	6565	8343	6.532	1320.055	50.340	6.332	0	0.011	2.556	None
(ID8343 : ID9327)	0	8343	9327	1.575	1560.065	51.791	6.604	0	0.005	1.255	None
(ID9327 : ID5581)	0	9327	5581	6.405	1800.075	53.264	7.316	0	0.011	2.531	None
(ID5581 : ID1417)	0	5581	1417	0.028	2040.085	54.446	7.406	0	6.961E-4	0.167	None
(ID1417 : ID2403)	0	1417	2403	0.478	2280.095	54.415	7.716	0	0.003	0.691	None
(ID2403 : ID4382)	0	2403	4382	1.482	2520.105	54.473	8.668	0	0.005	1.217	None
(ID4382 : ID12267)	0	4382	12267	6.623	2760.115	55.770	9.344	0	0.011	2.573	None
(ID12267 : ID18450)	0	12267	18450	1.372	3000.125	57.602	9.619	0	0.005	1.171	None
(ID18450 : ID13281)	0	18450	13281	0.993	3240.135	58.398	9.393	0	0.004	0.997	None
(ID13281 : ID14302)	0	13281	14302	4.568	3480.145	59.570	9.495	0	0.009	2.137	None
(ID14302 : ID23670)	0	14302	23670	16.072	3720.155	62.325	9.213	0	0.017	4.009	None
(ID23670 : ID15315)	0	23670	15315	0.217	3960.165	64.117	8.166	0	0.002	0.466	None
(ID15315 : ID16353)	0	15315	16353	0.347	4200.175	63.799	8.031	0	0.002	0.589	None
(ID16353 : ID22608)	0	16353	22608	4.621	4440.185	62.638	7.512	0	0.009	2.150	None
(ID22608 : ID20528)	0	22608	20528	1.453	4680.195	61.541	7.462	0	0.005	1.205	None
(ID20528 : ID21583)	0	20528	21583	3.707	4920.205	62.239	8.331	0	0.008	1.925	None
(ID21583 : ID19485)	0	21583	19485	0.851	5160.215	63.524	8.363	0	0.004	0.923	None
(ID19485 : ID17406)	0	19485	17406	0.701	5400.225	63.476	8.090	0	0.003	0.837	None
(ID17406 : ID24704)	0	17406	24704	9.657	5640.235	64.607	7.975	0	0.013	3.108	None
(ID24704 : ID25743)	0	24704	25743	18.840	5880.245	68.301	7.523	0	0.018	4.341	None
(ID25743 : ID29934)	0	25743	29934	3.550	6120.255	71.183	6.602	0	0.008	1.884	None
(ID29934 : ID27838)	0	29934	27838	3.639	6360.265	72.749	5.542	0	0.008	1.908	None
(ID27838 : ID30964)	0	27838	30964	3.950	6600.275	74.566	5.154	0	0.008	1.987	None
(ID30964 : ID32007)	0	30964	32007	1.726	6840.285	74.955	4.976	0	0.005	1.314	None
(ID32007 : ID26781)	0	32007	26781	1.807	7080.295	73.686	4.641	0	0.006	1.344	None
(ID26781 : ID28864)	0	26781	28864	1.164	7320.305	72.618	4.210	0	0.004	1.079	None
(ID28864 : ID36292)	0	28864	36292	0.634	7560.315	71.845	3.984	0	0.003	0.796	None
(ID36292 : ID35199)	0	36292	35199	17.139	7800.325	71.672	2.060	0	0.017	4.140	None
(ID35199 : ID33068)	0	35199	33068	8.360	8040.335	70.722	0.875	0	0.012	2.891	None
(ID33068 : ID34140)	0	33068	34140	8.063	8280.345	68.215	1.329	0	0.012	2.840	None
(ID34140 : ID37336)	0	34140	37336	3.653	8520.355	66.215	1.615	0	0.008	1.911	None
(ID37336 : ID38431)	0	37336	38431	11.401	8760.365	65.449	4.005	0	0.014	3.377	None
(ID38431 : ID39520)	0	38431	39520	2.946	9000.375	65.160	6.531	0	0.007	1.716	None
(ID39520 : ID40607)	0	39520	40607	0.382	9240.385	65.205	7.596	0	0.003	0.618	None
(ID40607 : ID43869)	0	40607	43869	5.997	9480.395	66.557	8.269	0	0.010	2.449	None
(ID43869 : ID47172)	0	43869	47172	15.636	9720.405	68.394	10.568	0	0.016	3.954	None
(ID47172 : ID42793)	0	47172	42793	21.415	9960.415	71.381	12.754	0	0.019	4.628	None
(ID42793 : ID41706)	0	42793	41706	0.282	10200.425	73.879	13.253	0	0.002	0.531	None
(ID41706 : ID46048)	0	41706	46048	41.288	10440.435	72.954	10.411	0	0.027	6.426	None
(ID46048 : ID49319)	0	46048	49319	7.559	10680.445	71.308	6.129	0	0.011	2.749	None
(ID49319 : ID48238)	0	49319	48238	2.745	10920.455	71.579	4.586	0	0.007	1.657	None
(ID48238 : ID44951)	0	48238	44951	9.027	11160.465	70.864	4.414	0	0.013	3.005	None
(ID44951 : ID50424)	0	44951	50424	0.378	11400.475	69.551	4.754	0	0.003	0.615	None
(ID50424 : ID51498)	0	50424	51498	0.943	11640.485	69.988	5.415	0	0.004	0.971	None
(ID51498 : ID52596)	0	51498	52596	1.418	11880.495	70.700	6.207	0	0.005	1.191	None
(ID52596 : ID56978)	0	52596	56978	4.968	12120.505	71.978	5.825	0	0.009	2.229	None
(ID56978 : ID53695)	0	56978	53695	0.764	12360.515	72.529	4.720	0	0.004	0.874	None
(ID53695 : ID55866)	0	53695	55866	6.257	12600.525	71.882	3.182	0	0.010	2.501	None
(ID55866 : ID54744)	0	55866	54744	8.168	12840.535	70.475	0.995	0	0.012	2.858	None
(ID11271 : ID5388)	1	11271	5388	23.208	120.005	61.918	2.117	0	0.020	4.817	None
(ID5388 : ID3380)	1	5388	3380	33.242	360.015	61.110	2.117	0	0.024	5.766	None
(ID3380 : ID10295)	1	3380	10295	0.041	600.025	59.254	0.000	0	8.412E-4	0.202	None
(ID10295 : ID413)	1	10295	413	2.609	840.035	60.163	0.000	0	0.007	1.615	None
(ID413 : ID6538)	1	413	6538	1.997	1080.045	61.677	0.000	0	0.006	1.413	None
(ID6538 : ID8318)	1	6538	8318	21.562	1320.055	60.062	0.000	0	0.019	4.643	None
(ID8318 : ID9298)	1	8318	9298	4.932	1560.065	58.851	0.000	0	0.009	2.221	None
(ID9298 : ID5552)	1	9298	5552	1.467	1800.075	60.567	0.000	0	0.005	1.211	None
(ID5552 : ID1393)	1	5552	1393	1.467	2040.085	61.778	0.000	0	0.005	1.211	None
(ID1393 : ID2375)	1	1393	2375	1.467	2280.095	61.778	0.000	0	0.005	1.211	None
(ID2375 : ID4363)	1	2375	4363	14.620	2520.105	61.493	1.885	0	0.016	3.824	None
(ID4363 : ID12255)	1	4363	12255	1.856	2760.115	61.824	4.450	0	0.006	1.362	None
(ID12255 : ID18432)	1	12255	18432	0.205	3000.125	61.690	4.957	0	0.002	0.452	None
(ID18432 : ID13259)	1	18432	13259	7.542	3240.135	61.266	3.438	0	0.011	2.746	None
(ID13259 : ID14282)	1	13259	14282	10.306	3480.145	62.517	2.572	0	0.013	3.210	None
(ID14282 : ID23636)	1	14282	23636	35.300	3720.155	61.500	1.526	0	0.025	5.941	None
(ID23636 : ID15280)	1	23636	15280	0.652	3960.165	58.548	0.000	0	0.003	0.808	None
(ID11272 : ID5370)	2	11272	5370	1.997	120.005	132.338	0.000	0	0.006	1.413	None
(ID5370 : ID3382)	2	5370	3382	6.888	360.015	134.357	0.000	0	0.011	2.625	None
(ID3382 : ID10299)	2	3382	10299	0.367	600.025	135.972	0.000	0	0.003	0.606	None
(ID10299 : ID417)	2	10299	417	17.975	840.035	134.155	0.000	0	0.018	4.240	None
(ID417 : ID6541)	2	417	6541	4.076	1080.045	133.045	0.000	0	0.008	2.019	None
(ID6541 : ID8321)	2	6541	8321	1.467	1320.055	134.660	0.000	0	0.005	1.211	None
(ID8321 : ID9300)	2	8321	9300	0.652	1560.065	135.669	0.000	0	0.003	0.808	None
(ID11273 : ID5371)	3	11273	5371	0.367	120.005	151.517	0.000	0	0.003	0.606	None
(ID5371 : ID3395)	3	5371	3395	34.233	360.015	153.028	2.295	0	0.024	5.851	None
(ID3395 : ID10312)	3	3395	10312	0.891	600.025	155.222	4.311	0	0.004	0.944	None
(ID10312 : ID427)	3	10312	427	18.762	840.035	153.493	3.536	0	0.018	4.331	None
(ID427 : ID6542)	3	427	6542	26.954	1080.045	149.281	1.521	0	0.022	5.192	None
(ID6542 : ID8322)	3	6542	8322	4.932	1320.055	148.287	0.000	0	0.009	2.221	None
(ID8322 : ID9301)	3	8322	9301	23.477	1560.065	151.820	0.000	0	0.020	4.845	None
(ID9301 : ID5554)	3	9301	5554	0.163	1800.075	154.445	0.000	0	0.002	0.404	None
(ID5554 : ID1395)	3	5554	1395	2.225E-308	2040.085	154.647	0.000	0	0.000	0.000	None
(ID1395 : ID2376)	3	1395	2376	0.652	2280.095	154.243	0.000	0	0.003	0.808	None
(ID2376 : ID4346)	3	2376	4346	10.434	2520.105	155.454	0.000	0	0.013	3.230	None
(ID4346 : ID12235)	3	4346	12235	0.041	2760.115	157.170	0.000	0	8.412E-4	0.202	None
(ID12235 : ID18413)	3	12235	18413	0.163	3000.125	157.473	0.000	0	0.002	0.404	None
(ID18413 : ID13248)	3	18413	13248	0.041	3240.135	157.776	0.000	0	8.412E-4	0.202	None
(ID13248 : ID14269)	3	13248	14269	4.076	3480.145	158.886	0.000	0	0.008	2.019	None
(ID14269 : ID23640)	3	14269	23640	1.997	3720.155	159.189	0.000	0	0.006	1.413	None
(ID23640 : ID15285)	3	23640	15285	1.019	3960.165	158.987	0.000	0	0.004	1.009	None
(ID15285 : ID16327)	3	15285	16327	1.467	4200.175	158.886	0.000	0	0.005	1.211	None
(ID16327 : ID22597)	3	16327	22597	10.680	4440.185	158.581	1.606	0	0.014	3.268	None
(ID22597 : ID20516)	3	22597	20516	2.507	4680.195	158.140	3.489	0	0.007	1.583	None
(ID20516 : ID21567)	3	20516	21567	0.278	4920.205	157.567	3.969	0	0.002	0.527	None
(ID21567 : ID19469)	3	21567	19469	1.038	5160.215	157.408	3.781	0	0.004	1.019	None
(ID19469 : ID17397)	3	19469	17397	1.559	5400.225	156.557	3.728	0	0.005	1.249	None
(ID17397 : ID24693)	3	17397	24693	1.432	5640.235	156.617	3.937	0	0.005	1.197	None
(ID24693 : ID25731)	3	24693	25731	0.274	5880.245	157.025	3.615	0	0.002	0.523	None
(ID25731 : ID29925)	3	25731	29925	2.750	6120.255	157.586	3.801	0	0.007	1.658	None
(ID29925 : ID27834)	3	29925	27834	0.143	6360.265	158.142	4.239	0	0.002	0.378	None
(ID27834 : ID30965)	3	27834	30965	3.050	6600.275	158.690	4.779	0	0.007	1.746	None
(ID30965 : ID32014)	3	30965	32014	0.006	6840.285	159.416	5.301	0	3.331E-4	0.080	None
(ID32014 : ID26782)	3	32014	26782	0.627	7080.295	159.060	5.164	0	0.003	0.792	None
(ID26782 : ID28865)	3	26782	28865	1.519	7320.305	159.002	4.447	0	0.005	1.233	None
(ID28865 : ID36293)	3	28865	36293	0.074	7560.315	159.252	4.035	0	0.001	0.272	None
(ID36293 : ID35219)	3	36293	35219	0.288	7800.325	159.334	3.927	0	0.002	0.536	None
(ID35219 : ID33069)	3	35219	33069	1.628	8040.335	158.978	3.276	0	0.005	1.276	None
(ID33069 : ID34128)	3	33069	34128	9.677	8280.345	157.882	1.430	0	0.013	3.111	None
(ID34128 : ID37337)	3	34128	37337	5.232	8520.355	157.558	1.107	0	0.010	2.287	None
(ID37337 : ID38403)	3	37337	38403	5.858	8760.365	157.356	1.107	0	0.010	2.420	None
(ID11274 : ID5372)	4	11274	5372	0.163	120.005	158.685	0.000	0	0.002	0.404	None
(ID11275 : ID5374)	5	11275	5374	4.076	120.005	246.304	0.000	0	0.008	2.019	None
(ID5374 : ID3384)	5	5374	3384	4.076	360.015	248.323	0.000	0	0.008	2.019	None
(ID3384 : ID10301)	5	3384	10301	182.967	600.025	242.569	0.000	0	0.056	13.527	None
(ID10301 : ID419)	5	10301	419	0.041	840.035	235.705	0.000	0	8.412E-4	0.202	None
(ID419 : ID6545)	5	419	6545	0.652	1080.045	235.200	0.000	0	0.003	0.808	None
(ID11276 : ID5375)	6	11276	5375	2.609	120.005	285.067	0.000	0	0.007	1.615	None
(ID5375 : ID3385)	6	5375	3385	0.041	360.015	285.773	0.000	0	8.412E-4	0.202	None
(ID3385 : ID10309)	6	3385	10309	8.632	600.025	285.066	1.338	0	0.012	2.938	None
(ID11277 : ID5377)	7	11277	5377	1.467	120.005	304.448	0.000	0	0.005	1.211	None
(ID5377 : ID3387)	7	5377	3387	0.652	360.015	305.458	0.000	0	0.003	0.808	None
(ID3387 : ID10303)	7	3387	10303	1.467	600.025	305.256	0.000	0	0.005	1.211	None
(ID10303 : ID422)	7	10303	422	1.019	840.035	305.155	0.000	0	0.004	1.009	None
(ID422 : ID6547)	7	422	6547	2.225E-308	1080.045	305.660	0.000	0	0.000	0.000	None
(ID6547 : ID8325)	7	6547	8325	0.652	1320.055	306.063	0.000	0	0.003	0.808	None
(ID11278 : ID5378)	8	11278	5378	0.367	120.005	338.870	0.000	0	0.003	0.606	None
(ID5378 : ID3388)	8	5378	3388	2.609	360.015	338.365	0.000	0	0.007	1.615	None
(ID3388 : ID10308)	8	3388	10308	3.466	600.025	337.095	0.807	0	0.008	1.862	None
(ID11279 : ID5379)	9	11279	5379	3.301	120.005	377.633	0.000	0	0.008	1.817	None
(ID5379 : ID3390)	9	5379	3390	7.989	360.015	378.138	0.000	0	0.012	2.826	None
(ID3390 : ID10307)	9	3390	10307	1.019	600.025	379.046	0.000	0	0.004	1.009	None
(ID10307 : ID428)	9	10307	428	9.419	840.035	378.956	1.477	0	0.013	3.069	None
(ID428 : ID6555)	9	428	6555	0.347	1080.045	379.287	3.237	0	0.002	0.589	None
(ID6555 : ID8329)	9	6555	8329	13.523	1320.055	378.671	1.760	0	0.015	3.677	None
(ID8329 : ID9308)	9	8329	9308	1.019	1560.065	377.633	0.000	0	0.004	1.009	None
(ID9308 : ID5564)	9	9308	5564	0.041	1800.075	377.027	0.000	0	8.412E-4	0.202	None
(ID5564 : ID1405)	9	5564	1405	2.225E-308	2040.085	376.926	0.000	0	0.000	0.000	None
(ID1405 : ID2384)	9	1405	2384	4.076	2280.095	375.917	0.000	0	0.008	2.019	None
(ID2384 : ID4354)	9	2384	4354	1.997	2520.105	374.201	0.000	0	0.006	1.413	None
(ID4354 : ID12244)	9	4354	12244	0.041	2760.115	373.595	0.000	0	8.412E-4	0.202	None
(ID12244 : ID18424)	9	12244	18424	4.076	3000.125	372.687	0.000	0	0.008	2.019	None
(ID18424 : ID13258)	9	18424	13258	0.652	3240.135	372.081	0.000	0	0.003	0.808	None
(ID13258 : ID14279)	9	13258	14279	0.041	3480.145	372.586	0.000	0	8.412E-4	0.202	None
(ID14279 : ID23648)	9	14279	23648	1.019	3720.155	372.182	0.000	0	0.004	1.009	None
(ID23648 : ID15292)	9	23648	15292	2.609	3960.165	370.870	0.000	0	0.007	1.615	None
(ID15292 : ID16334)	9	15292	16334	1.997	4200.175	369.355	0.000	0	0.006	1.413	None
(ID16334 : ID22596)	9	16334	22596	3.071	4440.185	368.743	0.871	0	0.007	1.752	None
(ID22596 : ID20509)	9	22596	20509	9.439	4680.195	367.342	1.388	0	0.013	3.072	None
(ID20509 : ID21558)	9	20509	21558	6.111	4920.205	364.724	0.517	0	0.010	2.472	None
(ID21558 : ID19460)	9	21558	19460	6.888	5160.215	362.289	0.000	0	0.011	2.625	None
(ID19460 : ID17396)	9	19460	17396	19.544	5400.225	362.108	1.899	0	0.018	4.421	None
(ID17396 : ID24695)	9	17396	24695	0.389	5640.235	363.453	4.026	0	0.003	0.624	None
(ID24695 : ID25732)	9	24695	25732	2.126	5880.245	364.317	3.922	0	0.006	1.458	None
(ID25732 : ID29923)	9	25732	29923	9.101	6120.255	366.145	2.650	0	0.013	3.017	None
(ID29923 : ID27827)	9	29923	27827	2.926	6360.265	367.280	0.854	0	0.007	1.710	None
(ID27827 : ID30956)	9	27827	30956	0.163	6600.275	367.437	0.000	0	0.002	0.404	None
(ID30956 : ID32004)	9	30956	32004	10.996	6840.285	367.750	1.654	0	0.014	3.316	None
(ID32004 : ID26772)	9	32004	26772	0.942	7080.295	367.720	2.844	0	0.004	0.971	None
(ID26772 : ID28867)	9	26772	28867	2.215	7320.305	367.389	3.099	0	0.006	1.488	None
(ID28867 : ID36297)	9	28867	36297	2.570	7560.315	366.828	4.529	0	0.007	1.603	None
(ID36297 : ID35231)	9	36297	35231	2.099	7800.325	367.106	5.561	0	0.006	1.449	None
(ID35231 : ID33079)	9	35231	33079	3.887	8040.335	366.872	5.444	0	0.008	1.972	None
(ID33079 : ID34137)	9	33079	34137	38.013	8280.345	364.190	2.503	0	0.026	6.165	None
(ID34137 : ID37328)	9	34137	37328	6.888	8520.355	361.078	0.000	0	0.011	2.625	None
(ID37328 : ID38416)	9	37328	38416	0.163	8760.365	359.968	0.000	0	0.002	0.404	None
(ID38416 : ID39507)	9	38416	39507	13.728	9000.375	359.574	1.754	0	0.015	3.705	None
(ID39507 : ID40597)	9	39507	40597	4.769	9240.385	358.331	4.387	0	0.009	2.184	None
(ID40597 : ID43861)	9	40597	43861	3.339	9480.395	358.332	5.908	0	0.008	1.827	None
(ID43861 : ID47142)	9	43861	47142	21.608	9720.405	361.056	5.503	0	0.019	4.648	None
(ID47142 : ID42784)	9	47142	42784	54.244	9960.415	361.340	7.673	0	0.031	7.365	None
(ID42784 : ID41701)	9	42784	41701	0.383	10200.425	359.523	11.199	0	0.003	0.619	None
(ID41701 : ID46065)	9	41701	46065	1.779	10440.435	359.993	11.953	0	0.006	1.334	None
(ID46065 : ID49356)	9	46065	49356	2.060	10680.445	360.728	13.075	0	0.006	1.435	None
(ID49356 : ID48279)	9	49356	48279	4.538	10920.455	361.940	13.317	0	0.009	2.130	None
(ID48279 : ID44984)	9	48279	44984	9.988	11160.465	364.415	12.395	0	0.013	3.160	None
(ID44984 : ID50445)	9	44984	50445	0.622	11400.475	366.061	11.540	0	0.003	0.789	None
(ID50445 : ID51519)	9	50445	51519	3.159	11640.485	367.087	11.068	0	0.007	1.777	None
(ID51519 : ID52608)	9	51519	52608	2.751	11880.495	368.673	10.526	0	0.007	1.659	None
(ID52608 : ID56992)	9	52608	56992	5.297	12120.505	368.525	9.315	0	0.010	2.302	None
(ID56992 : ID53715)	9	56992	53715	0.318	12360.515	367.946	8.610	0	0.002	0.564	None
(ID53715 : ID55888)	9	53715	55888	2.815	12600.525	368.721	8.006	0	0.007	1.678	None
(ID55888 : ID54787)	9	55888	54787	7.204	12840.535	368.528	8.482	0	0.011	2.684	None
(ID54787 : ID58087)	9	54787	58087	2.438	13080.545	368.466	9.174	0	0.007	1.561	None
(ID58087 : ID60275)	9	58087	60275	3.821	13320.555	368.376	9.375	0	0.008	1.955	None
(ID60275 : ID61368)	9	60275	61368	2.187	13560.565	367.843	10.747	0	0.006	1.479	None
(ID61368 : ID59175)	9	61368	59175	3.008	13800.575	368.851	11.747	0	0.007	1.734	None
(ID59175 : ID62477)	9	59175	62477	2.796	14040.585	370.505	11.990	0	0.007	1.672	None
(ID62477 : ID63562)	9	62477	63562	1.917	14280.595	371.429	12.634	0	0.006	1.385	None
(ID63562 : ID64647)	9	63562	64647	5.105	14520.605	372.379	14.051	0	0.009	2.259	None
(ID64647 : ID65748)	9	64647	65748	0.637	14760.615	372.885	14.962	0	0.003	0.798	None
(ID65748 : ID66816)	9	65748	66816	0.783	15000.625	372.184	14.866	0	0.004	0.885	None
(ID66816 : ID69040)	9	66816	69040	0.258	15240.635	371.967	14.809	0	0.002	0.508	None
(ID69040 : ID75700)	9	69040	75700	6.043	15480.645	372.301	16.240	0	0.010	2.458	None
(ID75700 : ID70148)	9	75700	70148	1.725	15720.655	372.895	17.981	0	0.005	1.313	None
(ID70148 : ID67930)	9	70148	67930	14.327	15960.665	373.123	16.623	0	0.016	3.785	None
(ID67930 : ID72356)	9	67930	72356	0.128	16200.675	373.064	14.884	0	0.001	0.358	None
(ID72356 : ID71243)	9	72356	71243	0.945	16440.685	372.873	14.643	0	0.004	0.972	None
(ID71243 : ID74589)	9	71243	74589	0.542	16680.695	372.627	14.621	0	0.003	0.736	None
(ID74589 : ID73449)	9	74589	73449	0.606	16920.705	372.912	14.676	0	0.003	0.778	None
(ID73449 : ID76795)	9	73449	76795	5.908	17160.715	373.089	13.152	0	0.010	2.431	None
(ID76795 : ID77917)	9	76795	77917	0.507	17400.725	372.678	11.980	0	0.003	0.712	None
(ID77917 : ID79036)	9	77917	79036	1.153	17640.735	372.522	11.523	0	0.004	1.074	None
(ID79036 : ID80154)	9	79036	80154	0.395	17880.745	372.911	10.773	0	0.003	0.628	None
(ID80154 : ID82379)	9	80154	82379	1.038	18120.755	372.601	10.421	0	0.004	1.019	None
(ID82379 : ID81267)	9	82379	81267	0.460	18360.765	371.801	10.163	0	0.003	0.678	None
(ID81267 : ID84606)	9	81267	84606	3.270	18600.775	370.684	9.619	0	0.008	1.808	None
(ID84606 : ID83487)	9	84606	83487	0.224	18840.785	370.045	9.074	0	0.002	0.473	None
(ID83487 : ID89141)	9	83487	89141	5.719	19080.795	370.815	7.879	0	0.010	2.392	None
(ID89141 : ID85716)	9	89141	85716	3.648	19320.805	372.147	6.235	0	0.008	1.910	None
(ID85716 : ID87989)	9	85716	87989	0.618	19560.815	373.214	5.413	0	0.003	0.786	None
(ID87989 : ID86839)	9	87989	86839	3.000	19800.825	373.967	4.443	0	0.007	1.732	None
(ID86839 : ID89406)	9	86839	89406	1.135	20040.835	374.564	3.184	0	0.004	1.065	None
(ID89406 : ID91371)	9	89406	91371	10.599	20280.845	373.812	1.340	0	0.014	3.256	None
(ID91371 : ID92496)	9	91371	92496	10.653	20520.855	372.096	1.427	0	0.014	3.264	None
(ID92496 : ID93642)	9	92496	93642	2.983	20760.865	372.059	3.273	0	0.007	1.727	None
(ID93642 : ID95884)	9	93642	95884	0.631	21000.875	373.185	3.834	0	0.003	0.794	None
(ID95884 : ID97014)	9	95884	97014	1.534	21240.885	374.019	3.565	0	0.005	1.238	None
(ID97014 : ID94773)	9	97014	94773	3.181	21480.895	375.239	3.626	0	0.007	1.784	None
(ID94773 : ID99225)	9	94773	99225	1.031	21720.905	375.754	3.652	0	0.004	1.016	None
(ID99225 : ID98118)	9	99225	98118	3.002	21960.915	374.812	2.696	0	0.007	1.733	None
(ID98118 : ID100331)	9	98118	100331	4.827	22200.925	374.004	1.093	0	0.009	2.197	None
(ID100331 : ID102556)	9	100331	102556	0.041	22440.935	373.797	0.000	0	8.412E-4	0.202	None
(ID11280 : ID5380)	10	11280	5380	0.163	120.005	385.607	0.000	0	0.002	0.404	None
(ID11281 : ID5381)	11	11281	5381	4.932	120.005	403.676	0.000	0	0.009	2.221	None
(ID5381 : ID3394)	11	5381	3394	17.787	360.015	402.776	2.098	0	0.018	4.217	None
(ID3394 : ID10321)	11	3394	10321	5.792	600.025	402.402	5.248	0	0.010	2.407	None
(ID11282 : ID5386)	12	11282	5386	7.630	120.005	68.781	3.099	0	0.012	2.762	None
(ID5386 : ID3392)	12	5386	3392	20.525	360.015	67.449	4.152	0	0.019	4.530	None
(ID3392 : ID10310)	12	3392	10310	0.714	600.025	65.553	3.980	0	0.004	0.845	None
(ID10310 : ID431)	12	10310	431	2.795	840.035	66.672	4.140	0	0.007	1.672	None
(ID431 : ID6560)	12	431	6560	6.246	1080.045	68.603	4.918	0	0.010	2.499	None
(ID6560 : ID8341)	12	6560	8341	1.340	1320.055	70.345	5.465	0	0.005	1.157	None
(ID8341 : ID9318)	12	8341	9318	0.482	1560.065	71.249	5.536	0	0.003	0.694	None
(ID9318 : ID5571)	12	9318	5571	7.546	1800.075	72.841	4.904	0	0.011	2.747	None
(ID5571 : ID1409)	12	5571	1409	1.091	2040.085	73.573	4.286	0	0.004	1.045	None
(ID1409 : ID2397)	12	1409	2397	10.368	2280.095	74.340	5.202	0	0.013	3.220	None
(ID2397 : ID4375)	12	2397	4375	1.455	2520.105	76.027	6.620	0	0.005	1.206	None
(ID4375 : ID12260)	12	4375	12260	1.592	2760.115	77.039	6.913	0	0.005	1.262	None
(ID12260 : ID18441)	12	12260	18441	2.056	3000.125	78.284	6.422	0	0.006	1.434	None
(ID18441 : ID13277)	12	18441	13277	4.168	3240.135	79.603	6.846	0	0.009	2.042	None
(ID13277 : ID14294)	12	13277	14294	1.261	3480.145	80.335	7.045	0	0.005	1.123	None
(ID14294 : ID23658)	12	14294	23658	2.328	3720.155	80.562	5.744	0	0.006	1.526	None
(ID23658 : ID15299)	12	23658	15299	0.649	3960.165	80.452	4.721	0	0.003	0.806	None
(ID15299 : ID16357)	12	15299	16357	19.383	4200.175	80.848	6.532	0	0.018	4.403	None
(ID11284 : ID5383)	13	11284	5383	0.012	120.005	207.263	2.718	0	4.487E-4	0.108	None
(ID5383 : ID3397)	13	5383	3397	15.590	360.015	208.847	3.833	0	0.016	3.948	None
(ID3397 : ID10311)	13	3397	10311	11.049	600.025	208.875	4.437	0	0.014	3.324	None
(ID10311 : ID437)	13	10311	437	4.650	840.035	207.121	4.933	0	0.009	2.156	None
(ID437 : ID6576)	13	437	6576	29.704	1080.045	208.325	8.334	0	0.023	5.450	None
(ID11285 : ID5384)	14	11285	5384	6.584	120.005	363.622	3.212	0	0.011	2.566	None
(ID5384 : ID3393)	14	5384	3393	8.430	360.015	360.990	3.659	0	0.012	2.903	None
(ID3393 : ID10317)	14	3393	10317	5.407	600.025	358.524	4.519	0	0.010	2.325	None
(ID10317 : ID432)	14	10317	432	0.429	840.035	357.104	4.732	0	0.003	0.655	None
(ID432 : ID6557)	14	432	6557	2.447	1080.045	356.021	4.524	0	0.007	1.564	None
(ID6557 : ID8336)	14	6557	8336	1.578	1320.055	354.659	4.208	0	0.005	1.256	None
(ID11286 : ID5393)	15	11286	5393	2.307	120.005	94.761	4.960	0	0.006	1.519	None
(ID5393 : ID3403)	15	5393	3403	2.348	360.015	95.513	6.040	0	0.006	1.532	None
(ID3403 : ID10327)	15	3403	10327	1.166	600.025	95.958	6.842	0	0.004	1.080	None
(ID10327 : ID441)	15	10327	441	0.819	840.035	96.087	7.569	0	0.004	0.905	None
(ID441 : ID6573)	15	441	6573	3.593	1080.045	96.924	8.647	0	0.008	1.896	None
(ID6573 : ID8352)	15	6573	8352	3.389	1320.055	98.273	9.245	0	0.008	1.841	None
(ID8352 : ID9332)	15	8352	9332	1.439	1560.065	99.632	9.390	0	0.005	1.200	None
(ID11287 : ID5385)	16	11287	5385	0.731	120.005	227.208	4.077	0	0.004	0.855	None
(ID11288 : ID5376)	17	11288	5376	21.179	120.005	294.266	2.248	0	0.019	4.602	None
(ID5376 : ID3386)	17	5376	3386	0.367	360.015	294.455	0.000	0	0.003	0.606	None
(ID3386 : ID10314)	17	3386	10314	22.018	600.025	293.290	2.182	0	0.020	4.692	None
(ID10314 : ID421)	17	10314	421	24.408	840.035	291.272	2.182	0	0.021	4.940	None
(ID421 : ID6553)	17	421	6553	25.451	1080.045	287.687	0.687	0	0.021	5.045	None
(ID6553 : ID8335)	17	6553	8335	7.786	1320.055	285.869	2.630	0	0.012	2.790	None
(ID8335 : ID9312)	17	8335	9312	5.146	1560.065	286.447	2.751	0	0.009	2.268	None
(ID9312 : ID5560)	17	9312	5560	2.910	1800.075	286.145	0.809	0	0.007	1.706	None
(ID5560 : ID1401)	17	5560	1401	3.301	2040.085	284.966	0.000	0	0.008	1.817	None
(ID1401 : ID2380)	17	1401	2380	9.171	2280.095	285.572	0.000	0	0.013	3.028	None
(ID2380 : ID4350)	17	2380	4350	0.367	2520.105	286.783	0.000	0	0.003	0.606	None
(ID4350 : ID12239)	17	4350	12239	29.713	2760.115	283.755	0.000	0	0.023	5.451	None
(ID12239 : ID18426)	17	12239	18426	8.722	3000.125	281.603	1.361	0	0.012	2.953	None
(ID18426 : ID13253)	17	18426	13253	8.555	3240.135	282.713	1.361	0	0.012	2.925	None
(ID13253 : ID14273)	17	13253	14273	0.163	3480.145	283.452	0.000	0	0.002	0.404	None
(ID14273 : ID23650)	17	14273	23650	6.257	3720.155	283.353	1.214	0	0.010	2.501	None
(ID23650 : ID15298)	17	23650	15298	3.464	3960.165	282.563	3.220	0	0.008	1.861	None
(ID15298 : ID16341)	17	15298	16341	0.107	4200.175	281.911	3.997	0	0.001	0.327	None
(ID16341 : ID22599)	17	16341	22599	0.178	4440.185	281.571	3.867	0	0.002	0.422	None
(ID22599 : ID20517)	17	22599	20517	1.103	4680.195	280.969	4.061	0	0.004	1.050	None
(ID20517 : ID21568)	17	20517	21568	0.038	4920.205	280.621	4.431	0	8.113E-4	0.195	None
(ID21568 : ID19475)	17	21568	19475	0.150	5160.215	280.885	4.537	0	0.002	0.387	None
(ID19475 : ID17400)	17	19475	17400	2.083	5400.225	280.354	4.643	0	0.006	1.443	None
(ID17400 : ID24696)	17	17400	24696	0.094	5640.235	279.741	4.591	0	0.001	0.307	None
(ID24696 : ID25734)	17	24696	25734	0.700	5880.245	280.119	4.162	0	0.003	0.837	None
(ID25734 : ID29922)	17	25734	29922	4.759	6120.255	280.713	2.802	0	0.009	2.182	None
(ID29922 : ID27832)	17	29922	27832	4.229	6360.265	281.152	2.781	0	0.009	2.057	None
(ID27832 : ID30962)	17	27832	30962	0.005	6600.275	281.237	3.801	0	2.806E-4	0.067	None
(ID30962 : ID32012)	17	30962	32012	2.440	6840.285	281.553	4.498	0	0.007	1.562	None
(ID32012 : ID26779)	17	32012	26779	0.694	7080.295	281.717	4.823	0	0.003	0.833	None
(ID26779 : ID28866)	17	26779	28866	0.387	7320.305	281.622	4.152	0	0.003	0.622	None
(ID28866 : ID36291)	17	28866	36291	0.002	7560.315	281.723	3.870	0	1.621E-4	0.039	None
(ID36291 : ID35222)	17	36291	35222	0.878	7800.325	282.166	4.068	0	0.004	0.937	None
(ID35222 : ID33077)	17	35222	33077	1.932	8040.335	281.951	4.503	0	0.006	1.390	None
(ID33077 : ID34151)	17	33077	34151	3.319	8280.345	280.395	4.708	0	0.008	1.822	None
(ID34151 : ID37341)	17	34151	37341	3.350	8520.355	280.396	4.568	0	0.008	1.830	None
(ID37341 : ID38433)	17	37341	38433	2.321	8760.365	281.458	5.223	0	0.006	1.523	None
(ID38433 : ID39523)	17	38433	39523	3.718	9000.375	281.111	6.795	0	0.008	1.928	None
(ID39523 : ID40611)	17	39523	40611	1.178	9240.385	280.182	7.950	0	0.005	1.086	None
(ID40611 : ID43867)	17	40611	43867	0.165	9480.395	279.871	8.116	0	0.002	0.407	None
(ID43867 : ID47161)	17	43867	47161	4.356	9720.405	281.024	7.796	0	0.009	2.087	None
(ID47161 : ID42775)	17	47161	42775	0.413	9960.415	282.360	7.538	0	0.003	0.643	None
(ID42775 : ID41684)	17	42775	41684	1.804	10200.425	282.570	6.770	0	0.006	1.343	None
(ID41684 : ID46038)	17	41684	46038	2.355	10440.435	283.174	5.786	0	0.006	1.535	None
(ID46038 : ID49327)	17	46038	49327	0.596	10680.445	283.984	5.836	0	0.003	0.772	None
(ID49327 : ID48248)	17	49327	48248	3.478	10920.455	285.029	6.181	0	0.008	1.865	None
(ID48248 : ID44963)	17	48248	44963	1.120	11160.465	286.432	6.398	0	0.004	1.058	None
(ID44963 : ID50428)	17	44963	50428	1.999	11400.475	287.053	5.947	0	0.006	1.414	None
(ID50428 : ID51493)	17	50428	51493	0.683	11640.485	287.563	5.054	0	0.003	0.827	None
(ID51493 : ID52586)	17	51493	52586	0.179	11880.495	288.132	4.815	0	0.002	0.423	None
(ID52586 : ID56976)	17	52586	56976	1.135	12120.505	287.811	4.714	0	0.004	1.065	None
(ID56976 : ID53701)	17	56976	53701	1.965	12360.515	287.935	4.903	0	0.006	1.402	None
(ID53701 : ID55883)	17	53701	55883	1.064	12600.525	288.496	5.665	0	0.004	1.032	None
(ID55883 : ID54785)	17	55883	54785	1.881	12840.535	288.030	6.747	0	0.006	1.371	None
(ID54785 : ID58080)	17	54785	58080	0.124	13080.545	287.828	7.363	0	0.001	0.352	None
(ID58080 : ID60270)	17	58080	60270	3.105	13320.555	287.449	8.091	0	0.007	1.762	None
(ID60270 : ID61361)	17	60270	61361	1.380	13560.565	287.096	9.332	0	0.005	1.175	None
(ID61361 : ID59170)	17	61361	59170	0.881	13800.575	287.379	10.347	0	0.004	0.939	None
(ID59170 : ID62475)	17	59170	62475	1.726	14040.585	288.088	11.013	0	0.005	1.314	None
(ID62475 : ID63553)	17	62475	63553	0.319	14280.595	288.582	10.968	0	0.002	0.565	None
(ID63553 : ID64631)	17	63553	64631	0.639	14520.605	288.845	10.788	0	0.003	0.799	None
(ID64631 : ID65726)	17	64631	65726	1.775	14760.615	288.820	10.339	0	0.006	1.332	None
(ID65726 : ID66799)	17	65726	66799	1.378	15000.625	288.676	9.301	0	0.005	1.174	None
(ID66799 : ID69023)	17	66799	69023	0.183	15240.635	288.856	8.974	0	0.002	0.428	None
(ID69023 : ID75677)	17	69023	75677	0.701	15480.645	289.157	9.304	0	0.003	0.837	None
(ID75677 : ID70119)	17	75677	70119	0.456	15720.655	289.800	9.671	0	0.003	0.675	None
(ID70119 : ID67922)	17	70119	67922	11.346	15960.665	289.484	11.488	0	0.014	3.368	None
(ID67922 : ID72349)	17	67922	72349	0.405	16200.675	289.196	12.917	0	0.003	0.636	None
(ID72349 : ID71233)	17	72349	71233	3.951	16440.685	288.716	12.113	0	0.008	1.988	None
(ID71233 : ID74582)	17	71233	74582	3.009	16680.695	288.458	12.179	0	0.007	1.735	None
(ID74582 : ID73440)	17	74582	73440	0.569	16920.705	289.085	12.535	0	0.003	0.754	None
(ID73440 : ID76792)	17	73440	76792	1.815	17160.715	289.768	11.796	0	0.006	1.347	None
(ID76792 : ID77910)	17	76792	77910	1.896	17400.725	289.895	10.870	0	0.006	1.377	None
(ID77910 : ID79025)	17	77910	79025	5.037	17640.735	290.285	9.558	0	0.009	2.244	None
(ID79025 : ID80142)	17	79025	80142	0.486	17880.745	290.840	8.555	0	0.003	0.697	None
(ID80142 : ID82368)	17	80142	82368	0.723	18120.755	290.646	8.743	0	0.004	0.850	None
(ID82368 : ID81265)	17	82368	81265	0.520	18360.765	290.876	9.484	0	0.003	0.721	None
(ID81265 : ID84613)	17	81265	84613	1.280	18600.775	291.273	10.320	0	0.005	1.131	None
(ID84613 : ID83493)	17	84613	83493	0.453	18840.785	291.833	10.752	0	0.003	0.673	None
(ID83493 : ID89146)	17	83493	89146	5.140	19080.795	291.283	9.949	0	0.009	2.267	None
(ID89146 : ID85723)	17	89146	85723	0.597	19320.805	290.533	8.864	0	0.003	0.772	None
(ID85723 : ID87996)	17	85723	87996	0.934	19560.815	290.826	8.046	0	0.004	0.966	None
(ID87996 : ID86850)	17	87996	86850	0.395	19800.825	290.872	7.302	0	0.003	0.628	None
(ID86850 : ID89427)	17	86850	89427	1.484	20040.835	290.772	6.404	0	0.005	1.218	None
(ID89427 : ID91384)	17	89427	91384	0.309	20280.845	290.631	5.569	0	0.002	0.556	None
(ID91384 : ID92510)	17	91384	92510	0.944	20520.855	290.369	5.818	0	0.004	0.972	None
(ID92510 : ID93651)	17	92510	93651	5.182	20760.865	291.394	6.126	0	0.009	2.276	None
(ID93651 : ID95887)	17	93651	95887	2.089	21000.875	291.887	5.608	0	0.006	1.445	None
(ID95887 : ID97021)	17	95887	97021	0.418	21240.885	291.576	5.295	0	0.003	0.647	None
(ID97021 : ID94776)	17	97021	94776	3.801	21480.895	292.807	4.983	0	0.008	1.950	None
(ID94776 : ID99227)	17	94776	99227	0.150	21720.905	293.646	4.453	0	0.002	0.387	None
(ID99227 : ID98122)	17	99227	98122	1.981	21960.915	294.278	4.315	0	0.006	1.407	None
(ID98122 : ID100344)	17	98122	100344	0.259	22200.925	294.732	4.415	0	0.002	0.509	None
(ID100344 : ID102561)	17	100344	102561	2.209	22440.935	294.174	3.796	0	0.006	1.486	None
(ID102561 : ID101446)	17	102561	101446	10.220	22680.945	294.210	1.561	0	0.013	3.197	None
(ID101446 : ID104735)	17	101446	104735	1.467	22920.955	295.161	0.000	0	0.005	1.211	None
(ID104735 : ID103646)	17	104735	103646	0.163	23160.965	295.969	0.000	0	0.002	0.404	None
(ID103646 : ID105838)	17	103646	105838	0.367	23400.975	296.474	0.000	0	0.003	0.606	None
(ID105838 : ID106927)	17	105838	106927	0.041	23640.985	296.877	0.000	0	8.412E-4	0.202	None
(ID106927 : ID108008)	17	106927	108008	0.041	23880.995	297.079	0.000	0	8.412E-4	0.202	None
(ID108008 : ID109119)	17	108008	109119	1.467	24121.005	296.575	0.000	0	0.005	1.211	None
(ID109119 : ID110218)	17	109119	110218	0.041	24361.015	295.868	0.000	0	8.412E-4	0.202	None
(ID110218 : ID112415)	17	110218	112415	0.367	24601.025	295.464	0.000	0	0.003	0.606	None
(ID112415 : ID111317)	17	112415	111317	0.041	24841.035	295.060	0.000	0	8.412E-4	0.202	None
(ID111317 : ID114603)	17	111317	114603	0.652	25081.045	294.556	0.000	0	0.003	0.808	None
(ID114603 : ID116807)	17	114603	116807	1.019	25321.055	293.647	0.000	0	0.004	1.009	None
(ID116807 : ID113516)	17	116807	113516	0.652	25561.065	292.739	0.000	0	0.003	0.808	None
(ID113516 : ID115694)	17	113516	115694	0.163	25801.075	292.133	0.000	0	0.002	0.404	None
(ID11290 : ID5390)	18	11290	5390	4.188	120.005	393.110	4.894	0	0.009	2.046	None
(ID5390 : ID3400)	18	5390	3400	0.045	360.015	392.092	5.327	0	8.859E-4	0.213	None
(ID3400 : ID10318)	18	3400	10318	0.474	600.025	391.696	5.400	0	0.003	0.688	None
(ID10318 : ID438)	18	10318	438	1.181	840.035	391.684	5.812	0	0.005	1.087	None
(ID438 : ID6562)	18	438	6562	1.944	1080.045	392.704	6.130	0	0.006	1.394	None
(ID6562 : ID8349)	18	6562	8349	5.415	1320.055	393.006	7.115	0	0.010	2.327	None
(ID8349 : ID9326)	18	8349	9326	2.564	1560.065	392.116	7.590	0	0.007	1.601	None
(ID9326 : ID5580)	18	9326	5580	2.789	1800.075	390.782	7.062	0	0.007	1.670	None
(ID5580 : ID1419)	18	5580	1419	6.001	2040.085	388.769	7.469	0	0.010	2.450	None
(ID1419 : ID2415)	18	1419	2415	14.441	2280.095	387.037	9.602	0	0.016	3.800	None
(ID2415 : ID4395)	18	2415	4395	4.577	2520.105	387.335	12.077	0	0.009	2.139	None
(ID4395 : ID12276)	18	4395	12276	1.354	2760.115	388.733	12.552	0	0.005	1.164	None
(ID12276 : ID18463)	18	12276	18463	6.030	3000.125	390.034	13.344	0	0.010	2.456	None
(ID18463 : ID13292)	18	18463	13292	9.452	3240.135	392.205	13.732	0	0.013	3.074	None
(ID11291 : ID5392)	19	11291	5392	5.917	120.005	50.977	5.210	0	0.010	2.433	None
(ID5392 : ID3398)	19	5392	3398	1.399	360.015	52.694	5.411	0	0.005	1.183	None
(ID3398 : ID10315)	19	3398	10315	0.424	600.025	53.009	5.016	0	0.003	0.651	None
(ID10315 : ID412)	19	10315	412	23.102	840.035	52.828	2.402	0	0.020	4.806	None
(ID412 : ID6537)	19	412	6537	5.869	1080.045	54.106	0.000	0	0.010	2.423	None
(ID6537 : ID8317)	19	6537	8317	44.387	1320.055	51.986	0.000	0	0.028	6.662	None
(ID8317 : ID9297)	19	8317	9297	2.609	1560.065	49.463	0.000	0	0.007	1.615	None
(ID11292 : ID5389)	20	11292	5389	0.306	120.005	320.335	5.071	0	0.002	0.553	None
(ID5389 : ID3399)	20	5389	3399	0.622	360.015	320.524	5.378	0	0.003	0.789	None
(ID3399 : ID10325)	20	3399	10325	4.409	600.025	321.634	6.239	0	0.009	2.100	None
(ID10325 : ID442)	20	10325	442	5.547	840.035	323.189	7.834	0	0.010	2.355	None
(ID442 : ID6563)	20	442	6563	23.811	1080.045	321.892	7.470	0	0.020	4.880	None
(ID6563 : ID8342)	20	6563	8342	0.790	1320.055	320.089	5.955	0	0.004	0.889	None
(ID8342 : ID9316)	20	8342	9316	15.078	1560.065	318.531	5.148	0	0.016	3.883	None
(ID9316 : ID5572)	20	9316	5572	0.468	1800.075	316.373	4.455	0	0.003	0.684	None
(ID5572 : ID1402)	20	5572	1402	20.550	2040.085	315.318	2.130	0	0.019	4.533	None
(ID1402 : ID2409)	20	1402	2409	118.782	2280.095	316.183	5.197	0	0.045	10.899	None
(ID2409 : ID4383)	20	2409	4383	0.794	2520.105	318.202	10.160	0	0.004	0.891	None
(ID4383 : ID12263)	20	4383	12263	7.018	2760.115	319.818	9.450	0	0.011	2.649	None
(ID12263 : ID18449)	20	12263	18449	3.400	3000.125	321.899	9.340	0	0.008	1.844	None
(ID18449 : ID13284)	20	18449	13284	2.617	3240.135	323.481	10.042	0	0.007	1.618	None
(ID13284 : ID14299)	20	13284	14299	3.774	3480.145	324.686	9.527	0	0.008	1.943	None
(ID14299 : ID23671)	20	14299	23671	0.959	3720.155	324.905	9.098	0	0.004	0.979	None
(ID23671 : ID15319)	20	23671	15319	1.301	3960.165	324.086	9.513	0	0.005	1.141	None
(ID15319 : ID16363)	20	15319	16363	6.470	4200.175	322.443	10.190	0	0.011	2.544	None
(ID16363 : ID22619)	20	16363	22619	1.466	4440.185	321.829	10.478	0	0.005	1.211	None
(ID22619 : ID20539)	20	22619	20539	3.116	4680.195	322.046	10.932	0	0.007	1.765	None
(ID20539 : ID21594)	20	20539	21594	1.308	4920.205	322.090	12.276	0	0.005	1.144	None
(ID21594 : ID19501)	20	21594	19501	0.364	5160.215	322.610	12.581	0	0.003	0.603	None
(ID19501 : ID17422)	20	19501	17422	5.065	5400.225	321.998	11.650	0	0.009	2.251	None
(ID17422 : ID24722)	20	17422	24722	2.489	5640.235	321.925	11.061	0	0.007	1.578	None
(ID24722 : ID25754)	20	24722	25754	2.243	5880.245	322.511	10.489	0	0.006	1.498	None
(ID25754 : ID29950)	20	25754	29950	0.185	6120.255	322.457	9.932	0	0.002	0.430	None
(ID29950 : ID27860)	20	29950	27860	0.159	6360.265	322.473	10.260	0	0.002	0.398	None
(ID27860 : ID30982)	20	27860	30982	0.897	6600.275	321.928	10.216	0	0.004	0.947	None
(ID30982 : ID32031)	20	30982	32031	1.102	6840.285	321.899	10.354	0	0.004	1.050	None
(ID32031 : ID26796)	20	32031	26796	0.933	7080.295	322.350	10.215	0	0.004	0.966	None
(ID26796 : ID28885)	20	26796	28885	0.969	7320.305	321.917	9.820	0	0.004	0.984	None
(ID28885 : ID36311)	20	28885	36311	0.154	7560.315	321.610	9.823	0	0.002	0.392	None
(ID36311 : ID35241)	20	36311	35241	0.119	7800.325	321.940	9.659	0	0.001	0.345	None
(ID35241 : ID33092)	20	35241	33092	0.065	8040.335	322.157	9.467	0	0.001	0.254	None
(ID33092 : ID34171)	20	33092	34171	7.007	8280.345	321.266	10.274	0	0.011	2.647	None
(ID34171 : ID37366)	20	34171	37366	1.288	8520.355	320.877	11.192	0	0.005	1.135	None
(ID37366 : ID38452)	20	37366	38452	1.972	8760.365	321.208	11.857	0	0.006	1.404	None
(ID38452 : ID39536)	20	38452	39536	1.274	9000.375	320.416	12.621	0	0.005	1.129	None
(ID39536 : ID40626)	20	39536	40626	0.824	9240.385	319.426	12.852	0	0.004	0.908	None
(ID40626 : ID43888)	20	40626	43888	2.883	9480.395	319.561	13.608	0	0.007	1.698	None
(ID43888 : ID47174)	20	43888	47174	2.828	9720.405	320.488	13.474	0	0.007	1.682	None
(ID47174 : ID42790)	20	47174	42790	0.462	9960.415	321.002	12.412	0	0.003	0.680	None
(ID42790 : ID41704)	20	42790	41704	1.694	10200.425	321.542	12.637	0	0.005	1.301	None
(ID41704 : ID46068)	20	41704	46068	1.679	10440.435	322.546	12.976	0	0.005	1.296	None
(ID46068 : ID49344)	20	46068	49344	3.155	10680.445	323.559	11.994	0	0.007	1.776	None
(ID49344 : ID48273)	20	49344	48273	2.244	10920.455	324.304	11.859	0	0.006	1.498	None
(ID48273 : ID44989)	20	48273	44989	3.030	11160.465	325.464	12.840	0	0.007	1.741	None
(ID44989 : ID50460)	20	44989	50460	0.678	11400.475	326.508	13.499	0	0.003	0.823	None
(ID50460 : ID51531)	20	50460	51531	1.448	11640.485	327.315	14.020	0	0.005	1.203	None
(ID51531 : ID52619)	20	51531	52619	8.577	11880.495	329.147	13.455	0	0.012	2.929	None
(ID52619 : ID57010)	20	52619	57010	3.299	12120.505	329.791	13.375	0	0.008	1.816	None
(ID57010 : ID53731)	20	57010	53731	0.233	12360.515	329.359	14.203	0	0.002	0.483	None
(ID53731 : ID55911)	20	53731	55911	0.881	12600.525	329.782	14.764	0	0.004	0.939	None
(ID55911 : ID54812)	20	55911	54812	3.431	12840.535	329.719	16.040	0	0.008	1.852	None
(ID54812 : ID58107)	20	54812	58107	2.271	13080.545	329.877	16.320	0	0.006	1.507	None
(ID58107 : ID60294)	20	58107	60294	2.427	13320.555	329.640	16.069	0	0.006	1.558	None
(ID60294 : ID61385)	20	60294	61385	1.457	13560.565	329.346	16.858	0	0.005	1.207	None
(ID61385 : ID59197)	20	61385	59197	2.941	13800.575	330.282	17.979	0	0.007	1.715	None
(ID59197 : ID62500)	20	59197	62500	0.899	14040.585	330.744	19.122	0	0.004	0.948	None
(ID11293 : ID5394)	21	11293	5394	6.124	120.005	413.911	5.515	0	0.010	2.475	None
(ID5394 : ID3404)	21	5394	3404	1.023	360.015	412.378	6.336	0	0.004	1.012	None
(ID3404 : ID10324)	21	3404	10324	7.862	600.025	410.524	6.740	0	0.012	2.804	None
(ID10324 : ID430)	21	10324	430	8.129	840.035	409.541	5.583	0	0.012	2.851	None
(ID430 : ID6554)	21	430	6554	2.942	1080.045	410.024	3.362	0	0.007	1.715	None
(ID6554 : ID8337)	21	6554	8337	6.576	1320.055	409.257	3.470	0	0.011	2.564	None
(ID8337 : ID9320)	21	8337	9320	4.292	1560.065	407.554	5.017	0	0.009	2.072	None
(ID9320 : ID5574)	21	9320	5574	23.868	1800.075	404.264	5.797	0	0.020	4.885	None
(ID5574 : ID1411)	21	5574	1411	22.398	2040.085	399.505	5.548	0	0.020	4.733	None
(ID1411 : ID2394)	21	1411	2394	5.337	2280.095	396.048	4.880	0	0.010	2.310	None
(ID2394 : ID4367)	21	2394	4367	0.182	2520.105	394.737	4.538	0	0.002	0.427	None
(ID4367 : ID12248)	21	4367	12248	1.071	2760.115	394.069	4.255	0	0.004	1.035	None
(ID12248 : ID18435)	21	12248	18435	6.681	3000.125	392.382	4.578	0	0.011	2.585	None
(ID18435 : ID13268)	21	18435	13268	2.352	3240.135	391.901	4.791	0	0.006	1.534	None
(ID13268 : ID14286)	21	13268	14286	1.265	3480.145	393.179	4.491	0	0.005	1.125	None
(ID14286 : ID23657)	21	14286	23657	6.864	3720.155	395.048	4.553	0	0.011	2.620	None
(ID23657 : ID15304)	21	23657	15304	0.514	3960.165	396.678	4.793	0	0.003	0.717	None
(ID11294 : ID5387)	22	11294	5387	13.041	120.005	197.593	4.941	0	0.015	3.611	None
(ID5387 : ID3396)	22	5387	3396	2.894	360.015	196.811	4.346	0	0.007	1.701	None
(ID3396 : ID10316)	22	3396	10316	4.991	600.025	196.509	4.685	0	0.009	2.234	None
(ID10316 : ID429)	22	10316	429	0.420	840.035	195.317	4.456	0	0.003	0.648	None
(ID429 : ID6558)	22	429	6558	1.197	1080.045	194.911	4.580	0	0.005	1.094	None
(ID6558 : ID8333)	22	6558	8333	9.200	1320.055	195.556	3.854	0	0.013	3.033	None
(ID8333 : ID9315)	22	8333	9315	1.574	1560.065	196.216	3.233	0	0.005	1.254	None
(ID9315 : ID5569)	22	9315	5569	0.821	1800.075	196.328	3.622	0	0.004	0.906	None
(ID5569 : ID1408)	22	5569	1408	1.577	2040.085	196.126	3.455	0	0.005	1.256	None
(ID1408 : ID2392)	22	1408	2392	1.346	2280.095	195.822	3.924	0	0.005	1.160	None
(ID2392 : ID4365)	22	2392	4365	4.756	2520.105	197.206	4.150	0	0.009	2.181	None
(ID4365 : ID12249)	22	4365	12249	0.109	2760.115	198.304	4.055	0	0.001	0.330	None
(ID12249 : ID18430)	22	12249	18430	1.108	3000.125	198.868	4.174	0	0.004	1.053	None
(ID18430 : ID13266)	22	18430	13266	1.027	3240.135	199.899	4.152	0	0.004	1.013	None
(ID13266 : ID14288)	22	13266	14288	0.554	3480.145	200.717	4.375	0	0.003	0.744	None
(ID14288 : ID23652)	22	14288	23652	1.746	3720.155	200.452	4.255	0	0.006	1.321	None
(ID23652 : ID15296)	22	23652	15296	0.770	3960.165	199.612	3.581	0	0.004	0.877	None
(ID15296 : ID16339)	22	15296	16339	2.284	4200.175	198.624	3.448	0	0.006	1.511	None
(ID16339 : ID22585)	22	16339	22585	13.866	4440.185	197.573	1.833	0	0.016	3.724	None
(ID22585 : ID20500)	22	22585	20500	0.652	4680.195	196.841	0.000	0	0.003	0.808	None
(ID20500 : ID21552)	22	20500	21552	0.367	4920.205	196.741	0.000	0	0.003	0.606	None
(ID21552 : ID19455)	22	21552	19455	0.367	5160.215	197.346	0.000	0	0.003	0.606	None
(ID19455 : ID17382)	22	19455	17382	1.997	5400.225	196.942	0.000	0	0.006	1.413	None
(ID17382 : ID24681)	22	17382	24681	1.019	5640.235	196.741	0.000	0	0.004	1.009	None
(ID11295 : ID5395)	23	11295	5395	0.255	120.005	344.268	6.282	0	0.002	0.505	None
(ID5395 : ID3405)	23	5395	3405	0.099	360.015	344.005	6.575	0	0.001	0.315	None
(ID3405 : ID10335)	23	3405	10335	45.648	600.025	346.391	8.891	0	0.028	6.756	None
(ID10335 : ID452)	23	10335	452	0.844	840.035	348.669	11.521	0	0.004	0.919	None
(ID452 : ID6580)	23	452	6580	0.095	1080.045	348.283	11.839	0	0.001	0.307	None
(ID6580 : ID8355)	23	6580	8355	1.017	1320.055	348.381	11.325	0	0.004	1.009	None
(ID8355 : ID9333)	23	8355	9333	1.613	1560.065	348.329	10.313	0	0.005	1.270	None
(ID9333 : ID5582)	23	9333	5582	2.838	1800.075	347.996	8.906	0	0.007	1.684	None
(ID11296 : ID5391)	24	11296	5391	2.560	120.005	256.958	6.081	0	0.007	1.600	None
(ID5391 : ID3401)	24	5391	3401	2.617	360.015	258.310	5.757	0	0.007	1.618	None
(ID3401 : ID10319)	24	3401	10319	0.027	600.025	259.034	6.052	0	6.783E-4	0.163	None
(ID10319 : ID435)	24	10319	435	0.211	840.035	258.907	5.898	0	0.002	0.460	None
(ID435 : ID6561)	24	435	6561	2.957	1080.045	257.999	5.465	0	0.007	1.720	None
(ID6561 : ID8338)	24	6561	8338	1.057	1320.055	257.589	4.958	0	0.004	1.028	None
(ID11297 : ID5399)	25	11297	5399	3.219	120.005	106.366	7.333	0	0.007	1.794	None
(ID5399 : ID3409)	25	5399	3409	0.926	360.015	107.627	7.888	0	0.004	0.962	None
(ID3409 : ID10329)	25	3409	10329	0.914	600.025	107.599	8.027	0	0.004	0.956	None
(ID10329 : ID443)	25	10329	443	2.878	840.035	107.821	8.474	0	0.007	1.696	None
(ID443 : ID6571)	25	443	6571	1.644	1080.045	109.161	8.970	0	0.005	1.282	None
(ID6571 : ID8350)	25	6571	8350	1.581	1320.055	110.344	8.668	0	0.005	1.257	None
(ID8350 : ID9329)	25	8350	9329	0.558	1560.065	111.224	8.511	0	0.003	0.747	None
(ID9329 : ID5583)	25	9329	5583	3.600	1800.075	112.507	8.589	0	0.008	1.897	None
(ID5583 : ID1425)	25	5583	1425	2.260	2040.085	113.955	9.065	0	0.006	1.503	None
(ID1425 : ID2407)	25	1425	2407	2.871	2280.095	115.296	9.746	0	0.007	1.695	None
(ID2407 : ID4387)	25	2407	4387	2.525	2520.105	115.447	10.266	0	0.007	1.589	None
(ID4387 : ID12274)	25	4387	12274	1.305	2760.115	114.623	11.220	0	0.005	1.142	None
(ID12274 : ID18453)	25	12274	18453	0.862	3000.125	114.188	11.419	0	0.004	0.928	None
(ID18453 : ID13289)	25	18453	13289	1.553	3240.135	113.502	11.552	0	0.005	1.246	None
(ID13289 : ID14307)	25	13289	14307	3.205	3480.145	113.983	11.821	0	0.007	1.790	None
(ID14307 : ID23677)	25	14307	23677	1.033	3720.155	115.311	11.387	0	0.004	1.016	None
(ID23677 : ID15324)	25	23677	15324	1.697	3960.165	115.462	10.598	0	0.005	1.303	None
(ID15324 : ID16358)	25	15324	16358	2.788	4200.175	114.611	9.389	0	0.007	1.670	None
(ID16358 : ID22613)	25	16358	22613	1.968	4440.185	113.368	8.793	0	0.006	1.403	None
(ID22613 : ID20530)	25	22613	20530	1.575	4680.195	112.045	8.759	0	0.005	1.255	None
(ID20530 : ID21581)	25	20530	21581	2.890	4920.205	110.586	8.531	0	0.007	1.700	None
(ID21581 : ID19489)	25	21581	19489	0.710	5160.215	110.109	8.595	0	0.004	0.843	None
(ID19489 : ID17419)	25	19489	17419	3.525	5400.225	110.289	9.736	0	0.008	1.878	None
(ID17419 : ID24718)	25	17419	24718	0.325	5640.235	110.319	10.850	0	0.002	0.570	None
(ID24718 : ID25757)	25	24718	25757	1.834	5880.245	111.146	10.764	0	0.006	1.354	None
(ID25757 : ID29942)	25	25757	29942	8.877	6120.255	112.903	9.525	0	0.012	2.979	None
(ID29942 : ID27851)	25	29942	27851	1.686	6360.265	114.620	8.270	0	0.005	1.298	None
(ID27851 : ID30975)	25	27851	30975	1.160	6600.275	115.710	8.140	0	0.004	1.077	None
(ID30975 : ID32024)	25	30975	32024	0.520	6840.285	116.189	8.665	0	0.003	0.721	None
(ID32024 : ID26792)	25	32024	26792	0.687	7080.295	116.537	8.864	0	0.003	0.829	None
(ID26792 : ID28892)	25	26792	28892	11.291	7320.305	117.293	10.342	0	0.014	3.360	None
(ID28892 : ID36318)	25	28892	36318	11.336	7560.315	115.992	11.805	0	0.014	3.367	None
(ID36318 : ID35252)	25	36318	35252	4.006	7800.325	113.822	12.499	0	0.008	2.001	None
(ID35252 : ID33109)	25	35252	33109	1.693	8040.335	113.565	13.974	0	0.005	1.301	None
(ID33109 : ID34190)	25	33109	34190	2.158	8280.345	113.762	15.313	0	0.006	1.469	None
(ID34190 : ID37381)	25	34190	37381	1.378	8520.355	114.280	15.870	0	0.005	1.174	None
(ID37381 : ID38457)	25	37381	38457	4.090	8760.365	114.531	14.730	0	0.008	2.022	None
(ID38457 : ID39543)	25	38457	39543	2.092	9000.375	113.502	13.706	0	0.006	1.447	None
(ID39543 : ID40627)	25	39543	40627	1.731	9240.385	112.184	13.370	0	0.005	1.316	None
(ID40627 : ID43883)	25	40627	43883	0.611	9480.395	111.925	13.291	0	0.003	0.781	None
(ID43883 : ID47179)	25	43883	47179	3.704	9720.405	113.211	13.652	0	0.008	1.925	None
(ID47179 : ID42795)	25	47179	42795	2.949	9960.415	113.301	13.847	0	0.007	1.717	None
(ID42795 : ID41707)	25	42795	41707	0.151	10200.425	112.292	13.754	0	0.002	0.389	None
(ID41707 : ID46071)	25	41707	46071	0.432	10440.435	112.455	13.730	0	0.003	0.657	None
(ID46071 : ID49358)	25	46071	49358	0.954	10680.445	112.332	14.049	0	0.004	0.977	None
(ID49358 : ID48283)	25	49358	48283	0.723	10920.455	112.315	14.196	0	0.004	0.850	None
(ID48283 : ID44993)	25	48283	44993	1.287	11160.465	113.301	14.105	0	0.005	1.134	None
(ID44993 : ID50463)	25	44993	50463	0.532	11400.475	114.153	14.315	0	0.003	0.729	None
(ID50463 : ID51534)	25	50463	51534	1.034	11640.485	114.756	14.939	0	0.004	1.017	None
(ID51534 : ID52626)	25	51534	52626	0.630	11880.495	114.872	15.677	0	0.003	0.794	None
(ID52626 : ID57015)	25	52626	57015	5.989	12120.505	113.479	15.736	0	0.010	2.447	None
(ID57015 : ID53737)	25	57015	53737	0.864	12360.515	111.942	15.765	0	0.004	0.929	None
(ID53737 : ID55918)	25	53737	55918	0.315	12600.525	111.339	15.964	0	0.002	0.561	None
(ID55918 : ID54809)	25	55918	54809	0.485	12840.535	110.938	16.169	0	0.003	0.696	None
(ID54809 : ID58109)	25	54809	58109	1.838	13080.545	110.118	16.433	0	0.006	1.356	None
(ID58109 : ID60298)	25	58109	60298	3.736	13320.555	108.704	17.003	0	0.008	1.933	None
(ID60298 : ID61389)	25	60298	61389	3.989	13560.565	108.950	17.790	0	0.008	1.997	None
(ID61389 : ID59195)	25	61389	59195	0.214	13800.575	109.975	18.182	0	0.002	0.463	None
(ID59195 : ID62506)	25	59195	62506	6.191	14040.585	110.539	19.538	0	0.010	2.488	None
(ID62506 : ID63584)	25	62506	63584	2.729	14280.595	110.359	21.096	0	0.007	1.652	None
(ID63584 : ID64664)	25	63584	64664	0.027	14520.605	109.599	21.465	0	6.795E-4	0.163	None
(ID64664 : ID65764)	25	64664	65764	6.272	14760.615	108.307	21.603	0	0.010	2.504	None
(ID65764 : ID66839)	25	65764	66839	0.092	15000.625	107.090	21.650	0	0.001	0.304	None
(ID66839 : ID69063)	25	66839	69063	1.539	15240.635	107.368	22.064	0	0.005	1.240	None
(ID69063 : ID75720)	25	69063	75720	0.427	15480.645	107.383	22.408	0	0.003	0.653	None
(ID75720 : ID70164)	25	75720	70164	0.967	15720.655	107.633	22.184	0	0.004	0.984	None
(ID70164 : ID67961)	25	70164	67961	10.366	15960.665	108.852	23.614	0	0.013	3.220	None
(ID67961 : ID72386)	25	67961	72386	2.086	16200.675	110.299	24.987	0	0.006	1.444	None
(ID72386 : ID71276)	25	72386	71276	0.531	16440.685	111.370	24.828	0	0.003	0.729	None
(ID71276 : ID74623)	25	71276	74623	0.843	16680.695	111.953	24.335	0	0.004	0.918	None
(ID74623 : ID73473)	25	74623	73473	6.029	16920.705	112.520	22.757	0	0.010	2.455	None
(ID73473 : ID76823)	25	73473	76823	2.499	17160.715	112.831	20.786	0	0.007	1.581	None
(ID76823 : ID77940)	25	76823	77940	4.502	17400.725	112.105	19.200	0	0.009	2.122	None
(ID77940 : ID79052)	25	77940	79052	3.411	17640.735	111.713	17.533	0	0.008	1.847	None
(ID79052 : ID80171)	25	79052	80171	0.364	17880.745	112.182	16.407	0	0.003	0.603	None
(ID80171 : ID82395)	25	80171	82395	1.004	18120.755	112.768	15.888	0	0.004	1.002	None
(ID82395 : ID81282)	25	82395	81282	1.942	18360.765	113.656	15.103	0	0.006	1.394	None
(ID81282 : ID84625)	25	81282	84625	0.063	18600.775	114.041	14.481	0	0.001	0.250	None
(ID84625 : ID83504)	25	84625	83504	0.837	18840.785	114.081	13.939	0	0.004	0.915	None
(ID83504 : ID89167)	25	83504	89167	1.127	19080.795	113.711	13.711	0	0.004	1.062	None
(ID89167 : ID85742)	25	89167	85742	3.289	19320.805	114.129	13.846	0	0.008	1.813	None
(ID85742 : ID88019)	25	85742	88019	5.631	19560.815	113.864	13.555	0	0.010	2.373	None
(ID88019 : ID86869)	25	88019	86869	1.616	19800.825	112.873	12.733	0	0.005	1.271	None
(ID86869 : ID89480)	25	86869	89480	0.044	20040.835	113.030	12.019	0	8.788E-4	0.211	None
(ID89480 : ID91406)	25	89480	91406	0.866	20280.845	113.362	11.609	0	0.004	0.931	None
(ID91406 : ID92528)	25	91406	92528	0.628	20520.855	114.057	11.107	0	0.003	0.793	None
(ID92528 : ID93669)	25	92528	93669	1.155	20760.865	114.908	10.730	0	0.004	1.075	None
(ID93669 : ID95907)	25	93669	95907	1.387	21000.875	114.973	10.159	0	0.005	1.178	None
(ID95907 : ID97034)	25	95907	97034	2.514	21240.885	115.090	9.205	0	0.007	1.586	None
(ID97034 : ID94790)	25	97034	94790	5.624	21480.895	116.822	8.797	0	0.010	2.372	None
(ID94790 : ID99248)	25	94790	99248	3.222	21720.905	118.649	9.570	0	0.007	1.795	None
(ID99248 : ID98142)	25	99248	98142	3.311	21960.915	120.210	10.223	0	0.008	1.820	None
(ID98142 : ID100364)	25	98142	100364	1.306	22200.925	121.677	10.382	0	0.005	1.143	None
(ID100364 : ID102585)	25	100364	102585	0.840	22440.935	122.515	10.143	0	0.004	0.917	None
(ID102585 : ID101500)	25	102585	101500	63.375	22680.945	120.244	12.836	0	0.033	7.961	None
(ID101500 : ID104784)	25	101500	104784	0.506	22920.955	117.522	15.582	0	0.003	0.711	None
(ID11298 : ID5401)	26	11298	5401	5.582	120.005	374.369	7.618	0	0.010	2.363	None
(ID5401 : ID3406)	26	5401	3406	1.309	360.015	373.147	7.304	0	0.005	1.144	None
(ID3406 : ID10326)	26	3406	10326	5.105	600.025	371.965	6.923	0	0.009	2.259	None
(ID10326 : ID439)	26	10326	439	0.585	840.035	370.482	7.210	0	0.003	0.765	None
(ID439 : ID6564)	26	439	6564	9.570	1080.045	368.620	6.907	0	0.013	3.094	None
(ID11299 : ID5397)	27	11299	5397	0.879	120.005	402.624	7.521	0	0.004	0.937	None
(ID5397 : ID3413)	27	5397	3413	5.766	360.015	402.165	8.601	0	0.010	2.401	None
(ID3413 : ID10338)	27	3413	10338	10.525	600.025	400.752	10.608	0	0.014	3.244	None
(ID10338 : ID457)	27	10338	457	9.908	840.035	400.709	12.200	0	0.013	3.148	None
(ID457 : ID6582)	27	457	6582	0.968	1080.045	401.963	12.505	0	0.004	0.984	None
(ID6582 : ID8364)	27	6582	8364	3.164	1320.055	401.238	12.668	0	0.007	1.779	None
(ID8364 : ID9342)	27	8364	9342	5.388	1560.065	399.476	13.130	0	0.010	2.321	None
(ID9342 : ID5610)	27	9342	5610	52.075	1800.075	400.992	15.386	0	0.030	7.216	None
(ID5610 : ID1443)	27	5610	1443	13.700	2040.085	405.410	17.235	0	0.015	3.701	None
(ID1443 : ID2434)	27	1443	2434	2.498	2280.095	406.442	16.968	0	0.007	1.581	None
(ID2434 : ID4414)	27	2434	4414	6.296	2520.105	404.558	17.763	0	0.010	2.509	None
(ID4414 : ID12293)	27	4414	12293	5.704	2760.115	402.224	18.017	0	0.010	2.388	None
(ID12293 : ID18464)	27	12293	18464	4.619	3000.125	401.035	16.720	0	0.009	2.149	None
(ID18464 : ID13294)	27	18464	13294	3.638	3240.135	400.757	14.729	0	0.008	1.907	None
(ID13294 : ID14312)	27	13294	14312	2.945	3480.145	399.684	13.531	0	0.007	1.716	None
(ID14312 : ID23687)	27	14312	23687	3.151	3720.155	398.008	13.447	0	0.007	1.775	None
(ID23687 : ID15335)	27	23687	15335	7.029	3960.165	395.843	13.384	0	0.011	2.651	None
(ID15335 : ID16374)	27	15335	16374	6.076	4200.175	393.401	13.587	0	0.010	2.465	None
(ID16374 : ID22626)	27	16374	22626	0.013	4440.185	392.266	13.996	0	4.684E-4	0.112	None
(ID22626 : ID20547)	27	22626	20547	1.248	4680.195	392.817	13.819	0	0.005	1.117	None
(ID20547 : ID21603)	27	20547	21603	0.819	4920.205	393.385	14.149	0	0.004	0.905	None
(ID21603 : ID19508)	27	21603	19508	4.588	5160.215	394.467	14.759	0	0.009	2.142	None
(ID19508 : ID17436)	27	19508	17436	2.607	5400.225	394.883	15.404	0	0.007	1.614	None
(ID17436 : ID24736)	27	17436	24736	2.624	5640.235	395.040	16.016	0	0.007	1.620	None
(ID24736 : ID25771)	27	24736	25771	0.919	5880.245	395.476	15.828	0	0.004	0.959	None
(ID25771 : ID29965)	27	25771	29965	7.188	6120.255	393.775	15.611	0	0.011	2.681	None
(ID29965 : ID27884)	27	29965	27884	8.972	6360.265	393.406	16.849	0	0.012	2.995	None
(ID27884 : ID30998)	27	27884	30998	19.123	6600.275	392.896	16.381	0	0.018	4.373	None
(ID30998 : ID32050)	27	30998	32050	2.211	6840.285	391.632	15.482	0	0.006	1.487	None
(ID32050 : ID26827)	27	32050	26827	6.744	7080.295	392.882	16.977	0	0.011	2.597	None
(ID26827 : ID28913)	27	26827	28913	1.234	7320.305	394.382	17.454	0	0.005	1.111	None
(ID28913 : ID36336)	27	28913	36336	2.290	7560.315	394.089	17.175	0	0.006	1.513	None
(ID36336 : ID35259)	27	36336	35259	2.536	7800.325	393.311	16.405	0	0.007	1.592	None
(ID35259 : ID33110)	27	35259	33110	1.227	8040.335	393.067	15.102	0	0.005	1.108	None
(ID33110 : ID34202)	27	33110	34202	25.490	8280.345	393.673	16.979	0	0.021	5.049	None
(ID34202 : ID37391)	27	34202	37391	12.256	8520.355	396.193	18.921	0	0.015	3.501	None
(ID37391 : ID38458)	27	37391	38458	23.335	8760.365	397.691	16.070	0	0.020	4.831	None
(ID38458 : ID39548)	27	38458	39548	3.613	9000.375	398.255	14.234	0	0.008	1.901	None
(ID39548 : ID40631)	27	39548	40631	0.479	9240.385	398.837	14.508	0	0.003	0.692	None
(ID40631 : ID43891)	27	40631	43891	3.981	9480.395	399.582	14.590	0	0.008	1.995	None
(ID43891 : ID47169)	27	43891	47169	18.070	9720.405	401.077	12.922	0	0.018	4.251	None
(ID11300 : ID5408)	28	11300	5408	8.626	120.005	116.728	9.294	0	0.012	2.937	None
(ID5408 : ID3420)	28	5408	3420	1.823	360.015	117.568	11.201	0	0.006	1.350	None
(ID3420 : ID10337)	28	3420	10337	0.573	600.025	117.309	11.645	0	0.003	0.757	None
(ID10337 : ID453)	28	10337	453	0.889	840.035	117.339	11.751	0	0.004	0.943	None
(ID453 : ID6586)	28	453	6586	2.535	1080.045	118.404	12.396	0	0.007	1.592	None
(ID6586 : ID8361)	28	6586	8361	2.435	1320.055	119.912	12.800	0	0.007	1.560	None
(ID8361 : ID9344)	28	8361	9344	3.267	1560.065	121.570	13.085	0	0.008	1.807	None
(ID9344 : ID5598)	28	9344	5598	7.154	1800.075	123.790	13.326	0	0.011	2.675	None
(ID5598 : ID1434)	28	5598	1434	0.405	2040.085	125.443	13.339	0	0.003	0.636	None
(ID1434 : ID2423)	28	1434	2423	1.638	2280.095	126.345	13.556	0	0.005	1.280	None
(ID2423 : ID4401)	28	2423	4401	1.048	2520.105	126.882	14.322	0	0.004	1.024	None
(ID4401 : ID12281)	28	4401	12281	3.371	2760.115	127.750	14.792	0	0.008	1.836	None
(ID12281 : ID18466)	28	12281	18466	5.869	3000.125	129.635	15.482	0	0.010	2.423	None
(ID18466 : ID13303)	28	18466	13303	2.611	3240.135	131.314	16.594	0	0.007	1.616	None
(ID13303 : ID14324)	28	13303	14324	1.955	3480.145	132.721	16.915	0	0.006	1.398	None
(ID14324 : ID23701)	28	14324	23701	1.830	3720.155	133.232	17.505	0	0.006	1.353	None
(ID23701 : ID15350)	28	23701	15350	0.019	3960.165	133.115	18.156	0	5.754E-4	0.138	None
(ID15350 : ID16383)	28	15350	16383	4.704	4200.175	132.827	17.133	0	0.009	2.169	None
(ID16383 : ID22638)	28	16383	22638	2.436	4440.185	131.961	16.702	0	0.007	1.561	None
(ID22638 : ID20562)	28	22638	20562	6.470	4680.195	130.377	17.972	0	0.011	2.544	None
(ID20562 : ID21615)	28	20562	21615	0.967	4920.205	129.707	18.927	0	0.004	0.983	None
(ID21615 : ID19521)	28	21615	19521	0.871	5160.215	130.167	19.668	0	0.004	0.933	None
(ID19521 : ID17451)	28	19521	17451	0.286	5400.225	129.988	20.261	0	0.002	0.535	None
(ID17451 : ID24748)	28	17451	24748	2.867	5640.235	130.577	20.191	0	0.007	1.693	None
(ID24748 : ID25779)	28	24748	25779	9.023	5880.245	132.638	19.143	0	0.013	3.004	None
(ID25779 : ID29960)	28	25779	29960	15.760	6120.255	134.889	16.586	0	0.017	3.970	None
(ID29960 : ID27873)	28	29960	27873	0.158	6360.265	135.818	15.059	0	0.002	0.397	None
(ID27873 : ID30995)	28	27873	30995	3.244	6600.275	135.007	14.711	0	0.008	1.801	None
(ID11301 : ID5396)	29	11301	5396	1.013	120.005	239.815	7.448	0	0.004	1.007	None
(ID5396 : ID3402)	29	5396	3402	3.281	360.015	240.696	6.646	0	0.008	1.811	None
(ID3402 : ID10328)	29	3402	10328	1.957	600.025	241.772	7.010	0	0.006	1.399	None
(ID10328 : ID440)	29	10328	440	1.026	840.035	241.489	7.703	0	0.004	1.013	None
(ID440 : ID6570)	29	440	6570	3.375	1080.045	240.205	8.221	0	0.008	1.837	None
(ID6570 : ID8346)	29	6570	8346	9.334	1320.055	238.078	7.992	0	0.013	3.055	None
(ID8346 : ID9317)	29	8346	9317	8.150	1560.065	236.041	6.024	0	0.012	2.855	None
(ID9317 : ID5570)	29	9317	5570	1.875	1800.075	235.552	4.119	0	0.006	1.369	None
(ID5570 : ID1399)	29	5570	1399	16.698	2040.085	234.669	1.732	0	0.017	4.086	None
(ID1399 : ID2378)	29	1399	2378	0.367	2280.095	233.282	0.000	0	0.003	0.606	None
(ID2378 : ID4349)	29	2378	4349	0.041	2520.105	232.879	0.000	0	8.412E-4	0.202	None
(ID4349 : ID12237)	29	4349	12237	0.367	2760.115	232.475	0.000	0	0.003	0.606	None
(ID12237 : ID18417)	29	12237	18417	0.652	3000.125	232.576	0.000	0	0.003	0.808	None
(ID18417 : ID13252)	29	18417	13252	0.652	3240.135	233.383	0.000	0	0.003	0.808	None
(ID11302 : ID5403)	30	11302	5403	1.300	120.005	218.249	8.500	0	0.005	1.140	None
(ID5403 : ID3415)	30	5403	3415	12.784	360.015	220.313	9.633	0	0.015	3.575	None
(ID3415 : ID10331)	30	3415	10331	1.930	600.025	221.226	10.301	0	0.006	1.389	None
(ID10331 : ID447)	30	10331	447	0.163	840.035	220.740	10.216	0	0.002	0.404	None
(ID447 : ID6574)	30	447	6574	0.394	1080.045	220.888	9.965	0	0.003	0.627	None
(ID6574 : ID8354)	30	6574	8354	3.504	1320.055	221.545	10.274	0	0.008	1.872	None
(ID8354 : ID9335)	30	8354	9335	0.188	1560.065	222.191	10.684	0	0.002	0.434	None
(ID9335 : ID5589)	30	9335	5589	6.694	1800.075	223.429	10.526	0	0.011	2.587	None
(ID5589 : ID1427)	30	5589	1427	0.542	2040.085	224.367	10.678	0	0.003	0.736	None
(ID1427 : ID2411)	30	1427	2411	0.136	2280.095	223.837	10.718	0	0.002	0.369	None
(ID2411 : ID4392)	30	2411	4392	2.110	2520.105	223.872	11.355	0	0.006	1.453	None
(ID4392 : ID12273)	30	4392	12273	0.723	2760.115	223.733	11.807	0	0.004	0.851	None
(ID12273 : ID18456)	30	12273	18456	0.853	3000.125	222.974	11.773	0	0.004	0.924	None
(ID18456 : ID13290)	30	18456	13290	0.173	3240.135	222.425	12.139	0	0.002	0.416	None
(ID13290 : ID14305)	30	13290	14305	5.674	3480.145	223.231	11.569	0	0.010	2.382	None
(ID14305 : ID23667)	30	14305	23667	17.228	3720.155	222.921	9.190	0	0.017	4.151	None
(ID23667 : ID15310)	30	23667	15310	2.419	3960.165	220.984	7.162	0	0.006	1.555	None
(ID15310 : ID16346)	30	15310	16346	1.129	4200.175	220.052	6.320	0	0.004	1.062	None
(ID16346 : ID22604)	30	16346	22604	7.128E-4	4440.185	219.814	5.852	0	1.112E-4	0.027	None
(ID22604 : ID20523)	30	22604	20523	1.346	4680.195	220.376	6.039	0	0.005	1.160	None
(ID20523 : ID21578)	30	20523	21578	3.783	4920.205	221.191	7.161	0	0.008	1.945	None
(ID21578 : ID19488)	30	21578	19488	1.240	5160.215	221.923	8.401	0	0.005	1.114	None
(ID19488 : ID17416)	30	19488	17416	4.257	5400.225	221.628	9.401	0	0.009	2.063	None
(ID17416 : ID24712)	30	17416	24712	0.712	5640.235	221.247	9.914	0	0.004	0.844	None
(ID24712 : ID25749)	30	24712	25749	1.640	5880.245	221.898	9.151	0	0.005	1.281	None
(ID25749 : ID29949)	30	25749	29949	1.424	6120.255	222.397	9.123	0	0.005	1.193	None
(ID29949 : ID27861)	30	29949	27861	1.151	6360.265	222.493	10.194	0	0.004	1.073	None
(ID27861 : ID30988)	30	27861	30988	3.032	6600.275	222.781	11.476	0	0.007	1.741	None
(ID30988 : ID32029)	30	30988	32029	2.242	6840.285	223.126	11.493	0	0.006	1.497	None
(ID32029 : ID26807)	30	32029	26807	3.021	7080.295	223.342	11.567	0	0.007	1.738	None
(ID26807 : ID28880)	30	26807	28880	12.269	7320.305	223.915	10.656	0	0.015	3.503	None
(ID28880 : ID36314)	30	28880	36314	3.701	7560.315	223.562	9.652	0	0.008	1.924	None
(ID36314 : ID35258)	30	36314	35258	22.177	7800.325	223.602	12.632	0	0.020	4.709	None
(ID35258 : ID33111)	30	35258	33111	0.027	8040.335	224.221	14.951	0	6.874E-4	0.165	None
(ID33111 : ID34186)	30	33111	34186	0.767	8280.345	223.736	15.093	0	0.004	0.876	None
(ID34186 : ID37382)	30	34186	37382	5.470	8520.355	224.438	15.467	0	0.010	2.339	None
(ID37382 : ID38468)	30	37382	38468	0.783	8760.365	225.995	15.880	0	0.004	0.885	None
(ID38468 : ID39553)	30	38468	39553	15.046	9000.375	228.354	16.159	0	0.016	3.879	None
(ID39553 : ID40640)	30	39553	40640	0.912	9240.385	230.298	16.795	0	0.004	0.955	None
(ID40640 : ID43898)	30	40640	43898	0.778	9480.395	230.684	17.504	0	0.004	0.882	None
(ID43898 : ID47189)	30	43898	47189	2.533	9720.405	231.680	17.237	0	0.007	1.591	None
(ID47189 : ID42804)	30	47189	42804	0.066	9960.415	232.232	16.631	0	0.001	0.257	None
(ID42804 : ID41700)	30	42804	41700	31.050	10200.425	233.216	13.942	0	0.023	5.572	None
(ID41700 : ID46053)	30	41700	46053	6.262	10440.435	233.907	10.165	0	0.010	2.502	None
(ID46053 : ID49342)	30	46053	49342	2.511	10680.445	234.127	9.505	0	0.007	1.584	None
(ID49342 : ID48265)	30	49342	48265	1.483	10920.455	234.178	10.343	0	0.005	1.218	None
(ID48265 : ID44971)	30	48265	44971	9.552	11160.465	235.155	10.302	0	0.013	3.091	None
(ID44971 : ID50442)	30	44971	50442	2.931	11400.475	237.437	10.326	0	0.007	1.712	None
(ID50442 : ID51529)	30	50442	51529	12.476	11640.485	239.202	12.153	0	0.015	3.532	None
(ID51529 : ID52625)	30	51529	52625	10.009	11880.495	241.641	14.249	0	0.013	3.164	None
(ID52625 : ID57016)	30	52625	57016	2.613	12120.505	242.413	15.321	0	0.007	1.616	None
(ID57016 : ID53740)	30	57016	53740	1.040	12360.515	241.544	16.233	0	0.004	1.020	None
(ID53740 : ID55924)	30	53740	55924	1.224	12600.525	241.767	17.072	0	0.005	1.107	None
(ID55924 : ID54819)	30	55924	54819	9.741	12840.535	240.856	18.261	0	0.013	3.121	None
(ID11303 : ID5398)	31	11303	5398	1.606	120.005	8.954	8.075	0	0.005	1.267	None
(ID5398 : ID3407)	31	5398	3407	0.669	360.015	9.847	7.536	0	0.003	0.818	None
(ID3407 : ID10322)	31	3407	10322	1.857	600.025	10.797	7.002	0	0.006	1.363	None
(ID10322 : ID411)	31	10322	411	49.148	840.035	12.462	3.340	0	0.029	7.011	None
(ID411 : ID6535)	31	411	6535	16.304	1080.045	15.545	0.000	0	0.017	4.038	None
(ID6535 : ID8316)	31	6535	8316	2.609	1320.055	18.372	0.000	0	0.007	1.615	None
(ID8316 : ID9314)	31	8316	9314	20.522	1560.065	20.420	1.895	0	0.019	4.530	None
(ID9314 : ID5566)	31	9314	5566	9.274	1800.075	22.181	2.359	0	0.013	3.045	None
(ID5566 : ID1391)	31	5566	1391	7.287	2040.085	23.969	0.464	0	0.011	2.699	None
(ID1391 : ID2390)	31	1391	2390	15.936	2280.095	26.132	1.784	0	0.017	3.992	None
(ID2390 : ID4368)	31	2390	4368	2.246	2520.105	27.569	4.086	0	0.006	1.499	None
(ID4368 : ID12253)	31	4368	12253	4.765	2760.115	29.201	4.616	0	0.009	2.183	None
(ID12253 : ID18427)	31	12253	18427	0.779	3000.125	30.134	4.216	0	0.004	0.883	None
(ID18427 : ID13272)	31	18427	13272	7.479	3240.135	31.062	4.634	0	0.011	2.735	None
(ID13272 : ID14291)	31	13272	14291	0.721	3480.145	32.528	5.655	0	0.004	0.849	None
(ID14291 : ID23661)	31	14291	23661	0.441	3720.155	32.662	5.621	0	0.003	0.664	None
(ID23661 : ID15305)	31	23661	15305	3.953	3960.165	31.440	5.585	0	0.008	1.988	None
(ID15305 : ID16342)	31	15305	16342	1.094	4200.175	29.980	5.571	0	0.004	1.046	None
(ID16342 : ID22601)	31	16342	22601	0.798	4440.185	29.209	5.030	0	0.004	0.893	None
(ID22601 : ID20518)	31	22601	20518	1.114	4680.195	28.984	5.213	0	0.004	1.056	None
(ID20518 : ID21570)	31	20518	21570	1.945	4920.205	29.731	5.875	0	0.006	1.395	None
(ID21570 : ID19483)	31	21570	19483	5.788	5160.215	31.228	6.899	0	0.010	2.406	None
(ID19483 : ID17408)	31	19483	17408	1.027	5400.225	31.642	8.098	0	0.004	1.014	None
(ID17408 : ID24706)	31	17408	24706	7.577	5640.235	32.619	8.367	0	0.011	2.753	None
(ID24706 : ID25744)	31	24706	25744	8.438	5880.245	35.435	8.140	0	0.012	2.905	None
(ID25744 : ID29928)	31	25744	29928	11.334	6120.255	37.532	6.406	0	0.014	3.367	None
(ID29928 : ID27837)	31	29928	27837	0.321	6360.265	38.447	4.971	0	0.002	0.566	None
(ID27837 : ID30970)	31	27837	30970	5.712	6600.275	39.731	5.699	0	0.010	2.390	None
(ID30970 : ID32013)	31	30970	32013	2.193	6840.285	41.361	5.884	0	0.006	1.481	None
(ID32013 : ID26777)	31	32013	26777	1.285	7080.295	41.921	4.890	0	0.005	1.134	None
(ID26777 : ID28862)	31	26777	28862	4.035	7320.305	42.299	3.413	0	0.008	2.009	None
(ID28862 : ID36288)	31	28862	36288	7.939	7560.315	41.345	2.810	0	0.012	2.818	None
(ID36288 : ID35221)	31	36288	35221	1.457	7800.325	39.894	3.718	0	0.005	1.207	None
(ID35221 : ID33073)	31	35221	33073	0.308	8040.335	40.094	4.329	0	0.002	0.555	None
(ID33073 : ID34144)	31	33073	34144	24.154	8280.345	38.030	3.594	0	0.020	4.915	None
(ID34144 : ID37318)	31	34144	37318	20.187	8520.355	37.428	1.423	0	0.019	4.493	None
(ID37318 : ID38400)	31	37318	38400	6.888	8760.365	37.854	0.000	0	0.011	2.625	None
(ID38400 : ID39508)	31	38400	39508	18.412	9000.375	36.026	2.082	0	0.018	4.291	None
(ID39508 : ID40605)	31	39508	40605	21.568	9240.385	33.939	5.875	0	0.019	4.644	None
(ID40605 : ID43872)	31	40605	43872	6.691	9480.395	32.262	8.875	0	0.011	2.587	None
(ID43872 : ID47165)	31	43872	47165	0.858	9720.405	31.698	10.239	0	0.004	0.926	None
(ID47165 : ID42779)	31	47165	42779	1.386	9960.415	30.811	9.914	0	0.005	1.177	None
(ID42779 : ID41696)	31	42779	41696	7.176	10200.425	31.684	9.819	0	0.011	2.679	None
(ID41696 : ID46060)	31	41696	46060	5.824	10440.435	31.785	10.223	0	0.010	2.413	None
(ID46060 : ID49347)	31	46060	49347	2.385	10680.445	30.738	11.078	0	0.006	1.544	None
(ID49347 : ID48282)	31	49347	48282	4.040	10920.455	30.540	12.775	0	0.008	2.010	None
(ID11304 : ID5415)	32	11304	5415	24.640	120.005	180.045	11.089	0	0.021	4.964	None
(ID5415 : ID3429)	32	5415	3429	1.713	360.015	181.123	13.850	0	0.005	1.309	None
(ID3429 : ID10344)	32	3429	10344	3.400	600.025	180.140	14.007	0	0.008	1.844	None
(ID10344 : ID456)	32	10344	456	0.907	840.035	179.154	13.103	0	0.004	0.952	None
(ID11305 : ID5405)	33	11305	5405	2.792	120.005	36.857	9.600	0	0.007	1.671	None
(ID5405 : ID3432)	33	5405	3432	44.678	360.015	37.126	13.026	0	0.028	6.684	None
(ID3432 : ID10334)	33	3432	10334	42.715	600.025	38.462	13.658	0	0.027	6.536	None
(ID10334 : ID449)	33	10334	449	0.908	840.035	40.746	11.264	0	0.004	0.953	None
(ID449 : ID6584)	33	449	6584	13.324	1080.045	42.876	12.094	0	0.015	3.650	None
(ID6584 : ID8363)	33	6584	8363	4.531	1320.055	45.625	12.982	0	0.009	2.129	None
(ID8363 : ID9349)	33	8363	9349	6.583	1560.065	47.639	14.112	0	0.011	2.566	None
(ID9349 : ID5604)	33	9349	5604	1.508	1800.075	49.171	15.223	0	0.005	1.228	None
(ID5604 : ID1441)	33	5604	1441	3.675	2040.085	50.568	15.941	0	0.008	1.917	None
(ID1441 : ID2432)	33	1441	2432	0.612	2280.095	51.716	16.622	0	0.003	0.783	None
(ID2432 : ID4411)	33	2432	4411	1.221	2520.105	52.244	17.389	0	0.005	1.105	None
(ID4411 : ID12288)	33	4411	12288	3.501	2760.115	53.228	17.308	0	0.008	1.871	None
(ID12288 : ID18469)	33	12288	18469	0.123	3000.125	53.980	16.558	0	0.001	0.351	None
(ID18469 : ID13302)	33	18469	13302	0.170	3240.135	54.058	16.579	0	0.002	0.413	None
(ID13302 : ID14319)	33	13302	14319	2.445	3480.145	54.103	15.993	0	0.007	1.564	None
(ID14319 : ID23695)	33	14319	23695	2.266	3720.155	53.642	15.820	0	0.006	1.505	None
(ID23695 : ID15344)	33	23695	15344	2.572	3960.165	52.453	16.721	0	0.007	1.604	None
(ID15344 : ID16396)	33	15344	16396	14.317	4200.175	50.473	18.447	0	0.016	3.784	None
(ID16396 : ID22656)	33	16396	22656	2.938	4440.185	48.654	20.508	0	0.007	1.714	None
(ID22656 : ID20576)	33	22656	20576	0.698	4680.195	47.954	21.536	0	0.003	0.836	None
(ID20576 : ID21621)	33	20576	21621	0.542	4920.205	47.937	21.583	0	0.003	0.736	None
(ID21621 : ID19526)	33	21621	19526	1.727	5160.215	48.675	21.382	0	0.005	1.314	None
(ID19526 : ID17454)	33	19526	17454	1.068	5400.225	48.805	21.626	0	0.004	1.033	None
(ID17454 : ID24750)	33	17454	24750	5.764	5640.235	49.461	21.426	0	0.010	2.401	None
(ID24750 : ID25788)	33	24750	25788	28.960	5880.245	53.316	21.189	0	0.022	5.381	None
(ID11306 : ID5412)	34	11306	5412	29.297	120.005	76.844	10.927	0	0.023	5.413	None
(ID5412 : ID3421)	34	5412	3421	7.964	360.015	78.060	11.975	0	0.012	2.822	None
(ID3421 : ID10342)	34	3421	10342	7.131	600.025	77.941	12.693	0	0.011	2.670	None
(ID10342 : ID455)	34	10342	455	0.472	840.035	79.004	12.845	0	0.003	0.687	None
(ID455 : ID6585)	34	455	6585	2.071	1080.045	79.523	12.591	0	0.006	1.439	None
(ID6585 : ID8367)	34	6585	8367	9.635	1320.055	79.012	13.561	0	0.013	3.104	None
(ID8367 : ID9340)	34	8367	9340	5.118	1560.065	78.543	13.671	0	0.009	2.262	None
(ID9340 : ID5593)	34	9340	5593	2.675	1800.075	80.122	12.793	0	0.007	1.636	None
(ID5593 : ID1440)	34	5593	1440	11.508	2040.085	80.258	14.305	0	0.014	3.392	None
(ID1440 : ID2446)	34	1440	2446	26.457	2280.095	78.852	18.326	0	0.021	5.144	None
(ID2446 : ID4430)	34	2446	4430	9.924	2520.105	78.670	22.272	0	0.013	3.150	None
(ID4430 : ID12320)	34	4430	12320	8.879	2760.115	80.166	24.897	0	0.012	2.980	None
(ID12320 : ID18505)	34	12320	18505	1.518	3000.125	81.076	26.657	0	0.005	1.232	None
(ID11307 : ID5418)	35	11307	5418	10.804	120.005	386.778	11.622	0	0.014	3.287	None
(ID5418 : ID3426)	35	5418	3426	2.833	360.015	387.940	13.608	0	0.007	1.683	None
(ID3426 : ID10347)	35	3426	10347	0.584	600.025	388.776	14.375	0	0.003	0.764	None
(ID10347 : ID469)	35	10347	469	3.402	840.035	388.737	15.658	0	0.008	1.844	None
(ID469 : ID6604)	35	469	6604	1.302	1080.045	388.823	17.096	0	0.005	1.141	None
(ID6604 : ID8381)	35	6604	8381	0.582	1320.055	389.187	17.976	0	0.003	0.763	None
(ID8381 : ID9373)	35	8381	9373	47.674	1560.065	392.394	19.921	0	0.029	6.905	None
(ID9373 : ID5627)	35	9373	5627	10.853	1800.075	396.915	22.279	0	0.014	3.294	None
(ID5627 : ID1472)	35	5627	1472	4.483	2040.085	397.775	23.919	0	0.009	2.117	None
(ID1472 : ID2475)	35	1472	2475	16.377	2280.095	396.102	26.506	0	0.017	4.047	None
(ID2475 : ID4444)	35	2475	4444	4.242	2520.105	394.002	28.121	0	0.009	2.060	None
(ID4444 : ID12330)	35	4444	12330	1.647	2760.115	393.395	28.509	0	0.005	1.283	None
(ID12330 : ID18517)	35	12330	18517	3.216	3000.125	393.276	29.713	0	0.007	1.793	None
(ID18517 : ID13349)	35	18517	13349	2.076	3240.135	393.017	31.095	0	0.006	1.441	None
(ID13349 : ID14379)	35	13349	14379	0.413	3480.145	392.980	31.823	0	0.003	0.642	None
(ID14379 : ID23748)	35	14379	23748	0.155	3720.155	392.651	32.082	0	0.002	0.393	None
(ID23748 : ID15399)	35	23748	15399	3.670	3960.165	391.707	32.508	0	0.008	1.916	None
(ID15399 : ID16459)	35	15399	16459	23.651	4200.175	392.212	34.702	0	0.020	4.863	None
(ID16459 : ID22713)	35	16459	22713	6.544	4440.185	392.474	37.176	0	0.011	2.558	None
(ID22713 : ID20637)	35	22713	20637	6.741	4680.195	390.071	38.100	0	0.011	2.596	None
(ID20637 : ID21688)	35	20637	21688	2.322	4920.205	389.465	38.950	0	0.006	1.524	None
(ID21688 : ID19586)	35	21688	19586	8.523	5160.215	391.505	39.034	0	0.012	2.919	None
(ID19586 : ID17517)	35	19586	17517	1.221	5400.225	392.463	38.989	0	0.005	1.105	None
(ID17517 : ID24818)	35	17517	24818	5.834	5640.235	392.550	40.374	0	0.010	2.415	None
(ID24818 : ID25854)	35	24818	25854	2.594	5880.245	392.540	40.869	0	0.007	1.611	None
(ID25854 : ID30026)	35	25854	30026	24.391	6120.255	390.977	38.031	0	0.021	4.939	None
(ID30026 : ID27944)	35	30026	27944	0.251	6360.265	389.758	35.909	0	0.002	0.501	None
(ID27944 : ID31085)	35	27944	31085	9.309	6600.275	389.096	37.500	0	0.013	3.051	None
(ID31085 : ID32124)	35	31085	32124	1.642	6840.285	388.868	38.357	0	0.005	1.281	None
(ID32124 : ID26890)	35	32124	26890	6.737	7080.295	387.980	37.082	0	0.011	2.595	None
(ID26890 : ID28977)	35	26890	28977	0.471	7320.305	386.923	36.069	0	0.003	0.686	None
(ID11308 : ID5406)	36	11308	5406	1.147	120.005	249.682	9.984	0	0.004	1.071	None
(ID5406 : ID3410)	36	5406	3410	2.648	360.015	250.516	8.998	0	0.007	1.627	None
(ID3410 : ID10323)	36	3410	10323	2.205	600.025	250.819	7.531	0	0.006	1.485	None
(ID10323 : ID434)	36	10323	434	2.329	840.035	251.292	6.247	0	0.006	1.526	None
(ID434 : ID6559)	36	434	6559	1.658	1080.045	251.275	5.371	0	0.005	1.288	None
(ID6559 : ID8339)	36	6559	8339	0.048	1320.055	250.733	4.930	0	9.113E-4	0.219	None
(ID8339 : ID9310)	36	8339	9310	21.996	1560.065	251.148	2.512	0	0.020	4.690	None
(ID9310 : ID5559)	36	9310	5559	0.408	1800.075	251.856	0.101	0	0.003	0.638	None
(ID5559 : ID1400)	36	5559	1400	2.609	2040.085	251.351	0.000	0	0.007	1.615	None
(ID1400 : ID2379)	36	1400	2379	1.467	2280.095	249.938	0.000	0	0.005	1.211	None
(ID11309 : ID5402)	37	11309	5402	15.371	120.005	277.076	9.412	0	0.016	3.921	None
(ID5402 : ID3414)	37	5402	3414	2.610	360.015	275.498	9.306	0	0.007	1.616	None
(ID3414 : ID10339)	37	3414	10339	3.797	600.025	275.251	10.980	0	0.008	1.949	None
(ID10339 : ID454)	37	10339	454	0.344	840.035	275.070	12.044	0	0.002	0.587	None
(ID454 : ID6588)	37	454	6588	2.178	1080.045	274.840	12.802	0	0.006	1.476	None
(ID6588 : ID8362)	37	6588	8362	0.210	1320.055	274.438	13.157	0	0.002	0.458	None
(ID8362 : ID9345)	37	8362	9345	2.032	1560.065	273.831	13.190	0	0.006	1.425	None
(ID9345 : ID5596)	37	9345	5596	0.984	1800.075	273.609	13.222	0	0.004	0.992	None
(ID5596 : ID1429)	37	5596	1429	0.561	2040.085	274.135	12.633	0	0.003	0.749	None
(ID1429 : ID2416)	37	1429	2416	5.264	2280.095	273.118	11.938	0	0.010	2.294	None
(ID2416 : ID4381)	37	2416	4381	8.626	2520.105	272.326	10.173	0	0.012	2.937	None
(ID4381 : ID12261)	37	4381	12261	1.484	2760.115	272.309	8.220	0	0.005	1.218	None
(ID12261 : ID18445)	37	12261	18445	2.590	3000.125	272.612	8.210	0	0.007	1.609	None
(ID18445 : ID13279)	37	18445	13279	12.022	3240.135	274.963	8.554	0	0.014	3.467	None
(ID13279 : ID14300)	37	13279	14300	2.628	3480.145	277.234	8.992	0	0.007	1.621	None
(ID14300 : ID23681)	37	14300	23681	4.869	3720.155	277.701	10.692	0	0.009	2.207	None
(ID23681 : ID15320)	37	23681	15320	7.577	3960.165	278.539	10.765	0	0.011	2.753	None
(ID15320 : ID16364)	37	15320	16364	4.714	4200.175	278.579	10.380	0	0.009	2.171	None
(ID16364 : ID22621)	37	16364	22621	2.197	4440.185	278.435	11.141	0	0.006	1.482	None
(ID22621 : ID20543)	37	22621	20543	8.677	4680.195	280.290	12.212	0	0.012	2.946	None
(ID20543 : ID21593)	37	20543	21593	19.775	4920.205	283.470	12.318	0	0.019	4.447	None
(ID21593 : ID19494)	37	21593	19494	8.988	5160.215	286.919	10.917	0	0.012	2.998	None
(ID19494 : ID17413)	37	19494	17413	0.705	5400.225	288.319	9.943	0	0.003	0.840	None
(ID17413 : ID24707)	37	17413	24707	1.566	5640.235	288.613	8.967	0	0.005	1.251	None
(ID24707 : ID25741)	37	24707	25741	3.158	5880.245	289.468	7.727	0	0.007	1.777	None
(ID25741 : ID29938)	37	25741	29938	2.996	6120.255	290.846	7.346	0	0.007	1.731	None
(ID29938 : ID27856)	37	29938	27856	2.402	6360.265	291.685	8.423	0	0.006	1.550	None
(ID27856 : ID30980)	37	27856	30980	0.554	6600.275	291.474	9.483	0	0.003	0.744	None
(ID30980 : ID32032)	37	30980	32032	2.081	6840.285	291.647	10.362	0	0.006	1.442	None
(ID32032 : ID26797)	37	32032	26797	1.528	7080.295	291.634	10.505	0	0.005	1.236	None
(ID26797 : ID28889)	37	26797	28889	1.619	7320.305	290.636	10.329	0	0.005	1.272	None
(ID28889 : ID36317)	37	28889	36317	0.735	7560.315	289.656	10.742	0	0.004	0.857	None
(ID36317 : ID35243)	37	36317	35243	0.130	7800.325	289.423	10.931	0	0.002	0.360	None
(ID35243 : ID33095)	37	35243	33095	1.574	8040.335	288.970	11.013	0	0.005	1.255	None
(ID33095 : ID34170)	37	33095	34170	1.760	8280.345	287.680	11.057	0	0.006	1.326	None
(ID34170 : ID37368)	37	34170	37368	1.642	8520.355	287.637	11.229	0	0.005	1.281	None
(ID37368 : ID38455)	37	37368	38455	4.304	8760.365	288.642	12.352	0	0.009	2.075	None
(ID38455 : ID39545)	37	38455	39545	0.882	9000.375	288.867	13.757	0	0.004	0.939	None
(ID39545 : ID40579)	37	39545	40579	209.661	9240.385	287.292	7.100	0	0.060	14.480	None
(ID40579 : ID43834)	37	40579	43834	4.076	9480.395	286.884	0.000	0	0.008	2.019	None
(ID11310 : ID5410)	38	11310	5410	5.296	120.005	359.529	10.919	0	0.010	2.301	None
(ID5410 : ID3418)	38	5410	3418	3.271	360.015	357.554	11.392	0	0.008	1.809	None
(ID3418 : ID10343)	38	3418	10343	3.805	600.025	356.124	12.520	0	0.008	1.951	None
(ID10343 : ID461)	38	10343	461	0.391	840.035	355.665	13.567	0	0.003	0.625	None
(ID461 : ID6589)	38	461	6589	0.042	1080.045	355.858	13.934	0	8.587E-4	0.206	None
(ID11311 : ID5409)	39	11311	5409	0.763	120.005	301.979	10.946	0	0.004	0.873	None
(ID5409 : ID3416)	39	5409	3416	0.560	360.015	301.292	10.834	0	0.003	0.749	None
(ID3416 : ID10330)	39	3416	10330	1.654	600.025	301.289	10.441	0	0.005	1.286	None
(ID10330 : ID444)	39	10330	444	0.799	840.035	301.313	9.575	0	0.004	0.894	None
(ID444 : ID6568)	39	444	6568	2.725	1080.045	300.530	8.578	0	0.007	1.651	None
(ID6568 : ID8345)	39	6568	8345	0.902	1320.055	300.340	7.516	0	0.004	0.950	None
(ID8345 : ID9323)	39	8345	9323	11.263	1560.065	302.235	6.677	0	0.014	3.356	None
(ID9323 : ID5578)	39	9323	5578	2.615	1800.075	304.653	6.317	0	0.007	1.617	None
(ID5578 : ID1412)	39	5578	1412	2.006	2040.085	305.029	5.846	0	0.006	1.416	None
(ID1412 : ID2393)	39	1412	2393	0.488	2280.095	304.647	4.935	0	0.003	0.699	None
(ID2393 : ID4372)	39	2393	4372	0.536	2520.105	304.504	4.903	0	0.003	0.732	None
(ID4372 : ID12256)	39	4372	12256	0.263	2760.115	304.571	5.181	0	0.002	0.513	None
(ID12256 : ID18431)	39	12256	18431	3.625	3000.125	303.914	4.869	0	0.008	1.904	None
(ID18431 : ID13275)	39	18431	13275	4.113	3240.135	303.161	5.595	0	0.008	2.028	None
(ID13275 : ID14298)	39	13275	14298	5.118	3480.145	303.833	7.605	0	0.009	2.262	None
(ID14298 : ID23672)	39	14298	23672	6.927	3720.155	303.172	9.209	0	0.011	2.632	None
(ID23672 : ID15326)	39	23672	15326	5.198	3960.165	301.026	10.400	0	0.009	2.280	None
(ID15326 : ID16362)	39	15326	16362	1.921	4200.175	299.365	10.928	0	0.006	1.386	None
(ID16362 : ID22617)	39	16362	22617	3.922	4440.185	299.295	10.088	0	0.008	1.980	None
(ID22617 : ID20533)	39	22617	20533	3.797	4680.195	298.951	9.455	0	0.008	1.949	None
(ID20533 : ID21589)	39	20533	21589	1.013	4920.205	297.932	10.094	0	0.004	1.006	None
(ID21589 : ID19495)	39	21589	19495	2.996	5160.215	298.727	10.429	0	0.007	1.731	None
(ID19495 : ID17415)	39	19495	17415	0.599	5400.225	299.343	9.954	0	0.003	0.774	None
(ID17415 : ID24717)	39	17415	24717	1.907	5640.235	299.472	10.234	0	0.006	1.381	None
(ID24717 : ID25753)	39	24717	25753	1.089	5880.245	299.756	10.306	0	0.004	1.043	None
(ID25753 : ID29952)	39	25753	29952	4.525	6120.255	300.413	10.559	0	0.009	2.127	None
(ID29952 : ID27859)	39	29952	27859	1.149	6360.265	301.426	10.868	0	0.004	1.072	None
(ID27859 : ID30985)	39	27859	30985	0.141	6600.275	301.632	10.584	0	0.002	0.376	None
(ID30985 : ID32037)	39	30985	32037	5.016	6840.285	302.184	11.687	0	0.009	2.240	None
(ID32037 : ID26809)	39	32037	26809	0.845	7080.295	302.349	12.604	0	0.004	0.919	None
(ID26809 : ID28896)	39	26809	28896	1.795	7320.305	301.251	12.792	0	0.006	1.340	None
(ID28896 : ID36324)	39	28896	36324	0.165	7560.315	300.812	13.028	0	0.002	0.407	None
(ID36324 : ID35250)	39	36324	35250	0.722	7800.325	300.861	12.666	0	0.004	0.849	None
(ID35250 : ID33098)	39	35250	33098	0.229	8040.335	300.718	12.030	0	0.002	0.478	None
(ID33098 : ID34179)	39	33098	34179	1.896	8280.345	300.288	12.323	0	0.006	1.377	None
(ID34179 : ID37375)	39	34179	37375	2.789	8520.355	300.663	13.052	0	0.007	1.670	None
(ID37375 : ID38462)	39	37375	38462	2.092	8760.365	301.227	13.927	0	0.006	1.446	None
(ID38462 : ID39555)	39	38462	39555	3.730	9000.375	300.799	15.556	0	0.008	1.931	None
(ID39555 : ID40638)	39	39555	40638	0.954	9240.385	300.145	16.616	0	0.004	0.977	None
(ID40638 : ID43896)	39	40638	43896	2.625	9480.395	300.343	17.177	0	0.007	1.620	None
(ID43896 : ID47188)	39	43896	47188	3.207	9720.405	301.669	17.013	0	0.007	1.791	None
(ID47188 : ID42809)	39	47188	42809	2.036	9960.415	302.483	17.094	0	0.006	1.427	None
(ID42809 : ID41719)	39	42809	41719	0.874	10200.425	302.505	17.343	0	0.004	0.935	None
(ID41719 : ID46080)	39	41719	46080	1.829	10440.435	303.019	16.725	0	0.006	1.352	None
(ID46080 : ID49364)	39	46080	49364	0.141	10680.445	303.657	16.740	0	0.002	0.376	None
(ID49364 : ID48286)	39	49364	48286	0.682	10920.455	303.984	16.696	0	0.003	0.826	None
(ID48286 : ID44995)	39	48286	44995	4.386	11160.465	305.373	16.484	0	0.009	2.094	None
(ID44995 : ID50467)	39	44995	50467	0.730	11400.475	306.224	16.882	0	0.004	0.854	None
(ID50467 : ID51539)	39	50467	51539	1.077	11640.485	306.534	17.379	0	0.004	1.038	None
(ID51539 : ID52630)	39	51539	52630	0.141	11880.495	307.151	17.345	0	0.002	0.376	None
(ID52630 : ID57018)	39	52630	57018	0.839	12120.505	306.852	16.990	0	0.004	0.916	None
(ID57018 : ID53741)	39	57018	53741	0.195	12360.515	306.471	17.005	0	0.002	0.442	None
(ID53741 : ID55927)	39	53741	55927	1.598	12600.525	306.878	17.730	0	0.005	1.264	None
(ID55927 : ID54822)	39	55927	54822	5.770	12840.535	307.249	19.438	0	0.010	2.402	None
(ID54822 : ID58119)	39	54822	58119	0.267	13080.545	307.356	20.408	0	0.002	0.517	None
(ID58119 : ID60310)	39	58119	60310	2.418	13320.555	307.479	20.955	0	0.006	1.555	None
(ID60310 : ID61399)	39	60310	61399	0.730	13560.565	307.839	21.972	0	0.004	0.854	None
(ID61399 : ID59213)	39	61399	59213	4.734	13800.575	308.800	23.114	0	0.009	2.176	None
(ID59213 : ID62520)	39	59213	62520	0.307	14040.585	309.353	24.288	0	0.002	0.554	None
(ID62520 : ID63601)	39	62520	63601	2.300	14280.595	309.690	25.209	0	0.006	1.516	None
(ID63601 : ID64683)	39	63601	64683	2.524	14520.605	310.772	26.251	0	0.007	1.589	None
(ID64683 : ID65776)	39	64683	65776	0.870	14760.615	311.412	26.180	0	0.004	0.932	None
(ID65776 : ID66853)	39	65776	66853	0.123	15000.625	311.499	25.826	0	0.001	0.351	None
(ID66853 : ID69076)	39	66853	69076	1.725	15240.635	310.984	26.014	0	0.005	1.313	None
(ID69076 : ID75738)	39	69076	75738	1.936	15480.645	310.745	26.653	0	0.006	1.391	None
(ID75738 : ID70183)	39	75738	70183	0.068	15720.655	311.076	27.112	0	0.001	0.260	None
(ID70183 : ID67977)	39	70183	67977	4.568	15960.665	310.369	27.878	0	0.009	2.137	None
(ID67977 : ID72405)	39	67977	72405	0.924	16200.675	309.281	28.618	0	0.004	0.961	None
(ID72405 : ID71296)	39	72405	71296	0.532	16440.685	308.466	28.587	0	0.003	0.729	None
(ID71296 : ID74633)	39	71296	74633	3.906	16680.695	307.756	27.761	0	0.008	1.976	None
(ID74633 : ID73491)	39	74633	73491	2.674	16920.705	306.692	26.428	0	0.007	1.635	None
(ID73491 : ID76841)	39	73491	76841	3.523	17160.715	305.769	25.103	0	0.008	1.877	None
(ID76841 : ID77964)	39	76841	77964	0.112	17400.725	305.592	24.352	0	0.001	0.335	None
(ID77964 : ID79079)	39	77964	79079	3.376	17640.735	306.340	23.931	0	0.008	1.837	None
(ID79079 : ID80198)	39	79079	80198	1.926	17880.745	306.752	22.720	0	0.006	1.388	None
(ID80198 : ID82420)	39	80198	82420	0.518	18120.755	306.173	21.869	0	0.003	0.720	None
(ID82420 : ID81302)	39	82420	81302	4.799	18360.765	305.954	20.551	0	0.009	2.191	None
(ID81302 : ID84650)	39	81302	84650	5.139	18600.775	306.661	20.390	0	0.009	2.267	None
(ID84650 : ID83523)	39	84650	83523	8.092	18840.785	306.567	20.106	0	0.012	2.845	None
(ID83523 : ID89187)	39	83523	89187	0.266	19080.795	306.029	19.054	0	0.002	0.515	None
(ID89187 : ID85761)	39	89187	85761	2.428	19320.805	307.005	19.279	0	0.006	1.558	None
(ID85761 : ID88034)	39	85761	88034	3.879	19560.815	308.181	18.441	0	0.008	1.970	None
(ID88034 : ID86881)	39	88034	86881	2.211	19800.825	308.233	16.883	0	0.006	1.487	None
(ID86881 : ID89513)	39	86881	89513	0.261	20040.835	308.140	16.203	0	0.002	0.511	None
(ID89513 : ID91414)	39	89513	91414	8.286	20280.845	307.388	15.151	0	0.012	2.879	None
(ID91414 : ID92536)	39	91414	92536	0.122	20520.855	306.524	14.022	0	0.001	0.349	None
(ID92536 : ID93678)	39	92536	93678	4.893	20760.865	307.766	13.797	0	0.009	2.212	None
(ID93678 : ID95918)	39	93678	95918	0.107	21000.875	308.701	13.670	0	0.001	0.327	None
(ID95918 : ID97005)	39	95918	97005	191.491	21240.885	309.622	6.833	0	0.058	13.838	None
(ID97005 : ID94758)	39	97005	94758	1.997	21480.895	310.000	0.000	0	0.006	1.413	None
(ID94758 : ID99211)	39	94758	99211	5.869	21720.905	310.505	0.000	0	0.010	2.423	None
(ID99211 : ID98115)	39	99211	98115	1.564	21960.915	312.297	0.232	0	0.005	1.251	None
(ID98115 : ID100340)	39	98115	100340	7.870	22200.925	312.584	1.835	0	0.012	2.805	None
(ID100340 : ID102565)	39	100340	102565	2.575	22440.935	312.319	4.008	0	0.007	1.605	None
(ID11312 : ID5419)	40	11312	5419	9.386	120.005	51.478	12.652	0	0.013	3.064	None
(ID5419 : ID3425)	40	5419	3425	16.795	360.015	54.705	13.813	0	0.017	4.098	None
(ID3425 : ID10341)	40	3425	10341	1.133	600.025	56.798	13.477	0	0.004	1.064	None
(ID10341 : ID458)	40	10341	458	3.104	840.035	57.721	13.086	0	0.007	1.762	None
(ID458 : ID6583)	40	458	6583	3.152	1080.045	59.387	12.831	0	0.007	1.775	None
(ID6583 : ID8360)	40	6583	8360	4.795	1320.055	61.272	12.546	0	0.009	2.190	None
(ID8360 : ID9338)	40	8360	9338	0.300	1560.065	62.089	12.677	0	0.002	0.547	None
(ID9338 : ID5592)	40	9338	5592	0.543	1800.075	61.486	12.536	0	0.003	0.737	None
(ID11313 : ID5411)	41	11313	5411	4.572	120.005	366.762	11.373	0	0.009	2.138	None
(ID5411 : ID3419)	41	5411	3419	0.869	360.015	365.426	11.352	0	0.004	0.932	None
(ID3419 : ID10336)	41	3419	10336	4.666	600.025	364.031	11.526	0	0.009	2.160	None
(ID10336 : ID448)	41	10336	448	1.057	840.035	362.547	11.064	0	0.004	1.028	None
(ID448 : ID6575)	41	448	6575	5.356	1080.045	360.994	10.551	0	0.010	2.314	None
(ID6575 : ID8353)	41	6575	8353	1.551	1320.055	359.915	9.720	0	0.005	1.245	None
(ID8353 : ID9328)	41	8353	9328	4.109	1560.065	359.169	8.484	0	0.008	2.027	None
(ID9328 : ID5579)	41	9328	5579	2.287	1800.075	358.077	7.169	0	0.006	1.512	None
(ID5579 : ID1416)	41	5579	1416	5.749	2040.085	356.592	6.451	0	0.010	2.398	None
(ID1416 : ID2402)	41	1416	2402	2.306	2280.095	354.760	6.852	0	0.006	1.519	None
(ID2402 : ID4379)	41	2402	4379	4.756	2520.105	353.218	7.875	0	0.009	2.181	None
(ID4379 : ID12266)	41	4379	12266	3.796	2760.115	351.413	8.857	0	0.008	1.948	None
(ID12266 : ID18447)	41	12266	18447	0.289	3000.125	350.248	9.262	0	0.002	0.537	None
(ID18447 : ID13282)	41	18447	13282	0.491	3240.135	350.323	9.213	0	0.003	0.701	None
(ID13282 : ID14304)	41	13282	14304	3.699	3480.145	351.285	9.874	0	0.008	1.923	None
(ID14304 : ID23678)	41	14304	23678	1.832	3720.155	351.306	10.925	0	0.006	1.354	None
(ID23678 : ID15327)	41	23678	15327	0.401	3960.165	350.394	11.191	0	0.003	0.634	None
(ID15327 : ID16366)	41	15327	16366	1.924	4200.175	350.739	11.363	0	0.006	1.387	None
(ID16366 : ID22622)	41	16366	22622	0.253	4440.185	351.635	11.503	0	0.002	0.503	None
(ID22622 : ID20542)	41	22622	20542	6.863	4680.195	350.834	12.220	0	0.011	2.620	None
(ID20542 : ID21595)	41	20542	21595	1.328	4920.205	349.225	13.100	0	0.005	1.152	None
(ID21595 : ID19504)	41	21595	19504	3.923	5160.215	349.645	13.211	0	0.008	1.981	None
(ID19504 : ID17430)	41	19504	17430	0.485	5400.225	350.982	13.268	0	0.003	0.697	None
(ID17430 : ID24723)	41	17430	24723	2.926	5640.235	351.431	12.444	0	0.007	1.711	None
(ID24723 : ID25755)	41	24723	25755	2.712	5880.245	351.871	10.844	0	0.007	1.647	None
(ID25755 : ID29946)	41	25755	29946	13.921	6120.255	350.412	9.596	0	0.016	3.731	None
(ID29946 : ID27858)	41	29946	27858	0.699	6360.265	348.347	9.421	0	0.003	0.836	None
(ID27858 : ID30981)	41	27858	30981	0.288	6600.275	347.821	9.679	0	0.002	0.536	None
(ID30981 : ID32026)	41	30981	32026	16.465	6840.285	349.576	9.850	0	0.017	4.058	None
(ID32026 : ID26802)	41	32026	26802	5.118	7080.295	350.629	10.680	0	0.009	2.262	None
(ID26802 : ID28890)	41	26802	28890	0.602	7320.305	349.310	11.123	0	0.003	0.776	None
(ID28890 : ID36315)	41	28890	36315	0.355	7560.315	348.923	10.675	0	0.002	0.595	None
(ID36315 : ID35238)	41	36315	35238	3.353	7800.325	348.832	9.465	0	0.008	1.831	None
(ID35238 : ID33088)	41	35238	33088	4.543	8040.335	348.174	7.669	0	0.009	2.131	None
(ID33088 : ID34159)	41	33088	34159	3.222	8280.345	346.770	6.393	0	0.007	1.795	None
(ID34159 : ID37352)	41	34159	37352	3.987	8520.355	346.861	6.437	0	0.008	1.997	None
(ID37352 : ID38441)	41	37352	38441	1.002	8760.365	347.945	7.339	0	0.004	1.001	None
(ID38441 : ID39529)	41	38441	39529	3.777	9000.375	348.054	8.772	0	0.008	1.944	None
(ID39529 : ID40620)	41	39529	40620	2.120	9240.385	347.836	10.455	0	0.006	1.456	None
(ID40620 : ID43880)	41	40620	43880	0.790	9480.395	347.605	11.604	0	0.004	0.889	None
(ID43880 : ID47176)	41	43880	47176	0.431	9720.405	347.559	12.365	0	0.003	0.657	None
(ID47176 : ID42787)	41	47176	42787	2.218	9960.415	346.983	12.276	0	0.006	1.489	None
(ID42787 : ID41711)	41	42787	41711	16.694	10200.425	347.739	13.373	0	0.017	4.086	None
(ID41711 : ID46073)	41	41711	46073	5.102	10440.435	350.233	15.036	0	0.009	2.259	None
(ID46073 : ID49362)	41	46073	49362	1.774	10680.445	351.639	15.789	0	0.006	1.332	None
(ID49362 : ID48288)	41	49362	48288	1.583	10920.455	352.424	16.776	0	0.005	1.258	None
(ID48288 : ID44996)	41	48288	44996	10.320	11160.465	354.488	16.817	0	0.013	3.212	None
(ID44996 : ID50465)	41	44996	50465	0.105	11400.475	356.153	16.601	0	0.001	0.324	None
(ID50465 : ID51538)	41	50465	51538	4.126	11640.485	357.257	16.850	0	0.008	2.031	None
(ID51538 : ID52627)	41	51538	52627	2.093	11880.495	358.737	16.420	0	0.006	1.447	None
(ID52627 : ID57014)	41	52627	57014	3.406	12120.505	358.348	15.539	0	0.008	1.845	None
(ID57014 : ID53733)	41	57014	53733	1.090	12360.515	356.981	15.080	0	0.004	1.044	None
(ID53733 : ID55912)	41	53733	55912	2.736	12600.525	357.297	15.038	0	0.007	1.654	None
(ID55912 : ID54810)	41	55912	54810	2.425	12840.535	357.767	15.816	0	0.006	1.557	None
(ID54810 : ID58111)	41	54810	58111	0.344	13080.545	357.361	16.798	0	0.002	0.587	None
(ID11314 : ID5413)	42	11314	5413	0.684	120.005	331.471	12.172	0	0.003	0.827	None
(ID5413 : ID3417)	42	5413	3417	0.788	360.015	330.819	11.806	0	0.004	0.888	None
(ID3417 : ID10340)	42	3417	10340	4.927	600.025	331.469	12.096	0	0.009	2.220	None
(ID10340 : ID459)	42	10340	459	1.789	840.035	332.897	13.156	0	0.006	1.338	None
(ID459 : ID6581)	42	459	6581	4.382	1080.045	332.748	12.763	0	0.009	2.093	None
(ID6581 : ID8358)	42	6581	8358	0.078	1320.055	332.119	12.101	0	0.001	0.279	None
(ID8358 : ID9334)	42	8358	9334	5.500	1560.065	332.837	11.257	0	0.010	2.345	None
(ID9334 : ID5588)	42	9334	5588	1.220	1800.075	332.946	10.242	0	0.005	1.105	None
(ID5588 : ID1424)	42	5588	1424	4.921	2040.085	331.396	9.714	0	0.009	2.218	None
(ID1424 : ID2401)	42	1424	2401	10.020	2280.095	329.526	7.910	0	0.013	3.165	None
(ID2401 : ID4377)	42	2401	4377	2.970	2520.105	329.069	7.345	0	0.007	1.723	None
(ID4377 : ID12269)	42	4377	12269	3.533	2760.115	329.860	8.962	0	0.008	1.880	None
(ID12269 : ID18459)	42	12269	18459	9.076	3000.125	331.243	10.943	0	0.013	3.013	None
(ID11315 : ID5417)	43	11315	5417	3.230	120.005	341.403	13.233	0	0.007	1.797	None
(ID5417 : ID3424)	43	5417	3424	0.501	360.015	340.154	13.226	0	0.003	0.708	None
(ID3424 : ID10348)	43	3424	10348	5.090	600.025	340.556	14.021	0	0.009	2.256	None
(ID10348 : ID463)	43	10348	463	0.752	840.035	340.919	15.046	0	0.004	0.867	None
(ID463 : ID6591)	43	463	6591	0.482	1080.045	340.206	15.102	0	0.003	0.694	None
(ID6591 : ID8365)	43	6591	8365	2.101	1320.055	340.137	14.292	0	0.006	1.450	None
(ID11316 : ID5420)	44	11316	5420	4.483	120.005	375.972	13.786	0	0.009	2.117	None
(ID5420 : ID3428)	44	5420	3428	0.068	360.015	374.925	14.282	0	0.001	0.262	None
(ID3428 : ID10346)	44	3428	10346	0.972	600.025	374.397	14.540	0	0.004	0.986	None
(ID10346 : ID467)	44	10346	467	2.156	840.035	373.643	15.470	0	0.006	1.468	None
(ID467 : ID6595)	44	467	6595	3.188	1080.045	374.126	15.804	0	0.007	1.786	None
(ID6595 : ID8370)	44	6595	8370	2.022	1320.055	375.537	15.074	0	0.006	1.422	None
(ID8370 : ID9343)	44	8370	9343	2.616	1560.065	376.204	13.851	0	0.007	1.617	None
(ID9343 : ID5591)	44	9343	5591	4.036	1800.075	376.878	12.228	0	0.008	2.009	None
(ID5591 : ID1428)	44	5591	1428	1.721	2040.085	376.806	11.457	0	0.005	1.312	None
(ID1428 : ID2417)	44	1428	2417	0.213	2280.095	375.974	11.652	0	0.002	0.462	None
(ID2417 : ID4384)	44	2417	4384	3.688	2520.105	376.282	10.971	0	0.008	1.920	None
(ID4384 : ID12264)	44	4384	12264	1.393	2760.115	376.961	9.585	0	0.005	1.180	None
(ID12264 : ID18448)	44	12264	18448	0.284	3000.125	377.305	9.247	0	0.002	0.533	None
(ID18448 : ID13285)	44	18448	13285	0.927	3240.135	377.602	9.925	0	0.004	0.963	None
(ID13285 : ID14308)	44	13285	14308	3.817	3480.145	378.309	11.183	0	0.008	1.954	None
(ID14308 : ID23680)	44	14308	23680	1.439	3720.155	378.324	11.734	0	0.005	1.199	None
(ID23680 : ID15321)	44	23680	15321	5.602	3960.165	376.999	10.596	0	0.010	2.367	None
(ID15321 : ID16369)	44	15321	16369	21.376	4200.175	374.440	11.181	0	0.019	4.623	None
(ID16369 : ID22625)	44	16369	22625	9.797	4440.185	371.221	13.272	0	0.013	3.130	None
(ID22625 : ID20549)	44	22625	20549	2.716	4680.195	368.979	14.072	0	0.007	1.648	None
(ID20549 : ID21600)	44	20549	21600	0.689	4920.205	367.798	14.086	0	0.003	0.830	None
(ID21600 : ID19507)	44	21600	19507	0.884	5160.215	367.741	14.258	0	0.004	0.940	None
(ID19507 : ID17438)	44	19507	17438	4.951	5400.225	367.228	15.339	0	0.009	2.225	None
(ID17438 : ID24739)	44	17438	24739	3.556	5640.235	365.476	16.285	0	0.008	1.886	None
(ID24739 : ID25770)	44	24739	25770	1.538	5880.245	364.721	15.896	0	0.005	1.240	None
(ID25770 : ID29961)	44	25770	29961	0.492	6120.255	365.235	15.326	0	0.003	0.701	None
(ID29961 : ID27871)	44	29961	27871	1.737	6360.265	364.951	15.175	0	0.005	1.318	None
(ID27871 : ID31008)	44	27871	31008	7.016	6600.275	363.568	16.089	0	0.011	2.649	None
(ID31008 : ID32053)	44	31008	32053	0.857	6840.285	362.358	17.210	0	0.004	0.926	None
(ID32053 : ID26822)	44	32053	26822	0.244	7080.295	361.659	17.169	0	0.002	0.494	None
(ID26822 : ID28909)	44	26822	28909	0.461	7320.305	361.398	16.761	0	0.003	0.679	None
(ID28909 : ID36346)	44	28909	36346	6.446	7560.315	361.324	17.691	0	0.011	2.539	None
(ID36346 : ID35266)	44	36346	35266	3.010	7800.325	361.341	18.095	0	0.007	1.735	None
(ID35266 : ID33117)	44	35266	33117	0.325	8040.335	361.126	17.194	0	0.002	0.570	None
(ID33117 : ID34188)	44	33117	34188	7.696	8280.345	361.917	16.279	0	0.012	2.774	None
(ID34188 : ID37383)	44	34188	37383	6.060	8520.355	364.204	15.600	0	0.010	2.462	None
(ID37383 : ID38470)	44	37383	38470	2.423	8760.365	364.808	16.284	0	0.006	1.557	None
(ID38470 : ID39559)	44	38470	39559	1.393	9000.375	364.656	17.139	0	0.005	1.180	None
(ID39559 : ID40643)	44	39559	40643	1.003	9240.385	365.467	17.866	0	0.004	1.001	None
(ID40643 : ID43901)	44	40643	43901	1.687	9480.395	365.173	18.275	0	0.005	1.299	None
(ID43901 : ID47193)	44	43901	47193	0.165	9720.405	364.511	18.128	0	0.002	0.406	None
(ID47193 : ID42811)	44	47193	42811	1.146	9960.415	363.975	18.045	0	0.004	1.070	None
(ID42811 : ID41725)	44	42811	41725	1.643	10200.425	363.895	18.630	0	0.005	1.282	None
(ID41725 : ID46088)	44	41725	46088	8.508	10440.435	365.793	19.021	0	0.012	2.917	None
(ID46088 : ID49372)	44	46088	49372	1.997	10680.445	367.348	19.646	0	0.006	1.413	None
(ID49372 : ID48305)	44	49372	48305	2.289	10920.455	367.363	21.098	0	0.006	1.513	None
(ID48305 : ID45016)	44	48305	45016	2.776	11160.465	367.943	22.352	0	0.007	1.666	None
(ID45016 : ID50481)	44	45016	50481	1.110	11400.475	368.111	22.678	0	0.004	1.054	None
(ID50481 : ID51555)	44	50481	51555	4.653	11640.485	368.665	22.745	0	0.009	2.157	None
(ID51555 : ID52648)	44	51555	52648	2.630	11880.495	370.521	22.893	0	0.007	1.622	None
(ID52648 : ID57034)	44	52648	57034	6.401	12120.505	370.069	22.653	0	0.011	2.530	None
(ID57034 : ID53761)	44	57034	53761	10.190	12360.515	367.659	23.613	0	0.013	3.192	None
(ID53761 : ID55947)	44	53761	55947	1.532	12600.525	366.982	25.110	0	0.005	1.238	None
(ID55947 : ID54845)	44	55947	54845	2.265	12840.535	367.548	26.252	0	0.006	1.505	None
(ID54845 : ID58146)	44	54845	58146	3.034	13080.545	367.850	27.844	0	0.007	1.742	None
(ID58146 : ID60338)	44	58146	60338	1.585	13320.555	367.588	29.103	0	0.005	1.259	None
(ID60338 : ID61440)	44	60338	61440	14.304	13560.565	368.185	31.075	0	0.016	3.782	None
(ID61440 : ID59250)	44	61440	59250	8.237	13800.575	369.668	34.009	0	0.012	2.870	None
(ID59250 : ID62557)	44	59250	62557	1.801	14040.585	370.358	35.994	0	0.006	1.342	None
(ID62557 : ID63636)	44	62557	63636	0.245	14280.595	370.416	36.491	0	0.002	0.495	None
(ID63636 : ID64713)	44	63636	64713	0.361	14520.605	370.018	36.619	0	0.003	0.601	None
(ID64713 : ID65802)	44	64713	65802	10.079	14760.615	368.730	35.727	0	0.013	3.175	None
(ID65802 : ID66876)	44	65802	66876	1.151	15000.625	368.048	34.269	0	0.004	1.073	None
(ID66876 : ID69097)	44	66876	69097	0.269	15240.635	368.218	33.979	0	0.002	0.519	None
(ID69097 : ID75761)	44	69097	75761	1.451	15480.645	367.920	34.613	0	0.005	1.205	None
(ID75761 : ID70214)	44	75761	70214	2.310	15720.655	367.258	35.651	0	0.006	1.520	None
(ID70214 : ID68013)	44	70214	68013	20.093	15960.665	365.589	38.069	0	0.019	4.482	None
(ID68013 : ID72445)	44	68013	72445	0.441	16200.675	364.307	40.285	0	0.003	0.664	None
(ID72445 : ID71332)	44	72445	71332	0.419	16440.685	363.818	40.319	0	0.003	0.648	None
(ID11317 : ID5422)	45	11317	5422	1.939	120.005	93.934	14.430	0	0.006	1.393	None
(ID5422 : ID3431)	45	5422	3431	2.080	360.015	94.751	15.524	0	0.006	1.442	None
(ID3431 : ID10353)	45	3431	10353	1.087	600.025	94.880	16.244	0	0.004	1.043	None
(ID10353 : ID465)	45	10353	465	0.194	840.035	94.345	16.322	0	0.002	0.440	None
(ID465 : ID6605)	45	465	6605	4.064	1080.045	94.843	16.940	0	0.008	2.016	None
(ID6605 : ID8376)	45	6605	8376	2.854	1320.055	95.929	17.072	0	0.007	1.689	None
(ID8376 : ID9356)	45	8376	9356	7.792	1560.065	97.703	16.946	0	0.012	2.791	None
(ID11318 : ID5431)	46	11318	5431	9.224	120.005	188.082	15.497	0	0.013	3.037	None
(ID5431 : ID3440)	46	5431	3440	0.697	360.015	188.190	17.363	0	0.003	0.835	None
(ID3440 : ID10357)	46	3440	10357	2.505	600.025	187.216	17.771	0	0.007	1.583	None
(ID10357 : ID475)	46	10357	475	1.058	840.035	185.912	17.764	0	0.004	1.029	None
(ID475 : ID6608)	46	475	6608	3.087	1080.045	184.717	18.278	0	0.007	1.757	None
(ID6608 : ID8379)	46	6608	8379	3.394	1320.055	184.758	18.261	0	0.008	1.842	None
(ID8379 : ID9359)	46	8379	9359	0.634	1560.065	185.579	18.077	0	0.003	0.796	None
(ID11319 : ID5416)	47	11319	5416	2.513	120.005	288.627	13.731	0	0.007	1.585	None
(ID5416 : ID3427)	47	5416	3427	2.316	360.015	288.562	13.739	0	0.006	1.522	None
(ID3427 : ID10350)	47	3427	10350	2.137	600.025	288.911	15.096	0	0.006	1.462	None
(ID10350 : ID471)	47	10350	471	1.726	840.035	289.303	16.280	0	0.005	1.314	None
(ID471 : ID6598)	47	471	6598	0.692	1080.045	289.452	16.476	0	0.003	0.832	None
(ID6598 : ID8368)	47	6598	8368	2.735	1320.055	288.687	15.515	0	0.007	1.654	None
(ID8368 : ID9347)	47	8368	9347	1.086	1560.065	288.477	14.350	0	0.004	1.042	None
(ID9347 : ID5603)	47	9347	5603	3.841	1800.075	287.810	14.272	0	0.008	1.960	None
(ID5603 : ID1438)	47	5603	1438	1.001	2040.085	286.582	15.038	0	0.004	1.000	None
(ID1438 : ID2427)	47	1438	2427	0.314	2280.095	286.451	15.216	0	0.002	0.560	None
(ID2427 : ID4404)	47	2427	4404	1.428	2520.105	286.051	14.980	0	0.005	1.195	None
(ID4404 : ID12279)	47	4404	12279	0.277	2760.115	285.236	14.798	0	0.002	0.526	None
(ID12279 : ID18467)	47	12279	18467	2.443	3000.125	285.242	15.400	0	0.007	1.563	None
(ID18467 : ID13298)	47	18467	13298	7.965	3240.135	286.852	15.881	0	0.012	2.822	None
(ID13298 : ID14325)	47	13298	14325	2.945	3480.145	287.956	16.425	0	0.007	1.716	None
(ID14325 : ID23702)	47	14325	23702	4.296	3720.155	288.613	17.676	0	0.009	2.073	None
(ID23702 : ID15352)	47	23702	15352	1.979	3960.165	290.241	18.257	0	0.006	1.407	None
(ID15352 : ID16388)	47	15352	16388	6.088	4200.175	289.799	17.904	0	0.010	2.467	None
(ID16388 : ID22633)	47	16388	22633	2.205	4440.185	288.522	16.683	0	0.006	1.485	None
(ID22633 : ID20556)	47	22633	20556	1.528	4680.195	288.706	16.478	0	0.005	1.236	None
(ID20556 : ID21610)	47	20556	21610	2.018	4920.205	289.721	17.189	0	0.006	1.421	None
(ID21610 : ID19514)	47	21610	19514	5.859	5160.215	291.615	17.435	0	0.010	2.421	None
(ID19514 : ID17444)	47	19514	17444	0.921	5400.225	292.346	17.452	0	0.004	0.960	None
(ID17444 : ID24743)	47	17444	24743	1.510	5640.235	291.292	17.629	0	0.005	1.229	None
(ID24743 : ID25780)	47	24743	25780	3.166	5880.245	291.556	18.144	0	0.007	1.779	None
(ID25780 : ID29974)	47	25780	29974	4.127	6120.255	291.389	18.591	0	0.008	2.032	None
(ID29974 : ID27888)	47	29974	27888	5.053	6360.265	291.410	19.200	0	0.009	2.248	None
(ID27888 : ID31020)	47	27888	31020	20.899	6600.275	290.351	20.596	0	0.019	4.572	None
(ID31020 : ID32072)	47	31020	32072	0.811	6840.285	288.531	21.897	0	0.004	0.901	None
(ID32072 : ID26838)	47	32072	26838	3.071	7080.295	289.415	21.642	0	0.007	1.752	None
(ID26838 : ID28925)	47	26838	28925	0.379	7320.305	290.139	20.732	0	0.003	0.616	None
(ID28925 : ID36360)	47	28925	36360	4.177	7560.315	289.994	21.434	0	0.009	2.044	None
(ID36360 : ID35283)	47	36360	35283	0.341	7800.325	290.028	22.354	0	0.002	0.584	None
(ID35283 : ID33154)	47	35283	33154	27.809	8040.335	290.349	24.920	0	0.022	5.273	None
(ID33154 : ID34233)	47	33154	34233	5.046	8280.345	289.387	28.068	0	0.009	2.246	None
(ID34233 : ID37434)	47	34233	37434	2.832	8520.355	288.763	29.334	0	0.007	1.683	None
(ID37434 : ID38533)	47	37434	38533	35.636	8760.365	288.507	33.004	0	0.025	5.970	None
(ID38533 : ID39618)	47	38533	39618	0.102	9000.375	287.778	36.048	0	0.001	0.320	None
(ID39618 : ID40709)	47	39618	40709	8.545	9240.385	288.765	37.155	0	0.012	2.923	None
(ID40709 : ID43970)	47	40709	43970	2.824	9480.395	290.201	38.898	0	0.007	1.680	None
(ID43970 : ID47270)	47	43970	47270	1.193	9720.405	291.097	39.709	0	0.005	1.092	None
(ID47270 : ID42883)	47	47270	42883	2.187	9960.415	292.354	39.562	0	0.006	1.479	None
(ID42883 : ID41792)	47	42883	41792	2.544	10200.425	293.837	39.157	0	0.007	1.595	None
(ID41792 : ID46156)	47	41792	46156	4.587	10440.435	295.666	38.793	0	0.009	2.142	None
(ID46156 : ID49435)	47	46156	49435	0.148	10680.445	296.885	38.747	0	0.002	0.385	None
(ID49435 : ID48358)	47	49435	48358	1.006	10920.455	296.599	38.626	0	0.004	1.003	None
(ID48358 : ID45067)	47	48358	45067	1.127	11160.465	296.647	38.590	0	0.004	1.062	None
(ID45067 : ID50535)	47	45067	50535	1.090	11400.475	296.655	38.593	0	0.004	1.044	None
(ID50535 : ID51609)	47	50535	51609	12.975	11640.485	297.970	38.423	0	0.015	3.602	None
(ID51609 : ID52699)	47	51609	52699	0.648	11880.495	299.371	38.492	0	0.003	0.805	None
(ID52699 : ID57082)	47	52699	57082	3.802	12120.505	298.059	38.199	0	0.008	1.950	None
(ID57082 : ID53796)	47	57082	53796	0.487	12360.515	296.902	37.608	0	0.003	0.698	None
(ID53796 : ID55986)	47	53796	55986	0.950	12600.525	296.170	37.392	0	0.004	0.975	None
(ID55986 : ID54878)	47	55986	54878	3.406	12840.535	294.849	37.816	0	0.008	1.846	None
(ID54878 : ID58178)	47	54878	58178	1.258	13080.545	294.511	38.466	0	0.005	1.121	None
(ID58178 : ID60371)	47	58178	60371	9.775	13320.555	293.581	39.359	0	0.013	3.126	None
(ID60371 : ID61469)	47	60371	61469	5.773	13560.565	293.058	40.787	0	0.010	2.403	None
(ID61469 : ID59276)	47	61469	59276	3.143	13800.575	294.481	42.297	0	0.007	1.773	None
(ID59276 : ID62578)	47	59276	62578	0.700	14040.585	294.583	42.979	0	0.003	0.837	None
(ID62578 : ID63655)	47	62578	63655	0.180	14280.595	294.139	43.154	0	0.002	0.424	None
(ID63655 : ID64737)	47	63655	64737	3.753	14520.605	295.000	43.753	0	0.008	1.937	None
(ID64737 : ID65831)	47	64737	65831	0.149	14760.615	295.876	43.948	0	0.002	0.387	None
(ID65831 : ID66908)	47	65831	66908	0.440	15000.625	295.545	43.665	0	0.003	0.663	None
(ID66908 : ID69127)	47	66908	69127	3.400	15240.635	294.689	42.825	0	0.008	1.844	None
(ID69127 : ID75788)	47	69127	75788	2.606	15480.645	294.952	42.187	0	0.007	1.614	None
(ID75788 : ID70237)	47	75788	70237	0.243	15720.655	295.920	42.477	0	0.002	0.493	None
(ID70237 : ID68024)	47	70237	68024	18.783	15960.665	293.972	42.195	0	0.018	4.334	None
(ID68024 : ID72438)	47	68024	72438	7.198	16200.675	291.094	40.628	0	0.011	2.683	None
(ID72438 : ID71328)	47	72438	71328	2.654	16440.685	289.524	39.435	0	0.007	1.629	None
(ID11320 : ID5421)	48	11320	5421	0.064	120.005	145.620	14.887	0	0.001	0.253	None
(ID5421 : ID3434)	48	5421	3434	4.820	360.015	146.493	15.731	0	0.009	2.196	None
(ID3434 : ID10351)	48	3434	10351	0.480	600.025	147.063	16.221	0	0.003	0.693	None
(ID10351 : ID460)	48	10351	460	6.414	840.035	146.109	14.930	0	0.011	2.533	None
(ID460 : ID6590)	48	460	6590	3.240	1080.045	144.683	14.411	0	0.007	1.800	None
(ID11321 : ID5423)	49	11321	5423	0.811	120.005	20.026	15.223	0	0.004	0.901	None
(ID5423 : ID3436)	49	5423	3436	3.411	360.015	20.068	16.231	0	0.008	1.847	None
(ID11322 : ID5424)	50	11322	5424	0.076	120.005	229.949	15.328	0	0.001	0.276	None
(ID5424 : ID3430)	50	5424	3430	6.323	360.015	231.261	14.854	0	0.010	2.515	None
(ID3430 : ID10349)	50	3430	10349	1.080	600.025	232.124	14.841	0	0.004	1.039	None
(ID10349 : ID462)	50	10349	462	9.727E-4	840.035	231.800	15.233	0	1.299E-4	0.031	None
(ID462 : ID6594)	50	462	6594	0.194	1080.045	231.724	15.424	0	0.002	0.440	None
(ID6594 : ID8373)	50	6594	8373	0.527	1320.055	232.009	15.599	0	0.003	0.726	None
(ID8373 : ID9348)	50	8373	9348	2.382	1560.065	232.025	14.878	0	0.006	1.543	None
(ID9348 : ID5594)	50	9348	5594	4.394	1800.075	232.468	13.499	0	0.009	2.096	None
(ID5594 : ID1430)	50	5594	1430	0.395	2040.085	233.008	12.618	0	0.003	0.629	None
(ID1430 : ID2413)	50	1430	2413	1.741	2280.095	232.779	11.767	0	0.005	1.320	None
(ID2413 : ID4390)	50	2413	4390	0.519	2520.105	233.143	10.998	0	0.003	0.720	None
(ID4390 : ID12268)	50	4390	12268	1.871	2760.115	233.581	10.212	0	0.006	1.368	None
(ID12268 : ID18444)	50	12268	18444	0.450	3000.125	233.833	9.239	0	0.003	0.671	None
(ID18444 : ID13280)	50	18444	13280	0.642	3240.135	234.375	8.826	0	0.003	0.801	None
(ID13280 : ID14295)	50	13280	14295	5.362	3480.145	235.420	7.758	0	0.010	2.316	None
(ID14295 : ID23666)	50	14295	23666	0.440	3720.155	235.800	6.983	0	0.003	0.663	None
(ID23666 : ID15312)	50	23666	15312	3.696	3960.165	234.574	7.340	0	0.008	1.923	None
(ID15312 : ID16354)	50	15312	16354	0.873	4200.175	233.344	7.892	0	0.004	0.934	None
(ID16354 : ID22618)	50	16354	22618	2.411	4440.185	233.469	8.920	0	0.006	1.553	None
(ID22618 : ID20532)	50	22618	20532	0.012	4680.195	233.898	9.630	0	4.486E-4	0.108	None
(ID20532 : ID21587)	50	20532	21587	0.246	4920.205	233.686	9.772	0	0.002	0.496	None
(ID21587 : ID19493)	50	21587	19493	4.249	5160.215	234.470	10.046	0	0.009	2.061	None
(ID19493 : ID17423)	50	19493	17423	3.576	5400.225	234.682	10.728	0	0.008	1.891	None
(ID17423 : ID24715)	50	17423	24715	1.288	5640.235	234.340	10.896	0	0.005	1.135	None
(ID24715 : ID25751)	50	24715	25751	1.950	5880.245	234.978	9.890	0	0.006	1.396	None
(ID25751 : ID29945)	50	25751	29945	0.665	6120.255	235.531	9.059	0	0.003	0.815	None
(ID29945 : ID27853)	50	29945	27853	1.403	6360.265	236.499	8.943	0	0.005	1.184	None
(ID27853 : ID30977)	50	27853	30977	0.952	6600.275	237.569	8.893	0	0.004	0.976	None
(ID30977 : ID32030)	50	30977	32030	10.283	6840.285	236.761	9.759	0	0.013	3.207	None
(ID32030 : ID26793)	50	32030	26793	3.397	7080.295	235.002	9.924	0	0.008	1.843	None
(ID26793 : ID28878)	50	26793	28878	10.593	7320.305	235.843	8.171	0	0.014	3.255	None
(ID28878 : ID36290)	50	28878	36290	14.482	7560.315	237.877	5.449	0	0.016	3.806	None
(ID36290 : ID35208)	50	36290	35208	14.313	7800.325	239.018	1.844	0	0.016	3.783	None
(ID35208 : ID33066)	50	35208	33066	0.953	8040.335	239.159	0.399	0	0.004	0.976	None
(ID33066 : ID34155)	50	33066	34155	23.951	8280.345	238.320	3.181	0	0.020	4.894	None
(ID34155 : ID37350)	50	34155	37350	1.894	8520.355	238.200	6.093	0	0.006	1.376	None
(ID37350 : ID38443)	50	37350	38443	8.590	8760.365	239.831	7.475	0	0.012	2.931	None
(ID38443 : ID39528)	50	38443	39528	1.283	9000.375	241.082	8.890	0	0.005	1.133	None
(ID39528 : ID40616)	50	39528	40616	4.125	9240.385	240.155	9.699	0	0.008	2.031	None
(ID40616 : ID43871)	50	40616	43871	3.567	9480.395	238.235	9.805	0	0.008	1.889	None
(ID43871 : ID47162)	50	43871	47162	4.018	9720.405	237.655	8.728	0	0.008	2.004	None
(ID47162 : ID42771)	50	47162	42771	1.501	9960.415	238.283	7.243	0	0.005	1.225	None
(ID42771 : ID41680)	50	42771	41680	1.717	10200.425	238.527	6.041	0	0.005	1.310	None
(ID41680 : ID46033)	50	41680	46033	0.175	10440.435	238.665	5.265	0	0.002	0.418	None
(ID46033 : ID49316)	50	46033	49316	2.336	10680.445	239.389	4.616	0	0.006	1.529	None
(ID49316 : ID48231)	50	49316	48231	11.817	10920.455	240.825	2.614	0	0.014	3.438	None
(ID48231 : ID44935)	50	48231	44935	1.322	11160.465	241.785	0.570	0	0.005	1.150	None
(ID44935 : ID50404)	50	44935	50404	2.609	11400.475	241.055	0.000	0	0.007	1.615	None
(ID50404 : ID51476)	50	50404	51476	0.041	11640.485	240.349	0.000	0	8.412E-4	0.202	None
(ID51476 : ID52571)	50	51476	52571	4.076	11880.495	241.459	0.000	0	0.008	2.019	None
(ID52571 : ID56958)	50	52571	56958	1.019	12120.505	241.964	0.000	0	0.004	1.009	None
(ID56958 : ID53677)	50	56958	53677	2.609	12360.515	240.651	0.000	0	0.007	1.615	None
(ID53677 : ID55854)	50	53677	55854	0.041	12600.525	239.743	0.000	0	8.412E-4	0.202	None
(ID55854 : ID54761)	50	55854	54761	12.628	12840.535	239.145	1.706	0	0.015	3.554	None
(ID54761 : ID58076)	50	54761	58076	16.002	13080.545	237.841	5.242	0	0.017	4.000	None
(ID58076 : ID60265)	50	58076	60265	5.074	13320.555	235.988	7.490	0	0.009	2.253	None
(ID60265 : ID61355)	50	60265	61355	1.797	13560.565	234.440	8.352	0	0.006	1.341	None
(ID61355 : ID59165)	50	61355	59165	0.433	13800.575	233.837	9.110	0	0.003	0.658	None
(ID59165 : ID62473)	50	59165	62473	5.569	14040.585	234.640	10.181	0	0.010	2.360	None
(ID62473 : ID63557)	50	62473	63557	2.985	14280.595	236.345	11.262	0	0.007	1.728	None
(ID63557 : ID64632)	50	63557	64632	0.330	14520.605	237.401	11.454	0	0.002	0.574	None
(ID64632 : ID65732)	50	64632	65732	0.227	14760.615	237.885	11.257	0	0.002	0.476	None
(ID65732 : ID66806)	50	65732	66806	0.151	15000.625	237.968	11.065	0	0.002	0.389	None
(ID66806 : ID69029)	50	66806	69029	0.598	15240.635	237.631	10.601	0	0.003	0.773	None
(ID69029 : ID75684)	50	69029	75684	1.530	15480.645	237.555	10.872	0	0.005	1.237	None
(ID75684 : ID70129)	50	75684	70129	0.895	15720.655	237.225	11.640	0	0.004	0.946	None
(ID70129 : ID67924)	50	70129	67924	3.149	15960.665	236.905	12.678	0	0.007	1.774	None
(ID67924 : ID72351)	50	67924	72351	0.650	16200.675	237.375	13.349	0	0.003	0.806	None
(ID72351 : ID71239)	50	72351	71239	0.784	16440.685	237.278	13.134	0	0.004	0.886	None
(ID71239 : ID74577)	50	71239	74577	2.546	16680.695	236.555	12.380	0	0.007	1.596	None
(ID74577 : ID73438)	50	74577	73438	0.340	16920.705	236.374	11.358	0	0.002	0.584	None
(ID73438 : ID76786)	50	73438	76786	5.586	17160.715	236.943	10.000	0	0.010	2.364	None
(ID76786 : ID77897)	50	76786	77897	4.236	17400.725	236.747	8.130	0	0.009	2.058	None
(ID77897 : ID79014)	50	77897	79014	3.854	17640.735	235.951	6.372	0	0.008	1.963	None
(ID79014 : ID80127)	50	79014	80127	2.532	17880.745	235.904	4.609	0	0.007	1.591	None
(ID80127 : ID82351)	50	80127	82351	0.690	18120.755	235.598	3.677	0	0.003	0.831	None
(ID82351 : ID81241)	50	82351	81241	0.460	18360.765	235.138	3.205	0	0.003	0.678	None
(ID81241 : ID84572)	50	81241	84572	8.714	18600.775	234.731	1.437	0	0.012	2.952	None
(ID84572 : ID83457)	50	84572	83457	0.367	18840.785	234.696	0.000	0	0.003	0.606	None
(ID83457 : ID89121)	50	83457	89121	0.652	19080.795	234.595	0.000	0	0.003	0.808	None
(ID89121 : ID85696)	50	89121	85696	1.019	19320.805	234.696	0.000	0	0.004	1.009	None
(ID85696 : ID87967)	50	85696	87967	1.997	19560.815	235.907	0.000	0	0.006	1.413	None
(ID11323 : ID5400)	51	11323	5400	61.150	120.005	172.697	11.745	0	0.033	7.820	None
(ID5400 : ID3408)	51	5400	3408	7.503	360.015	174.513	7.829	0	0.011	2.739	None
(ID3408 : ID10320)	51	3408	10320	24.562	600.025	178.251	7.070	0	0.021	4.956	None
(ID10320 : ID436)	51	10320	436	3.734	840.035	179.662	6.221	0	0.008	1.932	None
(ID436 : ID6566)	51	436	6566	4.573	1080.045	177.696	6.454	0	0.009	2.139	None
(ID6566 : ID8351)	51	6566	8351	9.169	1320.055	177.996	7.573	0	0.013	3.028	None
(ID8351 : ID9331)	51	8351	9331	1.541	1560.065	179.035	8.894	0	0.005	1.242	None
(ID9331 : ID5586)	51	9331	5586	2.666	1800.075	179.576	9.354	0	0.007	1.633	None
(ID5586 : ID1422)	51	5586	1422	0.348	2040.085	180.590	9.041	0	0.002	0.590	None
(ID1422 : ID2405)	51	1422	2405	0.527	2280.095	181.155	8.866	0	0.003	0.726	None
(ID2405 : ID4380)	51	2405	4380	0.423	2520.105	181.202	8.821	0	0.003	0.651	None
(ID4380 : ID12265)	51	4380	12265	0.323	2760.115	181.016	8.991	0	0.002	0.568	None
(ID12265 : ID18457)	51	12265	18457	11.293	3000.125	181.990	10.697	0	0.014	3.360	None
(ID18457 : ID13291)	51	18457	13291	0.784	3240.135	183.235	12.339	0	0.004	0.886	None
(ID13291 : ID14301)	51	13291	14301	8.763	3480.145	182.969	11.207	0	0.012	2.960	None
(ID14301 : ID23679)	51	14301	23679	5.459	3720.155	183.184	10.654	0	0.010	2.336	None
(ID23679 : ID15323)	51	23679	15323	2.679	3960.165	183.710	10.684	0	0.007	1.637	None
(ID15323 : ID16361)	51	15323	16361	10.101	4200.175	181.778	10.128	0	0.013	3.178	None
(ID16361 : ID22616)	51	16361	22616	1.739	4440.185	179.972	9.691	0	0.005	1.319	None
(ID22616 : ID20535)	51	22616	20535	1.705	4680.195	179.380	9.613	0	0.005	1.306	None
(ID20535 : ID21590)	51	20535	21590	1.827	4920.205	179.544	10.576	0	0.006	1.352	None
(ID21590 : ID19496)	51	21590	19496	0.601	5160.215	180.439	10.872	0	0.003	0.775	None
(ID19496 : ID17426)	51	19496	17426	7.132	5400.225	179.690	11.480	0	0.011	2.671	None
(ID17426 : ID24716)	51	17426	24716	2.182	5640.235	178.836	11.523	0	0.006	1.477	None
(ID24716 : ID25750)	51	24716	25750	5.359	5880.245	179.903	10.001	0	0.010	2.315	None
(ID25750 : ID29936)	51	25750	29936	3.483	6120.255	181.210	8.383	0	0.008	1.866	None
(ID29936 : ID27855)	51	29936	27855	3.368	6360.265	181.257	8.393	0	0.008	1.835	None
(ID27855 : ID30987)	51	27855	30987	3.646	6600.275	180.490	10.092	0	0.008	1.909	None
(ID30987 : ID32034)	51	30987	32034	0.794	6840.285	180.621	11.046	0	0.004	0.891	None
(ID32034 : ID26801)	51	32034	26801	0.635	7080.295	180.672	11.020	0	0.003	0.797	None
(ID26801 : ID28907)	51	26801	28907	28.580	7320.305	178.938	13.253	0	0.022	5.346	None
(ID28907 : ID36335)	51	28907	36335	1.801	7560.315	177.264	16.148	0	0.006	1.342	None
(ID36335 : ID35271)	51	36335	35271	5.767	7800.325	177.134	17.916	0	0.010	2.401	None
(ID35271 : ID33128)	51	35271	33128	1.890	8040.335	177.290	19.786	0	0.006	1.375	None
(ID33128 : ID34206)	51	33128	34206	0.077	8280.345	177.106	20.477	0	0.001	0.278	None
(ID34206 : ID37402)	51	34206	37402	1.690	8520.355	177.155	21.104	0	0.005	1.300	None
(ID37402 : ID38485)	51	37402	38485	1.339	8760.365	177.144	22.270	0	0.005	1.157	None
(ID38485 : ID39573)	51	38485	39573	0.188	9000.375	176.935	23.030	0	0.002	0.433	None
(ID39573 : ID40658)	51	39573	40658	0.560	9240.385	176.637	23.486	0	0.003	0.748	None
(ID40658 : ID43919)	51	40658	43919	0.513	9480.395	176.191	24.046	0	0.003	0.716	None
(ID43919 : ID47216)	51	43919	47216	0.373	9720.405	176.259	24.571	0	0.003	0.611	None
(ID47216 : ID42828)	51	47216	42828	0.799	9960.415	176.090	24.567	0	0.004	0.894	None
(ID42828 : ID41732)	51	42828	41732	9.255	10200.425	175.210	22.917	0	0.013	3.042	None
(ID41732 : ID46093)	51	41732	46093	0.271	10440.435	174.576	21.262	0	0.002	0.521	None
(ID46093 : ID49375)	51	46093	49375	2.546	10680.445	173.711	21.400	0	0.007	1.596	None
(ID49375 : ID48300)	51	49375	48300	0.489	10920.455	172.774	21.481	0	0.003	0.699	None
(ID48300 : ID45003)	51	48300	45003	1.201	11160.465	172.464	20.669	0	0.005	1.096	None
(ID45003 : ID50472)	51	45003	50472	0.017	11400.475	172.309	20.125	0	5.460E-4	0.131	None
(ID50472 : ID51541)	51	50472	51541	2.102	11640.485	172.442	19.425	0	0.006	1.450	None
(ID51541 : ID52631)	51	51541	52631	2.482	11880.495	173.256	18.236	0	0.007	1.576	None
(ID52631 : ID57013)	51	52631	57013	6.446	12120.505	174.042	16.485	0	0.011	2.539	None
(ID57013 : ID53732)	51	57013	53732	0.254	12360.515	174.431	15.099	0	0.002	0.504	None
(ID53732 : ID55916)	51	53732	55916	0.272	12600.525	174.670	15.229	0	0.002	0.521	None
(ID55916 : ID54801)	51	55916	54801	6.341	12840.535	173.809	14.592	0	0.010	2.518	None
(ID54801 : ID58099)	51	54801	58099	2.095	13080.545	172.217	13.545	0	0.006	1.448	None
(ID58099 : ID60290)	51	58099	60290	1.927	13320.555	171.561	14.088	0	0.006	1.388	None
(ID60290 : ID61380)	51	60290	61380	11.675	13560.565	173.229	15.336	0	0.014	3.417	None
(ID61380 : ID59186)	51	61380	59186	1.289	13800.575	174.944	16.451	0	0.005	1.135	None
(ID11324 : ID5426)	52	11324	5426	2.651	120.005	353.885	16.024	0	0.007	1.628	None
(ID11325 : ID5433)	53	11325	5433	1.624	120.005	43.539	16.759	0	0.005	1.274	None
(ID5433 : ID3441)	53	5433	3441	5.178	360.015	44.806	17.903	0	0.009	2.276	None
(ID3441 : ID10359)	53	3441	10359	1.444	600.025	46.251	18.861	0	0.005	1.202	None
(ID10359 : ID482)	53	10359	482	6.471	840.035	47.837	19.841	0	0.011	2.544	None
(ID482 : ID6611)	53	482	6611	4.690	1080.045	50.010	20.704	0	0.009	2.166	None
(ID6611 : ID8382)	53	6611	8382	7.134	1320.055	52.292	20.455	0	0.011	2.671	None
(ID8382 : ID9369)	53	8382	9369	4.831	1560.065	54.497	20.451	0	0.009	2.198	None
(ID9369 : ID5626)	53	9369	5626	1.577	1800.075	55.851	21.461	0	0.005	1.256	None
(ID5626 : ID1462)	53	5626	1462	0.770	2040.085	56.252	22.399	0	0.004	0.878	None
(ID1462 : ID2458)	53	1462	2458	2.560	2280.095	56.360	23.633	0	0.007	1.600	None
(ID2458 : ID4432)	53	2458	4432	0.505	2520.105	56.800	24.466	0	0.003	0.710	None
(ID4432 : ID12311)	53	4432	12311	2.478	2760.115	57.363	23.745	0	0.007	1.574	None
(ID12311 : ID18491)	53	12311	18491	2.795	3000.125	56.789	22.696	0	0.007	1.672	None
(ID18491 : ID13323)	53	18491	13323	1.200	3240.135	55.765	22.898	0	0.005	1.095	None
(ID13323 : ID14347)	53	13323	14347	0.382	3480.145	55.833	23.410	0	0.003	0.618	None
(ID14347 : ID23721)	53	14347	23721	5.618	3720.155	55.077	23.950	0	0.010	2.370	None
(ID23721 : ID15379)	53	23721	15379	5.172	3960.165	53.443	25.455	0	0.009	2.274	None
(ID15379 : ID16419)	53	15379	16419	0.216	4200.175	53.074	26.559	0	0.002	0.464	None
(ID16419 : ID22672)	53	16419	22672	1.003	4440.185	52.906	27.018	0	0.004	1.002	None
(ID22672 : ID20598)	53	22672	20598	4.959	4680.195	51.799	28.190	0	0.009	2.227	None
(ID20598 : ID21647)	53	20598	21647	1.759	4920.205	51.720	29.068	0	0.006	1.326	None
(ID21647 : ID19549)	53	21647	19549	3.676	5160.215	53.279	28.776	0	0.008	1.917	None
(ID19549 : ID17480)	53	19549	17480	0.132	5400.225	54.006	28.500	0	0.002	0.363	None
(ID17480 : ID24772)	53	17480	24772	15.122	5640.235	55.699	28.009	0	0.016	3.889	None
(ID11326 : ID5428)	54	11326	5428	0.242	120.005	164.898	16.467	0	0.002	0.492	None
(ID5428 : ID3437)	54	5428	3437	0.702	360.015	165.079	17.106	0	0.003	0.838	None
(ID3437 : ID10352)	54	3437	10352	2.569	600.025	164.657	16.912	0	0.007	1.603	None
(ID10352 : ID464)	54	10352	464	0.688	840.035	163.832	16.019	0	0.003	0.829	None
(ID464 : ID6599)	54	464	6599	1.444	1080.045	163.416	16.312	0	0.005	1.202	None
(ID6599 : ID8374)	54	6599	8374	3.901	1320.055	164.179	16.466	0	0.008	1.975	None
(ID8374 : ID9353)	54	8374	9353	0.002	1560.065	165.082	16.049	0	1.852E-4	0.044	None
(ID9353 : ID5616)	54	9353	5616	12.537	1800.075	166.142	17.495	0	0.015	3.541	None
(ID5616 : ID1449)	54	5616	1449	0.119	2040.085	167.232	18.758	0	0.001	0.345	None
(ID1449 : ID2439)	54	1449	2439	0.524	2280.095	167.037	18.861	0	0.003	0.724	None
(ID2439 : ID4412)	54	2439	4412	2.084	2520.105	167.367	18.690	0	0.006	1.443	None
(ID4412 : ID12290)	54	4412	12290	1.983	2760.115	168.404	17.721	0	0.006	1.408	None
(ID12290 : ID18470)	54	12290	18470	4.174	3000.125	167.927	16.799	0	0.009	2.043	None
(ID18470 : ID13304)	54	18470	13304	0.729	3240.135	167.259	16.732	0	0.004	0.854	None
(ID13304 : ID14322)	54	13304	14322	3.790	3480.145	168.269	16.423	0	0.008	1.947	None
(ID14322 : ID23699)	54	14322	23699	3.616	3720.155	168.911	16.732	0	0.008	1.901	None
(ID23699 : ID15349)	54	23699	15349	1.093	3960.165	168.317	17.832	0	0.004	1.046	None
(ID15349 : ID16384)	54	15349	16384	3.972	4200.175	167.362	17.101	0	0.008	1.993	None
(ID16384 : ID22632)	54	16384	22632	0.584	4440.185	167.162	15.932	0	0.003	0.764	None
(ID22632 : ID20555)	54	22632	20555	5.454	4680.195	166.428	16.266	0	0.010	2.335	None
(ID20555 : ID21602)	54	20555	21602	11.427	4920.205	166.648	15.705	0	0.014	3.380	None
(ID21602 : ID19506)	54	21602	19506	1.001	5160.215	168.341	14.390	0	0.004	1.001	None
(ID19506 : ID17432)	54	19506	17432	0.931	5400.225	169.115	14.638	0	0.004	0.965	None
(ID17432 : ID24734)	54	17432	24734	4.140	5640.235	170.265	15.568	0	0.008	2.035	None
(ID24734 : ID25774)	54	24734	25774	5.277	5880.245	172.264	16.247	0	0.010	2.297	None
(ID25774 : ID29966)	54	25774	29966	2.462	6120.255	174.167	16.189	0	0.007	1.569	None
(ID29966 : ID27880)	54	29966	27880	1.192	6360.265	175.337	16.362	0	0.005	1.092	None
(ID27880 : ID31007)	54	27880	31007	0.806	6600.275	176.146	16.927	0	0.004	0.898	None
(ID31007 : ID32057)	54	31007	32057	0.939	6840.285	176.283	17.536	0	0.004	0.969	None
(ID32057 : ID26828)	54	32057	26828	0.386	7080.295	176.261	18.136	0	0.003	0.621	None
(ID26828 : ID28924)	54	26828	28924	5.295	7320.305	175.876	19.294	0	0.010	2.301	None
(ID28924 : ID36356)	54	28924	36356	27.784	7560.315	172.760	21.127	0	0.022	5.271	None
(ID36356 : ID35279)	54	36356	35279	3.797	7800.325	169.409	21.542	0	0.008	1.949	None
(ID35279 : ID33131)	54	35279	33131	2.787	8040.335	167.724	20.952	0	0.007	1.669	None
(ID33131 : ID34203)	54	33131	34203	1.574	8280.345	166.801	20.197	0	0.005	1.255	None
(ID34203 : ID37397)	54	34203	37397	0.561	8520.355	166.982	19.827	0	0.003	0.749	None
(ID37397 : ID38477)	54	37397	38477	2.759	8760.365	166.441	19.944	0	0.007	1.661	None
(ID38477 : ID39558)	54	38477	39558	6.422	9000.375	165.324	18.581	0	0.011	2.534	None
(ID39558 : ID40637)	54	39558	40637	2.316	9240.385	164.816	16.618	0	0.006	1.522	None
(ID40637 : ID43897)	54	40637	43897	3.940	9480.395	164.820	16.856	0	0.008	1.985	None
(ID43897 : ID47187)	54	43897	47187	2.416	9720.405	164.733	17.108	0	0.006	1.555	None
(ID47187 : ID42801)	54	47187	42801	2.180	9960.415	163.874	15.909	0	0.006	1.476	None
(ID42801 : ID41714)	54	42801	41714	0.161	10200.425	163.473	15.303	0	0.002	0.401	None
(ID41714 : ID46072)	54	41714	46072	0.769	10440.435	163.930	14.860	0	0.004	0.877	None
(ID46072 : ID49355)	54	46072	49355	0.745	10680.445	164.262	14.110	0	0.004	0.863	None
(ID49355 : ID48280)	54	49355	48280	0.342	10920.455	164.469	13.446	0	0.002	0.585	None
(ID48280 : ID44982)	54	48280	44982	2.443	11160.465	164.941	12.488	0	0.007	1.563	None
(ID44982 : ID50452)	54	44982	50452	1.727	11400.475	164.976	12.369	0	0.005	1.314	None
(ID50452 : ID51532)	54	50452	51532	2.666	11640.485	164.277	13.660	0	0.007	1.633	None
(ID51532 : ID52628)	54	51532	52628	3.205	11880.495	163.850	15.242	0	0.007	1.790	None
(ID52628 : ID57019)	54	52628	57019	5.836	12120.505	163.475	17.281	0	0.010	2.416	None
(ID57019 : ID53745)	54	57019	53745	3.179	12360.515	162.559	19.143	0	0.007	1.783	None
(ID53745 : ID55926)	54	53745	55926	2.774	12600.525	162.174	19.042	0	0.007	1.665	None
(ID55926 : ID54816)	54	55926	54816	1.391	12840.535	161.790	17.956	0	0.005	1.179	None
(ID54816 : ID58117)	54	54816	58117	2.860	13080.545	161.043	18.506	0	0.007	1.691	None
(ID58117 : ID60302)	54	58117	60302	4.222	13320.555	159.841	19.023	0	0.009	2.055	None
(ID60302 : ID61390)	54	60302	61390	0.358	13560.565	159.047	18.491	0	0.002	0.599	None
(ID61390 : ID59185)	54	61390	59185	2.350	13800.575	159.118	17.502	0	0.006	1.533	None
(ID59185 : ID62493)	54	59185	62493	3.090	14040.585	159.086	17.620	0	0.007	1.758	None
(ID62493 : ID63573)	54	62493	63573	0.128	14280.595	159.012	18.573	0	0.001	0.358	None
(ID11328 : ID5432)	55	11328	5432	0.625	120.005	210.473	16.836	0	0.003	0.791	None
(ID5432 : ID3438)	55	5432	3438	1.127	360.015	211.014	17.465	0	0.004	1.061	None
(ID3438 : ID10382)	55	3438	10382	53.563	600.025	212.956	21.056	0	0.030	7.319	None
(ID10382 : ID489)	55	10382	489	3.607	840.035	214.975	23.635	0	0.008	1.899	None
(ID489 : ID6616)	55	489	6616	1.849	1080.045	215.887	22.285	0	0.006	1.360	None
(ID6616 : ID8392)	55	6616	8392	3.138	1320.055	215.369	21.586	0	0.007	1.771	None
(ID8392 : ID9368)	55	8392	9368	1.395	1560.065	214.216	20.942	0	0.005	1.181	None
(ID11329 : ID5427)	56	11329	5427	0.801	120.005	401.760	16.571	0	0.004	0.895	None
(ID5427 : ID3439)	56	5427	3439	1.200	360.015	401.484	17.058	0	0.005	1.096	None
(ID3439 : ID10358)	56	3439	10358	0.975	600.025	401.675	18.072	0	0.004	0.987	None
(ID10358 : ID476)	56	10358	476	0.171	840.035	401.867	18.682	0	0.002	0.413	None
(ID476 : ID6609)	56	476	6609	1.479	1080.045	402.625	18.956	0	0.005	1.216	None
(ID11330 : ID5425)	57	11330	5425	4.081	120.005	200.336	16.652	0	0.008	2.020	None
(ID5425 : ID3433)	57	5425	3433	3.074	360.015	202.084	16.265	0	0.007	1.753	None
(ID3433 : ID10355)	57	3433	10355	0.158	600.025	202.893	16.567	0	0.002	0.398	None
(ID10355 : ID470)	57	10355	470	0.178	840.035	202.621	16.749	0	0.002	0.422	None
(ID470 : ID6596)	57	470	6596	0.983	1080.045	202.380	16.247	0	0.004	0.992	None
(ID6596 : ID8375)	57	6596	8375	4.470	1320.055	203.386	15.966	0	0.009	2.114	None
(ID8375 : ID9354)	57	8375	9354	0.489	1560.065	204.071	16.178	0	0.003	0.699	None
(ID11331 : ID5429)	58	11331	5429	0.288	120.005	210.548	16.674	0	0.002	0.537	None
(ID11332 : ID5430)	59	11332	5430	0.209	120.005	254.480	16.888	0	0.002	0.457	None
(ID5430 : ID3435)	59	5430	3435	0.077	360.015	254.415	16.722	0	0.001	0.278	None
(ID3435 : ID10354)	59	3435	10354	0.342	600.025	254.007	16.691	0	0.002	0.585	None
(ID10354 : ID466)	59	10354	466	0.212	840.035	253.583	16.426	0	0.002	0.461	None
(ID466 : ID6592)	59	466	6592	1.477	1080.045	253.566	15.653	0	0.005	1.215	None
(ID6592 : ID8366)	59	6592	8366	0.847	1320.055	253.556	14.619	0	0.004	0.921	None
(ID8366 : ID9337)	59	8366	9337	4.302	1560.065	253.232	13.160	0	0.009	2.074	None
(ID9337 : ID5587)	59	9337	5587	4.125	1800.075	253.107	11.126	0	0.008	2.031	None
(ID5587 : ID1421)	59	5587	1421	11.325	2040.085	251.693	9.305	0	0.014	3.365	None
(ID1421 : ID2398)	59	1421	2398	6.756	2280.095	249.445	7.451	0	0.011	2.599	None
(ID2398 : ID4373)	59	2398	4373	2.512	2520.105	247.985	6.013	0	0.007	1.585	None
(ID4373 : ID12259)	59	4373	12259	3.699	2760.115	246.417	6.006	0	0.008	1.923	None
(ID12259 : ID18440)	59	12259	18440	1.798	3000.125	244.945	6.076	0	0.006	1.341	None
(ID18440 : ID13271)	59	18440	13271	1.526	3240.135	244.899	5.470	0	0.005	1.235	None
(ID13271 : ID14283)	59	13271	14283	1.542	3480.145	245.811	4.678	0	0.005	1.242	None
(ID14283 : ID23656)	59	14283	23656	0.548	3720.155	245.860	4.368	0	0.003	0.740	None
(ID23656 : ID15301)	59	23656	15301	4.093	3960.165	244.533	4.499	0	0.008	2.023	None
(ID15301 : ID16344)	59	15301	16344	1.329	4200.175	243.397	5.001	0	0.005	1.153	None
(ID16344 : ID22602)	59	16344	22602	0.244	4440.185	243.512	5.511	0	0.002	0.494	None
(ID22602 : ID20524)	59	22602	20524	0.610	4680.195	243.860	5.834	0	0.003	0.781	None
(ID20524 : ID21574)	59	20524	21574	0.971	4920.205	243.853	6.688	0	0.004	0.985	None
(ID21574 : ID19492)	59	21574	19492	6.532	5160.215	244.308	8.311	0	0.011	2.556	None
(ID19492 : ID17412)	59	19492	17412	2.792	5400.225	244.043	9.439	0	0.007	1.671	None
(ID17412 : ID24709)	59	17412	24709	0.881	5640.235	243.651	9.271	0	0.004	0.939	None
(ID11333 : ID5438)	60	11333	5438	4.617	120.005	417.113	17.899	0	0.009	2.149	None
(ID5438 : ID3442)	60	5438	3442	2.976	360.015	415.838	19.341	0	0.007	1.725	None
(ID3442 : ID10380)	60	3442	10380	14.587	600.025	415.211	21.957	0	0.016	3.819	None
(ID10380 : ID500)	60	10380	500	0.491	840.035	414.977	24.198	0	0.003	0.700	None
(ID500 : ID6624)	60	500	6624	0.684	1080.045	414.928	24.124	0	0.003	0.827	None
(ID6624 : ID8402)	60	6624	8402	0.098	1320.055	415.102	23.807	0	0.001	0.313	None
(ID8402 : ID9377)	60	8402	9377	2.920	1560.065	415.989	23.512	0	0.007	1.709	None
(ID9377 : ID5625)	60	9377	5625	7.928	1800.075	417.970	22.421	0	0.012	2.816	None
(ID5625 : ID1456)	60	5625	1456	1.747	2040.085	418.856	21.148	0	0.006	1.322	None
(ID1456 : ID2445)	60	1456	2445	4.008	2280.095	417.526	20.484	0	0.008	2.002	None
(ID2445 : ID4423)	60	2445	4423	3.707	2520.105	415.594	20.616	0	0.008	1.925	None
(ID4423 : ID12305)	60	4423	12305	4.941	2760.115	413.547	20.789	0	0.009	2.223	None
(ID12305 : ID18494)	60	12305	18494	5.960	3000.125	412.318	21.952	0	0.010	2.441	None
(ID18494 : ID13328)	60	18494	13328	2.764	3240.135	412.064	23.987	0	0.007	1.663	None
(ID13328 : ID14354)	60	13328	14354	0.150	3480.145	411.955	25.000	0	0.002	0.388	None
(ID14354 : ID23727)	60	14354	23727	0.151	3720.155	411.964	25.385	0	0.002	0.389	None
(ID23727 : ID15378)	60	23727	15378	4.370	3960.165	410.913	25.731	0	0.009	2.090	None
(ID15378 : ID16425)	60	15378	16425	3.406	4200.175	409.635	26.773	0	0.008	1.845	None
(ID11334 : ID5436)	61	11334	5436	2.629	120.005	58.382	17.896	0	0.007	1.621	None
(ID5436 : ID3447)	61	5436	3447	20.315	360.015	60.667	19.893	0	0.019	4.507	None
(ID3447 : ID10363)	61	3447	10363	1.422	600.025	62.798	21.321	0	0.005	1.192	None
(ID10363 : ID484)	61	10363	484	4.627	840.035	64.356	21.541	0	0.009	2.151	None
(ID484 : ID6639)	61	484	6639	41.998	1080.045	66.766	24.867	0	0.027	6.481	None
(ID6639 : ID8415)	61	6639	8415	4.323	1320.055	69.186	28.049	0	0.009	2.079	None
(ID8415 : ID9404)	61	8415	9404	8.454	1560.065	71.292	29.265	0	0.012	2.908	None
(ID9404 : ID5650)	61	9404	5650	13.602	1800.075	73.781	28.999	0	0.015	3.688	None
(ID5650 : ID1482)	61	5650	1482	0.012	2040.085	75.130	27.744	0	4.609E-4	0.111	None
(ID1482 : ID2477)	61	1482	2477	3.325	2280.095	74.698	28.526	0	0.008	1.823	None
(ID2477 : ID4450)	61	2477	4450	0.202	2520.105	74.296	29.573	0	0.002	0.450	None
(ID4450 : ID12328)	61	4450	12328	1.258	2760.115	74.399	29.249	0	0.005	1.121	None
(ID12328 : ID18511)	61	12328	18511	0.198	3000.125	74.291	28.662	0	0.002	0.445	None
(ID18511 : ID13344)	61	18511	13344	7.220	3240.135	75.343	29.059	0	0.011	2.687	None
(ID13344 : ID14369)	61	13344	14369	0.890	3480.145	77.063	29.638	0	0.004	0.943	None
(ID14369 : ID23741)	61	14369	23741	0.820	3720.155	77.202	30.114	0	0.004	0.906	None
(ID23741 : ID15392)	61	23741	15392	3.049	3960.165	76.197	30.972	0	0.007	1.746	None
(ID15392 : ID16432)	61	15392	16432	2.456	4200.175	75.363	30.728	0	0.007	1.567	None
(ID16432 : ID22684)	61	16432	22684	3.582	4440.185	74.283	29.869	0	0.008	1.893	None
(ID22684 : ID20600)	61	22684	20600	1.605	4680.195	72.739	29.981	0	0.005	1.267	None
(ID20600 : ID21654)	61	20600	21654	1.529	4920.205	72.527	30.661	0	0.005	1.236	None
(ID21654 : ID19556)	61	21654	19556	6.074	5160.215	74.138	30.982	0	0.010	2.464	None
(ID19556 : ID17494)	61	19556	17494	1.652	5400.225	75.509	31.447	0	0.005	1.285	None
(ID17494 : ID24788)	61	17494	24788	2.539	5640.235	76.456	32.083	0	0.007	1.593	None
(ID24788 : ID25820)	61	24788	25820	13.794	5880.245	79.065	31.690	0	0.015	3.714	None
(ID25820 : ID30009)	61	25820	30009	12.357	6120.255	82.620	31.052	0	0.015	3.515	None
(ID30009 : ID27924)	61	30009	27924	8.306	6360.265	85.774	30.532	0	0.012	2.882	None
(ID27924 : ID31052)	61	27924	31052	9.112	6600.275	88.582	30.819	0	0.013	3.019	None
(ID31052 : ID32105)	61	31052	32105	0.215	6840.285	90.099	31.591	0	0.002	0.464	None
(ID32105 : ID26874)	61	32105	26874	0.621	7080.295	89.943	32.069	0	0.003	0.788	None
(ID26874 : ID28964)	61	26874	28964	3.130	7320.305	90.545	32.454	0	0.007	1.769	None
(ID28964 : ID36394)	61	28964	36394	5.936	7560.315	90.293	33.012	0	0.010	2.436	None
(ID36394 : ID35317)	61	36394	35317	0.805	7800.325	89.410	33.092	0	0.004	0.897	None
(ID35317 : ID33168)	61	35317	33168	0.206	8040.335	89.433	32.686	0	0.002	0.454	None
(ID33168 : ID34251)	61	33168	34251	2.162	8280.345	89.583	33.286	0	0.006	1.471	None
(ID34251 : ID37441)	61	34251	37441	0.183	8520.355	90.171	33.896	0	0.002	0.428	None
(ID37441 : ID38527)	61	37441	38527	0.882	8760.365	90.828	34.026	0	0.004	0.939	None
(ID38527 : ID39609)	61	38527	39609	0.408	9000.375	91.287	34.497	0	0.003	0.639	None
(ID39609 : ID40702)	61	39609	40702	2.133	9240.385	91.384	35.542	0	0.006	1.460	None
(ID40702 : ID43958)	61	40702	43958	0.561	9480.395	91.812	36.415	0	0.003	0.749	None
(ID43958 : ID47259)	61	43958	47259	0.372	9720.405	92.051	36.849	0	0.003	0.610	None
(ID47259 : ID42876)	61	47259	42876	0.937	9960.415	91.495	37.311	0	0.004	0.968	None
(ID42876 : ID41787)	61	42876	41787	0.555	10200.425	91.022	37.859	0	0.003	0.745	None
(ID41787 : ID46155)	61	41787	46155	0.304	10440.435	91.229	38.383	0	0.002	0.552	None
(ID46155 : ID49437)	61	46155	49437	1.796	10680.445	91.401	39.204	0	0.006	1.340	None
(ID49437 : ID48364)	61	49437	48364	0.067	10920.455	91.294	39.751	0	0.001	0.259	None
(ID48364 : ID45069)	61	48364	45069	0.704	11160.465	91.651	39.524	0	0.003	0.839	None
(ID45069 : ID50540)	61	45069	50540	0.932	11400.475	91.912	39.877	0	0.004	0.966	None
(ID50540 : ID51614)	61	50540	51614	0.012	11640.485	91.817	40.316	0	4.473E-4	0.107	None
(ID51614 : ID52709)	61	51614	52709	1.177	11880.495	92.042	40.807	0	0.005	1.085	None
(ID52709 : ID57094)	61	52709	57094	1.462	12120.505	91.614	41.341	0	0.005	1.209	None
(ID57094 : ID53810)	61	57094	53810	0.795	12360.515	90.596	41.196	0	0.004	0.892	None
(ID53810 : ID55995)	61	53810	55995	0.209	12600.525	89.953	41.048	0	0.002	0.458	None
(ID55995 : ID54893)	61	55995	54893	1.589	12840.535	89.098	41.128	0	0.005	1.261	None
(ID54893 : ID58190)	61	54893	58190	0.515	13080.545	88.112	41.205	0	0.003	0.718	None
(ID58190 : ID60377)	61	58190	60377	1.506	13320.555	87.379	41.706	0	0.005	1.227	None
(ID60377 : ID61474)	61	60377	61474	1.419	13560.565	87.143	42.771	0	0.005	1.191	None
(ID61474 : ID59283)	61	61474	59283	3.108	13800.575	86.841	44.113	0	0.007	1.763	None
(ID59283 : ID62582)	61	59283	62582	2.318	14040.585	85.693	44.593	0	0.006	1.522	None
(ID62582 : ID63658)	61	62582	63658	0.001	14280.595	85.000	44.319	0	1.377E-4	0.033	None
(ID63658 : ID64745)	61	63658	64745	3.703	14520.605	85.243	45.263	0	0.008	1.924	None
(ID64745 : ID65843)	61	64745	65843	0.692	14760.615	85.559	46.604	0	0.003	0.832	None
(ID65843 : ID66920)	61	65843	66920	0.611	15000.625	85.996	47.185	0	0.003	0.782	None
(ID66920 : ID69147)	61	66920	69147	0.661	15240.635	86.739	47.254	0	0.003	0.813	None
(ID69147 : ID75801)	61	69147	75801	1.154	15480.645	86.595	47.176	0	0.004	1.074	None
(ID75801 : ID70251)	61	75801	70251	0.294	15720.655	85.902	47.424	0	0.002	0.542	None
(ID70251 : ID68058)	61	70251	68058	23.377	15960.665	87.334	49.468	0	0.020	4.835	None
(ID68058 : ID72481)	61	68058	72481	4.198	16200.675	89.915	51.543	0	0.009	2.049	None
(ID72481 : ID71371)	61	72481	71371	1.484	16440.685	91.506	51.680	0	0.005	1.218	None
(ID71371 : ID74721)	61	71371	74721	1.637	16680.695	92.719	51.744	0	0.005	1.279	None
(ID74721 : ID73585)	61	74721	73585	0.232	16920.705	93.099	51.869	0	0.002	0.481	None
(ID73585 : ID76939)	61	73585	76939	1.987	17160.715	93.216	51.206	0	0.006	1.410	None
(ID76939 : ID78060)	61	76939	78060	0.589	17400.725	93.275	50.349	0	0.003	0.767	None
(ID78060 : ID79170)	61	78060	79170	5.225	17640.735	93.749	49.256	0	0.010	2.286	None
(ID79170 : ID80289)	61	79170	80289	0.210	17880.745	94.289	48.429	0	0.002	0.458	None
(ID80289 : ID82516)	61	80289	82516	0.015	18120.755	94.051	48.507	0	5.035E-4	0.121	None
(ID82516 : ID81399)	61	82516	81399	0.443	18360.765	94.031	48.900	0	0.003	0.665	None
(ID81399 : ID84746)	61	81399	84746	1.436	18600.775	94.596	49.402	0	0.005	1.198	None
(ID84746 : ID83630)	61	84746	83630	0.780	18840.785	95.598	49.461	0	0.004	0.883	None
(ID83630 : ID89288)	61	83630	89288	1.116	19080.795	95.732	48.911	0	0.004	1.056	None
(ID89288 : ID85860)	61	89288	85860	1.034	19320.805	95.905	48.269	0	0.004	1.017	None
(ID85860 : ID88147)	61	85860	88147	1.312	19560.815	95.848	48.299	0	0.005	1.145	None
(ID88147 : ID87005)	61	88147	87005	2.411	19800.825	95.641	49.240	0	0.006	1.553	None
(ID87005 : ID89727)	61	87005	89727	2.421	20040.835	96.734	50.004	0	0.006	1.556	None
(ID89727 : ID91534)	61	89727	91534	3.946	20280.845	98.429	49.681	0	0.008	1.987	None
(ID91534 : ID92655)	61	91534	92655	1.313	20520.855	99.319	48.730	0	0.005	1.146	None
(ID92655 : ID93801)	61	92655	93801	2.980	20760.865	100.091	48.481	0	0.007	1.726	None
(ID93801 : ID96035)	61	93801	96035	3.575	21000.875	100.716	47.875	0	0.008	1.891	None
(ID96035 : ID97167)	61	96035	97167	1.120	21240.885	101.056	46.832	0	0.004	1.058	None
(ID97167 : ID94926)	61	97167	94926	3.056	21480.895	102.228	46.139	0	0.007	1.748	None
(ID94926 : ID99387)	61	94926	99387	0.675	21720.905	103.183	45.841	0	0.003	0.821	None
(ID99387 : ID98280)	61	99387	98280	20.463	21960.915	105.709	46.524	0	0.019	4.524	None
(ID98280 : ID100503)	61	98280	100503	0.714	22200.925	108.249	46.643	0	0.004	0.845	None
(ID100503 : ID102714)	61	100503	102714	1.513	22440.935	108.281	45.815	0	0.005	1.230	None
(ID102714 : ID101610)	61	102714	101610	2.936	22680.945	108.587	45.891	0	0.007	1.714	None
(ID101610 : ID104895)	61	101610	104895	0.504	22920.955	109.397	46.236	0	0.003	0.710	None
(ID104895 : ID103801)	61	104895	103801	1.196	23160.965	109.637	45.412	0	0.005	1.094	None
(ID103801 : ID105979)	61	103801	105979	4.011	23400.975	109.845	43.883	0	0.008	2.003	None
(ID105979 : ID107071)	61	105979	107071	3.395	23640.985	110.793	43.423	0	0.008	1.842	None
(ID107071 : ID108157)	61	107071	108157	0.916	23880.995	111.705	44.399	0	0.004	0.957	None
(ID108157 : ID109267)	61	108157	109267	2.676	24121.005	111.080	45.102	0	0.007	1.636	None
(ID109267 : ID110369)	61	109267	110369	33.416	24361.015	107.619	44.272	0	0.024	5.781	None
(ID110369 : ID112569)	61	110369	112569	1.322	24601.025	104.392	43.376	0	0.005	1.150	None
(ID112569 : ID111475)	61	112569	111475	4.499	24841.035	104.583	44.322	0	0.009	2.121	None
(ID111475 : ID114761)	61	111475	114761	5.511	25081.045	104.778	46.127	0	0.010	2.347	None
(ID114761 : ID116979)	61	114761	116979	0.229	25321.055	104.435	47.301	0	0.002	0.478	None
(ID116979 : ID113676)	61	116979	113676	6.801	25561.065	103.443	46.902	0	0.011	2.608	None
(ID113676 : ID115858)	61	113676	115858	8.336	25801.075	103.674	46.620	0	0.012	2.887	None
(ID115858 : ID118087)	61	115858	118087	1.157	26041.085	105.071	46.334	0	0.004	1.076	None
(ID118087 : ID119196)	61	118087	119196	0.890	26281.095	105.124	45.332	0	0.004	0.943	None
(ID119196 : ID120314)	61	119196	120314	9.330	26521.105	103.737	44.436	0	0.013	3.054	None
(ID11335 : ID5455)	62	11335	5455	29.829	120.005	72.197	21.005	0	0.023	5.462	None
(ID11336 : ID5440)	63	11336	5440	1.694	120.005	144.285	19.123	0	0.005	1.301	None
(ID5440 : ID3456)	63	5440	3456	12.701	360.015	145.610	21.041	0	0.015	3.564	None
(ID3456 : ID10361)	63	3456	10361	2.303	600.025	146.908	21.556	0	0.006	1.517	None
(ID10361 : ID479)	63	10361	479	7.532	840.035	145.743	20.160	0	0.011	2.744	None
(ID479 : ID6610)	63	479	6610	1.237	1080.045	144.993	19.828	0	0.005	1.112	None
(ID6610 : ID8385)	63	6610	8385	0.403	1320.055	145.736	20.286	0	0.003	0.635	None
(ID8385 : ID9370)	63	8385	9370	0.824	1560.065	146.311	20.782	0	0.004	0.908	None
(ID9370 : ID5622)	63	9370	5622	2.544	1800.075	147.404	21.145	0	0.007	1.595	None
(ID5622 : ID1457)	63	5622	1457	0.182	2040.085	148.317	21.343	0	0.002	0.426	None
(ID1457 : ID2451)	63	1457	2451	0.819	2280.095	148.861	21.669	0	0.004	0.905	None
(ID11337 : ID5439)	64	11337	5439	0.258	120.005	35.090	18.948	0	0.002	0.508	None
(ID5439 : ID3455)	64	5439	3455	25.078	360.015	33.484	20.713	0	0.021	5.008	None
(ID3455 : ID10366)	64	3455	10366	3.865	600.025	32.542	22.023	0	0.008	1.966	None
(ID10366 : ID487)	64	10366	487	5.517	840.035	34.594	21.908	0	0.010	2.349	None
(ID487 : ID6625)	64	487	6625	4.997	1080.045	36.113	23.224	0	0.009	2.235	None
(ID11338 : ID5446)	65	11338	5446	7.451	120.005	406.791	20.376	0	0.011	2.730	None
(ID5446 : ID3459)	65	5446	3459	2.965	360.015	405.767	22.351	0	0.007	1.722	None
(ID3459 : ID10379)	65	3459	10379	0.546	600.025	405.288	23.482	0	0.003	0.739	None
(ID10379 : ID493)	65	10379	493	0.222	840.035	405.174	23.599	0	0.002	0.472	None
(ID493 : ID6627)	65	493	6627	1.055	1080.045	405.178	23.877	0	0.004	1.027	None
(ID6627 : ID8408)	65	6627	8408	2.071	1320.055	405.441	25.064	0	0.006	1.439	None
(ID8408 : ID9381)	65	8408	9381	2.660	1560.065	406.086	25.024	0	0.007	1.631	None
(ID9381 : ID5637)	65	9381	5637	8.328	1800.075	407.909	24.509	0	0.012	2.886	None
(ID5637 : ID1469)	65	5637	1469	0.365	2040.085	409.079	24.552	0	0.003	0.604	None
(ID1469 : ID2464)	65	1469	2464	7.214	2280.095	407.506	24.672	0	0.011	2.686	None
(ID2464 : ID4442)	65	2464	4442	11.385	2520.105	404.831	25.945	0	0.014	3.374	None
(ID4442 : ID12325)	65	4442	12325	1.270	2760.115	402.909	26.999	0	0.005	1.127	None
(ID12325 : ID18513)	65	12325	18513	3.318	3000.125	402.050	27.917	0	0.008	1.821	None
(ID18513 : ID13341)	65	18513	13341	0.125	3240.135	401.748	28.955	0	0.001	0.354	None
(ID13341 : ID14360)	65	13341	14360	3.864	3480.145	401.576	28.164	0	0.008	1.966	None
(ID14360 : ID23726)	65	14360	23726	3.125	3720.155	400.915	26.460	0	0.007	1.768	None
(ID23726 : ID15380)	65	23726	15380	2.679	3960.165	399.674	26.049	0	0.007	1.637	None
(ID15380 : ID16424)	65	15380	16424	1.435	4200.175	398.683	26.923	0	0.005	1.198	None
(ID16424 : ID22683)	65	16424	22683	4.806	4440.185	398.042	28.492	0	0.009	2.192	None
(ID22683 : ID20614)	65	22683	20614	13.316	4680.195	396.790	31.126	0	0.015	3.649	None
(ID20614 : ID21662)	65	20614	21662	0.092	4920.205	395.859	32.868	0	0.001	0.303	None
(ID21662 : ID19566)	65	21662	19566	2.426	5160.215	396.387	32.512	0	0.006	1.557	None
(ID19566 : ID17499)	65	19566	17499	8.212	5400.225	395.616	32.412	0	0.012	2.866	None
(ID17499 : ID24797)	65	17499	24797	6.293	5640.235	394.461	34.032	0	0.010	2.509	None
(ID11340 : ID5437)	66	11340	5437	2.604	120.005	296.685	19.008	0	0.007	1.614	None
(ID5437 : ID3444)	66	5437	3444	4.062	360.015	296.201	19.511	0	0.008	2.015	None
(ID3444 : ID10368)	66	3444	10368	1.220	600.025	296.416	21.056	0	0.005	1.104	None
(ID10368 : ID492)	66	10368	492	3.491	840.035	296.547	22.536	0	0.008	1.869	None
(ID492 : ID6615)	66	492	6615	11.104	1080.045	297.984	22.512	0	0.014	3.332	None
(ID6615 : ID8384)	66	6615	8384	2.592	1320.055	299.499	20.766	0	0.007	1.610	None
(ID11341 : ID5445)	67	11341	5445	3.523	120.005	10.180	20.843	0	0.008	1.877	None
(ID5445 : ID3453)	67	5445	3453	2.721	360.015	11.502	21.903	0	0.007	1.650	None
(ID3453 : ID10371)	67	3453	10371	1.287	600.025	12.833	22.267	0	0.005	1.134	None
(ID10371 : ID483)	67	10371	483	6.642	840.035	14.600	21.869	0	0.011	2.577	None
(ID483 : ID6619)	67	483	6619	8.041	1080.045	17.103	21.975	0	0.012	2.836	None
(ID6619 : ID8400)	67	6619	8400	5.407	1320.055	19.474	22.994	0	0.010	2.325	None
(ID8400 : ID9389)	67	8400	9389	7.140	1560.065	21.069	24.676	0	0.011	2.672	None
(ID9389 : ID5644)	67	9389	5644	8.495	1800.075	22.919	26.509	0	0.012	2.915	None
(ID5644 : ID1484)	67	5644	1484	0.935	2040.085	24.103	27.575	0	0.004	0.967	None
(ID1484 : ID2471)	67	1484	2471	1.214	2280.095	24.448	27.782	0	0.005	1.102	None
(ID2471 : ID4443)	67	2471	4443	9.941	2520.105	26.513	27.498	0	0.013	3.153	None
(ID4443 : ID12291)	67	4443	12291	121.715	2760.115	25.689	22.503	0	0.046	11.032	None
(ID12291 : ID18475)	67	12291	18475	0.951	3000.125	23.692	17.811	0	0.004	0.975	None
(ID18475 : ID13311)	67	18475	13311	4.612	3240.135	24.701	18.971	0	0.009	2.147	None
(ID13311 : ID14338)	67	13311	14338	1.408	3480.145	25.873	20.035	0	0.005	1.187	None
(ID11342 : ID5441)	68	11342	5441	0.882	120.005	154.692	20.638	0	0.004	0.939	None
(ID5441 : ID3451)	68	5441	3451	4.683	360.015	155.551	21.449	0	0.009	2.164	None
(ID3451 : ID10367)	68	3451	10367	0.178	600.025	156.392	21.702	0	0.002	0.422	None
(ID10367 : ID481)	68	10367	481	4.001	840.035	155.529	20.859	0	0.008	2.000	None
(ID481 : ID6618)	68	481	6618	6.843	1080.045	154.267	21.306	0	0.011	2.616	None
(ID6618 : ID8398)	68	6618	8398	1.356	1320.055	154.167	22.818	0	0.005	1.165	None
(ID8398 : ID9380)	68	8398	9380	1.381	1560.065	154.946	23.657	0	0.005	1.175	None
(ID9380 : ID5636)	68	9380	5636	2.103	1800.075	155.928	24.414	0	0.006	1.450	None
(ID5636 : ID1464)	68	5636	1464	0.817	2040.085	156.757	24.242	0	0.004	0.904	None
(ID1464 : ID2452)	68	1464	2452	4.565	2280.095	156.423	22.863	0	0.009	2.137	None
(ID2452 : ID4417)	68	2452	4417	9.333	2520.105	155.803	20.389	0	0.013	3.055	None
(ID4417 : ID12297)	68	4417	12297	1.365	2760.115	156.230	19.023	0	0.005	1.168	None
(ID12297 : ID18480)	68	12297	18480	0.669	3000.125	156.389	19.120	0	0.003	0.818	None
(ID18480 : ID13299)	68	18480	13299	10.868	3240.135	155.718	17.436	0	0.014	3.297	None
(ID13299 : ID14313)	68	13299	14313	13.668	3480.145	156.895	14.653	0	0.015	3.697	None
(ID14313 : ID23684)	68	14313	23684	0.089	3720.155	158.226	13.399	0	0.001	0.298	None
(ID23684 : ID15334)	68	23684	15334	0.034	3960.165	158.118	13.208	0	7.693E-4	0.185	None
(ID15334 : ID16371)	68	15334	16371	3.109	4200.175	157.286	13.395	0	0.007	1.763	None
(ID11343 : ID5442)	69	11343	5442	4.487	120.005	326.027	20.886	0	0.009	2.118	None
(ID5442 : ID3445)	69	5442	3445	0.140	360.015	325.056	20.747	0	0.002	0.374	None
(ID3445 : ID10369)	69	3445	10369	1.664	600.025	325.422	21.164	0	0.005	1.290	None
(ID10369 : ID491)	69	10369	491	1.883	840.035	326.099	22.303	0	0.006	1.372	None
(ID491 : ID6617)	69	491	6617	5.141	1080.045	325.472	22.380	0	0.009	2.267	None
(ID6617 : ID8399)	69	6617	8399	11.305	1320.055	325.994	22.553	0	0.014	3.362	None
(ID8399 : ID9364)	69	8399	9364	13.524	1560.065	327.982	21.421	0	0.015	3.677	None
(ID9364 : ID5619)	69	9364	5619	0.327	1800.075	328.704	19.600	0	0.002	0.572	None
(ID5619 : ID1451)	69	5619	1451	2.313	2040.085	329.666	19.219	0	0.006	1.521	None
(ID1451 : ID2437)	69	1451	2437	6.107	2280.095	329.128	18.651	0	0.010	2.471	None
(ID2437 : ID4416)	69	2437	4416	0.125	2520.105	327.748	18.493	0	0.001	0.354	None
(ID4416 : ID12295)	69	4416	12295	0.170	2760.115	327.782	18.615	0	0.002	0.412	None
(ID12295 : ID18478)	69	12295	18478	0.931	3000.125	327.498	18.674	0	0.004	0.965	None
(ID18478 : ID13310)	69	18478	13310	8.893	3240.135	328.482	18.950	0	0.012	2.982	None
(ID13310 : ID14340)	69	13310	14340	2.353	3480.145	329.786	19.971	0	0.006	1.534	None
(ID14340 : ID23709)	69	14340	23709	2.623	3720.155	328.949	20.274	0	0.007	1.620	None
(ID23709 : ID15357)	69	23709	15357	0.730	3960.165	327.852	19.898	0	0.004	0.854	None
(ID15357 : ID16400)	69	15357	16400	13.834	4200.175	325.576	20.109	0	0.015	3.719	None
(ID16400 : ID22655)	69	16400	22655	0.699	4440.185	323.950	20.600	0	0.003	0.836	None
(ID22655 : ID20578)	69	22655	20578	2.921	4680.195	323.592	21.572	0	0.007	1.709	None
(ID20578 : ID21631)	69	20578	21631	0.308	4920.205	323.268	22.282	0	0.002	0.555	None
(ID21631 : ID19532)	69	21631	19532	1.139	5160.215	324.061	22.430	0	0.004	1.067	None
(ID19532 : ID17460)	69	19532	17460	0.144	5400.225	324.537	22.671	0	0.002	0.379	None
(ID17460 : ID24752)	69	17460	24752	0.388	5640.235	324.560	22.551	0	0.003	0.623	None
(ID24752 : ID25789)	69	24752	25789	2.963	5880.245	325.496	22.190	0	0.007	1.721	None
(ID25789 : ID29983)	69	25789	29983	1.948	6120.255	325.793	21.717	0	0.006	1.396	None
(ID29983 : ID27891)	69	29983	27891	0.296	6360.265	325.011	21.143	0	0.002	0.544	None
(ID27891 : ID31018)	69	27891	31018	0.209	6600.275	324.968	21.127	0	0.002	0.457	None
(ID31018 : ID32069)	69	31018	32069	0.066	6840.285	325.046	21.351	0	0.001	0.257	None
(ID32069 : ID26839)	69	32069	26839	0.625	7080.295	325.340	21.451	0	0.003	0.791	None
(ID26839 : ID28926)	69	26839	28926	0.459	7320.305	325.475	21.254	0	0.003	0.677	None
(ID28926 : ID36354)	69	28926	36354	0.589	7560.315	324.906	21.263	0	0.003	0.767	None
(ID36354 : ID35280)	69	36354	35280	0.322	7800.325	324.420	21.268	0	0.002	0.568	None
(ID35280 : ID33132)	69	35280	33132	0.508	8040.335	324.589	20.956	0	0.003	0.713	None
(ID33132 : ID34209)	69	33132	34209	0.941	8280.345	324.450	20.894	0	0.004	0.970	None
(ID34209 : ID37403)	69	34209	37403	0.949	8520.355	324.241	21.322	0	0.004	0.974	None
(ID37403 : ID38490)	69	37403	38490	4.296	8760.365	324.378	22.750	0	0.009	2.073	None
(ID38490 : ID39576)	69	38490	39576	0.341	9000.375	323.972	23.897	0	0.002	0.584	None
(ID39576 : ID40660)	69	39576	40660	0.528	9240.385	323.347	23.956	0	0.003	0.726	None
(ID40660 : ID43924)	69	40660	43924	3.268	9480.395	323.298	24.745	0	0.008	1.808	None
(ID43924 : ID47222)	69	43924	47222	3.604	9720.405	324.477	25.973	0	0.008	1.899	None
(ID47222 : ID42838)	69	47222	42838	0.038	9960.415	325.416	26.283	0	8.097E-4	0.194	None
(ID42838 : ID41753)	69	42838	41753	1.232	10200.425	325.912	26.568	0	0.005	1.110	None
(ID41753 : ID46112)	69	41753	46112	1.727	10440.435	326.837	26.493	0	0.005	1.314	None
(ID46112 : ID49395)	69	46112	49395	0.204	10680.445	327.138	25.953	0	0.002	0.451	None
(ID49395 : ID48321)	69	49395	48321	0.674	10920.455	327.282	25.612	0	0.003	0.821	None
(ID48321 : ID45027)	69	48321	45027	4.124	11160.465	328.618	25.184	0	0.008	2.031	None
(ID45027 : ID50497)	69	45027	50497	6.011	11400.475	329.817	26.194	0	0.010	2.452	None
(ID50497 : ID51571)	69	50497	51571	1.941	11640.485	330.714	27.349	0	0.006	1.393	None
(ID51571 : ID52662)	69	51571	52662	5.575	11880.495	332.568	27.516	0	0.010	2.361	None
(ID52662 : ID57050)	69	52662	57050	3.622	12120.505	334.631	28.036	0	0.008	1.903	None
(ID57050 : ID53772)	69	57050	53772	0.625	12360.515	335.704	28.692	0	0.003	0.791	None
(ID53772 : ID55958)	69	53772	55958	0.141	12600.525	335.992	28.904	0	0.002	0.375	None
(ID55958 : ID54854)	69	55958	54854	2.789	12840.535	335.536	29.364	0	0.007	1.670	None
(ID54854 : ID58155)	69	54854	58155	2.222	13080.545	335.444	30.540	0	0.006	1.491	None
(ID58155 : ID60347)	69	58155	60347	3.843	13320.555	335.385	31.927	0	0.008	1.960	None
(ID60347 : ID61439)	69	60347	61439	4.520	13560.565	335.905	32.652	0	0.009	2.126	None
(ID61439 : ID59245)	69	61439	59245	0.501	13800.575	336.890	32.906	0	0.003	0.708	None
(ID59245 : ID62547)	69	59245	62547	0.815	14040.585	337.164	33.541	0	0.004	0.903	None
(ID62547 : ID63629)	69	62547	63629	2.578	14280.595	337.061	34.495	0	0.007	1.606	None
(ID63629 : ID64708)	69	63629	64708	2.435	14520.605	337.309	35.508	0	0.007	1.560	None
(ID64708 : ID65803)	69	64708	65803	1.490	14760.615	338.158	35.265	0	0.005	1.221	None
(ID65803 : ID66879)	69	65803	66879	0.206	15000.625	338.525	34.742	0	0.002	0.454	None
(ID66879 : ID69103)	69	66879	69103	0.804	15240.635	338.479	35.175	0	0.004	0.897	None
(ID69103 : ID75769)	69	69103	75769	2.276	15480.645	338.131	36.288	0	0.006	1.509	None
(ID75769 : ID70215)	69	75769	70215	3.189	15720.655	337.173	36.845	0	0.007	1.786	None
(ID70215 : ID68012)	69	70215	68012	13.967	15960.665	335.528	38.353	0	0.016	3.737	None
(ID68012 : ID72440)	69	68012	72440	3.080	16200.675	333.877	40.087	0	0.007	1.755	None
(ID72440 : ID71331)	69	72440	71331	0.664	16440.685	332.594	40.148	0	0.003	0.815	None
(ID71331 : ID74676)	69	71331	74676	3.063	16680.695	332.957	39.760	0	0.007	1.750	None
(ID74676 : ID73543)	69	74676	73543	0.168	16920.705	333.545	39.440	0	0.002	0.410	None
(ID73543 : ID76890)	69	73543	76890	1.343	17160.715	333.699	39.063	0	0.005	1.159	None
(ID76890 : ID78013)	69	76890	78013	0.815	17400.725	333.585	38.549	0	0.004	0.903	None
(ID78013 : ID79128)	69	78013	79128	0.558	17640.735	333.168	38.135	0	0.003	0.747	None
(ID79128 : ID80245)	69	79128	80245	0.358	17880.745	332.952	37.596	0	0.002	0.598	None
(ID80245 : ID82478)	69	80245	82478	1.189	18120.755	332.750	37.972	0	0.005	1.090	None
(ID82478 : ID81370)	69	82478	81370	3.346	18360.765	332.871	39.426	0	0.008	1.829	None
(ID81370 : ID84707)	69	81370	84707	14.630	18600.775	334.517	39.245	0	0.016	3.825	None
(ID84707 : ID83594)	69	84707	83594	2.450	18840.785	335.308	38.230	0	0.007	1.565	None
(ID83594 : ID89243)	69	83594	89243	3.844	19080.795	334.570	37.330	0	0.008	1.961	None
(ID89243 : ID85814)	69	89243	85814	0.118	19320.805	334.641	36.181	0	0.001	0.343	None
(ID85814 : ID88101)	69	85814	88101	1.308	19560.815	334.103	36.087	0	0.005	1.144	None
(ID88101 : ID86969)	69	88101	86969	15.278	19800.825	333.475	38.115	0	0.016	3.909	None
(ID86969 : ID89652)	69	86969	89652	1.057	20040.835	333.062	39.694	0	0.004	1.028	None
(ID89652 : ID91493)	69	89652	91493	1.316	20280.845	332.270	38.951	0	0.005	1.147	None
(ID91493 : ID92614)	69	91493	92614	5.957	20520.855	330.712	38.092	0	0.010	2.441	None
(ID92614 : ID93753)	69	92614	93753	1.841	20760.865	330.075	37.120	0	0.006	1.357	None
(ID93753 : ID95999)	69	93753	95999	0.944	21000.875	331.039	36.613	0	0.004	0.972	None
(ID95999 : ID97129)	69	95999	97129	3.264	21240.885	332.415	36.435	0	0.008	1.807	None
(ID97129 : ID94887)	69	97129	94887	3.511	21480.895	334.185	36.607	0	0.008	1.874	None
(ID94887 : ID99350)	69	94887	99350	7.925	21720.905	333.727	37.370	0	0.012	2.815	None
(ID99350 : ID98240)	69	99350	98240	3.122	21960.915	333.265	37.685	0	0.007	1.767	None
(ID98240 : ID100468)	69	98240	100468	3.122	22200.925	334.965	37.877	0	0.007	1.767	None
(ID100468 : ID102685)	69	100468	102685	2.986	22440.935	334.974	37.907	0	0.007	1.728	None
(ID102685 : ID101568)	69	102685	101568	4.067	22680.945	334.403	36.644	0	0.008	2.017	None
(ID101568 : ID104859)	69	101568	104859	3.375	22920.955	335.511	35.353	0	0.008	1.837	None
(ID104859 : ID103763)	69	104859	103763	0.806	23160.965	336.822	35.007	0	0.004	0.898	None
(ID103763 : ID105957)	69	103763	105957	1.758	23400.975	337.840	35.314	0	0.006	1.326	None
(ID105957 : ID107046)	69	105957	107046	5.254	23640.985	339.064	36.594	0	0.010	2.292	None
(ID107046 : ID108127)	69	107046	108127	6.380	23880.995	340.826	36.927	0	0.011	2.526	None
(ID108127 : ID109234)	69	108127	109234	4.022	24121.005	342.593	35.565	0	0.008	2.006	None
(ID109234 : ID110342)	69	109234	110342	2.983	24361.015	342.840	35.569	0	0.007	1.727	None
(ID110342 : ID112536)	69	110342	112536	5.859	24601.025	342.345	35.120	0	0.010	2.421	None
(ID112536 : ID111431)	69	112536	111431	6.614	24841.035	342.501	32.649	0	0.011	2.572	None
(ID111431 : ID114703)	69	111431	114703	3.781	25081.045	341.966	30.795	0	0.008	1.945	None
(ID114703 : ID116921)	69	114703	116921	1.550	25321.055	340.573	30.160	0	0.005	1.245	None
(ID116921 : ID113621)	69	116921	113621	1.299	25561.065	339.390	30.214	0	0.005	1.140	None
(ID113621 : ID115803)	69	113621	115803	0.084	25801.075	338.963	30.367	0	0.001	0.291	None
(ID115803 : ID118030)	69	115803	118030	183.652	26041.085	345.856	29.947	0	0.056	13.552	None
(ID118030 : ID119139)	69	118030	119139	2.944	26281.095	353.446	29.257	0	0.007	1.716	None
(ID119139 : ID120250)	69	119139	120250	2.926	26521.105	354.703	28.301	0	0.007	1.711	None
(ID120250 : ID121362)	69	120250	121362	0.457	26761.115	354.888	27.320	0	0.003	0.676	None
(ID121362 : ID122475)	69	121362	122475	1.765	27001.125	354.096	27.448	0	0.006	1.328	None
(ID122475 : ID124756)	69	122475	124756	1.477	27241.135	354.102	28.053	0	0.005	1.215	None
(ID124756 : ID125880)	69	124756	125880	0.833	27481.145	354.903	27.903	0	0.004	0.912	None
(ID125880 : ID123606)	69	125880	123606	4.928	27721.155	355.054	28.622	0	0.009	2.220	None
(ID123606 : ID127011)	69	123606	127011	0.921	27961.165	355.311	30.058	0	0.004	0.960	None
(ID127011 : ID129325)	69	127011	129325	4.988	28201.175	354.950	31.249	0	0.009	2.233	None
(ID129325 : ID130477)	69	129325	130477	1.376	28441.185	354.826	32.094	0	0.005	1.173	None
(ID130477 : ID128165)	69	130477	128165	5.747	28681.195	354.573	32.933	0	0.010	2.397	None
(ID128165 : ID131622)	69	128165	131622	1.736	28921.205	353.175	34.138	0	0.005	1.317	None
(ID131622 : ID132776)	69	131622	132776	0.728	29161.215	352.577	34.062	0	0.004	0.853	None
(ID132776 : ID133928)	69	132776	133928	0.869	29401.225	352.781	33.239	0	0.004	0.932	None
(ID133928 : ID135079)	69	133928	135079	2.275	29641.235	352.418	33.291	0	0.006	1.508	None
(ID135079 : ID136244)	69	135079	136244	6.710	29881.245	350.947	34.704	0	0.011	2.590	None
(ID11344 : ID5443)	70	11344	5443	0.937	120.005	240.817	21.033	0	0.004	0.968	None
(ID5443 : ID3443)	70	5443	3443	9.335	360.015	241.852	20.891	0	0.013	3.055	None
(ID3443 : ID10362)	70	3443	10362	1.012	600.025	242.879	20.797	0	0.004	1.006	None
(ID10362 : ID480)	70	10362	480	2.141	840.035	242.488	20.214	0	0.006	1.463	None
(ID480 : ID6607)	70	480	6607	1.461	1080.045	242.674	18.891	0	0.005	1.209	None
(ID6607 : ID8387)	70	6607	8387	8.987	1320.055	241.768	19.410	0	0.012	2.998	None
(ID8387 : ID9358)	70	8387	9358	7.010	1560.065	240.698	19.204	0	0.011	2.648	None
(ID9358 : ID5611)	70	9358	5611	7.553	1800.075	239.255	17.945	0	0.011	2.748	None
(ID5611 : ID1445)	70	5611	1445	3.704	2040.085	236.965	17.718	0	0.008	1.925	None
(ID1445 : ID2443)	70	1445	2443	5.865	2280.095	235.539	18.526	0	0.010	2.422	None
(ID2443 : ID4419)	70	2443	4419	0.148	2520.105	234.900	19.765	0	0.002	0.384	None
(ID4419 : ID12298)	70	4419	12298	0.737	2760.115	235.036	19.570	0	0.004	0.858	None
(ID12298 : ID18472)	70	12298	18472	4.175	3000.125	235.335	18.213	0	0.009	2.043	None
(ID18472 : ID13300)	70	18472	13300	0.785	3240.135	235.552	16.790	0	0.004	0.886	None
(ID13300 : ID14320)	70	13300	14320	1.117	3480.145	235.962	15.909	0	0.004	1.057	None
(ID14320 : ID23697)	70	14320	23697	10.047	3720.155	234.926	16.392	0	0.013	3.170	None
(ID23697 : ID15345)	70	23697	15345	3.885	3960.165	232.700	17.166	0	0.008	1.971	None
(ID15345 : ID16385)	70	15345	16385	1.517	4200.175	231.132	16.839	0	0.005	1.232	None
(ID16385 : ID22637)	70	16385	22637	0.047	4440.185	230.591	16.792	0	8.994E-4	0.216	None
(ID22637 : ID20557)	70	22637	20557	0.401	4680.195	230.566	17.188	0	0.003	0.633	None
(ID20557 : ID21612)	70	20557	21612	1.184	4920.205	230.798	17.937	0	0.005	1.088	None
(ID21612 : ID19517)	70	21612	19517	0.772	5160.215	231.520	18.547	0	0.004	0.879	None
(ID19517 : ID17445)	70	19517	17445	3.515	5400.225	230.999	18.848	0	0.008	1.875	None
(ID17445 : ID24749)	70	17445	24749	1.587	5640.235	229.636	19.438	0	0.005	1.260	None
(ID24749 : ID25784)	70	24749	25784	1.544	5880.245	228.590	19.788	0	0.005	1.242	None
(ID25784 : ID29979)	70	25784	29979	2.854	6120.255	227.351	20.247	0	0.007	1.689	None
(ID29979 : ID27890)	70	29979	27890	0.541	6360.265	227.092	20.804	0	0.003	0.736	None
(ID27890 : ID31025)	70	27890	31025	5.487	6600.275	226.638	21.628	0	0.010	2.342	None
(ID31025 : ID32077)	70	31025	32077	1.110	6840.285	225.854	22.988	0	0.004	1.054	None
(ID32077 : ID26849)	70	32077	26849	0.973	7080.295	226.240	23.862	0	0.004	0.986	None
(ID26849 : ID28938)	70	26849	28938	0.897	7320.305	227.057	24.290	0	0.004	0.947	None
(ID28938 : ID36365)	70	28938	36365	0.567	7560.315	227.191	24.547	0	0.003	0.753	None
(ID36365 : ID35291)	70	36365	35291	2.789	7800.325	227.353	24.051	0	0.007	1.670	None
(ID35291 : ID33141)	70	35291	33141	2.630	8040.335	227.044	23.492	0	0.007	1.622	None
(ID33141 : ID34213)	70	33141	34213	1.956	8280.345	225.586	23.362	0	0.006	1.399	None
(ID34213 : ID37407)	70	34213	37407	0.749	8520.355	225.289	22.874	0	0.004	0.865	None
(ID37407 : ID38481)	70	37407	38481	4.165	8760.365	224.688	22.286	0	0.009	2.041	None
(ID38481 : ID39570)	70	38481	39570	0.876	9000.375	223.572	22.381	0	0.004	0.936	None
(ID39570 : ID40654)	70	39570	40654	0.739	9240.385	222.986	22.845	0	0.004	0.860	None
(ID40654 : ID43922)	70	40654	43922	18.705	9480.395	224.247	24.216	0	0.018	4.325	None
(ID43922 : ID47219)	70	43922	47219	0.296	9720.405	226.191	25.464	0	0.002	0.544	None
(ID47219 : ID42829)	70	47219	42829	0.954	9960.415	226.074	25.045	0	0.004	0.977	None
(ID42829 : ID41747)	70	42829	41747	0.695	10200.425	226.121	24.747	0	0.003	0.834	None
(ID41747 : ID46109)	70	41747	46109	0.281	10440.435	226.802	24.787	0	0.002	0.530	None
(ID46109 : ID49390)	70	46109	49390	5.038	10680.445	228.045	24.255	0	0.009	2.245	None
(ID49390 : ID48313)	70	49390	48313	0.353	10920.455	228.800	23.901	0	0.002	0.595	None
(ID48313 : ID45022)	70	48313	45022	9.575	11160.465	230.121	24.170	0	0.013	3.094	None
(ID45022 : ID50488)	70	45022	50488	1.068	11400.475	231.306	23.873	0	0.004	1.034	None
(ID50488 : ID51561)	70	50488	51561	0.462	11640.485	231.066	23.821	0	0.003	0.680	None
(ID51561 : ID52651)	70	51561	52651	0.368	11880.495	231.466	24.255	0	0.003	0.607	None
(ID52651 : ID57038)	70	52651	57038	0.402	12120.505	231.528	24.141	0	0.003	0.634	None
(ID57038 : ID53751)	70	57038	53751	5.667	12360.515	230.630	22.934	0	0.010	2.381	None
(ID53751 : ID55940)	70	53751	55940	4.334	12600.525	230.653	22.724	0	0.009	2.082	None
(ID55940 : ID54831)	70	55940	54831	1.978	12840.535	230.661	23.379	0	0.006	1.406	None
(ID54831 : ID58125)	70	54831	58125	4.013	13080.545	229.150	22.686	0	0.008	2.003	None
(ID58125 : ID60314)	70	58125	60314	7.327	13320.555	226.999	22.336	0	0.011	2.707	None
(ID60314 : ID61414)	70	60314	61414	12.930	13560.565	226.937	23.837	0	0.015	3.596	None
(ID61414 : ID59222)	70	61414	59222	0.412	13800.575	228.158	25.425	0	0.003	0.642	None
(ID59222 : ID62527)	70	59222	62527	2.275	14040.585	228.283	26.475	0	0.006	1.508	None
(ID62527 : ID63605)	70	62527	63605	0.017	14280.595	228.499	27.260	0	5.480E-4	0.132	None
(ID63605 : ID64685)	70	63605	64685	1.069	14520.605	229.053	27.246	0	0.004	1.034	None
(ID64685 : ID65782)	70	64685	65782	1.448	14760.615	230.167	27.172	0	0.005	1.203	None
(ID65782 : ID66855)	70	65782	66855	1.186	15000.625	231.109	26.740	0	0.005	1.089	None
(ID66855 : ID69073)	70	66855	69073	3.203	15240.635	230.687	25.847	0	0.007	1.790	None
(ID69073 : ID75725)	70	69073	75725	12.987	15480.645	228.342	24.516	0	0.015	3.604	None
(ID75725 : ID70168)	70	75725	70168	0.739	15720.655	226.370	23.472	0	0.004	0.860	None
(ID70168 : ID67959)	70	70168	67959	2.896	15960.665	226.307	24.077	0	0.007	1.702	None
(ID67959 : ID72392)	70	67959	72392	0.935	16200.675	226.837	25.301	0	0.004	0.967	None
(ID72392 : ID71277)	70	72392	71277	0.968	16440.685	227.236	25.288	0	0.004	0.984	None
(ID71277 : ID74626)	70	71277	74626	0.029	16680.695	227.379	24.771	0	7.068E-4	0.170	None
(ID74626 : ID73486)	70	74626	73486	0.228	16920.705	227.560	24.664	0	0.002	0.477	None
(ID73486 : ID76837)	70	73486	76837	3.777	17160.715	227.905	23.658	0	0.008	1.943	None
(ID76837 : ID77955)	70	76837	77955	2.494	17400.725	227.391	22.209	0	0.007	1.579	None
(ID77955 : ID79069)	70	77955	79069	4.298	17640.735	226.973	20.710	0	0.009	2.073	None
(ID79069 : ID80184)	70	79069	80184	2.432	17880.745	227.412	18.950	0	0.006	1.560	None
(ID80184 : ID82411)	70	80184	82411	0.720	18120.755	227.275	18.415	0	0.004	0.849	None
(ID82411 : ID81297)	70	82411	81297	1.008	18360.765	226.827	18.129	0	0.004	1.004	None
(ID81297 : ID84638)	70	81297	84638	0.355	18600.775	227.022	17.514	0	0.002	0.596	None
(ID11345 : ID5448)	71	11345	5448	3.597	120.005	124.925	21.593	0	0.008	1.897	None
(ID5448 : ID3454)	71	5448	3454	3.856	360.015	126.732	22.146	0	0.008	1.964	None
(ID3454 : ID10374)	71	3454	10374	0.856	600.025	127.337	22.515	0	0.004	0.925	None
(ID10374 : ID505)	71	10374	505	8.697	840.035	126.594	24.217	0	0.012	2.949	None
(ID505 : ID6632)	71	505	6632	2.407	1080.045	126.985	25.787	0	0.006	1.551	None
(ID6632 : ID8409)	71	6632	8409	1.813	1320.055	128.417	25.998	0	0.006	1.346	None
(ID8409 : ID9395)	71	8409	9395	4.831	1560.065	129.080	27.165	0	0.009	2.198	None
(ID9395 : ID5653)	71	9395	5653	1.338	1800.075	129.631	28.415	0	0.005	1.157	None
(ID5653 : ID1489)	71	5653	1489	5.511	2040.085	129.480	29.501	0	0.010	2.347	None
(ID1489 : ID2487)	71	1489	2487	5.898	2280.095	128.411	31.596	0	0.010	2.429	None
(ID2487 : ID4457)	71	2487	4457	0.886	2520.105	128.381	32.420	0	0.004	0.941	None
(ID4457 : ID12344)	71	4457	12344	1.261	2760.115	129.227	32.305	0	0.005	1.123	None
(ID12344 : ID18531)	71	12344	18531	0.601	3000.125	129.648	32.901	0	0.003	0.775	None
(ID18531 : ID13366)	71	18531	13366	4.869	3240.135	129.372	34.365	0	0.009	2.207	None
(ID13366 : ID14384)	71	13366	14384	4.908	3480.145	129.880	34.585	0	0.009	2.215	None
(ID14384 : ID23764)	71	14384	23764	4.735	3720.155	130.198	34.739	0	0.009	2.176	None
(ID23764 : ID15406)	71	23764	15406	1.114	3960.165	129.895	35.239	0	0.004	1.055	None
(ID15406 : ID16435)	71	15406	16435	18.042	4200.175	130.849	32.786	0	0.018	4.248	None
(ID16435 : ID22689)	71	16435	22689	1.486	4440.185	131.200	31.147	0	0.005	1.219	None
(ID11346 : ID5444)	72	11346	5444	1.171	120.005	364.308	21.169	0	0.005	1.082	None
(ID5444 : ID3450)	72	5444	3450	2.858	360.015	362.937	21.265	0	0.007	1.690	None
(ID3450 : ID10364)	72	3450	10364	0.932	600.025	362.581	21.330	0	0.004	0.965	None
(ID10364 : ID486)	72	10364	486	0.579	840.035	363.011	21.624	0	0.003	0.761	None
(ID486 : ID6613)	72	486	6613	0.948	1080.045	363.267	21.620	0	0.004	0.974	None
(ID6613 : ID8389)	72	6613	8389	0.747	1320.055	363.947	21.029	0	0.004	0.864	None
(ID8389 : ID9362)	72	8389	9362	4.797	1560.065	363.771	19.877	0	0.009	2.190	None
(ID9362 : ID5612)	72	9362	5612	0.494	1800.075	363.077	18.610	0	0.003	0.703	None
(ID5612 : ID1446)	72	5612	1446	1.142	2040.085	363.349	17.947	0	0.004	1.069	None
(ID1446 : ID2433)	72	1446	2433	0.868	2280.095	363.371	17.352	0	0.004	0.931	None
(ID2433 : ID4407)	72	2433	4407	1.651	2520.105	362.369	16.903	0	0.005	1.285	None
(ID4407 : ID12289)	72	4407	12289	0.023	2760.115	361.681	16.707	0	6.263E-4	0.150	None
(ID12289 : ID18473)	72	12289	18473	2.197	3000.125	361.079	17.225	0	0.006	1.482	None
(ID18473 : ID13306)	72	18473	13306	0.273	3240.135	360.807	17.804	0	0.002	0.523	None
(ID13306 : ID14329)	72	13306	14329	1.050	3480.145	361.002	18.371	0	0.004	1.025	None
(ID14329 : ID23708)	72	14329	23708	0.729	3720.155	360.687	19.222	0	0.004	0.854	None
(ID23708 : ID15363)	72	23708	15363	4.984	3960.165	359.816	20.495	0	0.009	2.233	None
(ID15363 : ID16409)	72	15363	16409	3.869	4200.175	358.308	21.841	0	0.008	1.967	None
(ID16409 : ID22660)	72	16409	22660	0.861	4440.185	356.972	22.121	0	0.004	0.928	None
(ID22660 : ID20583)	72	22660	20583	1.175	4680.195	356.128	22.354	0	0.005	1.084	None
(ID20583 : ID21632)	72	20583	21632	0.022	4920.205	355.697	22.789	0	6.229E-4	0.149	None
(ID21632 : ID19536)	72	21632	19536	1.698	5160.215	355.781	23.497	0	0.005	1.303	None
(ID19536 : ID17467)	72	19536	17467	1.358	5400.225	355.326	24.257	0	0.005	1.165	None
(ID17467 : ID24763)	72	17467	24763	0.680	5640.235	354.351	24.300	0	0.003	0.825	None
(ID24763 : ID25795)	72	24763	25795	0.630	5880.245	354.268	23.993	0	0.003	0.794	None
(ID25795 : ID29986)	72	25795	29986	2.917	6120.255	355.192	23.155	0	0.007	1.708	None
(ID29986 : ID27908)	72	29986	27908	5.070	6360.265	355.027	23.374	0	0.009	2.252	None
(ID27908 : ID31033)	72	27908	31033	0.444	6600.275	354.572	24.320	0	0.003	0.667	None
(ID31033 : ID32083)	72	31033	32083	0.496	6840.285	354.544	24.539	0	0.003	0.704	None
(ID32083 : ID26851)	72	32083	26851	0.453	7080.295	354.341	24.947	0	0.003	0.673	None
(ID26851 : ID28937)	72	26851	28937	1.232	7320.305	354.297	24.729	0	0.005	1.110	None
(ID28937 : ID36366)	72	28937	36366	0.907	7560.315	353.755	24.510	0	0.004	0.952	None
(ID36366 : ID35292)	72	36366	35292	1.477	7800.325	353.330	24.213	0	0.005	1.215	None
(ID35292 : ID33137)	72	35292	33137	1.007	8040.335	352.916	23.252	0	0.004	1.003	None
(ID33137 : ID34212)	72	33137	34212	8.251	8280.345	351.129	22.825	0	0.012	2.872	None
(ID34212 : ID37409)	72	34212	37409	1.502	8520.355	350.197	23.104	0	0.005	1.226	None
(ID37409 : ID38496)	72	37409	38496	2.518	8760.365	350.640	24.244	0	0.007	1.587	None
(ID38496 : ID39587)	72	38496	39587	2.214	9000.375	350.040	25.547	0	0.006	1.488	None
(ID39587 : ID40671)	72	39587	40671	1.331	9240.385	348.941	26.203	0	0.005	1.154	None
(ID40671 : ID43932)	72	40671	43932	2.016	9480.395	348.211	27.037	0	0.006	1.420	None
(ID43932 : ID47236)	72	43932	47236	3.314	9720.405	348.447	28.539	0	0.008	1.820	None
(ID47236 : ID42850)	72	47236	42850	1.573	9960.415	348.228	29.367	0	0.005	1.254	None
[truncated: 125,372 more rows]
