# Supplementary material for: A Yap-dependent mechanoregulatory program sustains cell migration for embryo axis assembly
Source: Nat Commun. 2023 May 16;14:2804. doi: 10.1038/s41467-023-38482-w (PMC10188487; doi:10.1038/s41467-023-38482-w)
Supplement: Supplementary file 13 — Source Data [file 41467_2023_38482_MOESM13_ESM.zip › Source Data/Fig2_S2/DM3 Track statistics.csv]

Label	TRACK_ID	DIVISION_TIME_MEAN	DIVISION_TIME_STD	NUMBER_SPOTS	NUMBER_GAPS	LONGEST_GAP	NUMBER_SPLITS	NUMBER_MERGES	NUMBER_COMPLEX	TRACK_DURATION	TRACK_START	TRACK_STOP	TRACK_DISPLACEMENT	TRACK_INDEX	TRACK_X_LOCATION	TRACK_Y_LOCATION	TRACK_Z_LOCATION	TRACK_MEAN_SPEED	TRACK_MAX_SPEED	TRACK_MIN_SPEED	TRACK_MEDIAN_SPEED	TRACK_STD_SPEED	TRACK_MEAN_QUALITY	TRACK_MAX_QUALITY	TRACK_MIN_QUALITY	TRACK_MEDIAN_QUALITY	TRACK_STD_QUALITY
Track_0	0	NaN	NaN	34	0	0	0	0	0	7920.330	0.000	7920.330	27.580	0	419.382	32.136	0	0.008	0.016	8.897E-4	0.008	0.003	1.300	1.809	0.241	1.337	0.379
Track_1	1	NaN	NaN	11	0	0	0	0	0	2400.100	0.000	2400.100	23.849	1	231.544	46.423	0	0.015	0.045	5.766E-4	0.015	0.012	0.670	0.869	0.447	0.654	0.138
Track_2	2	NaN	NaN	6	0	0	0	0	0	1200.050	0.000	1200.050	4.361	2	99.026	35.132	0	0.010	0.013	0.005	0.010	0.003	1.037	1.132	0.871	1.060	0.085
Track_3	3	NaN	NaN	52	0	0	0	0	0	12240.510	0.000	12240.510	18.694	3	128.994	38.715	0	0.007	0.019	3.166E-4	0.006	0.005	1.180	1.611	0.702	1.127	0.229
Track_4	4	NaN	NaN	4	0	0	0	0	0	720.030	0.000	720.030	4.773	4	308.575	38.207	0	0.007	0.014	0.003	0.003	0.006	0.598	0.731	0.366	0.695	0.142
Track_5	5	NaN	NaN	27	0	0	0	0	0	6240.260	240.010	6480.270	4.893	5	327.632	37.428	0	0.006	0.015	6.586E-4	0.005	0.004	0.373	0.523	0.231	0.346	0.082
Track_6	6	NaN	NaN	5	0	0	0	0	0	960.040	0.000	960.040	3.930	6	297.492	38.014	0	0.005	0.011	0.001	0.005	0.004	0.765	0.991	0.584	0.676	0.170
Track_7	7	NaN	NaN	9	0	0	0	0	0	1920.080	0.000	1920.080	2.539	7	455.508	37.385	0	0.007	0.013	0.002	0.007	0.004	0.986	1.149	0.721	0.988	0.133
Track_8	8	NaN	NaN	3	0	0	0	0	0	480.020	0.000	480.020	1.635	8	466.406	39.318	0	0.005	0.008	0.002	0.008	0.004	1.121	1.222	1.023	1.117	0.081
Track_9	9	NaN	NaN	17	0	0	0	0	0	3840.160	0.000	3840.160	20.121	9	224.201	38.894	0	0.011	0.043	7.145E-4	0.009	0.010	0.471	0.603	0.306	0.472	0.091
Track_10	10	NaN	NaN	85	0	0	0	0	0	20160.840	0.000	20160.840	75.661	10	360.934	52.452	0	0.009	0.058	0.001	0.008	0.007	1.012	1.841	0.236	1.174	0.449
Track_11	11	NaN	NaN	2	0	0	0	0	0	240.010	240.010	480.020	1.952	11	368.447	40.684	0	0.008	0.008	0.008	0.008	NaN	0.473	0.487	0.458	0.487	0.014
Track_12	12	NaN	NaN	42	0	0	0	0	0	9840.410	0.000	9840.410	30.066	12	470.884	45.170	0	0.007	0.017	0.001	0.006	0.004	1.364	1.571	1.166	1.362	0.109
Track_13	13	NaN	NaN	108	0	0	0	0	0	25681.070	0.000	25681.070	51.058	13	335.334	63.317	0	0.007	0.021	0.001	0.007	0.004	0.997	1.421	0.571	1.022	0.186
Track_14	14	NaN	NaN	30	0	0	0	0	0	6960.290	0.000	6960.290	14.279	14	111.597	37.960	0	0.007	0.017	0.002	0.006	0.004	0.448	0.581	0.311	0.451	0.071
Track_15	15	NaN	NaN	7	0	0	0	0	0	1440.060	0.000	1440.060	3.073	15	319.212	39.665	0	0.006	0.010	0.003	0.007	0.003	0.609	0.834	0.446	0.587	0.109
Track_16	16	NaN	NaN	25	0	0	0	0	0	5760.240	0.000	5760.240	9.681	16	469.829	44.809	0	0.008	0.053	0.002	0.007	0.010	1.080	1.607	0.322	1.091	0.268
Track_17	17	NaN	NaN	17	0	0	0	0	0	3840.160	0.000	3840.160	9.988	17	344.487	40.165	0	0.007	0.015	0.002	0.007	0.004	0.924	1.336	0.378	0.986	0.228
Track_18	18	NaN	NaN	25	0	0	0	0	0	5760.240	0.000	5760.240	2.384	18	163.490	38.875	0	0.006	0.025	6.097E-4	0.005	0.005	0.461	0.588	0.338	0.459	0.067
Track_19	19	NaN	NaN	2	0	0	0	0	0	240.010	240.010	480.020	3.784	19	423.122	41.150	0	0.016	0.016	0.016	0.016	NaN	1.354	1.419	1.289	1.419	0.065
Track_20	20	NaN	NaN	54	0	0	0	0	0	12720.530	0.000	12720.530	19.381	20	357.603	47.436	0	0.006	0.016	8.385E-4	0.005	0.003	0.794	1.135	0.457	0.790	0.155
Track_21	21	NaN	NaN	76	0	0	0	0	0	18000.750	0.000	18000.750	47.920	21	257.319	59.417	0	0.008	0.019	1.078E-4	0.007	0.004	0.960	1.494	0.253	1.036	0.367
Track_22	22	NaN	NaN	62	0	0	0	0	0	14640.610	0.000	14640.610	34.002	22	394.354	52.344	0	0.008	0.029	7.614E-4	0.007	0.005	1.196	1.658	0.578	1.228	0.246
Track_23	23	NaN	NaN	21	0	0	0	0	0	4800.200	0.000	4800.200	5.766	23	120.100	44.822	0	0.010	0.056	0.001	0.007	0.011	1.137	1.554	0.249	1.278	0.424
Track_24	24	NaN	NaN	21	0	0	0	0	0	4800.200	240.010	5040.210	11.662	24	178.922	50.533	0	0.009	0.046	0.001	0.006	0.010	0.477	0.679	0.331	0.465	0.087
Track_25	25	NaN	NaN	3	0	0	0	0	0	480.020	0.000	480.020	1.462	25	453.179	43.278	0	0.005	0.005	0.004	0.005	9.957E-4	0.960	1.045	0.803	1.031	0.111
Track_26	26	NaN	NaN	2	0	0	0	0	0	240.010	240.010	480.020	1.281	26	444.205	43.419	0	0.005	0.005	0.005	0.005	NaN	0.428	0.555	0.302	0.555	0.127
Track_27	27	NaN	NaN	6	0	0	0	0	0	1200.050	0.000	1200.050	3.400	27	204.630	29.344	0	0.003	0.005	9.429E-4	0.004	0.002	0.609	0.823	0.318	0.667	0.166
Track_28	28	NaN	NaN	4	0	0	0	0	0	720.030	0.000	720.030	3.474	28	264.083	26.349	0	0.008	0.012	0.004	0.008	0.004	0.397	0.505	0.237	0.501	0.113
Track_29	29	NaN	NaN	18	0	0	0	0	0	4080.170	0.000	4080.170	23.100	29	129.362	15.539	0	0.009	0.038	7.793E-4	0.007	0.009	0.880	1.505	0.288	0.764	0.422
Track_30	30	NaN	NaN	36	0	0	0	0	0	8400.350	0.000	8400.350	26.575	30	459.696	29.965	0	0.008	0.025	9.723E-4	0.007	0.004	1.397	1.658	0.579	1.464	0.222
Track_31	31	NaN	NaN	17	0	0	0	0	0	3840.160	0.000	3840.160	4.885	31	420.370	28.183	0	0.007	0.023	7.983E-4	0.007	0.006	0.929	1.479	0.291	0.977	0.359
Track_32	32	NaN	NaN	5	0	0	0	0	0	960.040	0.000	960.040	7.426	32	160.093	28.670	0	0.009	0.028	0.001	0.005	0.012	0.414	0.501	0.269	0.418	0.086
Track_33	33	NaN	NaN	43	0	0	0	0	0	10080.420	0.000	10080.420	27.375	33	237.973	34.521	0	0.009	0.058	9.855E-4	0.007	0.009	0.710	1.170	0.302	0.710	0.241
Track_34	34	NaN	NaN	6	0	0	0	0	0	1200.050	0.000	1200.050	0.381	34	194.590	29.540	0	0.007	0.010	0.002	0.008	0.003	0.581	0.694	0.310	0.649	0.131
Track_35	35	NaN	NaN	87	0	0	0	0	0	20640.860	0.000	20640.860	28.748	35	279.945	28.965	0	0.010	0.048	7.639E-4	0.008	0.008	0.869	1.594	0.252	0.866	0.339
Track_36	36	NaN	NaN	17	0	0	0	0	0	3840.160	0.000	3840.160	10.138	36	307.340	30.520	0	0.008	0.037	0.002	0.006	0.009	1.053	1.428	0.328	1.212	0.333
Track_37	37	NaN	NaN	42	0	0	0	0	0	9840.410	0.000	9840.410	42.433	37	127.637	25.325	0	0.008	0.056	1.053E-4	0.007	0.009	1.126	1.487	0.603	1.185	0.247
Track_38	38	NaN	NaN	19	0	0	0	0	0	4320.180	0.000	4320.180	14.850	38	175.254	31.861	0	0.008	0.033	0.003	0.006	0.007	0.434	0.544	0.256	0.455	0.083
Track_39	39	NaN	NaN	26	0	0	0	0	0	6000.250	0.000	6000.250	4.521	39	449.054	36.266	0	0.008	0.023	0.002	0.006	0.006	1.347	1.651	0.247	1.454	0.299
Track_40	40	NaN	NaN	35	0	0	0	0	0	8160.340	0.000	8160.340	9.890	40	337.770	32.132	0	0.007	0.016	2.001E-4	0.006	0.004	0.737	1.032	0.460	0.724	0.152
Track_41	41	NaN	NaN	64	0	0	0	0	0	15120.630	0.000	15120.630	65.582	41	459.026	37.984	0	0.008	0.020	0.002	0.007	0.005	0.919	1.514	0.240	0.960	0.300
Track_42	42	NaN	NaN	63	0	0	0	0	0	14880.620	0.000	14880.620	23.210	42	357.802	39.936	0	0.007	0.042	1.993E-4	0.006	0.006	0.760	1.099	0.258	0.736	0.210
Track_43	43	NaN	NaN	55	0	0	0	0	0	12960.540	0.000	12960.540	41.041	43	406.830	47.632	0	0.007	0.018	0.001	0.007	0.004	1.273	1.682	0.739	1.247	0.230
Track_44	44	NaN	NaN	42	0	0	0	0	0	9840.410	0.000	9840.410	44.558	44	103.889	32.877	0	0.008	0.020	0.001	0.008	0.004	1.445	1.742	0.355	1.555	0.292
Track_45	45	NaN	NaN	6	0	0	0	0	0	1200.050	0.000	1200.050	4.668	45	232.477	31.491	0	0.007	0.010	0.005	0.006	0.002	0.670	0.805	0.379	0.763	0.151
Track_46	46	NaN	NaN	9	0	0	0	0	0	1920.080	0.000	1920.080	1.628	46	186.444	32.705	0	0.004	0.008	0.002	0.004	0.002	0.442	0.673	0.241	0.420	0.136
Track_47	47	NaN	NaN	2	0	0	0	0	0	240.010	240.010	480.020	1.979	47	250.090	33.512	0	0.008	0.008	0.008	0.008	NaN	0.425	0.515	0.335	0.515	0.090
Track_48	48	NaN	NaN	36	0	0	0	0	0	8400.350	0.000	8400.350	10.882	48	369.469	31.470	0	0.008	0.018	8.681E-4	0.007	0.004	0.982	1.529	0.411	1.053	0.266
Track_49	49	NaN	NaN	52	0	0	0	0	0	12240.510	0.000	12240.510	13.794	49	138.347	32.860	0	0.008	0.032	8.277E-4	0.007	0.006	1.165	1.545	0.329	1.189	0.216
Track_50	50	NaN	NaN	68	0	0	0	0	0	16080.670	0.000	16080.670	42.605	50	387.636	42.463	0	0.007	0.021	3.786E-4	0.006	0.004	1.110	1.485	0.377	1.136	0.226
Track_51	51	NaN	NaN	23	0	0	0	0	0	5280.220	0.000	5280.220	4.443	51	214.050	33.182	0	0.006	0.015	0.002	0.005	0.004	0.703	1.206	0.240	0.730	0.308
Track_52	52	NaN	NaN	22	0	0	0	0	0	5040.210	0.000	5040.210	11.976	52	266.030	34.839	0	0.010	0.033	0.002	0.008	0.008	0.811	1.068	0.479	0.859	0.199
Track_53	53	NaN	NaN	9	0	0	0	0	0	1920.080	0.000	1920.080	3.121	53	142.625	33.108	0	0.005	0.009	0.001	0.006	0.002	1.297	1.518	1.096	1.267	0.130
Track_54	54	NaN	NaN	45	0	0	0	0	0	10560.440	0.000	10560.440	32.138	54	492.213	46.469	0	0.008	0.025	0.001	0.007	0.005	0.684	1.226	0.244	0.645	0.249
Track_55	55	NaN	NaN	30	0	0	0	0	0	6960.290	0.000	6960.290	32.498	55	81.688	35.052	0	0.008	0.036	1.359E-4	0.007	0.007	1.015	1.364	0.535	1.043	0.171
Track_56	56	NaN	NaN	126	0	0	0	0	0	30001.250	0.000	30001.250	61.790	56	291.082	76.467	0	0.007	0.026	3.441E-4	0.006	0.005	0.943	1.617	0.258	1.059	0.355
Track_57	57	NaN	NaN	15	0	0	0	0	0	3360.140	0.000	3360.140	8.404	57	180.992	38.692	0	0.008	0.019	0.004	0.007	0.004	0.477	0.614	0.346	0.494	0.091
Track_58	58	NaN	NaN	4	0	0	0	0	0	720.030	0.000	720.030	2.302	58	190.076	51.476	0	0.004	0.008	0.002	0.003	0.003	0.305	0.388	0.239	0.331	0.058
Track_59	59	NaN	NaN	4	0	0	0	0	0	720.030	0.000	720.030	1.337	59	317.158	51.205	0	0.002	0.004	1.961E-4	0.003	0.002	0.377	0.523	0.245	0.437	0.109
Track_60	60	NaN	NaN	8	0	0	0	0	0	1680.070	240.010	1920.080	3.181	60	101.558	50.169	0	0.006	0.009	0.002	0.006	0.003	0.613	0.912	0.325	0.559	0.168
Track_61	61	NaN	NaN	27	0	0	0	0	0	6240.260	0.000	6240.260	15.723	61	175.967	48.412	0	0.007	0.023	4.695E-4	0.005	0.005	0.471	0.693	0.296	0.459	0.114
Track_62	62	NaN	NaN	4	0	0	0	0	0	720.030	0.000	720.030	3.895	62	236.655	53.329	0	0.009	0.010	0.008	0.009	0.001	0.352	0.474	0.233	0.383	0.088
Track_63	63	NaN	NaN	82	0	0	0	0	0	19440.810	0.000	19440.810	86.526	63	414.224	69.981	0	0.009	0.028	7.704E-4	0.009	0.005	1.396	1.739	0.278	1.493	0.306
Track_64	64	NaN	NaN	41	0	0	0	0	0	9600.400	0.000	9600.400	34.445	64	84.041	55.410	0	0.010	0.050	0.001	0.009	0.009	0.941	1.568	0.344	0.949	0.319
Track_65	65	NaN	NaN	20	0	0	0	0	0	4560.190	0.000	4560.190	12.216	65	475.031	56.855	0	0.006	0.011	0.002	0.006	0.003	0.802	0.947	0.661	0.800	0.085
Track_66	66	NaN	NaN	70	0	0	0	0	0	16560.690	0.000	16560.690	43.855	66	319.792	64.155	0	0.008	0.029	8.364E-4	0.007	0.005	0.953	1.278	0.259	0.987	0.180
Track_67	67	NaN	NaN	3	0	0	0	0	0	480.020	240.010	720.030	3.935	67	47.564	51.435	0	0.008	0.009	0.007	0.009	0.002	0.238	0.253	0.230	0.232	0.010
Track_68	68	NaN	NaN	8	0	0	0	0	0	1680.070	0.000	1680.070	4.499	68	159.748	50.643	0	0.006	0.013	4.625E-4	0.006	0.005	0.524	0.680	0.315	0.599	0.130
Track_69	69	NaN	NaN	92	0	0	0	0	0	21840.910	0.000	21840.910	71.704	69	352.360	76.388	0	0.008	0.026	7.162E-4	0.007	0.004	0.950	1.484	0.319	0.968	0.286
Track_70	70	NaN	NaN	11	0	0	0	0	0	2400.100	0.000	2400.100	4.091	70	261.611	54.057	0	0.016	0.044	0.002	0.015	0.013	0.883	1.465	0.248	1.130	0.511
Track_71	71	NaN	NaN	6	0	0	0	0	0	1200.050	240.010	1440.060	3.322	71	82.157	52.693	0	0.009	0.015	0.004	0.008	0.005	0.496	0.720	0.313	0.544	0.140
Track_72	72	NaN	NaN	23	0	0	0	0	0	5280.220	0.000	5280.220	6.318	72	281.065	57.383	0	0.007	0.018	0.002	0.005	0.005	0.812	1.247	0.363	0.868	0.206
Track_73	73	NaN	NaN	38	0	0	0	0	0	8880.370	0.000	8880.370	15.189	73	372.936	54.107	0	0.008	0.024	0.001	0.006	0.005	0.539	1.236	0.237	0.454	0.281
Track_74	74	NaN	NaN	31	0	0	0	0	0	7200.300	0.000	7200.300	12.332	74	113.742	55.528	0	0.007	0.020	6.426E-4	0.006	0.005	0.645	1.071	0.278	0.623	0.202
Track_75	75	NaN	NaN	51	0	0	0	0	0	12000.500	240.010	12240.510	28.312	75	237.486	67.767	0	0.008	0.033	4.715E-4	0.007	0.005	0.500	0.931	0.235	0.464	0.183
Track_76	76	NaN	NaN	23	0	0	0	0	0	5280.220	0.000	5280.220	7.005	76	332.378	57.121	0	0.006	0.012	8.790E-4	0.006	0.003	0.731	1.000	0.467	0.714	0.141
Track_77	77	NaN	NaN	126	0	0	0	0	0	30001.250	0.000	30001.250	87.834	77	373.079	66.419	0	0.009	0.055	3.119E-4	0.007	0.007	0.898	1.669	0.260	0.911	0.290
Track_78	78	NaN	NaN	8	0	0	0	0	0	1680.070	0.000	1680.070	4.227	78	124.257	55.342	0	0.007	0.011	0.005	0.008	0.002	0.889	1.139	0.548	0.944	0.189
Track_79	79	NaN	NaN	29	0	0	0	0	0	6720.280	0.000	6720.280	14.520	79	463.924	62.620	0	0.007	0.022	2.596E-4	0.005	0.005	1.138	1.630	0.673	1.066	0.286
Track_80	80	NaN	NaN	24	0	0	0	0	0	5520.230	0.000	5520.230	11.221	80	293.144	63.213	0	0.007	0.013	0.002	0.007	0.003	1.192	1.447	0.746	1.221	0.191
Track_81	81	NaN	NaN	52	0	0	0	0	0	12240.510	0.000	12240.510	23.788	81	140.920	60.883	0	0.006	0.015	7.392E-4	0.005	0.003	1.035	1.708	0.267	1.087	0.366
Track_82	82	NaN	NaN	19	0	0	0	0	0	4320.180	0.000	4320.180	10.674	82	176.118	55.050	0	0.008	0.040	5.703E-4	0.006	0.009	0.386	0.556	0.239	0.378	0.092
Track_83	83	NaN	NaN	47	0	0	0	0	0	11040.460	0.000	11040.460	41.260	83	488.487	68.449	0	0.007	0.023	0.001	0.006	0.004	1.109	1.520	0.356	1.119	0.252
Track_84	84	NaN	NaN	67	0	0	0	0	0	15840.660	0.000	15840.660	54.956	84	378.248	64.878	0	0.007	0.023	6.127E-4	0.007	0.004	0.915	1.340	0.512	0.917	0.195
Track_85	85	NaN	NaN	34	0	0	0	0	0	7920.330	0.000	7920.330	11.875	85	307.775	59.772	0	0.007	0.017	7.471E-4	0.006	0.004	1.041	1.608	0.323	1.126	0.342
Track_86	86	NaN	NaN	52	0	0	0	0	0	12240.510	0.000	12240.510	40.689	86	259.538	63.661	0	0.008	0.028	0.001	0.007	0.005	0.906	1.577	0.278	0.968	0.328
Track_87	87	NaN	NaN	27	0	0	0	0	0	6240.260	0.000	6240.260	10.091	87	461.457	41.872	0	0.009	0.024	0.002	0.009	0.006	1.038	1.644	0.288	1.173	0.389
Track_88	88	NaN	NaN	4	0	0	0	0	0	720.030	0.000	720.030	2.184	88	223.383	44.205	0	0.006	0.008	0.004	0.005	0.002	0.542	0.615	0.475	0.587	0.060
Track_89	89	NaN	NaN	32	0	0	0	0	0	7440.310	0.000	7440.310	23.465	89	239.168	49.798	0	0.009	0.032	0.001	0.008	0.006	0.433	0.648	0.293	0.422	0.101
Track_90	90	NaN	NaN	52	0	0	0	0	0	12240.510	0.000	12240.510	28.746	90	97.974	47.196	0	0.010	0.049	6.788E-4	0.008	0.008	1.128	1.749	0.238	1.237	0.367
Track_91	91	NaN	NaN	66	0	0	0	0	0	15600.650	0.000	15600.650	52.886	91	415.974	58.135	0	0.008	0.018	0.001	0.007	0.004	1.090	1.489	0.587	1.142	0.194
Track_92	92	NaN	NaN	7	0	0	0	0	0	1440.060	0.000	1440.060	3.206	92	187.216	43.824	0	0.006	0.010	9.756E-4	0.006	0.004	0.420	0.606	0.301	0.361	0.108
Track_93	93	NaN	NaN	19	0	0	0	0	0	4320.180	0.000	4320.180	7.609	93	293.121	46.022	0	0.007	0.030	0.001	0.004	0.007	1.172	1.691	0.376	1.185	0.292
Track_94	94	NaN	NaN	18	0	0	0	0	0	4080.170	0.000	4080.170	26.160	94	109.836	41.944	0	0.010	0.050	9.827E-4	0.007	0.011	0.623	0.998	0.233	0.638	0.214
Track_95	95	NaN	NaN	37	0	0	0	0	0	8640.360	0.000	8640.360	17.958	95	138.718	47.929	0	0.006	0.012	2.656E-4	0.005	0.003	0.631	0.874	0.236	0.679	0.196
Track_96	96	NaN	NaN	69	0	0	0	0	0	16320.680	0.000	16320.680	51.782	96	378.842	56.241	0	0.007	0.019	5.004E-4	0.006	0.004	1.099	1.556	0.252	1.214	0.330
Track_97	97	NaN	NaN	112	0	0	0	0	0	26641.110	0.000	26641.110	59.314	97	318.948	63.121	0	0.008	0.044	0.002	0.007	0.006	0.964	1.489	0.338	1.006	0.241
Track_98	98	NaN	NaN	37	0	0	0	0	0	8640.360	0.000	8640.360	23.706	98	457.695	57.693	0	0.009	0.026	9.810E-4	0.009	0.005	1.058	1.524	0.527	1.058	0.205
Track_99	99	NaN	NaN	47	0	0	0	0	0	11040.460	0.000	11040.460	36.974	99	110.069	51.686	0	0.006	0.015	0.001	0.006	0.003	0.949	1.530	0.324	1.043	0.328
Track_100	100	NaN	NaN	52	0	0	0	0	0	12240.510	0.000	12240.510	13.126	100	120.837	42.295	0	0.008	0.020	5.058E-4	0.006	0.005	1.109	1.558	0.424	1.175	0.225
Track_101	101	NaN	NaN	33	0	0	0	0	0	7680.320	0.000	7680.320	36.072	101	223.758	69.807	0	0.012	0.060	8.204E-4	0.008	0.014	0.391	0.679	0.248	0.361	0.111
Track_102	102	NaN	NaN	43	0	0	0	0	0	10080.420	0.000	10080.420	16.845	102	377.109	47.792	0	0.007	0.018	0.001	0.007	0.004	0.974	1.271	0.671	1.003	0.134
Track_103	103	NaN	NaN	31	0	0	0	0	0	7200.300	240.010	7440.310	16.681	103	231.095	45.644	0	0.007	0.021	2.454E-4	0.007	0.005	0.481	0.717	0.292	0.466	0.109
Track_104	104	NaN	NaN	52	0	0	0	0	0	12240.510	0.000	12240.510	28.251	104	365.368	50.351	0	0.007	0.016	5.861E-4	0.007	0.004	0.835	1.195	0.432	0.824	0.161
Track_105	105	NaN	NaN	76	0	0	0	0	0	18000.750	0.000	18000.750	77.394	105	391.281	64.360	0	0.008	0.021	6.750E-4	0.007	0.005	1.194	1.562	0.802	1.243	0.203
Track_106	106	NaN	NaN	25	0	0	0	0	0	5760.240	0.000	5760.240	14.973	106	206.728	52.716	0	0.008	0.034	0.002	0.006	0.008	0.432	0.613	0.254	0.441	0.087
Track_107	107	NaN	NaN	7	0	0	0	0	0	1440.060	0.000	1440.060	4.379	107	303.527	50.408	0	0.004	0.007	0.002	0.005	0.002	0.958	1.152	0.408	1.075	0.239
Track_108	108	NaN	NaN	5	0	0	0	0	0	960.040	0.000	960.040	7.886	108	64.317	47.897	0	0.009	0.011	0.004	0.011	0.003	0.638	0.969	0.355	0.645	0.202
Track_109	109	NaN	NaN	71	0	0	0	0	0	16800.700	0.000	16800.700	71.016	109	465.108	66.285	0	0.009	0.040	4.046E-4	0.008	0.007	0.909	1.461	0.303	0.986	0.389
Track_110	110	NaN	NaN	57	0	0	0	0	0	13440.560	0.000	13440.560	28.199	110	334.491	56.052	0	0.008	0.053	7.410E-4	0.007	0.009	0.830	1.311	0.245	0.852	0.236
Track_111	111	NaN	NaN	16	0	0	0	0	0	3600.150	0.000	3600.150	1.609	111	471.993	51.101	0	0.005	0.011	0.003	0.004	0.003	1.129	1.468	0.663	1.131	0.170
Track_112	112	NaN	NaN	18	0	0	0	0	0	4080.170	0.000	4080.170	5.416	112	273.379	49.768	0	0.009	0.024	0.001	0.007	0.007	0.696	1.125	0.448	0.642	0.172
Track_113	113	NaN	NaN	29	0	0	0	0	0	6720.280	0.000	6720.280	4.054	113	149.378	44.185	0	0.007	0.030	0.001	0.006	0.005	1.046	1.620	0.245	1.160	0.382
Track_114	114	NaN	NaN	8	0	0	0	0	0	1680.070	0.000	1680.070	10.125	114	354.541	45.683	0	0.007	0.010	0.002	0.008	0.003	1.317	1.554	0.412	1.494	0.364
Track_115	115	NaN	NaN	69	0	0	0	0	0	16320.680	0.000	16320.680	66.142	115	405.854	64.246	0	0.008	0.028	0.001	0.007	0.004	1.269	1.651	0.447	1.300	0.187
Track_116	116	NaN	NaN	13	0	0	0	0	0	2880.120	0.000	2880.120	9.373	116	220.570	65.732	0	0.006	0.010	0.002	0.006	0.003	0.398	0.724	0.241	0.417	0.130
Track_117	117	NaN	NaN	17	0	0	0	0	0	3840.160	0.000	3840.160	4.227	117	335.035	65.957	0	0.006	0.020	0.001	0.006	0.004	1.268	1.600	0.313	1.475	0.362
Track_118	118	NaN	NaN	5	0	0	0	0	0	960.040	0.000	960.040	6.788	118	267.387	65.261	0	0.008	0.017	0.004	0.007	0.006	0.760	0.908	0.323	0.883	0.222
Track_119	119	NaN	NaN	41	0	0	0	0	0	9600.400	0.000	9600.400	26.055	119	242.528	79.713	0	0.009	0.031	0.002	0.008	0.007	0.473	0.717	0.255	0.472	0.121
Track_120	120	NaN	NaN	80	0	0	0	0	0	18960.790	0.000	18960.790	57.868	120	347.179	88.042	0	0.008	0.028	7.578E-4	0.006	0.005	0.957	1.482	0.245	1.020	0.315
Track_121	121	NaN	NaN	3	0	0	0	0	0	480.020	0.000	480.020	2.868	121	187.104	66.364	0	0.008	0.008	0.007	0.008	6.834E-4	0.340	0.429	0.282	0.310	0.064
Track_122	122	NaN	NaN	41	0	0	0	0	0	9600.400	0.000	9600.400	28.506	122	478.324	73.517	0	0.007	0.021	0.001	0.006	0.004	1.195	1.497	0.283	1.262	0.253
Track_123	123	NaN	NaN	10	0	0	0	0	0	2160.090	0.000	2160.090	4.982	123	303.039	68.119	0	0.010	0.028	0.005	0.007	0.008	0.609	1.267	0.266	0.458	0.390
Track_124	124	NaN	NaN	56	0	0	0	0	0	13200.550	0.000	13200.550	30.518	124	166.827	77.853	0	0.008	0.043	5.674E-4	0.007	0.006	0.624	0.844	0.279	0.635	0.147
Track_125	125	NaN	NaN	46	0	0	0	0	0	10800.450	0.000	10800.450	16.777	125	412.592	70.810	0	0.010	0.052	0.001	0.009	0.008	0.916	1.603	0.353	0.924	0.298
Track_126	126	NaN	NaN	62	0	0	0	0	0	14640.610	0.000	14640.610	63.503	126	462.184	86.295	0	0.009	0.022	0.002	0.008	0.005	0.962	1.388	0.288	0.975	0.247
Track_127	127	NaN	NaN	21	0	0	0	0	0	4800.200	0.000	4800.200	9.447	127	111.727	69.530	0	0.005	0.012	6.299E-4	0.005	0.003	0.446	0.614	0.249	0.447	0.101
Track_128	128	NaN	NaN	21	0	0	0	0	0	4800.200	0.000	4800.200	5.210	128	320.985	68.503	0	0.005	0.011	4.322E-4	0.004	0.003	0.786	0.996	0.572	0.786	0.109
Track_129	129	NaN	NaN	4	0	0	0	0	0	720.030	0.000	720.030	1.573	129	468.504	69.888	0	0.006	0.008	0.003	0.006	0.003	0.818	1.007	0.657	0.943	0.159
Track_130	130	NaN	NaN	11	0	0	0	0	0	2400.100	0.000	2400.100	25.882	130	210.700	54.607	0	0.013	0.051	0.002	0.008	0.016	0.487	0.718	0.240	0.456	0.152
Track_131	131	NaN	NaN	111	0	0	0	0	0	26401.100	0.000	26401.100	91.031	131	413.207	83.222	0	0.009	0.033	0.001	0.008	0.005	1.017	1.867	0.372	1.066	0.363
Track_132	132	NaN	NaN	8	0	0	0	0	0	1680.070	0.000	1680.070	8.968	132	52.579	68.442	0	0.007	0.012	0.002	0.006	0.004	0.681	1.051	0.331	0.808	0.273
Track_133	133	NaN	NaN	41	0	0	0	0	0	9600.400	0.000	9600.400	33.334	133	110.265	75.257	0	0.007	0.031	4.827E-4	0.006	0.005	0.876	1.212	0.290	0.918	0.252
Track_134	134	NaN	NaN	22	0	0	0	0	0	5040.210	0.000	5040.210	7.926	134	250.613	79.186	0	0.012	0.039	6.305E-4	0.008	0.010	0.429	0.758	0.247	0.436	0.129
Track_135	135	NaN	NaN	53	0	0	0	0	0	12480.520	0.000	12480.520	48.202	135	262.362	96.688	0	0.008	0.019	9.543E-4	0.006	0.005	0.840	1.371	0.284	0.871	0.285
Track_136	136	NaN	NaN	30	0	0	0	0	0	6960.290	0.000	6960.290	19.084	136	95.150	74.020	0	0.006	0.016	0.001	0.005	0.004	1.263	1.447	0.441	1.299	0.184
Track_137	137	NaN	NaN	4	0	0	0	0	0	720.030	0.000	720.030	3.003	137	165.791	72.538	0	0.007	0.014	0.002	0.006	0.006	0.503	0.653	0.265	0.597	0.148
Track_138	138	NaN	NaN	34	0	0	0	0	0	7920.330	0.000	7920.330	30.802	138	148.079	69.205	0	0.009	0.032	0.002	0.008	0.007	0.646	1.217	0.266	0.632	0.268
Track_139	139	NaN	NaN	25	0	0	0	0	0	5760.240	0.000	5760.240	17.573	139	128.950	70.479	0	0.007	0.041	0.001	0.006	0.008	0.756	1.551	0.367	0.621	0.331
Track_140	140	NaN	NaN	22	0	0	0	0	0	5040.210	0.000	5040.210	21.361	140	232.408	80.253	0	0.005	0.013	2.890E-4	0.005	0.003	0.822	1.042	0.271	0.874	0.169
Track_141	141	NaN	NaN	11	0	0	0	0	0	2400.100	0.000	2400.100	8.434	141	503.683	75.340	0	0.007	0.017	0.002	0.006	0.004	1.116	1.556	0.546	1.219	0.371
Track_142	142	NaN	NaN	52	0	0	0	0	0	12240.510	0.000	12240.510	11.865	142	175.651	67.304	0	0.009	0.024	0.001	0.007	0.005	0.591	0.884	0.339	0.599	0.122
Track_143	143	NaN	NaN	8	0	0	0	0	0	1680.070	0.000	1680.070	0.820	143	453.024	59.462	0	0.007	0.013	0.001	0.008	0.004	0.988	1.310	0.675	1.080	0.199
Track_144	144	NaN	NaN	3	0	0	0	0	0	480.020	0.000	480.020	0.680	144	355.967	58.712	0	0.004	0.004	0.003	0.004	2.757E-4	0.311	0.432	0.233	0.269	0.087
Track_145	145	NaN	NaN	17	0	0	0	0	0	3840.160	0.000	3840.160	2.067	145	426.690	58.059	0	0.007	0.013	0.002	0.008	0.003	0.939	1.283	0.514	0.966	0.184
Track_146	146	NaN	NaN	19	0	0	0	0	0	4320.180	0.000	4320.180	23.286	146	197.046	68.046	0	0.011	0.034	0.003	0.009	0.008	0.915	1.702	0.297	0.778	0.420
Track_147	147	NaN	NaN	18	0	0	0	0	0	4080.170	0.000	4080.170	2.362	147	153.874	58.941	0	0.005	0.009	0.001	0.005	0.002	0.497	0.663	0.305	0.501	0.106
Track_148	148	NaN	NaN	7	0	0	0	0	0	1440.060	0.000	1440.060	3.915	148	186.042	58.847	0	0.007	0.012	0.002	0.008	0.004	0.372	0.488	0.280	0.334	0.079
Track_149	149	NaN	NaN	121	0	0	0	0	0	28801.200	0.000	28801.200	81.142	149	332.441	81.097	0	0.008	0.056	7.548E-4	0.007	0.006	0.822	1.423	0.249	0.837	0.285
Track_150	150	NaN	NaN	82	0	0	0	0	0	19440.810	0.000	19440.810	54.273	150	316.148	77.503	0	0.007	0.019	8.339E-4	0.007	0.004	0.958	1.286	0.350	0.972	0.181
Track_151	151	NaN	NaN	24	0	0	0	0	0	5520.230	0.000	5520.230	10.357	151	103.918	60.524	0	0.008	0.041	0.001	0.005	0.008	0.988	1.550	0.367	1.067	0.302
Track_152	152	NaN	NaN	15	0	0	0	0	0	3360.140	0.000	3360.140	5.765	152	487.739	62.983	0	0.006	0.014	0.002	0.006	0.004	0.880	1.106	0.428	0.932	0.187
Track_153	153	NaN	NaN	19	0	0	0	0	0	4320.180	0.000	4320.180	11.188	153	242.932	63.196	0	0.008	0.019	7.587E-4	0.007	0.004	0.864	1.538	0.344	0.849	0.292
Track_154	154	NaN	NaN	30	0	0	0	0	0	6960.290	240.010	7200.300	17.441	154	292.926	61.114	0	0.009	0.055	0.002	0.006	0.010	0.813	1.400	0.342	0.795	0.347
Track_155	155	NaN	NaN	35	0	0	0	0	0	8160.340	0.000	8160.340	19.837	155	409.620	63.594	0	0.009	0.019	0.002	0.010	0.004	0.883	1.481	0.361	0.933	0.262
Track_156	156	NaN	NaN	28	0	0	0	0	0	6480.270	0.000	6480.270	20.866	156	469.017	68.055	0	0.008	0.015	4.259E-4	0.007	0.004	0.978	1.426	0.243	1.059	0.300
Track_157	157	NaN	NaN	9	0	0	0	0	0	1920.080	0.000	1920.080	19.649	157	474.469	65.882	0	0.014	0.060	0.003	0.008	0.019	1.008	1.209	0.573	1.020	0.186
Track_158	158	NaN	NaN	24	0	0	0	0	0	5520.230	0.000	5520.230	6.204	158	164.284	57.051	0	0.004	0.011	7.478E-4	0.004	0.003	0.395	0.591	0.252	0.384	0.095
Track_159	159	NaN	NaN	3	0	0	0	0	0	480.020	240.010	720.030	1.850	159	505.373	62.357	0	0.004	0.005	0.004	0.005	0.001	0.272	0.304	0.256	0.256	0.023
Track_160	160	NaN	NaN	14	0	0	0	0	0	3120.130	0.000	3120.130	4.682	160	64.359	64.311	0	0.006	0.014	3.053E-4	0.005	0.003	0.958	1.255	0.347	1.013	0.224
Track_161	161	NaN	NaN	74	0	0	0	0	0	17520.730	0.000	17520.730	64.505	161	360.356	80.092	0	0.009	0.035	6.264E-4	0.008	0.007	0.806	1.631	0.270	0.795	0.285
Track_162	162	NaN	NaN	14	0	0	0	0	0	3120.130	0.000	3120.130	2.701	162	112.896	62.204	0	0.005	0.008	0.001	0.005	0.002	0.591	0.853	0.394	0.566	0.124
Track_163	163	NaN	NaN	29	0	0	0	0	0	6720.280	0.000	6720.280	9.644	163	124.521	60.414	0	0.006	0.012	9.527E-4	0.006	0.003	1.076	1.450	0.600	1.084	0.170
Track_164	164	NaN	NaN	67	0	0	0	0	0	15840.660	0.000	15840.660	30.239	164	379.391	70.646	0	0.007	0.020	0.002	0.006	0.004	1.033	1.614	0.316	1.048	0.240
Track_165	165	NaN	NaN	112	0	0	0	0	0	26641.110	0.000	26641.110	39.287	165	247.091	82.473	0	0.008	0.047	4.757E-4	0.007	0.007	0.791	1.307	0.246	0.749	0.323
Track_166	166	NaN	NaN	25	0	0	0	0	0	5760.240	0.000	5760.240	17.418	166	404.443	68.250	0	0.008	0.018	0.002	0.008	0.004	0.783	1.193	0.486	0.697	0.198
Track_167	167	NaN	NaN	52	0	0	0	0	0	12240.510	0.000	12240.510	36.604	167	99.008	64.284	0	0.006	0.021	0.001	0.005	0.004	1.370	1.762	0.648	1.427	0.293
Track_168	168	NaN	NaN	34	0	0	0	0	0	7920.330	0.000	7920.330	19.959	168	451.851	65.664	0	0.010	0.059	6.356E-4	0.008	0.010	0.992	1.531	0.278	0.997	0.313
Track_169	169	NaN	NaN	46	0	0	0	0	0	10800.450	0.000	10800.450	47.796	169	191.284	47.670	0	0.012	0.032	0.001	0.010	0.009	1.325	1.906	0.326	1.322	0.472
Track_170	170	NaN	NaN	31	0	0	0	0	0	7200.300	0.000	7200.300	21.159	170	360.299	63.371	0	0.007	0.018	7.301E-4	0.007	0.004	0.778	1.189	0.339	0.798	0.200
Track_171	171	NaN	NaN	3	0	0	0	0	0	480.020	0.000	480.020	1.717	171	288.151	65.258	0	0.004	0.006	0.002	0.006	0.003	0.818	0.913	0.629	0.913	0.134
Track_172	172	NaN	NaN	37	0	0	0	0	0	8640.360	0.000	8640.360	23.909	172	93.348	90.037	0	0.007	0.025	5.341E-4	0.006	0.005	0.685	1.143	0.258	0.666	0.273
Track_173	173	NaN	NaN	49	0	0	0	0	0	11520.480	240.010	11760.490	7.321	173	141.346	87.031	0	0.010	0.029	5.958E-4	0.010	0.006	0.836	1.836	0.256	0.490	0.590
Track_174	174	NaN	NaN	10	0	0	0	0	0	2160.090	0.000	2160.090	9.143	174	512.845	84.120	0	0.006	0.010	7.290E-4	0.006	0.004	0.544	0.958	0.235	0.511	0.184
Track_175	175	NaN	NaN	29	0	0	0	0	0	6720.280	0.000	6720.280	3.411	175	335.326	75.887	0	0.006	0.013	0.001	0.005	0.003	0.928	1.263	0.525	0.918	0.171
Track_176	176	NaN	NaN	8	0	0	0	0	0	1680.070	0.000	1680.070	12.874	176	248.978	84.005	0	0.010	0.024	3.683E-4	0.010	0.007	0.706	0.844	0.571	0.729	0.109
Track_177	177	NaN	NaN	8	0	0	0	0	0	1680.070	0.000	1680.070	18.959	177	209.059	74.901	0	0.015	0.025	0.006	0.017	0.007	1.456	1.730	0.827	1.519	0.259
Track_178	178	NaN	NaN	6	0	0	0	0	0	1200.050	0.000	1200.050	1.991	178	161.133	82.759	0	0.007	0.013	0.001	0.007	0.004	0.456	0.505	0.330	0.481	0.059
Track_179	179	NaN	NaN	84	0	0	0	0	0	19920.830	0.000	19920.830	70.327	179	359.054	99.623	0	0.008	0.060	0.001	0.007	0.007	1.020	1.434	0.329	1.094	0.255
Track_180	180	NaN	NaN	11	0	0	0	0	0	2400.100	0.000	2400.100	7.184	180	193.933	86.271	0	0.012	0.036	0.004	0.011	0.009	0.621	1.303	0.267	0.505	0.308
Track_181	181	NaN	NaN	6	0	0	0	0	0	1200.050	0.000	1200.050	6.583	181	406.449	81.993	0	0.007	0.021	0.003	0.004	0.008	0.447	0.618	0.232	0.572	0.157
Track_182	182	NaN	NaN	34	0	0	0	0	0	7920.330	0.000	7920.330	15.527	182	115.449	89.815	0	0.008	0.030	0.001	0.006	0.006	1.101	1.490	0.283	1.227	0.306
Track_183	183	NaN	NaN	27	0	0	0	0	0	6240.260	0.000	6240.260	1.292	183	325.615	81.634	0	0.008	0.030	0.001	0.006	0.006	0.891	1.376	0.480	0.873	0.172
Track_184	184	NaN	NaN	42	0	0	0	0	0	9840.410	0.000	9840.410	22.164	184	183.557	89.674	0	0.008	0.020	0.001	0.007	0.004	0.666	1.034	0.272	0.660	0.138
Track_185	185	NaN	NaN	97	0	0	0	0	0	23040.960	0.000	23040.960	127.394	185	460.683	114.533	0	0.008	0.027	0.002	0.007	0.005	1.078	1.491	0.524	1.095	0.222
Track_186	186	NaN	NaN	17	0	0	0	0	0	3840.160	0.000	3840.160	6.449	186	246.392	81.151	0	0.016	0.061	0.003	0.012	0.017	0.635	1.394	0.236	0.573	0.303
Track_187	187	NaN	NaN	26	0	0	0	0	0	6000.250	0.000	6000.250	28.819	187	282.967	98.867	0	0.009	0.042	0.001	0.008	0.008	0.982	1.402	0.451	1.041	0.236
Track_188	188	NaN	NaN	52	0	0	0	0	0	12240.510	0.000	12240.510	40.278	188	168.712	95.769	0	0.008	0.060	3.143E-4	0.007	0.009	0.673	1.719	0.327	0.631	0.240
Track_189	189	NaN	NaN	38	0	0	0	0	0	8880.370	0.000	8880.370	35.448	189	365.497	96.628	0	0.010	0.058	4.558E-4	0.007	0.011	0.551	1.022	0.292	0.516	0.174
Track_190	190	NaN	NaN	52	0	0	0	0	0	12240.510	0.000	12240.510	28.223	190	135.503	95.040	0	0.008	0.020	0.002	0.008	0.005	1.202	1.747	0.240	1.430	0.465
Track_191	191	NaN	NaN	16	0	0	0	0	0	3600.150	0.000	3600.150	6.659	191	490.219	87.747	0	0.007	0.023	9.270E-4	0.006	0.005	1.270	1.599	0.629	1.409	0.296
Track_192	192	NaN	NaN	52	0	0	0	0	0	12240.510	0.000	12240.510	31.057	192	108.160	98.627	0	0.007	0.025	0.001	0.005	0.005	1.225	1.696	0.316	1.264	0.325
Track_193	193	NaN	NaN	3	0	0	0	0	0	480.020	0.000	480.020	5.094	193	525.261	87.103	0	0.012	0.013	0.010	0.013	0.003	0.337	0.417	0.252	0.342	0.068
Track_194	194	NaN	NaN	7	0	0	0	0	0	1440.060	0.000	1440.060	3.604	194	83.778	85.893	0	0.011	0.030	0.002	0.008	0.010	0.386	0.500	0.276	0.392	0.077
Track_195	195	NaN	NaN	16	0	0	0	0	0	3600.150	240.010	3840.160	6.271	195	312.301	88.581	0	0.009	0.028	0.001	0.006	0.008	0.501	0.954	0.252	0.486	0.175
Track_196	196	NaN	NaN	97	0	0	0	0	0	23040.960	0.000	23040.960	44.338	196	327.823	97.196	0	0.007	0.020	5.313E-4	0.007	0.004	1.050	1.497	0.416	1.122	0.272
Track_197	197	NaN	NaN	67	0	0	0	0	0	15840.660	0.000	15840.660	68.278	197	407.074	61.095	0	0.012	0.032	0.002	0.011	0.007	1.443	1.913	0.498	1.596	0.429
Track_198	198	NaN	NaN	34	0	0	0	0	0	7920.330	240.010	8160.340	27.083	198	234.113	99.217	0	0.009	0.026	8.518E-4	0.009	0.006	0.565	0.954	0.274	0.554	0.195
Track_199	199	NaN	NaN	15	0	0	0	0	0	3360.140	0.000	3360.140	11.550	199	372.233	80.765	0	0.012	0.053	0.004	0.008	0.013	0.546	0.974	0.236	0.499	0.237
Track_200	200	NaN	NaN	77	0	0	0	0	0	18240.760	240.010	18480.770	49.863	200	401.399	95.521	0	0.008	0.033	0.001	0.007	0.005	0.990	1.537	0.370	1.033	0.285
Track_201	201	NaN	NaN	16	0	0	0	0	0	3600.150	0.000	3600.150	3.449	201	475.815	89.832	0	0.008	0.033	0.003	0.006	0.007	1.204	1.661	0.497	1.293	0.343
Track_202	202	NaN	NaN	11	0	0	0	0	0	2400.100	0.000	2400.100	3.840	202	146.151	71.928	0	0.006	0.011	0.002	0.007	0.003	0.457	0.589	0.243	0.474	0.106
Track_203	203	NaN	NaN	44	0	0	0	0	0	10320.430	0.000	10320.430	16.206	203	376.614	75.060	0	0.007	0.021	9.662E-4	0.005	0.005	0.709	1.183	0.302	0.700	0.186
Track_204	204	NaN	NaN	8	0	0	0	0	0	1680.070	0.000	1680.070	1.119	204	341.410	73.620	0	0.005	0.006	0.002	0.004	0.001	0.648	0.988	0.238	0.831	0.287
Track_205	205	NaN	NaN	8	0	0	0	0	0	1680.070	0.000	1680.070	7.204	205	118.670	75.271	0	0.007	0.021	0.001	0.005	0.006	0.426	0.652	0.231	0.437	0.139
Track_206	206	NaN	NaN	27	0	0	0	0	0	6240.260	0.000	6240.260	27.394	206	483.945	82.632	0	0.007	0.016	0.001	0.007	0.004	1.153	1.618	0.501	1.129	0.236
Track_207	207	NaN	NaN	20	0	0	0	0	0	4560.190	0.000	4560.190	20.357	207	299.533	82.261	0	0.008	0.017	0.003	0.007	0.004	0.871	1.246	0.418	0.878	0.263
Track_208	208	NaN	NaN	82	0	0	0	0	0	19440.810	0.000	19440.810	51.155	208	319.074	87.346	0	0.007	0.022	6.523E-4	0.007	0.005	0.833	1.146	0.405	0.853	0.185
Track_209	209	NaN	NaN	22	0	0	0	0	0	5040.210	0.000	5040.210	31.378	209	146.438	76.836	0	0.013	0.038	8.571E-4	0.012	0.009	1.284	1.825	0.426	1.456	0.436
Track_210	210	NaN	NaN	6	0	0	0	0	0	1200.050	0.000	1200.050	2.964	210	111.495	74.554	0	0.009	0.014	0.004	0.008	0.004	0.395	0.462	0.280	0.409	0.061
Track_211	211	NaN	NaN	13	0	0	0	0	0	2880.120	0.000	2880.120	6.523	211	398.119	73.597	0	0.008	0.017	0.001	0.008	0.005	0.899	1.337	0.404	1.041	0.278
Track_212	212	NaN	NaN	52	0	0	0	0	0	12240.510	0.000	12240.510	33.455	212	83.477	74.456	0	0.007	0.040	6.627E-4	0.006	0.007	1.292	1.607	0.698	1.262	0.168
Track_213	213	NaN	NaN	11	0	0	0	0	0	2400.100	0.000	2400.100	5.011	213	316.810	76.136	0	0.006	0.009	0.002	0.007	0.002	0.692	1.019	0.440	0.658	0.145
Track_214	214	NaN	NaN	27	0	0	0	0	0	6240.260	0.000	6240.260	5.864	214	407.754	76.462	0	0.009	0.017	0.003	0.008	0.003	0.601	1.076	0.311	0.520	0.238
Track_215	215	NaN	NaN	4	0	0	0	0	0	720.030	0.000	720.030	1.758	215	302.549	75.573	0	0.004	0.007	0.003	0.004	0.002	0.550	0.878	0.253	0.536	0.222
Track_216	216	NaN	NaN	11	0	0	0	0	0	2400.100	0.000	2400.100	16.361	216	185.378	69.698	0	0.010	0.024	0.003	0.009	0.007	1.731	1.889	1.255	1.804	0.175
Track_217	217	NaN	NaN	58	0	0	0	0	0	13680.570	0.000	13680.570	52.977	217	441.777	84.911	0	0.008	0.016	0.002	0.007	0.004	1.061	1.407	0.678	1.065	0.184
Track_218	218	NaN	NaN	3	0	0	0	0	0	480.020	0.000	480.020	4.997	218	215.371	76.654	0	0.011	0.014	0.007	0.014	0.005	0.470	0.612	0.312	0.486	0.123
Track_219	219	NaN	NaN	3	0	0	0	0	0	480.020	0.000	480.020	8.367	219	484.307	76.871	0	0.017	0.020	0.015	0.020	0.004	1.486	1.540	1.435	1.482	0.043
Track_220	220	NaN	NaN	51	0	0	0	0	0	12000.500	0.000	12000.500	25.551	220	425.579	73.121	0	0.010	0.059	0.001	0.009	0.009	0.928	1.621	0.231	0.908	0.286
Track_221	221	NaN	NaN	55	0	0	0	0	0	12960.540	0.000	12960.540	53.093	221	432.544	82.924	0	0.008	0.022	4.819E-4	0.008	0.005	0.910	1.298	0.310	0.917	0.232
Track_222	222	NaN	NaN	31	0	0	0	0	0	7200.300	0.000	7200.300	38.186	222	284.259	94.438	0	0.010	0.028	0.003	0.009	0.006	0.850	1.419	0.347	0.834	0.262
Track_223	223	NaN	NaN	33	0	0	0	0	0	7680.320	0.000	7680.320	15.222	223	101.689	80.462	0	0.008	0.027	0.002	0.006	0.006	0.860	1.219	0.257	0.923	0.229
Track_224	224	NaN	NaN	9	0	0	0	0	0	1920.080	240.010	2160.090	10.157	224	106.540	79.393	0	0.011	0.049	0.004	0.006	0.015	0.466	0.665	0.261	0.506	0.111
Track_225	225	NaN	NaN	35	0	0	0	0	0	8160.340	0.000	8160.340	41.832	225	254.974	96.815	0	0.009	0.022	3.034E-4	0.009	0.005	0.706	1.276	0.306	0.676	0.215
Track_226	226	NaN	NaN	3	0	0	0	0	0	480.020	0.000	480.020	7.221	226	375.867	76.517	0	0.015	0.028	0.002	0.028	0.018	0.298	0.343	0.273	0.279	0.032
Track_227	227	NaN	NaN	34	0	0	0	0	0	7920.330	0.000	7920.330	14.344	227	494.811	84.247	0	0.008	0.062	9.773E-4	0.007	0.010	1.162	1.627	0.662	1.172	0.177
Track_228	228	NaN	NaN	22	0	0	0	0	0	5040.210	0.000	5040.210	20.727	228	74.370	71.636	0	0.007	0.053	0.001	0.003	0.012	1.050	1.265	0.314	1.186	0.286
Track_229	229	NaN	NaN	97	0	0	0	0	0	23040.960	0.000	23040.960	48.432	229	349.011	105.845	0	0.008	0.020	9.799E-4	0.007	0.004	1.060	1.553	0.374	1.098	0.253
Track_230	230	NaN	NaN	11	0	0	0	0	0	2400.100	0.000	2400.100	5.091	230	127.035	78.530	0	0.007	0.011	0.002	0.008	0.003	0.672	1.080	0.249	0.566	0.269
Track_231	231	NaN	NaN	3	0	0	0	0	0	480.020	0.000	480.020	3.247	231	416.548	80.257	0	0.007	0.007	0.007	0.007	3.168E-4	0.389	0.458	0.345	0.363	0.049
Track_232	232	NaN	NaN	52	0	0	0	0	0	12240.510	0.000	12240.510	46.681	232	94.081	112.637	0	0.008	0.060	7.706E-4	0.007	0.008	0.872	1.594	0.260	0.823	0.326
Track_233	233	NaN	NaN	52	0	0	0	0	0	12240.510	0.000	12240.510	12.906	233	209.311	97.825	0	0.007	0.022	4.182E-4	0.006	0.005	0.582	1.212	0.258	0.592	0.185
Track_234	234	NaN	NaN	7	0	0	0	0	0	1440.060	0.000	1440.060	1.799	234	109.987	97.087	0	0.009	0.014	0.004	0.010	0.004	0.771	1.059	0.417	0.786	0.196
Track_235	235	NaN	NaN	49	0	0	0	0	0	11520.480	0.000	11520.480	23.155	235	368.749	110.714	0	0.011	0.031	0.001	0.009	0.006	0.831	1.269	0.279	0.840	0.232
Track_236	236	NaN	NaN	9	0	0	0	0	0	1920.080	0.000	1920.080	11.625	236	150.239	97.339	0	0.008	0.024	0.003	0.005	0.007	0.657	0.937	0.393	0.656	0.194
Track_237	237	NaN	NaN	4	0	0	0	0	0	720.030	0.000	720.030	6.223	237	270.204	100.802	0	0.010	0.015	0.006	0.009	0.005	0.545	0.725	0.298	0.668	0.167
Track_238	238	NaN	NaN	4	0	0	0	0	0	720.030	0.000	720.030	7.022	238	258.163	97.868	0	0.017	0.033	0.009	0.009	0.014	0.384	0.503	0.299	0.395	0.077
Track_239	239	NaN	NaN	17	0	0	0	0	0	3840.160	0.000	3840.160	15.033	239	300.325	105.751	0	0.009	0.028	9.402E-4	0.007	0.007	0.799	1.274	0.385	0.731	0.277
Track_240	240	NaN	NaN	17	0	0	0	0	0	3840.160	0.000	3840.160	8.424	240	81.499	106.997	0	0.006	0.018	2.593E-4	0.005	0.004	0.524	0.835	0.356	0.488	0.152
Track_241	241	NaN	NaN	17	0	0	0	0	0	3840.160	0.000	3840.160	15.131	241	254.870	105.504	0	0.007	0.014	0.002	0.007	0.003	0.676	1.052	0.344	0.606	0.236
Track_242	242	NaN	NaN	52	0	0	0	0	0	12240.510	0.000	12240.510	18.775	242	197.563	94.379	0	0.007	0.017	0.001	0.006	0.004	0.554	0.782	0.282	0.563	0.082
Track_243	243	NaN	NaN	24	0	0	0	0	0	5520.230	0.000	5520.230	18.069	243	484.904	107.852	0	0.006	0.015	0.001	0.005	0.004	1.123	1.419	0.830	1.111	0.146
Track_244	244	NaN	NaN	40	0	0	0	0	0	9360.390	0.000	9360.390	18.585	244	433.382	102.874	0	0.010	0.032	7.667E-4	0.007	0.007	0.548	1.093	0.233	0.471	0.244
Track_245	245	NaN	NaN	37	0	0	0	0	0	8640.360	0.000	8640.360	31.046	245	494.459	112.078	0	0.007	0.016	0.002	0.007	0.004	1.192	1.621	0.358	1.296	0.286
Track_246	246	NaN	NaN	86	0	0	0	0	0	20400.850	0.000	20400.850	101.947	246	483.481	124.405	0	0.008	0.022	6.718E-4	0.007	0.005	1.333	1.778	0.686	1.384	0.252
Track_247	247	NaN	NaN	34	0	0	0	0	0	7920.330	0.000	7920.330	23.334	247	92.176	113.652	0	0.008	0.052	0.002	0.006	0.009	0.989	1.396	0.252	1.110	0.349
Track_248	248	NaN	NaN	12	0	0	0	0	0	2640.110	0.000	2640.110	4.783	248	470.331	104.150	0	0.009	0.019	0.002	0.007	0.006	0.705	0.983	0.475	0.781	0.163
Track_249	249	NaN	NaN	52	0	0	0	0	0	12240.510	0.000	12240.510	32.579	249	148.250	106.365	0	0.007	0.019	0.001	0.006	0.005	0.600	0.874	0.316	0.610	0.126
Track_250	250	NaN	NaN	31	0	0	0	0	0	7200.300	0.000	7200.300	7.957	250	337.113	100.713	0	0.008	0.019	0.002	0.007	0.004	1.195	1.424	0.693	1.232	0.170
Track_251	251	NaN	NaN	11	0	0	0	0	0	2400.100	0.000	2400.100	21.655	251	367.549	104.608	0	0.012	0.049	0.003	0.006	0.014	0.386	0.571	0.242	0.374	0.102
Track_252	252	NaN	NaN	41	0	0	0	0	0	9600.400	0.000	9600.400	41.087	252	247.068	118.703	0	0.010	0.051	0.002	0.007	0.008	0.558	0.917	0.231	0.569	0.195
Track_253	253	NaN	NaN	25	0	0	0	0	0	5760.240	0.000	5760.240	16.758	253	386.342	101.666	0	0.010	0.028	0.003	0.008	0.007	0.955	1.297	0.529	0.993	0.232
Track_254	254	NaN	NaN	8	0	0	0	0	0	1680.070	240.010	1920.080	7.353	254	54.852	103.055	0	0.008	0.012	0.004	0.008	0.003	0.477	0.614	0.388	0.480	0.077
Track_255	255	NaN	NaN	15	0	0	0	0	0	3360.140	0.000	3360.140	12.593	255	481.405	114.059	0	0.010	0.027	0.001	0.009	0.007	0.743	1.325	0.282	0.688	0.292
Track_256	256	NaN	NaN	6	0	0	0	0	0	1200.050	0.000	1200.050	2.862	256	285.367	105.756	0	0.005	0.007	0.001	0.005	0.002	0.626	0.772	0.463	0.651	0.093
Track_257	257	NaN	NaN	21	0	0	0	0	0	4800.200	0.000	4800.200	21.175	257	166.982	101.715	0	0.008	0.019	0.002	0.007	0.005	0.790	1.187	0.506	0.814	0.182
Track_258	258	NaN	NaN	11	0	0	0	0	0	2400.100	0.000	2400.100	17.427	258	276.522	110.396	0	0.010	0.041	0.003	0.007	0.011	0.536	0.695	0.391	0.543	0.094
Track_259	259	NaN	NaN	51	0	0	0	0	0	12000.500	240.010	12240.510	36.860	259	106.162	127.198	0	0.006	0.029	8.421E-4	0.005	0.005	0.662	1.202	0.235	0.616	0.232
Track_260	260	NaN	NaN	7	0	0	0	0	0	1440.060	0.000	1440.060	4.516	260	92.855	105.681	0	0.012	0.026	0.006	0.011	0.007	0.711	1.124	0.258	0.936	0.366
Track_261	261	NaN	NaN	81	0	0	0	0	0	19200.800	240.010	19440.810	80.343	261	507.067	131.394	0	0.009	0.052	7.755E-4	0.008	0.007	0.829	1.494	0.238	0.764	0.332
Track_262	262	NaN	NaN	22	0	0	0	0	0	5040.210	0.000	5040.210	9.533	262	329.794	105.155	0	0.008	0.017	0.004	0.007	0.004	1.015	1.217	0.670	1.083	0.159
Track_263	263	NaN	NaN	52	0	0	0	0	0	12240.510	0.000	12240.510	39.158	263	76.344	98.405	0	0.007	0.018	1.548E-4	0.006	0.004	1.250	1.860	0.645	1.222	0.326
Track_264	264	NaN	NaN	37	0	0	0	0	0	8640.360	0.000	8640.360	36.436	264	272.140	100.570	0	0.010	0.024	0.004	0.009	0.004	0.812	1.368	0.279	0.805	0.331
Track_265	265	NaN	NaN	31	0	0	0	0	0	7200.300	0.000	7200.300	9.723	265	377.252	88.844	0	0.010	0.038	0.001	0.008	0.008	0.729	1.449	0.246	0.624	0.352
Track_266	266	NaN	NaN	5	0	0	0	0	0	960.040	0.000	960.040	1.976	266	396.756	88.399	0	0.008	0.013	0.003	0.012	0.005	0.441	0.501	0.377	0.439	0.039
Track_267	267	NaN	NaN	7	0	0	0	0	0	1440.060	0.000	1440.060	3.451	267	289.184	90.351	0	0.009	0.018	0.002	0.011	0.006	0.946	1.165	0.711	0.948	0.126
Track_268	268	NaN	NaN	44	0	0	0	0	0	10320.430	0.000	10320.430	38.812	268	486.148	101.040	0	0.007	0.020	3.702E-4	0.007	0.004	0.973	1.434	0.342	1.118	0.326
Track_269	269	NaN	NaN	46	0	0	0	0	0	10800.450	0.000	10800.450	32.334	269	437.287	91.834	0	0.008	0.024	9.266E-4	0.008	0.004	0.908	1.286	0.434	0.952	0.244
Track_270	270	NaN	NaN	126	0	0	0	0	0	30001.250	0.000	30001.250	97.074	270	413.739	108.101	0	0.009	0.051	5.608E-4	0.007	0.006	1.168	1.819	0.274	1.365	0.441
Track_271	271	NaN	NaN	52	0	0	0	0	0	12240.510	0.000	12240.510	32.090	271	97.603	103.790	0	0.007	0.017	0.001	0.006	0.004	1.293	1.543	0.932	1.333	0.141
Track_272	272	NaN	NaN	35	0	0	0	0	0	8160.340	0.000	8160.340	15.628	272	346.191	90.801	0	0.008	0.021	5.443E-4	0.007	0.005	0.794	1.296	0.295	0.795	0.267
Track_273	273	NaN	NaN	52	0	0	0	0	0	12240.510	0.000	12240.510	20.170	273	188.427	99.516	0	0.009	0.060	2.498E-4	0.005	0.010	0.918	1.708	0.390	0.866	0.358
Track_274	274	NaN	NaN	7	0	0	0	0	0	1440.060	0.000	1440.060	5.533	274	162.677	91.995	0	0.010	0.019	0.002	0.009	0.005	1.054	1.719	0.565	0.852	0.462
Track_275	275	NaN	NaN	35	0	0	0	0	0	8160.340	0.000	8160.340	7.611	275	329.802	92.146	0	0.009	0.041	0.002	0.007	0.009	0.579	1.102	0.248	0.511	0.221
Track_276	276	NaN	NaN	32	0	0	0	0	0	7440.310	0.000	7440.310	3.996	276	202.371	88.139	0	0.007	0.024	4.189E-4	0.006	0.005	0.547	0.774	0.241	0.565	0.105
Track_277	277	NaN	NaN	37	0	0	0	0	0	8640.360	0.000	8640.360	31.447	277	477.561	100.495	0	0.007	0.014	0.002	0.006	0.003	0.870	1.316	0.260	0.998	0.335
Track_278	278	NaN	NaN	91	0	0	0	0	0	21600.900	0.000	21600.900	65.176	278	400.629	106.977	0	0.008	0.020	8.609E-4	0.007	0.004	0.961	1.428	0.443	0.955	0.274
Track_279	279	NaN	NaN	48	0	0	0	0	0	11280.470	0.000	11280.470	24.670	279	119.590	103.790	0	0.006	0.017	6.414E-4	0.006	0.003	1.352	1.620	0.330	1.440	0.268
Track_280	280	NaN	NaN	24	0	0	0	0	0	5520.230	0.000	5520.230	9.899	280	101.317	100.580	0	0.005	0.011	6.943E-4	0.005	0.003	0.513	0.828	0.236	0.499	0.147
Track_281	281	NaN	NaN	22	0	0	0	0	0	5040.210	0.000	5040.210	19.248	281	238.424	103.912	0	0.011	0.024	0.001	0.009	0.006	0.498	0.796	0.254	0.543	0.169
Track_282	282	NaN	NaN	39	0	0	0	0	0	9120.380	0.000	9120.380	16.684	282	450.738	97.060	0	0.009	0.021	0.002	0.008	0.004	0.884	1.428	0.379	0.919	0.245
Track_283	283	NaN	NaN	44	0	0	0	0	0	10320.430	0.000	10320.430	33.797	283	501.548	104.950	0	0.006	0.018	6.423E-4	0.006	0.003	1.030	1.521	0.369	1.028	0.331
Track_284	284	NaN	NaN	57	0	0	0	0	0	13440.560	0.000	13440.560	47.315	284	284.654	120.293	0	0.008	0.024	2.041E-4	0.007	0.005	0.949	1.342	0.340	0.989	0.217
Track_285	285	NaN	NaN	12	0	0	0	0	0	2640.110	0.000	2640.110	1.899	285	127.067	96.513	0	0.006	0.011	0.002	0.005	0.003	0.358	0.545	0.234	0.332	0.082
Track_286	286	NaN	NaN	5	0	0	0	0	0	960.040	0.000	960.040	1.931	286	314.266	95.372	0	0.006	0.009	0.003	0.006	0.003	0.315	0.416	0.257	0.273	0.063
Track_287	287	NaN	NaN	11	0	0	0	0	0	2400.100	0.000	2400.100	6.522	287	77.157	99.148	0	0.008	0.013	0.002	0.008	0.004	0.722	1.029	0.307	0.813	0.251
Track_288	288	NaN	NaN	10	0	0	0	0	0	2160.090	0.000	2160.090	7.868	288	218.958	98.174	0	0.006	0.013	7.645E-4	0.007	0.004	0.985	1.358	0.442	1.075	0.288
Track_289	289	NaN	NaN	68	0	0	0	0	0	16080.670	0.000	16080.670	91.721	289	472.093	119.390	0	0.009	0.056	4.611E-4	0.008	0.008	0.856	1.382	0.407	0.873	0.204
Track_290	290	NaN	NaN	4	0	0	0	0	0	720.030	0.000	720.030	3.337	290	56.325	96.384	0	0.010	0.012	0.007	0.010	0.002	0.552	0.746	0.406	0.587	0.129
Track_291	291	NaN	NaN	54	0	0	0	0	0	12720.530	0.000	12720.530	48.172	291	391.376	109.343	0	0.010	0.024	0.001	0.009	0.005	0.860	1.307	0.260	0.927	0.249
Track_292	292	NaN	NaN	25	0	0	0	0	0	5760.240	0.000	5760.240	33.469	292	228.419	129.397	0	0.008	0.016	0.004	0.008	0.003	0.566	0.921	0.266	0.566	0.155
Track_293	293	NaN	NaN	4	0	0	0	0	0	720.030	0.000	720.030	5.628	293	81.465	115.082	0	0.012	0.022	0.006	0.007	0.009	0.515	0.580	0.476	0.512	0.039
Track_294	294	NaN	NaN	10	0	0	0	0	0	2160.090	0.000	2160.090	4.851	294	435.454	117.176	0	0.007	0.015	0.002	0.006	0.004	0.873	1.047	0.729	0.895	0.103
Track_295	295	NaN	NaN	34	0	0	0	0	0	7920.330	0.000	7920.330	39.591	295	288.416	131.739	0	0.008	0.020	0.002	0.009	0.005	1.047	1.304	0.426	1.133	0.212
Track_296	296	NaN	NaN	3	0	0	0	0	0	480.020	0.000	480.020	2.335	296	217.690	116.683	0	0.006	0.007	0.005	0.007	0.002	0.414	0.674	0.281	0.287	0.184
Track_297	297	NaN	NaN	21	0	0	0	0	0	4800.200	0.000	4800.200	9.666	297	323.208	120.330	0	0.005	0.010	0.002	0.004	0.002	0.721	1.026	0.293	0.797	0.213
Track_298	298	NaN	NaN	52	0	0	0	0	0	12240.510	0.000	12240.510	26.807	298	33.752	127.502	0	0.007	0.022	0.002	0.007	0.004	1.305	1.876	0.312	1.516	0.480
Track_299	299	NaN	NaN	9	0	0	0	0	0	1920.080	0.000	1920.080	1.090	299	123.155	117.339	0	0.005	0.010	4.395E-4	0.005	0.003	0.486	0.736	0.269	0.442	0.146
Track_300	300	NaN	NaN	106	0	0	0	0	0	25201.050	0.000	25201.050	65.742	300	391.962	150.267	0	0.010	0.027	8.387E-4	0.009	0.005	1.009	1.518	0.262	1.020	0.270
Track_301	301	NaN	NaN	86	0	0	0	0	0	20400.850	0.000	20400.850	80.000	301	436.505	123.142	0	0.010	0.049	0.002	0.008	0.008	0.989	1.640	0.242	0.996	0.340
Track_302	302	NaN	NaN	32	0	0	0	0	0	7440.310	0.000	7440.310	25.148	302	104.991	127.310	0	0.007	0.018	0.002	0.007	0.003	0.861	1.427	0.246	0.863	0.280
Track_303	303	NaN	NaN	17	0	0	0	0	0	3840.160	0.000	3840.160	12.582	303	348.949	113.676	0	0.007	0.020	0.001	0.007	0.005	0.699	1.170	0.266	0.726	0.245
Track_304	304	NaN	NaN	5	0	0	0	0	0	960.040	0.000	960.040	3.758	304	518.694	121.570	0	0.014	0.029	0.003	0.018	0.012	0.767	1.276	0.595	0.656	0.257
Track_305	305	NaN	NaN	46	0	0	0	0	0	10800.450	0.000	10800.450	23.372	305	186.815	124.154	0	0.007	0.020	6.773E-4	0.007	0.004	0.737	1.264	0.252	0.771	0.217
Track_306	306	NaN	NaN	44	0	0	0	0	0	10320.430	0.000	10320.430	29.681	306	94.513	130.546	0	0.007	0.019	9.868E-4	0.005	0.005	0.482	0.983	0.257	0.427	0.184
Track_307	307	NaN	NaN	3	0	0	0	0	0	480.020	240.010	720.030	3.054	307	265.592	120.249	0	0.012	0.013	0.012	0.013	9.673E-4	0.372	0.556	0.235	0.324	0.135
Track_308	308	NaN	NaN	126	0	0	0	0	0	30001.250	0.000	30001.250	44.340	308	356.921	164.711	0	0.009	0.061	6.229E-4	0.008	0.007	0.963	1.609	0.331	0.973	0.291
Track_309	309	NaN	NaN	7	0	0	0	0	0	1440.060	0.000	1440.060	7.264	309	444.461	121.078	0	0.009	0.018	0.005	0.007	0.005	0.809	1.265	0.435	0.773	0.248
Track_310	310	NaN	NaN	8	0	0	0	0	0	1680.070	0.000	1680.070	6.533	310	336.622	119.008	0	0.009	0.016	0.005	0.008	0.004	0.965	1.140	0.720	0.993	0.125
Track_311	311	NaN	NaN	41	0	0	0	0	0	9600.400	0.000	9600.400	17.035	311	303.056	118.323	0	0.012	0.062	0.001	0.009	0.012	0.791	1.259	0.246	0.809	0.178
Track_312	312	NaN	NaN	19	0	0	0	0	0	4320.180	0.000	4320.180	18.769	312	152.245	127.231	0	0.008	0.023	0.002	0.008	0.006	0.769	0.998	0.411	0.801	0.186
Track_313	313	NaN	NaN	17	0	0	0	0	0	3840.160	0.000	3840.160	17.784	313	290.418	131.698	0	0.008	0.029	0.001	0.008	0.007	0.787	1.107	0.427	0.826	0.211
Track_314	314	NaN	NaN	6	0	0	0	0	0	1200.050	0.000	1200.050	8.443	314	67.936	122.934	0	0.012	0.021	0.006	0.009	0.007	0.731	1.169	0.277	0.750	0.281
Track_315	315	NaN	NaN	52	0	0	0	0	0	12240.510	0.000	12240.510	27.573	315	156.078	117.995	0	0.006	0.014	5.859E-4	0.005	0.004	0.831	1.216	0.543	0.820	0.142
Track_316	316	NaN	NaN	6	0	0	0	0	0	1200.050	0.000	1200.050	5.379	316	490.910	122.677	0	0.009	0.020	0.003	0.007	0.007	1.629	1.795	1.106	1.767	0.239
Track_317	317	NaN	NaN	12	0	0	0	0	0	2640.110	0.000	2640.110	2.546	317	77.635	120.031	0	0.008	0.032	0.001	0.006	0.008	0.491	0.767	0.242	0.531	0.174
Track_318	318	NaN	NaN	17	0	0	0	0	0	3840.160	240.010	4080.170	10.145	318	363.209	127.079	0	0.015	0.059	0.003	0.010	0.014	0.589	0.814	0.330	0.606	0.129
Track_319	319	NaN	NaN	8	0	0	0	0	0	1680.070	0.000	1680.070	18.303	319	166.547	127.083	0	0.011	0.024	0.004	0.010	0.006	0.554	0.739	0.335	0.627	0.143
Track_320	320	NaN	NaN	3	0	0	0	0	0	480.020	0.000	480.020	2.491	320	215.077	107.521	0	0.005	0.007	0.004	0.007	0.002	0.293	0.328	0.265	0.287	0.026
Track_321	321	NaN	NaN	15	0	0	0	0	0	3360.140	0.000	3360.140	7.808	321	424.197	108.890	0	0.011	0.020	0.002	0.011	0.006	0.965	1.276	0.608	0.985	0.172
Track_322	322	NaN	NaN	42	0	0	0	0	0	9840.410	240.010	10080.420	23.817	322	69.375	113.135	0	0.007	0.024	1.905E-4	0.007	0.005	0.630	0.992	0.284	0.655	0.192
Track_323	323	NaN	NaN	7	0	0	0	0	0	1440.060	0.000	1440.060	8.570	323	498.342	110.055	0	0.008	0.015	0.006	0.007	0.003	0.905	1.170	0.558	1.033	0.257
Track_324	324	NaN	NaN	4	0	0	0	0	0	720.030	0.000	720.030	8.134	324	442.816	108.665	0	0.013	0.014	0.012	0.012	0.001	0.710	0.911	0.533	0.758	0.141
Track_325	325	NaN	NaN	52	0	0	0	0	0	12240.510	0.000	12240.510	50.474	325	156.370	105.024	0	0.009	0.048	7.520E-4	0.007	0.008	0.678	1.224	0.317	0.700	0.203
Track_326	326	NaN	NaN	5	0	0	0	0	0	960.040	0.000	960.040	3.082	326	459.585	109.391	0	0.007	0.009	0.003	0.009	0.003	0.424	0.638	0.274	0.357	0.139
Track_327	327	NaN	NaN	43	0	0	0	0	0	10080.420	240.010	10320.430	1.494	327	206.026	109.469	0	0.008	0.060	3.794E-4	0.006	0.009	0.569	0.871	0.314	0.564	0.108
Track_328	328	NaN	NaN	24	0	0	0	0	0	5520.230	0.000	5520.230	8.110	328	187.601	108.925	0	0.006	0.013	3.521E-4	0.006	0.004	0.530	0.725	0.287	0.570	0.129
Track_329	329	NaN	NaN	11	0	0	0	0	0	2400.100	0.000	2400.100	6.039	329	245.125	110.336	0	0.009	0.020	0.005	0.009	0.004	0.484	0.630	0.362	0.481	0.075
Track_330	330	NaN	NaN	52	0	0	0	0	0	12240.510	0.000	12240.510	40.628	330	58.251	118.600	0	0.008	0.048	7.829E-4	0.006	0.009	0.807	1.646	0.233	0.634	0.458
Track_331	331	NaN	NaN	52	0	0	0	0	0	12240.510	0.000	12240.510	21.203	331	115.463	118.060	0	0.006	0.014	3.323E-4	0.006	0.003	1.249	1.691	0.385	1.317	0.325
Track_332	332	NaN	NaN	39	0	0	0	0	0	9120.380	0.000	9120.380	38.010	332	221.151	130.376	0	0.009	0.033	0.001	0.008	0.006	0.526	0.960	0.252	0.486	0.147
Track_333	333	NaN	NaN	10	0	0	0	0	0	2160.090	0.000	2160.090	3.595	333	312.051	112.950	0	0.007	0.011	0.004	0.007	0.003	0.784	1.158	0.391	0.820	0.230
Track_334	334	NaN	NaN	7	0	0	0	0	0	1440.060	0.000	1440.060	3.431	334	352.216	109.351	0	0.004	0.006	0.002	0.004	0.001	0.775	1.016	0.230	0.877	0.258
Track_335	335	NaN	NaN	90	0	0	0	0	0	21360.890	0.000	21360.890	99.755	335	469.352	126.703	0	0.009	0.056	3.497E-4	0.008	0.007	0.919	1.555	0.293	0.907	0.304
Track_336	336	NaN	NaN	9	0	0	0	0	0	1920.080	0.000	1920.080	6.752	336	379.345	112.774	0	0.008	0.017	0.002	0.006	0.005	0.819	1.045	0.532	0.825	0.186
Track_337	337	NaN	NaN	3	0	0	0	0	0	480.020	0.000	480.020	3.840	337	178.018	110.715	0	0.009	0.013	0.005	0.013	0.005	0.587	0.714	0.440	0.607	0.113
Track_338	338	NaN	NaN	6	0	0	0	0	0	1200.050	0.000	1200.050	6.054	338	488.420	111.694	0	0.008	0.011	0.005	0.007	0.003	1.087	1.461	0.676	1.235	0.270
Track_339	339	NaN	NaN	6	0	0	0	0	0	1200.050	0.000	1200.050	7.029	339	296.857	113.931	0	0.007	0.012	0.004	0.007	0.003	1.110	1.286	0.917	1.149	0.123
Track_340	340	NaN	NaN	9	0	0	0	0	0	1920.080	0.000	1920.080	3.014	340	364.965	112.211	0	0.007	0.011	0.002	0.007	0.003	0.936	1.312	0.281	1.038	0.347
Track_341	341	NaN	NaN	42	0	0	0	0	0	9840.410	0.000	9840.410	23.208	341	396.533	114.991	0	0.009	0.025	0.002	0.008	0.005	1.083	1.422	0.651	1.122	0.201
Track_342	342	NaN	NaN	25	0	0	0	0	0	5760.240	0.000	5760.240	16.272	342	84.566	116.118	0	0.008	0.034	0.001	0.006	0.007	0.604	0.830	0.324	0.625	0.153
Track_343	343	NaN	NaN	11	0	0	0	0	0	2400.100	0.000	2400.100	5.897	343	519.184	116.126	0	0.005	0.009	9.719E-4	0.005	0.003	0.991	1.285	0.563	1.068	0.235
Track_344	344	NaN	NaN	29	0	0	0	0	0	6720.280	0.000	6720.280	17.974	344	383.007	114.603	0	0.009	0.016	0.002	0.010	0.004	0.659	0.879	0.421	0.653	0.126
Track_345	345	NaN	NaN	52	0	0	0	0	0	12240.510	0.000	12240.510	35.213	345	78.200	123.270	0	0.007	0.017	4.478E-4	0.007	0.004	1.467	1.764	1.031	1.468	0.168
Track_346	346	NaN	NaN	50	0	0	0	0	0	11760.490	0.000	11760.490	51.506	346	251.973	137.666	0	0.009	0.033	4.576E-4	0.008	0.006	0.950	1.331	0.364	0.988	0.224
Track_347	347	NaN	NaN	26	0	0	0	0	0	6000.250	240.010	6240.260	16.378	347	207.132	124.593	0	0.009	0.058	4.406E-4	0.006	0.011	0.563	0.867	0.237	0.593	0.172
Track_348	348	NaN	NaN	123	0	0	0	0	0	29281.220	0.000	29281.220	38.270	348	295.960	153.323	0	0.009	0.058	7.014E-4	0.007	0.008	0.747	1.220	0.231	0.760	0.239
Track_349	349	NaN	NaN	15	0	0	0	0	0	3360.140	0.000	3360.140	12.622	349	454.842	113.155	0	0.013	0.028	0.005	0.013	0.008	0.951	1.459	0.689	0.919	0.200
Track_350	350	NaN	NaN	55	0	0	0	0	0	12960.540	0.000	12960.540	38.769	350	215.077	157.783	0	0.010	0.058	0.001	0.008	0.009	0.737	1.453	0.279	0.597	0.349
Track_351	351	NaN	NaN	61	0	0	0	0	0	14400.600	0.000	14400.600	52.509	351	370.186	151.418	0	0.010	0.023	0.002	0.010	0.004	1.004	1.704	0.424	1.025	0.251
Track_352	352	NaN	NaN	25	0	0	0	0	0	5760.240	0.000	5760.240	33.732	352	297.957	145.964	0	0.011	0.059	0.002	0.010	0.011	0.895	1.209	0.496	0.917	0.195
Track_353	353	NaN	NaN	10	0	0	0	0	0	2160.090	0.000	2160.090	4.235	353	195.656	127.225	0	0.012	0.027	0.004	0.011	0.006	0.427	0.609	0.254	0.469	0.102
Track_354	354	NaN	NaN	10	0	0	0	0	0	2160.090	0.000	2160.090	10.772	354	116.705	137.169	0	0.006	0.015	0.003	0.005	0.004	0.451	0.720	0.278	0.401	0.154
Track_355	355	NaN	NaN	52	0	0	0	0	0	12240.510	0.000	12240.510	16.136	355	134.109	130.207	0	0.008	0.022	0.002	0.007	0.005	0.765	1.050	0.308	0.773	0.141
Track_356	356	NaN	NaN	52	0	0	0	0	0	12240.510	0.000	12240.510	19.428	356	159.724	142.047	0	0.010	0.028	0.001	0.009	0.006	0.516	0.905	0.325	0.514	0.119
Track_357	357	NaN	NaN	28	0	0	0	0	0	6480.270	0.000	6480.270	30.423	357	310.945	149.920	0	0.011	0.026	0.001	0.010	0.007	1.128	1.880	0.231	1.193	0.411
Track_358	358	NaN	NaN	86	0	0	0	0	0	20400.850	0.000	20400.850	85.015	358	487.264	157.534	0	0.009	0.031	0.001	0.008	0.005	0.942	1.596	0.255	1.063	0.344
Track_359	359	NaN	NaN	12	0	0	0	0	0	2640.110	0.000	2640.110	12.160	359	474.882	128.191	0	0.009	0.020	0.002	0.008	0.005	1.055	1.517	0.802	1.016	0.223
Track_360	360	NaN	NaN	45	0	0	0	0	0	10560.440	0.000	10560.440	31.359	360	76.755	144.250	0	0.007	0.016	0.001	0.006	0.003	1.199	1.491	0.425	1.259	0.223
Track_361	361	NaN	NaN	40	0	0	0	0	0	9360.390	0.000	9360.390	10.128	361	463.729	137.929	0	0.011	0.058	0.001	0.009	0.010	1.197	1.699	0.473	1.353	0.381
Track_362	362	NaN	NaN	76	0	0	0	0	0	18000.750	240.010	18240.760	119.533	362	398.959	157.359	0	0.010	0.023	6.419E-4	0.010	0.005	0.721	1.651	0.309	0.626	0.322
Track_363	363	NaN	NaN	54	0	0	0	0	0	12720.530	0.000	12720.530	29.870	363	265.603	149.702	0	0.010	0.058	6.326E-4	0.007	0.011	0.874	1.410	0.239	0.916	0.313
Track_364	364	NaN	NaN	39	0	0	0	0	0	9120.380	0.000	9120.380	24.470	364	497.256	142.727	0	0.009	0.050	0.001	0.007	0.008	1.044	1.352	0.566	1.044	0.189
Track_365	365	NaN	NaN	38	0	0	0	0	0	8880.370	0.000	8880.370	47.989	365	110.588	151.988	0	0.011	0.036	5.545E-4	0.010	0.007	0.615	1.166	0.241	0.551	0.223
Track_366	366	NaN	NaN	51	0	0	0	0	0	12000.500	240.010	12240.510	42.826	366	60.174	152.065	0	0.008	0.026	3.191E-4	0.007	0.006	1.082	1.652	0.250	1.065	0.402
Track_367	367	NaN	NaN	49	0	0	0	0	0	11520.480	0.000	11520.480	40.977	367	68.863	152.097	0	0.007	0.023	5.855E-4	0.006	0.005	0.916	1.351	0.299	1.020	0.312
Track_368	368	NaN	NaN	7	0	0	0	0	0	1440.060	0.000	1440.060	4.256	368	281.614	140.320	0	0.008	0.014	0.003	0.008	0.004	1.199	1.447	0.544	1.312	0.284
Track_369	369	NaN	NaN	37	0	0	0	0	0	8640.360	0.000	8640.360	41.607	369	344.759	146.323	0	0.012	0.061	0.002	0.010	0.011	1.030	1.615	0.277	1.058	0.345
Track_370	370	NaN	NaN	9	0	0	0	0	0	1920.080	0.000	1920.080	6.094	370	351.114	137.634	0	0.009	0.024	0.001	0.009	0.007	0.565	1.044	0.304	0.438	0.243
Track_371	371	NaN	NaN	33	0	0	0	0	0	7680.320	0.000	7680.320	4.589	371	188.849	137.700	0	0.008	0.026	0.002	0.006	0.006	0.558	0.862	0.233	0.559	0.161
Track_372	372	NaN	NaN	26	0	0	0	0	0	6000.250	0.000	6000.250	25.662	372	271.357	146.437	0	0.008	0.015	0.002	0.008	0.003	1.013	1.312	0.651	1.019	0.210
Track_373	373	NaN	NaN	44	0	0	0	0	0	10320.430	0.000	10320.430	39.726	373	92.000	153.800	0	0.007	0.014	0.001	0.006	0.004	1.335	1.657	0.811	1.388	0.196
Track_374	374	NaN	NaN	74	0	0	0	0	0	17520.730	0.000	17520.730	16.740	374	334.170	146.680	0	0.010	0.051	0.002	0.007	0.008	0.893	1.417	0.260	0.903	0.233
Track_375	375	NaN	NaN	13	0	0	0	0	0	2880.120	0.000	2880.120	13.238	375	218.032	145.608	0	0.012	0.024	1.321E-4	0.014	0.008	1.305	1.556	0.550	1.417	0.276
Track_376	376	NaN	NaN	97	0	0	0	0	0	23040.960	0.000	23040.960	54.538	376	390.072	163.574	0	0.009	0.060	0.001	0.008	0.007	0.802	1.099	0.279	0.796	0.155
Track_377	377	NaN	NaN	16	0	0	0	0	0	3600.150	0.000	3600.150	4.487	377	163.368	143.662	0	0.009	0.027	0.002	0.008	0.007	0.590	0.991	0.400	0.588	0.139
Track_378	378	NaN	NaN	40	0	0	0	0	0	9360.390	240.010	9600.400	30.771	378	516.931	132.935	0	0.008	0.017	0.001	0.008	0.004	1.165	1.706	0.612	1.165	0.302
Track_379	379	NaN	NaN	18	0	0	0	0	0	4080.170	0.000	4080.170	7.907	379	390.582	119.212	0	0.011	0.022	0.004	0.009	0.006	0.943	1.375	0.517	1.030	0.282
Track_380	380	NaN	NaN	52	0	0	0	0	0	12240.510	0.000	12240.510	29.121	380	145.707	115.493	0	0.007	0.020	0.002	0.006	0.004	0.654	1.022	0.290	0.653	0.138
Track_381	381	NaN	NaN	73	0	0	0	0	0	17280.720	0.000	17280.720	39.524	381	326.077	124.093	0	0.010	0.055	4.556E-4	0.008	0.010	0.850	1.452	0.241	0.874	0.301
Track_382	382	NaN	NaN	8	0	0	0	0	0	1680.070	0.000	1680.070	8.987	382	204.438	127.695	0	0.007	0.013	0.002	0.008	0.003	0.687	0.800	0.530	0.705	0.102
Track_383	383	NaN	NaN	38	0	0	0	0	0	8880.370	0.000	8880.370	17.209	383	116.770	137.692	0	0.012	0.062	9.315E-4	0.007	0.012	0.566	1.093	0.233	0.518	0.195
Track_384	384	NaN	NaN	17	0	0	0	0	0	3840.160	0.000	3840.160	11.948	384	532.739	131.633	0	0.011	0.054	0.001	0.006	0.015	0.320	0.730	0.240	0.283	0.116
Track_385	385	NaN	NaN	5	0	0	0	0	0	960.040	0.000	960.040	2.956	385	247.963	124.330	0	0.010	0.013	0.002	0.012	0.005	0.341	0.429	0.288	0.309	0.055
Track_386	386	NaN	NaN	20	0	0	0	0	0	4560.190	0.000	4560.190	23.812	386	225.274	134.950	0	0.011	0.042	0.002	0.007	0.010	0.712	1.204	0.268	0.644	0.237
Track_387	387	NaN	NaN	42	0	0	0	0	0	9840.410	0.000	9840.410	38.541	387	92.570	139.143	0	0.008	0.034	5.074E-4	0.007	0.006	1.133	1.490	0.269	1.275	0.383
Track_388	388	NaN	NaN	11	0	0	0	0	0	2400.100	0.000	2400.100	1.368	388	187.598	126.530	0	0.005	0.011	0.003	0.006	0.003	0.507	0.683	0.331	0.530	0.099
Track_389	389	NaN	NaN	25	0	0	0	0	0	5760.240	0.000	5760.240	27.193	389	276.980	136.115	0	0.008	0.015	0.003	0.007	0.004	1.183	1.611	0.780	1.162	0.254
Track_390	390	NaN	NaN	11	0	0	0	0	0	2400.100	0.000	2400.100	18.349	390	232.105	134.139	0	0.012	0.039	0.003	0.012	0.011	0.562	0.918	0.233	0.565	0.191
Track_391	391	NaN	NaN	27	0	0	0	0	0	6240.260	0.000	6240.260	33.573	391	265.061	140.209	0	0.009	0.023	0.002	0.008	0.005	0.804	1.306	0.384	0.723	0.263
Track_392	392	NaN	NaN	41	0	0	0	0	0	9600.400	0.000	9600.400	5.482	392	434.760	126.337	0	0.009	0.034	0.001	0.008	0.006	0.741	1.325	0.309	0.792	0.305
Track_393	393	NaN	NaN	23	0	0	0	0	0	5280.220	0.000	5280.220	13.445	393	63.661	133.552	0	0.007	0.016	4.336E-4	0.006	0.004	1.340	1.536	0.988	1.390	0.154
Track_394	394	NaN	NaN	88	0	0	0	0	0	20880.870	0.000	20880.870	53.719	394	311.476	154.009	0	0.009	0.057	0.002	0.007	0.009	0.845	1.406	0.240	0.827	0.284
Track_395	395	NaN	NaN	10	0	0	0	0	0	2160.090	0.000	2160.090	7.120	395	502.422	130.381	0	0.009	0.015	0.003	0.007	0.004	1.236	1.700	0.512	1.469	0.475
Track_396	396	NaN	NaN	6	0	0	0	0	0	1200.050	0.000	1200.050	10.497	396	420.209	125.978	0	0.012	0.024	0.003	0.009	0.008	0.339	0.386	0.302	0.351	0.029
Track_397	397	NaN	NaN	34	0	0	0	0	0	7920.330	0.000	7920.330	18.692	397	449.416	117.560	0	0.009	0.018	0.001	0.008	0.004	1.086	1.659	0.401	1.097	0.328
Track_398	398	NaN	NaN	36	0	0	0	0	0	8400.350	0.000	8400.350	9.951	398	346.364	123.514	0	0.007	0.020	0.001	0.005	0.005	0.953	1.582	0.305	1.012	0.327
Track_399	399	NaN	NaN	24	0	0	0	0	0	5520.230	0.000	5520.230	26.406	399	246.867	140.741	0	0.010	0.025	0.003	0.010	0.005	0.702	1.447	0.231	0.692	0.317
Track_400	400	NaN	NaN	33	0	0	0	0	0	7680.320	0.000	7680.320	24.623	400	54.861	134.277	0	0.008	0.031	5.560E-4	0.007	0.006	0.607	1.018	0.235	0.610	0.217
Track_401	401	NaN	NaN	4	0	0	0	0	0	720.030	0.000	720.030	3.892	401	327.004	129.168	0	0.008	0.013	0.006	0.006	0.004	0.709	1.063	0.306	0.952	0.310
Track_402	402	NaN	NaN	32	0	0	0	0	0	7440.310	0.000	7440.310	34.175	402	513.905	149.324	0	0.009	0.021	0.002	0.008	0.005	1.265	1.480	0.372	1.315	0.203
Track_403	403	NaN	NaN	23	0	0	0	0	0	5280.220	0.000	5280.220	6.824	403	139.446	133.125	0	0.008	0.022	0.003	0.008	0.005	0.638	0.979	0.393	0.601	0.149
Track_404	404	NaN	NaN	50	0	0	0	0	0	11760.490	0.000	11760.490	33.108	404	80.744	144.702	0	0.009	0.045	2.872E-4	0.007	0.008	0.827	1.473	0.268	0.822	0.355
Track_405	405	NaN	NaN	30	0	0	0	0	0	6960.290	0.000	6960.290	25.337	405	105.203	139.307	0	0.007	0.013	0.001	0.007	0.003	0.501	0.842	0.236	0.504	0.138
Track_406	406	NaN	NaN	28	0	0	0	0	0	6480.270	0.000	6480.270	16.097	406	463.721	122.961	0	0.012	0.029	0.004	0.010	0.006	1.422	1.777	0.913	1.496	0.253
Track_407	407	NaN	NaN	2	0	0	0	0	0	240.010	240.010	480.020	2.441	407	269.195	133.476	0	0.010	0.010	0.010	0.010	NaN	0.696	0.737	0.654	0.737	0.041
Track_408	408	NaN	NaN	52	0	0	0	0	0	12240.510	0.000	12240.510	17.682	408	159.741	134.134	0	0.008	0.029	0.002	0.006	0.005	0.685	1.094	0.372	0.694	0.144
Track_409	409	NaN	NaN	100	0	0	0	0	0	23760.990	0.000	23760.990	80.766	409	447.827	140.654	0	0.010	0.039	0.001	0.008	0.007	0.927	1.809	0.250	0.838	0.377
Track_410	410	NaN	NaN	12	0	0	0	0	0	2640.110	0.000	2640.110	3.904	410	103.333	153.139	0	0.007	0.015	0.002	0.007	0.004	0.764	1.108	0.251	0.730	0.217
Track_411	411	NaN	NaN	26	0	0	0	0	0	6000.250	0.000	6000.250	5.800	411	484.897	151.984	0	0.008	0.015	0.001	0.008	0.004	1.274	1.586	0.744	1.314	0.249
Track_412	412	NaN	NaN	16	0	0	0	0	0	3600.150	0.000	3600.150	14.761	412	351.946	146.031	0	0.010	0.022	2.848E-4	0.010	0.007	0.707	1.599	0.360	0.549	0.404
Track_413	413	NaN	NaN	11	0	0	0	0	0	2400.100	0.000	2400.100	22.535	413	250.122	162.568	0	0.012	0.061	6.506E-4	0.008	0.018	0.768	1.264	0.401	0.914	0.330
Track_414	414	NaN	NaN	34	0	0	0	0	0	7920.330	0.000	7920.330	27.801	414	270.493	164.602	0	0.010	0.031	0.003	0.009	0.005	0.912	1.513	0.259	1.035	0.345
Track_415	415	NaN	NaN	50	0	0	0	0	0	11760.490	0.000	11760.490	47.446	415	233.411	174.596	0	0.009	0.027	4.631E-4	0.008	0.005	0.667	1.422	0.328	0.542	0.298
Track_416	416	NaN	NaN	30	0	0	0	0	0	6960.290	0.000	6960.290	11.709	416	501.332	157.237	0	0.008	0.037	4.022E-4	0.007	0.007	0.770	1.048	0.388	0.793	0.198
Track_417	417	NaN	NaN	52	0	0	0	0	0	12240.510	0.000	12240.510	3.820	417	165.896	154.754	0	0.009	0.037	8.387E-4	0.008	0.006	0.531	0.805	0.256	0.534	0.117
Track_418	418	NaN	NaN	37	0	0	0	0	0	8640.360	0.000	8640.360	38.957	418	60.489	162.341	0	0.008	0.028	0.002	0.007	0.005	0.642	1.117	0.277	0.649	0.179
Track_419	419	NaN	NaN	11	0	0	0	0	0	2400.100	240.010	2640.110	5.714	419	134.483	155.459	0	0.015	0.038	0.004	0.014	0.011	0.658	0.843	0.396	0.688	0.125
Track_420	420	NaN	NaN	24	0	0	0	0	0	5520.230	240.010	5760.240	24.702	420	319.197	166.816	0	0.008	0.020	0.003	0.008	0.004	0.817	1.285	0.622	0.784	0.158
Track_421	421	NaN	NaN	8	0	0	0	0	0	1680.070	0.000	1680.070	8.837	421	326.089	155.630	0	0.007	0.016	0.003	0.006	0.005	0.996	1.223	0.860	1.017	0.108
Track_422	422	NaN	NaN	7	0	0	0	0	0	1440.060	0.000	1440.060	8.565	422	88.438	152.237	0	0.015	0.043	0.001	0.016	0.015	0.451	0.643	0.255	0.425	0.153
Track_423	423	NaN	NaN	17	0	0	0	0	0	3840.160	0.000	3840.160	21.905	423	296.175	169.105	0	0.009	0.021	0.002	0.008	0.006	0.880	1.582	0.328	0.830	0.327
Track_424	424	NaN	NaN	10	0	0	0	0	0	2160.090	0.000	2160.090	3.862	424	73.364	156.943	0	0.005	0.008	0.002	0.005	0.002	0.418	0.473	0.267	0.432	0.059
Track_425	425	NaN	NaN	8	0	0	0	0	0	1680.070	0.000	1680.070	6.576	425	282.997	156.237	0	0.008	0.010	0.003	0.009	0.003	0.838	1.088	0.565	0.811	0.179
Track_426	426	NaN	NaN	56	0	0	0	0	0	13200.550	0.000	13200.550	70.452	426	505.292	174.727	0	0.008	0.020	0.002	0.008	0.004	1.078	1.780	0.282	1.229	0.472
Track_427	427	NaN	NaN	15	0	0	0	0	0	3360.140	0.000	3360.140	25.884	427	352.622	159.778	0	0.016	0.059	0.004	0.013	0.013	1.063	1.475	0.302	1.179	0.392
Track_428	428	NaN	NaN	24	0	0	0	0	0	5520.230	240.010	5760.240	28.072	428	57.260	169.523	0	0.008	0.052	2.200E-4	0.006	0.010	0.458	0.770	0.252	0.463	0.103
Track_429	429	NaN	NaN	14	0	0	0	0	0	3120.130	0.000	3120.130	9.782	429	261.752	158.826	0	0.008	0.020	0.002	0.006	0.006	0.760	1.252	0.347	0.759	0.246
Track_430	430	NaN	NaN	52	0	0	0	0	0	12240.510	0.000	12240.510	15.316	430	141.666	155.349	0	0.008	0.020	3.052E-4	0.007	0.005	0.610	0.859	0.421	0.617	0.094
Track_431	431	NaN	NaN	9	0	0	0	0	0	1920.080	0.000	1920.080	2.639	431	222.794	159.571	0	0.010	0.025	0.002	0.009	0.007	0.666	1.367	0.264	0.558	0.373
Track_432	432	NaN	NaN	33	0	0	0	0	0	7680.320	0.000	7680.320	31.644	432	63.122	166.037	0	0.007	0.017	0.001	0.006	0.005	0.411	0.542	0.283	0.419	0.063
Track_433	433	NaN	NaN	22	0	0	0	0	0	5040.210	0.000	5040.210	9.865	433	80.410	161.705	0	0.006	0.015	8.749E-4	0.004	0.004	0.507	0.685	0.283	0.534	0.110
Track_434	434	NaN	NaN	6	0	0	0	0	0	1200.050	0.000	1200.050	6.450	434	239.981	162.147	0	0.009	0.014	0.006	0.008	0.003	0.421	0.581	0.281	0.495	0.122
Track_435	435	NaN	NaN	36	0	0	0	0	0	8400.350	0.000	8400.350	22.673	435	505.177	166.343	0	0.009	0.020	2.807E-4	0.009	0.005	1.164	1.691	0.361	1.176	0.291
Track_436	436	NaN	NaN	19	0	0	0	0	0	4320.180	0.000	4320.180	14.528	436	337.039	159.142	0	0.011	0.061	0.001	0.009	0.013	0.537	1.020	0.251	0.422	0.220
Track_437	437	NaN	NaN	11	0	0	0	0	0	2400.100	0.000	2400.100	8.018	437	370.333	159.836	0	0.013	0.043	0.002	0.009	0.013	0.572	0.878	0.292	0.527	0.224
Track_438	438	NaN	NaN	36	0	0	0	0	0	8400.350	0.000	8400.350	36.425	438	527.414	171.445	0	0.008	0.017	5.138E-4	0.007	0.005	0.844	1.229	0.325	0.888	0.276
Track_439	439	NaN	NaN	8	0	0	0	0	0	1680.070	0.000	1680.070	3.658	439	489.123	159.275	0	0.014	0.021	0.010	0.012	0.004	1.031	1.253	0.507	1.129	0.227
Track_440	440	NaN	NaN	10	0	0	0	0	0	2160.090	0.000	2160.090	13.650	440	191.043	156.194	0	0.009	0.016	9.096E-4	0.008	0.005	0.350	0.479	0.268	0.340	0.075
Track_441	441	NaN	NaN	15	0	0	0	0	0	3360.140	0.000	3360.140	7.413	441	196.712	164.315	0	0.007	0.015	0.002	0.007	0.004	0.862	1.107	0.707	0.859	0.100
Track_442	442	NaN	NaN	52	0	0	0	0	0	12240.510	0.000	12240.510	44.407	442	74.633	160.617	0	0.007	0.014	3.115E-4	0.007	0.004	1.343	1.664	0.399	1.438	0.277
Track_443	443	NaN	NaN	13	0	0	0	0	0	2880.120	0.000	2880.120	11.525	443	527.553	146.310	0	0.007	0.016	0.002	0.007	0.004	0.878	1.220	0.492	0.884	0.235
Track_444	444	NaN	NaN	35	0	0	0	0	0	8160.340	0.000	8160.340	33.732	444	240.864	153.985	0	0.009	0.024	0.002	0.008	0.004	1.119	1.451	0.322	1.154	0.254
Track_445	445	NaN	NaN	4	0	0	0	0	0	720.030	0.000	720.030	5.511	445	146.015	141.061	0	0.011	0.022	0.005	0.005	0.010	0.487	0.617	0.313	0.545	0.113
Track_446	446	NaN	NaN	12	0	0	0	0	0	2640.110	0.000	2640.110	16.155	446	315.094	150.812	0	0.011	0.024	0.004	0.011	0.006	0.747	0.989	0.477	0.781	0.152
Track_447	447	NaN	NaN	9	0	0	0	0	0	1920.080	0.000	1920.080	14.568	447	366.383	147.465	0	0.012	0.028	0.006	0.008	0.009	0.729	1.243	0.420	0.765	0.243
Track_448	448	NaN	NaN	51	0	0	0	0	0	12000.500	0.000	12000.500	52.103	448	471.481	143.861	0	0.011	0.056	9.342E-4	0.009	0.009	1.107	1.783	0.249	1.182	0.481
Track_449	449	NaN	NaN	10	0	0	0	0	0	2160.090	0.000	2160.090	22.716	449	139.317	149.243	0	0.014	0.028	0.005	0.012	0.008	0.661	0.894	0.521	0.633	0.114
Track_450	450	NaN	NaN	5	0	0	0	0	0	960.040	0.000	960.040	8.750	450	464.776	147.479	0	0.009	0.015	0.003	0.012	0.005	0.303	0.374	0.242	0.285	0.057
Track_451	451	NaN	NaN	38	0	0	0	0	0	8880.370	0.000	8880.370	47.695	451	203.314	162.256	0	0.010	0.017	0.001	0.010	0.005	1.134	1.640	0.235	1.207	0.402
Track_452	452	NaN	NaN	15	0	0	0	0	0	3360.140	0.000	3360.140	4.274	452	259.466	147.270	0	0.008	0.014	0.003	0.007	0.003	0.756	1.106	0.465	0.725	0.187
Track_453	453	NaN	NaN	20	0	0	0	0	0	4560.190	0.000	4560.190	23.326	453	273.143	150.657	0	0.009	0.022	0.002	0.009	0.006	0.902	1.429	0.401	0.804	0.324
Track_454	454	NaN	NaN	27	0	0	0	0	0	6240.260	0.000	6240.260	28.321	454	283.800	159.192	0	0.010	0.046	0.001	0.008	0.009	0.695	1.126	0.267	0.687	0.216
Track_455	455	NaN	NaN	29	0	0	0	0	0	6720.280	0.000	6720.280	3.640	455	176.412	142.557	0	0.009	0.021	3.843E-4	0.008	0.005	0.454	0.631	0.290	0.464	0.105
Track_456	456	NaN	NaN	4	0	0	0	0	0	720.030	0.000	720.030	6.831	456	295.847	146.412	0	0.016	0.023	0.010	0.016	0.006	1.071	1.506	0.684	1.256	0.327
Track_457	457	NaN	NaN	51	0	0	0	0	0	12000.500	240.010	12240.510	38.213	457	85.379	161.173	0	0.009	0.029	9.060E-4	0.008	0.005	0.559	1.154	0.242	0.464	0.245
Track_458	458	NaN	NaN	7	0	0	0	0	0	1440.060	0.000	1440.060	10.643	458	240.892	145.215	0	0.016	0.042	0.006	0.014	0.013	0.457	0.659	0.342	0.389	0.117
Track_459	459	NaN	NaN	14	0	0	0	0	0	3120.130	0.000	3120.130	4.500	459	503.691	147.602	0	0.007	0.019	6.045E-4	0.006	0.006	0.643	1.016	0.348	0.637	0.213
Track_460	460	NaN	NaN	46	0	0	0	0	0	10800.450	0.000	10800.450	42.732	460	443.127	151.206	0	0.011	0.023	0.001	0.010	0.005	0.553	0.776	0.254	0.601	0.150
Track_461	461	NaN	NaN	8	0	0	0	0	0	1680.070	0.000	1680.070	5.566	461	303.348	149.553	0	0.008	0.020	0.002	0.008	0.006	1.219	1.428	0.841	1.342	0.209
Track_462	462	NaN	NaN	7	0	0	0	0	0	1440.060	0.000	1440.060	6.320	462	337.661	151.291	0	0.018	0.056	0.004	0.009	0.021	0.429	0.658	0.246	0.424	0.132
Track_463	463	NaN	NaN	30	0	0	0	0	0	6960.290	0.000	6960.290	36.905	463	329.570	159.187	0	0.010	0.021	6.878E-4	0.010	0.005	0.496	0.902	0.231	0.480	0.172
Track_464	464	NaN	NaN	47	0	0	0	0	0	11040.460	0.000	11040.460	48.555	464	515.813	163.502	0	0.009	0.027	0.001	0.008	0.005	1.033	1.511	0.359	1.106	0.340
Track_465	465	NaN	NaN	22	0	0	0	0	0	5040.210	0.000	5040.210	25.761	465	219.555	164.653	0	0.009	0.020	0.001	0.010	0.005	0.522	0.838	0.304	0.492	0.130
Track_466	466	NaN	NaN	38	0	0	0	0	0	8880.370	0.000	8880.370	16.248	466	380.965	160.221	0	0.009	0.026	0.002	0.008	0.006	0.514	0.934	0.248	0.467	0.172
Track_467	467	NaN	NaN	4	0	0	0	0	0	720.030	0.000	720.030	2.941	467	198.818	148.932	0	0.005	0.007	0.002	0.006	0.003	0.465	0.592	0.295	0.491	0.107
Track_468	468	NaN	NaN	30	0	0	0	0	0	6960.290	0.000	6960.290	30.754	468	69.245	160.869	0	0.006	0.014	4.333E-4	0.007	0.004	0.859	1.209	0.376	0.889	0.243
Track_469	469	NaN	NaN	9	0	0	0	0	0	1920.080	0.000	1920.080	6.347	469	398.870	151.346	0	0.008	0.011	0.004	0.008	0.002	0.316	0.396	0.255	0.305	0.045
Track_470	470	NaN	NaN	29	0	0	0	0	0	6720.280	0.000	6720.280	23.799	470	510.431	158.464	0	0.007	0.015	0.002	0.006	0.004	0.899	1.279	0.310	0.933	0.232
Track_471	471	NaN	NaN	52	0	0	0	0	0	12240.510	0.000	12240.510	22.395	471	189.392	148.927	0	0.009	0.036	6.367E-4	0.008	0.006	1.239	1.593	0.353	1.343	0.305
Track_472	472	NaN	NaN	3	0	0	0	0	0	480.020	0.000	480.020	4.646	472	68.521	172.897	0	0.010	0.011	0.008	0.011	0.002	0.530	0.576	0.496	0.517	0.034
Track_473	473	NaN	NaN	44	0	0	0	0	0	10320.430	0.000	10320.430	55.962	473	55.624	183.109	0	0.009	0.029	9.400E-4	0.007	0.007	0.613	1.093	0.289	0.560	0.247
Track_474	474	NaN	NaN	36	0	0	0	0	0	8400.350	0.000	8400.350	38.437	474	248.306	185.926	0	0.010	0.021	0.002	0.010	0.005	1.094	1.386	0.635	1.082	0.177
Track_475	475	NaN	NaN	12	0	0	0	0	0	2640.110	0.000	2640.110	27.879	475	215.325	184.951	0	0.014	0.035	0.008	0.012	0.008	0.581	0.773	0.262	0.654	0.163
Track_476	476	NaN	NaN	49	0	0	0	0	0	11520.480	0.000	11520.480	55.202	476	74.996	188.121	0	0.009	0.026	0.001	0.008	0.006	0.839	1.322	0.434	0.823	0.188
Track_477	477	NaN	NaN	77	0	0	0	0	0	18240.760	240.010	18480.770	106.664	477	491.178	213.311	0	0.010	0.030	0.002	0.009	0.006	1.085	1.660	0.242	1.157	0.316
Track_478	478	NaN	NaN	8	0	0	0	0	0	1680.070	0.000	1680.070	12.026	478	536.242	178.121	0	0.009	0.024	0.002	0.007	0.008	0.886	1.140	0.625	0.928	0.190
Track_479	479	NaN	NaN	3	0	0	0	0	0	480.020	0.000	480.020	3.395	479	106.884	174.156	0	0.007	0.010	0.004	0.010	0.004	0.355	0.394	0.282	0.389	0.052
Track_480	480	NaN	NaN	3	0	0	0	0	0	480.020	0.000	480.020	3.077	480	169.982	174.043	0	0.008	0.011	0.006	0.011	0.003	0.250	0.273	0.231	0.245	0.018
Track_481	481	NaN	NaN	10	0	0	0	0	0	2160.090	0.000	2160.090	6.478	481	230.382	178.457	0	0.008	0.013	0.003	0.005	0.004	0.717	0.985	0.314	0.764	0.193
Track_482	482	NaN	NaN	22	0	0	0	0	0	5040.210	0.000	5040.210	10.137	482	238.738	182.453	0	0.008	0.019	6.598E-4	0.007	0.005	0.654	0.808	0.477	0.670	0.089
Track_483	483	NaN	NaN	4	0	0	0	0	0	720.030	0.000	720.030	1.366	483	317.307	175.025	0	0.006	0.010	4.919E-4	0.007	0.005	0.408	0.443	0.376	0.430	0.028
Track_484	484	NaN	NaN	34	0	0	0	0	0	7920.330	0.000	7920.330	38.219	484	304.433	190.617	0	0.010	0.026	0.003	0.009	0.005	1.225	1.651	0.549	1.323	0.295
Track_485	485	NaN	NaN	4	0	0	0	0	0	720.030	0.000	720.030	8.836	485	311.164	178.812	0	0.012	0.015	0.009	0.014	0.003	0.698	0.850	0.368	0.848	0.197
Track_486	486	NaN	NaN	30	0	0	0	0	0	6960.290	0.000	6960.290	55.212	486	202.320	199.539	0	0.013	0.036	0.001	0.012	0.008	0.919	1.510	0.286	1.064	0.452
Track_487	487	NaN	NaN	24	0	0	0	0	0	5520.230	0.000	5520.230	20.115	487	477.582	175.139	0	0.012	0.025	0.003	0.010	0.006	0.843	1.653	0.455	0.790	0.327
Track_488	488	NaN	NaN	37	0	0	0	0	0	8640.360	0.000	8640.360	53.561	488	271.334	203.380	0	0.011	0.027	0.002	0.009	0.006	1.621	1.822	0.600	1.664	0.212
Track_489	489	NaN	NaN	7	0	0	0	0	0	1440.060	0.000	1440.060	7.253	489	223.683	180.573	0	0.008	0.020	0.003	0.005	0.007	0.514	0.721	0.307	0.547	0.141
Track_490	490	NaN	NaN	37	0	0	0	0	0	8640.360	240.010	8880.370	16.284	490	463.420	179.784	0	0.009	0.022	0.002	0.008	0.005	0.660	1.085	0.309	0.667	0.201
Track_491	491	NaN	NaN	17	0	0	0	0	0	3840.160	0.000	3840.160	17.197	491	495.954	186.120	0	0.012	0.034	0.002	0.012	0.009	0.983	1.557	0.249	1.142	0.485
Track_492	492	NaN	NaN	16	0	0	0	0	0	3600.150	0.000	3600.150	23.464	492	189.778	172.661	0	0.009	0.023	0.003	0.008	0.006	1.382	1.565	1.071	1.409	0.130
Track_493	493	NaN	NaN	52	0	0	0	0	0	12240.510	0.000	12240.510	50.040	493	93.151	178.980	0	0.010	0.037	0.002	0.009	0.006	1.394	1.775	0.468	1.524	0.357
Track_494	494	NaN	NaN	8	0	0	0	0	0	1680.070	0.000	1680.070	6.186	494	331.323	176.900	0	0.017	0.047	0.001	0.013	0.016	0.365	0.545	0.276	0.336	0.099
Track_495	495	NaN	NaN	3	0	0	0	0	0	480.020	0.000	480.020	1.888	495	345.009	179.582	0	0.006	0.008	0.005	0.008	0.003	0.623	0.812	0.435	0.621	0.154
Track_496	496	NaN	NaN	34	0	0	0	0	0	7920.330	0.000	7920.330	3.451	496	86.041	175.499	0	0.010	0.031	0.002	0.010	0.006	0.509	1.129	0.300	0.461	0.172
Track_497	497	NaN	NaN	11	0	0	0	0	0	2400.100	0.000	2400.100	18.840	497	325.937	180.820	0	0.011	0.022	0.001	0.010	0.005	0.651	1.079	0.328	0.585	0.257
Track_498	498	NaN	NaN	74	0	0	0	0	0	17520.730	0.000	17520.730	80.411	498	518.255	221.690	0	0.010	0.043	1.505E-4	0.008	0.008	0.864	1.544	0.232	0.875	0.444
Track_499	499	NaN	NaN	10	0	0	0	0	0	2160.090	0.000	2160.090	10.273	499	260.806	180.664	0	0.010	0.019	0.003	0.009	0.006	0.860	1.239	0.351	0.921	0.289
Track_500	500	NaN	NaN	39	0	0	0	0	0	9120.380	0.000	9120.380	8.577	500	124.644	163.778	0	0.009	0.025	0.001	0.008	0.005	0.631	0.937	0.302	0.665	0.169
Track_501	501	NaN	NaN	18	0	0	0	0	0	4080.170	0.000	4080.170	8.859	501	74.070	167.320	0	0.006	0.012	0.002	0.006	0.003	0.661	0.795	0.413	0.699	0.108
Track_502	502	NaN	NaN	11	0	0	0	0	0	2400.100	0.000	2400.100	11.399	502	259.226	165.017	0	0.010	0.019	0.003	0.011	0.005	0.691	0.891	0.350	0.695	0.164
Track_503	503	NaN	NaN	31	0	0	0	0	0	7200.300	0.000	7200.300	31.845	503	67.353	170.593	0	0.008	0.016	9.301E-4	0.007	0.004	0.467	0.659	0.245	0.473	0.115
Track_504	504	NaN	NaN	9	0	0	0	0	0	1920.080	0.000	1920.080	10.867	504	288.334	168.769	0	0.009	0.019	0.003	0.009	0.005	1.051	1.375	0.842	1.011	0.159
Track_505	505	NaN	NaN	17	0	0	0	0	0	3840.160	0.000	3840.160	16.013	505	213.684	171.685	0	0.007	0.025	0.003	0.007	0.005	0.696	0.913	0.437	0.704	0.139
Track_506	506	NaN	NaN	19	0	0	0	0	0	4320.180	0.000	4320.180	20.047	506	266.328	170.939	0	0.011	0.023	0.004	0.009	0.007	1.201	1.543	0.508	1.254	0.268
Track_507	507	NaN	NaN	44	0	0	0	0	0	10320.430	0.000	10320.430	11.809	507	47.427	170.360	0	0.007	0.030	8.459E-4	0.005	0.006	0.920	1.777	0.280	0.792	0.397
Track_508	508	NaN	NaN	3	0	0	0	0	0	480.020	0.000	480.020	2.323	508	321.566	165.485	0	0.005	0.007	0.003	0.007	0.003	0.362	0.459	0.312	0.315	0.068
Track_509	509	NaN	NaN	5	0	0	0	0	0	960.040	0.000	960.040	3.836	509	542.199	162.488	0	0.010	0.023	0.003	0.007	0.009	0.303	0.378	0.235	0.294	0.052
Track_510	510	NaN	NaN	19	0	0	0	0	0	4320.180	0.000	4320.180	23.017	510	308.505	169.822	0	0.011	0.023	0.002	0.010	0.007	0.690	1.470	0.270	0.604	0.332
Track_511	511	NaN	NaN	51	0	0	0	0	0	12000.500	240.010	12240.510	2.805	511	132.926	163.763	0	0.009	0.023	0.002	0.008	0.006	0.519	0.931	0.235	0.502	0.162
Track_512	512	NaN	NaN	49	0	0	0	0	0	11520.480	0.000	11520.480	12.638	512	160.416	163.458	0	0.009	0.025	0.001	0.008	0.006	0.452	0.650	0.268	0.463	0.101
Track_513	513	NaN	NaN	38	0	0	0	0	0	8880.370	0.000	8880.370	33.400	513	336.160	176.160	0	0.009	0.019	0.001	0.009	0.004	1.072	1.618	0.405	1.167	0.379
Track_514	514	NaN	NaN	16	0	0	0	0	0	3600.150	0.000	3600.150	15.286	514	107.099	160.841	0	0.009	0.017	0.003	0.009	0.005	0.675	0.875	0.506	0.716	0.128
Track_515	515	NaN	NaN	52	0	0	0	0	0	12240.510	0.000	12240.510	10.845	515	176.990	159.868	0	0.009	0.021	9.460E-4	0.008	0.005	0.622	0.867	0.284	0.629	0.121
Track_516	516	NaN	NaN	3	0	0	0	0	0	480.020	0.000	480.020	1.841	516	475.024	167.703	0	0.004	0.004	0.004	0.004	1.804E-4	0.290	0.305	0.269	0.298	0.016
Track_517	517	NaN	NaN	31	0	0	0	0	0	7200.300	0.000	7200.300	11.898	517	90.381	160.806	0	0.010	0.029	0.002	0.008	0.007	0.639	1.022	0.321	0.638	0.173
Track_518	518	NaN	NaN	33	0	0	0	0	0	7680.320	0.000	7680.320	30.058	518	237.783	175.937	0	0.008	0.023	0.003	0.007	0.005	1.047	1.402	0.628	1.092	0.198
Track_519	519	NaN	NaN	34	0	0	0	0	0	7920.330	0.000	7920.330	34.293	519	512.646	176.063	0	0.008	0.017	0.001	0.007	0.004	1.152	1.661	0.300	1.256	0.352
Track_520	520	NaN	NaN	11	0	0	0	0	0	2400.100	0.000	2400.100	12.006	520	531.744	167.489	0	0.008	0.014	0.002	0.009	0.003	0.916	1.365	0.249	1.097	0.385
Track_521	521	NaN	NaN	24	0	0	0	0	0	5520.230	0.000	5520.230	21.654	521	276.746	177.053	0	0.009	0.019	0.003	0.007	0.005	1.086	1.358	0.668	1.176	0.209
Track_522	522	NaN	NaN	6	0	0	0	0	0	1200.050	0.000	1200.050	8.109	522	150.474	171.303	0	0.011	0.019	0.003	0.012	0.006	0.310	0.359	0.276	0.322	0.030
Track_523	523	NaN	NaN	29	0	0	0	0	0	6720.280	0.000	6720.280	38.624	523	220.148	183.282	0	0.009	0.020	0.002	0.010	0.005	1.040	1.461	0.613	1.124	0.256
Track_524	524	NaN	NaN	16	0	0	0	0	0	3600.150	0.000	3600.150	19.089	524	310.116	176.883	0	0.009	0.014	0.004	0.009	0.003	1.102	1.624	0.510	1.003	0.349
Track_525	525	NaN	NaN	52	0	0	0	0	0	12240.510	0.000	12240.510	3.027	525	190.811	174.855	0	0.011	0.024	0.003	0.010	0.005	0.722	1.092	0.433	0.738	0.157
Track_526	526	NaN	NaN	28	0	0	0	0	0	6480.270	0.000	6480.270	36.008	526	502.333	181.652	0	0.009	0.026	0.002	0.008	0.005	0.634	1.168	0.253	0.676	0.277
Track_527	527	NaN	NaN	16	0	0	0	0	0	3600.150	0.000	3600.150	19.380	527	345.155	176.249	0	0.012	0.055	0.001	0.008	0.013	0.604	1.208	0.235	0.546	0.335
Track_528	528	NaN	NaN	67	0	0	0	0	0	15840.660	0.000	15840.660	102.758	528	349.380	205.301	0	0.014	0.035	5.509E-4	0.013	0.008	0.712	1.575	0.249	0.567	0.360
Track_529	529	NaN	NaN	28	0	0	0	0	0	6480.270	0.000	6480.270	16.338	529	170.396	176.208	0	0.012	0.030	0.003	0.011	0.006	0.466	0.733	0.267	0.469	0.112
Track_530	530	NaN	NaN	3	0	0	0	0	0	480.020	0.000	480.020	4.749	530	330.251	170.253	0	0.014	0.017	0.010	0.017	0.005	0.529	0.620	0.387	0.580	0.102
Track_531	531	NaN	NaN	9	0	0	0	0	0	1920.080	0.000	1920.080	3.547	531	541.760	198.296	0	0.007	0.012	0.002	0.007	0.003	0.656	0.911	0.267	0.688	0.207
Track_532	532	NaN	NaN	2	0	0	0	0	0	240.010	240.010	480.020	2.659	532	104.003	199.741	0	0.011	0.011	0.011	0.011	NaN	0.264	0.285	0.244	0.285	0.021
Track_533	533	NaN	NaN	22	0	0	0	0	0	5040.210	0.000	5040.210	12.233	533	288.699	198.393	0	0.012	0.026	0.002	0.008	0.007	0.784	1.394	0.330	0.719	0.297
Track_534	534	NaN	NaN	15	0	0	0	0	0	3360.140	0.000	3360.140	7.407	534	235.813	197.921	0	0.012	0.039	0.003	0.008	0.011	0.682	1.071	0.256	0.578	0.266
Track_535	535	NaN	NaN	50	0	0	0	0	0	11760.490	0.000	11760.490	51.202	535	81.285	208.650	0	0.013	0.031	8.286E-4	0.012	0.008	1.351	1.889	0.279	1.691	0.554
Track_536	536	NaN	NaN	15	0	0	0	0	0	3360.140	0.000	3360.140	16.144	536	258.880	206.752	0	0.009	0.017	0.001	0.009	0.004	1.292	1.483	0.512	1.356	0.223
Track_537	537	NaN	NaN	22	0	0	0	0	0	5040.210	0.000	5040.210	33.087	537	466.549	192.134	0	0.010	0.026	0.001	0.008	0.006	0.545	1.485	0.232	0.386	0.375
Track_538	538	NaN	NaN	7	0	0	0	0	0	1440.060	240.010	1680.070	14.846	538	46.582	206.709	0	0.011	0.021	0.005	0.011	0.006	0.447	0.627	0.253	0.498	0.139
Track_539	539	NaN	NaN	3	0	0	0	0	0	480.020	0.000	480.020	9.474	539	300.796	204.108	0	0.020	0.021	0.020	0.021	5.414E-4	0.440	0.556	0.325	0.440	0.094
Track_540	540	NaN	NaN	16	0	0	0	0	0	3600.150	0.000	3600.150	16.026	540	272.013	206.300	0	0.011	0.021	0.003	0.012	0.006	0.994	1.363	0.366	1.012	0.263
Track_541	541	NaN	NaN	29	0	0	0	0	0	6720.280	0.000	6720.280	65.403	541	71.186	227.148	0	0.016	0.036	0.002	0.015	0.008	1.386	1.883	0.282	1.460	0.427
Track_542	542	NaN	NaN	36	0	0	0	0	0	8400.350	0.000	8400.350	28.193	542	529.004	213.037	0	0.010	0.021	0.003	0.009	0.005	1.587	1.830	0.811	1.674	0.242
Track_543	543	NaN	NaN	8	0	0	0	0	0	1680.070	0.000	1680.070	15.891	543	87.029	205.862	0	0.018	0.059	0.003	0.013	0.019	0.527	0.965	0.231	0.626	0.280
Track_544	544	NaN	NaN	18	0	0	0	0	0	4080.170	0.000	4080.170	7.899	544	159.877	202.008	0	0.008	0.017	0.002	0.008	0.004	0.659	0.871	0.260	0.692	0.157
Track_545	545	NaN	NaN	24	0	0	0	0	0	5520.230	0.000	5520.230	12.914	545	513.733	199.660	0	0.008	0.023	0.002	0.006	0.005	0.623	1.530	0.335	0.528	0.340
Track_546	546	NaN	NaN	67	0	0	0	0	0	15840.660	0.000	15840.660	71.944	546	54.563	240.235	0	0.009	0.045	0.001	0.008	0.007	1.021	1.764	0.245	0.913	0.567
Track_547	547	NaN	NaN	13	0	0	0	0	0	2880.120	240.010	3120.130	5.522	547	214.237	211.668	0	0.011	0.022	0.006	0.010	0.005	0.639	0.964	0.299	0.739	0.264
Track_548	548	NaN	NaN	14	0	0	0	0	0	3120.130	0.000	3120.130	13.345	548	244.302	210.785	0	0.011	0.024	0.004	0.011	0.005	0.492	0.766	0.262	0.546	0.148
Track_549	549	NaN	NaN	3	0	0	0	0	0	480.020	240.010	720.030	1.088	549	38.448	208.836	0	0.006	0.007	0.005	0.007	0.001	0.330	0.358	0.280	0.353	0.036
Track_550	550	NaN	NaN	68	0	0	0	0	0	16080.670	0.000	16080.670	44.047	550	292.798	220.404	0	0.012	0.032	8.308E-4	0.010	0.007	0.771	1.524	0.247	0.804	0.344
Track_551	551	NaN	NaN	5	0	0	0	0	0	960.040	0.000	960.040	3.945	551	95.958	212.303	0	0.015	0.024	0.004	0.023	0.010	0.482	0.678	0.233	0.571	0.193
Track_552	552	NaN	NaN	12	0	0	0	0	0	2640.110	0.000	2640.110	19.864	552	229.344	206.862	0	0.014	0.039	0.003	0.014	0.010	0.693	1.117	0.347	0.769	0.257
Track_553	553	NaN	NaN	7	0	0	0	0	0	1440.060	0.000	1440.060	4.396	553	276.727	212.790	0	0.010	0.018	0.004	0.010	0.005	0.990	1.542	0.356	0.940	0.403
Track_554	554	NaN	NaN	25	0	0	0	0	0	5760.240	0.000	5760.240	18.692	554	92.782	221.713	0	0.012	0.049	0.003	0.009	0.011	0.495	1.136	0.256	0.375	0.260
Track_555	555	NaN	NaN	8	0	0	0	0	0	1680.070	0.000	1680.070	7.488	555	525.857	213.733	0	0.008	0.016	0.004	0.007	0.004	0.903	1.192	0.719	0.901	0.134
Track_556	556	NaN	NaN	38	0	0	0	0	0	8880.370	0.000	8880.370	33.032	556	85.216	217.157	0	0.010	0.030	0.002	0.009	0.007	0.586	0.875	0.242	0.592	0.160
Track_557	557	NaN	NaN	5	0	0	0	0	0	960.040	0.000	960.040	3.593	557	205.739	213.603	0	0.007	0.011	0.004	0.006	0.003	0.309	0.357	0.247	0.319	0.038
Track_558	558	NaN	NaN	13	0	0	0	0	0	2880.120	0.000	2880.120	10.890	558	541.319	221.438	0	0.006	0.010	0.003	0.006	0.002	0.780	1.075	0.349	0.714	0.203
Track_559	559	NaN	NaN	106	0	0	0	0	0	25201.050	0.000	25201.050	38.222	559	179.844	201.633	0	0.009	0.027	3.856E-4	0.008	0.006	0.830	1.431	0.230	0.822	0.354
Track_560	560	NaN	NaN	10	0	0	0	0	0	2160.090	0.000	2160.090	1.045	560	30.614	216.941	0	0.007	0.012	0.001	0.009	0.004	0.335	0.507	0.243	0.333	0.089
Track_561	561	NaN	NaN	3	0	0	0	0	0	480.020	0.000	480.020	3.461	561	513.264	217.513	0	0.007	0.009	0.005	0.009	0.003	0.643	0.724	0.523	0.683	0.086
Track_562	562	NaN	NaN	31	0	0	0	0	0	7200.300	240.010	7440.310	16.999	562	293.878	194.771	0	0.013	0.035	0.005	0.011	0.008	0.692	1.250	0.236	0.585	0.345
Track_563	563	NaN	NaN	4	0	0	0	0	0	720.030	0.000	720.030	4.440	563	513.840	183.349	0	0.012	0.018	0.008	0.009	0.006	1.105	1.292	0.812	1.196	0.180
Track_564	564	NaN	NaN	123	0	0	0	0	0	29281.220	0.000	29281.220	96.228	564	504.851	226.550	0	0.008	0.026	5.740E-4	0.008	0.005	1.083	1.687	0.230	1.119	0.368
Track_565	565	NaN	NaN	10	0	0	0	0	0	2160.090	0.000	2160.090	5.540	565	248.877	184.594	0	0.007	0.016	0.001	0.007	0.005	0.772	0.940	0.573	0.801	0.122
Track_566	566	NaN	NaN	24	0	0	0	0	0	5520.230	0.000	5520.230	9.217	566	338.135	191.172	0	0.007	0.026	6.563E-4	0.006	0.006	1.098	1.512	0.689	1.120	0.226
Track_567	567	NaN	NaN	6	0	0	0	0	0	1200.050	0.000	1200.050	6.449	567	218.109	186.763	0	0.009	0.013	0.005	0.008	0.003	0.725	0.922	0.455	0.776	0.145
Track_568	568	NaN	NaN	8	0	0	0	0	0	1680.070	0.000	1680.070	6.110	568	300.744	188.661	0	0.010	0.017	0.003	0.010	0.006	0.574	0.768	0.326	0.647	0.164
Track_569	569	NaN	NaN	52	0	0	0	0	0	12240.510	0.000	12240.510	41.790	569	66.160	203.774	0	0.011	0.031	9.458E-5	0.009	0.008	0.718	1.142	0.319	0.705	0.190
Track_570	570	NaN	NaN	52	0	0	0	0	0	12240.510	0.000	12240.510	40.501	570	245.611	201.438	0	0.010	0.029	0.001	0.009	0.006	0.886	1.432	0.255	0.976	0.360
Track_571	571	NaN	NaN	53	0	0	0	0	0	12480.520	0.000	12480.520	85.653	571	241.767	211.966	0	0.013	0.060	0.002	0.011	0.010	0.633	1.537	0.254	0.595	0.231
Track_572	572	NaN	NaN	10	0	0	0	0	0	2160.090	0.000	2160.090	19.735	572	66.350	191.324	0	0.013	0.024	0.006	0.013	0.005	1.606	1.846	1.381	1.667	0.157
Track_573	573	NaN	NaN	3	0	0	0	0	0	480.020	0.000	480.020	2.936	573	268.255	190.322	0	0.007	0.009	0.004	0.009	0.004	0.784	0.860	0.692	0.799	0.069
Track_574	574	NaN	NaN	41	0	0	0	0	0	9600.400	0.000	9600.400	50.265	574	254.398	204.502	0	0.012	0.038	0.002	0.010	0.008	0.773	1.228	0.365	0.837	0.215
Track_575	575	NaN	NaN	4	0	0	0	0	0	720.030	0.000	720.030	2.457	575	74.296	190.138	0	0.004	0.007	0.003	0.003	0.002	0.428	0.537	0.333	0.423	0.072
Track_576	576	NaN	NaN	20	0	0	0	0	0	4560.190	0.000	4560.190	27.278	576	245.178	203.320	0	0.014	0.031	0.001	0.014	0.007	0.688	0.969	0.381	0.721	0.165
Track_577	577	NaN	NaN	41	0	0	0	0	0	9600.400	0.000	9600.400	32.356	577	88.432	196.012	0	0.011	0.040	0.002	0.009	0.007	0.587	1.167	0.258	0.571	0.202
Track_578	578	NaN	NaN	13	0	0	0	0	0	2880.120	0.000	2880.120	19.435	578	271.711	196.773	0	0.010	0.023	0.001	0.010	0.007	0.617	0.862	0.300	0.635	0.164
Track_579	579	NaN	NaN	5	0	0	0	0	0	960.040	0.000	960.040	8.243	579	43.629	193.414	0	0.010	0.012	0.007	0.011	0.002	0.575	0.920	0.308	0.526	0.199
Track_580	580	NaN	NaN	52	0	0	0	0	0	12240.510	0.000	12240.510	33.841	580	177.194	185.467	0	0.012	0.024	7.271E-4	0.011	0.006	0.603	1.000	0.293	0.615	0.182
Track_581	581	NaN	NaN	40	0	0	0	0	0	9360.390	0.000	9360.390	25.954	581	311.638	207.081	0	0.007	0.020	9.048E-4	0.006	0.005	0.765	1.141	0.487	0.774	0.133
Track_582	582	NaN	NaN	28	0	0	0	0	0	6480.270	0.000	6480.270	18.615	582	347.319	200.305	0	0.011	0.024	9.405E-4	0.011	0.006	0.652	1.397	0.252	0.557	0.351
Track_583	583	NaN	NaN	7	0	0	0	0	0	1440.060	0.000	1440.060	6.321	583	520.527	192.443	0	0.009	0.012	0.007	0.010	0.002	1.338	1.553	1.198	1.336	0.124
Track_584	584	NaN	NaN	18	0	0	0	0	0	4080.170	0.000	4080.170	26.733	584	46.490	196.221	0	0.008	0.015	0.002	0.008	0.004	1.546	1.887	0.733	1.676	0.337
Track_585	585	NaN	NaN	12	0	0	0	0	0	2640.110	0.000	2640.110	11.714	585	509.043	197.321	0	0.007	0.021	1.832E-4	0.005	0.006	0.787	1.660	0.269	0.448	0.583
Track_586	586	NaN	NaN	17	0	0	0	0	0	3840.160	0.000	3840.160	7.137	586	525.945	196.193	0	0.007	0.013	0.003	0.009	0.003	1.095	1.528	0.749	1.065	0.212
Track_587	587	NaN	NaN	39	0	0	0	0	0	9120.380	0.000	9120.380	43.461	587	209.753	216.715	0	0.012	0.031	0.003	0.011	0.006	1.147	1.590	0.312	1.225	0.304
Track_588	588	NaN	NaN	12	0	0	0	0	0	2640.110	0.000	2640.110	7.234	588	99.035	193.009	0	0.012	0.027	0.003	0.011	0.008	0.414	0.661	0.288	0.432	0.106
Track_589	589	NaN	NaN	7	0	0	0	0	0	1440.060	0.000	1440.060	10.585	589	194.695	196.690	0	0.009	0.018	0.002	0.010	0.008	0.403	0.469	0.292	0.425	0.060
Track_590	590	NaN	NaN	12	0	0	0	0	0	2640.110	0.000	2640.110	16.545	590	518.200	263.121	0	0.009	0.014	8.451E-4	0.008	0.004	0.985	1.158	0.561	1.039	0.166
Track_591	591	NaN	NaN	25	0	0	0	0	0	5760.240	0.000	5760.240	14.706	591	286.761	255.923	0	0.011	0.031	0.002	0.009	0.007	0.330	0.427	0.235	0.337	0.048
Track_592	592	NaN	NaN	15	0	0	0	0	0	3360.140	0.000	3360.140	2.026	592	257.220	251.777	0	0.009	0.034	8.232E-4	0.007	0.009	0.427	0.518	0.276	0.451	0.068
Track_593	593	NaN	NaN	20	0	0	0	0	0	4560.190	0.000	4560.190	19.471	593	494.607	274.688	0	0.009	0.023	8.755E-4	0.008	0.005	0.285	0.381	0.232	0.283	0.040
Track_594	594	NaN	NaN	16	0	0	0	0	0	3600.150	0.000	3600.150	21.239	594	489.584	282.995	0	0.009	0.033	0.001	0.008	0.008	0.271	0.316	0.238	0.272	0.020
Track_595	595	NaN	NaN	9	0	0	0	0	0	1920.080	0.000	1920.080	36.344	595	511.464	252.839	0	0.021	0.029	0.017	0.020	0.004	1.035	1.507	0.336	1.176	0.383
Track_596	596	NaN	NaN	4	0	0	0	0	0	720.030	0.000	720.030	4.471	596	481.872	260.368	0	0.010	0.014	0.005	0.010	0.005	0.380	0.484	0.254	0.480	0.103
Track_597	597	NaN	NaN	3	0	0	0	0	0	480.020	240.010	720.030	4.189	597	506.941	288.094	0	0.014	0.021	0.008	0.021	0.009	0.250	0.260	0.239	0.251	0.009
Track_598	598	NaN	NaN	54	0	0	0	0	0	12720.530	0.000	12720.530	19.018	598	514.121	273.459	0	0.015	0.057	6.613E-4	0.012	0.012	0.933	1.707	0.236	1.052	0.457
Track_599	599	NaN	NaN	48	0	0	0	0	0	11280.470	0.000	11280.470	39.846	599	493.335	298.952	0	0.007	0.015	0.001	0.006	0.003	0.310	0.360	0.264	0.319	0.026
Track_600	600	NaN	NaN	8	0	0	0	0	0	1680.070	0.000	1680.070	14.759	600	77.790	226.770	0	0.012	0.018	0.008	0.011	0.004	0.297	0.443	0.244	0.283	0.061
Track_601	601	NaN	NaN	3	0	0	0	0	0	480.020	0.000	480.020	3.774	601	243.050	220.570	0	0.016	0.019	0.013	0.019	0.004	0.525	0.658	0.328	0.589	0.142
Track_602	602	NaN	NaN	26	0	0	0	0	0	6000.250	0.000	6000.250	19.281	602	502.377	224.379	0	0.009	0.015	0.003	0.008	0.003	0.517	0.878	0.274	0.430	0.209
Track_603	603	NaN	NaN	28	0	0	0	0	0	6480.270	0.000	6480.270	17.728	603	224.565	224.193	0	0.012	0.036	0.002	0.010	0.008	0.701	0.966	0.246	0.771	0.187
Track_604	604	NaN	NaN	8	0	0	0	0	0	1680.070	0.000	1680.070	6.124	604	530.229	222.251	0	0.008	0.014	0.004	0.006	0.004	1.028	1.317	0.717	1.122	0.202
Track_605	605	NaN	NaN	28	0	0	0	0	0	6480.270	0.000	6480.270	19.891	605	505.603	218.755	0	0.011	0.027	0.001	0.009	0.007	0.892	1.650	0.263	0.932	0.481
Track_606	606	NaN	NaN	48	0	0	0	0	0	11280.470	0.000	11280.470	51.683	606	80.626	238.655	0	0.009	0.030	4.050E-4	0.008	0.006	0.857	1.721	0.234	0.814	0.481
Track_607	607	NaN	NaN	9	0	0	0	0	0	1920.080	0.000	1920.080	7.431	607	272.268	224.277	0	0.014	0.025	0.002	0.018	0.009	0.465	0.689	0.285	0.467	0.140
Track_608	608	NaN	NaN	5	0	0	0	0	0	960.040	0.000	960.040	6.083	608	218.696	225.740	0	0.012	0.022	0.006	0.010	0.007	0.486	0.611	0.247	0.542	0.129
Track_609	609	NaN	NaN	7	0	0	0	0	0	1440.060	0.000	1440.060	2.696	609	119.172	229.568	0	0.009	0.017	0.003	0.010	0.005	0.274	0.289	0.250	0.285	0.015
Track_610	610	NaN	NaN	39	0	0	0	0	0	9120.380	0.000	9120.380	47.632	610	512.840	249.679	0	0.010	0.029	3.781E-4	0.009	0.006	1.100	1.799	0.249	1.140	0.461
Track_611	611	NaN	NaN	5	0	0	0	0	0	960.040	0.000	960.040	3.804	611	100.204	227.380	0	0.010	0.020	5.659E-4	0.009	0.008	0.254	0.267	0.242	0.255	0.008
Track_612	612	NaN	NaN	8	0	0	0	0	0	1680.070	0.000	1680.070	1.092	612	200.381	230.310	0	0.006	0.010	0.003	0.006	0.002	0.715	0.945	0.577	0.675	0.120
Track_613	613	NaN	NaN	9	0	0	0	0	0	1920.080	0.000	1920.080	6.924	613	107.978	227.464	0	0.006	0.010	0.004	0.006	0.002	0.402	0.449	0.348	0.414	0.031
Track_614	614	NaN	NaN	17	0	0	0	0	0	3840.160	0.000	3840.160	14.600	614	91.457	228.674	0	0.008	0.027	0.003	0.007	0.006	0.545	0.668	0.394	0.551	0.077
Track_615	615	NaN	NaN	24	0	0	0	0	0	5520.230	0.000	5520.230	18.921	615	167.375	222.000	0	0.009	0.015	9.766E-4	0.008	0.003	0.547	0.789	0.292	0.589	0.134
Track_616	616	NaN	NaN	24	0	0	0	0	0	5520.230	0.000	5520.230	19.172	616	283.721	236.088	0	0.013	0.054	0.002	0.010	0.013	0.414	0.708	0.237	0.369	0.135
Track_617	617	NaN	NaN	3	0	0	0	0	0	480.020	0.000	480.020	3.272	617	497.017	232.801	0	0.009	0.015	0.003	0.015	0.009	0.463	0.533	0.346	0.510	0.083
Track_618	618	NaN	NaN	5	0	0	0	0	0	960.040	0.000	960.040	4.496	618	526.009	232.312	0	0.011	0.016	0.007	0.013	0.004	0.797	1.134	0.326	0.821	0.271
Track_619	619	NaN	NaN	11	0	0	0	0	0	2400.100	0.000	2400.100	2.967	619	534.219	240.078	0	0.008	0.016	0.001	0.009	0.004	0.946	1.231	0.780	0.945	0.127
Track_620	620	NaN	NaN	70	0	0	0	0	0	16560.690	0.000	16560.690	39.695	620	270.243	265.670	0	0.012	0.055	0.001	0.011	0.009	0.628	1.015	0.269	0.647	0.186
Track_621	621	NaN	NaN	5	0	0	0	0	0	960.040	0.000	960.040	3.711	621	100.641	234.416	0	0.007	0.009	0.003	0.009	0.003	0.322	0.402	0.233	0.322	0.056
Track_622	622	NaN	NaN	37	0	0	0	0	0	8640.360	0.000	8640.360	23.973	622	507.875	247.981	0	0.011	0.029	0.001	0.010	0.007	0.879	1.523	0.277	0.840	0.414
Track_623	623	NaN	NaN	61	0	0	0	0	0	14400.600	0.000	14400.600	88.891	623	263.118	289.303	0	0.013	0.059	5.387E-4	0.011	0.011	0.437	0.584	0.254	0.456	0.082
Track_624	624	NaN	NaN	17	0	0	0	0	0	3840.160	0.000	3840.160	1.978	624	502.430	233.511	0	0.015	0.031	0.008	0.015	0.006	0.723	1.042	0.399	0.684	0.195
Track_625	625	NaN	NaN	20	0	0	0	0	0	4560.190	0.000	4560.190	19.919	625	270.955	250.052	0	0.008	0.021	0.002	0.007	0.005	0.397	0.503	0.293	0.395	0.062
Track_626	626	NaN	NaN	29	0	0	0	0	0	6720.280	0.000	6720.280	24.702	626	248.575	247.493	0	0.009	0.039	0.002	0.007	0.007	0.400	0.556	0.262	0.393	0.078
Track_627	627	NaN	NaN	14	0	0	0	0	0	3120.130	0.000	3120.130	19.714	627	504.385	247.628	0	0.013	0.021	0.003	0.015	0.006	0.747	1.326	0.251	0.773	0.404
Track_628	628	NaN	NaN	7	0	0	0	0	0	1440.060	0.000	1440.060	6.149	628	243.861	246.173	0	0.006	0.009	0.001	0.007	0.004	0.492	0.538	0.434	0.491	0.029
Track_629	629	NaN	NaN	6	0	0	0	0	0	1200.050	0.000	1200.050	7.179	629	384.937	4.942	0	0.008	0.014	4.821E-4	0.008	0.006	0.986	1.151	0.822	1.024	0.105
Track_630	630	NaN	NaN	23	0	0	0	0	0	5280.220	0.000	5280.220	6.341	630	389.664	4.647	0	0.008	0.037	0.001	0.006	0.008	0.614	1.334	0.233	0.553	0.284
Track_631	631	NaN	NaN	3	0	0	0	0	0	480.020	0.000	480.020	5.047	631	444.357	0.000	0	0.011	0.014	0.007	0.014	0.005	0.633	0.722	0.494	0.682	0.099
Track_632	632	NaN	NaN	5	0	0	0	0	0	960.040	0.000	960.040	3.512	632	367.057	2.187	0	0.011	0.015	0.005	0.013	0.004	0.507	0.864	0.274	0.471	0.211
Track_633	633	NaN	NaN	7	0	0	0	0	0	1440.060	0.000	1440.060	8.150	633	268.018	6.480	0	0.009	0.021	0.004	0.008	0.006	1.154	1.529	0.270	1.340	0.415
Track_634	634	NaN	NaN	26	0	0	0	0	0	6000.250	0.000	6000.250	12.278	634	478.975	7.389	0	0.005	0.011	8.116E-4	0.004	0.003	0.476	0.655	0.234	0.485	0.112
Track_635	635	NaN	NaN	13	0	0	0	0	0	2880.120	0.000	2880.120	6.301	635	300.328	3.395	0	0.007	0.017	8.412E-4	0.006	0.005	1.160	1.395	0.768	1.149	0.191
Track_636	636	NaN	NaN	13	0	0	0	0	0	2880.120	0.000	2880.120	9.889	636	430.512	1.294	0	0.007	0.016	0.000	0.006	0.005	0.941	1.323	0.281	0.940	0.301
Track_637	637	NaN	NaN	21	0	0	0	0	0	4800.200	0.000	4800.200	7.996	637	131.400	1.994	0	0.006	0.018	0.000	0.006	0.004	1.333	1.663	0.605	1.389	0.211
Track_638	638	NaN	NaN	3	0	0	0	0	0	480.020	0.000	480.020	0.000	638	320.912	1.710	0	0.032	0.032	0.032	0.032	0.000	0.425	0.626	0.237	0.411	0.159
Track_639	639	NaN	NaN	52	0	0	0	0	0	12240.510	0.000	12240.510	35.597	639	129.703	6.715	0	0.007	0.016	0.000	0.007	0.004	1.324	1.717	0.652	1.379	0.241
Track_640	640	NaN	NaN	45	0	0	0	0	0	10560.440	0.000	10560.440	24.420	640	443.481	15.187	0	0.011	0.060	0.002	0.006	0.013	0.890	1.473	0.323	0.921	0.321
Track_641	641	NaN	NaN	8	0	0	0	0	0	1680.070	0.000	1680.070	8.452	641	462.754	2.882	0	0.007	0.013	0.003	0.008	0.004	0.749	1.372	0.261	0.598	0.419
Track_642	642	NaN	NaN	8	0	0	0	0	0	1680.070	0.000	1680.070	7.122	642	151.992	4.838	0	0.008	0.025	9.177E-4	0.004	0.009	0.846	1.194	0.337	0.985	0.286
Track_643	643	NaN	NaN	44	0	0	0	0	0	10320.430	0.000	10320.430	8.891	643	400.629	4.097	0	0.008	0.056	8.412E-4	0.006	0.009	0.662	1.125	0.372	0.648	0.164
Track_644	644	NaN	NaN	10	0	0	0	0	0	2160.090	0.000	2160.090	6.471	644	351.592	3.908	0	0.011	0.036	0.002	0.009	0.010	0.838	1.219	0.420	0.887	0.265
Track_645	645	NaN	NaN	18	0	0	0	0	0	4080.170	0.000	4080.170	14.028	645	204.661	12.117	0	0.010	0.053	0.001	0.007	0.012	0.412	0.738	0.237	0.393	0.125
Track_646	646	NaN	NaN	19	0	0	0	0	0	4320.180	0.000	4320.180	5.993	646	364.687	3.325	0	0.012	0.036	8.412E-4	0.010	0.008	0.841	1.454	0.234	1.003	0.350
Track_647	647	NaN	NaN	3	0	0	0	0	0	480.020	0.000	480.020	6.980	647	78.253	3.938	0	0.017	0.025	0.008	0.025	0.012	0.353	0.436	0.270	0.355	0.068
Track_648	648	NaN	NaN	7	0	0	0	0	0	1440.060	0.000	1440.060	10.138	648	144.408	4.108	0	0.008	0.022	8.412E-4	0.005	0.009	1.008	1.255	0.666	0.998	0.200
Track_649	649	NaN	NaN	13	0	0	0	0	0	2880.120	0.000	2880.120	6.766	649	320.904	2.898	0	0.008	0.020	0.002	0.008	0.005	1.056	1.331	0.547	1.170	0.250
Track_650	650	NaN	NaN	49	0	0	0	0	0	11520.480	0.000	11520.480	11.367	650	414.302	4.132	0	0.006	0.019	8.211E-4	0.006	0.005	1.144	1.589	0.804	1.128	0.172
Track_651	651	NaN	NaN	6	0	0	0	0	0	1200.050	0.000	1200.050	11.206	651	192.285	3.981	0	0.020	0.054	0.003	0.007	0.023	0.317	0.450	0.243	0.329	0.075
Track_652	652	NaN	NaN	13	0	0	0	0	0	2880.120	0.000	2880.120	8.528	652	332.460	3.285	0	0.006	0.016	0.000	0.005	0.005	1.015	1.374	0.767	1.056	0.171
Track_653	653	NaN	NaN	20	0	0	0	0	0	4560.190	0.000	4560.190	4.059	653	408.678	6.283	0	0.005	0.009	0.002	0.006	0.002	0.720	0.900	0.480	0.739	0.114
Track_654	654	NaN	NaN	11	0	0	0	0	0	2400.100	0.000	2400.100	4.936	654	246.184	6.030	0	0.007	0.012	0.001	0.008	0.003	0.990	1.403	0.431	1.052	0.321
Track_655	655	NaN	NaN	17	0	0	0	0	0	3840.160	0.000	3840.160	8.477	655	166.453	3.177	0	0.007	0.018	0.002	0.007	0.004	1.247	1.717	0.310	1.359	0.392
Track_656	656	NaN	NaN	15	0	0	0	0	0	3360.140	0.000	3360.140	13.456	656	99.217	5.264	0	0.008	0.016	0.003	0.006	0.005	0.731	1.301	0.238	0.779	0.335
Track_657	657	NaN	NaN	52	0	0	0	0	0	12240.510	0.000	12240.510	5.225	657	213.614	6.026	0	0.008	0.027	0.000	0.007	0.005	1.041	1.582	0.285	1.071	0.357
Track_658	658	NaN	NaN	24	0	0	0	0	0	5520.230	0.000	5520.230	8.436	658	438.993	5.752	0	0.008	0.020	0.002	0.008	0.005	1.166	1.507	0.706	1.213	0.201
Track_659	659	NaN	NaN	5	0	0	0	0	0	960.040	0.000	960.040	1.778	659	311.574	7.952	0	0.008	0.012	0.005	0.010	0.003	0.868	0.958	0.815	0.839	0.057
Track_660	660	NaN	NaN	28	0	0	0	0	0	6480.270	0.000	6480.270	22.681	660	111.412	1.038	0	0.007	0.022	0.000	0.004	0.006	0.856	1.665	0.348	0.836	0.283
Track_661	661	NaN	NaN	10	0	0	0	0	0	2160.090	0.000	2160.090	11.306	661	180.744	0.521	0	0.012	0.021	0.002	0.013	0.006	0.430	0.590	0.273	0.432	0.100
Track_662	662	NaN	NaN	11	0	0	0	0	0	2400.100	0.000	2400.100	7.150	662	136.270	0.745	0	0.006	0.029	0.000	0.003	0.008	0.825	1.318	0.239	0.878	0.335
Track_663	663	NaN	NaN	4	0	0	0	0	0	720.030	0.000	720.030	2.625	663	159.845	0.000	0	0.005	0.010	0.002	0.003	0.005	1.074	1.490	0.299	1.273	0.458
Track_664	664	NaN	NaN	7	0	0	0	0	0	1440.060	0.000	1440.060	9.893	664	283.856	0.000	0	0.009	0.020	0.003	0.010	0.007	0.895	1.374	0.247	1.217	0.443
Track_665	665	NaN	NaN	6	0	0	0	0	0	1200.050	0.000	1200.050	1.211	665	222.818	0.000	0	0.005	0.009	0.003	0.004	0.003	1.050	1.441	0.449	1.190	0.370
Track_666	666	NaN	NaN	5	0	0	0	0	0	960.040	0.000	960.040	0.202	666	253.491	0.000	0	0.005	0.010	0.003	0.004	0.003	1.012	1.261	0.714	0.943	0.206
Track_667	667	NaN	NaN	3	0	0	0	0	0	480.020	0.000	480.020	2.221	667	426.591	0.000	0	0.005	0.006	0.003	0.006	0.002	1.211	1.452	0.733	1.449	0.338
Track_668	668	NaN	NaN	16	0	0	0	0	0	3600.150	240.010	3840.160	12.315	668	348.929	3.224	0	0.010	0.042	5.449E-4	0.007	0.010	1.136	1.689	0.345	1.192	0.334
Track_669	669	NaN	NaN	4	0	0	0	0	0	720.030	0.000	720.030	6.259	669	377.633	0.000	0	0.009	0.013	0.004	0.009	0.004	0.546	0.819	0.312	0.572	0.183
Track_670	670	NaN	NaN	17	0	0	0	0	0	3840.160	0.000	3840.160	1.442	670	326.801	18.837	0	0.006	0.025	0.002	0.004	0.006	0.559	0.925	0.265	0.514	0.188
Track_671	671	NaN	NaN	3	0	0	0	0	0	480.020	0.000	480.020	2.986	671	159.919	19.668	0	0.006	0.009	0.004	0.009	0.004	0.420	0.445	0.390	0.427	0.023
Track_672	672	NaN	NaN	4	0	0	0	0	0	720.030	0.000	720.030	1.043	672	300.961	19.418	0	0.003	0.006	4.631E-4	0.002	0.003	0.815	1.019	0.679	0.811	0.127
Track_673	673	NaN	NaN	58	0	0	0	0	0	13680.570	0.000	13680.570	50.187	673	444.419	25.803	0	0.007	0.032	0.002	0.006	0.004	0.923	1.282	0.263	0.956	0.193
Track_674	674	NaN	NaN	35	0	0	0	0	0	8160.340	0.000	8160.340	30.885	674	95.816	20.202	0	0.008	0.020	3.769E-4	0.007	0.005	1.284	1.606	0.534	1.327	0.219
Track_675	675	NaN	NaN	89	0	0	0	0	0	21120.880	0.000	21120.880	20.705	675	231.738	22.842	0	0.008	0.020	0.001	0.007	0.004	0.840	1.386	0.246	0.797	0.287
Track_676	676	NaN	NaN	8	0	0	0	0	0	1680.070	0.000	1680.070	8.208	676	107.892	19.795	0	0.011	0.020	0.004	0.009	0.006	0.846	1.266	0.388	1.022	0.345
Track_677	677	NaN	NaN	95	0	0	0	0	0	22560.940	0.000	22560.940	66.091	677	345.118	45.664	0	0.008	0.045	0.001	0.007	0.006	1.116	1.606	0.247	1.277	0.387
Track_678	678	NaN	NaN	2	0	0	0	0	0	240.010	240.010	480.020	0.792	678	390.081	21.988	0	0.003	0.003	0.003	0.003	NaN	0.291	0.300	0.283	0.300	0.008
Track_679	679	NaN	NaN	54	0	0	0	0	0	12720.530	0.000	12720.530	29.341	679	424.148	28.214	0	0.007	0.021	6.663E-4	0.006	0.004	0.730	1.128	0.268	0.744	0.169
Track_680	680	NaN	NaN	107	0	0	0	0	0	25441.060	0.000	25441.060	78.553	680	359.197	38.327	0	0.009	0.032	0.001	0.008	0.007	1.090	1.705	0.256	1.217	0.394
Track_681	681	NaN	NaN	7	0	0	0	0	0	1440.060	0.000	1440.060	4.568	681	395.205	22.796	0	0.005	0.009	4.708E-4	0.006	0.003	1.209	1.516	0.867	1.340	0.235
Track_682	682	NaN	NaN	27	0	0	0	0	0	6240.260	0.000	6240.260	8.548	682	311.697	18.486	0	0.007	0.031	8.341E-4	0.006	0.006	0.906	1.331	0.412	0.933	0.225
Track_683	683	NaN	NaN	4	0	0	0	0	0	720.030	0.000	720.030	6.641	683	76.363	21.760	0	0.011	0.015	0.008	0.011	0.004	0.330	0.405	0.251	0.352	0.056
Track_684	684	NaN	NaN	30	0	0	0	0	0	6960.290	0.000	6960.290	14.200	684	190.813	24.671	0	0.006	0.014	4.115E-4	0.005	0.003	0.497	0.716	0.262	0.493	0.110
Track_685	685	NaN	NaN	7	0	0	0	0	0	1440.060	0.000	1440.060	9.396	685	291.143	23.457	0	0.009	0.018	0.004	0.007	0.005	0.761	0.894	0.639	0.809	0.099
Track_686	686	NaN	NaN	70	0	0	0	0	0	16560.690	0.000	16560.690	74.702	686	429.301	41.120	0	0.009	0.040	4.815E-4	0.007	0.006	0.849	1.525	0.292	0.847	0.311
Track_687	687	NaN	NaN	24	0	0	0	0	0	5520.230	0.000	5520.230	8.144	687	409.782	20.342	0	0.008	0.025	7.088E-4	0.006	0.007	1.035	1.695	0.469	1.079	0.276
Track_688	688	NaN	NaN	18	0	0	0	0	0	4080.170	240.010	4320.180	0.597	688	336.190	22.741	0	0.005	0.012	0.002	0.005	0.003	0.810	1.234	0.249	0.977	0.281
Track_689	689	NaN	NaN	34	0	0	0	0	0	7920.330	0.000	7920.330	14.788	689	180.828	27.112	0	0.007	0.020	5.445E-4	0.007	0.004	0.461	0.650	0.278	0.463	0.096
Track_690	690	NaN	NaN	28	0	0	0	0	0	6480.270	0.000	6480.270	18.773	690	157.216	18.570	0	0.007	0.021	0.002	0.006	0.004	0.958	1.254	0.557	0.977	0.195
Track_691	691	NaN	NaN	12	0	0	0	0	0	2640.110	0.000	2640.110	6.816	691	218.834	23.269	0	0.008	0.017	0.001	0.007	0.005	0.553	0.689	0.423	0.558	0.060
Track_692	692	NaN	NaN	16	0	0	0	0	0	3600.150	0.000	3600.150	14.531	692	113.819	18.740	0	0.010	0.034	0.003	0.009	0.008	1.010	1.462	0.325	1.068	0.332
Track_693	693	NaN	NaN	20	0	0	0	0	0	4560.190	0.000	4560.190	11.064	693	275.817	22.231	0	0.007	0.015	0.001	0.007	0.004	1.108	1.280	0.582	1.164	0.175
Track_694	694	NaN	NaN	126	0	0	0	0	0	30001.250	0.000	30001.250	89.622	694	343.500	49.038	0	0.009	0.059	4.499E-4	0.007	0.008	1.042	1.626	0.252	1.097	0.407
Track_695	695	NaN	NaN	28	0	0	0	0	0	6480.270	0.000	6480.270	16.062	695	108.388	22.462	0	0.008	0.018	0.001	0.007	0.005	1.360	1.783	0.911	1.408	0.210
Track_696	696	NaN	NaN	46	0	0	0	0	0	10800.450	0.000	10800.450	25.771	696	401.927	38.255	0	0.008	0.022	0.001	0.007	0.004	1.080	1.462	0.240	1.110	0.239
Track_697	697	NaN	NaN	17	0	0	0	0	0	3840.160	0.000	3840.160	6.615	697	435.813	24.998	0	0.008	0.054	0.001	0.005	0.013	0.786	1.074	0.413	0.832	0.218
Track_698	698	NaN	NaN	44	0	0	0	0	0	10320.430	0.000	10320.430	45.109	698	82.516	30.812	0	0.009	0.032	0.001	0.008	0.006	0.904	1.549	0.244	1.059	0.468
Track_699	699	NaN	NaN	34	0	0	0	0	0	7920.330	0.000	7920.330	13.154	699	259.762	29.235	0	0.008	0.024	0.002	0.008	0.005	0.939	1.447	0.262	0.962	0.292
Track_700	700	NaN	NaN	15	0	0	0	0	0	3360.140	0.000	3360.140	4.916	700	227.185	6.231	0	0.007	0.015	0.002	0.007	0.004	0.788	1.113	0.309	0.834	0.233
Track_701	701	NaN	NaN	9	0	0	0	0	0	1920.080	240.010	2160.090	5.077	701	119.268	7.270	0	0.007	0.013	0.002	0.008	0.003	1.008	1.160	0.715	1.006	0.130
Track_702	702	NaN	NaN	10	0	0	0	0	0	2160.090	0.000	2160.090	8.634	702	339.373	4.333	0	0.008	0.020	0.002	0.007	0.005	0.927	1.161	0.721	0.979	0.129
Track_703	703	NaN	NaN	48	0	0	0	0	0	11280.470	0.000	11280.470	20.570	703	252.155	4.551	0	0.009	0.023	8.412E-4	0.007	0.006	0.824	1.462	0.333	0.786	0.282
Track_704	704	NaN	NaN	71	0	0	0	0	0	16800.700	0.000	16800.700	24.641	704	373.904	5.743	0	0.009	0.051	0.000	0.007	0.008	0.766	1.373	0.268	0.717	0.275
Track_705	705	NaN	NaN	8	0	0	0	0	0	1680.070	240.010	1920.080	3.167	705	289.595	10.164	0	0.007	0.013	0.001	0.007	0.004	0.651	0.828	0.420	0.740	0.131
Track_706	706	NaN	NaN	19	0	0	0	0	0	4320.180	0.000	4320.180	20.213	706	424.426	9.975	0	0.008	0.020	0.002	0.007	0.005	1.093	1.239	0.894	1.085	0.099
Track_707	707	NaN	NaN	19	0	0	0	0	0	4320.180	0.000	4320.180	18.274	707	307.810	8.689	0	0.007	0.027	0.001	0.005	0.006	1.067	1.424	0.412	1.176	0.272
Track_708	708	NaN	NaN	10	0	0	0	0	0	2160.090	0.000	2160.090	4.094	708	387.390	11.439	0	0.006	0.011	0.002	0.007	0.003	1.132	1.391	0.783	1.127	0.167
Track_709	709	NaN	NaN	10	0	0	0	0	0	2160.090	0.000	2160.090	7.283	709	236.282	9.374	0	0.007	0.013	0.003	0.008	0.003	1.119	1.282	0.935	1.114	0.108
Track_710	710	NaN	NaN	67	0	0	0	0	0	15840.660	0.000	15840.660	34.012	710	398.143	16.111	0	0.007	0.031	8.790E-4	0.006	0.005	1.237	1.576	0.418	1.276	0.222
Track_711	711	NaN	NaN	52	0	0	0	0	0	12240.510	0.000	12240.510	14.665	711	171.042	15.743	0	0.007	0.022	8.095E-4	0.007	0.005	0.603	1.049	0.249	0.548	0.215
Track_712	712	NaN	NaN	33	0	0	0	0	0	7680.320	0.000	7680.320	21.381	712	344.763	22.456	0	0.007	0.013	0.002	0.007	0.003	1.057	1.483	0.230	1.027	0.276
Track_713	713	NaN	NaN	51	0	0	0	0	0	12000.500	0.000	12000.500	8.592	713	185.147	10.848	0	0.008	0.035	2.558E-4	0.005	0.007	0.534	0.893	0.238	0.510	0.164
Track_714	714	NaN	NaN	3	0	0	0	0	0	480.020	0.000	480.020	7.923	714	106.632	12.389	0	0.017	0.027	0.006	0.027	0.015	0.703	1.106	0.232	0.772	0.360
Track_715	715	NaN	NaN	84	0	0	0	0	0	19920.830	0.000	19920.830	53.761	715	423.139	20.085	0	0.009	0.026	1.029E-4	0.008	0.006	0.894	1.376	0.344	0.925	0.243
Track_716	716	NaN	NaN	19	0	0	0	0	0	4320.180	0.000	4320.180	5.605	716	177.232	15.772	0	0.010	0.057	0.003	0.008	0.012	0.480	0.570	0.365	0.504	0.069
Track_717	717	NaN	NaN	5	0	0	0	0	0	960.040	0.000	960.040	3.609	717	375.615	14.773	0	0.006	0.011	0.002	0.009	0.005	0.876	1.135	0.668	0.820	0.168
Track_718	718	NaN	NaN	20	0	0	0	0	0	4560.190	0.000	4560.190	12.368	718	139.919	10.900	0	0.007	0.016	0.001	0.006	0.004	1.312	1.484	0.945	1.363	0.144
Track_719	719	NaN	NaN	20	0	0	0	0	0	4560.190	0.000	4560.190	12.464	719	401.474	17.932	0	0.008	0.043	0.001	0.006	0.009	0.970	1.400	0.515	0.994	0.227
Track_720	720	NaN	NaN	18	0	0	0	0	0	4080.170	0.000	4080.170	5.802	720	449.514	13.800	0	0.007	0.018	7.060E-4	0.007	0.005	1.126	1.383	0.828	1.128	0.158
Track_721	721	NaN	NaN	43	0	0	0	0	0	10080.420	0.000	10080.420	17.308	721	159.818	14.226	0	0.008	0.020	3.632E-4	0.007	0.005	1.080	1.464	0.587	1.076	0.216
Track_722	722	NaN	NaN	29	0	0	0	0	0	6720.280	0.000	6720.280	9.364	722	275.688	13.391	0	0.008	0.023	0.003	0.007	0.005	0.956	1.324	0.409	0.969	0.234
Track_723	723	NaN	NaN	52	0	0	0	0	0	12240.510	0.000	12240.510	11.937	723	370.541	10.856	0	0.008	0.045	5.516E-4	0.006	0.007	0.798	1.292	0.274	0.822	0.248
Track_724	724	NaN	NaN	5	0	0	0	0	0	960.040	0.000	960.040	9.211	724	98.957	15.721	0	0.014	0.027	0.003	0.014	0.010	0.873	1.121	0.503	0.913	0.202
Track_725	725	NaN	NaN	40	0	0	0	0	0	9360.390	0.000	9360.390	22.361	725	323.041	8.455	0	0.008	0.048	6.925E-4	0.006	0.009	0.840	1.610	0.237	0.820	0.327
Track_726	726	NaN	NaN	3	0	0	0	0	0	480.020	240.010	720.030	7.050	726	250.397	19.457	0	0.017	0.025	0.009	0.025	0.011	0.435	0.482	0.409	0.414	0.033
Track_727	727	NaN	NaN	11	0	0	0	0	0	2400.100	0.000	2400.100	12.298	727	110.528	14.806	0	0.015	0.057	0.004	0.008	0.017	0.493	0.686	0.285	0.483	0.113
Track_728	728	NaN	NaN	37	0	0	0	0	0	8640.360	0.000	8640.360	16.059	728	293.406	16.100	0	0.008	0.025	5.048E-4	0.006	0.005	1.040	1.482	0.577	1.062	0.256
Track_729	729	NaN	NaN	9	0	0	0	0	0	1920.080	0.000	1920.080	4.981	729	418.222	19.544	0	0.005	0.009	0.002	0.005	0.002	0.737	1.045	0.375	0.810	0.207
Track_730	730	NaN	NaN	31	0	0	0	0	0	7200.300	480.020	7680.320	13.223	730	121.461	73.360	0	0.009	0.042	0.002	0.006	0.008	0.589	1.167	0.282	0.535	0.206
Track_731	731	NaN	NaN	25	0	0	0	0	0	5760.240	720.030	6480.270	24.209	731	506.798	73.484	0	0.007	0.014	8.093E-4	0.008	0.004	0.642	1.002	0.232	0.633	0.204
Track_732	732	NaN	NaN	22	0	0	0	0	0	5040.210	0.000	5040.210	14.800	732	280.476	77.386	0	0.010	0.037	0.001	0.009	0.008	0.964	1.272	0.507	1.014	0.194
Track_733	733	NaN	NaN	23	0	0	0	0	0	5280.220	0.000	5280.220	3.384	733	363.725	72.695	0	0.008	0.036	2.621E-4	0.006	0.008	0.545	1.201	0.244	0.481	0.257
Track_734	734	NaN	NaN	9	0	0	0	0	0	1920.080	1200.050	3120.130	1.549	734	449.484	72.677	0	0.013	0.031	0.003	0.011	0.010	0.568	0.772	0.287	0.680	0.185
Track_735	735	NaN	NaN	13	0	0	0	0	0	2880.120	960.040	3840.160	17.175	735	137.075	77.897	0	0.010	0.060	0.002	0.006	0.016	0.428	0.734	0.285	0.414	0.125
Track_736	736	NaN	NaN	8	0	0	0	0	0	1680.070	480.020	2160.090	6.025	736	269.508	75.417	0	0.008	0.014	0.002	0.007	0.004	0.827	1.128	0.624	0.835	0.177
Track_737	737	NaN	NaN	15	0	0	0	0	0	3360.140	720.030	4080.170	3.002	737	269.554	60.139	0	0.010	0.023	0.003	0.009	0.005	0.824	1.129	0.431	0.907	0.231
Track_738	738	NaN	NaN	8	0	0	0	0	0	1680.070	960.040	2640.110	6.828	738	353.725	63.397	0	0.008	0.014	0.005	0.008	0.003	0.523	0.599	0.235	0.569	0.113
Track_739	739	NaN	NaN	18	0	0	0	0	0	4080.170	720.030	4800.200	8.085	739	97.580	65.210	0	0.007	0.025	8.327E-4	0.005	0.006	0.458	0.907	0.250	0.438	0.164
Track_740	740	NaN	NaN	83	0	0	0	0	0	19680.820	960.040	20640.860	83.490	740	269.024	106.236	0	0.008	0.051	8.870E-4	0.007	0.006	0.957	1.464	0.297	0.961	0.272
Track_741	741	NaN	NaN	38	0	0	0	0	0	8880.370	480.020	9360.390	34.615	741	493.197	75.665	0	0.007	0.018	6.948E-4	0.006	0.004	0.967	1.699	0.258	1.037	0.321
Track_742	742	NaN	NaN	7	0	0	0	0	0	1440.060	960.040	2400.100	1.049	742	320.308	88.169	0	0.005	0.007	0.002	0.006	0.002	0.609	0.919	0.335	0.720	0.228
Track_743	743	NaN	NaN	41	0	0	0	0	0	9600.400	480.020	10080.420	4.924	743	213.546	86.869	0	0.007	0.021	0.002	0.006	0.004	0.645	1.123	0.310	0.626	0.161
Track_744	744	NaN	NaN	5	0	0	0	0	0	960.040	480.020	1440.060	5.860	744	49.494	87.780	0	0.007	0.009	0.005	0.007	0.002	0.313	0.408	0.260	0.298	0.050
Track_745	745	NaN	NaN	5	0	0	0	0	0	960.040	480.020	1440.060	2.617	745	523.070	87.728	0	0.006	0.011	1.774E-4	0.008	0.005	0.420	0.559	0.274	0.446	0.111
Track_746	746	NaN	NaN	16	0	0	0	0	0	3600.150	720.030	4320.180	32.911	746	166.837	86.543	0	0.013	0.029	0.003	0.008	0.008	1.426	1.691	0.857	1.442	0.177
Track_747	747	NaN	NaN	4	0	0	0	0	0	720.030	1200.050	1920.080	2.000	747	339.534	93.915	0	0.015	0.019	0.010	0.016	0.004	0.446	0.617	0.237	0.521	0.141
Track_748	748	NaN	NaN	114	0	0	0	0	0	27121.130	720.030	27841.160	52.813	748	371.384	97.666	0	0.006	0.018	1.973E-4	0.006	0.004	0.867	1.385	0.248	0.944	0.285
Track_749	749	NaN	NaN	47	0	0	0	0	0	11040.460	1200.050	12240.510	18.207	749	207.535	75.028	0	0.008	0.024	9.962E-4	0.007	0.005	0.813	1.370	0.327	0.705	0.318
Track_750	750	NaN	NaN	50	0	0	0	0	0	11760.490	480.020	12240.510	22.758	750	217.816	79.170	0	0.007	0.037	4.768E-4	0.006	0.006	0.755	1.335	0.439	0.769	0.178
Track_751	751	NaN	NaN	22	0	0	0	0	0	5040.210	720.030	5760.240	16.770	751	272.112	106.127	0	0.007	0.017	0.002	0.006	0.004	1.177	1.406	0.571	1.299	0.268
Track_752	752	NaN	NaN	20	0	0	0	0	0	4560.190	480.020	5040.210	12.673	752	318.623	109.395	0	0.009	0.019	0.002	0.008	0.005	0.633	0.982	0.317	0.643	0.205
Track_753	753	NaN	NaN	11	0	0	0	0	0	2400.100	0.000	2400.100	18.844	753	184.169	104.098	0	0.015	0.051	0.002	0.012	0.014	0.679	1.018	0.342	0.757	0.201
Track_754	754	NaN	NaN	3	0	0	0	0	0	480.020	960.040	1440.060	3.096	754	360.077	105.970	0	0.009	0.009	0.009	0.009	2.493E-4	0.423	0.497	0.352	0.421	0.059
Track_755	755	NaN	NaN	14	0	0	0	0	0	3120.130	960.040	4080.170	4.120	755	173.136	107.424	0	0.009	0.022	0.001	0.007	0.006	0.681	0.957	0.340	0.749	0.185
Track_756	756	NaN	NaN	12	0	0	0	0	0	2640.110	720.030	3360.140	0.935	756	124.884	107.999	0	0.008	0.020	0.004	0.006	0.005	0.473	0.776	0.236	0.412	0.209
Track_757	757	NaN	NaN	6	0	0	0	0	0	1200.050	720.030	1920.080	1.781	757	137.453	93.982	0	0.005	0.010	0.002	0.004	0.003	0.468	0.594	0.336	0.496	0.093
Track_758	758	NaN	NaN	20	0	0	0	0	0	4560.190	1200.050	5760.240	10.486	758	81.781	96.521	0	0.006	0.012	0.002	0.006	0.003	0.523	0.793	0.263	0.519	0.191
Track_759	759	NaN	NaN	22	0	0	0	0	0	5040.210	0.000	5040.210	21.608	759	296.653	102.206	0	0.016	0.061	0.001	0.008	0.018	0.575	0.974	0.238	0.629	0.214
Track_760	760	NaN	NaN	12	0	0	0	0	0	2640.110	480.020	3120.130	13.328	760	366.600	94.177	0	0.010	0.016	0.003	0.009	0.004	0.601	0.945	0.355	0.602	0.168
Track_761	761	NaN	NaN	2	0	0	0	0	0	240.010	1200.050	1440.060	0.508	761	474.194	97.491	0	0.002	0.002	0.002	0.002	NaN	0.295	0.299	0.292	0.299	0.004
Track_762	762	NaN	NaN	10	0	0	0	0	0	2160.090	720.030	2880.120	10.496	762	485.465	102.116	0	0.007	0.011	0.002	0.008	0.003	0.631	0.835	0.248	0.708	0.176
Track_763	763	NaN	NaN	81	0	0	0	0	0	19200.800	720.030	19920.830	103.244	763	261.190	172.883	0	0.011	0.049	1.417E-4	0.009	0.008	0.594	1.278	0.242	0.569	0.227
Track_764	764	NaN	NaN	45	0	0	0	0	0	10560.440	480.020	11040.460	20.011	764	175.648	116.885	0	0.008	0.031	9.885E-4	0.007	0.006	0.508	0.723	0.244	0.510	0.121
Track_765	765	NaN	NaN	23	0	0	0	0	0	5280.220	480.020	5760.240	2.214	765	356.517	117.639	0	0.005	0.010	9.425E-5	0.005	0.003	0.759	1.168	0.298	0.791	0.187
Track_766	766	NaN	NaN	13	0	0	0	0	0	2880.120	1200.050	4080.170	6.645	766	113.289	120.563	0	0.006	0.022	4.657E-4	0.006	0.006	0.507	0.917	0.233	0.399	0.233
Track_767	767	NaN	NaN	20	0	0	0	0	0	4560.190	1200.050	5760.240	11.742	767	345.325	114.644	0	0.007	0.012	7.629E-4	0.007	0.003	0.847	1.171	0.500	0.924	0.200
Track_768	768	NaN	NaN	4	0	0	0	0	0	720.030	720.030	1440.060	5.023	768	236.845	122.406	0	0.007	0.014	0.001	0.006	0.006	0.416	0.589	0.233	0.586	0.171
Track_769	769	NaN	NaN	38	0	0	0	0	0	8880.370	480.020	9360.390	35.779	769	305.417	136.305	0	0.008	0.015	0.002	0.008	0.004	0.878	1.344	0.318	0.907	0.261
Track_770	770	NaN	NaN	19	0	0	0	0	0	4320.180	480.020	4800.200	36.597	770	273.513	136.474	0	0.012	0.053	0.002	0.013	0.012	0.555	0.839	0.287	0.558	0.151
Track_771	771	NaN	NaN	13	0	0	0	0	0	2880.120	720.030	3600.150	4.191	771	81.432	126.012	0	0.005	0.008	7.350E-4	0.006	0.003	0.371	0.493	0.239	0.382	0.070
Track_772	772	NaN	NaN	41	0	0	0	0	0	9600.400	720.030	10320.430	19.596	772	165.388	112.071	0	0.007	0.017	2.850E-4	0.005	0.005	0.562	0.876	0.319	0.539	0.131
Track_773	773	NaN	NaN	10	0	0	0	0	0	2160.090	960.040	3120.130	7.927	773	419.934	113.513	0	0.014	0.028	0.003	0.015	0.009	0.898	1.089	0.598	0.955	0.159
Track_774	774	NaN	NaN	7	0	0	0	0	0	1440.060	480.020	1920.080	4.720	774	112.422	116.808	0	0.005	0.009	0.003	0.005	0.002	0.474	0.656	0.319	0.405	0.125
Track_775	775	NaN	NaN	18	0	0	0	0	0	4080.170	960.040	5040.210	14.812	775	505.361	118.160	0	0.009	0.049	0.001	0.006	0.011	1.047	1.352	0.445	1.090	0.217
Track_776	776	NaN	NaN	48	0	0	0	0	0	11280.470	960.040	12240.510	19.377	776	198.273	115.547	0	0.007	0.020	7.993E-4	0.006	0.004	0.670	1.113	0.387	0.673	0.190
Track_777	777	NaN	NaN	19	0	0	0	0	0	4320.180	720.030	5040.210	5.661	777	98.485	141.308	0	0.006	0.010	0.001	0.006	0.003	0.715	1.145	0.230	0.848	0.300
Track_778	778	NaN	NaN	17	0	0	0	0	0	3840.160	960.040	4800.200	25.218	778	225.212	150.860	0	0.011	0.027	0.001	0.008	0.009	0.711	1.285	0.391	0.661	0.256
Track_779	779	NaN	NaN	9	0	0	0	0	0	1920.080	1200.050	3120.130	6.774	779	200.547	136.721	0	0.010	0.019	0.004	0.010	0.005	0.557	0.703	0.372	0.574	0.109
Track_780	780	NaN	NaN	46	0	0	0	0	0	10800.450	1200.050	12000.500	20.507	780	367.202	155.884	0	0.011	0.051	6.500E-4	0.009	0.009	1.056	1.475	0.402	1.046	0.193
Track_781	781	NaN	NaN	52	0	0	0	0	0	12240.510	480.020	12720.530	29.561	781	290.462	163.164	0	0.009	0.031	4.833E-4	0.008	0.006	0.934	1.574	0.326	0.903	0.301
Track_782	782	NaN	NaN	46	0	0	0	0	0	10800.450	480.020	11280.470	22.820	782	353.970	134.651	0	0.011	0.042	0.002	0.009	0.007	0.750	1.203	0.256	0.790	0.259
Track_783	783	NaN	NaN	48	0	0	0	0	0	11280.470	480.020	11760.490	16.310	783	185.342	134.651	0	0.009	0.027	0.001	0.007	0.006	0.605	1.085	0.238	0.615	0.196
Track_784	784	NaN	NaN	10	0	0	0	0	0	2160.090	1200.050	3360.140	2.473	784	292.485	158.375	0	0.008	0.014	0.003	0.007	0.003	0.932	1.591	0.233	0.990	0.499
Track_785	785	NaN	NaN	3	0	0	0	0	0	480.020	1200.050	1680.070	8.339	785	244.445	146.503	0	0.019	0.028	0.010	0.028	0.013	0.339	0.501	0.238	0.277	0.116
Track_786	786	NaN	NaN	12	0	0	0	0	0	2640.110	0.000	2640.110	14.666	786	500.144	140.126	0	0.019	0.058	2.496E-4	0.008	0.022	0.402	0.614	0.237	0.441	0.120
Track_787	787	NaN	NaN	110	0	0	0	0	0	26161.090	1200.050	27361.140	80.994	787	241.837	198.888	0	0.010	0.033	6.962E-4	0.008	0.007	0.758	1.216	0.248	0.785	0.230
Track_788	788	NaN	NaN	17	0	0	0	0	0	3840.160	720.030	4560.190	11.139	788	39.249	149.388	0	0.007	0.038	8.034E-4	0.005	0.009	0.377	0.552	0.231	0.360	0.092
Track_789	789	NaN	NaN	33	0	0	0	0	0	7680.320	720.030	8400.350	36.664	789	239.095	163.084	0	0.010	0.020	0.001	0.010	0.004	0.642	1.141	0.252	0.475	0.284
Track_790	790	NaN	NaN	3	0	0	0	0	0	480.020	1200.050	1680.070	0.968	790	320.702	173.167	0	0.004	0.005	0.002	0.005	0.002	0.335	0.369	0.298	0.336	0.029
Track_791	791	NaN	NaN	30	0	0	0	0	0	6960.290	960.040	7920.330	21.973	791	111.589	178.909	0	0.011	0.048	0.004	0.011	0.008	0.531	0.836	0.263	0.531	0.152
Track_792	792	NaN	NaN	2	0	0	0	0	0	240.010	1200.050	1440.060	3.816	792	354.758	178.056	0	0.016	0.016	0.016	0.016	NaN	0.835	0.846	0.824	0.846	0.011
Track_793	793	NaN	NaN	48	0	0	0	0	0	11280.470	960.040	12240.510	23.594	793	149.425	173.911	0	0.010	0.055	5.772E-4	0.008	0.009	0.558	1.194	0.243	0.546	0.205
Track_794	794	NaN	NaN	2	0	0	0	0	0	240.010	1200.050	1440.060	0.930	794	536.232	177.576	0	0.004	0.004	0.004	0.004	NaN	0.631	0.696	0.567	0.696	0.065
Track_795	795	NaN	NaN	21	0	0	0	0	0	4800.200	0.000	4800.200	5.010	795	504.929	190.137	0	0.011	0.052	9.684E-4	0.010	0.011	0.639	1.400	0.326	0.533	0.301
Track_796	796	NaN	NaN	7	0	0	0	0	0	1440.060	1200.050	2640.110	5.290	796	182.467	179.468	0	0.007	0.008	0.006	0.007	7.171E-4	0.652	0.841	0.330	0.729	0.160
Track_797	797	NaN	NaN	19	0	0	0	0	0	4320.180	1200.050	5520.230	12.227	797	288.711	183.642	0	0.011	0.049	0.001	0.009	0.011	0.828	1.266	0.302	0.854	0.267
Track_798	798	NaN	NaN	58	0	0	0	0	0	13680.570	480.020	14160.590	40.364	798	344.166	193.355	0	0.009	0.025	0.003	0.008	0.004	1.043	1.554	0.277	1.040	0.283
Track_799	799	NaN	NaN	4	0	0	0	0	0	720.030	960.040	1680.070	3.200	799	372.436	185.668	0	0.012	0.014	0.009	0.012	0.003	0.246	0.269	0.232	0.247	0.014
Track_800	800	NaN	NaN	4	0	0	0	0	0	720.030	1200.050	1920.080	5.721	800	499.549	166.229	0	0.009	0.012	0.007	0.008	0.003	0.344	0.368	0.308	0.357	0.023
Track_801	801	NaN	NaN	45	0	0	0	0	0	10560.440	960.040	11520.480	25.788	801	458.603	166.497	0	0.013	0.060	0.002	0.011	0.011	0.723	1.301	0.270	0.786	0.253
Track_802	802	NaN	NaN	80	0	0	0	0	0	18960.790	1200.050	20160.840	72.078	802	338.410	190.823	0	0.011	0.062	0.003	0.009	0.009	0.818	1.565	0.250	0.821	0.332
Track_803	803	NaN	NaN	13	0	0	0	0	0	2880.120	960.040	3840.160	5.132	803	146.928	164.718	0	0.009	0.019	0.003	0.009	0.005	0.447	0.877	0.245	0.421	0.186
Track_804	804	NaN	NaN	64	0	0	0	0	0	15120.630	0.000	15120.630	43.030	804	433.459	181.089	0	0.009	0.046	0.001	0.006	0.007	0.797	1.144	0.233	0.892	0.223
Track_805	805	NaN	NaN	34	0	0	0	0	0	7920.330	960.040	8880.370	11.180	805	175.019	168.892	0	0.008	0.021	0.002	0.007	0.005	0.536	0.862	0.237	0.581	0.136
Track_806	806	NaN	NaN	15	0	0	0	0	0	3360.140	1200.050	4560.190	7.830	806	90.607	164.574	0	0.006	0.020	3.363E-4	0.004	0.005	0.466	0.702	0.270	0.475	0.101
Track_807	807	NaN	NaN	18	0	0	0	0	0	4080.170	720.030	4800.200	9.629	807	84.591	200.001	0	0.015	0.046	0.001	0.011	0.012	0.657	1.785	0.235	0.457	0.482
Track_808	808	NaN	NaN	16	0	0	0	0	0	3600.150	720.030	4320.180	20.672	808	485.719	200.786	0	0.013	0.034	0.004	0.011	0.008	0.871	1.310	0.269	0.879	0.289
Track_809	809	NaN	NaN	4	0	0	0	0	0	720.030	720.030	1440.060	2.544	809	542.043	207.162	0	0.004	0.006	0.002	0.005	0.002	0.470	0.624	0.302	0.564	0.129
Track_810	810	NaN	NaN	20	0	0	0	0	0	4560.190	1200.050	5760.240	9.154	810	328.641	204.600	0	0.012	0.033	0.002	0.011	0.008	0.461	1.193	0.280	0.374	0.206
Track_811	811	NaN	NaN	14	0	0	0	0	0	3120.130	960.040	4080.170	21.138	811	279.341	215.951	0	0.011	0.026	0.003	0.008	0.008	0.734	1.276	0.461	0.683	0.235
Track_812	812	NaN	NaN	10	0	0	0	0	0	2160.090	1200.050	3360.140	18.050	812	265.348	222.191	0	0.010	0.019	0.003	0.011	0.006	0.475	0.929	0.231	0.404	0.221
Track_813	813	NaN	NaN	21	0	0	0	0	0	4800.200	960.040	5760.240	22.338	813	229.942	217.677	0	0.011	0.042	0.004	0.008	0.009	0.714	1.121	0.344	0.620	0.246
Track_814	814	NaN	NaN	49	0	0	0	0	0	11520.480	720.030	12240.510	39.250	814	73.199	215.910	0	0.010	0.022	0.002	0.009	0.005	0.640	0.854	0.302	0.656	0.128
Track_815	815	NaN	NaN	15	0	0	0	0	0	3360.140	720.030	4080.170	7.072	815	319.556	187.180	0	0.011	0.045	0.003	0.009	0.010	0.667	0.856	0.446	0.690	0.115
Track_816	816	NaN	NaN	56	0	0	0	0	0	13200.550	1200.050	14400.600	56.441	816	527.830	215.800	0	0.009	0.031	0.003	0.008	0.005	1.109	1.578	0.258	1.221	0.298
Track_817	817	NaN	NaN	19	0	0	0	0	0	4320.180	480.020	4800.200	10.116	817	264.124	190.363	0	0.007	0.015	0.002	0.006	0.004	1.030	1.339	0.618	1.073	0.206
Track_818	818	NaN	NaN	4	0	0	0	0	0	720.030	960.040	1680.070	10.116	818	203.426	194.626	0	0.015	0.017	0.013	0.015	0.002	0.428	0.533	0.314	0.485	0.086
Track_819	819	NaN	NaN	4	0	0	0	0	0	720.030	1200.050	1920.080	7.223	819	224.519	195.296	0	0.010	0.011	0.009	0.010	7.462E-4	0.593	0.677	0.479	0.641	0.075
Track_820	820	NaN	NaN	5	0	0	0	0	0	960.040	720.030	1680.070	3.923	820	535.937	254.973	0	0.011	0.027	0.003	0.007	0.011	0.420	0.543	0.298	0.452	0.088
Track_821	821	NaN	NaN	15	0	0	0	0	0	3360.140	720.030	4080.170	7.117	821	264.842	259.402	0	0.008	0.015	0.002	0.009	0.005	0.362	0.464	0.251	0.356	0.057
Track_822	822	NaN	NaN	3	0	0	0	0	0	480.020	1200.050	1680.070	8.881	822	249.067	226.513	0	0.019	0.021	0.016	0.021	0.004	0.292	0.323	0.235	0.318	0.040
Track_823	823	NaN	NaN	12	0	0	0	0	0	2640.110	1200.050	3840.160	11.958	823	512.765	229.593	0	0.007	0.012	0.002	0.007	0.003	0.627	1.022	0.282	0.660	0.258
Track_824	824	NaN	NaN	5	0	0	0	0	0	960.040	720.030	1680.070	0.977	824	232.151	230.291	0	0.006	0.014	9.646E-4	0.006	0.005	0.290	0.365	0.235	0.288	0.045
Track_825	825	NaN	NaN	25	0	0	0	0	0	5760.240	720.030	6480.270	19.566	825	236.784	225.410	0	0.011	0.024	0.003	0.010	0.006	1.104	1.545	0.463	1.230	0.338
Track_826	826	NaN	NaN	40	0	0	0	0	0	9360.390	0.000	9360.390	45.416	826	254.732	249.033	0	0.014	0.056	0.002	0.010	0.012	0.448	0.812	0.240	0.424	0.128
Track_827	827	NaN	NaN	2	0	0	0	0	0	240.010	1200.050	1440.060	2.561	827	319.914	243.472	0	0.011	0.011	0.011	0.011	NaN	0.296	0.322	0.270	0.322	0.026
Track_828	828	NaN	NaN	33	0	0	0	0	0	7680.320	720.030	8400.350	7.214	828	284.961	1.306	0	0.007	0.023	8.412E-4	0.007	0.005	1.096	1.665	0.285	1.165	0.357
Track_829	829	NaN	NaN	76	0	0	0	0	0	18000.750	960.040	18960.790	27.498	829	194.439	10.549	0	0.008	0.025	0.000	0.007	0.005	0.749	1.386	0.243	0.747	0.345
Track_830	830	NaN	NaN	47	0	0	0	0	0	11040.460	1200.050	12240.510	28.386	830	107.090	20.063	0	0.009	0.055	9.884E-4	0.007	0.008	0.843	1.417	0.307	0.807	0.305
Track_831	831	NaN	NaN	4	0	0	0	0	0	720.030	960.040	1680.070	1.211	831	174.280	0.000	0	0.006	0.009	0.003	0.007	0.003	1.038	1.283	0.573	1.279	0.290
Track_832	832	NaN	NaN	15	0	0	0	0	0	3360.140	960.040	4320.180	2.826	832	232.948	0.526	0	0.010	0.023	0.003	0.011	0.006	1.119	1.386	0.639	1.139	0.202
Track_833	833	NaN	NaN	4	0	0	0	0	0	720.030	720.030	1440.060	4.038	833	259.276	0.000	0	0.011	0.017	0.008	0.008	0.005	0.339	0.380	0.263	0.375	0.047
Track_834	834	NaN	NaN	6	0	0	0	0	0	1200.050	960.040	2160.090	7.049	834	288.812	0.928	0	0.010	0.015	0.008	0.009	0.003	0.937	1.316	0.275	0.984	0.351
Track_835	835	NaN	NaN	4	0	0	0	0	0	720.030	960.040	1680.070	2.221	835	305.962	0.000	0	0.006	0.013	8.412E-4	0.004	0.006	0.822	1.181	0.485	1.065	0.305
Track_836	836	NaN	NaN	20	0	0	0	0	0	4560.190	720.030	5280.220	16.694	836	264.335	2.724	0	0.011	0.026	0.001	0.012	0.006	0.975	1.434	0.417	1.031	0.244
Track_837	837	NaN	NaN	22	0	0	0	0	0	5040.210	720.030	5760.240	6.858	837	209.715	16.622	0	0.011	0.031	0.003	0.007	0.009	0.425	1.008	0.270	0.387	0.184
Track_838	838	NaN	NaN	3	0	0	0	0	0	480.020	1200.050	1680.070	3.375	838	247.999	20.152	0	0.010	0.011	0.008	0.011	0.002	0.367	0.436	0.273	0.392	0.069
Track_839	839	NaN	NaN	5	0	0	0	0	0	960.040	960.040	1920.080	11.797	839	127.214	21.924	0	0.017	0.030	0.007	0.023	0.011	1.032	1.432	0.562	1.051	0.300
Track_840	840	NaN	NaN	60	0	0	0	0	0	14160.590	0.000	14160.590	14.099	840	148.304	37.647	0	0.009	0.050	7.730E-4	0.008	0.007	1.219	1.680	0.409	1.227	0.217
Track_841	841	NaN	NaN	4	0	0	0	0	0	720.030	1200.050	1920.080	1.231	841	150.246	26.276	0	0.005	0.005	0.004	0.005	2.417E-4	0.325	0.424	0.261	0.334	0.063
Track_842	842	NaN	NaN	3	0	0	0	0	0	480.020	1200.050	1680.070	6.855	842	457.539	26.797	0	0.017	0.019	0.015	0.019	0.003	0.761	0.899	0.636	0.748	0.108
Track_843	843	NaN	NaN	25	0	0	0	0	0	5760.240	720.030	6480.270	9.092	843	457.663	11.207	0	0.005	0.012	7.329E-4	0.005	0.003	1.120	1.624	0.732	1.103	0.254
Track_844	844	NaN	NaN	21	0	0	0	0	0	4800.200	960.040	5760.240	1.117	844	146.162	14.800	0	0.006	0.016	0.002	0.005	0.004	1.185	1.531	0.786	1.134	0.203
Track_845	845	NaN	NaN	30	0	0	0	0	0	6960.290	720.030	7680.320	17.605	845	345.708	4.841	0	0.010	0.031	0.002	0.008	0.006	1.054	1.706	0.412	1.054	0.331
Track_846	846	NaN	NaN	30	0	0	0	0	0	6960.290	1200.050	8160.340	24.681	846	304.507	17.117	0	0.008	0.017	0.002	0.007	0.004	0.990	1.507	0.383	0.980	0.308
Track_847	847	NaN	NaN	37	0	0	0	0	0	8640.360	1200.050	9840.410	21.770	847	246.706	18.231	0	0.007	0.047	5.633E-4	0.007	0.008	0.702	1.091	0.257	0.695	0.229
Track_848	848	NaN	NaN	102	0	0	0	0	0	24241.010	720.030	24961.040	114.128	848	432.056	37.006	0	0.011	0.062	6.722E-4	0.009	0.009	1.073	1.850	0.241	1.136	0.409
Track_849	849	NaN	NaN	22	0	0	0	0	0	5040.210	720.030	5760.240	17.464	849	222.232	21.567	0	0.009	0.025	9.469E-4	0.008	0.006	0.483	0.764	0.302	0.449	0.148
Track_850	850	NaN	NaN	22	0	0	0	0	0	5040.210	720.030	5760.240	13.582	850	271.432	11.948	0	0.012	0.052	0.003	0.008	0.012	0.638	1.203	0.252	0.605	0.253
Track_851	851	NaN	NaN	3	0	0	0	0	0	480.020	1200.050	1680.070	2.042	851	86.926	37.357	0	0.006	0.008	0.004	0.008	0.003	0.611	1.002	0.283	0.547	0.297
Track_852	852	NaN	NaN	43	0	0	0	0	0	10080.420	1200.050	11280.470	15.025	852	386.232	42.572	0	0.007	0.018	8.525E-4	0.007	0.004	1.387	1.599	1.062	1.424	0.141
Track_853	853	NaN	NaN	41	0	0	0	0	0	9600.400	720.030	10320.430	34.471	853	83.056	44.249	0	0.008	0.051	0.001	0.007	0.008	1.076	1.817	0.240	1.089	0.469
Track_854	854	NaN	NaN	20	0	0	0	0	0	4560.190	480.020	5040.210	10.204	854	199.093	35.980	0	0.006	0.012	0.001	0.005	0.003	0.546	0.942	0.256	0.514	0.216
Track_855	855	NaN	NaN	74	0	0	0	0	0	17520.730	720.030	18240.760	6.964	855	160.869	30.759	0	0.008	0.055	0.001	0.006	0.008	0.850	1.543	0.265	0.913	0.340
Track_856	856	NaN	NaN	7	0	0	0	0	0	1440.060	1200.050	2640.110	4.691	856	210.837	37.808	0	0.006	0.014	7.475E-4	0.007	0.005	0.332	0.407	0.245	0.334	0.046
Track_857	857	NaN	NaN	3	0	0	0	0	0	480.020	1200.050	1680.070	0.493	857	222.061	42.193	0	0.003	0.004	0.002	0.004	0.001	0.346	0.405	0.235	0.399	0.079
Track_858	858	NaN	NaN	18	0	0	0	0	0	4080.170	720.030	4800.200	19.439	858	311.107	46.123	0	0.015	0.048	0.001	0.007	0.014	0.518	1.181	0.258	0.428	0.291
Track_859	859	NaN	NaN	11	0	0	0	0	0	2400.100	480.020	2880.120	21.850	859	451.921	43.896	0	0.011	0.061	0.002	0.007	0.018	1.169	1.556	0.524	1.222	0.339
Track_860	860	NaN	NaN	32	0	0	0	0	0	7440.310	720.030	8160.340	29.984	860	481.312	51.009	0	0.008	0.015	0.002	0.007	0.003	1.041	1.406	0.278	1.115	0.305
Track_861	861	NaN	NaN	18	0	0	0	0	0	4080.170	960.040	5040.210	10.350	861	278.948	32.248	0	0.014	0.053	0.001	0.009	0.013	0.836	1.014	0.258	0.906	0.202
Track_862	862	NaN	NaN	20	0	0	0	0	0	4560.190	480.020	5040.210	22.966	862	161.475	27.113	0	0.010	0.025	0.002	0.008	0.007	0.425	0.755	0.250	0.372	0.142
Track_863	863	NaN	NaN	5	0	0	0	0	0	960.040	720.030	1680.070	3.284	863	494.206	52.926	0	0.006	0.010	0.003	0.007	0.003	0.424	0.593	0.300	0.386	0.098
Track_864	864	NaN	NaN	33	0	0	0	0	0	7680.320	960.040	8640.360	16.143	864	346.361	59.601	0	0.008	0.031	6.811E-4	0.007	0.006	0.904	1.401	0.261	0.923	0.314
Track_865	865	NaN	NaN	25	0	0	0	0	0	5760.240	720.030	6480.270	6.161	865	68.663	60.067	0	0.008	0.047	6.677E-4	0.007	0.009	1.297	1.800	0.280	1.374	0.419
Track_866	866	NaN	NaN	34	0	0	0	0	0	7920.330	960.040	8880.370	9.118	866	439.501	40.054	0	0.006	0.018	0.002	0.005	0.004	0.872	1.391	0.336	0.878	0.227
Track_867	867	NaN	NaN	25	0	0	0	0	0	5760.240	480.020	6240.260	9.803	867	309.716	44.177	0	0.009	0.037	0.001	0.007	0.009	0.860	1.455	0.335	0.913	0.360
Track_868	868	NaN	NaN	21	0	0	0	0	0	4800.200	720.030	5520.230	13.745	868	69.802	49.254	0	0.008	0.037	2.666E-4	0.006	0.008	0.589	1.238	0.236	0.552	0.312
Track_869	869	NaN	NaN	4	0	0	0	0	0	720.030	480.020	1200.050	1.620	869	506.486	165.752	0	0.006	0.009	0.003	0.006	0.003	0.572	0.679	0.418	0.666	0.107
Track_870	870	NaN	NaN	2	0	0	0	0	0	240.010	960.040	1200.050	2.069	870	108.590	198.655	0	0.009	0.009	0.009	0.009	NaN	0.248	0.264	0.233	0.264	0.016
Track_871	871	NaN	NaN	2	0	0	0	0	0	240.010	960.040	1200.050	1.277	871	40.012	183.820	0	0.005	0.005	0.005	0.005	NaN	0.256	0.277	0.236	0.277	0.020
Track_872	872	NaN	NaN	2	0	0	0	0	0	240.010	960.040	1200.050	1.257	872	260.953	230.203	0	0.005	0.005	0.005	0.005	NaN	0.372	0.426	0.318	0.426	0.054
Track_873	873	NaN	NaN	4	0	0	0	0	0	720.030	480.020	1200.050	2.219	873	137.794	19.153	0	0.008	0.013	0.003	0.009	0.005	0.684	0.772	0.583	0.705	0.068
Track_874	874	NaN	NaN	4	0	0	0	0	0	720.030	480.020	1200.050	10.839	874	226.180	29.064	0	0.018	0.039	0.003	0.013	0.019	0.325	0.364	0.241	0.351	0.049
Track_875	875	NaN	NaN	3	0	0	0	0	0	480.020	720.030	1200.050	2.363	875	324.804	28.310	0	0.007	0.007	0.006	0.007	8.115E-4	0.418	0.497	0.371	0.388	0.056
Track_876	876	NaN	NaN	5	0	0	0	0	0	960.040	720.030	1680.070	13.096	876	62.755	80.893	0	0.017	0.055	0.003	0.007	0.025	0.305	0.386	0.240	0.304	0.053
Track_877	877	NaN	NaN	2	0	0	0	0	0	240.010	960.040	1200.050	2.966	877	323.470	95.115	0	0.012	0.012	0.012	0.012	NaN	0.405	0.502	0.308	0.502	0.097
Track_878	878	NaN	NaN	107	0	0	0	0	0	25441.060	960.040	26401.100	110.504	878	463.335	158.785	0	0.010	0.049	3.085E-4	0.009	0.007	0.917	1.523	0.281	0.941	0.348
Track_879	879	NaN	NaN	42	0	0	0	0	0	9840.410	1680.070	11520.480	52.980	879	340.832	166.896	0	0.011	0.028	7.693E-4	0.011	0.007	1.017	1.791	0.258	1.014	0.326
Track_880	880	NaN	NaN	13	0	0	0	0	0	2880.120	2160.090	5040.210	8.991	880	250.001	153.068	0	0.007	0.018	0.002	0.006	0.004	0.458	0.698	0.249	0.494	0.149
Track_881	881	NaN	NaN	29	0	0	0	0	0	6720.280	1440.060	8160.340	17.860	881	323.870	160.547	0	0.010	0.032	0.001	0.009	0.006	0.526	0.722	0.245	0.572	0.138
Track_882	882	NaN	NaN	15	0	0	0	0	0	3360.140	2160.090	5520.230	13.649	882	307.263	155.954	0	0.008	0.023	0.002	0.008	0.005	0.877	1.111	0.537	0.891	0.160
Track_883	883	NaN	NaN	19	0	0	0	0	0	4320.180	1920.080	6240.260	19.729	883	387.041	149.828	0	0.012	0.040	5.998E-4	0.011	0.009	0.321	0.506	0.246	0.293	0.078
Track_884	884	NaN	NaN	23	0	0	0	0	0	5280.220	1920.080	7200.300	14.919	884	468.011	147.874	0	0.011	0.024	0.001	0.011	0.007	0.540	1.032	0.282	0.506	0.210
Track_885	885	NaN	NaN	4	0	0	0	0	0	720.030	1680.070	2400.100	5.058	885	220.308	135.913	0	0.011	0.025	0.003	0.004	0.013	0.534	0.694	0.260	0.613	0.165
Track_886	886	NaN	NaN	21	0	0	0	0	0	4800.200	1440.060	6240.260	6.831	886	456.700	137.863	0	0.008	0.022	0.003	0.006	0.006	0.489	0.767	0.257	0.468	0.148
Track_887	887	NaN	NaN	5	0	0	0	0	0	960.040	1440.060	2400.100	2.444	887	368.501	141.782	0	0.009	0.012	0.005	0.010	0.003	0.360	0.459	0.262	0.326	0.078
Track_888	888	NaN	NaN	14	0	0	0	0	0	3120.130	1680.070	4800.200	12.726	888	243.642	165.595	0	0.010	0.017	0.002	0.009	0.005	0.632	0.881	0.315	0.678	0.154
Track_889	889	NaN	NaN	21	0	0	0	0	0	4800.200	1680.070	6480.270	37.747	889	281.711	179.299	0	0.012	0.048	0.002	0.010	0.010	0.625	1.195	0.255	0.578	0.250
Track_890	890	NaN	NaN	9	0	0	0	0	0	1920.080	1680.070	3600.150	6.048	890	487.484	167.501	0	0.012	0.028	0.001	0.013	0.009	0.474	1.062	0.251	0.397	0.269
Track_891	891	NaN	NaN	38	0	0	0	0	0	8880.370	2160.090	11040.460	38.945	891	322.154	177.881	0	0.007	0.018	0.002	0.007	0.004	0.959	1.416	0.545	0.993	0.237
Track_892	892	NaN	NaN	9	0	0	0	0	0	1920.080	1440.060	3360.140	6.598	892	399.360	161.005	0	0.015	0.050	0.004	0.006	0.016	0.318	0.407	0.234	0.318	0.055
Track_893	893	NaN	NaN	36	0	0	0	0	0	8400.350	1680.070	10080.420	27.572	893	306.876	174.746	0	0.010	0.056	9.433E-4	0.008	0.009	0.965	1.440	0.351	1.068	0.357
Track_894	894	NaN	NaN	11	0	0	0	0	0	2400.100	1680.070	4080.170	11.112	894	496.450	155.789	0	0.010	0.047	5.266E-4	0.007	0.013	0.349	0.507	0.231	0.327	0.091
Track_895	895	NaN	NaN	37	0	0	0	0	0	8640.360	1920.080	10560.440	11.682	895	184.232	186.849	0	0.012	0.025	0.002	0.011	0.006	0.740	1.260	0.316	0.765	0.259
Track_896	896	NaN	NaN	11	0	0	0	0	0	2400.100	1920.080	4320.180	11.230	896	333.188	181.668	0	0.011	0.031	0.004	0.009	0.008	0.640	1.092	0.281	0.547	0.253
Track_897	897	NaN	NaN	45	0	0	0	0	0	10560.440	1680.070	12240.510	15.580	897	193.056	189.363	0	0.011	0.044	0.002	0.010	0.008	0.521	0.927	0.240	0.513	0.173
Track_898	898	NaN	NaN	7	0	0	0	0	0	1440.060	2160.090	3600.150	8.064	898	296.894	196.762	0	0.010	0.016	0.004	0.011	0.004	0.718	1.109	0.289	0.712	0.241
Track_899	899	NaN	NaN	2	0	0	0	0	0	240.010	2160.090	2400.100	2.406	899	382.834	191.278	0	0.010	0.010	0.010	0.010	NaN	0.301	0.332	0.270	0.332	0.031
Track_900	900	NaN	NaN	7	0	0	0	0	0	1440.060	2160.090	3600.150	11.187	900	322.685	194.611	0	0.012	0.019	0.007	0.013	0.004	0.458	0.720	0.272	0.456	0.146
Track_901	901	NaN	NaN	8	0	0	0	0	0	1680.070	2160.090	3840.160	6.159	901	343.589	195.134	0	0.013	0.024	2.956E-4	0.013	0.009	0.579	0.766	0.396	0.592	0.122
Track_902	902	NaN	NaN	15	0	0	0	0	0	3360.140	1920.080	5280.220	10.160	902	499.055	177.843	0	0.010	0.025	0.003	0.010	0.006	0.993	1.410	0.435	1.072	0.311
Track_903	903	NaN	NaN	8	0	0	0	0	0	1680.070	1920.080	3600.150	14.505	903	516.279	183.259	0	0.011	0.019	0.002	0.011	0.007	1.316	1.520	0.967	1.430	0.190
Track_904	904	NaN	NaN	9	0	0	0	0	0	1920.080	1440.060	3360.140	13.808	904	104.222	221.654	0	0.013	0.024	0.007	0.012	0.006	0.389	0.535	0.290	0.391	0.088
Track_905	905	NaN	NaN	8	0	0	0	0	0	1680.070	1440.060	3120.130	10.168	905	76.273	221.780	0	0.007	0.012	0.004	0.006	0.003	0.414	0.529	0.237	0.485	0.115
Track_906	906	NaN	NaN	21	0	0	0	0	0	4800.200	1680.070	6480.270	15.618	906	263.114	218.797	0	0.009	0.031	0.004	0.008	0.006	0.937	1.512	0.239	1.129	0.417
Track_907	907	NaN	NaN	2	0	0	0	0	0	240.010	2160.090	2400.100	1.189	907	206.154	226.365	0	0.005	0.005	0.005	0.005	NaN	0.314	0.395	0.233	0.395	0.081
Track_908	908	NaN	NaN	10	0	0	0	0	0	2160.090	1920.080	4080.170	15.070	908	294.286	227.804	0	0.009	0.020	0.001	0.009	0.006	0.347	0.451	0.278	0.354	0.059
Track_909	909	NaN	NaN	22	0	0	0	0	0	5040.210	1440.060	6480.270	37.632	909	521.757	242.068	0	0.011	0.027	5.472E-4	0.010	0.007	1.198	1.462	0.607	1.225	0.184
Track_910	910	NaN	NaN	2	0	0	0	0	0	240.010	2160.090	2400.100	3.800	910	494.187	229.386	0	0.016	0.016	0.016	0.016	NaN	0.284	0.292	0.276	0.292	0.008
Track_911	911	NaN	NaN	11	0	0	0	0	0	2400.100	2160.090	4560.190	6.995	911	245.206	230.630	0	0.011	0.021	0.004	0.012	0.006	0.470	0.611	0.306	0.439	0.098
Track_912	912	NaN	NaN	6	0	0	0	0	0	1200.050	1920.080	3120.130	11.903	912	439.517	229.287	0	0.016	0.023	0.007	0.016	0.007	0.286	0.314	0.231	0.298	0.027
Track_913	913	NaN	NaN	6	0	0	0	0	0	1200.050	1920.080	3120.130	3.927	913	117.458	230.949	0	0.013	0.022	0.005	0.012	0.007	0.262	0.292	0.249	0.260	0.015
Track_914	914	NaN	NaN	8	0	0	0	0	0	1680.070	1680.070	3360.140	21.148	914	83.287	235.539	0	0.013	0.017	0.005	0.013	0.005	0.285	0.358	0.232	0.270	0.048
Track_915	915	NaN	NaN	7	0	0	0	0	0	1440.060	1920.080	3360.140	5.877	915	275.960	235.907	0	0.011	0.020	0.002	0.016	0.008	0.464	0.760	0.275	0.483	0.156
Track_916	916	NaN	NaN	2	0	0	0	0	0	240.010	2160.090	2400.100	1.965	916	235.945	242.016	0	0.008	0.008	0.008	0.008	NaN	0.288	0.304	0.273	0.304	0.015
Track_917	917	NaN	NaN	4	0	0	0	0	0	720.030	1680.070	2400.100	1.363	917	172.798	196.966	0	0.018	0.028	0.001	0.024	0.015	0.434	0.911	0.253	0.307	0.276
Track_918	918	NaN	NaN	9	0	0	0	0	0	1920.080	1440.060	3360.140	1.410	918	192.367	201.963	0	0.011	0.021	0.002	0.011	0.007	0.398	0.642	0.237	0.334	0.154
Track_919	919	NaN	NaN	3	0	0	0	0	0	480.020	2160.090	2640.110	6.246	919	335.340	207.536	0	0.015	0.023	0.007	0.023	0.011	0.862	1.281	0.352	0.953	0.385
Track_920	920	NaN	NaN	24	0	0	0	0	0	5520.230	1440.060	6960.290	35.595	920	49.758	218.312	0	0.009	0.023	0.003	0.007	0.005	0.673	1.208	0.272	0.615	0.233
Track_921	921	NaN	NaN	44	0	0	0	0	0	10320.430	1920.080	12240.510	45.215	921	212.446	219.495	0	0.014	0.041	0.002	0.014	0.009	0.683	1.553	0.271	0.663	0.267
Track_922	922	NaN	NaN	24	0	0	0	0	0	5520.230	1440.060	6960.290	30.762	922	180.884	204.673	0	0.014	0.053	0.003	0.012	0.011	0.546	1.089	0.271	0.492	0.243
Track_923	923	NaN	NaN	10	0	0	0	0	0	2160.090	1440.060	3600.150	27.299	923	520.131	262.210	0	0.014	0.020	0.004	0.017	0.007	0.804	1.200	0.407	0.937	0.290
Track_924	924	NaN	NaN	2	0	0	0	0	0	240.010	2160.090	2400.100	1.104	924	491.150	262.612	0	0.005	0.005	0.005	0.005	NaN	0.247	0.251	0.243	0.251	0.004
Track_925	925	NaN	NaN	2	0	0	0	0	0	240.010	2160.090	2400.100	2.521	925	289.013	261.897	0	0.011	0.011	0.011	0.011	NaN	0.245	0.249	0.241	0.249	0.004
Track_926	926	NaN	NaN	28	0	0	0	0	0	6480.270	1440.060	7920.330	15.683	926	500.669	271.812	0	0.009	0.025	0.002	0.009	0.006	0.698	1.431	0.331	0.544	0.360
Track_927	927	NaN	NaN	26	0	0	0	0	0	6000.250	1440.060	7440.310	11.538	927	149.672	2.973	0	0.007	0.015	8.412E-4	0.007	0.004	1.191	1.629	0.380	1.226	0.257
Track_928	928	NaN	NaN	14	0	0	0	0	0	3120.130	2160.090	5280.220	1.749	928	204.890	1.965	0	0.007	0.012	0.000	0.008	0.004	0.562	0.729	0.380	0.616	0.124
Track_929	929	NaN	NaN	14	0	0	0	0	0	3120.130	1680.070	4800.200	7.028	929	387.128	1.649	0	0.007	0.020	0.003	0.006	0.004	1.035	1.489	0.561	1.059	0.269
Track_930	930	NaN	NaN	22	0	0	0	0	0	5040.210	1680.070	6720.280	20.229	930	336.400	7.472	0	0.011	0.046	0.001	0.008	0.011	0.660	1.361	0.254	0.602	0.319
Track_931	931	NaN	NaN	3	0	0	0	0	0	480.020	2160.090	2640.110	4.987	931	459.029	7.123	0	0.012	0.016	0.009	0.016	0.005	0.938	1.118	0.601	1.095	0.238
Track_932	932	NaN	NaN	12	0	0	0	0	0	2640.110	1920.080	4560.190	5.522	932	141.157	17.676	0	0.005	0.016	0.002	0.004	0.004	0.832	1.061	0.402	0.852	0.181
Track_933	933	NaN	NaN	3	0	0	0	0	0	480.020	1920.080	2400.100	0.893	933	420.967	17.757	0	0.008	0.010	0.007	0.010	0.002	0.400	0.447	0.345	0.407	0.042
Track_934	934	NaN	NaN	58	0	0	0	0	0	13680.570	2160.090	15840.660	34.350	934	390.604	20.360	0	0.008	0.022	6.365E-4	0.008	0.005	0.849	1.315	0.235	0.859	0.261
Track_935	935	NaN	NaN	4	0	0	0	0	0	720.030	2160.090	2880.120	11.410	935	463.431	3.283	0	0.022	0.056	8.412E-4	0.008	0.030	0.310	0.487	0.235	0.259	0.103
Track_936	936	NaN	NaN	43	0	0	0	0	0	10080.420	1680.070	11760.490	10.341	936	176.139	2.322	0	0.008	0.026	8.412E-4	0.007	0.006	1.227	1.741	0.280	1.349	0.385
Track_937	937	NaN	NaN	20	0	0	0	0	0	4560.190	1440.060	6000.250	21.295	937	327.677	11.387	0	0.014	0.061	0.003	0.009	0.014	0.661	1.167	0.266	0.768	0.279
Track_938	938	NaN	NaN	4	0	0	0	0	0	720.030	1920.080	2640.110	5.680	938	362.559	10.220	0	0.013	0.030	0.004	0.005	0.015	0.427	0.643	0.266	0.402	0.136
Track_939	939	NaN	NaN	5	0	0	0	0	0	960.040	1440.060	2400.100	1.181	939	412.595	12.232	0	0.005	0.008	0.003	0.007	0.002	0.793	0.998	0.586	0.797	0.132
Track_940	940	NaN	NaN	17	0	0	0	0	0	3840.160	1920.080	5760.240	10.905	940	227.035	15.456	0	0.007	0.013	0.003	0.007	0.003	0.460	0.842	0.231	0.442	0.148
Track_941	941	NaN	NaN	6	0	0	0	0	0	1200.050	2160.090	3360.140	2.370	941	248.968	12.091	0	0.005	0.009	0.002	0.004	0.003	0.452	0.570	0.341	0.487	0.091
Track_942	942	NaN	NaN	7	0	0	0	0	0	1440.060	1680.070	3120.130	3.599	942	280.033	32.325	0	0.009	0.021	0.003	0.008	0.006	0.786	1.004	0.408	0.814	0.200
Track_943	943	NaN	NaN	43	0	0	0	0	0	10080.420	2160.090	12240.510	33.955	943	103.217	44.492	0	0.008	0.020	0.001	0.007	0.005	1.075	1.560	0.393	1.071	0.235
Track_944	944	NaN	NaN	77	0	0	0	0	0	18240.760	1440.060	19680.820	65.010	944	301.387	62.824	0	0.010	0.059	0.001	0.008	0.009	0.777	1.339	0.261	0.754	0.273
Track_945	945	NaN	NaN	12	0	0	0	0	0	2640.110	1680.070	4320.180	2.787	945	137.819	34.449	0	0.005	0.010	7.767E-4	0.005	0.003	1.028	1.312	0.781	0.993	0.164
Track_946	946	NaN	NaN	18	0	0	0	0	0	4080.170	1680.070	5760.240	10.980	946	230.433	33.883	0	0.010	0.024	0.001	0.009	0.007	0.584	1.037	0.266	0.589	0.204
Track_947	947	NaN	NaN	7	0	0	0	0	0	1440.060	1440.060	2880.120	5.846	947	298.728	39.167	0	0.009	0.015	9.875E-4	0.011	0.005	1.060	1.457	0.553	1.084	0.322
Track_948	948	NaN	NaN	17	0	0	0	0	0	3840.160	1680.070	5520.230	6.540	948	131.411	20.148	0	0.007	0.018	0.002	0.006	0.004	1.332	1.690	0.889	1.393	0.216
Track_949	949	NaN	NaN	2	0	0	0	0	0	240.010	2160.090	2400.100	2.149	949	226.127	24.263	0	0.009	0.009	0.009	0.009	NaN	0.248	0.256	0.240	0.256	0.008
Track_950	950	NaN	NaN	11	0	0	0	0	0	2400.100	1440.060	3840.160	11.220	950	309.824	23.171	0	0.009	0.024	0.003	0.005	0.007	0.844	1.189	0.517	0.905	0.207
Track_951	951	NaN	NaN	12	0	0	0	0	0	2640.110	1920.080	4560.190	4.807	951	436.875	27.887	0	0.014	0.049	0.001	0.009	0.014	0.396	0.598	0.238	0.393	0.120
Track_952	952	NaN	NaN	5	0	0	0	0	0	960.040	1680.070	2640.110	9.768	952	192.767	29.469	0	0.011	0.032	0.001	0.008	0.015	0.315	0.442	0.261	0.274	0.068
Track_953	953	NaN	NaN	24	0	0	0	0	0	5520.230	1680.070	7200.300	8.080	953	205.508	28.334	0	0.008	0.024	0.001	0.008	0.005	0.678	1.085	0.300	0.650	0.213
Track_954	954	NaN	NaN	5	0	0	0	0	0	960.040	1440.060	2400.100	6.086	954	484.100	28.605	0	0.012	0.020	0.005	0.012	0.006	0.403	0.783	0.234	0.319	0.200
Track_955	955	NaN	NaN	15	0	0	0	0	0	3360.140	1440.060	4800.200	4.428	955	360.227	27.707	0	0.007	0.015	1.251E-4	0.008	0.004	1.104	1.593	0.243	1.235	0.370
Track_956	956	NaN	NaN	3	0	0	0	0	0	480.020	1920.080	2400.100	0.611	956	194.755	49.667	0	0.001	0.003	2.311E-4	0.003	0.002	0.476	0.559	0.348	0.521	0.092
Track_957	957	NaN	NaN	10	0	0	0	0	0	2160.090	1920.080	4080.170	2.349	957	143.679	53.168	0	0.005	0.007	9.123E-4	0.005	0.002	0.452	0.684	0.284	0.446	0.119
Track_958	958	NaN	NaN	6	0	0	0	0	0	1200.050	1440.060	2640.110	4.641	958	299.547	50.723	0	0.006	0.011	0.002	0.006	0.003	0.968	1.028	0.763	1.006	0.092
Track_959	959	NaN	NaN	5	0	0	0	0	0	960.040	1920.080	2880.120	4.854	959	85.911	52.642	0	0.008	0.012	0.005	0.009	0.003	0.624	0.702	0.548	0.600	0.058
Track_960	960	NaN	NaN	13	0	0	0	0	0	2880.120	1440.060	4320.180	6.117	960	232.667	54.556	0	0.013	0.052	0.004	0.010	0.013	0.543	0.754	0.260	0.524	0.146
Track_961	961	NaN	NaN	9	0	0	0	0	0	1920.080	1680.070	3600.150	1.948	961	143.260	42.378	0	0.003	0.006	1.281E-4	0.004	0.002	0.459	0.674	0.279	0.440	0.129
Track_962	962	NaN	NaN	20	0	0	0	0	0	4560.190	2160.090	6720.280	13.102	962	246.466	48.382	0	0.008	0.017	0.001	0.008	0.005	0.454	0.628	0.274	0.437	0.100
Track_963	963	NaN	NaN	22	0	0	0	0	0	5040.210	2160.090	7200.300	26.610	963	170.059	51.717	0	0.009	0.060	0.001	0.007	0.013	0.438	0.827	0.239	0.417	0.152
Track_964	964	NaN	NaN	13	0	0	0	0	0	2880.120	1440.060	4320.180	5.575	964	462.895	47.304	0	0.006	0.013	0.002	0.006	0.004	0.828	1.078	0.663	0.833	0.105
Track_965	965	NaN	NaN	5	0	0	0	0	0	960.040	1680.070	2640.110	0.600	965	437.965	66.580	0	0.006	0.010	0.003	0.008	0.003	0.298	0.329	0.241	0.306	0.031
Track_966	966	NaN	NaN	31	0	0	0	0	0	7200.300	1680.070	8880.370	16.465	966	277.744	78.622	0	0.008	0.039	0.001	0.007	0.007	0.813	1.502	0.234	0.740	0.417
Track_967	967	NaN	NaN	36	0	0	0	0	0	8400.350	1680.070	10080.420	27.033	967	289.663	80.416	0	0.008	0.020	0.002	0.007	0.004	0.995	1.572	0.361	1.024	0.300
Track_968	968	NaN	NaN	11	0	0	0	0	0	2400.100	1680.070	4080.170	21.596	968	500.156	62.990	0	0.011	0.058	0.001	0.007	0.017	0.484	0.786	0.247	0.398	0.189
Track_969	969	NaN	NaN	15	0	0	0	0	0	3360.140	2160.090	5520.230	5.443	969	200.699	57.865	0	0.005	0.011	0.003	0.005	0.002	0.718	0.997	0.455	0.689	0.165
Track_970	970	NaN	NaN	26	0	0	0	0	0	6000.250	1440.060	7440.310	7.742	970	337.477	58.935	0	0.007	0.016	0.002	0.006	0.004	0.691	1.228	0.253	0.709	0.279
Track_971	971	NaN	NaN	4	0	0	0	0	0	720.030	1680.070	2400.100	1.862	971	129.674	61.375	0	0.006	0.008	0.005	0.006	0.001	0.332	0.414	0.242	0.367	0.065
Track_972	972	NaN	NaN	14	0	0	0	0	0	3120.130	1920.080	5040.210	7.930	972	377.469	60.518	0	0.009	0.019	0.002	0.007	0.005	0.656	0.970	0.290	0.695	0.203
Track_973	973	NaN	NaN	6	0	0	0	0	0	1200.050	1920.080	3120.130	0.408	973	473.564	64.298	0	0.003	0.004	0.001	0.004	0.001	1.024	1.189	0.810	1.033	0.135
Track_974	974	NaN	NaN	83	0	0	0	0	0	19680.820	1920.080	21600.900	67.989	974	479.063	85.766	0	0.010	0.039	0.001	0.008	0.007	0.959	1.590	0.285	0.941	0.306
Track_975	975	NaN	NaN	22	0	0	0	0	0	5040.210	1440.060	6480.270	7.046	975	358.080	79.586	0	0.007	0.014	0.001	0.007	0.003	0.476	0.664	0.312	0.489	0.104
Track_976	976	NaN	NaN	6	0	0	0	0	0	1200.050	1920.080	3120.130	1.825	976	472.002	83.479	0	0.005	0.007	0.004	0.006	0.001	0.462	0.545	0.263	0.527	0.099
Track_977	977	NaN	NaN	9	0	0	0	0	0	1920.080	1680.070	3600.150	3.180	977	122.438	85.849	0	0.006	0.014	0.002	0.004	0.004	0.693	0.782	0.554	0.713	0.072
Track_978	978	NaN	NaN	20	0	0	0	0	0	4560.190	2160.090	6720.280	13.576	978	84.678	89.128	0	0.006	0.012	0.002	0.005	0.003	0.500	0.631	0.290	0.507	0.090
Track_979	979	NaN	NaN	30	0	0	0	0	0	6960.290	1920.080	8880.370	23.848	979	296.573	94.617	0	0.007	0.017	6.520E-4	0.005	0.004	0.880	1.125	0.502	0.893	0.153
Track_980	980	NaN	NaN	119	0	0	0	0	0	28321.180	1680.070	30001.250	55.645	980	377.059	107.945	0	0.008	0.060	5.385E-4	0.007	0.007	0.901	1.503	0.304	0.928	0.305
Track_981	981	NaN	NaN	43	0	0	0	0	0	10080.420	2160.090	12240.510	37.698	981	243.394	105.438	0	0.008	0.024	4.499E-4	0.007	0.005	0.825	1.375	0.419	0.727	0.271
Track_982	982	NaN	NaN	15	0	0	0	0	0	3360.140	1920.080	5280.220	15.169	982	303.101	76.925	0	0.006	0.014	0.001	0.006	0.004	1.052	1.442	0.475	1.089	0.298
Track_983	983	NaN	NaN	16	0	0	0	0	0	3600.150	1920.080	5520.230	9.920	983	468.950	75.579	0	0.006	0.009	8.519E-4	0.006	0.002	0.455	0.610	0.329	0.468	0.096
Track_984	984	NaN	NaN	24	0	0	0	0	0	5520.230	2160.090	7680.320	27.036	984	482.287	80.385	0	0.008	0.016	0.003	0.006	0.004	0.777	1.056	0.390	0.831	0.190
Track_985	985	NaN	NaN	69	0	0	0	0	0	16320.680	1680.070	18000.750	32.807	985	188.725	83.817	0	0.008	0.024	0.002	0.006	0.005	0.798	1.727	0.247	0.849	0.325
Track_986	986	NaN	NaN	8	0	0	0	0	0	1680.070	2160.090	3840.160	3.537	986	116.857	78.876	0	0.008	0.018	0.003	0.006	0.006	0.457	0.659	0.230	0.506	0.137
Track_987	987	NaN	NaN	11	0	0	0	0	0	2400.100	1440.060	3840.160	9.938	987	311.379	77.906	0	0.007	0.013	0.002	0.008	0.003	0.406	0.615	0.253	0.373	0.101
Track_988	988	NaN	NaN	7	0	0	0	0	0	1440.060	1440.060	2880.120	6.417	988	268.135	98.462	0	0.009	0.014	0.003	0.008	0.004	0.582	0.841	0.290	0.638	0.195
Track_989	989	NaN	NaN	24	0	0	0	0	0	5520.230	1440.060	6960.290	1.085	989	360.614	98.369	0	0.007	0.017	8.992E-4	0.005	0.004	0.856	1.433	0.423	0.902	0.300
Track_990	990	NaN	NaN	10	0	0	0	0	0	2160.090	1440.060	3600.150	7.828	990	109.294	101.567	0	0.007	0.031	0.002	0.004	0.009	0.631	0.863	0.289	0.731	0.196
Track_991	991	NaN	NaN	16	0	0	0	0	0	3600.150	1920.080	5520.230	15.350	991	218.331	108.464	0	0.009	0.038	0.002	0.006	0.009	0.810	1.212	0.272	0.938	0.323
Track_992	992	NaN	NaN	26	0	0	0	0	0	6000.250	1920.080	7920.330	5.438	992	418.672	104.014	0	0.006	0.013	5.495E-4	0.007	0.004	0.518	0.747	0.262	0.547	0.131
Track_993	993	NaN	NaN	17	0	0	0	0	0	3840.160	1680.070	5520.230	13.151	993	226.070	90.790	0	0.009	0.015	0.002	0.009	0.004	0.710	1.005	0.501	0.731	0.140
Track_994	994	NaN	NaN	5	0	0	0	0	0	960.040	1440.060	2400.100	2.046	994	522.175	91.629	0	0.006	0.012	0.003	0.005	0.005	0.319	0.333	0.301	0.322	0.011
Track_995	995	NaN	NaN	13	0	0	0	0	0	2880.120	1440.060	4320.180	7.717	995	509.475	93.331	0	0.006	0.012	0.001	0.006	0.003	0.489	0.821	0.247	0.468	0.172
Track_996	996	NaN	NaN	12	0	0	0	0	0	2640.110	2160.090	4800.200	23.624	996	229.096	104.448	0	0.009	0.020	0.004	0.008	0.004	0.616	0.838	0.418	0.663	0.137
Track_997	997	NaN	NaN	58	0	0	0	0	0	13680.570	2160.090	15840.660	49.313	997	307.429	115.910	0	0.007	0.020	0.001	0.007	0.004	0.745	1.254	0.300	0.751	0.187
Track_998	998	NaN	NaN	7	0	0	0	0	0	1440.060	1680.070	3120.130	11.094	998	314.234	100.290	0	0.010	0.031	0.003	0.006	0.011	0.342	0.440	0.235	0.357	0.071
Track_999	999	NaN	NaN	6	0	0	0	0	0	1200.050	1920.080	3120.130	4.286	999	405.745	94.269	0	0.005	0.007	0.002	0.005	0.002	0.329	0.369	0.261	0.355	0.039
Track_1000	1000	NaN	NaN	10	0	0	0	0	0	2160.090	1680.070	3840.160	9.941	1000	369.911	117.191	0	0.008	0.019	0.002	0.008	0.006	0.847	1.224	0.411	0.898	0.201
Track_1001	1001	NaN	NaN	44	0	0	0	0	0	10320.430	1920.080	12240.510	17.443	1001	435.371	115.258	0	0.008	0.020	0.003	0.008	0.004	0.935	1.559	0.259	0.891	0.354
Track_1002	1002	NaN	NaN	29	0	0	0	0	0	6720.280	1920.080	8640.360	2.095	1002	123.414	120.354	0	0.009	0.028	0.002	0.008	0.006	0.410	0.701	0.231	0.365	0.140
Track_1003	1003	NaN	NaN	11	0	0	0	0	0	2400.100	1920.080	4320.180	24.850	1003	501.223	114.939	0	0.013	0.040	0.003	0.012	0.010	0.720	1.050	0.342	0.704	0.226
Track_1004	1004	NaN	NaN	8	0	0	0	0	0	1680.070	2160.090	3840.160	3.898	1004	85.014	121.420	0	0.006	0.010	0.002	0.006	0.003	0.402	0.535	0.310	0.388	0.066
Track_1005	1005	NaN	NaN	6	0	0	0	0	0	1200.050	1920.080	3120.130	8.010	1005	314.859	122.382	0	0.009	0.029	0.001	0.005	0.011	0.327	0.516	0.258	0.301	0.089
Track_1006	1006	NaN	NaN	5	0	0	0	0	0	960.040	2160.090	3120.130	3.541	1006	104.929	105.993	0	0.005	0.010	0.001	0.006	0.004	0.473	0.606	0.332	0.530	0.107
Track_1007	1007	NaN	NaN	12	0	0	0	0	0	2640.110	1920.080	4560.190	3.272	1007	357.573	105.927	0	0.007	0.013	0.002	0.005	0.004	0.503	0.733	0.276	0.462	0.170
Track_1008	1008	NaN	NaN	6	0	0	0	0	0	1200.050	1680.070	2880.120	3.941	1008	214.481	105.875	0	0.005	0.008	0.002	0.005	0.002	0.315	0.440	0.268	0.301	0.057
Track_1009	1009	NaN	NaN	14	0	0	0	0	0	3120.130	1440.060	4560.190	8.880	1009	464.282	105.167	0	0.012	0.024	0.004	0.010	0.007	0.864	1.500	0.312	0.817	0.334
Track_1010	1010	NaN	NaN	24	0	0	0	0	0	5520.230	1680.070	7200.300	7.119	1010	339.486	108.632	0	0.008	0.022	9.213E-4	0.007	0.005	1.042	1.465	0.585	1.032	0.194
Track_1011	1011	NaN	NaN	9	0	0	0	0	0	1920.080	1680.070	3600.150	16.725	1011	472.907	108.567	0	0.011	0.022	0.003	0.010	0.007	1.129	1.462	0.464	1.189	0.283
Track_1012	1012	NaN	NaN	16	0	0	0	0	0	3600.150	1440.060	5040.210	19.306	1012	264.518	115.254	0	0.008	0.019	0.001	0.009	0.005	0.504	0.792	0.267	0.491	0.139
Track_1013	1013	NaN	NaN	13	0	0	0	0	0	2880.120	1440.060	4320.180	12.972	1013	363.728	108.245	0	0.009	0.022	6.465E-4	0.007	0.007	0.524	0.743	0.244	0.548	0.153
Track_1014	1014	NaN	NaN	12	0	0	0	0	0	2640.110	2160.090	4800.200	20.898	1014	375.307	135.060	0	0.016	0.047	0.002	0.008	0.016	0.316	0.416	0.253	0.291	0.059
Track_1015	1015	NaN	NaN	43	0	0	0	0	0	10080.420	2160.090	12240.510	2.312	1015	340.575	128.800	0	0.006	0.018	0.001	0.005	0.004	0.784	1.367	0.260	0.804	0.245
Track_1016	1016	NaN	NaN	75	0	0	0	0	0	17760.740	1440.060	19200.800	81.185	1016	421.528	146.574	0	0.010	0.028	0.001	0.009	0.006	1.037	1.525	0.280	1.107	0.298
Track_1017	1017	NaN	NaN	3	0	0	0	0	0	480.020	1920.080	2400.100	5.783	1017	395.790	133.176	0	0.012	0.021	0.004	0.021	0.013	0.269	0.276	0.259	0.273	0.007
Track_1018	1018	NaN	NaN	43	0	0	0	0	0	10080.420	2160.090	12240.510	25.321	1018	129.645	136.681	0	0.007	0.018	4.565E-4	0.006	0.004	0.665	0.937	0.445	0.658	0.118
Track_1019	1019	NaN	NaN	21	0	0	0	0	0	4800.200	1680.070	6480.270	26.578	1019	470.033	128.344	0	0.009	0.020	0.004	0.011	0.005	0.885	1.255	0.496	0.966	0.218
Track_1020	1020	NaN	NaN	45	0	0	0	0	0	10560.440	1680.070	12240.510	45.584	1020	56.838	136.695	0	0.008	0.018	0.002	0.006	0.004	1.082	1.640	0.273	1.331	0.462
Track_1021	1021	NaN	NaN	45	0	0	0	0	0	10560.440	1680.070	12240.510	16.882	1021	160.264	125.262	0	0.006	0.021	7.126E-4	0.005	0.004	0.787	0.980	0.589	0.791	0.091
Track_1022	1022	NaN	NaN	44	0	0	0	0	0	10320.430	1920.080	12240.510	20.695	1022	147.688	123.257	0	0.007	0.019	3.070E-4	0.007	0.004	0.677	1.014	0.377	0.659	0.145
Track_1023	1023	NaN	NaN	27	0	0	0	0	0	6240.260	1920.080	8160.340	17.722	1023	493.060	128.519	0	0.007	0.016	0.002	0.006	0.004	0.945	1.289	0.250	1.048	0.282
Track_1024	1024	NaN	NaN	15	0	0	0	0	0	3360.140	1680.070	5040.210	9.767	1024	63.977	119.671	0	0.011	0.060	8.906E-4	0.007	0.015	0.531	0.748	0.239	0.591	0.161
Track_1025	1025	NaN	NaN	17	0	0	0	0	0	3840.160	1920.080	5760.240	18.313	1025	237.743	129.643	0	0.009	0.025	0.002	0.009	0.006	0.475	0.613	0.304	0.491	0.086
Track_1026	1026	NaN	NaN	46	0	0	0	0	0	10800.450	1440.060	12240.510	16.552	1026	172.908	125.067	0	0.007	0.022	0.002	0.005	0.004	0.522	0.918	0.321	0.527	0.129
Track_1027	1027	NaN	NaN	3	0	0	0	0	0	480.020	1680.070	2160.090	0.809	1027	234.237	161.639	0	0.012	0.013	0.010	0.013	0.002	0.328	0.367	0.304	0.313	0.028
Track_1028	1028	NaN	NaN	3	0	0	0	0	0	480.020	1680.070	2160.090	1.224	1028	240.781	166.640	0	0.005	0.007	0.002	0.007	0.003	0.390	0.419	0.350	0.401	0.029
Track_1029	1029	NaN	NaN	2	0	0	0	0	0	240.010	1920.080	2160.090	1.794	1029	196.327	211.760	0	0.007	0.007	0.007	0.007	NaN	0.318	0.368	0.267	0.368	0.051
Track_1030	1030	NaN	NaN	2	0	0	0	0	0	240.010	1920.080	2160.090	0.807	1030	247.897	247.064	0	0.003	0.003	0.003	0.003	NaN	0.302	0.359	0.245	0.359	0.057
Track_1031	1031	NaN	NaN	3	0	0	0	0	0	480.020	1680.070	2160.090	5.281	1031	367.238	37.055	0	0.011	0.013	0.009	0.013	0.003	0.395	0.502	0.300	0.383	0.083
Track_1032	1032	NaN	NaN	4	0	0	0	0	0	720.030	1440.060	2160.090	13.584	1032	194.491	77.230	0	0.019	0.041	0.006	0.010	0.019	0.644	0.940	0.313	0.887	0.273
Track_1033	1033	NaN	NaN	4	0	0	0	0	0	720.030	1440.060	2160.090	4.690	1033	352.408	70.002	0	0.009	0.010	0.008	0.009	0.001	0.416	0.531	0.307	0.421	0.080
Track_1034	1034	NaN	NaN	2	0	0	0	0	0	240.010	1920.080	2160.090	1.405	1034	90.739	88.111	0	0.006	0.006	0.006	0.006	NaN	0.320	0.321	0.319	0.321	9.875E-4
Track_1035	1035	NaN	NaN	3	0	0	0	0	0	480.020	1440.060	1920.080	0.967	1035	149.938	34.838	0	0.004	0.006	0.002	0.006	0.003	0.322	0.404	0.278	0.285	0.058
Track_1036	1036	NaN	NaN	2	0	0	0	0	0	240.010	1440.060	1680.070	2.004	1036	314.336	49.849	0	0.008	0.008	0.008	0.008	NaN	0.300	0.301	0.298	0.301	0.002
Track_1037	1037	NaN	NaN	2	0	0	0	0	0	240.010	1440.060	1680.070	1.051	1037	411.239	157.798	0	0.004	0.004	0.004	0.004	NaN	0.232	0.232	0.231	0.232	4.942E-4
Track_1038	1038	NaN	NaN	2	0	0	0	0	0	240.010	1440.060	1680.070	5.629	1038	240.677	204.317	0	0.023	0.023	0.023	0.023	NaN	0.314	0.368	0.260	0.368	0.054
Track_1039	1039	NaN	NaN	2	0	0	0	0	0	240.010	1440.060	1680.070	1.178	1039	102.476	230.811	0	0.005	0.005	0.005	0.005	NaN	0.270	0.274	0.266	0.274	0.004
Track_1040	1040	NaN	NaN	2	0	0	0	0	0	240.010	1440.060	1680.070	1.257	1040	274.919	256.983	0	0.005	0.005	0.005	0.005	NaN	0.304	0.325	0.283	0.325	0.021
Track_1041	1041	NaN	NaN	2	0	0	0	0	0	240.010	1680.070	1920.080	1.009	1041	222.179	0.000	0	0.004	0.004	0.004	0.004	NaN	0.686	0.726	0.647	0.726	0.039
Track_1042	1042	NaN	NaN	2	0	0	0	0	0	240.010	1680.070	1920.080	3.165	1042	86.421	134.499	0	0.013	0.013	0.013	0.013	NaN	0.423	0.476	0.370	0.476	0.053
Track_1043	1043	NaN	NaN	2	0	0	0	0	0	240.010	720.030	960.040	2.206	1043	71.807	220.750	0	0.009	0.009	0.009	0.009	NaN	0.594	0.635	0.553	0.635	0.041
Track_1044	1044	NaN	NaN	2	0	0	0	0	0	240.010	720.030	960.040	1.680	1044	271.638	233.762	0	0.007	0.007	0.007	0.007	NaN	0.252	0.272	0.231	0.272	0.020
Track_1045	1045	NaN	NaN	3	0	0	0	0	0	480.020	480.020	960.040	2.156	1045	178.182	10.556	0	0.010	0.015	0.006	0.015	0.006	0.342	0.368	0.306	0.352	0.027
Track_1046	1046	NaN	NaN	3	0	0	0	0	0	480.020	480.020	960.040	1.271	1046	183.043	86.564	0	0.009	0.011	0.007	0.011	0.003	1.435	1.483	1.393	1.429	0.037
Track_1047	1047	NaN	NaN	2	0	0	0	0	0	240.010	720.030	960.040	2.089	1047	404.611	125.391	0	0.009	0.009	0.009	0.009	NaN	0.257	0.279	0.234	0.279	0.023
Track_1048	1048	NaN	NaN	3	0	0	0	0	0	480.020	480.020	960.040	0.984	1048	472.154	155.249	0	0.004	0.005	0.002	0.005	0.002	0.306	0.321	0.284	0.314	0.016
Track_1049	1049	NaN	NaN	5	0	0	0	0	0	960.040	0.000	960.040	14.844	1049	396.745	167.775	0	0.020	0.052	0.004	0.013	0.022	0.345	0.457	0.241	0.315	0.079
Track_1050	1050	NaN	NaN	3	0	0	0	0	0	480.020	2400.100	2880.120	0.671	1050	317.681	36.758	0	0.002	0.003	5.692E-4	0.003	0.002	0.522	0.559	0.500	0.507	0.026
Track_1051	1051	NaN	NaN	2	0	0	0	0	0	240.010	2400.100	2640.110	2.247	1051	267.496	42.046	0	0.009	0.009	0.009	0.009	NaN	0.552	0.573	0.532	0.573	0.020
Track_1052	1052	NaN	NaN	4	0	0	0	0	0	720.030	2400.100	3120.130	3.474	1052	325.812	27.759	0	0.008	0.011	0.005	0.007	0.003	0.320	0.446	0.238	0.332	0.081
Track_1053	1053	NaN	NaN	7	0	0	0	0	0	1440.060	2400.100	3840.160	9.678	1053	448.429	29.586	0	0.008	0.016	0.002	0.005	0.006	0.845	1.163	0.573	0.896	0.230
Track_1054	1054	NaN	NaN	12	0	0	0	0	0	2640.110	2400.100	5040.210	8.454	1054	243.602	36.484	0	0.007	0.012	0.002	0.006	0.003	0.577	0.935	0.372	0.602	0.174
Track_1055	1055	NaN	NaN	30	0	0	0	0	0	6960.290	2400.100	9360.390	13.249	1055	129.581	50.644	0	0.008	0.017	0.002	0.006	0.005	1.336	1.598	0.902	1.408	0.201
Track_1056	1056	NaN	NaN	33	0	0	0	0	0	7680.320	2400.100	10080.420	36.627	1056	187.602	44.101	0	0.013	0.040	2.965E-4	0.010	0.012	0.915	1.847	0.233	0.506	0.659
Track_1057	1057	NaN	NaN	3	0	0	0	0	0	480.020	2400.100	2880.120	1.306	1057	375.545	69.733	0	0.007	0.010	0.005	0.010	0.003	0.289	0.346	0.252	0.269	0.041
Track_1058	1058	NaN	NaN	5	0	0	0	0	0	960.040	2400.100	3360.140	7.604	1058	189.207	57.373	0	0.013	0.017	0.001	0.017	0.008	0.975	1.703	0.274	1.146	0.533
Track_1059	1059	NaN	NaN	22	0	0	0	0	0	5040.210	2400.100	7440.310	20.974	1059	250.658	77.485	0	0.008	0.016	0.001	0.007	0.005	0.827	1.251	0.425	0.803	0.250
Track_1060	1060	NaN	NaN	6	0	0	0	0	0	1200.050	2400.100	3600.150	0.724	1060	132.869	75.584	0	0.006	0.009	0.003	0.006	0.002	0.505	0.671	0.309	0.564	0.120
Track_1061	1061	NaN	NaN	7	0	0	0	0	0	1440.060	2400.100	3840.160	12.779	1061	458.026	73.749	0	0.011	0.039	0.003	0.007	0.014	0.462	0.686	0.251	0.516	0.146
Track_1062	1062	NaN	NaN	3	0	0	0	0	0	480.020	2400.100	2880.120	0.818	1062	71.076	99.829	0	0.004	0.005	0.002	0.005	0.002	0.308	0.350	0.249	0.326	0.043
Track_1063	1063	NaN	NaN	19	0	0	0	0	0	4320.180	2400.100	6720.280	14.888	1063	245.516	104.862	0	0.009	0.030	0.003	0.008	0.006	0.799	1.300	0.254	0.733	0.300
Track_1064	1064	NaN	NaN	42	0	0	0	0	0	9840.410	2400.100	12240.510	27.445	1064	160.943	96.271	0	0.007	0.017	8.667E-4	0.006	0.004	0.669	0.916	0.292	0.683	0.110
Track_1065	1065	NaN	NaN	13	0	0	0	0	0	2880.120	2400.100	5280.220	14.676	1065	57.807	90.181	0	0.012	0.061	0.002	0.007	0.016	0.688	1.278	0.231	0.748	0.308
Track_1066	1066	NaN	NaN	14	0	0	0	0	0	3120.130	2400.100	5520.230	4.811	1066	98.243	109.560	0	0.006	0.009	0.002	0.005	0.002	0.428	0.614	0.258	0.448	0.107
Track_1067	1067	NaN	NaN	2	0	0	0	0	0	240.010	2400.100	2640.110	2.272	1067	277.965	111.611	0	0.009	0.009	0.009	0.009	NaN	0.351	0.443	0.260	0.443	0.091
Track_1068	1068	NaN	NaN	18	0	0	0	0	0	4080.170	2400.100	6480.270	20.318	1068	246.874	139.657	0	0.009	0.014	0.003	0.010	0.003	0.824	1.139	0.431	0.887	0.218
Track_1069	1069	NaN	NaN	15	0	0	0	0	0	3360.140	2400.100	5760.240	9.891	1069	83.201	137.601	0	0.007	0.014	0.002	0.006	0.004	0.397	0.547	0.236	0.401	0.085
Track_1070	1070	NaN	NaN	8	0	0	0	0	0	1680.070	2400.100	4080.170	4.218	1070	282.979	122.548	0	0.006	0.020	9.957E-4	0.005	0.007	0.688	0.967	0.403	0.694	0.185
Track_1071	1071	NaN	NaN	2	0	0	0	0	0	240.010	2400.100	2640.110	0.950	1071	414.365	123.892	0	0.004	0.004	0.004	0.004	NaN	0.302	0.344	0.261	0.344	0.041
Track_1072	1072	NaN	NaN	8	0	0	0	0	0	1680.070	2400.100	4080.170	1.939	1072	512.527	122.786	0	0.005	0.008	0.003	0.006	0.002	0.891	1.114	0.546	0.920	0.171
Track_1073	1073	NaN	NaN	4	0	0	0	0	0	720.030	2400.100	3120.130	9.807	1073	223.227	128.466	0	0.016	0.032	0.007	0.010	0.014	0.398	0.515	0.304	0.449	0.088
Track_1074	1074	NaN	NaN	5	0	0	0	0	0	960.040	2400.100	3360.140	3.981	1074	328.753	126.807	0	0.006	0.008	0.004	0.008	0.002	0.336	0.509	0.278	0.293	0.087
Track_1075	1075	NaN	NaN	4	0	0	0	0	0	720.030	2400.100	3120.130	4.219	1075	375.586	154.639	0	0.007	0.013	0.004	0.006	0.004	0.456	0.651	0.288	0.570	0.158
Track_1076	1076	NaN	NaN	24	0	0	0	0	0	5520.230	2400.100	7920.330	29.845	1076	317.810	150.971	0	0.009	0.023	0.003	0.010	0.005	0.427	0.671	0.271	0.410	0.111
Track_1077	1077	NaN	NaN	3	0	0	0	0	0	480.020	2400.100	2880.120	2.325	1077	302.486	140.765	0	0.005	0.006	0.004	0.006	0.001	0.281	0.357	0.230	0.255	0.055
Track_1078	1078	NaN	NaN	12	0	0	0	0	0	2640.110	2400.100	5040.210	12.581	1078	101.506	161.169	0	0.008	0.030	0.002	0.005	0.009	0.491	0.652	0.247	0.535	0.120
Track_1079	1079	NaN	NaN	24	0	0	0	0	0	5520.230	2400.100	7920.330	25.413	1079	271.508	180.450	0	0.009	0.020	0.002	0.009	0.005	0.959	1.257	0.395	1.001	0.220
Track_1080	1080	NaN	NaN	23	0	0	0	0	0	5280.220	2400.100	7680.320	33.994	1080	58.503	184.843	0	0.009	0.024	0.002	0.009	0.005	0.818	1.048	0.438	0.859	0.180
Track_1081	1081	NaN	NaN	9	0	0	0	0	0	1920.080	2400.100	4320.180	10.769	1081	161.952	173.477	0	0.013	0.034	0.003	0.009	0.010	0.483	0.765	0.266	0.434	0.163
Track_1082	1082	NaN	NaN	5	0	0	0	0	0	960.040	2400.100	3360.140	11.818	1082	162.912	207.422	0	0.015	0.020	0.010	0.015	0.004	0.542	0.628	0.396	0.567	0.083
Track_1083	1083	NaN	NaN	2	0	0	0	0	0	240.010	2400.100	2640.110	2.123	1083	47.004	182.232	0	0.009	0.009	0.009	0.009	NaN	0.352	0.355	0.349	0.355	0.003
Track_1084	1084	NaN	NaN	41	0	0	0	0	0	9600.400	2400.100	12000.500	33.471	1084	60.404	243.903	0	0.008	0.020	9.205E-4	0.007	0.004	0.513	0.839	0.303	0.487	0.161
Track_1085	1085	NaN	NaN	70	0	0	0	0	0	16560.690	2400.100	18960.790	20.251	1085	399.798	229.516	0	0.008	0.021	1.732E-4	0.006	0.005	0.622	1.223	0.267	0.568	0.237
Track_1086	1086	NaN	NaN	24	0	0	0	0	0	5520.230	2400.100	7920.330	24.795	1086	237.358	238.472	0	0.009	0.016	0.002	0.008	0.004	0.564	0.912	0.260	0.622	0.184
Track_1087	1087	NaN	NaN	18	0	0	0	0	0	4080.170	2400.100	6480.270	10.550	1087	530.735	250.260	0	0.007	0.020	0.001	0.006	0.005	0.867	1.224	0.430	0.890	0.187
Track_1088	1088	NaN	NaN	14	0	0	0	0	0	3120.130	2400.100	5520.230	13.866	1088	96.073	201.169	0	0.013	0.056	0.004	0.007	0.014	0.503	1.076	0.233	0.426	0.283
Track_1089	1089	NaN	NaN	18	0	0	0	0	0	4080.170	2400.100	6480.270	27.111	1089	288.798	227.072	0	0.011	0.023	0.003	0.011	0.007	0.397	0.541	0.251	0.405	0.083
Track_1090	1090	NaN	NaN	5	0	0	0	0	0	960.040	2400.100	3360.140	9.335	1090	523.553	213.830	0	0.013	0.019	0.007	0.016	0.005	0.790	0.910	0.637	0.826	0.112
Track_1091	1091	NaN	NaN	8	0	0	0	0	0	1680.070	2400.100	4080.170	1.343	1091	157.310	0.758	0	0.006	0.014	8.412E-4	0.004	0.005	0.932	1.482	0.549	0.966	0.287
Track_1092	1092	NaN	NaN	3	0	0	0	0	0	480.020	2400.100	2880.120	2.769	1092	268.480	5.837	0	0.009	0.013	0.006	0.013	0.005	0.363	0.511	0.284	0.293	0.105
Track_1093	1093	NaN	NaN	36	0	0	0	0	0	8400.350	2400.100	10800.450	45.787	1093	340.133	5.919	0	0.010	0.038	8.412E-4	0.008	0.007	0.816	1.255	0.294	0.806	0.214
Track_1094	1094	NaN	NaN	2	0	0	0	0	0	240.010	0.000	240.010	0.713	1094	200.643	5.607	0	0.003	0.003	0.003	0.003	NaN	0.277	0.321	0.233	0.321	0.044
Track_1095	1095	NaN	NaN	2	0	0	0	0	0	240.010	0.000	240.010	1.123	1095	122.870	9.198	0	0.005	0.005	0.005	0.005	NaN	0.867	0.893	0.841	0.893	0.026
Track_1096	1096	NaN	NaN	2	0	0	0	0	0	240.010	0.000	240.010	0.404	1096	123.758	0.000	0	0.002	0.002	0.002	0.002	NaN	1.059	1.167	0.951	1.167	0.108
Track_1097	1097	NaN	NaN	2	0	0	0	0	0	240.010	0.000	240.010	0.202	1097	334.227	0.000	0	8.412E-4	8.412E-4	8.412E-4	8.412E-4	NaN	0.701	0.796	0.606	0.796	0.095
Track_1098	1098	NaN	NaN	2	0	0	0	0	0	240.010	0.000	240.010	1.413	1098	408.522	0.000	0	0.006	0.006	0.006	0.006	NaN	0.855	0.935	0.775	0.935	0.080
Track_1099	1099	NaN	NaN	2	0	0	0	0	0	240.010	0.000	240.010	1.096	1099	338.745	17.655	0	0.005	0.005	0.005	0.005	NaN	0.624	0.740	0.507	0.740	0.116
Track_1100	1100	NaN	NaN	2	0	0	0	0	0	240.010	0.000	240.010	2.324	1100	257.588	20.570	0	0.010	0.010	0.010	0.010	NaN	0.973	1.190	0.755	1.190	0.217
Track_1101	1101	NaN	NaN	2	0	0	0	0	0	240.010	0.000	240.010	1.598	1101	196.630	21.010	0	0.007	0.007	0.007	0.007	NaN	0.268	0.283	0.253	0.283	0.015
Track_1102	1102	NaN	NaN	2	0	0	0	0	0	240.010	0.000	240.010	1.142	1102	444.814	38.988	0	0.005	0.005	0.005	0.005	NaN	0.472	0.573	0.371	0.573	0.101
Track_1103	1103	NaN	NaN	2	0	0	0	0	0	240.010	0.000	240.010	3.850	1103	286.840	41.471	0	0.016	0.016	0.016	0.016	NaN	0.965	0.991	0.939	0.991	0.026
Track_1104	1104	NaN	NaN	2	0	0	0	0	0	240.010	0.000	240.010	2.575	1104	179.515	45.689	0	0.011	0.011	0.011	0.011	NaN	0.504	0.536	0.472	0.536	0.032
Track_1105	1105	NaN	NaN	2	0	0	0	0	0	240.010	0.000	240.010	6.417	1105	208.957	60.355	0	0.027	0.027	0.027	0.027	NaN	0.236	0.239	0.233	0.239	0.003
Track_1106	1106	NaN	NaN	2	0	0	0	0	0	240.010	0.000	240.010	1.651	1106	92.092	63.223	0	0.007	0.007	0.007	0.007	NaN	0.317	0.352	0.282	0.352	0.035
Track_1107	1107	NaN	NaN	2	0	0	0	0	0	240.010	0.000	240.010	3.840	1107	254.322	53.905	0	0.016	0.016	0.016	0.016	NaN	0.405	0.474	0.337	0.474	0.068
Track_1108	1108	NaN	NaN	2	0	0	0	0	0	240.010	0.000	240.010	1.492	1108	342.938	57.824	0	0.006	0.006	0.006	0.006	NaN	0.609	0.610	0.607	0.610	0.001
Track_1109	1109	NaN	NaN	2	0	0	0	0	0	240.010	0.000	240.010	2.369	1109	242.931	73.613	0	0.010	0.010	0.010	0.010	NaN	0.612	0.631	0.593	0.631	0.019
Track_1110	1110	NaN	NaN	2	0	0	0	0	0	240.010	0.000	240.010	0.770	1110	197.232	65.637	0	0.003	0.003	0.003	0.003	NaN	0.389	0.443	0.336	0.443	0.054
Track_1111	1111	NaN	NaN	2	0	0	0	0	0	240.010	0.000	240.010	1.377	1111	428.734	66.254	0	0.006	0.006	0.006	0.006	NaN	0.836	0.897	0.774	0.897	0.062
Track_1112	1112	NaN	NaN	2	0	0	0	0	0	240.010	0.000	240.010	0.406	1112	63.848	69.759	0	0.002	0.002	0.002	0.002	NaN	1.100	1.117	1.083	1.117	0.017
Track_1113	1113	NaN	NaN	2	0	0	0	0	0	240.010	0.000	240.010	1.365	1113	139.549	88.064	0	0.006	0.006	0.006	0.006	NaN	0.440	0.519	0.361	0.519	0.079
Track_1114	1114	NaN	NaN	2	0	0	0	0	0	240.010	0.000	240.010	1.785	1114	258.418	92.439	0	0.007	0.007	0.007	0.007	NaN	0.296	0.325	0.266	0.325	0.030
Track_1115	1115	NaN	NaN	2	0	0	0	0	0	240.010	0.000	240.010	0.615	1115	481.982	110.477	0	0.003	0.003	0.003	0.003	NaN	0.310	0.349	0.270	0.349	0.039
Track_1116	1116	NaN	NaN	2	0	0	0	0	0	240.010	0.000	240.010	4.637	1116	332.744	114.843	0	0.019	0.019	0.019	0.019	NaN	0.554	0.679	0.429	0.679	0.125
Track_1117	1117	NaN	NaN	2	0	0	0	0	0	240.010	0.000	240.010	0.527	1117	153.815	116.671	0	0.002	0.002	0.002	0.002	NaN	0.390	0.438	0.343	0.438	0.048
Track_1118	1118	NaN	NaN	2	0	0	0	0	0	240.010	0.000	240.010	3.715	1118	75.237	140.653	0	0.015	0.015	0.015	0.015	NaN	0.667	0.753	0.582	0.753	0.086
Track_1119	1119	NaN	NaN	2	0	0	0	0	0	240.010	0.000	240.010	3.022	1119	109.010	143.482	0	0.013	0.013	0.013	0.013	NaN	0.268	0.298	0.239	0.298	0.030
Track_1120	1120	NaN	NaN	2	0	0	0	0	0	240.010	0.000	240.010	1.588	1120	262.419	150.096	0	0.007	0.007	0.007	0.007	NaN	0.677	0.873	0.482	0.873	0.195
Track_1121	1121	NaN	NaN	2	0	0	0	0	0	240.010	0.000	240.010	0.581	1121	119.919	134.147	0	0.002	0.002	0.002	0.002	NaN	0.430	0.449	0.411	0.449	0.019
Track_1122	1122	NaN	NaN	2	0	0	0	0	0	240.010	0.000	240.010	2.493	1122	261.531	168.154	0	0.010	0.010	0.010	0.010	NaN	0.764	0.819	0.709	0.819	0.055
Track_1123	1123	NaN	NaN	2	0	0	0	0	0	240.010	0.000	240.010	1.261	1123	544.427	187.951	0	0.005	0.005	0.005	0.005	NaN	0.341	0.421	0.260	0.421	0.080
Track_1124	1124	NaN	NaN	2	0	0	0	0	0	240.010	0.000	240.010	4.798	1124	313.984	191.841	0	0.020	0.020	0.020	0.020	NaN	0.351	0.422	0.280	0.422	0.071
Track_1125	1125	NaN	NaN	2	0	0	0	0	0	240.010	0.000	240.010	2.550	1125	289.040	192.018	0	0.011	0.011	0.011	0.011	NaN	0.497	0.558	0.436	0.558	0.061
Track_1126	1126	NaN	NaN	2	0	0	0	0	0	240.010	0.000	240.010	1.386	1126	45.729	173.237	0	0.006	0.006	0.006	0.006	NaN	0.325	0.411	0.238	0.411	0.086
Track_1127	1127	NaN	NaN	2	0	0	0	0	0	240.010	0.000	240.010	1.892	1127	186.810	177.435	0	0.008	0.008	0.008	0.008	NaN	0.496	0.620	0.371	0.620	0.124
Track_1128	1128	NaN	NaN	2	0	0	0	0	0	240.010	0.000	240.010	1.149	1128	290.081	247.850	0	0.005	0.005	0.005	0.005	NaN	0.256	0.271	0.242	0.271	0.015
Track_1129	1129	NaN	NaN	2	0	0	0	0	0	240.010	480.020	720.030	2.620	1129	476.992	80.065	0	0.011	0.011	0.011	0.011	NaN	0.336	0.441	0.232	0.441	0.104
Track_1130	1130	NaN	NaN	2	0	0	0	0	0	240.010	480.020	720.030	2.519	1130	108.534	91.743	0	0.010	0.010	0.010	0.010	NaN	0.373	0.440	0.306	0.440	0.067
Track_1131	1131	NaN	NaN	2	0	0	0	0	0	240.010	480.020	720.030	1.184	1131	52.149	121.851	0	0.005	0.005	0.005	0.005	NaN	0.266	0.292	0.240	0.292	0.026
Track_1132	1132	NaN	NaN	2	0	0	0	0	0	240.010	480.020	720.030	3.137	1132	69.477	198.799	0	0.013	0.013	0.013	0.013	NaN	0.706	0.750	0.663	0.750	0.044
Track_1133	1133	NaN	NaN	2	0	0	0	0	0	240.010	480.020	720.030	1.647	1133	495.785	205.314	0	0.007	0.007	0.007	0.007	NaN	0.265	0.272	0.258	0.272	0.007
Track_1134	1134	NaN	NaN	2	0	0	0	0	0	240.010	2640.110	2880.120	1.579	1134	77.333	16.084	0	0.007	0.007	0.007	0.007	NaN	0.259	0.269	0.249	0.269	0.010
Track_1135	1135	NaN	NaN	24	0	0	0	0	0	5520.230	2640.110	8160.340	12.670	1135	297.837	2.178	0	0.011	0.045	0.002	0.007	0.010	0.708	1.172	0.258	0.843	0.265
Track_1136	1136	NaN	NaN	41	0	0	0	0	0	9600.400	2640.110	12240.510	23.445	1136	301.712	31.519	0	0.008	0.019	0.001	0.007	0.005	0.847	1.496	0.245	0.844	0.238
Track_1137	1137	NaN	NaN	31	0	0	0	0	0	7200.300	2640.110	9840.410	21.559	1137	305.919	33.940	0	0.010	0.051	0.002	0.007	0.010	0.988	1.347	0.293	1.141	0.340
Track_1138	1138	NaN	NaN	59	0	0	0	0	0	13920.580	2640.110	16560.690	48.627	1138	375.729	39.914	0	0.008	0.044	0.001	0.007	0.006	0.847	1.217	0.283	0.916	0.257
Track_1139	1139	NaN	NaN	38	0	0	0	0	0	8880.370	2640.110	11520.480	32.190	1139	454.626	25.014	0	0.009	0.019	0.002	0.008	0.005	1.183	1.621	0.473	1.211	0.276
Track_1140	1140	NaN	NaN	32	0	0	0	0	0	7440.310	2640.110	10080.420	19.588	1140	437.252	52.388	0	0.007	0.027	3.612E-4	0.007	0.005	0.683	1.163	0.251	0.712	0.285
Track_1141	1141	NaN	NaN	9	0	0	0	0	0	1920.080	2640.110	4560.190	10.057	1141	103.075	43.553	0	0.012	0.043	0.002	0.010	0.013	0.427	0.664	0.233	0.350	0.156
Track_1142	1142	NaN	NaN	11	0	0	0	0	0	2400.100	2640.110	5040.210	12.081	1142	148.428	49.237	0	0.009	0.030	0.002	0.008	0.008	0.410	0.608	0.269	0.424	0.098
Track_1143	1143	NaN	NaN	18	0	0	0	0	0	4080.170	2640.110	6720.280	2.125	1143	348.429	44.402	0	0.008	0.018	8.615E-4	0.009	0.004	1.347	1.792	0.542	1.586	0.449
Track_1144	1144	NaN	NaN	6	0	0	0	0	0	1200.050	2640.110	3840.160	4.186	1144	106.656	65.816	0	0.005	0.009	0.002	0.004	0.003	0.500	0.588	0.403	0.547	0.071
Track_1145	1145	NaN	NaN	3	0	0	0	0	0	480.020	2640.110	3120.130	1.501	1145	307.767	70.129	0	0.004	0.005	0.002	0.005	0.002	0.324	0.398	0.282	0.292	0.053
Track_1146	1146	NaN	NaN	19	0	0	0	0	0	4320.180	2640.110	6960.290	12.793	1146	286.060	56.512	0	0.009	0.027	0.003	0.008	0.005	0.864	1.336	0.494	0.797	0.273
Track_1147	1147	NaN	NaN	11	0	0	0	0	0	2400.100	2640.110	5040.210	11.191	1147	355.025	61.429	0	0.013	0.052	0.003	0.011	0.015	0.471	0.591	0.310	0.478	0.082
Track_1148	1148	NaN	NaN	2	0	0	0	0	0	240.010	2640.110	2880.120	0.710	1148	61.086	78.564	0	0.003	0.003	0.003	0.003	NaN	0.351	0.419	0.284	0.419	0.067
Track_1149	1149	NaN	NaN	41	0	0	0	0	0	9600.400	2640.110	12240.510	22.579	1149	178.605	84.092	0	0.010	0.050	0.002	0.008	0.008	0.764	1.553	0.294	0.612	0.394
Track_1150	1150	NaN	NaN	5	0	0	0	0	0	960.040	2640.110	3600.150	16.962	1150	260.038	100.230	0	0.020	0.051	0.005	0.015	0.021	0.510	1.045	0.303	0.401	0.276
Track_1151	1151	NaN	NaN	14	0	0	0	0	0	3120.130	2640.110	5760.240	10.036	1151	213.927	102.707	0	0.008	0.014	0.002	0.009	0.003	0.842	1.404	0.463	0.868	0.265
Track_1152	1152	NaN	NaN	41	0	0	0	0	0	9600.400	2640.110	12240.510	50.383	1152	67.759	93.767	0	0.007	0.019	0.002	0.007	0.004	1.077	1.817	0.293	1.217	0.531
Track_1153	1153	NaN	NaN	4	0	0	0	0	0	720.030	2640.110	3360.140	1.342	1153	297.091	92.035	0	0.004	0.006	0.002	0.003	0.002	0.363	0.459	0.238	0.396	0.081
Track_1154	1154	NaN	NaN	3	0	0	0	0	0	480.020	2640.110	3120.130	2.412	1154	142.918	131.768	0	0.005	0.005	0.005	0.005	9.546E-5	0.344	0.421	0.298	0.314	0.054
Track_1155	1155	NaN	NaN	6	0	0	0	0	0	1200.050	2640.110	3840.160	5.967	1155	437.618	119.174	0	0.008	0.011	0.006	0.008	0.002	0.521	0.650	0.370	0.549	0.099
Track_1156	1156	NaN	NaN	41	0	0	0	0	0	9600.400	2640.110	12240.510	25.511	1156	205.443	140.302	0	0.008	0.057	7.542E-4	0.006	0.009	0.540	0.730	0.281	0.540	0.105
Track_1157	1157	NaN	NaN	21	0	0	0	0	0	4800.200	2640.110	7440.310	17.334	1157	204.923	153.103	0	0.012	0.037	0.004	0.010	0.008	0.757	1.366	0.338	0.847	0.299
Track_1158	1158	NaN	NaN	41	0	0	0	0	0	9600.400	2640.110	12240.510	9.647	1158	171.168	134.191	0	0.008	0.025	0.001	0.007	0.006	0.687	0.943	0.399	0.698	0.139
Track_1159	1159	NaN	NaN	22	0	0	0	0	0	5040.210	2640.110	7680.320	13.167	1159	298.512	167.892	0	0.012	0.027	8.242E-4	0.010	0.007	1.078	1.602	0.433	1.167	0.352
Track_1160	1160	NaN	NaN	10	0	0	0	0	0	2160.090	2640.110	4800.200	12.311	1160	294.923	170.248	0	0.007	0.017	0.001	0.006	0.006	0.849	1.147	0.461	0.910	0.193
Track_1161	1161	NaN	NaN	19	0	0	0	0	0	4320.180	2640.110	6960.290	12.387	1161	423.895	151.487	0	0.010	0.023	3.881E-4	0.010	0.006	0.337	0.487	0.236	0.308	0.078
Track_1162	1162	NaN	NaN	28	0	0	0	0	0	6480.270	2640.110	9120.380	37.860	1162	207.616	200.518	0	0.011	0.027	0.001	0.010	0.007	0.605	1.064	0.265	0.626	0.203
Track_1163	1163	NaN	NaN	12	0	0	0	0	0	2640.110	2640.110	5280.220	12.998	1163	222.732	195.504	0	0.016	0.053	0.005	0.014	0.013	0.456	0.721	0.257	0.452	0.144
Track_1164	1164	NaN	NaN	6	0	0	0	0	0	1200.050	2640.110	3840.160	3.390	1164	219.415	196.218	0	0.006	0.011	0.002	0.005	0.004	0.718	0.987	0.254	0.900	0.274
Track_1165	1165	NaN	NaN	3	0	0	0	0	0	480.020	2640.110	3120.130	1.972	1165	308.901	196.163	0	0.005	0.006	0.004	0.006	0.002	0.281	0.306	0.239	0.297	0.030
Track_1166	1166	NaN	NaN	41	0	0	0	0	0	9600.400	2640.110	12240.510	66.791	1166	64.434	224.218	0	0.012	0.032	0.003	0.011	0.006	0.646	1.110	0.268	0.669	0.225
Track_1167	1167	NaN	NaN	41	0	0	0	0	0	9600.400	2640.110	12240.510	9.920	1167	134.338	174.787	0	0.008	0.022	0.003	0.008	0.004	0.523	0.732	0.285	0.508	0.122
Track_1168	1168	NaN	NaN	41	0	0	0	0	0	9600.400	2640.110	12240.510	38.713	1168	109.557	179.561	0	0.009	0.016	0.001	0.008	0.004	0.624	0.918	0.290	0.618	0.139
Track_1169	1169	NaN	NaN	2	0	0	0	0	0	240.010	2640.110	2880.120	2.781	1169	97.500	211.631	0	0.012	0.012	0.012	0.012	NaN	0.322	0.343	0.301	0.343	0.021
Track_1170	1170	NaN	NaN	42	0	0	0	0	0	9840.410	2640.110	12480.520	21.484	1170	240.548	226.718	0	0.013	0.035	0.002	0.011	0.008	0.914	1.502	0.247	0.966	0.327
Track_1171	1171	NaN	NaN	11	0	0	0	0	0	2400.100	2640.110	5040.210	6.009	1171	341.001	217.970	0	0.016	0.029	0.009	0.013	0.008	0.301	0.373	0.249	0.304	0.041
Track_1172	1172	NaN	NaN	15	0	0	0	0	0	3360.140	2640.110	6000.250	14.538	1172	252.108	203.878	0	0.009	0.017	0.002	0.011	0.005	0.756	1.191	0.287	0.685	0.266
Track_1173	1173	NaN	NaN	26	0	0	0	0	0	6000.250	2640.110	8640.360	34.730	1173	281.953	215.940	0	0.011	0.059	6.205E-4	0.010	0.011	1.022	1.516	0.232	1.126	0.352
Track_1174	1174	NaN	NaN	93	0	0	0	0	0	22080.920	2640.110	24721.030	62.983	1174	299.093	239.090	0	0.012	0.054	7.762E-4	0.010	0.009	0.720	1.697	0.270	0.671	0.269
Track_1175	1175	NaN	NaN	25	0	0	0	0	0	5760.240	2640.110	8400.350	5.880	1175	116.111	202.882	0	0.011	0.016	0.003	0.011	0.004	0.565	0.774	0.248	0.579	0.115
Track_1176	1176	NaN	NaN	2	0	0	0	0	0	240.010	2640.110	2880.120	0.496	1176	280.350	230.708	0	0.002	0.002	0.002	0.002	NaN	0.311	0.368	0.254	0.368	0.057
Track_1177	1177	NaN	NaN	12	0	0	0	0	0	2640.110	2640.110	5280.220	9.895	1177	481.732	290.800	0	0.009	0.036	0.003	0.006	0.009	0.273	0.307	0.251	0.275	0.016
Track_1178	1178	NaN	NaN	22	0	0	0	0	0	5040.210	3360.140	8400.350	3.438	1178	203.298	9.869	0	0.006	0.014	0.001	0.005	0.003	0.583	0.829	0.332	0.600	0.146
Track_1179	1179	NaN	NaN	6	0	0	0	0	0	1200.050	2880.120	4080.170	4.339	1179	118.857	9.284	0	0.006	0.010	0.003	0.006	0.003	0.474	0.721	0.277	0.421	0.169
Track_1180	1180	NaN	NaN	36	0	0	0	0	0	8400.350	3840.160	12240.510	17.467	1180	214.058	3.675	0	0.012	0.044	0.001	0.008	0.011	0.796	1.591	0.244	0.836	0.359
Track_1181	1181	NaN	NaN	28	0	0	0	0	0	6480.270	2880.120	9360.390	15.148	1181	351.645	15.135	0	0.007	0.024	7.929E-4	0.006	0.005	0.765	1.105	0.467	0.796	0.152
Track_1182	1182	NaN	NaN	5	0	0	0	0	0	960.040	3600.150	4560.190	2.360	1182	356.953	10.801	0	0.005	0.007	0.003	0.005	0.002	0.601	0.791	0.363	0.705	0.174
Track_1183	1183	NaN	NaN	7	0	0	0	0	0	1440.060	3360.140	4800.200	10.084	1183	330.857	9.392	0	0.018	0.031	0.005	0.019	0.010	0.531	0.743	0.283	0.534	0.176
Track_1184	1184	NaN	NaN	13	0	0	0	0	0	2880.120	2880.120	5760.240	10.556	1184	121.163	11.823	0	0.013	0.057	0.003	0.007	0.016	0.605	1.068	0.308	0.577	0.170
Track_1185	1185	NaN	NaN	53	0	0	0	0	0	12480.520	3840.160	16320.680	29.216	1185	379.202	10.246	0	0.010	0.042	9.083E-4	0.010	0.007	0.706	1.308	0.373	0.667	0.235
Track_1186	1186	NaN	NaN	37	0	0	0	0	0	8640.360	3840.160	12480.520	16.534	1186	424.015	16.205	0	0.009	0.036	0.002	0.007	0.007	0.685	1.197	0.312	0.631	0.221
Track_1187	1187	NaN	NaN	29	0	0	0	0	0	6720.280	3360.140	10080.420	15.191	1187	416.817	20.128	0	0.008	0.025	0.002	0.006	0.005	0.715	1.121	0.264	0.663	0.272
Track_1188	1188	NaN	NaN	29	0	0	0	0	0	6720.280	3840.160	10560.440	20.064	1188	430.770	7.121	0	0.010	0.061	8.412E-4	0.006	0.012	0.807	1.435	0.236	0.838	0.331
Track_1189	1189	NaN	NaN	63	0	0	0	0	0	14880.620	3600.150	18480.770	17.011	1189	318.080	9.626	0	0.011	0.061	4.345E-4	0.009	0.011	0.859	1.451	0.259	0.820	0.299
Track_1190	1190	NaN	NaN	11	0	0	0	0	0	2400.100	3120.130	5520.230	8.476	1190	85.966	4.989	0	0.012	0.042	0.002	0.008	0.012	0.535	1.075	0.304	0.478	0.227
Track_1191	1191	NaN	NaN	15	0	0	0	0	0	3360.140	3600.150	6960.290	12.683	1191	442.183	4.407	0	0.017	0.062	0.004	0.012	0.017	0.781	1.361	0.288	0.786	0.352
Track_1192	1192	NaN	NaN	17	0	0	0	0	0	3840.160	3120.130	6960.290	6.505	1192	232.159	25.260	0	0.010	0.043	0.004	0.008	0.009	0.493	0.770	0.339	0.464	0.135
Track_1193	1193	NaN	NaN	51	0	0	0	0	0	12000.500	3840.160	15840.660	32.561	1193	389.258	29.557	0	0.007	0.019	5.199E-4	0.007	0.004	0.881	1.352	0.422	0.912	0.224
Track_1194	1194	NaN	NaN	7	0	0	0	0	0	1440.060	3600.150	5040.210	2.742	1194	270.763	27.418	0	0.006	0.011	0.002	0.008	0.003	0.797	1.043	0.461	0.765	0.199
Track_1195	1195	NaN	NaN	29	0	0	0	0	0	6720.280	3840.160	10560.440	20.293	1195	314.324	30.218	0	0.008	0.031	6.200E-4	0.007	0.007	0.817	1.382	0.250	0.780	0.349
Track_1196	1196	NaN	NaN	40	0	0	0	0	0	9360.390	2880.120	12240.510	25.291	1196	244.608	39.328	0	0.008	0.022	9.830E-4	0.007	0.005	0.571	0.913	0.359	0.583	0.122
Track_1197	1197	NaN	NaN	6	0	0	0	0	0	1200.050	2880.120	4080.170	5.702	1197	480.460	30.961	0	0.008	0.013	0.002	0.006	0.004	0.944	1.352	0.462	1.076	0.330
Track_1198	1198	NaN	NaN	7	0	0	0	0	0	1440.060	3840.160	5280.220	2.222	1198	317.645	28.272	0	0.005	0.012	8.623E-5	0.005	0.004	0.553	0.936	0.265	0.549	0.190
Track_1199	1199	NaN	NaN	16	0	0	0	0	0	3600.150	2880.120	6480.270	10.143	1199	325.267	28.406	0	0.009	0.035	0.001	0.009	0.008	0.471	0.760	0.293	0.435	0.140
Track_1200	1200	NaN	NaN	92	0	0	0	0	0	21840.910	3840.160	25681.070	23.900	1200	309.090	28.508	0	0.009	0.036	8.990E-4	0.007	0.006	1.015	1.554	0.341	1.069	0.323
Track_1201	1201	NaN	NaN	21	0	0	0	0	0	4800.200	2880.120	7680.320	13.541	1201	264.037	22.018	0	0.008	0.027	0.004	0.007	0.006	0.807	1.410	0.293	0.700	0.339
Track_1202	1202	NaN	NaN	3	0	0	0	0	0	480.020	3600.150	4080.170	1.861	1202	219.293	18.220	0	0.006	0.008	0.005	0.008	0.003	0.300	0.376	0.255	0.269	0.054
Track_1203	1203	NaN	NaN	23	0	0	0	0	0	5280.220	3840.160	9120.380	22.123	1203	468.227	29.278	0	0.009	0.019	0.004	0.009	0.003	0.970	1.336	0.259	1.054	0.297
Track_1204	1204	NaN	NaN	25	0	0	0	0	0	5760.240	3600.150	9360.390	23.350	1204	417.347	35.586	0	0.009	0.041	7.286E-4	0.008	0.008	1.034	1.401	0.287	1.132	0.312
Track_1205	1205	NaN	NaN	78	0	0	0	0	0	18480.770	3840.160	22320.930	40.290	1205	257.721	45.297	0	0.007	0.021	4.506E-4	0.007	0.004	1.029	1.533	0.250	1.043	0.273
Track_1206	1206	NaN	NaN	28	0	0	0	0	0	6480.270	3840.160	10320.430	12.346	1206	216.810	38.951	0	0.008	0.037	5.143E-4	0.006	0.008	0.418	0.605	0.280	0.381	0.100
Track_1207	1207	NaN	NaN	21	0	0	0	0	0	4800.200	3840.160	8640.360	4.046	1207	169.000	39.254	0	0.006	0.015	0.002	0.006	0.004	0.789	1.203	0.332	0.838	0.231
Track_1208	1208	NaN	NaN	8	0	0	0	0	0	1680.070	3120.130	4800.200	10.718	1208	267.877	45.152	0	0.009	0.015	0.005	0.009	0.004	0.639	1.068	0.310	0.633	0.222
Track_1209	1209	NaN	NaN	18	0	0	0	0	0	4080.170	3120.130	7200.300	3.772	1209	53.974	42.677	0	0.010	0.030	0.003	0.008	0.007	0.413	0.563	0.236	0.436	0.106
Track_1210	1210	NaN	NaN	20	0	0	0	0	0	4560.190	2880.120	7440.310	12.450	1210	251.146	42.706	0	0.009	0.023	0.003	0.009	0.005	0.552	0.861	0.290	0.575	0.168
Track_1211	1211	NaN	NaN	32	0	0	0	0	0	7440.310	3360.140	10800.450	18.078	1211	310.509	42.426	0	0.006	0.015	1.983E-4	0.005	0.004	0.667	1.333	0.267	0.637	0.288
Track_1212	1212	NaN	NaN	71	0	0	0	0	0	16800.700	3840.160	20640.860	49.613	1212	279.165	60.121	0	0.008	0.024	6.075E-4	0.008	0.004	0.840	1.517	0.255	0.836	0.335
Track_1213	1213	NaN	NaN	18	0	0	0	0	0	4080.170	3360.140	7440.310	10.360	1213	426.165	42.078	0	0.007	0.019	0.002	0.006	0.005	0.964	1.277	0.305	0.995	0.201
Track_1214	1214	NaN	NaN	2	0	0	0	0	0	240.010	3840.160	4080.170	2.793	1214	193.888	39.449	0	0.012	0.012	0.012	0.012	NaN	0.315	0.395	0.236	0.395	0.080
Track_1215	1215	NaN	NaN	25	0	0	0	0	0	5760.240	2880.120	8640.360	23.795	1215	488.076	61.221	0	0.009	0.039	0.001	0.007	0.008	0.671	1.178	0.354	0.585	0.232
Track_1216	1216	NaN	NaN	34	0	0	0	0	0	7920.330	2880.120	10800.450	18.021	1216	217.245	66.559	0	0.007	0.033	3.998E-4	0.005	0.006	0.568	0.803	0.270	0.567	0.151
Track_1217	1217	NaN	NaN	6	0	0	0	0	0	1200.050	2880.120	4080.170	5.646	1217	400.813	61.955	0	0.008	0.011	0.005	0.008	0.002	1.468	1.647	0.924	1.579	0.249
Track_1218	1218	NaN	NaN	10	0	0	0	0	0	2160.090	3840.160	6000.250	7.054	1218	187.009	60.560	0	0.008	0.013	0.002	0.006	0.004	0.541	0.673	0.249	0.596	0.140
Track_1219	1219	NaN	NaN	4	0	0	0	0	0	720.030	3600.150	4320.180	3.961	1219	212.963	60.353	0	0.006	0.009	0.003	0.007	0.003	0.372	0.499	0.259	0.432	0.098
Track_1220	1220	NaN	NaN	8	0	0	0	0	0	1680.070	3840.160	5520.230	3.394	1220	214.866	48.322	0	0.008	0.016	8.703E-4	0.006	0.006	0.463	0.646	0.271	0.492	0.113
Track_1221	1221	NaN	NaN	6	0	0	0	0	0	1200.050	3360.140	4560.190	8.404	1221	83.534	47.368	0	0.007	0.013	0.002	0.008	0.004	0.753	1.545	0.278	0.923	0.438
Track_1222	1222	NaN	NaN	11	0	0	0	0	0	2400.100	3840.160	6240.260	15.908	1222	307.181	49.686	0	0.011	0.055	0.001	0.006	0.016	0.534	0.847	0.254	0.497	0.212
Track_1223	1223	NaN	NaN	38	0	0	0	0	0	8880.370	3360.140	12240.510	21.235	1223	150.826	55.207	0	0.008	0.055	5.092E-4	0.007	0.009	0.821	1.450	0.300	0.803	0.368
Track_1224	1224	NaN	NaN	32	0	0	0	0	0	7440.310	3360.140	10800.450	11.310	1224	333.332	71.844	0	0.006	0.016	0.001	0.007	0.004	1.019	1.323	0.412	1.099	0.228
Track_1225	1225	NaN	NaN	58	0	0	0	0	0	13680.570	3120.130	16800.700	50.058	1225	338.189	90.222	0	0.008	0.033	7.838E-4	0.008	0.005	0.863	1.381	0.237	0.844	0.251
Track_1226	1226	NaN	NaN	50	0	0	0	0	0	11760.490	3840.160	15600.650	51.068	1226	278.267	77.205	0	0.009	0.056	0.002	0.007	0.009	0.892	1.365	0.324	0.889	0.260
Track_1227	1227	NaN	NaN	63	0	0	0	0	0	14880.620	3840.160	18720.780	66.815	1227	473.867	78.894	0	0.009	0.025	8.057E-4	0.008	0.005	1.000	1.667	0.233	1.042	0.372
Track_1228	1228	NaN	NaN	14	0	0	0	0	0	3120.130	3600.150	6720.280	10.253	1228	117.737	63.646	0	0.006	0.012	0.001	0.005	0.003	0.772	0.994	0.491	0.816	0.147
Track_1229	1229	NaN	NaN	17	0	0	0	0	0	3840.160	3840.160	7680.320	8.526	1229	481.396	67.302	0	0.008	0.026	0.003	0.007	0.006	0.593	0.880	0.250	0.529	0.179
Track_1230	1230	NaN	NaN	26	0	0	0	0	0	6000.250	3840.160	9840.410	19.701	1230	345.491	73.489	0	0.007	0.016	0.002	0.005	0.004	1.104	1.364	0.512	1.171	0.209
Track_1231	1231	NaN	NaN	27	0	0	0	0	0	6240.260	3120.130	9360.390	17.166	1231	275.956	71.834	0	0.008	0.024	0.002	0.007	0.005	0.725	1.108	0.241	0.771	0.221
Track_1232	1232	NaN	NaN	23	0	0	0	0	0	5280.220	3360.140	8640.360	4.391	1232	133.707	68.613	0	0.009	0.036	6.131E-4	0.008	0.007	0.736	1.116	0.340	0.731	0.222
Track_1233	1233	NaN	NaN	8	0	0	0	0	0	1680.070	3120.130	4800.200	5.602	1233	106.336	83.474	0	0.014	0.033	2.471E-4	0.012	0.012	0.360	0.437	0.258	0.415	0.071
Track_1234	1234	NaN	NaN	27	0	0	0	0	0	6240.260	3600.150	9840.410	32.527	1234	289.097	94.942	0	0.010	0.029	0.004	0.009	0.006	0.755	1.148	0.425	0.727	0.170
Track_1235	1235	NaN	NaN	7	0	0	0	0	0	1440.060	3600.150	5040.210	1.832	1235	388.332	87.835	0	0.012	0.023	0.005	0.012	0.007	0.549	1.176	0.303	0.506	0.280
Track_1236	1236	NaN	NaN	26	0	0	0	0	0	6000.250	3600.150	9600.400	14.053	1236	501.922	91.787	0	0.006	0.012	0.003	0.006	0.002	1.098	1.618	0.390	1.141	0.305
Track_1237	1237	NaN	NaN	50	0	0	0	0	0	11760.490	3120.130	14880.620	39.877	1237	276.047	100.018	0	0.010	0.055	4.663E-4	0.007	0.010	0.727	1.300	0.261	0.788	0.251
Track_1238	1238	NaN	NaN	34	0	0	0	0	0	7920.330	3360.140	11280.470	32.071	1238	308.929	101.577	0	0.010	0.054	0.003	0.009	0.009	0.785	1.090	0.400	0.813	0.200
Track_1239	1239	NaN	NaN	4	0	0	0	0	0	720.030	3600.150	4320.180	2.855	1239	467.267	90.194	0	0.004	0.006	0.001	0.005	0.003	0.596	0.935	0.416	0.543	0.201
Track_1240	1240	NaN	NaN	5	0	0	0	0	0	960.040	3120.130	4080.170	3.213	1240	461.134	78.734	0	0.004	0.006	0.003	0.004	0.001	0.629	0.753	0.477	0.617	0.094
Track_1241	1241	NaN	NaN	5	0	0	0	0	0	960.040	3120.130	4080.170	17.646	1241	428.834	80.797	0	0.021	0.056	0.007	0.016	0.023	0.723	1.088	0.329	0.875	0.329
Track_1242	1242	NaN	NaN	35	0	0	0	0	0	8160.340	2880.120	11040.460	33.928	1242	487.843	89.536	0	0.007	0.017	9.896E-4	0.007	0.004	0.651	1.287	0.241	0.644	0.223
Track_1243	1243	NaN	NaN	6	0	0	0	0	0	1200.050	3360.140	4560.190	7.357	1243	236.399	79.411	0	0.008	0.014	0.003	0.007	0.004	0.420	0.694	0.287	0.448	0.141
Track_1244	1244	NaN	NaN	40	0	0	0	0	0	9360.390	3600.150	12960.540	26.509	1244	301.227	92.473	0	0.008	0.022	9.060E-4	0.007	0.005	0.857	1.284	0.286	0.904	0.236
Track_1245	1245	NaN	NaN	85	0	0	0	0	0	20160.840	3600.150	23760.990	104.976	1245	425.505	113.991	0	0.009	0.039	8.356E-4	0.008	0.006	1.143	1.760	0.236	1.260	0.422
Track_1246	1246	NaN	NaN	8	0	0	0	0	0	1680.070	3120.130	4800.200	13.324	1246	320.827	93.381	0	0.015	0.060	0.002	0.005	0.021	0.390	0.586	0.287	0.356	0.097
Track_1247	1247	NaN	NaN	8	0	0	0	0	0	1680.070	3840.160	5520.230	9.830	1247	444.923	95.937	0	0.009	0.014	0.006	0.007	0.003	0.708	0.845	0.572	0.716	0.085
Track_1248	1248	NaN	NaN	39	0	0	0	0	0	9120.380	3120.130	12240.510	23.530	1248	143.159	104.541	0	0.007	0.022	0.001	0.005	0.005	0.551	0.915	0.239	0.516	0.135
Track_1249	1249	NaN	NaN	29	0	0	0	0	0	6720.280	3360.140	10080.420	11.275	1249	294.628	104.118	0	0.010	0.048	0.001	0.008	0.009	0.667	1.075	0.270	0.669	0.213
Track_1250	1250	NaN	NaN	40	0	0	0	0	0	9360.390	2880.120	12240.510	14.425	1250	202.966	103.796	0	0.006	0.017	0.001	0.004	0.005	0.762	0.988	0.568	0.781	0.099
Track_1251	1251	NaN	NaN	43	0	0	0	0	0	10080.420	3600.150	13680.570	16.843	1251	358.357	107.876	0	0.009	0.047	8.419E-4	0.006	0.008	0.699	1.237	0.257	0.696	0.278
Track_1252	1252	NaN	NaN	7	0	0	0	0	0	1440.060	3600.150	5040.210	10.296	1252	234.618	105.158	0	0.009	0.014	0.005	0.009	0.003	0.387	0.509	0.293	0.351	0.079
Track_1253	1253	NaN	NaN	40	0	0	0	0	0	9360.390	2880.120	12240.510	13.740	1253	179.758	93.861	0	0.007	0.019	0.002	0.006	0.004	0.621	0.888	0.324	0.620	0.106
Track_1254	1254	NaN	NaN	31	0	0	0	0	0	7200.300	3120.130	10320.430	27.802	1254	519.411	108.736	0	0.009	0.031	5.375E-4	0.008	0.006	0.603	1.253	0.262	0.545	0.287
Track_1255	1255	NaN	NaN	52	0	0	0	0	0	12240.510	2880.120	15120.630	33.342	1255	343.151	101.954	0	0.007	0.016	5.043E-4	0.007	0.003	1.074	1.625	0.402	1.120	0.336
Track_1256	1256	NaN	NaN	67	0	0	0	0	0	15840.660	3840.160	19680.820	65.517	1256	282.373	149.295	0	0.009	0.052	5.163E-4	0.007	0.008	0.974	1.468	0.239	1.046	0.277
Track_1257	1257	NaN	NaN	19	0	0	0	0	0	4320.180	3600.150	7920.330	23.892	1257	385.975	125.627	0	0.013	0.047	0.004	0.011	0.010	0.718	1.286	0.243	0.780	0.319
Track_1258	1258	NaN	NaN	6	0	0	0	0	0	1200.050	3600.150	4800.200	4.794	1258	366.764	118.701	0	0.010	0.019	0.005	0.009	0.005	0.722	1.110	0.433	0.636	0.234
Track_1259	1259	NaN	NaN	38	0	0	0	0	0	8880.370	2880.120	11760.490	24.170	1259	201.646	119.011	0	0.008	0.048	0.001	0.007	0.008	0.465	0.774	0.243	0.477	0.122
Track_1260	1260	NaN	NaN	31	0	0	0	0	0	7200.300	3840.160	11040.460	20.208	1260	313.425	130.448	0	0.010	0.033	0.001	0.009	0.006	0.778	1.129	0.267	0.891	0.277
Track_1261	1261	NaN	NaN	54	0	0	0	0	0	12720.530	3360.140	16080.670	64.522	1261	278.197	153.919	0	0.008	0.017	5.600E-4	0.008	0.004	0.900	1.341	0.261	0.884	0.199
Track_1262	1262	NaN	NaN	47	0	0	0	0	0	11040.460	2880.120	13920.580	58.393	1262	285.559	154.196	0	0.007	0.021	7.402E-4	0.007	0.004	0.811	1.194	0.392	0.824	0.243
Track_1263	1263	NaN	NaN	19	0	0	0	0	0	4320.180	3120.130	7440.310	4.851	1263	481.927	131.340	0	0.007	0.018	8.101E-4	0.006	0.005	0.998	1.473	0.360	1.031	0.294
Track_1264	1264	NaN	NaN	17	0	0	0	0	0	3840.160	3360.140	7200.300	12.825	1264	508.444	130.258	0	0.010	0.044	0.003	0.008	0.010	0.827	1.226	0.339	0.901	0.237
Track_1265	1265	NaN	NaN	63	0	0	0	0	0	14880.620	2880.120	17760.740	62.333	1265	28.101	151.831	0	0.007	0.016	8.885E-4	0.007	0.004	0.901	1.555	0.240	1.055	0.475
Track_1266	1266	NaN	NaN	18	0	0	0	0	0	4080.170	3840.160	7920.330	9.373	1266	321.781	140.450	0	0.013	0.057	0.003	0.010	0.013	0.520	0.829	0.235	0.492	0.174
Track_1267	1267	NaN	NaN	5	0	0	0	0	0	960.040	3600.150	4560.190	6.569	1267	246.259	124.058	0	0.008	0.011	0.005	0.010	0.002	0.334	0.431	0.232	0.359	0.074
Track_1268	1268	NaN	NaN	9	0	0	0	0	0	1920.080	3360.140	5280.220	12.673	1268	369.952	120.753	0	0.015	0.025	0.008	0.011	0.008	0.424	0.630	0.254	0.448	0.125
Track_1269	1269	NaN	NaN	2	0	0	0	0	0	240.010	3840.160	4080.170	2.098	1269	332.365	124.930	0	0.009	0.009	0.009	0.009	NaN	0.526	0.603	0.450	0.603	0.077
Track_1270	1270	NaN	NaN	17	0	0	0	0	0	3840.160	3120.130	6960.290	7.721	1270	197.316	122.826	0	0.007	0.012	0.001	0.005	0.003	0.424	0.586	0.316	0.421	0.069
Track_1271	1271	NaN	NaN	8	0	0	0	0	0	1680.070	2880.120	4560.190	9.461	1271	400.899	127.772	0	0.008	0.014	0.003	0.008	0.004	0.276	0.349	0.238	0.262	0.034
Track_1272	1272	NaN	NaN	23	0	0	0	0	0	5280.220	3120.130	8400.350	20.109	1272	108.323	139.109	0	0.008	0.014	0.001	0.009	0.004	0.397	0.613	0.244	0.406	0.089
Track_1273	1273	NaN	NaN	5	0	0	0	0	0	960.040	3600.150	4560.190	2.229	1273	314.252	129.912	0	0.006	0.010	0.001	0.006	0.004	0.436	0.499	0.334	0.475	0.064
Track_1274	1274	NaN	NaN	5	0	0	0	0	0	960.040	3120.130	4080.170	5.115	1274	135.598	147.232	0	0.013	0.015	0.010	0.015	0.002	0.477	0.805	0.260	0.358	0.228
Track_1275	1275	NaN	NaN	28	0	0	0	0	0	6480.270	3360.140	9840.410	31.902	1275	523.484	160.217	0	0.007	0.023	0.001	0.007	0.005	0.948	1.645	0.230	1.152	0.521
Track_1276	1276	NaN	NaN	14	0	0	0	0	0	3120.130	3840.160	6960.290	26.519	1276	220.426	161.478	0	0.012	0.022	0.008	0.011	0.004	0.540	0.822	0.269	0.528	0.148
Track_1277	1277	NaN	NaN	108	0	0	0	0	0	25681.070	3360.140	29041.210	138.558	1277	103.402	187.699	0	0.009	0.024	4.970E-4	0.008	0.005	0.893	1.758	0.232	0.711	0.453
Track_1278	1278	NaN	NaN	4	0	0	0	0	0	720.030	3840.160	4560.190	2.772	1278	406.633	154.355	0	0.008	0.014	0.003	0.007	0.005	0.293	0.328	0.247	0.300	0.029
Track_1279	1279	NaN	NaN	12	0	0	0	0	0	2640.110	3840.160	6480.270	18.064	1279	300.172	146.173	0	0.009	0.014	0.003	0.010	0.003	0.771	1.052	0.528	0.774	0.155
Track_1280	1280	NaN	NaN	3	0	0	0	0	0	480.020	3600.150	4080.170	3.102	1280	480.126	138.822	0	0.006	0.012	7.647E-4	0.012	0.008	0.742	0.758	0.720	0.749	0.016
Track_1281	1281	NaN	NaN	8	0	0	0	0	0	1680.070	2880.120	4560.190	7.790	1281	288.206	139.076	0	0.011	0.023	0.002	0.009	0.007	0.345	0.503	0.237	0.355	0.090
Track_1282	1282	NaN	NaN	6	0	0	0	0	0	1200.050	3600.150	4800.200	2.453	1282	492.418	143.236	0	0.010	0.017	0.004	0.009	0.005	0.754	0.967	0.431	0.872	0.191
Track_1283	1283	NaN	NaN	43	0	0	0	0	0	10080.420	3120.130	13200.550	57.225	1283	269.212	169.681	0	0.009	0.017	4.967E-4	0.009	0.004	1.016	1.312	0.585	1.043	0.164
Track_1284	1284	NaN	NaN	13	0	0	0	0	0	2880.120	3120.130	6000.250	9.696	1284	501.565	145.935	0	0.015	0.056	0.002	0.010	0.015	0.891	1.494	0.264	0.968	0.417
Track_1285	1285	NaN	NaN	25	0	0	0	0	0	5760.240	3600.150	9360.390	24.146	1285	58.634	176.682	0	0.009	0.022	8.999E-4	0.009	0.005	0.684	1.111	0.410	0.702	0.183
Track_1286	1286	NaN	NaN	6	0	0	0	0	0	1200.050	3840.160	5040.210	3.800	1286	403.106	164.112	0	0.010	0.019	0.003	0.010	0.006	0.270	0.292	0.244	0.277	0.016
Track_1287	1287	NaN	NaN	5	0	0	0	0	0	960.040	3360.140	4320.180	2.080	1287	225.253	165.574	0	0.009	0.014	0.003	0.012	0.005	0.391	0.458	0.350	0.386	0.036
Track_1288	1288	NaN	NaN	8	0	0	0	0	0	1680.070	3360.140	5040.210	15.146	1288	284.302	172.924	0	0.013	0.023	0.005	0.012	0.006	0.719	1.485	0.311	0.649	0.402
Track_1289	1289	NaN	NaN	62	0	0	0	0	0	14640.610	3600.150	18240.760	65.324	1289	454.105	191.712	0	0.009	0.032	7.750E-4	0.008	0.006	0.598	0.855	0.290	0.596	0.129
Track_1290	1290	NaN	NaN	25	0	0	0	0	0	5760.240	3840.160	9600.400	41.641	1290	226.021	190.137	0	0.012	0.043	0.002	0.011	0.008	0.474	0.911	0.241	0.457	0.169
Track_1291	1291	NaN	NaN	14	0	0	0	0	0	3120.130	3840.160	6960.290	15.103	1291	249.005	177.303	0	0.011	0.017	0.004	0.010	0.004	0.939	1.268	0.414	1.044	0.281
Track_1292	1292	NaN	NaN	34	0	0	0	0	0	7920.330	2880.120	10800.450	56.938	1292	490.513	186.139	0	0.014	0.033	0.001	0.013	0.008	0.908	1.423	0.377	0.914	0.252
Track_1293	1293	NaN	NaN	8	0	0	0	0	0	1680.070	2880.120	4560.190	5.255	1293	262.413	155.671	0	0.009	0.015	0.003	0.009	0.004	0.993	1.174	0.574	1.120	0.196
Track_1294	1294	NaN	NaN	3	0	0	0	0	0	480.020	3840.160	4320.180	4.768	1294	317.826	159.361	0	0.011	0.012	0.010	0.012	9.712E-4	0.447	0.585	0.293	0.462	0.120
Track_1295	1295	NaN	NaN	67	0	0	0	0	0	15840.660	3360.140	19200.800	108.571	1295	492.711	182.666	0	0.011	0.032	0.002	0.009	0.006	0.894	1.627	0.288	0.814	0.375
Track_1296	1296	NaN	NaN	9	0	0	0	0	0	1920.080	3120.130	5040.210	9.488	1296	194.134	159.160	0	0.008	0.013	0.003	0.009	0.004	1.073	1.534	0.413	1.219	0.324
Track_1297	1297	NaN	NaN	21	0	0	0	0	0	4800.200	2880.120	7680.320	35.075	1297	218.069	170.680	0	0.011	0.024	9.153E-4	0.009	0.006	0.446	0.592	0.307	0.457	0.080
Track_1298	1298	NaN	NaN	38	0	0	0	0	0	8880.370	2880.120	11760.490	7.231	1298	157.913	174.172	0	0.010	0.021	0.003	0.009	0.006	0.570	0.811	0.249	0.598	0.142
Track_1299	1299	NaN	NaN	37	0	0	0	0	0	8640.360	3120.130	11760.490	49.398	1299	479.417	175.298	0	0.010	0.056	0.001	0.009	0.009	0.618	1.063	0.244	0.666	0.294
Track_1300	1300	NaN	NaN	4	0	0	0	0	0	720.030	3360.140	4080.170	0.716	1300	175.252	183.818	0	0.004	0.004	0.002	0.004	0.001	0.376	0.597	0.254	0.366	0.134
Track_1301	1301	NaN	NaN	5	0	0	0	0	0	960.040	3600.150	4560.190	3.480	1301	511.557	188.904	0	0.006	0.008	0.002	0.007	0.002	0.856	1.025	0.517	0.895	0.177
Track_1302	1302	NaN	NaN	98	0	0	0	0	0	23280.970	3360.140	26641.110	80.193	1302	494.352	233.722	0	0.012	0.037	7.099E-4	0.011	0.007	0.851	1.654	0.233	0.716	0.408
Track_1303	1303	NaN	NaN	11	0	0	0	0	0	2400.100	3360.140	5760.240	17.376	1303	150.954	191.597	0	0.014	0.038	0.003	0.010	0.011	0.500	0.782	0.246	0.400	0.175
Track_1304	1304	NaN	NaN	7	0	0	0	0	0	1440.060	3600.150	5040.210	10.417	1304	543.446	193.972	0	0.008	0.025	0.001	0.006	0.009	0.312	0.430	0.248	0.280	0.060
Track_1305	1305	NaN	NaN	8	0	0	0	0	0	1680.070	3600.150	5280.220	3.710	1305	96.072	189.163	0	0.015	0.025	0.006	0.013	0.007	0.352	0.447	0.252	0.365	0.071
Track_1306	1306	NaN	NaN	39	0	0	0	0	0	9120.380	3840.160	12960.540	28.121	1306	285.632	206.594	0	0.010	0.056	0.001	0.007	0.009	0.893	1.425	0.322	0.848	0.308
Track_1307	1307	NaN	NaN	13	0	0	0	0	0	2880.120	2880.120	5760.240	24.884	1307	280.048	198.534	0	0.011	0.029	0.002	0.010	0.007	0.873	1.236	0.339	0.851	0.261
Track_1308	1308	NaN	NaN	15	0	0	0	0	0	3360.140	3360.140	6720.280	19.492	1308	320.830	181.494	0	0.009	0.017	0.002	0.008	0.005	0.709	1.279	0.359	0.608	0.257
Track_1309	1309	NaN	NaN	20	0	0	0	0	0	4560.190	3120.130	7680.320	28.312	1309	217.003	184.616	0	0.013	0.038	7.188E-4	0.011	0.009	0.546	0.790	0.235	0.597	0.163
Track_1310	1310	NaN	NaN	6	0	0	0	0	0	1200.050	3600.150	4800.200	8.132	1310	387.359	179.261	0	0.007	0.009	0.004	0.008	0.002	0.262	0.306	0.230	0.265	0.030
Track_1311	1311	NaN	NaN	66	0	0	0	0	0	15600.650	3360.140	18960.790	68.296	1311	268.715	213.722	0	0.009	0.025	0.002	0.009	0.005	1.036	1.429	0.291	1.105	0.252
Track_1312	1312	NaN	NaN	37	0	0	0	0	0	8640.360	2880.120	11520.480	33.453	1312	330.857	197.917	0	0.010	0.027	0.002	0.010	0.005	0.667	1.061	0.232	0.650	0.198
Track_1313	1313	NaN	NaN	71	0	0	0	0	0	16800.700	2880.120	19680.820	88.270	1313	214.463	211.456	0	0.012	0.054	0.002	0.010	0.008	0.568	1.014	0.232	0.544	0.182
Track_1314	1314	NaN	NaN	32	0	0	0	0	0	7440.310	3120.130	10560.440	23.448	1314	210.165	233.318	0	0.016	0.048	0.004	0.012	0.011	0.507	0.974	0.269	0.431	0.195
Track_1315	1315	NaN	NaN	6	0	0	0	0	0	1200.050	3840.160	5040.210	6.727	1315	108.629	221.204	0	0.010	0.015	0.003	0.011	0.004	0.382	0.459	0.260	0.419	0.066
Track_1316	1316	NaN	NaN	7	0	0	0	0	0	1440.060	2880.120	4320.180	13.159	1316	492.112	219.937	0	0.011	0.028	0.002	0.012	0.010	0.369	0.468	0.296	0.330	0.066
Track_1317	1317	NaN	NaN	33	0	0	0	0	0	7680.320	3600.150	11280.470	26.823	1317	517.766	231.567	0	0.010	0.019	0.003	0.010	0.004	0.766	1.446	0.256	0.729	0.370
Track_1318	1318	NaN	NaN	4	0	0	0	0	0	720.030	3600.150	4320.180	3.145	1318	65.722	225.119	0	0.012	0.017	0.010	0.010	0.004	0.302	0.348	0.262	0.305	0.031
Track_1319	1319	NaN	NaN	22	0	0	0	0	0	5040.210	3120.130	8160.340	8.495	1319	121.748	222.982	0	0.012	0.026	0.003	0.008	0.007	0.330	0.581	0.236	0.314	0.077
Track_1320	1320	NaN	NaN	54	0	0	0	0	0	12720.530	3120.130	15840.660	93.721	1320	528.591	242.989	0	0.011	0.057	0.001	0.009	0.008	0.942	1.630	0.312	0.939	0.299
Track_1321	1321	NaN	NaN	7	0	0	0	0	0	1440.060	3120.130	4560.190	10.171	1321	319.922	202.796	0	0.012	0.027	0.007	0.011	0.008	0.368	0.438	0.240	0.401	0.066
Track_1322	1322	NaN	NaN	12	0	0	0	0	0	2640.110	3840.160	6480.270	23.942	1322	231.861	204.317	0	0.010	0.025	0.002	0.010	0.007	0.677	0.877	0.499	0.707	0.107
Track_1323	1323	NaN	NaN	16	0	0	0	0	0	3600.150	3360.140	6960.290	27.578	1323	416.759	202.715	0	0.013	0.029	0.002	0.013	0.007	0.759	1.116	0.231	0.928	0.326
Track_1324	1324	NaN	NaN	4	0	0	0	0	0	720.030	3600.150	4320.180	10.140	1324	128.732	204.456	0	0.016	0.017	0.015	0.017	0.001	0.293	0.318	0.279	0.293	0.015
Track_1325	1325	NaN	NaN	31	0	0	0	0	0	7200.300	3120.130	10320.430	39.195	1325	205.188	212.824	0	0.014	0.042	0.003	0.013	0.008	0.600	1.178	0.235	0.572	0.242
Track_1326	1326	NaN	NaN	12	0	0	0	0	0	2640.110	3120.130	5760.240	23.460	1326	519.784	211.136	0	0.012	0.027	8.143E-4	0.013	0.007	0.955	1.599	0.551	0.995	0.349
Track_1327	1327	NaN	NaN	29	0	0	0	0	0	6720.280	3120.130	9840.410	29.485	1327	511.044	286.334	0	0.008	0.017	0.003	0.008	0.004	0.712	1.094	0.349	0.690	0.232
Track_1328	1328	NaN	NaN	12	0	0	0	0	0	2640.110	3600.150	6240.260	1.922	1328	478.425	275.906	0	0.009	0.020	0.002	0.010	0.005	0.290	0.384	0.237	0.279	0.043
Track_1329	1329	NaN	NaN	86	0	0	0	0	0	20400.850	3360.140	23760.990	18.987	1329	206.275	293.841	0	0.007	0.022	1.820E-4	0.006	0.004	0.357	0.480	0.238	0.358	0.046
Track_1330	1330	NaN	NaN	11	0	0	0	0	0	2400.100	3120.130	5520.230	7.682	1330	259.160	230.749	0	0.011	0.019	0.002	0.011	0.005	0.619	1.208	0.325	0.507	0.270
Track_1331	1331	NaN	NaN	76	0	0	0	0	0	18000.750	3360.140	21360.890	97.239	1331	517.115	278.619	0	0.010	0.026	4.942E-4	0.010	0.006	0.656	1.537	0.300	0.535	0.328
Track_1332	1332	NaN	NaN	3	0	0	0	0	0	480.020	3840.160	4320.180	2.099	1332	292.611	232.862	0	0.008	0.009	0.008	0.009	7.584E-4	0.273	0.314	0.233	0.270	0.033
Track_1333	1333	NaN	NaN	12	0	0	0	0	0	2640.110	2880.120	5520.230	11.486	1333	210.551	236.545	0	0.014	0.027	0.005	0.012	0.008	0.341	0.439	0.238	0.346	0.058
Track_1334	1334	NaN	NaN	9	0	0	0	0	0	1920.080	2880.120	4800.200	2.001	1334	247.143	243.236	0	0.007	0.016	0.001	0.006	0.005	0.376	0.580	0.253	0.310	0.116
Track_1335	1335	NaN	NaN	4	0	0	0	0	0	720.030	3600.150	4320.180	0.335	1335	493.678	248.975	0	0.017	0.022	0.014	0.016	0.004	0.739	1.257	0.320	0.973	0.390
Track_1336	1336	NaN	NaN	26	0	0	0	0	0	6000.250	3600.150	9600.400	39.497	1336	286.469	268.828	0	0.015	0.052	0.002	0.011	0.013	0.432	0.844	0.261	0.387	0.157
Track_1337	1337	NaN	NaN	43	0	0	0	0	0	10080.420	3840.160	13920.580	52.062	1337	517.166	258.632	0	0.012	0.030	7.957E-4	0.013	0.006	1.222	1.843	0.262	1.430	0.513
Track_1338	1338	NaN	NaN	18	0	0	0	0	0	4080.170	3360.140	7440.310	18.144	1338	520.618	272.507	0	0.012	0.027	0.002	0.011	0.006	0.906	1.475	0.279	0.943	0.337
Track_1339	1339	NaN	NaN	6	0	0	0	0	0	1200.050	2880.120	4080.170	5.807	1339	288.856	265.159	0	0.007	0.009	0.005	0.007	0.002	0.322	0.376	0.233	0.348	0.049
Track_1340	1340	NaN	NaN	7	0	0	0	0	0	1440.060	2880.120	4320.180	3.877	1340	244.845	3.798	0	0.015	0.036	0.004	0.014	0.011	0.707	1.102	0.367	0.785	0.247
Track_1341	1341	NaN	NaN	3	0	0	0	0	0	480.020	2880.120	3360.140	1.365	1341	319.066	18.755	0	0.006	0.009	0.003	0.009	0.004	0.487	0.695	0.355	0.413	0.149
Track_1342	1342	NaN	NaN	2	0	0	0	0	0	240.010	3120.130	3360.140	0.072	1342	86.527	37.431	0	3.002E-4	3.002E-4	3.002E-4	3.002E-4	NaN	0.282	0.295	0.269	0.295	0.013
Track_1343	1343	NaN	NaN	5	0	0	0	0	0	960.040	2880.120	3840.160	2.232	1343	315.250	40.781	0	0.003	0.008	0.001	0.002	0.003	0.399	0.514	0.248	0.481	0.121
Track_1344	1344	NaN	NaN	4	0	0	0	0	0	720.030	2880.120	3600.150	0.803	1344	158.563	66.268	0	0.003	0.005	0.001	0.003	0.002	0.430	0.527	0.325	0.457	0.074
Track_1345	1345	NaN	NaN	60	0	0	0	0	0	14160.590	2880.120	17040.710	56.979	1345	246.551	86.408	0	0.009	0.048	9.459E-4	0.006	0.007	0.828	1.226	0.258	0.886	0.275
Track_1346	1346	NaN	NaN	3	0	0	0	0	0	480.020	2880.120	3360.140	2.940	1346	195.875	87.374	0	0.006	0.009	0.003	0.009	0.004	0.434	0.467	0.371	0.464	0.045
Track_1347	1347	NaN	NaN	4	0	0	0	0	0	720.030	2880.120	3600.150	0.480	1347	434.217	90.204	0	0.006	0.011	5.624E-4	0.008	0.005	0.507	0.662	0.365	0.519	0.106
Track_1348	1348	NaN	NaN	3	0	0	0	0	0	480.020	2880.120	3360.140	0.677	1348	312.739	113.122	0	0.004	0.004	0.004	0.004	3.045E-5	0.324	0.337	0.315	0.320	0.009
Track_1349	1349	NaN	NaN	5	0	0	0	0	0	960.040	2880.120	3840.160	1.045	1349	377.486	119.551	0	0.012	0.020	0.003	0.017	0.008	0.726	1.190	0.378	0.748	0.314
Track_1350	1350	NaN	NaN	4	0	0	0	0	0	720.030	2880.120	3600.150	1.992	1350	414.729	144.361	0	0.012	0.019	0.004	0.014	0.007	0.442	0.543	0.342	0.493	0.080
Track_1351	1351	NaN	NaN	4	0	0	0	0	0	720.030	2880.120	3600.150	4.544	1351	282.864	132.721	0	0.007	0.009	0.004	0.006	0.002	0.330	0.380	0.291	0.333	0.033
Track_1352	1352	NaN	NaN	3	0	0	0	0	0	480.020	3120.130	3600.150	2.287	1352	274.558	163.097	0	0.012	0.015	0.010	0.015	0.004	0.889	0.988	0.835	0.843	0.070
Track_1353	1353	NaN	NaN	4	0	0	0	0	0	720.030	3120.130	3840.160	5.003	1353	397.814	150.412	0	0.009	0.016	0.001	0.009	0.008	0.253	0.278	0.238	0.257	0.017
Track_1354	1354	NaN	NaN	3	0	0	0	0	0	480.020	2880.120	3360.140	3.266	1354	244.757	174.787	0	0.007	0.010	0.004	0.010	0.005	0.338	0.404	0.238	0.373	0.072
Track_1355	1355	NaN	NaN	4	0	0	0	0	0	720.030	2880.120	3600.150	8.845	1355	348.889	178.181	0	0.013	0.018	0.008	0.012	0.005	0.374	0.499	0.307	0.354	0.074
Track_1356	1356	NaN	NaN	4	0	0	0	0	0	720.030	3120.130	3840.160	2.884	1356	531.048	173.057	0	0.007	0.015	0.002	0.004	0.007	0.337	0.416	0.247	0.387	0.068
Track_1357	1357	NaN	NaN	4	0	0	0	0	0	720.030	3120.130	3840.160	6.074	1357	121.703	175.233	0	0.015	0.023	0.010	0.011	0.007	0.475	0.692	0.272	0.585	0.170
Track_1358	1358	NaN	NaN	4	0	0	0	0	0	720.030	3120.130	3840.160	10.118	1358	67.749	198.153	0	0.022	0.027	0.016	0.022	0.006	0.709	0.991	0.290	0.791	0.257
Track_1359	1359	NaN	NaN	5	0	0	0	0	0	960.040	2880.120	3840.160	11.220	1359	180.570	204.160	0	0.014	0.025	0.006	0.016	0.009	0.509	0.667	0.304	0.541	0.129
Track_1360	1360	NaN	NaN	2	0	0	0	0	0	240.010	3120.130	3360.140	1.324	1360	246.047	206.591	0	0.006	0.006	0.006	0.006	NaN	0.432	0.474	0.390	0.474	0.042
Track_1361	1361	NaN	NaN	3	0	0	0	0	0	480.020	2880.120	3360.140	3.671	1361	172.269	187.337	0	0.009	0.014	0.004	0.014	0.007	0.276	0.340	0.243	0.245	0.045
Track_1362	1362	NaN	NaN	3	0	0	0	0	0	480.020	3120.130	3600.150	5.890	1362	208.615	222.508	0	0.014	0.019	0.009	0.019	0.007	0.346	0.381	0.295	0.362	0.037
Track_1363	1363	NaN	NaN	4	0	0	0	0	0	720.030	3120.130	3840.160	12.525	1363	57.947	231.336	0	0.021	0.030	0.015	0.017	0.008	1.008	1.659	0.555	1.210	0.456
Track_1364	1364	NaN	NaN	22	0	0	0	0	0	5040.210	4080.170	9120.380	12.957	1364	233.976	1.992	0	0.010	0.020	0.000	0.008	0.006	0.936	1.649	0.237	1.131	0.431
Track_1365	1365	NaN	NaN	3	0	0	0	0	0	480.020	4800.200	5280.220	0.808	1365	243.747	0.979	0	0.012	0.012	0.012	0.012	1.607E-4	0.402	0.512	0.343	0.350	0.078
Track_1366	1366	NaN	NaN	10	0	0	0	0	0	2160.090	4320.180	6480.270	12.464	1366	319.261	6.213	0	0.011	0.021	0.005	0.008	0.006	0.967	1.322	0.752	0.975	0.169
Track_1367	1367	NaN	NaN	15	0	0	0	0	0	3360.140	4320.180	7680.320	24.756	1367	108.737	7.844	0	0.010	0.027	8.412E-4	0.008	0.008	0.664	1.155	0.259	0.623	0.246
Track_1368	1368	NaN	NaN	28	0	0	0	0	0	6480.270	5040.210	11520.480	10.259	1368	157.995	5.027	0	0.008	0.035	8.412E-4	0.006	0.007	1.149	1.556	0.598	1.163	0.225
Track_1369	1369	NaN	NaN	13	0	0	0	0	0	2880.120	4080.170	6960.290	12.777	1369	242.650	6.949	0	0.013	0.033	0.001	0.011	0.012	0.474	0.745	0.287	0.412	0.145
Track_1370	1370	NaN	NaN	14	0	0	0	0	0	3120.130	5040.210	8160.340	6.939	1370	257.191	12.125	0	0.008	0.016	0.002	0.008	0.004	0.597	1.123	0.291	0.561	0.237
Track_1371	1371	NaN	NaN	24	0	0	0	0	0	5520.230	5040.210	10560.440	14.205	1371	95.803	9.051	0	0.009	0.028	0.001	0.008	0.006	0.937	1.497	0.360	0.987	0.350
Track_1372	1372	NaN	NaN	5	0	0	0	0	0	960.040	5040.210	6000.250	3.104	1372	314.294	11.734	0	0.006	0.008	0.004	0.007	0.002	0.788	1.094	0.381	0.889	0.244
Track_1373	1373	NaN	NaN	17	0	0	0	0	0	3840.160	4320.180	8160.340	11.360	1373	187.108	2.388	0	0.008	0.026	0.003	0.006	0.006	0.558	0.902	0.265	0.541	0.191
Track_1374	1374	NaN	NaN	5	0	0	0	0	0	960.040	5040.210	6000.250	7.070	1374	264.709	2.384	0	0.009	0.019	0.003	0.008	0.007	0.343	0.573	0.233	0.291	0.126
Track_1375	1375	NaN	NaN	3	0	0	0	0	0	480.020	4800.200	5280.220	2.423	1375	271.338	0.000	0	0.005	0.010	0.000	0.010	0.007	0.380	0.445	0.341	0.353	0.047
Track_1376	1376	NaN	NaN	18	0	0	0	0	0	4080.170	4560.190	8640.360	6.662	1376	339.420	0.000	0	0.005	0.014	0.000	0.003	0.004	1.208	1.681	0.461	1.367	0.423
Track_1377	1377	NaN	NaN	25	0	0	0	0	0	5760.240	5040.210	10800.450	2.826	1377	277.507	5.001	0	0.008	0.022	0.002	0.008	0.005	1.111	1.480	0.462	1.207	0.257
Track_1378	1378	NaN	NaN	3	0	0	0	0	0	480.020	5040.210	5520.230	1.615	1378	403.206	1.125	0	0.014	0.015	0.014	0.015	1.391E-4	0.457	0.682	0.304	0.386	0.163
Track_1379	1379	NaN	NaN	6	0	0	0	0	0	1200.050	4320.180	5520.230	7.446	1379	321.843	18.505	0	0.014	0.030	0.004	0.009	0.011	0.551	0.800	0.269	0.613	0.178
Track_1380	1380	NaN	NaN	11	0	0	0	0	0	2400.100	5040.210	7440.310	20.372	1380	142.893	28.495	0	0.012	0.018	0.003	0.014	0.005	0.893	1.301	0.288	0.920	0.327
Track_1381	1381	NaN	NaN	5	0	0	0	0	0	960.040	4320.180	5280.220	2.095	1381	246.039	23.228	0	0.005	0.007	0.003	0.005	0.002	0.642	0.940	0.400	0.607	0.199
Track_1382	1382	NaN	NaN	22	0	0	0	0	0	5040.210	4320.180	9360.390	26.012	1382	95.716	29.320	0	0.010	0.023	3.477E-4	0.009	0.005	0.397	0.573	0.251	0.380	0.100
Track_1383	1383	NaN	NaN	35	0	0	0	0	0	8160.340	4080.170	12240.510	27.119	1383	154.130	33.243	0	0.009	0.059	4.764E-4	0.008	0.010	0.818	1.305	0.354	0.886	0.269
Track_1384	1384	NaN	NaN	33	0	0	0	0	0	7680.320	4560.190	12240.510	3.301	1384	196.684	11.864	0	0.007	0.031	6.563E-4	0.007	0.007	0.524	0.864	0.238	0.518	0.149
Track_1385	1385	NaN	NaN	23	0	0	0	0	0	5280.220	4320.180	9600.400	26.321	1385	189.000	18.662	0	0.011	0.041	0.002	0.008	0.011	0.479	0.752	0.258	0.470	0.146
Track_1386	1386	NaN	NaN	33	0	0	0	0	0	7680.320	4560.190	12240.510	18.093	1386	108.305	5.043	0	0.009	0.024	8.412E-4	0.009	0.005	1.051	1.664	0.239	1.196	0.395
Track_1387	1387	NaN	NaN	57	0	0	0	0	0	13440.560	4560.190	18000.750	33.421	1387	390.465	42.060	0	0.013	0.061	0.001	0.010	0.012	0.902	1.502	0.243	1.016	0.419
Track_1388	1388	NaN	NaN	52	0	0	0	0	0	12240.510	4320.180	16560.690	18.702	1388	282.773	10.150	0	0.010	0.035	8.412E-4	0.008	0.008	0.819	1.321	0.300	0.860	0.259
Track_1389	1389	NaN	NaN	33	0	0	0	0	0	7680.320	5040.210	12720.530	8.954	1389	381.052	26.631	0	0.007	0.018	3.913E-4	0.006	0.004	0.873	1.173	0.555	0.854	0.153
Track_1390	1390	NaN	NaN	5	0	0	0	0	0	960.040	4560.190	5520.230	3.136	1390	401.590	20.542	0	0.008	0.012	0.006	0.009	0.003	0.879	1.318	0.292	1.190	0.441
Track_1391	1391	NaN	NaN	4	0	0	0	0	0	720.030	4800.200	5520.230	5.517	1391	289.570	38.247	0	0.010	0.018	0.005	0.006	0.007	0.652	0.845	0.350	0.709	0.183
Track_1392	1392	NaN	NaN	33	0	0	0	0	0	7680.320	4560.190	12240.510	12.111	1392	270.085	41.340	0	0.009	0.027	0.001	0.007	0.006	0.882	1.328	0.516	0.902	0.235
Track_1393	1393	NaN	NaN	53	0	0	0	0	0	12480.520	4800.200	17280.720	69.915	1393	434.602	50.192	0	0.009	0.019	0.002	0.008	0.005	1.078	1.597	0.276	1.135	0.324
Track_1394	1394	NaN	NaN	8	0	0	0	0	0	1680.070	5040.210	6720.280	12.615	1394	478.757	45.504	0	0.008	0.013	0.005	0.009	0.002	0.645	0.841	0.363	0.757	0.185
Track_1395	1395	NaN	NaN	65	0	0	0	0	0	15360.640	4080.170	19440.810	34.169	1395	229.868	43.588	0	0.008	0.021	6.012E-4	0.007	0.004	0.693	1.209	0.244	0.623	0.304
Track_1396	1396	NaN	NaN	17	0	0	0	0	0	3840.160	4560.190	8400.350	18.445	1396	428.714	36.176	0	0.009	0.015	0.003	0.011	0.004	0.728	0.971	0.419	0.754	0.153
Track_1397	1397	NaN	NaN	88	0	0	0	0	0	20880.870	4800.200	25681.070	47.232	1397	283.518	61.128	0	0.009	0.036	0.002	0.008	0.006	0.884	1.441	0.283	0.907	0.308
Track_1398	1398	NaN	NaN	17	0	0	0	0	0	3840.160	5040.210	8880.370	22.933	1398	252.852	43.917	0	0.010	0.023	0.003	0.009	0.006	0.428	0.639	0.268	0.433	0.090
Track_1399	1399	NaN	NaN	54	0	0	0	0	0	12720.530	5040.210	17760.740	65.121	1399	443.610	65.093	0	0.009	0.024	9.564E-4	0.007	0.005	0.741	1.148	0.247	0.807	0.304
Track_1400	1400	NaN	NaN	32	0	0	0	0	0	7440.310	4800.200	12240.510	54.500	1400	81.829	57.496	0	0.011	0.057	9.304E-5	0.010	0.011	0.748	1.224	0.263	0.709	0.332
Track_1401	1401	NaN	NaN	17	0	0	0	0	0	3840.160	4800.200	8640.360	4.613	1401	190.471	53.320	0	0.011	0.025	0.002	0.014	0.007	0.952	1.852	0.236	0.757	0.644
Track_1402	1402	NaN	NaN	4	0	0	0	0	0	720.030	5040.210	5760.240	6.109	1402	145.920	54.591	0	0.009	0.015	0.004	0.008	0.006	0.335	0.384	0.237	0.376	0.058
Track_1403	1403	NaN	NaN	24	0	0	0	0	0	5520.230	4800.200	10320.430	8.747	1403	314.958	60.312	0	0.008	0.018	4.979E-4	0.007	0.005	0.708	1.035	0.376	0.732	0.166
Track_1404	1404	NaN	NaN	21	0	0	0	0	0	4800.200	4320.180	9120.380	22.275	1404	443.347	63.863	0	0.009	0.033	0.002	0.008	0.006	0.870	1.315	0.325	0.946	0.294
Track_1405	1405	NaN	NaN	46	0	0	0	0	0	10800.450	4320.180	15120.630	55.425	1405	409.699	72.824	0	0.008	0.017	6.931E-4	0.008	0.004	0.982	1.478	0.631	0.944	0.200
Track_1406	1406	NaN	NaN	13	0	0	0	0	0	2880.120	4800.200	7680.320	14.642	1406	56.842	67.015	0	0.007	0.014	0.002	0.007	0.003	0.528	0.701	0.291	0.560	0.133
Track_1407	1407	NaN	NaN	21	0	0	0	0	0	4800.200	5040.210	9840.410	18.577	1407	479.814	57.205	0	0.010	0.025	0.003	0.009	0.006	0.837	1.311	0.336	0.886	0.255
Track_1408	1408	NaN	NaN	32	0	0	0	0	0	7440.310	4800.200	12240.510	7.209	1408	176.320	53.391	0	0.008	0.026	3.766E-4	0.007	0.005	0.537	0.829	0.319	0.528	0.138
Track_1409	1409	NaN	NaN	7	0	0	0	0	0	1440.060	4080.170	5520.230	12.562	1409	254.151	67.871	0	0.011	0.018	0.006	0.011	0.005	0.624	0.986	0.407	0.626	0.182
Track_1410	1410	NaN	NaN	27	0	0	0	0	0	6240.260	5040.210	11280.470	13.927	1410	296.562	78.829	0	0.007	0.015	0.003	0.006	0.003	0.869	1.249	0.230	0.925	0.285
Track_1411	1411	NaN	NaN	4	0	0	0	0	0	720.030	4800.200	5520.230	2.116	1411	514.226	71.913	0	0.006	0.009	0.004	0.006	0.002	0.250	0.260	0.239	0.256	0.008
Track_1412	1412	NaN	NaN	30	0	0	0	0	0	6960.290	4080.170	11040.460	14.290	1412	264.012	79.739	0	0.008	0.017	6.937E-4	0.007	0.004	0.873	1.246	0.298	0.968	0.275
Track_1413	1413	NaN	NaN	31	0	0	0	0	0	7200.300	5040.210	12240.510	32.015	1413	60.072	80.472	0	0.007	0.018	3.046E-4	0.007	0.005	0.813	1.407	0.238	0.947	0.356
Track_1414	1414	NaN	NaN	33	0	0	0	0	0	7680.320	4560.190	12240.510	44.564	1414	103.420	72.070	0	0.008	0.030	0.001	0.007	0.007	0.885	1.365	0.256	0.889	0.339
Track_1415	1415	NaN	NaN	5	0	0	0	0	0	960.040	4560.190	5520.230	4.472	1415	471.677	63.541	0	0.008	0.010	0.008	0.008	9.294E-4	0.998	1.100	0.929	0.993	0.063
Track_1416	1416	NaN	NaN	26	0	0	0	0	0	6000.250	4560.190	10560.440	19.407	1416	190.939	68.566	0	0.007	0.018	5.665E-4	0.006	0.005	0.458	0.628	0.291	0.467	0.075
Track_1417	1417	NaN	NaN	25	0	0	0	0	0	5760.240	4800.200	10560.440	15.288	1417	148.818	68.746	0	0.009	0.017	0.003	0.009	0.004	0.643	1.261	0.253	0.586	0.264
Track_1418	1418	NaN	NaN	8	0	0	0	0	0	1680.070	4560.190	6240.260	0.994	1418	266.977	64.149	0	0.012	0.027	0.001	0.008	0.009	0.583	0.843	0.243	0.677	0.190
Track_1419	1419	NaN	NaN	11	0	0	0	0	0	2400.100	5040.210	7440.310	14.018	1419	291.268	90.045	0	0.011	0.024	0.004	0.010	0.006	0.555	0.898	0.340	0.552	0.166
Track_1420	1420	NaN	NaN	8	0	0	0	0	0	1680.070	5040.210	6720.280	10.725	1420	229.543	87.579	0	0.008	0.014	0.003	0.008	0.004	0.415	0.593	0.260	0.437	0.100
Track_1421	1421	NaN	NaN	37	0	0	0	0	0	8640.360	3600.150	12240.510	27.348	1421	168.891	90.425	0	0.008	0.054	0.001	0.006	0.009	0.519	1.503	0.248	0.472	0.276
Track_1422	1422	NaN	NaN	11	0	0	0	0	0	2400.100	4080.170	6480.270	12.580	1422	491.965	91.042	0	0.008	0.013	0.003	0.010	0.003	0.940	1.095	0.739	0.979	0.110
Track_1423	1423	NaN	NaN	5	0	0	0	0	0	960.040	4320.180	5280.220	8.537	1423	319.051	88.689	0	0.010	0.018	0.004	0.011	0.006	0.381	0.607	0.256	0.354	0.129
Track_1424	1424	NaN	NaN	5	0	0	0	0	0	960.040	4800.200	5760.240	1.273	1424	109.054	78.869	0	0.008	0.013	0.004	0.010	0.004	0.395	0.454	0.340	0.402	0.039
Track_1425	1425	NaN	NaN	4	0	0	0	0	0	720.030	4560.190	5280.220	5.014	1425	68.943	79.268	0	0.009	0.014	0.004	0.008	0.005	0.321	0.383	0.249	0.334	0.048
Track_1426	1426	NaN	NaN	21	0	0	0	0	0	4800.200	4320.180	9120.380	12.369	1426	378.968	85.030	0	0.007	0.019	0.002	0.007	0.004	0.724	1.132	0.402	0.709	0.214
Track_1427	1427	NaN	NaN	34	0	0	0	0	0	7920.330	4320.180	12240.510	13.373	1427	200.590	80.725	0	0.008	0.047	5.472E-4	0.005	0.009	0.450	0.625	0.245	0.460	0.083
Track_1428	1428	NaN	NaN	22	0	0	0	0	0	5040.210	5040.210	10080.420	23.119	1428	101.204	91.867	0	0.009	0.040	0.002	0.007	0.008	0.368	0.540	0.235	0.372	0.080
Track_1429	1429	NaN	NaN	30	0	0	0	0	0	6960.290	5040.210	12000.500	13.924	1429	370.516	103.535	0	0.007	0.023	0.001	0.005	0.005	0.823	1.135	0.271	0.817	0.222
Track_1430	1430	NaN	NaN	25	0	0	0	0	0	5760.240	4800.200	10560.440	27.578	1430	501.307	103.946	0	0.007	0.019	0.002	0.007	0.004	1.131	1.543	0.401	1.289	0.340
Track_1431	1431	NaN	NaN	29	0	0	0	0	0	6720.280	4800.200	11520.480	30.291	1431	66.156	106.967	0	0.007	0.020	0.002	0.006	0.004	0.564	0.895	0.239	0.544	0.187
Track_1432	1432	NaN	NaN	8	0	0	0	0	0	1680.070	4800.200	6480.270	16.125	1432	235.233	104.525	0	0.010	0.019	0.007	0.009	0.004	0.413	0.596	0.235	0.458	0.127
Track_1433	1433	NaN	NaN	21	0	0	0	0	0	4800.200	4320.180	9120.380	11.143	1433	339.612	104.233	0	0.007	0.022	0.001	0.006	0.005	0.884	1.338	0.398	0.930	0.313
Track_1434	1434	NaN	NaN	32	0	0	0	0	0	7440.310	4800.200	12240.510	34.184	1434	188.293	112.718	0	0.010	0.038	0.001	0.008	0.008	0.606	0.887	0.326	0.599	0.134
Track_1435	1435	NaN	NaN	7	0	0	0	0	0	1440.060	4080.170	5520.230	6.249	1435	474.206	88.954	0	0.006	0.014	0.003	0.005	0.004	0.821	0.963	0.685	0.864	0.105
Track_1436	1436	NaN	NaN	27	0	0	0	0	0	6240.260	4080.170	10320.430	10.079	1436	406.026	97.491	0	0.007	0.018	0.001	0.006	0.004	0.404	0.895	0.260	0.391	0.114
Track_1437	1437	NaN	NaN	7	0	0	0	0	0	1440.060	4080.170	5520.230	2.692	1437	336.803	91.735	0	0.008	0.012	0.003	0.008	0.004	0.428	0.586	0.256	0.482	0.127
Track_1438	1438	NaN	NaN	10	0	0	0	0	0	2160.090	4800.200	6960.290	13.191	1438	392.722	96.056	0	0.008	0.015	0.003	0.008	0.004	0.788	1.286	0.468	0.790	0.275
Track_1439	1439	NaN	NaN	31	0	0	0	0	0	7200.300	5040.210	12240.510	39.822	1439	58.138	104.549	0	0.008	0.015	0.002	0.008	0.004	0.786	1.362	0.230	0.623	0.397
Track_1440	1440	NaN	NaN	4	0	0	0	0	0	720.030	5040.210	5760.240	7.062	1440	249.245	94.767	0	0.010	0.014	0.007	0.009	0.004	0.426	0.569	0.307	0.485	0.106
Track_1441	1441	NaN	NaN	32	0	0	0	0	0	7440.310	4080.170	11520.480	14.728	1441	380.723	102.059	0	0.006	0.013	9.217E-4	0.006	0.003	0.702	1.054	0.341	0.680	0.178
Track_1442	1442	NaN	NaN	5	0	0	0	0	0	960.040	4320.180	5280.220	1.397	1442	466.065	95.921	0	0.010	0.012	0.006	0.011	0.003	0.432	0.696	0.254	0.294	0.191
Track_1443	1443	NaN	NaN	33	0	0	0	0	0	7680.320	4560.190	12240.510	33.186	1443	135.755	111.718	0	0.010	0.038	0.002	0.007	0.008	0.424	0.634	0.231	0.416	0.109
Track_1444	1444	NaN	NaN	6	0	0	0	0	0	1200.050	5040.210	6240.260	10.392	1444	464.978	107.403	0	0.017	0.025	0.007	0.014	0.008	0.750	0.932	0.511	0.904	0.175
Track_1445	1445	NaN	NaN	12	0	0	0	0	0	2640.110	4800.200	7440.310	14.190	1445	184.711	113.715	0	0.014	0.050	0.003	0.010	0.013	0.451	1.077	0.233	0.311	0.269
Track_1446	1446	NaN	NaN	31	0	0	0	0	0	7200.300	4320.180	11520.480	30.361	1446	276.758	131.151	0	0.008	0.018	8.173E-4	0.008	0.004	1.023	1.539	0.541	1.072	0.257
Track_1447	1447	NaN	NaN	21	0	0	0	0	0	4800.200	5040.210	9840.410	24.200	1447	507.950	130.800	0	0.007	0.014	0.001	0.007	0.003	0.863	1.226	0.243	1.004	0.311
Track_1448	1448	NaN	NaN	4	0	0	0	0	0	720.030	5040.210	5760.240	6.232	1448	293.032	120.807	0	0.012	0.018	0.008	0.010	0.005	0.467	0.540	0.423	0.467	0.045
Track_1449	1449	NaN	NaN	26	0	0	0	0	0	6000.250	4800.200	10800.450	21.168	1449	231.445	128.592	0	0.007	0.020	0.001	0.006	0.005	0.673	0.985	0.263	0.669	0.165
Track_1450	1450	NaN	NaN	23	0	0	0	0	0	5280.220	4320.180	9600.400	20.710	1450	324.382	114.471	0	0.011	0.035	0.002	0.009	0.009	0.384	0.592	0.273	0.368	0.079
Track_1451	1451	NaN	NaN	3	0	0	0	0	0	480.020	5040.210	5520.230	3.023	1451	110.391	105.798	0	0.007	0.007	0.007	0.007	4.224E-4	0.558	0.665	0.441	0.567	0.092
Track_1452	1452	NaN	NaN	63	0	0	0	0	0	14880.620	4320.180	19200.800	61.404	1452	290.568	133.845	0	0.009	0.026	5.604E-4	0.008	0.005	0.702	1.097	0.235	0.702	0.233
Track_1453	1453	NaN	NaN	23	0	0	0	0	0	5280.220	5040.210	10320.430	17.871	1453	259.699	119.319	0	0.008	0.017	0.002	0.009	0.004	0.969	1.217	0.611	1.052	0.167
Track_1454	1454	NaN	NaN	10	0	0	0	0	0	2160.090	4080.170	6240.260	7.459	1454	403.399	109.518	0	0.008	0.015	0.003	0.007	0.004	0.306	0.421	0.253	0.303	0.047
Track_1455	1455	NaN	NaN	63	0	0	0	0	0	14880.620	4800.200	19680.820	62.339	1455	305.556	139.433	0	0.008	0.024	4.659E-4	0.007	0.005	0.832	1.212	0.271	0.857	0.215
Track_1456	1456	NaN	NaN	12	0	0	0	0	0	2640.110	5040.210	7680.320	23.770	1456	267.804	142.965	0	0.013	0.019	0.006	0.013	0.004	0.792	1.199	0.397	0.801	0.239
Track_1457	1457	NaN	NaN	14	0	0	0	0	0	3120.130	4560.190	7680.320	13.138	1457	362.380	134.600	0	0.010	0.018	0.006	0.010	0.004	0.612	1.186	0.255	0.576	0.267
Track_1458	1458	NaN	NaN	37	0	0	0	0	0	8640.360	5040.210	13680.570	55.101	1458	235.940	158.281	0	0.010	0.028	0.002	0.009	0.006	0.756	1.262	0.237	0.793	0.314
Track_1459	1459	NaN	NaN	11	0	0	0	0	0	2400.100	5040.210	7440.310	11.742	1459	489.719	123.686	0	0.007	0.014	0.002	0.007	0.004	0.729	1.163	0.265	0.726	0.284
Track_1460	1460	NaN	NaN	8	0	0	0	0	0	1680.070	4800.200	6480.270	6.546	1460	210.710	118.143	0	0.011	0.028	0.004	0.007	0.008	0.368	0.527	0.281	0.347	0.070
Track_1461	1461	NaN	NaN	7	0	0	0	0	0	1440.060	4320.180	5760.240	8.795	1461	263.870	117.286	0	0.011	0.022	0.005	0.011	0.006	0.377	0.450	0.329	0.378	0.043
Track_1462	1462	NaN	NaN	10	0	0	0	0	0	2160.090	4800.200	6960.290	10.386	1462	109.355	125.960	0	0.012	0.032	8.531E-4	0.008	0.011	0.553	0.868	0.319	0.596	0.155
Track_1463	1463	NaN	NaN	3	0	0	0	0	0	480.020	4800.200	5280.220	3.995	1463	371.765	122.925	0	0.015	0.016	0.014	0.016	0.002	0.655	0.778	0.531	0.656	0.101
Track_1464	1464	NaN	NaN	25	0	0	0	0	0	5760.240	4080.170	9840.410	27.066	1464	238.589	136.413	0	0.007	0.016	3.032E-4	0.007	0.004	0.433	0.642	0.245	0.450	0.099
Track_1465	1465	NaN	NaN	32	0	0	0	0	0	7440.310	4800.200	12240.510	28.666	1465	70.619	136.846	0	0.007	0.020	5.299E-4	0.005	0.004	0.582	0.829	0.316	0.588	0.114
Track_1466	1466	NaN	NaN	13	0	0	0	0	0	2880.120	4320.180	7200.300	11.308	1466	70.369	128.619	0	0.007	0.015	0.004	0.007	0.003	0.610	1.061	0.247	0.516	0.253
Track_1467	1467	NaN	NaN	14	0	0	0	0	0	3120.130	4800.200	7920.330	12.052	1467	169.808	149.862	0	0.009	0.021	8.827E-4	0.010	0.006	0.379	0.493	0.285	0.375	0.058
Track_1468	1468	NaN	NaN	109	0	0	0	0	0	25921.080	3360.140	29281.220	20.463	1468	379.939	141.463	0	0.010	0.034	6.815E-4	0.007	0.007	0.981	1.878	0.231	0.933	0.444
Track_1469	1469	NaN	NaN	33	0	0	0	0	0	7680.320	4320.180	12000.500	25.962	1469	132.566	148.107	0	0.009	0.020	4.809E-4	0.009	0.005	0.607	0.864	0.379	0.586	0.117
Track_1470	1470	NaN	NaN	67	0	0	0	0	0	15840.660	4080.170	19920.830	81.055	1470	385.716	177.419	0	0.009	0.025	4.938E-4	0.008	0.005	0.899	1.117	0.234	0.939	0.184
Track_1471	1471	NaN	NaN	27	0	0	0	0	0	6240.260	4320.180	10560.440	3.384	1471	192.622	156.565	0	0.008	0.015	0.002	0.009	0.004	1.295	1.583	0.802	1.311	0.181
Track_1472	1472	NaN	NaN	27	0	0	0	0	0	6240.260	5040.210	11280.470	39.484	1472	328.531	170.982	0	0.009	0.059	0.002	0.007	0.011	0.968	1.425	0.303	0.977	0.279
Track_1473	1473	NaN	NaN	6	0	0	0	0	0	1200.050	4560.190	5760.240	3.724	1473	437.037	135.290	0	0.007	0.011	0.004	0.007	0.003	0.335	0.396	0.241	0.361	0.051
Track_1474	1474	NaN	NaN	32	0	0	0	0	0	7440.310	4080.170	11520.480	13.518	1474	337.108	133.655	0	0.007	0.017	0.002	0.006	0.004	0.643	1.135	0.235	0.643	0.246
Track_1475	1475	NaN	NaN	38	0	0	0	0	0	8880.370	4080.170	12960.540	39.903	1475	348.573	156.423	0	0.010	0.061	0.001	0.008	0.010	0.923	1.496	0.281	1.121	0.412
Track_1476	1476	NaN	NaN	49	0	0	0	0	0	11520.480	5040.210	16560.690	74.651	1476	499.658	161.163	0	0.009	0.021	0.002	0.009	0.004	0.921	1.571	0.249	0.927	0.367
Track_1477	1477	NaN	NaN	6	0	0	0	0	0	1200.050	4560.190	5760.240	6.405	1477	200.814	140.442	0	0.010	0.017	0.003	0.011	0.006	0.312	0.378	0.263	0.327	0.040
Track_1478	1478	NaN	NaN	7	0	0	0	0	0	1440.060	4320.180	5760.240	9.376	1478	391.432	163.529	0	0.008	0.013	0.003	0.010	0.004	0.264	0.328	0.233	0.259	0.029
Track_1479	1479	NaN	NaN	26	0	0	0	0	0	6000.250	4800.200	10800.450	19.982	1479	312.142	174.117	0	0.009	0.028	0.002	0.008	0.006	0.965	1.396	0.503	1.033	0.244
Track_1480	1480	NaN	NaN	2	0	0	0	0	0	240.010	5040.210	5280.220	1.388	1480	366.948	167.037	0	0.006	0.006	0.006	0.006	NaN	0.284	0.288	0.280	0.288	0.004
Track_1481	1481	NaN	NaN	33	0	0	0	0	0	7680.320	4560.190	12240.510	8.075	1481	194.187	166.113	0	0.008	0.018	0.002	0.008	0.005	0.785	1.185	0.588	0.757	0.126
Track_1482	1482	NaN	NaN	26	0	0	0	0	0	6000.250	5040.210	11040.460	27.773	1482	281.364	185.131	0	0.009	0.019	0.001	0.009	0.004	0.893	1.185	0.322	0.884	0.229
Track_1483	1483	NaN	NaN	17	0	0	0	0	0	3840.160	4080.170	7920.330	20.588	1483	102.139	162.501	0	0.010	0.016	0.003	0.010	0.004	0.443	0.617	0.269	0.427	0.104
Track_1484	1484	NaN	NaN	8	0	0	0	0	0	1680.070	4320.180	6000.250	8.057	1484	152.127	158.039	0	0.010	0.020	3.820E-4	0.008	0.007	0.403	0.647	0.240	0.392	0.123
Track_1485	1485	NaN	NaN	31	0	0	0	0	0	7200.300	5040.210	12240.510	42.021	1485	261.928	181.222	0	0.010	0.032	0.001	0.009	0.008	0.738	1.131	0.238	0.766	0.255
Track_1486	1486	NaN	NaN	10	0	0	0	0	0	2160.090	4080.170	6240.260	4.019	1486	342.933	162.371	0	0.008	0.010	0.005	0.008	0.002	0.451	0.587	0.348	0.434	0.068
Track_1487	1487	NaN	NaN	31	0	0	0	0	0	7200.300	5040.210	12240.510	35.682	1487	289.049	198.895	0	0.010	0.032	0.001	0.008	0.008	0.684	1.028	0.247	0.718	0.179
Track_1488	1488	NaN	NaN	13	0	0	0	0	0	2880.120	4080.170	6960.290	9.175	1488	124.211	187.176	0	0.012	0.022	0.004	0.009	0.007	0.397	0.586	0.259	0.415	0.094
Track_1489	1489	NaN	NaN	25	0	0	0	0	0	5760.240	4800.200	10560.440	28.299	1489	144.825	194.431	0	0.012	0.031	0.002	0.011	0.008	0.770	1.330	0.252	0.852	0.271
Track_1490	1490	NaN	NaN	11	0	0	0	0	0	2400.100	5040.210	7440.310	17.562	1490	229.988	193.225	0	0.015	0.056	0.002	0.010	0.016	0.476	0.689	0.260	0.489	0.127
Track_1491	1491	NaN	NaN	8	0	0	0	0	0	1680.070	4800.200	6480.270	26.208	1491	308.426	197.616	0	0.017	0.033	0.007	0.015	0.009	0.508	0.763	0.237	0.515	0.151
Track_1492	1492	NaN	NaN	10	0	0	0	0	0	2160.090	4080.170	6240.260	17.147	1492	47.136	191.104	0	0.009	0.018	0.002	0.008	0.005	0.583	0.863	0.284	0.621	0.159
Track_1493	1493	NaN	NaN	5	0	0	0	0	0	960.040	5040.210	6000.250	12.726	1493	353.984	197.942	0	0.015	0.020	0.006	0.019	0.006	0.942	1.327	0.349	0.991	0.326
Track_1494	1494	NaN	NaN	21	0	0	0	0	0	4800.200	5040.210	9840.410	29.443	1494	229.135	209.905	0	0.011	0.024	0.003	0.011	0.005	0.515	0.717	0.258	0.531	0.133
Track_1495	1495	NaN	NaN	16	0	0	0	0	0	3600.150	4800.200	8400.350	25.083	1495	296.043	184.019	0	0.010	0.018	3.477E-4	0.010	0.004	0.862	1.207	0.475	0.854	0.189
Track_1496	1496	NaN	NaN	39	0	0	0	0	0	9120.380	4800.200	13920.580	49.022	1496	260.719	198.016	0	0.010	0.049	0.003	0.009	0.008	0.929	1.472	0.336	1.030	0.289
Track_1497	1497	NaN	NaN	21	0	0	0	0	0	4800.200	4080.170	8880.370	16.670	1497	157.561	180.962	0	0.012	0.037	0.002	0.010	0.010	0.474	0.891	0.240	0.441	0.189
Track_1498	1498	NaN	NaN	3	0	0	0	0	0	480.020	4800.200	5280.220	4.499	1498	184.570	175.809	0	0.013	0.016	0.010	0.016	0.004	0.508	0.588	0.423	0.513	0.067
Track_1499	1499	NaN	NaN	58	0	0	0	0	0	13680.570	4800.200	18480.770	32.388	1499	164.432	183.878	0	0.009	0.028	0.002	0.007	0.005	0.920	1.425	0.253	0.990	0.314
Track_1500	1500	NaN	NaN	6	0	0	0	0	0	1200.050	4320.180	5520.230	5.035	1500	529.845	179.923	0	0.008	0.012	0.003	0.008	0.003	0.826	0.985	0.721	0.823	0.080
Track_1501	1501	NaN	NaN	3	0	0	0	0	0	480.020	5040.210	5520.230	3.543	1501	183.117	205.872	0	0.009	0.010	0.008	0.010	0.001	0.331	0.399	0.259	0.336	0.057
Track_1502	1502	NaN	NaN	2	0	0	0	0	0	240.010	5040.210	5280.220	1.764	1502	233.461	212.004	0	0.007	0.007	0.007	0.007	NaN	0.478	0.580	0.377	0.580	0.101
Track_1503	1503	NaN	NaN	24	0	0	0	0	0	5520.230	5040.210	10560.440	34.367	1503	504.554	220.847	0	0.013	0.022	0.002	0.014	0.007	0.971	1.278	0.638	0.984	0.162
Track_1504	1504	NaN	NaN	31	0	0	0	0	0	7200.300	4800.200	12000.500	18.649	1504	247.898	233.913	0	0.014	0.056	0.002	0.014	0.010	0.700	1.338	0.318	0.641	0.278
Track_1505	1505	NaN	NaN	13	0	0	0	0	0	2880.120	4320.180	7200.300	28.385	1505	265.780	223.670	0	0.016	0.028	0.003	0.017	0.008	0.634	1.222	0.336	0.593	0.231
Track_1506	1506	NaN	NaN	14	0	0	0	0	0	3120.130	4320.180	7440.310	14.822	1506	174.575	225.576	0	0.011	0.019	0.002	0.012	0.005	0.607	0.784	0.250	0.697	0.168
Track_1507	1507	NaN	NaN	33	0	0	0	0	0	7680.320	5040.210	12720.530	44.797	1507	228.341	239.123	0	0.014	0.033	0.004	0.013	0.007	0.945	1.547	0.248	1.039	0.342
Track_1508	1508	NaN	NaN	30	0	0	0	0	0	6960.290	4320.180	11280.470	29.751	1508	220.430	206.209	0	0.012	0.032	0.001	0.011	0.007	0.680	1.067	0.288	0.660	0.199
Track_1509	1509	NaN	NaN	12	0	0	0	0	0	2640.110	4080.170	6720.280	25.995	1509	197.986	203.478	0	0.018	0.026	0.003	0.019	0.006	0.626	0.848	0.258	0.648	0.158
Track_1510	1510	NaN	NaN	6	0	0	0	0	0	1200.050	4560.190	5760.240	3.632	1510	293.029	269.233	0	0.009	0.013	0.005	0.009	0.004	0.296	0.388	0.236	0.307	0.052
Track_1511	1511	NaN	NaN	65	0	0	0	0	0	15360.640	4080.170	19440.810	28.023	1511	255.114	292.789	0	0.014	0.061	5.009E-4	0.011	0.011	0.421	0.562	0.231	0.436	0.078
Track_1512	1512	NaN	NaN	28	0	0	0	0	0	6480.270	5040.210	11520.480	37.781	1512	279.420	288.502	0	0.015	0.060	0.003	0.012	0.013	0.324	0.428	0.235	0.331	0.049
Track_1513	1513	NaN	NaN	6	0	0	0	0	0	1200.050	4080.170	5280.220	4.105	1513	238.590	220.687	0	0.007	0.014	0.001	0.006	0.005	0.583	0.671	0.496	0.569	0.055
Track_1514	1514	NaN	NaN	39	0	0	0	0	0	9120.380	4080.170	13200.550	31.725	1514	507.736	244.909	0	0.013	0.037	0.001	0.010	0.008	0.784	1.690	0.244	0.735	0.356
Track_1515	1515	NaN	NaN	10	0	0	0	0	0	2160.090	4080.170	6240.260	9.640	1515	271.629	237.303	0	0.012	0.021	0.004	0.012	0.006	0.388	0.526	0.237	0.377	0.089
Track_1516	1516	NaN	NaN	108	0	0	0	0	0	25681.070	4320.180	30001.250	107.227	1516	116.720	250.106	0	0.008	0.027	5.744E-4	0.008	0.005	0.971	1.454	0.247	1.150	0.346
Track_1517	1517	NaN	NaN	23	0	0	0	0	0	5280.220	4080.170	9360.390	40.255	1517	261.992	270.536	0	0.013	0.053	0.002	0.012	0.011	0.429	0.597	0.301	0.432	0.065
Track_1518	1518	NaN	NaN	2	0	0	0	0	0	240.010	2880.120	3120.130	0.385	1518	145.551	24.686	0	0.002	0.002	0.002	0.002	NaN	0.636	0.655	0.616	0.655	0.019
Track_1519	1519	NaN	NaN	2	0	0	0	0	0	240.010	2880.120	3120.130	2.085	1519	378.296	111.522	0	0.009	0.009	0.009	0.009	NaN	0.716	0.853	0.579	0.853	0.137
Track_1520	1520	NaN	NaN	5	0	0	0	0	0	960.040	4080.170	5040.210	3.250	1520	221.006	3.349	0	0.009	0.017	0.004	0.008	0.005	0.521	0.625	0.385	0.547	0.084
Track_1521	1521	NaN	NaN	3	0	0	0	0	0	480.020	4320.180	4800.200	6.102	1521	319.601	34.536	0	0.013	0.016	0.011	0.016	0.004	0.319	0.347	0.294	0.317	0.022
Track_1522	1522	NaN	NaN	3	0	0	0	0	0	480.020	4080.170	4560.190	1.157	1522	445.391	51.565	0	0.005	0.006	0.004	0.006	0.002	0.604	0.723	0.426	0.663	0.128
Track_1523	1523	NaN	NaN	7	0	0	0	0	0	1440.060	3600.150	5040.210	13.388	1523	176.036	67.986	0	0.011	0.036	4.339E-5	0.010	0.013	0.265	0.319	0.234	0.251	0.029
Track_1524	1524	NaN	NaN	2	0	0	0	0	0	240.010	4320.180	4560.190	1.345	1524	283.817	78.851	0	0.006	0.006	0.006	0.006	NaN	0.500	0.570	0.430	0.570	0.070
Track_1525	1525	NaN	NaN	4	0	0	0	0	0	720.030	4080.170	4800.200	4.136	1525	433.925	78.691	0	0.008	0.011	0.004	0.007	0.004	0.331	0.457	0.232	0.357	0.086
Track_1526	1526	NaN	NaN	4	0	0	0	0	0	720.030	4320.180	5040.210	11.607	1526	144.075	77.501	0	0.017	0.021	0.014	0.017	0.003	1.484	1.534	1.408	1.498	0.047
Track_1527	1527	NaN	NaN	2	0	0	0	0	0	240.010	4320.180	4560.190	2.340	1527	315.616	80.417	0	0.010	0.010	0.010	0.010	NaN	0.293	0.314	0.271	0.314	0.022
Track_1528	1528	NaN	NaN	4	0	0	0	0	0	720.030	4320.180	5040.210	5.165	1528	212.725	69.650	0	0.009	0.012	0.004	0.011	0.004	0.293	0.356	0.240	0.310	0.044
Track_1529	1529	NaN	NaN	2	0	0	0	0	0	240.010	4320.180	4560.190	1.096	1529	42.498	153.703	0	0.005	0.005	0.005	0.005	NaN	0.314	0.341	0.288	0.341	0.027
Track_1530	1530	NaN	NaN	3	0	0	0	0	0	480.020	4080.170	4560.190	3.674	1530	342.146	176.660	0	0.018	0.023	0.014	0.023	0.007	0.281	0.300	0.258	0.285	0.018
Track_1531	1531	NaN	NaN	2	0	0	0	0	0	240.010	4320.180	4560.190	1.677	1531	273.729	169.365	0	0.007	0.007	0.007	0.007	NaN	0.720	0.794	0.647	0.794	0.074
Track_1532	1532	NaN	NaN	5	0	0	0	0	0	960.040	4080.170	5040.210	7.932	1532	57.416	206.324	0	0.013	0.017	0.007	0.015	0.004	0.955	1.251	0.595	0.979	0.210
Track_1533	1533	NaN	NaN	4	0	0	0	0	0	720.030	4320.180	5040.210	3.476	1533	208.788	200.578	0	0.007	0.010	0.003	0.007	0.003	0.691	0.804	0.543	0.720	0.094
Track_1534	1534	NaN	NaN	2	0	0	0	0	0	240.010	4320.180	4560.190	2.031	1534	531.902	238.975	0	0.008	0.008	0.008	0.008	NaN	0.328	0.343	0.313	0.343	0.015
Track_1535	1535	NaN	NaN	3	0	0	0	0	0	480.020	4320.180	4800.200	5.993	1535	496.116	238.567	0	0.013	0.016	0.010	0.016	0.004	0.382	0.462	0.247	0.436	0.096
Track_1536	1536	NaN	NaN	3	0	0	0	0	0	480.020	4080.170	4560.190	2.458	1536	264.475	267.659	0	0.006	0.007	0.006	0.007	0.001	0.364	0.408	0.304	0.380	0.044
Track_1537	1537	NaN	NaN	2	0	0	0	0	0	240.010	4080.170	4320.180	5.337	1537	104.350	206.818	0	0.022	0.022	0.022	0.022	NaN	0.646	0.940	0.352	0.940	0.294
Track_1538	1538	NaN	NaN	2	0	0	0	0	0	240.010	4080.170	4320.180	3.892	1538	163.486	221.924	0	0.016	0.016	0.016	0.016	NaN	0.369	0.391	0.346	0.391	0.022
Track_1539	1539	NaN	NaN	2	0	0	0	0	0	240.010	4080.170	4320.180	2.588	1539	324.369	192.299	0	0.011	0.011	0.011	0.011	NaN	0.389	0.398	0.380	0.398	0.009
Track_1540	1540	NaN	NaN	2	0	0	0	0	0	240.010	4080.170	4320.180	1.448	1540	498.903	110.866	0	0.006	0.006	0.006	0.006	NaN	0.614	0.655	0.573	0.655	0.041
Track_1541	1541	NaN	NaN	2	0	0	0	0	0	240.010	4080.170	4320.180	2.081	1541	128.461	132.825	0	0.009	0.009	0.009	0.009	NaN	0.307	0.329	0.285	0.329	0.022
Track_1542	1542	NaN	NaN	2	0	0	0	0	0	240.010	4080.170	4320.180	1.817	1542	374.640	190.071	0	0.008	0.008	0.008	0.008	NaN	0.275	0.283	0.267	0.283	0.008
Track_1543	1543	NaN	NaN	3	0	0	0	0	0	480.020	3360.140	3840.160	6.794	1543	466.426	182.338	0	0.014	0.017	0.011	0.017	0.004	0.400	0.511	0.301	0.389	0.086
Track_1544	1544	NaN	NaN	3	0	0	0	0	0	480.020	3360.140	3840.160	0.907	1544	491.115	205.267	0	0.003	0.005	0.002	0.005	0.002	0.263	0.286	0.230	0.273	0.024
Track_1545	1545	NaN	NaN	3	0	0	0	0	0	480.020	3360.140	3840.160	1.688	1545	239.647	240.105	0	0.004	0.006	0.002	0.006	0.002	0.301	0.370	0.248	0.284	0.051
Track_1546	1546	NaN	NaN	3	0	0	0	0	0	480.020	3360.140	3840.160	2.782	1546	275.836	7.334	0	0.007	0.012	0.002	0.012	0.007	0.533	0.575	0.489	0.534	0.035
Track_1547	1547	NaN	NaN	3	0	0	0	0	0	480.020	3360.140	3840.160	3.735	1547	274.298	92.410	0	0.008	0.011	0.005	0.011	0.004	0.861	0.989	0.774	0.822	0.092
Track_1548	1548	NaN	NaN	2	0	0	0	0	0	240.010	3360.140	3600.150	1.829	1548	221.713	96.119	0	0.008	0.008	0.008	0.008	NaN	0.393	0.530	0.255	0.530	0.137
Track_1549	1549	NaN	NaN	3	0	0	0	0	0	480.020	3360.140	3840.160	3.597	1549	287.772	155.333	0	0.008	0.011	0.006	0.011	0.004	0.328	0.433	0.262	0.290	0.075
Track_1550	1550	NaN	NaN	2	0	0	0	0	0	240.010	4800.200	5040.210	1.211	1550	233.383	0.000	0	0.005	0.005	0.005	0.005	NaN	1.082	1.173	0.991	1.173	0.091
Track_1551	1551	NaN	NaN	2	0	0	0	0	0	240.010	4800.200	5040.210	0.808	1551	464.546	0.000	0	0.003	0.003	0.003	0.003	NaN	0.241	0.249	0.232	0.249	0.008
Track_1552	1552	NaN	NaN	2	0	0	0	0	0	240.010	4800.200	5040.210	0.999	1552	185.538	28.131	0	0.004	0.004	0.004	0.004	NaN	0.333	0.371	0.295	0.371	0.038
Track_1553	1553	NaN	NaN	3	0	0	0	0	0	480.020	4560.190	5040.210	5.231	1553	157.451	60.097	0	0.015	0.025	0.005	0.025	0.014	0.279	0.337	0.246	0.254	0.041
Track_1554	1554	NaN	NaN	2	0	0	0	0	0	240.010	4800.200	5040.210	1.412	1554	379.860	104.200	0	0.006	0.006	0.006	0.006	NaN	0.794	0.920	0.669	0.920	0.125
Track_1555	1555	NaN	NaN	2	0	0	0	0	0	240.010	4800.200	5040.210	1.170	1555	92.295	118.966	0	0.005	0.005	0.005	0.005	NaN	0.384	0.437	0.331	0.437	0.053
Track_1556	1556	NaN	NaN	3	0	0	0	0	0	480.020	4560.190	5040.210	2.715	1556	105.446	108.362	0	0.010	0.011	0.009	0.011	0.001	0.412	0.655	0.290	0.291	0.172
Track_1557	1557	NaN	NaN	3	0	0	0	0	0	480.020	4560.190	5040.210	1.688	1557	452.911	121.875	0	0.012	0.014	0.011	0.014	0.002	0.830	1.057	0.617	0.815	0.180
Track_1558	1558	NaN	NaN	2	0	0	0	0	0	240.010	4800.200	5040.210	3.429	1558	339.088	142.112	0	0.014	0.014	0.014	0.014	NaN	0.439	0.480	0.399	0.480	0.040
Track_1559	1559	NaN	NaN	2	0	0	0	0	0	240.010	4800.200	5040.210	3.192	1559	199.879	168.741	0	0.013	0.013	0.013	0.013	NaN	0.308	0.325	0.292	0.325	0.017
Track_1560	1560	NaN	NaN	17	0	0	0	0	0	3840.160	4800.200	8640.360	17.497	1560	300.408	194.553	0	0.014	0.058	0.004	0.009	0.013	1.173	1.547	0.327	1.420	0.409
Track_1561	1561	NaN	NaN	2	0	0	0	0	0	240.010	4800.200	5040.210	2.744	1561	324.199	185.535	0	0.011	0.011	0.011	0.011	NaN	0.693	0.782	0.604	0.782	0.089
Track_1562	1562	NaN	NaN	3	0	0	0	0	0	480.020	4560.190	5040.210	1.671	1562	532.513	229.828	0	0.008	0.008	0.008	0.008	1.363E-4	0.287	0.348	0.233	0.279	0.047
Track_1563	1563	NaN	NaN	2	0	0	0	0	0	240.010	4800.200	5040.210	3.454	1563	131.919	199.284	0	0.014	0.014	0.014	0.014	NaN	0.264	0.294	0.234	0.294	0.030
Track_1564	1564	NaN	NaN	4	0	0	0	0	0	720.030	4800.200	5520.230	12.503	1564	246.680	248.592	0	0.025	0.060	0.004	0.011	0.030	0.287	0.317	0.237	0.303	0.031
Track_1565	1565	NaN	NaN	17	0	0	0	0	0	3840.160	5520.230	9360.390	20.393	1565	318.088	8.187	0	0.011	0.022	0.002	0.012	0.005	0.821	1.254	0.292	0.814	0.251
Track_1566	1566	NaN	NaN	10	0	0	0	0	0	2160.090	5520.230	7680.320	7.653	1566	449.607	7.895	0	0.006	0.021	0.003	0.004	0.006	0.848	1.122	0.546	0.884	0.166
Track_1567	1567	NaN	NaN	20	0	0	0	0	0	4560.190	5760.240	10320.430	5.842	1567	227.676	8.037	0	0.007	0.019	6.023E-4	0.006	0.005	1.189	1.456	0.788	1.214	0.145
Track_1568	1568	NaN	NaN	16	0	0	0	0	0	3600.150	5760.240	9360.390	18.889	1568	234.847	6.107	0	0.012	0.045	0.002	0.008	0.011	0.520	0.843	0.260	0.531	0.166
Track_1569	1569	NaN	NaN	18	0	0	0	0	0	4080.170	5520.230	9600.400	6.814	1569	405.727	14.050	0	0.008	0.016	0.003	0.008	0.003	1.188	1.463	0.609	1.229	0.221
Track_1570	1570	NaN	NaN	24	0	0	0	0	0	5520.230	5520.230	11040.460	12.077	1570	296.382	6.941	0	0.010	0.027	0.001	0.009	0.007	1.001	1.512	0.305	1.175	0.404
Track_1571	1571	NaN	NaN	9	0	0	0	0	0	1920.080	5760.240	7680.320	9.156	1571	465.674	14.737	0	0.007	0.015	0.001	0.007	0.004	0.646	1.115	0.255	0.634	0.253
Track_1572	1572	NaN	NaN	15	0	0	0	0	0	3360.140	5280.220	8640.360	16.959	1572	144.923	3.203	0	0.008	0.017	8.412E-4	0.010	0.006	1.240	1.610	0.678	1.341	0.267
Track_1573	1573	NaN	NaN	5	0	0	0	0	0	960.040	5520.230	6480.270	3.028	1573	173.019	0.000	0	0.004	0.013	8.412E-4	0.002	0.006	0.554	0.927	0.272	0.454	0.266
Track_1574	1574	NaN	NaN	9	0	0	0	0	0	1920.080	5760.240	7680.320	4.643	1574	207.128	1.590	0	0.009	0.019	8.412E-4	0.009	0.007	0.548	0.702	0.420	0.528	0.093
Track_1575	1575	NaN	NaN	3	0	0	0	0	0	480.020	5520.230	6000.250	5.855	1575	439.108	0.000	0	0.012	0.013	0.011	0.013	0.002	0.478	0.560	0.320	0.553	0.111
Track_1576	1576	NaN	NaN	57	0	0	0	0	0	13440.560	5520.230	18960.790	60.800	1576	415.771	11.436	0	0.010	0.046	0.000	0.007	0.008	0.756	1.231	0.296	0.824	0.241
Track_1577	1577	NaN	NaN	14	0	0	0	0	0	3120.130	5520.230	8640.360	3.432	1577	376.335	0.000	0	0.011	0.041	0.003	0.008	0.010	1.003	1.436	0.419	1.094	0.344
Track_1578	1578	NaN	NaN	18	0	0	0	0	0	4080.170	5520.230	9600.400	14.793	1578	460.037	2.934	0	0.009	0.029	8.412E-4	0.008	0.008	0.722	1.059	0.321	0.788	0.192
Track_1579	1579	NaN	NaN	9	0	0	0	0	0	1920.080	5760.240	7680.320	2.273	1579	387.452	2.027	0	0.012	0.030	0.004	0.007	0.010	0.457	0.681	0.260	0.390	0.154
Track_1580	1580	NaN	NaN	8	0	0	0	0	0	1680.070	5760.240	7440.310	7.033	1580	167.804	1.997	0	0.014	0.029	0.004	0.015	0.010	0.675	0.954	0.396	0.764	0.222
Track_1581	1581	NaN	NaN	20	0	0	0	0	0	4560.190	5520.230	10080.420	7.639	1581	361.928	3.045	0	0.008	0.020	8.412E-4	0.008	0.005	0.853	1.217	0.340	0.930	0.241
Track_1582	1582	NaN	NaN	4	0	0	0	0	0	720.030	5280.220	6000.250	2.428	1582	434.533	21.784	0	0.004	0.008	0.002	0.002	0.003	0.463	0.581	0.372	0.457	0.076
Track_1583	1583	NaN	NaN	40	0	0	0	0	0	9360.390	5520.230	14880.620	12.995	1583	349.604	25.145	0	0.008	0.022	0.001	0.006	0.005	0.758	1.238	0.396	0.823	0.230
Track_1584	1584	NaN	NaN	4	0	0	0	0	0	720.030	5760.240	6480.270	6.998	1584	220.494	26.985	0	0.010	0.017	0.005	0.008	0.006	0.333	0.401	0.264	0.337	0.049
Track_1585	1585	NaN	NaN	35	0	0	0	0	0	8160.340	5520.230	13680.570	39.070	1585	110.930	20.383	0	0.011	0.053	0.003	0.009	0.009	1.043	1.552	0.257	1.184	0.371
Track_1586	1586	NaN	NaN	31	0	0	0	0	0	7200.300	5520.230	12720.530	45.045	1586	467.093	36.081	0	0.011	0.028	0.001	0.009	0.007	0.956	1.345	0.242	1.046	0.284
Track_1587	1587	NaN	NaN	23	0	0	0	0	0	5280.220	5520.230	10800.450	5.653	1587	123.774	13.653	0	0.009	0.040	0.001	0.005	0.009	0.691	1.083	0.242	0.690	0.196
Track_1588	1588	NaN	NaN	10	0	0	0	0	0	2160.090	5280.220	7440.310	4.227	1588	148.606	17.208	0	0.009	0.016	7.562E-4	0.011	0.005	1.033	1.342	0.674	1.025	0.192
Track_1589	1589	NaN	NaN	18	0	0	0	0	0	4080.170	5280.220	9360.390	17.934	1589	467.342	21.069	0	0.008	0.022	0.002	0.008	0.005	0.921	1.454	0.246	1.003	0.405
Track_1590	1590	NaN	NaN	8	0	0	0	0	0	1680.070	5280.220	6960.290	21.303	1590	49.448	44.055	0	0.017	0.060	0.005	0.007	0.020	0.282	0.425	0.244	0.261	0.057
Track_1591	1591	NaN	NaN	57	0	0	0	0	0	13440.560	5760.240	19200.800	34.296	1591	183.861	49.501	0	0.011	0.050	0.002	0.009	0.008	0.888	1.900	0.238	0.673	0.535
Track_1592	1592	NaN	NaN	5	0	0	0	0	0	960.040	5520.230	6480.270	5.727	1592	444.938	47.153	0	0.009	0.013	0.005	0.009	0.004	0.759	0.999	0.581	0.739	0.154
Track_1593	1593	NaN	NaN	29	0	0	0	0	0	6720.280	5520.230	12240.510	26.757	1593	78.378	34.225	0	0.008	0.034	0.002	0.008	0.006	1.231	1.733	0.307	1.564	0.560
Track_1594	1594	NaN	NaN	28	0	0	0	0	0	6480.270	5760.240	12240.510	11.222	1594	333.002	38.840	0	0.008	0.016	1.841E-4	0.006	0.005	0.432	0.586	0.295	0.436	0.084
Track_1595	1595	NaN	NaN	53	0	0	0	0	0	12480.520	5760.240	18240.760	24.960	1595	355.586	35.299	0	0.008	0.030	8.567E-4	0.006	0.006	0.800	1.195	0.266	0.834	0.239
Track_1596	1596	NaN	NaN	14	0	0	0	0	0	3120.130	5280.220	8400.350	10.438	1596	117.782	30.247	0	0.009	0.024	0.001	0.008	0.007	0.564	0.758	0.342	0.538	0.143
Track_1597	1597	NaN	NaN	7	0	0	0	0	0	1440.060	5520.230	6960.290	15.419	1597	271.973	58.217	0	0.020	0.043	0.007	0.022	0.014	0.503	0.875	0.269	0.502	0.188
Track_1598	1598	NaN	NaN	14	0	0	0	0	0	3120.130	5520.230	8640.360	12.211	1598	494.996	62.773	0	0.009	0.022	0.001	0.008	0.006	0.732	1.047	0.248	0.870	0.259
Track_1599	1599	NaN	NaN	4	0	0	0	0	0	720.030	5280.220	6000.250	4.475	1599	116.745	46.221	0	0.007	0.010	0.002	0.008	0.004	0.598	0.654	0.531	0.652	0.055
Track_1600	1600	NaN	NaN	5	0	0	0	0	0	960.040	5520.230	6480.270	11.526	1600	203.684	53.878	0	0.013	0.019	0.008	0.013	0.005	1.683	1.807	1.241	1.790	0.221
Track_1601	1601	NaN	NaN	20	0	0	0	0	0	4560.190	5520.230	10080.420	12.432	1601	349.874	55.019	0	0.008	0.038	0.003	0.006	0.008	0.740	1.064	0.330	0.753	0.183
Track_1602	1602	NaN	NaN	5	0	0	0	0	0	960.040	5760.240	6720.280	7.437	1602	297.994	54.571	0	0.008	0.016	0.002	0.011	0.006	0.586	0.796	0.458	0.508	0.133
Track_1603	1603	NaN	NaN	5	0	0	0	0	0	960.040	5520.230	6480.270	4.748	1603	485.128	74.379	0	0.007	0.011	0.002	0.008	0.004	0.511	0.617	0.342	0.526	0.100
Track_1604	1604	NaN	NaN	7	0	0	0	0	0	1440.060	5520.230	6960.290	10.011	1604	117.106	76.166	0	0.009	0.012	0.006	0.009	0.002	0.496	0.640	0.395	0.503	0.073
Track_1605	1605	NaN	NaN	42	0	0	0	0	0	9840.410	5280.220	15120.630	60.953	1605	433.838	80.225	0	0.010	0.018	0.002	0.010	0.004	1.091	1.449	0.546	1.107	0.164
Track_1606	1606	NaN	NaN	24	0	0	0	0	0	5520.230	5760.240	11280.470	29.479	1606	161.987	73.697	0	0.011	0.030	0.003	0.008	0.006	1.554	1.817	1.181	1.573	0.166
Track_1607	1607	NaN	NaN	29	0	0	0	0	0	6720.280	5520.230	12240.510	23.208	1607	117.816	69.622	0	0.007	0.021	8.610E-4	0.006	0.005	1.077	1.328	0.782	1.091	0.157
Track_1608	1608	NaN	NaN	80	0	0	0	0	0	18960.790	5520.230	24481.020	73.378	1608	367.606	90.621	0	0.008	0.030	2.333E-4	0.007	0.005	0.744	1.100	0.242	0.762	0.199
Track_1609	1609	NaN	NaN	57	0	0	0	0	0	13440.560	5760.240	19200.800	48.270	1609	325.606	83.478	0	0.008	0.026	5.780E-4	0.007	0.005	0.750	1.157	0.262	0.757	0.197
Track_1610	1610	NaN	NaN	12	0	0	0	0	0	2640.110	5520.230	8160.340	10.741	1610	165.860	72.110	0	0.009	0.019	0.003	0.007	0.004	0.625	0.840	0.381	0.673	0.152
Track_1611	1611	NaN	NaN	36	0	0	0	0	0	8400.350	5520.230	13920.580	22.804	1611	248.775	101.992	0	0.008	0.019	7.842E-4	0.006	0.005	0.876	1.316	0.270	0.876	0.254
Track_1612	1612	NaN	NaN	3	0	0	0	0	0	480.020	5520.230	6000.250	2.943	1612	432.895	87.314	0	0.009	0.013	0.004	0.013	0.007	0.440	0.560	0.341	0.420	0.091
Track_1613	1613	NaN	NaN	28	0	0	0	0	0	6480.270	5760.240	12240.510	16.797	1613	158.716	90.980	0	0.008	0.022	9.089E-4	0.007	0.005	0.607	1.001	0.317	0.592	0.156
Track_1614	1614	NaN	NaN	9	0	0	0	0	0	1920.080	5520.230	7440.310	7.953	1614	413.737	80.017	0	0.014	0.028	0.003	0.016	0.009	0.619	1.047	0.326	0.585	0.200
Track_1615	1615	NaN	NaN	23	0	0	0	0	0	5280.220	5760.240	11040.460	29.416	1615	86.915	92.740	0	0.009	0.022	0.002	0.009	0.006	1.442	1.652	0.600	1.485	0.211
Track_1616	1616	NaN	NaN	29	0	0	0	0	0	6720.280	5520.230	12240.510	18.943	1616	92.963	87.481	0	0.008	0.030	0.002	0.006	0.006	1.022	1.490	0.310	1.234	0.400
Track_1617	1617	NaN	NaN	30	0	0	0	0	0	6960.290	5280.220	12240.510	19.179	1617	195.579	86.919	0	0.006	0.018	0.001	0.005	0.004	0.513	0.705	0.269	0.514	0.100
Track_1618	1618	NaN	NaN	30	0	0	0	0	0	6960.290	5280.220	12240.510	22.285	1618	183.091	105.586	0	0.007	0.020	6.181E-4	0.007	0.004	0.653	0.919	0.557	0.635	0.086
Track_1619	1619	NaN	NaN	30	0	0	0	0	0	6960.290	5280.220	12240.510	27.407	1619	57.967	113.416	0	0.007	0.026	0.001	0.006	0.005	1.136	1.587	0.297	1.250	0.314
Track_1620	1620	NaN	NaN	28	0	0	0	0	0	6480.270	5760.240	12240.510	27.054	1620	78.492	111.275	0	0.010	0.058	0.002	0.006	0.011	0.715	1.307	0.235	0.721	0.329
Track_1621	1621	NaN	NaN	26	0	0	0	0	0	6000.250	5520.230	11520.480	3.032	1621	227.920	92.812	0	0.009	0.060	0.002	0.006	0.011	0.491	0.657	0.276	0.509	0.124
Track_1622	1622	NaN	NaN	30	0	0	0	0	0	6960.290	5280.220	12240.510	20.187	1622	153.152	99.285	0	0.009	0.022	9.731E-4	0.008	0.005	0.552	0.935	0.274	0.515	0.185
Track_1623	1623	NaN	NaN	21	0	0	0	0	0	4800.200	5520.230	10320.430	22.911	1623	222.427	100.980	0	0.008	0.016	0.002	0.007	0.004	0.693	0.917	0.316	0.730	0.149
Track_1624	1624	NaN	NaN	30	0	0	0	0	0	6960.290	5280.220	12240.510	21.682	1624	137.155	122.212	0	0.007	0.021	7.708E-4	0.007	0.005	0.601	0.851	0.314	0.598	0.114
Track_1625	1625	NaN	NaN	7	0	0	0	0	0	1440.060	5760.240	7200.300	7.921	1625	67.098	123.351	0	0.007	0.012	0.002	0.008	0.004	0.433	0.527	0.287	0.475	0.078
Track_1626	1626	NaN	NaN	59	0	0	0	0	0	13920.580	5760.240	19680.820	45.013	1626	321.923	142.024	0	0.008	0.031	0.002	0.007	0.005	0.786	1.083	0.263	0.772	0.181
Track_1627	1627	NaN	NaN	4	0	0	0	0	0	720.030	5760.240	6480.270	3.089	1627	351.426	112.807	0	0.008	0.011	0.004	0.008	0.004	0.491	0.647	0.380	0.481	0.097
Track_1628	1628	NaN	NaN	3	0	0	0	0	0	480.020	5520.230	6000.250	4.994	1628	269.849	110.620	0	0.011	0.011	0.010	0.011	5.739E-4	0.571	0.703	0.360	0.651	0.151
Track_1629	1629	NaN	NaN	21	0	0	0	0	0	4800.200	5520.230	10320.430	26.589	1629	85.051	118.525	0	0.007	0.017	5.990E-4	0.006	0.004	0.575	0.796	0.268	0.602	0.163
Track_1630	1630	NaN	NaN	27	0	0	0	0	0	6240.260	5520.230	11760.490	28.953	1630	379.987	124.592	0	0.009	0.026	8.079E-4	0.008	0.006	0.738	1.129	0.317	0.706	0.212
Track_1631	1631	NaN	NaN	4	0	0	0	0	0	720.030	5280.220	6000.250	9.319	1631	513.045	131.709	0	0.016	0.023	0.006	0.019	0.009	0.591	0.760	0.424	0.645	0.125
Track_1632	1632	NaN	NaN	30	0	0	0	0	0	6960.290	5280.220	12240.510	21.460	1632	148.450	141.842	0	0.008	0.020	0.003	0.007	0.004	0.626	0.797	0.485	0.626	0.075
Track_1633	1633	NaN	NaN	24	0	0	0	0	0	5520.230	5760.240	11280.470	30.673	1633	477.924	156.377	0	0.012	0.024	0.002	0.011	0.006	0.849	1.429	0.266	0.948	0.304
Track_1634	1634	NaN	NaN	29	0	0	0	0	0	6720.280	5520.230	12240.510	38.426	1634	321.739	161.935	0	0.010	0.037	4.284E-5	0.009	0.008	0.697	1.177	0.256	0.681	0.236
Track_1635	1635	NaN	NaN	43	0	0	0	0	0	10080.420	5520.230	15600.650	39.354	1635	297.296	141.156	0	0.007	0.021	7.287E-4	0.006	0.005	0.699	1.117	0.237	0.697	0.202
Track_1636	1636	NaN	NaN	6	0	0	0	0	0	1200.050	5520.230	6720.280	3.954	1636	347.584	129.363	0	0.013	0.029	0.007	0.010	0.009	0.437	0.755	0.303	0.409	0.159
Track_1637	1637	NaN	NaN	51	0	0	0	0	0	12000.500	5520.230	17520.730	52.921	1637	257.882	153.700	0	0.008	0.020	0.001	0.007	0.005	0.981	1.313	0.363	0.984	0.179
Track_1638	1638	NaN	NaN	14	0	0	0	0	0	3120.130	5280.220	8400.350	5.449	1638	485.837	145.014	0	0.013	0.039	0.005	0.011	0.009	0.719	1.428	0.268	0.735	0.359
Track_1639	1639	NaN	NaN	86	0	0	0	0	0	20400.850	5280.220	25681.070	57.515	1639	278.665	185.966	0	0.010	0.047	0.001	0.008	0.007	0.833	1.263	0.230	0.884	0.227
Track_1640	1640	NaN	NaN	7	0	0	0	0	0	1440.060	5280.220	6720.280	15.934	1640	236.939	152.804	0	0.013	0.016	0.009	0.013	0.002	0.393	0.521	0.306	0.367	0.070
Track_1641	1641	NaN	NaN	16	0	0	0	0	0	3600.150	5520.230	9120.380	17.147	1641	468.973	161.588	0	0.009	0.021	0.004	0.007	0.005	0.796	0.996	0.494	0.850	0.154
Track_1642	1642	NaN	NaN	43	0	0	0	0	0	10080.420	5280.220	15360.640	86.183	1642	492.540	165.254	0	0.011	0.020	0.003	0.011	0.004	0.856	1.412	0.236	0.911	0.380
Track_1643	1643	NaN	NaN	12	0	0	0	0	0	2640.110	5760.240	8400.350	19.279	1643	226.396	158.127	0	0.011	0.020	0.006	0.009	0.004	0.499	0.756	0.283	0.469	0.140
Track_1644	1644	NaN	NaN	16	0	0	0	0	0	3600.150	5520.230	9120.380	10.018	1644	43.860	155.322	0	0.014	0.031	0.001	0.011	0.009	0.375	0.665	0.258	0.353	0.115
Track_1645	1645	NaN	NaN	31	0	0	0	0	0	7200.300	5520.230	12720.530	40.964	1645	478.286	177.248	0	0.010	0.025	9.436E-4	0.009	0.005	0.751	1.467	0.246	0.710	0.399
Track_1646	1646	NaN	NaN	16	0	0	0	0	0	3600.150	5520.230	9120.380	29.874	1646	524.283	179.484	0	0.011	0.018	0.005	0.010	0.004	1.112	1.493	0.242	1.285	0.403
Track_1647	1647	NaN	NaN	4	0	0	0	0	0	720.030	5760.240	6480.270	7.299	1647	504.317	174.591	0	0.010	0.015	0.006	0.010	0.004	0.801	0.961	0.691	0.827	0.105
Track_1648	1648	NaN	NaN	8	0	0	0	0	0	1680.070	5520.230	7200.300	8.479	1648	257.621	176.935	0	0.013	0.021	0.008	0.011	0.005	0.549	0.781	0.334	0.600	0.137
Track_1649	1649	NaN	NaN	14	0	0	0	0	0	3120.130	5760.240	8880.370	21.920	1649	277.252	173.166	0	0.011	0.018	0.003	0.012	0.005	0.695	0.989	0.302	0.732	0.181
Track_1650	1650	NaN	NaN	8	0	0	0	0	0	1680.070	5520.230	7200.300	14.023	1650	278.133	192.157	0	0.009	0.017	0.004	0.007	0.004	0.668	0.898	0.396	0.733	0.163
Track_1651	1651	NaN	NaN	18	0	0	0	0	0	4080.170	5520.230	9600.400	32.765	1651	59.163	198.790	0	0.011	0.017	0.003	0.011	0.004	0.688	1.413	0.299	0.539	0.366
Track_1652	1652	NaN	NaN	16	0	0	0	0	0	3600.150	5760.240	9360.390	34.402	1652	314.802	199.524	0	0.011	0.021	0.006	0.011	0.004	0.747	1.129	0.365	0.810	0.245
Track_1653	1653	NaN	NaN	54	0	0	0	0	0	12720.530	5520.230	18240.760	54.634	1653	250.206	221.796	0	0.011	0.046	0.002	0.009	0.007	1.183	1.649	0.480	1.210	0.232
Track_1654	1654	NaN	NaN	29	0	0	0	0	0	6720.280	5520.230	12240.510	30.168	1654	320.154	210.846	0	0.013	0.054	0.003	0.008	0.012	0.528	0.969	0.289	0.480	0.169
Track_1655	1655	NaN	NaN	44	0	0	0	0	0	10320.430	5520.230	15840.660	76.270	1655	532.058	235.999	0	0.011	0.026	0.001	0.009	0.005	0.881	1.763	0.238	0.706	0.490
Track_1656	1656	NaN	NaN	70	0	0	0	0	0	16560.690	5520.230	22080.920	75.637	1656	474.194	203.549	0	0.009	0.021	0.001	0.009	0.005	0.805	1.577	0.303	0.767	0.281
Track_1657	1657	NaN	NaN	4	0	0	0	0	0	720.030	5280.220	6000.250	10.145	1657	266.670	175.877	0	0.015	0.019	0.008	0.017	0.006	0.580	0.988	0.251	0.784	0.315
Track_1658	1658	NaN	NaN	8	0	0	0	0	0	1680.070	5760.240	7440.310	14.194	1658	495.156	185.502	0	0.011	0.017	0.005	0.012	0.004	0.327	0.387	0.293	0.330	0.027
Track_1659	1659	NaN	NaN	48	0	0	0	0	0	11280.470	5520.230	16800.700	77.940	1659	500.149	209.301	0	0.011	0.037	0.002	0.009	0.007	0.866	1.841	0.244	0.694	0.539
Track_1660	1660	NaN	NaN	22	0	0	0	0	0	5040.210	5520.230	10560.440	24.967	1660	517.742	195.654	0	0.010	0.021	0.002	0.010	0.004	0.979	1.403	0.462	0.968	0.246
Track_1661	1661	NaN	NaN	23	0	0	0	0	0	5280.220	5280.220	10560.440	44.447	1661	264.986	230.549	0	0.014	0.033	0.004	0.012	0.008	0.686	0.945	0.349	0.690	0.147
Track_1662	1662	NaN	NaN	23	0	0	0	0	0	5280.220	5520.230	10800.450	11.999	1662	113.606	219.699	0	0.009	0.022	0.002	0.007	0.005	0.624	0.869	0.242	0.608	0.137
Track_1663	1663	NaN	NaN	30	0	0	0	0	0	6960.290	5280.220	12240.510	20.777	1663	102.356	226.400	0	0.008	0.021	0.001	0.007	0.005	0.551	0.763	0.348	0.563	0.113
Track_1664	1664	NaN	NaN	5	0	0	0	0	0	960.040	5280.220	6240.260	9.158	1664	304.223	220.933	0	0.011	0.015	0.009	0.012	0.003	0.439	0.655	0.275	0.413	0.143
Track_1665	1665	NaN	NaN	6	0	0	0	0	0	1200.050	5280.220	6480.270	8.265	1665	160.672	200.091	0	0.014	0.017	0.005	0.016	0.005	0.418	0.617	0.267	0.472	0.119
Track_1666	1666	NaN	NaN	4	0	0	0	0	0	720.030	5760.240	6480.270	7.875	1666	329.374	204.454	0	0.024	0.031	0.019	0.022	0.007	0.451	0.604	0.279	0.470	0.115
Track_1667	1667	NaN	NaN	4	0	0	0	0	0	720.030	5760.240	6480.270	6.613	1667	519.000	205.436	0	0.010	0.012	0.009	0.010	0.002	0.380	0.572	0.277	0.374	0.117
Track_1668	1668	NaN	NaN	29	0	0	0	0	0	6720.280	5520.230	12240.510	11.846	1668	180.598	196.473	0	0.010	0.027	0.002	0.008	0.006	0.513	0.849	0.231	0.571	0.165
Track_1669	1669	NaN	NaN	11	0	0	0	0	0	2400.100	5760.240	8160.340	27.474	1669	540.354	224.480	0	0.015	0.026	0.008	0.014	0.005	0.519	0.978	0.230	0.424	0.243
Track_1670	1670	NaN	NaN	32	0	0	0	0	0	7440.310	5520.230	12960.540	32.664	1670	53.860	213.174	0	0.012	0.029	0.003	0.011	0.006	0.612	1.434	0.233	0.618	0.262
Track_1671	1671	NaN	NaN	4	0	0	0	0	0	720.030	5280.220	6000.250	7.769	1671	272.426	270.826	0	0.012	0.019	0.005	0.013	0.007	0.286	0.364	0.255	0.266	0.045
Track_1672	1672	NaN	NaN	13	0	0	0	0	0	2880.120	5760.240	8640.360	8.889	1672	478.080	278.719	0	0.008	0.018	6.352E-4	0.008	0.005	0.272	0.307	0.231	0.268	0.025
Track_1673	1673	NaN	NaN	56	0	0	0	0	0	13200.550	5520.230	18720.780	78.368	1673	58.066	254.359	0	0.011	0.032	5.725E-4	0.010	0.007	0.945	1.681	0.257	1.072	0.453
Track_1674	1674	NaN	NaN	8	0	0	0	0	0	1680.070	5520.230	7200.300	14.180	1674	524.661	241.546	0	0.010	0.014	0.002	0.011	0.004	1.333	1.716	0.254	1.653	0.472
Track_1675	1675	NaN	NaN	19	0	0	0	0	0	4320.180	5760.240	10080.420	35.160	1675	528.665	272.468	0	0.011	0.020	0.005	0.011	0.004	0.802	1.259	0.443	0.841	0.175
Track_1676	1676	NaN	NaN	6	0	0	0	0	0	1200.050	5520.230	6720.280	1.353	1676	269.993	258.277	0	0.015	0.032	0.005	0.010	0.010	0.386	0.484	0.255	0.383	0.071
Track_1677	1677	NaN	NaN	7	0	0	0	0	0	1440.060	5520.230	6960.290	10.948	1677	280.895	271.669	0	0.011	0.028	0.005	0.010	0.008	0.327	0.368	0.278	0.324	0.032
Track_1678	1678	NaN	NaN	2	0	0	0	0	0	240.010	5520.230	5760.240	3.915	1678	105.460	44.801	0	0.016	0.016	0.016	0.016	NaN	0.315	0.364	0.267	0.364	0.048
Track_1679	1679	NaN	NaN	2	0	0	0	0	0	240.010	5520.230	5760.240	2.701	1679	128.848	49.357	0	0.011	0.011	0.011	0.011	NaN	0.979	1.103	0.855	1.103	0.124
Track_1680	1680	NaN	NaN	2	0	0	0	0	0	240.010	5520.230	5760.240	5.594	1680	267.617	46.111	0	0.023	0.023	0.023	0.023	NaN	0.364	0.459	0.270	0.459	0.095
Track_1681	1681	NaN	NaN	2	0	0	0	0	0	240.010	5520.230	5760.240	3.613	1681	90.200	72.458	0	0.015	0.015	0.015	0.015	NaN	0.275	0.296	0.254	0.296	0.021
Track_1682	1682	NaN	NaN	3	0	0	0	0	0	480.020	5280.220	5760.240	4.421	1682	221.627	58.318	0	0.011	0.014	0.007	0.014	0.005	0.276	0.302	0.240	0.286	0.026
Track_1683	1683	NaN	NaN	18	0	0	0	0	0	4080.170	5520.230	9600.400	28.582	1683	276.525	104.362	0	0.010	0.049	0.003	0.007	0.011	0.708	1.119	0.347	0.714	0.186
Track_1684	1684	NaN	NaN	13	0	0	0	0	0	2880.120	5520.230	8400.350	9.107	1684	351.643	106.554	0	0.015	0.034	0.007	0.014	0.010	0.460	0.751	0.238	0.446	0.175
Track_1685	1685	NaN	NaN	2	0	0	0	0	0	240.010	5520.230	5760.240	1.217	1685	124.451	100.675	0	0.005	0.005	0.005	0.005	NaN	0.328	0.414	0.243	0.414	0.085
Track_1686	1686	NaN	NaN	3	0	0	0	0	0	480.020	5280.220	5760.240	3.884	1686	401.446	119.442	0	0.008	0.011	0.005	0.011	0.005	0.315	0.352	0.276	0.319	0.031
Track_1687	1687	NaN	NaN	2	0	0	0	0	0	240.010	5520.230	5760.240	2.556	1687	47.006	125.674	0	0.011	0.011	0.011	0.011	NaN	0.368	0.395	0.341	0.395	0.027
Track_1688	1688	NaN	NaN	3	0	0	0	0	0	480.020	5280.220	5760.240	2.410	1688	345.070	170.223	0	0.011	0.011	0.011	0.011	2.272E-4	0.315	0.330	0.293	0.323	0.016
Track_1689	1689	NaN	NaN	2	0	0	0	0	0	240.010	5520.230	5760.240	1.232	1689	492.880	207.124	0	0.005	0.005	0.005	0.005	NaN	0.243	0.252	0.234	0.252	0.009
Track_1690	1690	NaN	NaN	2	0	0	0	0	0	240.010	5520.230	5760.240	5.017	1690	69.633	210.966	0	0.021	0.021	0.021	0.021	NaN	0.243	0.256	0.230	0.256	0.013
Track_1691	1691	NaN	NaN	3	0	0	0	0	0	480.020	5280.220	5760.240	6.782	1691	93.094	193.716	0	0.018	0.018	0.017	0.018	0.001	0.356	0.495	0.257	0.316	0.101
Track_1692	1692	NaN	NaN	2	0	0	0	0	0	240.010	5520.230	5760.240	2.047	1692	452.659	199.698	0	0.009	0.009	0.009	0.009	NaN	0.232	0.233	0.231	0.233	0.001
Track_1693	1693	NaN	NaN	4	0	0	0	0	0	720.030	5520.230	6240.260	10.888	1693	251.389	238.615	0	0.019	0.036	0.008	0.012	0.015	0.271	0.291	0.255	0.276	0.014
Track_1694	1694	NaN	NaN	2	0	0	0	0	0	240.010	4560.190	4800.200	2.135	1694	353.965	50.969	0	0.009	0.009	0.009	0.009	NaN	0.969	0.988	0.950	0.988	0.019
Track_1695	1695	NaN	NaN	2	0	0	0	0	0	240.010	4560.190	4800.200	1.433	1695	480.844	138.288	0	0.006	0.006	0.006	0.006	NaN	0.346	0.444	0.247	0.444	0.098
Track_1696	1696	NaN	NaN	2	0	0	0	0	0	240.010	4560.190	4800.200	1.388	1696	161.409	195.616	0	0.006	0.006	0.006	0.006	NaN	0.313	0.331	0.295	0.331	0.018
Track_1697	1697	NaN	NaN	2	0	0	0	0	0	240.010	4560.190	4800.200	0.973	1697	199.160	16.874	0	0.004	0.004	0.004	0.004	NaN	0.308	0.373	0.242	0.373	0.066
Track_1698	1698	NaN	NaN	9	0	0	0	0	0	1920.080	6000.250	7920.330	12.356	1698	218.862	133.076	0	0.010	0.019	0.003	0.010	0.006	0.476	0.594	0.293	0.503	0.085
Track_1699	1699	NaN	NaN	12	0	0	0	0	0	2640.110	6000.250	8640.360	6.865	1699	205.485	128.072	0	0.009	0.016	0.002	0.009	0.005	0.488	0.683	0.326	0.472	0.116
Track_1700	1700	NaN	NaN	8	0	0	0	0	0	1680.070	6000.250	7680.320	11.611	1700	525.153	135.304	0	0.011	0.015	0.006	0.011	0.003	0.474	0.603	0.289	0.493	0.103
Track_1701	1701	NaN	NaN	28	0	0	0	0	0	6480.270	6000.250	12480.520	32.757	1701	460.740	122.171	0	0.010	0.017	0.002	0.010	0.005	0.834	1.362	0.344	0.824	0.262
Track_1702	1702	NaN	NaN	6	0	0	0	0	0	1200.050	6000.250	7200.300	19.770	1702	253.061	148.727	0	0.017	0.044	0.009	0.011	0.015	0.592	0.773	0.459	0.597	0.094
Track_1703	1703	NaN	NaN	16	0	0	0	0	0	3600.150	6000.250	9600.400	8.080	1703	464.569	170.880	0	0.013	0.043	0.002	0.010	0.010	0.662	1.187	0.242	0.557	0.307
Track_1704	1704	NaN	NaN	14	0	0	0	0	0	3120.130	6000.250	9120.380	22.124	1704	289.581	192.567	0	0.010	0.019	0.004	0.009	0.005	0.772	1.000	0.469	0.852	0.163
Track_1705	1705	NaN	NaN	9	0	0	0	0	0	1920.080	6000.250	7920.330	13.212	1705	211.008	176.911	0	0.009	0.015	0.002	0.011	0.004	0.303	0.395	0.236	0.300	0.049
Track_1706	1706	NaN	NaN	7	0	0	0	0	0	1440.060	6000.250	7440.310	9.869	1706	287.884	180.820	0	0.011	0.012	0.009	0.010	0.001	0.799	0.996	0.510	0.795	0.166
Track_1707	1707	NaN	NaN	42	0	0	0	0	0	9840.410	6000.250	15840.660	45.213	1707	267.954	217.351	0	0.009	0.020	0.001	0.009	0.005	0.934	1.403	0.342	0.937	0.248
Track_1708	1708	NaN	NaN	11	0	0	0	0	0	2400.100	6000.250	8400.350	27.768	1708	215.940	215.005	0	0.016	0.022	0.010	0.015	0.004	0.498	0.679	0.400	0.454	0.103
Track_1709	1709	NaN	NaN	15	0	0	0	0	0	3360.140	6000.250	9360.390	19.719	1709	266.791	244.974	0	0.015	0.033	4.815E-4	0.014	0.009	0.542	1.239	0.237	0.479	0.272
Track_1710	1710	NaN	NaN	6	0	0	0	0	0	1200.050	6000.250	7200.300	2.606	1710	492.020	283.187	0	0.012	0.023	0.004	0.012	0.007	0.602	0.747	0.245	0.730	0.178
Track_1711	1711	NaN	NaN	8	0	0	0	0	0	1680.070	6000.250	7680.320	13.533	1711	540.215	237.300	0	0.012	0.015	0.007	0.011	0.003	0.471	0.767	0.294	0.442	0.145
Track_1712	1712	NaN	NaN	20	0	0	0	0	0	4560.190	6000.250	10560.440	36.433	1712	233.340	252.339	0	0.014	0.034	0.004	0.013	0.007	0.498	0.947	0.245	0.410	0.223
Track_1713	1713	NaN	NaN	7	0	0	0	0	0	1440.060	6000.250	7440.310	8.454	1713	301.999	237.982	0	0.017	0.026	0.006	0.019	0.008	0.307	0.382	0.232	0.267	0.063
Track_1714	1714	NaN	NaN	2	0	0	0	0	0	240.010	6000.250	6240.260	0.437	1714	479.976	291.126	0	0.002	0.002	0.002	0.002	NaN	0.258	0.262	0.254	0.262	0.004
Track_1715	1715	NaN	NaN	13	0	0	0	0	0	2880.120	6000.250	8880.370	8.479	1715	103.336	0.000	0	0.011	0.034	0.000	0.008	0.011	1.236	1.769	0.335	1.277	0.463
Track_1716	1716	NaN	NaN	10	0	0	0	0	0	2160.090	6000.250	8160.340	8.203	1716	88.739	2.338	0	0.015	0.044	0.003	0.011	0.012	0.749	1.246	0.372	0.786	0.289
Track_1717	1717	NaN	NaN	10	0	0	0	0	0	2160.090	6000.250	8160.340	5.047	1717	311.635	0.000	0	0.008	0.019	0.000	0.008	0.006	1.143	1.497	0.608	1.290	0.298
Track_1718	1718	NaN	NaN	69	0	0	0	0	0	16320.680	6000.250	22320.930	23.529	1718	330.370	21.040	0	0.008	0.060	4.133E-4	0.007	0.008	0.906	1.486	0.293	0.857	0.283
Track_1719	1719	NaN	NaN	15	0	0	0	0	0	3360.140	6000.250	9360.390	9.839	1719	422.320	8.300	0	0.007	0.014	0.002	0.005	0.004	0.730	1.079	0.284	0.797	0.249
Track_1720	1720	NaN	NaN	9	0	0	0	0	0	1920.080	6000.250	7920.330	6.537	1720	368.902	1.515	0	0.010	0.037	0.002	0.009	0.011	0.607	1.230	0.232	0.562	0.304
Track_1721	1721	NaN	NaN	6	0	0	0	0	0	1200.050	6000.250	7200.300	5.968	1721	150.880	28.511	0	0.008	0.016	6.842E-4	0.011	0.006	0.564	0.836	0.287	0.617	0.204
Track_1722	1722	NaN	NaN	13	0	0	0	0	0	2880.120	6000.250	8880.370	13.102	1722	152.366	27.077	0	0.010	0.021	0.002	0.011	0.006	0.790	1.120	0.347	0.768	0.186
Track_1723	1723	NaN	NaN	22	0	0	0	0	0	5040.210	6000.250	11040.460	19.424	1723	93.912	22.578	0	0.009	0.018	0.003	0.008	0.005	0.483	0.901	0.305	0.449	0.165
Track_1724	1724	NaN	NaN	15	0	0	0	0	0	3360.140	6000.250	9360.390	16.294	1724	326.693	22.656	0	0.008	0.018	0.001	0.007	0.005	0.548	0.744	0.318	0.522	0.131
Track_1725	1725	NaN	NaN	10	0	0	0	0	0	2160.090	6000.250	8160.340	12.110	1725	340.602	23.028	0	0.009	0.020	9.417E-4	0.006	0.007	0.502	0.757	0.260	0.539	0.131
Track_1726	1726	NaN	NaN	2	0	0	0	0	0	240.010	6000.250	6240.260	0.819	1726	194.591	51.785	0	0.003	0.003	0.003	0.003	NaN	0.305	0.379	0.231	0.379	0.074
Track_1727	1727	NaN	NaN	35	0	0	0	0	0	8160.340	6000.250	14160.590	21.714	1727	443.430	40.972	0	0.008	0.022	0.002	0.008	0.004	0.902	1.390	0.350	0.891	0.258
Track_1728	1728	NaN	NaN	11	0	0	0	0	0	2400.100	6000.250	8400.350	2.477	1728	285.547	45.659	0	0.007	0.012	6.162E-4	0.007	0.004	0.794	1.126	0.525	0.792	0.212
Track_1729	1729	NaN	NaN	21	0	0	0	0	0	4800.200	6000.250	10800.450	13.178	1729	203.614	60.214	0	0.009	0.054	0.002	0.007	0.011	0.589	0.940	0.256	0.564	0.189
Track_1730	1730	NaN	NaN	11	0	0	0	0	0	2400.100	6000.250	8400.350	14.929	1730	262.441	67.067	0	0.015	0.058	0.003	0.008	0.017	0.415	0.834	0.244	0.342	0.182
Track_1731	1731	NaN	NaN	21	0	0	0	0	0	4800.200	6000.250	10800.450	8.811	1731	304.190	75.912	0	0.010	0.061	0.002	0.007	0.013	0.585	1.201	0.286	0.516	0.271
Track_1732	1732	NaN	NaN	63	0	0	0	0	0	14880.620	6000.250	20880.870	42.023	1732	289.245	97.071	0	0.008	0.023	5.903E-4	0.008	0.004	0.817	1.240	0.259	0.871	0.239
Track_1733	1733	NaN	NaN	13	0	0	0	0	0	2880.120	6000.250	8880.370	13.126	1733	72.842	83.497	0	0.008	0.020	3.476E-4	0.006	0.005	0.571	0.796	0.288	0.602	0.144
Track_1734	1734	NaN	NaN	71	0	0	0	0	0	16800.700	6000.250	22800.950	92.761	1734	308.550	120.771	0	0.010	0.061	8.685E-4	0.008	0.010	0.784	1.218	0.245	0.842	0.251
Track_1735	1735	NaN	NaN	33	0	0	0	0	0	7680.320	6000.250	13680.570	39.787	1735	451.217	79.712	0	0.009	0.037	0.002	0.008	0.007	0.812	1.445	0.255	0.858	0.318
Track_1736	1736	NaN	NaN	3	0	0	0	0	0	480.020	6000.250	6480.270	7.015	1736	472.276	110.529	0	0.015	0.017	0.012	0.017	0.004	0.340	0.386	0.282	0.351	0.043
Track_1737	1737	NaN	NaN	26	0	0	0	0	0	6000.250	6240.260	12240.510	11.306	1737	126.797	4.154	0	0.008	0.020	0.001	0.006	0.005	1.090	1.437	0.540	1.091	0.191
Track_1738	1738	NaN	NaN	16	0	0	0	0	0	3600.150	6480.270	10080.420	19.381	1738	142.633	0.202	0	0.008	0.021	8.412E-4	0.008	0.006	1.022	1.539	0.322	1.267	0.396
Track_1739	1739	NaN	NaN	7	0	0	0	0	0	1440.060	6480.270	7920.330	1.211	1739	277.395	0.000	0	0.009	0.025	0.000	0.008	0.010	0.802	1.496	0.383	0.657	0.352
Track_1740	1740	NaN	NaN	39	0	0	0	0	0	9120.380	6480.270	15600.650	31.242	1740	257.061	5.382	0	0.009	0.040	0.001	0.008	0.007	0.888	1.313	0.230	0.936	0.258
Track_1741	1741	NaN	NaN	4	0	0	0	0	0	720.030	6240.260	6960.290	2.221	1741	356.535	0.000	0	0.008	0.016	8.412E-4	0.006	0.008	0.688	0.974	0.322	0.867	0.254
Track_1742	1742	NaN	NaN	36	0	0	0	0	0	8400.350	6240.260	14640.610	26.851	1742	393.065	0.563	0	0.008	0.025	0.000	0.007	0.006	1.065	1.636	0.237	1.102	0.351
Track_1743	1743	NaN	NaN	26	0	0	0	0	0	6000.250	6240.260	12240.510	6.068	1743	84.583	13.193	0	0.008	0.018	3.624E-4	0.008	0.005	0.592	0.921	0.321	0.594	0.140
Track_1744	1744	NaN	NaN	5	0	0	0	0	0	960.040	6240.260	7200.300	2.749	1744	279.362	13.164	0	0.006	0.010	0.002	0.006	0.003	0.609	0.717	0.451	0.645	0.093
Track_1745	1745	NaN	NaN	7	0	0	0	0	0	1440.060	6480.270	7920.330	4.842	1745	358.006	14.910	0	0.008	0.021	0.003	0.005	0.007	0.633	0.794	0.497	0.623	0.096
Track_1746	1746	NaN	NaN	11	0	0	0	0	0	2400.100	6480.270	8880.370	2.258	1746	412.588	14.624	0	0.007	0.016	0.003	0.006	0.004	0.832	1.107	0.478	0.838	0.180
Track_1747	1747	NaN	NaN	41	0	0	0	0	0	9600.400	6480.270	16080.670	24.042	1747	167.432	18.049	0	0.006	0.017	6.591E-4	0.007	0.004	1.296	1.578	0.513	1.330	0.209
Track_1748	1748	NaN	NaN	3	0	0	0	0	0	480.020	6240.260	6720.280	2.127	1748	137.362	19.533	0	0.005	0.007	0.002	0.007	0.003	0.999	1.114	0.913	0.969	0.085
Track_1749	1749	NaN	NaN	3	0	0	0	0	0	480.020	6480.270	6960.290	3.041	1749	203.706	17.658	0	0.008	0.009	0.007	0.009	0.001	0.301	0.340	0.262	0.302	0.032
Track_1750	1750	NaN	NaN	10	0	0	0	0	0	2160.090	6480.270	8640.360	11.560	1750	141.686	12.319	0	0.011	0.025	0.002	0.010	0.007	1.004	1.425	0.613	1.122	0.271
Track_1751	1751	NaN	NaN	22	0	0	0	0	0	5040.210	6480.270	11520.480	11.973	1751	337.008	5.954	0	0.008	0.017	0.002	0.006	0.004	0.868	1.104	0.255	0.907	0.200
Track_1752	1752	NaN	NaN	4	0	0	0	0	0	720.030	6480.270	7200.300	7.298	1752	471.042	30.692	0	0.013	0.016	0.010	0.014	0.003	0.966	1.061	0.787	1.056	0.111
Track_1753	1753	NaN	NaN	63	0	0	0	0	0	14880.620	6240.260	21120.880	27.455	1753	329.974	38.096	0	0.007	0.020	8.630E-4	0.007	0.005	0.830	1.401	0.303	0.801	0.263
Track_1754	1754	NaN	NaN	67	0	0	0	0	0	15840.660	6480.270	22320.930	43.411	1754	283.526	43.745	0	0.008	0.025	9.995E-4	0.007	0.005	1.111	1.614	0.278	1.240	0.365
Track_1755	1755	NaN	NaN	4	0	0	0	0	0	720.030	6240.260	6960.290	1.231	1755	377.414	20.366	0	0.009	0.013	0.003	0.011	0.005	0.343	0.548	0.251	0.316	0.121
Track_1756	1756	NaN	NaN	3	0	0	0	0	0	480.020	6240.260	6720.280	1.780	1756	400.844	23.187	0	0.006	0.007	0.006	0.007	4.062E-4	0.675	0.731	0.627	0.667	0.043
Track_1757	1757	NaN	NaN	50	0	0	0	0	0	11760.490	6240.260	18000.750	10.884	1757	265.413	23.070	0	0.007	0.024	0.001	0.006	0.005	1.045	1.349	0.331	1.094	0.229
Track_1758	1758	NaN	NaN	99	0	0	0	0	0	23520.980	6480.270	30001.250	12.363	1758	290.768	26.703	0	0.008	0.031	1.113E-4	0.007	0.006	0.873	1.380	0.252	0.870	0.308
Track_1759	1759	NaN	NaN	25	0	0	0	0	0	5760.240	6480.270	12240.510	16.951	1759	128.997	24.209	0	0.009	0.023	0.003	0.008	0.005	1.133	1.713	0.689	1.107	0.327
Track_1760	1760	NaN	NaN	4	0	0	0	0	0	720.030	6240.260	6960.290	2.607	1760	172.543	25.750	0	0.009	0.012	0.006	0.008	0.003	0.289	0.345	0.235	0.328	0.048
Track_1761	1761	NaN	NaN	61	0	0	0	0	0	14400.600	6480.270	20880.870	15.734	1761	278.853	22.582	0	0.008	0.041	4.071E-4	0.006	0.006	0.993	1.512	0.324	1.048	0.284
Track_1762	1762	NaN	NaN	6	0	0	0	0	0	1200.050	6240.260	7440.310	7.919	1762	477.507	45.222	0	0.009	0.017	5.029E-4	0.007	0.007	1.101	1.304	0.825	1.172	0.157
Track_1763	1763	NaN	NaN	29	0	0	0	0	0	6720.280	6240.260	12960.540	33.269	1763	480.549	50.377	0	0.008	0.018	5.710E-4	0.007	0.004	1.052	1.282	0.704	1.039	0.146
Track_1764	1764	NaN	NaN	26	0	0	0	0	0	6000.250	6240.260	12240.510	20.029	1764	82.043	45.797	0	0.009	0.026	0.003	0.008	0.005	0.550	0.945	0.236	0.472	0.220
Track_1765	1765	NaN	NaN	6	0	0	0	0	0	1200.050	6240.260	7440.310	12.020	1765	165.117	48.695	0	0.020	0.046	0.004	0.012	0.018	0.292	0.318	0.258	0.301	0.024
Track_1766	1766	NaN	NaN	3	0	0	0	0	0	480.020	6480.270	6960.290	3.748	1766	110.361	49.775	0	0.008	0.013	0.002	0.013	0.008	0.314	0.353	0.275	0.313	0.032
Track_1767	1767	NaN	NaN	14	0	0	0	0	0	3120.130	6240.260	9360.390	15.246	1767	497.985	53.938	0	0.014	0.056	0.003	0.009	0.014	0.896	1.482	0.290	1.002	0.354
Track_1768	1768	NaN	NaN	35	0	0	0	0	0	8160.340	6240.260	14400.600	13.924	1768	324.490	42.358	0	0.008	0.048	8.766E-4	0.006	0.008	0.464	0.742	0.265	0.467	0.126
Track_1769	1769	NaN	NaN	19	0	0	0	0	0	4320.180	6480.270	10800.450	25.372	1769	473.901	42.055	0	0.009	0.023	0.002	0.008	0.005	1.049	1.324	0.258	1.201	0.307
Track_1770	1770	NaN	NaN	3	0	0	0	0	0	480.020	6240.260	6720.280	2.087	1770	286.713	39.508	0	0.005	0.005	0.005	0.005	5.298E-4	0.742	0.939	0.392	0.896	0.248
Track_1771	1771	NaN	NaN	7	0	0	0	0	0	1440.060	6240.260	7680.320	6.488	1771	223.269	39.825	0	0.010	0.019	0.004	0.010	0.005	0.364	0.430	0.271	0.376	0.050
Track_1772	1772	NaN	NaN	4	0	0	0	0	0	720.030	6480.270	7200.300	2.550	1772	327.463	59.832	0	0.008	0.011	0.006	0.007	0.003	0.584	0.768	0.279	0.723	0.191
Track_1773	1773	NaN	NaN	4	0	0	0	0	0	720.030	6480.270	7200.300	1.083	1773	163.146	60.471	0	0.006	0.010	0.003	0.006	0.004	0.315	0.360	0.284	0.323	0.030
Track_1774	1774	NaN	NaN	19	0	0	0	0	0	4320.180	6480.270	10800.450	6.681	1774	125.761	64.472	0	0.007	0.025	0.001	0.006	0.006	0.599	0.938	0.276	0.604	0.200
Track_1775	1775	NaN	NaN	14	0	0	0	0	0	3120.130	6480.270	9600.400	18.908	1775	86.732	63.645	0	0.009	0.016	0.003	0.009	0.004	1.211	1.470	0.741	1.327	0.217
Track_1776	1776	NaN	NaN	25	0	0	0	0	0	5760.240	6480.270	12240.510	10.001	1776	213.430	63.670	0	0.006	0.014	7.657E-4	0.004	0.004	0.380	0.489	0.281	0.381	0.056
Track_1777	1777	NaN	NaN	61	0	0	0	0	0	14400.600	6240.260	20640.860	42.885	1777	261.053	81.722	0	0.009	0.036	0.001	0.009	0.005	0.487	0.853	0.231	0.451	0.166
Track_1778	1778	NaN	NaN	18	0	0	0	0	0	4080.170	6240.260	10320.430	3.818	1778	211.937	53.764	0	0.006	0.012	0.002	0.006	0.003	0.442	0.600	0.260	0.460	0.093
Track_1779	1779	NaN	NaN	12	0	0	0	0	0	2640.110	6240.260	8880.370	2.485	1779	221.948	53.629	0	0.007	0.014	9.965E-4	0.007	0.004	0.332	0.551	0.238	0.286	0.104
Track_1780	1780	NaN	NaN	11	0	0	0	0	0	2400.100	6480.270	8880.370	6.949	1780	482.319	53.112	0	0.007	0.019	0.001	0.006	0.005	0.791	0.931	0.538	0.856	0.137
Track_1781	1781	NaN	NaN	12	0	0	0	0	0	2640.110	6240.260	8880.370	15.126	1781	57.416	52.642	0	0.011	0.020	0.006	0.009	0.005	0.817	1.307	0.261	0.869	0.405
Track_1782	1782	NaN	NaN	91	0	0	0	0	0	21600.900	6480.270	28081.170	62.963	1782	322.111	79.611	0	0.008	0.031	3.111E-4	0.008	0.005	0.700	1.311	0.254	0.663	0.280
Track_1783	1783	NaN	NaN	2	0	0	0	0	0	240.010	6480.270	6720.280	0.546	1783	182.314	72.034	0	0.002	0.002	0.002	0.002	NaN	0.263	0.277	0.250	0.277	0.014
Track_1784	1784	NaN	NaN	7	0	0	0	0	0	1440.060	6480.270	7920.330	10.562	1784	505.629	75.495	0	0.009	0.016	0.002	0.012	0.005	0.696	0.948	0.267	0.777	0.231
Track_1785	1785	NaN	NaN	11	0	0	0	0	0	2400.100	6480.270	8880.370	11.188	1785	108.226	74.577	0	0.006	0.015	0.002	0.005	0.004	0.428	0.626	0.253	0.457	0.111
Track_1786	1786	NaN	NaN	3	0	0	0	0	0	480.020	6240.260	6720.280	4.717	1786	82.700	75.732	0	0.010	0.012	0.008	0.012	0.002	0.629	0.787	0.395	0.706	0.169
Track_1787	1787	NaN	NaN	11	0	0	0	0	0	2400.100	6240.260	8640.360	14.426	1787	100.436	79.447	0	0.008	0.019	0.002	0.005	0.006	0.518	0.693	0.273	0.532	0.127
Track_1788	1788	NaN	NaN	7	0	0	0	0	0	1440.060	6240.260	7680.320	6.836	1788	139.642	78.074	0	0.008	0.014	0.004	0.009	0.004	0.575	0.776	0.454	0.489	0.127
Track_1789	1789	NaN	NaN	40	0	0	0	0	0	9360.390	6480.270	15840.660	49.310	1789	423.342	107.649	0	0.011	0.061	8.981E-4	0.009	0.010	0.749	1.328	0.407	0.709	0.225
Track_1790	1790	NaN	NaN	2	0	0	0	0	0	240.010	6480.270	6720.280	1.678	1790	75.624	88.149	0	0.007	0.007	0.007	0.007	NaN	1.244	1.275	1.213	1.275	0.031
Track_1791	1791	NaN	NaN	3	0	0	0	0	0	480.020	6480.270	6960.290	4.870	1791	112.469	91.390	0	0.010	0.015	0.006	0.015	0.007	0.374	0.406	0.312	0.405	0.044
Track_1792	1792	NaN	NaN	3	0	0	0	0	0	480.020	6240.260	6720.280	2.994	1792	112.664	82.418	0	0.007	0.013	8.524E-4	0.013	0.008	0.375	0.400	0.341	0.383	0.025
Track_1793	1793	NaN	NaN	22	0	0	0	0	0	5040.210	6480.270	11520.480	24.487	1793	288.288	95.297	0	0.008	0.025	0.001	0.007	0.006	0.772	1.187	0.295	0.726	0.231
Track_1794	1794	NaN	NaN	23	0	0	0	0	0	5280.220	6480.270	11760.490	29.516	1794	448.723	86.816	0	0.008	0.014	0.001	0.008	0.004	0.914	1.229	0.344	0.963	0.207
Track_1795	1795	NaN	NaN	25	0	0	0	0	0	5760.240	6480.270	12240.510	27.331	1795	93.194	114.426	0	0.007	0.013	4.463E-4	0.007	0.003	0.491	0.667	0.241	0.499	0.125
Track_1796	1796	NaN	NaN	14	0	0	0	0	0	3120.130	6480.270	9600.400	26.077	1796	249.888	96.626	0	0.012	0.061	0.004	0.006	0.016	0.502	0.922	0.233	0.420	0.221
Track_1797	1797	NaN	NaN	77	0	0	0	0	0	18240.760	6240.260	24481.020	92.159	1797	439.203	116.096	0	0.009	0.025	4.966E-4	0.008	0.005	1.283	1.625	0.414	1.389	0.257
Track_1798	1798	NaN	NaN	9	0	0	0	0	0	1920.080	6240.260	8160.340	3.517	1798	317.755	97.366	0	0.008	0.017	0.002	0.007	0.005	0.731	0.980	0.305	0.788	0.217
Track_1799	1799	NaN	NaN	6	0	0	0	0	0	1200.050	6240.260	7440.310	6.304	1799	472.159	100.500	0	0.010	0.016	0.006	0.009	0.004	1.089	1.377	0.626	1.284	0.257
Track_1800	1800	NaN	NaN	6	0	0	0	0	0	1200.050	6240.260	7440.310	4.862	1800	99.471	118.462	0	0.009	0.014	0.005	0.009	0.003	0.495	0.887	0.328	0.429	0.199
Track_1801	1801	NaN	NaN	21	0	0	0	0	0	4800.200	6240.260	11040.460	18.184	1801	231.362	122.019	0	0.007	0.019	0.001	0.006	0.005	0.341	0.578	0.230	0.325	0.096
Track_1802	1802	NaN	NaN	2	0	0	0	0	0	240.010	6480.270	6720.280	1.991	1802	526.461	121.223	0	0.008	0.008	0.008	0.008	NaN	0.269	0.288	0.250	0.288	0.019
Track_1803	1803	NaN	NaN	33	0	0	0	0	0	7680.320	6240.260	13920.580	39.956	1803	351.401	139.033	0	0.011	0.038	8.855E-4	0.009	0.007	0.993	1.441	0.379	1.114	0.280
Track_1804	1804	NaN	NaN	19	0	0	0	0	0	4320.180	6240.260	10560.440	14.434	1804	249.324	126.117	0	0.009	0.017	0.002	0.007	0.005	0.704	1.134	0.326	0.695	0.221
Track_1805	1805	NaN	NaN	22	0	0	0	0	0	5040.210	6240.260	11280.470	21.677	1805	504.487	110.516	0	0.007	0.016	0.002	0.006	0.004	0.948	1.241	0.337	1.005	0.249
Track_1806	1806	NaN	NaN	11	0	0	0	0	0	2400.100	6480.270	8880.370	4.272	1806	320.294	110.744	0	0.009	0.023	0.001	0.008	0.007	0.590	0.932	0.286	0.570	0.210
Track_1807	1807	NaN	NaN	8	0	0	0	0	0	1680.070	6480.270	8160.340	11.127	1807	306.772	117.066	0	0.008	0.020	0.002	0.007	0.006	0.702	0.951	0.394	0.693	0.166
Track_1808	1808	NaN	NaN	4	0	0	0	0	0	720.030	6480.270	7200.300	2.592	1808	371.126	132.346	0	0.010	0.011	0.009	0.010	0.001	0.485	0.786	0.238	0.578	0.213
Track_1809	1809	NaN	NaN	11	0	0	0	0	0	2400.100	6240.260	8640.360	13.088	1809	87.356	136.401	0	0.007	0.014	0.001	0.008	0.004	0.576	0.767	0.414	0.557	0.116
Track_1810	1810	NaN	NaN	26	0	0	0	0	0	6000.250	6240.260	12240.510	22.079	1810	84.486	144.556	0	0.007	0.015	0.002	0.005	0.004	0.558	0.850	0.253	0.551	0.166
Track_1811	1811	NaN	NaN	26	0	0	0	0	0	6000.250	6240.260	12240.510	24.951	1811	226.794	137.123	0	0.008	0.054	8.267E-4	0.005	0.010	0.716	1.209	0.282	0.674	0.311
Track_1812	1812	NaN	NaN	4	0	0	0	0	0	720.030	6240.260	6960.290	1.777	1812	46.807	128.519	0	0.015	0.024	0.005	0.015	0.010	0.461	0.568	0.262	0.521	0.118
Track_1813	1813	NaN	NaN	25	0	0	0	0	0	5760.240	6480.270	12240.510	10.738	1813	268.227	131.180	0	0.009	0.044	0.001	0.007	0.009	0.616	0.948	0.298	0.614	0.201
Track_1814	1814	NaN	NaN	2	0	0	0	0	0	240.010	6480.270	6720.280	2.236	1814	355.089	129.527	0	0.009	0.009	0.009	0.009	NaN	0.311	0.376	0.245	0.376	0.066
Track_1815	1815	NaN	NaN	9	0	0	0	0	0	1920.080	6240.260	8160.340	10.616	1815	213.859	156.703	0	0.011	0.023	0.005	0.011	0.005	0.346	0.499	0.254	0.332	0.082
Track_1816	1816	NaN	NaN	10	0	0	0	0	0	2160.090	6240.260	8400.350	6.794	1816	340.398	151.057	0	0.010	0.031	0.004	0.006	0.008	0.430	0.549	0.257	0.425	0.096
Track_1817	1817	NaN	NaN	11	0	0	0	0	0	2400.100	6480.270	8880.370	14.861	1817	70.237	155.843	0	0.019	0.056	0.002	0.011	0.018	0.331	0.448	0.236	0.322	0.058
Track_1818	1818	NaN	NaN	20	0	0	0	0	0	4560.190	6240.260	10800.450	24.126	1818	530.962	161.975	0	0.009	0.026	0.002	0.007	0.007	0.693	1.200	0.291	0.727	0.311
Track_1819	1819	NaN	NaN	9	0	0	0	0	0	1920.080	6240.260	8160.340	2.564	1819	199.282	155.806	0	0.008	0.015	0.003	0.008	0.004	0.654	0.899	0.379	0.642	0.162
Track_1820	1820	NaN	NaN	3	0	0	0	0	0	480.020	6480.270	6960.290	2.276	1820	518.628	140.478	0	0.009	0.011	0.008	0.011	0.002	0.404	0.490	0.328	0.393	0.067
Track_1821	1821	NaN	NaN	3	0	0	0	0	0	480.020	6240.260	6720.280	3.539	1821	430.673	141.465	0	0.008	0.009	0.008	0.009	6.153E-4	0.283	0.285	0.279	0.283	0.002
Track_1822	1822	NaN	NaN	21	0	0	0	0	0	4800.200	6240.260	11040.460	26.203	1822	176.313	149.883	0	0.009	0.040	0.002	0.006	0.008	0.844	1.183	0.580	0.826	0.162
Track_1823	1823	NaN	NaN	20	0	0	0	0	0	4560.190	6480.270	11040.460	12.465	1823	209.206	149.144	0	0.008	0.024	3.688E-5	0.007	0.006	0.570	0.862	0.320	0.588	0.167
Track_1824	1824	NaN	NaN	4	0	0	0	0	0	720.030	6480.270	7200.300	3.269	1824	147.178	148.109	0	0.008	0.014	0.001	0.010	0.007	0.423	0.519	0.319	0.435	0.071
Track_1825	1825	NaN	NaN	33	0	0	0	0	0	7680.320	6240.260	13920.580	34.535	1825	350.583	175.994	0	0.010	0.035	0.002	0.008	0.007	0.892	1.377	0.245	1.000	0.340
Track_1826	1826	NaN	NaN	26	0	0	0	0	0	6000.250	6240.260	12240.510	23.175	1826	57.775	172.966	0	0.008	0.018	4.825E-4	0.007	0.005	0.971	1.474	0.273	1.280	0.495
Track_1827	1827	NaN	NaN	4	0	0	0	0	0	720.030	6480.270	7200.300	7.386	1827	163.549	174.846	0	0.013	0.014	0.012	0.013	0.001	0.276	0.310	0.243	0.276	0.024
Track_1828	1828	NaN	NaN	6	0	0	0	0	0	1200.050	6480.270	7680.320	11.953	1828	491.356	164.537	0	0.013	0.019	0.008	0.011	0.004	0.884	1.292	0.352	0.998	0.320
Track_1829	1829	NaN	NaN	19	0	0	0	0	0	4320.180	6480.270	10800.450	10.246	1829	122.208	155.987	0	0.008	0.017	9.641E-4	0.007	0.005	0.686	1.147	0.447	0.610	0.182
Track_1830	1830	NaN	NaN	2	0	0	0	0	0	240.010	6480.270	6720.280	0.858	1830	58.519	160.866	0	0.004	0.004	0.004	0.004	NaN	0.380	0.398	0.363	0.398	0.018
Track_1831	1831	NaN	NaN	12	0	0	0	0	0	2640.110	6240.260	8880.370	7.173	1831	400.553	169.477	0	0.006	0.013	0.001	0.005	0.004	0.310	0.382	0.240	0.312	0.044
Track_1832	1832	NaN	NaN	19	0	0	0	0	0	4320.180	6480.270	10800.450	6.452	1832	145.523	184.910	0	0.007	0.016	0.003	0.008	0.003	0.477	0.816	0.298	0.438	0.117
Track_1833	1833	NaN	NaN	2	0	0	0	0	0	240.010	6480.270	6720.280	2.680	1833	199.490	184.757	0	0.011	0.011	0.011	0.011	NaN	0.375	0.455	0.294	0.455	0.080
Track_1834	1834	NaN	NaN	71	0	0	0	0	0	16800.700	6480.270	23280.970	101.117	1834	68.524	217.899	0	0.010	0.022	0.001	0.009	0.005	1.220	1.716	0.275	1.294	0.318
Track_1835	1835	NaN	NaN	25	0	0	0	0	0	5760.240	6480.270	12240.510	17.845	1835	172.911	170.783	0	0.010	0.020	0.003	0.010	0.005	0.437	0.677	0.247	0.422	0.108
Track_1836	1836	NaN	NaN	5	0	0	0	0	0	960.040	6240.260	7200.300	8.212	1836	388.970	178.075	0	0.010	0.020	0.003	0.009	0.007	0.344	0.458	0.235	0.370	0.092
Track_1837	1837	NaN	NaN	38	0	0	0	0	0	8880.370	6240.260	15120.630	25.182	1837	297.923	186.300	0	0.010	0.037	0.002	0.009	0.008	0.927	1.441	0.540	0.922	0.215
Track_1838	1838	NaN	NaN	61	0	0	0	0	0	14400.600	6240.260	20640.860	79.919	1838	504.433	205.042	0	0.009	0.021	0.001	0.008	0.005	0.828	1.663	0.262	0.800	0.391
Track_1839	1839	NaN	NaN	3	0	0	0	0	0	480.020	6480.270	6960.290	3.341	1839	543.621	185.577	0	0.008	0.008	0.007	0.008	4.529E-4	0.275	0.326	0.246	0.254	0.036
Track_1840	1840	NaN	NaN	26	0	0	0	0	0	6000.250	6240.260	12240.510	11.408	1840	154.880	210.618	0	0.007	0.017	9.765E-4	0.006	0.004	0.445	0.539	0.285	0.456	0.056
Track_1841	1841	NaN	NaN	37	0	0	0	0	0	8640.360	6240.260	14880.620	9.651	1841	185.966	215.926	0	0.013	0.051	0.003	0.009	0.010	0.706	1.498	0.233	0.522	0.420
Track_1842	1842	NaN	NaN	3	0	0	0	0	0	480.020	6480.270	6960.290	2.084	1842	330.262	218.298	0	0.019	0.022	0.015	0.022	0.005	0.325	0.389	0.279	0.308	0.046
Track_1843	1843	NaN	NaN	48	0	0	0	0	0	11280.470	6480.270	17760.740	42.576	1843	529.590	215.221	0	0.010	0.019	0.001	0.009	0.004	0.815	1.479	0.252	0.809	0.372
Track_1844	1844	NaN	NaN	24	0	0	0	0	0	5520.230	6480.270	12000.500	19.476	1844	53.010	201.810	0	0.007	0.020	0.001	0.007	0.005	0.792	1.082	0.255	0.826	0.196
Track_1845	1845	NaN	NaN	6	0	0	0	0	0	1200.050	6480.270	7680.320	5.556	1845	162.726	268.080	0	0.014	0.019	0.010	0.014	0.004	0.267	0.291	0.239	0.275	0.019
Track_1846	1846	NaN	NaN	12	0	0	0	0	0	2640.110	6480.270	9120.380	9.459	1846	268.490	264.509	0	0.016	0.044	0.005	0.011	0.012	0.412	0.498	0.250	0.427	0.063
Track_1847	1847	NaN	NaN	4	0	0	0	0	0	720.030	6240.260	6960.290	6.390	1847	530.265	268.893	0	0.010	0.012	0.007	0.011	0.002	0.613	0.765	0.313	0.743	0.180
Track_1848	1848	NaN	NaN	2	0	0	0	0	0	240.010	6480.270	6720.280	3.417	1848	490.008	271.737	0	0.014	0.014	0.014	0.014	NaN	0.234	0.235	0.234	0.235	2.894E-4
Track_1849	1849	NaN	NaN	4	0	0	0	0	0	720.030	6480.270	7200.300	4.941	1849	192.635	278.061	0	0.007	0.013	0.003	0.006	0.005	0.256	0.296	0.232	0.260	0.026
Track_1850	1850	NaN	NaN	17	0	0	0	0	0	3840.160	6240.260	10080.420	9.320	1850	280.896	222.475	0	0.011	0.055	0.002	0.010	0.012	0.694	1.009	0.235	0.702	0.229
Track_1851	1851	NaN	NaN	5	0	0	0	0	0	960.040	6480.270	7440.310	11.852	1851	268.079	284.815	0	0.017	0.031	0.008	0.015	0.010	0.333	0.376	0.275	0.352	0.040
Track_1852	1852	NaN	NaN	8	0	0	0	0	0	1680.070	6480.270	8160.340	10.204	1852	279.313	284.738	0	0.011	0.017	0.003	0.011	0.005	0.329	0.400	0.261	0.332	0.040
Track_1853	1853	NaN	NaN	3	0	0	0	0	0	480.020	6480.270	6960.290	4.579	1853	206.220	297.897	0	0.010	0.012	0.008	0.012	0.003	0.250	0.264	0.234	0.254	0.012
Track_1854	1854	NaN	NaN	19	0	0	0	0	0	4320.180	6960.290	11280.470	16.924	1854	267.883	205.523	0	0.008	0.022	8.937E-4	0.008	0.006	0.947	1.447	0.287	0.968	0.259
Track_1855	1855	NaN	NaN	41	0	0	0	0	0	9600.400	6720.280	16320.680	47.012	1855	44.683	212.682	0	0.009	0.024	0.001	0.008	0.005	1.005	1.465	0.232	1.160	0.355
Track_1856	1856	NaN	NaN	23	0	0	0	0	0	5280.220	6960.290	12240.510	0.720	1856	167.346	203.728	0	0.013	0.052	0.002	0.011	0.010	0.457	1.112	0.257	0.393	0.213
Track_1857	1857	NaN	NaN	20	0	0	0	0	0	4560.190	6960.290	11520.480	26.497	1857	317.970	211.181	0	0.009	0.019	4.542E-4	0.009	0.005	0.674	1.126	0.344	0.633	0.205
Track_1858	1858	NaN	NaN	10	0	0	0	0	0	2160.090	6960.290	9120.380	24.071	1858	100.883	210.580	0	0.020	0.049	0.005	0.014	0.014	0.435	0.701	0.233	0.471	0.144
Track_1859	1859	NaN	NaN	9	0	0	0	0	0	1920.080	6720.280	8640.360	16.947	1859	233.226	193.416	0	0.011	0.018	0.003	0.011	0.005	0.361	0.459	0.259	0.360	0.059
Track_1860	1860	NaN	NaN	23	0	0	0	0	0	5280.220	6960.290	12240.510	12.112	1860	122.094	186.848	0	0.010	0.017	0.002	0.010	0.004	0.641	0.882	0.349	0.669	0.166
Track_1861	1861	NaN	NaN	60	0	0	0	0	0	14160.590	6720.280	20880.870	39.845	1861	208.486	193.612	0	0.008	0.030	7.413E-4	0.008	0.005	0.792	1.275	0.237	0.790	0.224
Track_1862	1862	NaN	NaN	24	0	0	0	0	0	5520.230	6720.280	12240.510	4.449	1862	54.934	229.376	0	0.010	0.027	4.091E-4	0.008	0.007	0.718	1.506	0.244	0.663	0.313
Track_1863	1863	NaN	NaN	16	0	0	0	0	0	3600.150	6960.290	10560.440	11.654	1863	89.048	238.724	0	0.013	0.027	0.004	0.013	0.007	0.521	1.009	0.269	0.459	0.209
Track_1864	1864	NaN	NaN	42	0	0	0	0	0	9840.410	6960.290	16800.700	26.156	1864	300.962	235.811	0	0.012	0.041	8.600E-5	0.008	0.009	0.721	1.622	0.245	0.611	0.314
Track_1865	1865	NaN	NaN	34	0	0	0	0	0	7920.330	6960.290	14880.620	31.623	1865	49.704	241.365	0	0.007	0.018	8.734E-4	0.006	0.005	0.698	1.452	0.270	0.631	0.332
Track_1866	1866	NaN	NaN	18	0	0	0	0	0	4080.170	6960.290	11040.460	21.641	1866	34.065	221.048	0	0.011	0.040	4.970E-4	0.008	0.009	0.416	0.683	0.271	0.381	0.127
Track_1867	1867	NaN	NaN	3	0	0	0	0	0	480.020	6720.280	7200.300	0.192	1867	475.407	277.157	0	0.019	0.019	0.019	0.019	1.117E-4	0.243	0.259	0.231	0.240	0.011
Track_1868	1868	NaN	NaN	23	0	0	0	0	0	5280.220	6960.290	12240.510	20.038	1868	283.966	285.156	0	0.012	0.025	0.002	0.012	0.006	0.386	0.571	0.285	0.376	0.077
Track_1869	1869	NaN	NaN	3	0	0	0	0	0	480.020	6960.290	7440.310	5.854	1869	287.024	245.963	0	0.017	0.025	0.009	0.025	0.011	0.435	0.490	0.377	0.437	0.046
Track_1870	1870	NaN	NaN	7	0	0	0	0	0	1440.060	6720.280	8160.340	16.699	1870	496.545	252.402	0	0.014	0.049	0.005	0.008	0.017	0.402	0.583	0.300	0.363	0.098
Track_1871	1871	NaN	NaN	12	0	0	0	0	0	2640.110	6960.290	9600.400	23.151	1871	523.954	255.443	0	0.012	0.018	0.007	0.011	0.004	1.367	1.678	0.620	1.597	0.359
Track_1872	1872	NaN	NaN	6	0	0	0	0	0	1200.050	6960.290	8160.340	17.318	1872	231.474	260.483	0	0.017	0.026	0.011	0.019	0.006	0.311	0.385	0.264	0.325	0.041
Track_1873	1873	NaN	NaN	14	0	0	0	0	0	3120.130	6720.280	9840.410	17.267	1873	256.156	253.165	0	0.011	0.021	0.004	0.010	0.006	0.410	0.726	0.252	0.406	0.129
Track_1874	1874	NaN	NaN	6	0	0	0	0	0	1200.050	6720.280	7920.330	7.059	1874	256.477	292.672	0	0.012	0.017	0.002	0.015	0.006	0.335	0.384	0.274	0.360	0.042
Track_1875	1875	NaN	NaN	9	0	0	0	0	0	1920.080	6720.280	8640.360	4.177	1875	477.271	294.551	0	0.007	0.012	0.003	0.006	0.003	0.253	0.272	0.235	0.255	0.011
Track_1876	1876	NaN	NaN	3	0	0	0	0	0	480.020	6720.280	7200.300	3.709	1876	252.921	4.864	0	0.012	0.017	0.006	0.017	0.008	0.527	0.566	0.499	0.515	0.029
Track_1877	1877	NaN	NaN	7	0	0	0	0	0	1440.060	6960.290	8400.350	5.491	1877	171.264	11.316	0	0.011	0.024	0.004	0.007	0.008	0.419	0.542	0.304	0.469	0.097
Track_1878	1878	NaN	NaN	3	0	0	0	0	0	480.020	6960.290	7440.310	1.459	1878	83.060	8.648	0	0.008	0.011	0.005	0.011	0.004	0.468	0.506	0.431	0.467	0.031
Track_1879	1879	NaN	NaN	2	0	0	0	0	0	240.010	6960.290	7200.300	2.740	1879	469.747	10.138	0	0.011	0.011	0.011	0.011	NaN	0.330	0.366	0.294	0.366	0.036
Track_1880	1880	NaN	NaN	54	0	0	0	0	0	12720.530	6720.280	19440.810	75.304	1880	453.251	27.143	0	0.009	0.025	0.002	0.009	0.005	0.781	1.355	0.257	0.758	0.278
Track_1881	1881	NaN	NaN	17	0	0	0	0	0	3840.160	6960.290	10800.450	3.634	1881	253.641	1.549	0	0.009	0.023	8.412E-4	0.012	0.006	0.584	1.101	0.258	0.570	0.236
Track_1882	1882	NaN	NaN	2	0	0	0	0	0	240.010	6960.290	7200.300	0.606	1882	212.084	0.000	0	0.003	0.003	0.003	0.003	NaN	0.354	0.412	0.296	0.412	0.058
Track_1883	1883	NaN	NaN	3	0	0	0	0	0	480.020	6720.280	7200.300	1.615	1883	460.374	0.000	0	0.003	0.007	0.000	0.007	0.005	0.369	0.427	0.299	0.381	0.053
Track_1884	1884	NaN	NaN	44	0	0	0	0	0	10320.430	6960.290	17280.720	33.880	1884	470.684	32.598	0	0.010	0.043	0.002	0.008	0.008	0.756	1.402	0.261	0.762	0.293
Track_1885	1885	NaN	NaN	16	0	0	0	0	0	3600.150	6720.280	10320.430	29.234	1885	207.233	16.062	0	0.010	0.054	0.001	0.008	0.013	0.353	0.517	0.238	0.348	0.083
Track_1886	1886	NaN	NaN	20	0	0	0	0	0	4560.190	6960.290	11520.480	13.042	1886	68.310	25.571	0	0.010	0.039	0.002	0.009	0.008	0.566	1.322	0.240	0.491	0.313
Track_1887	1887	NaN	NaN	2	0	0	0	0	0	240.010	6960.290	7200.300	2.019	1887	430.999	25.175	0	0.008	0.008	0.008	0.008	NaN	0.269	0.297	0.240	0.297	0.029
Track_1888	1888	NaN	NaN	3	0	0	0	0	0	480.020	6720.280	7200.300	4.775	1888	475.480	24.842	0	0.013	0.016	0.010	0.016	0.004	0.574	0.724	0.303	0.693	0.192
Track_1889	1889	NaN	NaN	8	0	0	0	0	0	1680.070	6960.290	8640.360	2.003	1889	220.191	28.119	0	0.005	0.007	9.238E-4	0.006	0.002	0.396	0.514	0.242	0.425	0.097
Track_1890	1890	NaN	NaN	5	0	0	0	0	0	960.040	6720.280	7680.320	3.120	1890	240.275	14.712	0	0.006	0.010	0.003	0.005	0.003	0.359	0.424	0.289	0.356	0.043
Track_1891	1891	NaN	NaN	2	0	0	0	0	0	240.010	6960.290	7200.300	5.677	1891	433.745	14.897	0	0.024	0.024	0.024	0.024	NaN	0.462	0.528	0.396	0.528	0.066
Track_1892	1892	NaN	NaN	9	0	0	0	0	0	1920.080	6960.290	8880.370	3.199	1892	214.661	18.615	0	0.005	0.010	0.003	0.005	0.003	0.389	0.495	0.243	0.389	0.084
Track_1893	1893	NaN	NaN	55	0	0	0	0	0	12960.540	6720.280	19680.820	27.782	1893	296.148	51.560	0	0.009	0.025	3.809E-4	0.008	0.005	0.739	1.279	0.286	0.739	0.269
Track_1894	1894	NaN	NaN	14	0	0	0	0	0	3120.130	6960.290	10080.420	7.990	1894	62.239	32.713	0	0.009	0.019	0.002	0.007	0.005	0.510	1.014	0.257	0.444	0.237
Track_1895	1895	NaN	NaN	15	0	0	0	0	0	3360.140	6720.280	10080.420	5.807	1895	307.795	53.365	0	0.007	0.015	0.002	0.008	0.004	0.856	1.127	0.315	0.925	0.235
Track_1896	1896	NaN	NaN	23	0	0	0	0	0	5280.220	6960.290	12240.510	12.414	1896	62.494	58.928	0	0.007	0.017	9.359E-4	0.007	0.004	0.994	1.273	0.308	1.057	0.243
Track_1897	1897	NaN	NaN	7	0	0	0	0	0	1440.060	6720.280	8160.340	5.962	1897	313.447	57.035	0	0.009	0.012	0.005	0.010	0.003	0.677	0.871	0.398	0.701	0.146
Track_1898	1898	NaN	NaN	3	0	0	0	0	0	480.020	6720.280	7200.300	4.323	1898	61.359	53.670	0	0.016	0.021	0.012	0.021	0.006	0.635	0.974	0.280	0.649	0.284
Track_1899	1899	NaN	NaN	23	0	0	0	0	0	5280.220	6960.290	12240.510	8.248	1899	266.210	56.933	0	0.007	0.021	0.002	0.006	0.004	0.483	0.781	0.299	0.446	0.134
Track_1900	1900	NaN	NaN	22	0	0	0	0	0	5040.210	6960.290	12000.500	7.153	1900	325.881	49.827	0	0.010	0.027	5.481E-4	0.008	0.008	0.699	1.127	0.245	0.814	0.315
Track_1901	1901	NaN	NaN	64	0	0	0	0	0	15120.630	6960.290	22080.920	42.406	1901	421.717	64.409	0	0.010	0.051	0.001	0.008	0.009	0.935	1.507	0.328	0.906	0.305
Track_1902	1902	NaN	NaN	24	0	0	0	0	0	5520.230	6720.280	12240.510	7.990	1902	236.327	50.870	0	0.006	0.022	4.936E-4	0.005	0.005	0.519	0.776	0.236	0.523	0.132
Track_1903	1903	NaN	NaN	29	0	0	0	0	0	6720.280	6720.280	13440.560	32.213	1903	463.294	59.605	0	0.012	0.056	0.002	0.010	0.010	0.719	1.233	0.302	0.651	0.223
Track_1904	1904	NaN	NaN	2	0	0	0	0	0	240.010	6960.290	7200.300	3.179	1904	198.080	50.936	0	0.013	0.013	0.013	0.013	NaN	0.378	0.438	0.319	0.438	0.059
Track_1905	1905	NaN	NaN	10	0	0	0	0	0	2160.090	6720.280	8880.370	7.311	1905	60.243	66.626	0	0.009	0.018	0.002	0.008	0.006	0.677	0.786	0.559	0.721	0.094
Track_1906	1906	NaN	NaN	20	0	0	0	0	0	4560.190	6960.290	11520.480	28.873	1906	491.743	59.812	0	0.010	0.017	0.004	0.010	0.004	0.864	1.356	0.296	0.922	0.310
Track_1907	1907	NaN	NaN	10	0	0	0	0	0	2160.090	6960.290	9120.380	13.913	1907	274.207	55.507	0	0.018	0.061	0.003	0.006	0.022	0.424	0.622	0.248	0.431	0.129
Track_1908	1908	NaN	NaN	5	0	0	0	0	0	960.040	6960.290	7920.330	3.774	1908	396.264	101.463	0	0.008	0.017	0.002	0.007	0.007	0.372	0.454	0.245	0.392	0.081
Track_1909	1909	NaN	NaN	23	0	0	0	0	0	5280.220	6960.290	12240.510	21.853	1909	63.282	98.591	0	0.009	0.051	9.593E-4	0.007	0.010	0.757	1.257	0.231	0.855	0.308
Track_1910	1910	NaN	NaN	4	0	0	0	0	0	720.030	6960.290	7680.320	1.006	1910	349.791	94.526	0	0.006	0.009	0.004	0.005	0.003	0.576	0.671	0.447	0.616	0.083
Track_1911	1911	NaN	NaN	38	0	0	0	0	0	8880.370	6960.290	15840.660	62.038	1911	494.362	108.629	0	0.009	0.021	0.001	0.009	0.005	0.999	1.472	0.233	1.128	0.347
Track_1912	1912	NaN	NaN	27	0	0	0	0	0	6240.260	6960.290	13200.550	20.907	1912	299.834	120.392	0	0.007	0.019	0.001	0.006	0.004	0.947	1.213	0.474	0.966	0.168
Track_1913	1913	NaN	NaN	3	0	0	0	0	0	480.020	6960.290	7440.310	2.940	1913	341.312	117.194	0	0.010	0.013	0.006	0.013	0.005	0.316	0.361	0.276	0.311	0.035
Track_1914	1914	NaN	NaN	21	0	0	0	0	0	4800.200	6960.290	11760.490	32.744	1914	471.364	117.634	0	0.010	0.023	0.001	0.009	0.005	1.201	1.449	0.474	1.337	0.298
Track_1915	1915	NaN	NaN	8	0	0	0	0	0	1680.070	6720.280	8400.350	3.808	1915	374.822	118.715	0	0.007	0.015	0.002	0.006	0.005	0.622	0.764	0.478	0.618	0.095
Track_1916	1916	NaN	NaN	4	0	0	0	0	0	720.030	6720.280	7440.310	5.219	1916	70.713	106.882	0	0.011	0.013	0.007	0.012	0.003	0.479	0.557	0.387	0.535	0.070
Track_1917	1917	NaN	NaN	4	0	0	0	0	0	720.030	6720.280	7440.310	8.036	1917	267.202	108.559	0	0.017	0.023	0.011	0.015	0.006	0.362	0.453	0.257	0.447	0.089
Track_1918	1918	NaN	NaN	9	0	0	0	0	0	1920.080	6720.280	8640.360	8.487	1918	130.231	106.718	0	0.007	0.016	0.002	0.009	0.005	0.465	0.628	0.244	0.495	0.154
Track_1919	1919	NaN	NaN	18	0	0	0	0	0	4080.170	6960.290	11040.460	16.201	1919	52.633	110.881	0	0.007	0.020	3.429E-4	0.007	0.005	0.641	1.221	0.245	0.609	0.271
Track_1920	1920	NaN	NaN	70	0	0	0	0	0	16560.690	6960.290	23520.980	71.603	1920	421.748	141.476	0	0.009	0.024	4.901E-4	0.007	0.005	0.980	1.574	0.364	1.029	0.260
Track_1921	1921	NaN	NaN	9	0	0	0	0	0	1920.080	6960.290	8880.370	4.417	1921	445.655	130.809	0	0.008	0.018	0.003	0.007	0.005	0.669	0.946	0.252	0.687	0.184
Track_1922	1922	NaN	NaN	12	0	0	0	0	0	2640.110	6720.280	9360.390	10.116	1922	495.041	133.382	0	0.007	0.013	0.003	0.008	0.003	1.242	1.504	0.669	1.316	0.224
Track_1923	1923	NaN	NaN	4	0	0	0	0	0	720.030	6720.280	7440.310	4.591	1923	291.871	131.860	0	0.012	0.013	0.011	0.012	0.001	0.256	0.266	0.232	0.265	0.014
Track_1924	1924	NaN	NaN	24	0	0	0	0	0	5520.230	6720.280	12240.510	21.952	1924	393.144	142.144	0	0.009	0.018	0.002	0.008	0.004	0.822	1.217	0.247	0.922	0.292
Track_1925	1925	NaN	NaN	20	0	0	0	0	0	4560.190	6720.280	11280.470	22.010	1925	502.299	130.022	0	0.008	0.021	0.003	0.006	0.005	1.136	1.279	0.685	1.166	0.120
Track_1926	1926	NaN	NaN	45	0	0	0	0	0	10560.440	6960.290	17520.730	41.803	1926	347.849	166.034	0	0.010	0.024	0.002	0.010	0.005	1.021	1.537	0.234	1.142	0.310
Track_1927	1927	NaN	NaN	4	0	0	0	0	0	720.030	6720.280	7440.310	3.985	1927	396.495	147.204	0	0.007	0.009	0.005	0.006	0.002	0.303	0.379	0.234	0.305	0.052
Track_1928	1928	NaN	NaN	17	0	0	0	0	0	3840.160	6960.290	10800.450	36.738	1928	524.030	150.546	0	0.011	0.018	0.006	0.010	0.004	1.081	1.555	0.233	1.149	0.398
Track_1929	1929	NaN	NaN	12	0	0	0	0	0	2640.110	6720.280	9360.390	17.484	1929	53.547	141.261	0	0.010	0.016	0.006	0.009	0.003	1.204	1.624	0.792	1.277	0.277
Track_1930	1930	NaN	NaN	24	0	0	0	0	0	5520.230	6720.280	12240.510	21.420	1930	269.604	150.120	0	0.007	0.016	6.366E-4	0.006	0.004	0.641	0.904	0.300	0.598	0.155
Track_1931	1931	NaN	NaN	20	0	0	0	0	0	4560.190	6960.290	11520.480	18.381	1931	314.517	171.369	0	0.007	0.013	9.909E-4	0.007	0.004	0.475	0.783	0.265	0.467	0.141
Track_1932	1932	NaN	NaN	7	0	0	0	0	0	1440.060	6720.280	8160.340	6.790	1932	276.713	163.356	0	0.009	0.014	0.005	0.011	0.004	0.717	0.822	0.482	0.756	0.110
Track_1933	1933	NaN	NaN	4	0	0	0	0	0	720.030	6720.280	7440.310	2.265	1933	472.705	162.453	0	0.011	0.015	0.009	0.009	0.003	0.855	0.920	0.788	0.864	0.047
Track_1934	1934	NaN	NaN	24	0	0	0	0	0	5520.230	6720.280	12240.510	30.371	1934	239.954	171.620	0	0.011	0.030	0.002	0.010	0.006	0.490	0.692	0.254	0.530	0.145
Track_1935	1935	NaN	NaN	16	0	0	0	0	0	3600.150	6720.280	10320.430	17.794	1935	348.312	172.048	0	0.010	0.021	0.002	0.010	0.006	0.429	0.566	0.307	0.431	0.066
Track_1936	1936	NaN	NaN	24	0	0	0	0	0	5520.230	6960.290	12480.520	23.662	1936	471.072	148.032	0	0.014	0.035	0.002	0.015	0.008	0.586	1.130	0.278	0.515	0.219
Track_1937	1937	NaN	NaN	13	0	0	0	0	0	2880.120	6720.280	9600.400	5.463	1937	329.131	158.596	0	0.010	0.025	0.003	0.009	0.006	0.486	0.677	0.330	0.447	0.119
Track_1938	1938	NaN	NaN	3	0	0	0	0	0	480.020	6960.290	7440.310	3.588	1938	298.820	159.911	0	0.011	0.017	0.005	0.017	0.009	0.694	0.771	0.573	0.739	0.087
Track_1939	1939	NaN	NaN	16	0	0	0	0	0	3600.150	6960.290	10560.440	23.804	1939	531.263	187.102	0	0.009	0.017	3.374E-4	0.008	0.004	0.830	1.532	0.233	0.897	0.442
Track_1940	1940	NaN	NaN	4	0	0	0	0	0	720.030	6960.290	7680.320	4.018	1940	394.466	181.313	0	0.008	0.013	0.003	0.007	0.005	0.252	0.272	0.234	0.256	0.014
Track_1941	1941	NaN	NaN	3	0	0	0	0	0	480.020	6720.280	7200.300	4.759	1941	346.199	185.788	0	0.013	0.016	0.011	0.016	0.003	0.280	0.301	0.258	0.283	0.018
Track_1942	1942	NaN	NaN	6	0	0	0	0	0	1200.050	6720.280	7920.330	1.515	1942	374.765	174.203	0	0.008	0.014	0.004	0.008	0.004	0.378	0.523	0.234	0.404	0.104
Track_1943	1943	NaN	NaN	7	0	0	0	0	0	1440.060	6720.280	8160.340	13.793	1943	455.104	174.766	0	0.011	0.019	0.006	0.011	0.005	1.028	1.325	0.608	1.060	0.226
Track_1944	1944	NaN	NaN	12	0	0	0	0	0	2640.110	7440.310	10080.420	9.011	1944	310.385	14.030	0	0.007	0.011	0.001	0.007	0.003	0.857	1.179	0.571	0.810	0.192
Track_1945	1945	NaN	NaN	30	0	0	0	0	0	6960.290	7200.300	14160.590	9.635	1945	156.567	16.721	0	0.012	0.056	0.002	0.008	0.013	0.808	1.342	0.234	0.821	0.289
Track_1946	1946	NaN	NaN	3	0	0	0	0	0	480.020	7440.310	7920.330	4.035	1946	306.587	10.580	0	0.010	0.018	0.002	0.018	0.011	0.570	0.642	0.526	0.541	0.052
Track_1947	1947	NaN	NaN	21	0	0	0	0	0	4800.200	7440.310	12240.510	2.915	1947	256.780	28.536	0	0.008	0.029	0.003	0.007	0.007	0.749	1.261	0.280	0.733	0.238
Track_1948	1948	NaN	NaN	3	0	0	0	0	0	480.020	7440.310	7920.330	2.621	1948	323.563	31.006	0	0.008	0.009	0.007	0.009	0.001	0.399	0.455	0.300	0.441	0.070
Track_1949	1949	NaN	NaN	10	0	0	0	0	0	2160.090	7200.300	9360.390	13.741	1949	480.364	32.584	0	0.008	0.013	0.004	0.007	0.003	1.047	1.485	0.276	1.298	0.408
Track_1950	1950	NaN	NaN	30	0	0	0	0	0	6960.290	7200.300	14160.590	13.316	1950	139.760	26.655	0	0.008	0.034	0.001	0.007	0.006	0.930	1.307	0.398	0.994	0.228
Track_1951	1951	NaN	NaN	2	0	0	0	0	0	240.010	7440.310	7680.320	2.239	1951	411.340	23.916	0	0.009	0.009	0.009	0.009	NaN	0.712	0.964	0.461	0.964	0.252
Track_1952	1952	NaN	NaN	16	0	0	0	0	0	3600.150	7440.310	11040.460	10.149	1952	230.772	26.842	0	0.007	0.015	0.004	0.007	0.003	0.979	1.277	0.712	1.004	0.160
Track_1953	1953	NaN	NaN	19	0	0	0	0	0	4320.180	7440.310	11760.490	19.584	1953	438.059	38.673	0	0.009	0.021	0.001	0.008	0.006	1.046	1.487	0.231	1.160	0.378
Track_1954	1954	NaN	NaN	22	0	0	0	0	0	5040.210	7200.300	12240.510	20.084	1954	96.076	39.114	0	0.008	0.023	6.808E-4	0.007	0.005	1.085	1.334	0.553	1.123	0.167
Track_1955	1955	NaN	NaN	22	0	0	0	0	0	5040.210	7200.300	12240.510	25.812	1955	84.765	63.348	0	0.012	0.060	0.004	0.007	0.012	0.953	1.369	0.559	0.956	0.226
Track_1956	1956	NaN	NaN	21	0	0	0	0	0	4800.200	7200.300	12000.500	8.746	1956	238.946	58.371	0	0.007	0.014	0.003	0.007	0.003	0.420	0.582	0.233	0.437	0.098
Track_1957	1957	NaN	NaN	20	0	0	0	0	0	4560.190	7200.300	11760.490	5.246	1957	195.085	75.132	0	0.006	0.017	5.528E-4	0.005	0.004	0.385	0.513	0.267	0.389	0.063
Track_1958	1958	NaN	NaN	15	0	0	0	0	0	3360.140	7440.310	10800.450	11.487	1958	338.061	86.797	0	0.008	0.042	0.002	0.005	0.010	0.478	0.804	0.241	0.420	0.175
Track_1959	1959	NaN	NaN	21	0	0	0	0	0	4800.200	7440.310	12240.510	13.411	1959	310.943	88.348	0	0.006	0.011	0.001	0.006	0.002	0.881	1.111	0.451	0.954	0.180
Track_1960	1960	NaN	NaN	15	0	0	0	0	0	3360.140	7200.300	10560.440	18.129	1960	498.576	68.906	0	0.007	0.013	0.002	0.006	0.004	0.925	1.284	0.425	0.924	0.259
Track_1961	1961	NaN	NaN	3	0	0	0	0	0	480.020	7440.310	7920.330	1.780	1961	200.017	72.543	0	0.006	0.008	0.004	0.008	0.002	0.403	0.658	0.250	0.301	0.182
Track_1962	1962	NaN	NaN	22	0	0	0	0	0	5040.210	7200.300	12240.510	7.234	1962	254.063	97.318	0	0.007	0.021	6.588E-4	0.005	0.005	1.065	1.532	0.639	1.028	0.224
Track_1963	1963	NaN	NaN	2	0	0	0	0	0	240.010	7440.310	7680.320	1.245	1963	310.337	95.573	0	0.005	0.005	0.005	0.005	NaN	0.254	0.261	0.246	0.261	0.008
Track_1964	1964	NaN	NaN	5	0	0	0	0	0	960.040	7200.300	8160.340	6.120	1964	234.985	97.017	0	0.008	0.015	0.005	0.006	0.005	0.476	0.563	0.362	0.510	0.071
Track_1965	1965	NaN	NaN	3	0	0	0	0	0	480.020	7440.310	7920.330	0.932	1965	295.127	85.900	0	0.002	0.002	0.002	0.002	4.700E-4	1.048	1.090	0.983	1.071	0.047
Track_1966	1966	NaN	NaN	26	0	0	0	0	0	6000.250	7440.310	13440.560	17.286	1966	275.170	93.272	0	0.008	0.042	0.002	0.007	0.008	0.926	1.479	0.258	0.983	0.330
Track_1967	1967	NaN	NaN	6	0	0	0	0	0	1200.050	7440.310	8640.360	4.016	1967	120.939	87.927	0	0.006	0.013	0.001	0.006	0.005	0.487	0.610	0.356	0.521	0.088
Track_1968	1968	NaN	NaN	40	0	0	0	0	0	9360.390	7440.310	16800.700	57.546	1968	485.380	96.586	0	0.009	0.031	0.001	0.009	0.005	0.975	1.443	0.263	1.074	0.364
Track_1969	1969	NaN	NaN	36	0	0	0	0	0	8400.350	7440.310	15840.660	32.964	1969	287.951	116.417	0	0.008	0.021	0.001	0.007	0.004	0.890	1.238	0.281	0.923	0.208
Track_1970	1970	NaN	NaN	76	0	0	0	0	0	18000.750	7200.300	25201.050	103.863	1970	465.692	132.311	0	0.010	0.022	9.554E-4	0.009	0.005	0.931	1.454	0.258	0.935	0.226
Track_1971	1971	NaN	NaN	17	0	0	0	0	0	3840.160	7440.310	11280.470	9.179	1971	350.472	118.622	0	0.007	0.019	0.002	0.005	0.006	0.576	0.961	0.350	0.546	0.149
Track_1972	1972	NaN	NaN	32	0	0	0	0	0	7440.310	7200.300	14640.610	39.315	1972	450.854	104.374	0	0.008	0.020	5.262E-4	0.007	0.005	1.006	1.354	0.464	1.068	0.215
Track_1973	1973	NaN	NaN	4	0	0	0	0	0	720.030	7440.310	8160.340	3.835	1973	349.760	105.694	0	0.013	0.019	0.007	0.014	0.006	0.440	0.483	0.382	0.477	0.042
Track_1974	1974	NaN	NaN	30	0	0	0	0	0	6960.290	7440.310	14400.600	18.045	1974	383.938	110.433	0	0.008	0.029	0.001	0.006	0.006	0.803	1.280	0.274	0.802	0.256
Track_1975	1975	NaN	NaN	21	0	0	0	0	0	4800.200	7440.310	12240.510	9.946	1975	219.178	124.154	0	0.007	0.013	6.739E-4	0.007	0.003	0.531	0.741	0.349	0.550	0.105
Track_1976	1976	NaN	NaN	13	0	0	0	0	0	2880.120	7440.310	10320.430	7.184	1976	100.250	128.819	0	0.005	0.011	0.001	0.005	0.003	0.521	0.729	0.425	0.465	0.101
Track_1977	1977	NaN	NaN	41	0	0	0	0	0	9600.400	7440.310	17040.710	20.724	1977	417.565	136.391	0	0.010	0.026	1.713E-4	0.009	0.005	1.064	1.509	0.644	1.088	0.207
Track_1978	1978	NaN	NaN	3	0	0	0	0	0	480.020	7200.300	7680.320	5.149	1978	250.631	127.214	0	0.011	0.016	0.005	0.016	0.008	0.460	0.521	0.404	0.454	0.048
Track_1979	1979	NaN	NaN	2	0	0	0	0	0	240.010	7440.310	7680.320	0.673	1979	112.627	114.036	0	0.003	0.003	0.003	0.003	NaN	0.252	0.253	0.251	0.253	0.001
Track_1980	1980	NaN	NaN	21	0	0	0	0	0	4800.200	7440.310	12240.510	20.202	1980	207.132	133.987	0	0.008	0.017	9.842E-4	0.008	0.004	0.423	0.596	0.339	0.410	0.065
Track_1981	1981	NaN	NaN	20	0	0	0	0	0	4560.190	7200.300	11760.490	11.325	1981	185.042	140.589	0	0.007	0.043	6.008E-4	0.006	0.009	0.513	0.838	0.255	0.495	0.166
Track_1982	1982	NaN	NaN	21	0	0	0	0	0	4800.200	7440.310	12240.510	23.956	1982	58.951	138.539	0	0.007	0.016	0.001	0.005	0.004	1.323	1.518	0.495	1.451	0.281
Track_1983	1983	NaN	NaN	3	0	0	0	0	0	480.020	7440.310	7920.330	5.845	1983	428.771	132.248	0	0.014	0.020	0.007	0.020	0.009	0.642	0.756	0.488	0.683	0.113
Track_1984	1984	NaN	NaN	15	0	0	0	0	0	3360.140	7200.300	10560.440	4.874	1984	266.682	138.688	0	0.010	0.045	2.205E-4	0.008	0.012	0.496	0.694	0.278	0.460	0.111
Track_1985	1985	NaN	NaN	10	0	0	0	0	0	2160.090	7440.310	9600.400	11.365	1985	413.576	164.057	0	0.008	0.014	0.001	0.008	0.004	0.317	0.515	0.237	0.313	0.088
Track_1986	1986	NaN	NaN	28	0	0	0	0	0	6480.270	7440.310	13920.580	46.013	1986	500.641	152.059	0	0.009	0.020	9.623E-4	0.009	0.005	1.050	1.637	0.293	1.083	0.406
Track_1987	1987	NaN	NaN	4	0	0	0	0	0	720.030	7440.310	8160.340	2.689	1987	425.289	149.685	0	0.006	0.008	0.005	0.007	0.002	0.275	0.337	0.234	0.266	0.038
Track_1988	1988	NaN	NaN	8	0	0	0	0	0	1680.070	7440.310	9120.380	6.530	1988	305.668	178.672	0	0.007	0.011	0.004	0.006	0.003	1.090	1.259	0.838	1.164	0.152
Track_1989	1989	NaN	NaN	3	0	0	0	0	0	480.020	7200.300	7680.320	2.083	1989	443.926	176.917	0	0.011	0.014	0.007	0.014	0.005	0.443	0.547	0.248	0.536	0.138
Track_1990	1990	NaN	NaN	4	0	0	0	0	0	720.030	7200.300	7920.330	4.566	1990	509.374	179.038	0	0.008	0.010	0.007	0.008	0.001	0.350	0.487	0.273	0.351	0.085
Track_1991	1991	NaN	NaN	41	0	0	0	0	0	9600.400	7440.310	17040.710	32.590	1991	288.769	196.455	0	0.010	0.055	0.003	0.007	0.009	0.784	1.232	0.263	0.795	0.238
Track_1992	1992	NaN	NaN	27	0	0	0	0	0	6240.260	7440.310	13680.570	59.003	1992	482.327	166.512	0	0.011	0.029	0.004	0.011	0.005	0.701	1.493	0.246	0.624	0.332
Track_1993	1993	NaN	NaN	37	0	0	0	0	0	8640.360	7200.300	15840.660	39.534	1993	312.486	209.399	0	0.008	0.033	6.601E-4	0.007	0.006	0.667	1.194	0.233	0.658	0.259
Track_1994	1994	NaN	NaN	3	0	0	0	0	0	480.020	7200.300	7680.320	7.431	1994	87.385	193.178	0	0.016	0.020	0.011	0.020	0.006	0.270	0.284	0.243	0.282	0.019
Track_1995	1995	NaN	NaN	22	0	0	0	0	0	5040.210	7200.300	12240.510	14.712	1995	61.026	196.314	0	0.012	0.052	0.002	0.008	0.012	0.611	0.962	0.256	0.636	0.185
Track_1996	1996	NaN	NaN	45	0	0	0	0	0	10560.440	7440.310	18000.750	68.470	1996	226.104	226.299	0	0.010	0.028	0.001	0.010	0.006	0.875	1.369	0.312	0.888	0.270
Track_1997	1997	NaN	NaN	22	0	0	0	0	0	5040.210	7200.300	12240.510	20.785	1997	34.086	194.163	0	0.007	0.018	0.001	0.006	0.004	0.515	0.935	0.263	0.525	0.183
Track_1998	1998	NaN	NaN	5	0	0	0	0	0	960.040	7440.310	8400.350	7.377	1998	507.278	189.301	0	0.009	0.018	0.004	0.009	0.007	0.770	1.139	0.248	0.950	0.344
[truncated: 6,499 more rows]
