# Supplementary material for: A Yap-dependent mechanoregulatory program sustains cell migration for embryo axis assembly
Source: Nat Commun. 2023 May 16;14:2804. doi: 10.1038/s41467-023-38482-w (PMC10188487; doi:10.1038/s41467-023-38482-w)
Supplement: Supplementary file 13 — Source Data [file 41467_2023_38482_MOESM13_ESM.zip › Source Data/Fig2_S2/WT3 Links in tracks statistics.csv]

Label	TRACK_ID	SPOT_SOURCE_ID	SPOT_TARGET_ID	LINK_COST	EDGE_TIME	EDGE_X_LOCATION	EDGE_Y_LOCATION	EDGE_Z_LOCATION	VELOCITY	DISPLACEMENT	MANUAL_COLOR
(ID338 : ID15783)	0	338	15783	0.163	120.005	92.465	0.000	0	0.002	0.404	None
(ID15783 : ID0)	0	15783	0	5.869	360.015	93.878	0.000	0	0.010	2.423	None
(ID0 : ID14003)	0	0	14003	1.997	600.025	95.796	0.000	0	0.006	1.413	None
(ID14003 : ID387)	0	14003	387	4.078	840.035	96.557	1.008	0	0.008	2.020	None
(ID387 : ID77)	0	387	77	6.564	1080.045	96.398	3.280	0	0.011	2.562	None
(ID77 : ID9578)	0	77	9578	2.167	1320.055	95.503	4.817	0	0.006	1.472	None
(ID9578 : ID322)	0	9578	322	1.125	1560.065	94.292	5.042	0	0.004	1.061	None
(ID322 : ID11001)	0	322	11001	3.593	1800.075	94.707	5.080	0	0.008	1.895	None
(ID11001 : ID11027)	0	11001	11027	2.163	2040.085	96.177	5.682	0	0.006	1.471	None
(ID11027 : ID9511)	0	11027	9511	5.475	2280.095	96.459	7.341	0	0.010	2.340	None
(ID9511 : ID3614)	0	9511	3614	84.339	2520.105	92.655	11.385	0	0.038	9.184	None
(ID3614 : ID29022)	0	3614	29022	2.593	2760.115	89.485	14.989	0	0.007	1.610	None
(ID29022 : ID35637)	0	29022	35637	0.097	3000.125	90.021	15.747	0	0.001	0.312	None
(ID35637 : ID22413)	0	35637	22413	3.489	3240.135	90.282	16.728	0	0.008	1.868	None
(ID22413 : ID25735)	0	22413	25735	0.010	3480.145	90.353	17.631	0	4.143E-4	0.099	None
(ID25735 : ID33988)	0	25735	33988	5.279	3720.155	91.458	17.638	0	0.010	2.298	None
(ID33988 : ID24045)	0	33988	24045	1.507	3960.165	93.037	17.231	0	0.005	1.227	None
(ID9291 : ID18642)	1	9291	18642	17.553	120.005	497.810	280.043	0	0.017	4.190	None
(ID18642 : ID4098)	1	18642	4098	4.926	360.015	496.694	279.387	0	0.009	2.219	None
(ID4098 : ID15852)	1	4098	15852	0.555	600.025	496.756	280.127	0	0.003	0.745	None
(ID15852 : ID5704)	1	15852	5704	1.089	840.035	497.303	279.923	0	0.004	1.043	None
(ID5704 : ID7815)	1	5704	7815	1.952	1080.045	497.690	279.397	0	0.006	1.397	None
(ID7815 : ID11195)	1	7815	11195	1.435	1320.055	497.637	279.303	0	0.005	1.198	None
(ID441 : ID15787)	2	441	15787	2.468	120.005	135.435	0.692	0	0.007	1.571	None
(ID15787 : ID3)	2	15787	3	1.467	360.015	135.669	0.000	0	0.005	1.211	None
(ID3 : ID14006)	2	3	14006	0.041	600.025	136.174	0.000	0	8.412E-4	0.202	None
(ID14006 : ID325)	2	14006	325	1.467	840.035	135.467	0.000	0	0.005	1.211	None
(ID325 : ID33)	2	325	33	0.367	1080.045	134.559	0.000	0	0.003	0.606	None
(ID33 : ID9567)	2	33	9567	3.039	1320.055	133.632	0.608	0	0.007	1.743	None
(ID9567 : ID290)	2	9567	290	1.481	1560.065	133.026	0.608	0	0.005	1.217	None
(ID290 : ID10957)	2	290	10957	6.516	1800.075	132.910	1.269	0	0.011	2.553	None
(ID10957 : ID10998)	2	10957	10998	4.413	2040.085	132.462	3.541	0	0.009	2.101	None
(ID10998 : ID9488)	2	10998	9488	0.349	2280.095	131.854	4.526	0	0.002	0.591	None
(ID9488 : ID3445)	2	9488	3445	3.428	2520.105	131.035	5.272	0	0.008	1.851	None
(ID3445 : ID28979)	2	3445	28979	2.272	2760.115	130.084	6.656	0	0.006	1.507	None
(ID28979 : ID35603)	2	28979	35603	3.555	3000.125	130.486	7.722	0	0.008	1.885	None
(ID35603 : ID22374)	2	35603	22374	2.117	3240.135	132.024	8.336	0	0.006	1.455	None
(ID22374 : ID25694)	2	22374	25694	0.194	3480.145	132.905	8.366	0	0.002	0.441	None
(ID25694 : ID33952)	2	25694	33952	0.451	3720.155	132.837	8.464	0	0.003	0.671	None
(ID33952 : ID24014)	2	33952	24014	0.018	3960.165	132.642	8.749	0	5.619E-4	0.135	None
(ID24014 : ID19008)	2	24014	19008	0.178	4200.175	132.839	8.654	0	0.002	0.422	None
(ID19008 : ID27314)	2	19008	27314	2.467	4440.185	133.573	7.980	0	0.007	1.571	None
(ID27314 : ID20681)	2	27314	20681	0.213	4680.195	134.369	7.366	0	0.002	0.461	None
(ID20681 : ID32281)	2	20681	32281	0.396	4920.205	134.817	7.069	0	0.003	0.629	None
(ID32281 : ID30614)	2	32281	30614	0.247	5160.215	134.978	7.097	0	0.002	0.497	None
(ID30614 : ID37235)	2	30614	37235	0.134	5400.225	135.002	7.178	0	0.002	0.366	None
(ID37235 : ID40548)	2	37235	40548	3.093	5640.235	135.669	6.354	0	0.007	1.759	None
(ID40548 : ID38877)	2	40548	38877	1.211	5880.245	136.790	5.685	0	0.005	1.100	None
(ID38877 : ID54524)	2	38877	54524	11.320	6120.255	138.985	5.327	0	0.014	3.365	None
(ID54524 : ID49249)	2	54524	49249	0.050	6360.265	140.693	5.061	0	9.274E-4	0.223	None
(ID49249 : ID45702)	2	49249	45702	2.502	6600.275	141.416	5.590	0	0.007	1.582	None
(ID45702 : ID42184)	2	45702	42184	9.534	6840.285	143.602	5.804	0	0.013	3.088	None
(ID42184 : ID50985)	2	42184	50985	2.350	7080.295	145.895	5.549	0	0.006	1.533	None
(ID50985 : ID43917)	2	50985	43917	10.110	7320.305	148.171	5.021	0	0.013	3.180	None
(ID43917 : ID52754)	2	43917	52754	48.392	7560.315	147.453	7.195	0	0.029	6.956	None
(ID52754 : ID47439)	2	52754	47439	17.400	7800.325	147.021	8.807	0	0.017	4.171	None
(ID47439 : ID56214)	2	47439	56214	11.445	8040.335	150.510	7.715	0	0.014	3.383	None
(ID56214 : ID58066)	2	56214	58066	28.164	8280.345	154.852	7.782	0	0.022	5.307	None
(ID58066 : ID61813)	2	58066	61813	4.571	8520.355	158.536	7.607	0	0.009	2.138	None
(ID61813 : ID63665)	2	61813	63665	8.636	8760.365	161.018	7.087	0	0.012	2.939	None
(ID8622 : ID17562)	3	8622	17562	3.823	120.005	347.502	164.778	0	0.008	1.955	None
(ID17562 : ID2052)	3	17562	2052	22.579	360.015	348.413	163.715	0	0.020	4.752	None
(ID2052 : ID15266)	3	2052	15266	9.560	600.025	350.705	163.187	0	0.013	3.092	None
(ID15266 : ID3042)	3	15266	3042	16.561	840.035	353.126	163.278	0	0.017	4.069	None
(ID3042 : ID5310)	3	3042	5310	3.654	1080.045	354.894	162.991	0	0.008	1.912	None
(ID5310 : ID10381)	3	5310	10381	1.046	1320.055	354.890	164.423	0	0.004	1.023	None
(ID10381 : ID3277)	3	10381	3277	1.639	1560.065	355.378	164.946	0	0.005	1.280	None
(ID3277 : ID13243)	3	3277	13243	0.082	1800.075	356.031	165.122	0	0.001	0.286	None
(ID13243 : ID17408)	3	13243	17408	2.389	2040.085	355.289	165.428	0	0.006	1.546	None
(ID17408 : ID12677)	3	17408	12677	4.600	2280.095	355.249	166.390	0	0.009	2.145	None
(ID12677 : ID7081)	3	12677	7081	2.064	2520.105	356.267	167.840	0	0.006	1.437	None
(ID7081 : ID29791)	3	7081	29791	0.385	2760.115	356.874	168.436	0	0.003	0.621	None
(ID29791 : ID36424)	3	29791	36424	3.035	3000.125	356.874	169.195	0	0.007	1.742	None
(ID36424 : ID23192)	3	36424	23192	12.308	3240.135	358.201	170.657	0	0.015	3.508	None
(ID23192 : ID26499)	3	23192	26499	2.230	3480.145	360.574	171.377	0	0.006	1.493	None
(ID26499 : ID34763)	3	26499	34763	3.576	3720.155	360.384	171.303	0	0.008	1.891	None
(ID34763 : ID24836)	3	34763	24836	1.200	3960.165	359.034	171.511	0	0.005	1.095	None
(ID24836 : ID19821)	3	24836	19821	0.902	4200.175	358.802	172.305	0	0.004	0.950	None
(ID19821 : ID28114)	3	19821	28114	3.493	4440.185	359.847	173.104	0	0.008	1.869	None
(ID28114 : ID21504)	3	28114	21504	3.832	4680.195	359.958	174.092	0	0.008	1.958	None
(ID21504 : ID33106)	3	21504	33106	4.151	4920.205	359.669	175.628	0	0.008	2.037	None
(ID33106 : ID31426)	3	33106	31426	1.363	5160.215	360.704	176.647	0	0.005	1.168	None
(ID31426 : ID38045)	3	31426	38045	7.303	5400.225	360.038	177.297	0	0.011	2.702	None
(ID38045 : ID41337)	3	38045	41337	4.806	5640.235	357.732	178.085	0	0.009	2.192	None
(ID41337 : ID39685)	3	41337	39685	6.894	5880.245	355.365	178.145	0	0.011	2.626	None
(ID39685 : ID55334)	3	39685	55334	3.734	6120.255	353.134	177.701	0	0.008	1.932	None
(ID55334 : ID50107)	3	55334	50107	0.762	6360.265	352.605	177.614	0	0.004	0.873	None
(ID50107 : ID46543)	3	50107	46543	1.072	6600.275	352.536	177.999	0	0.004	1.035	None
(ID46543 : ID43034)	3	46543	43034	1.356	6840.285	352.010	178.794	0	0.005	1.164	None
(ID43034 : ID51832)	3	43034	51832	0.041	7080.295	352.028	179.444	0	8.430E-4	0.202	None
(ID51832 : ID44785)	3	51832	44785	0.083	7320.305	352.196	179.623	0	0.001	0.288	None
(ID44785 : ID53606)	3	44785	53606	3.249	7560.315	351.438	180.023	0	0.008	1.803	None
(ID53606 : ID48302)	3	53606	48302	2.967	7800.325	349.724	180.315	0	0.007	1.722	None
(ID48302 : ID57091)	3	48302	57091	1.263	8040.335	348.552	179.847	0	0.005	1.124	None
(ID57091 : ID58940)	3	57091	58940	8.418	8280.345	349.692	179.391	0	0.012	2.901	None
(ID58940 : ID62690)	3	58940	62690	8.182	8520.355	349.741	179.115	0	0.012	2.860	None
(ID62690 : ID64556)	3	62690	64556	7.265	8760.365	349.684	178.717	0	0.011	2.695	None
(ID492 : ID16054)	4	492	16054	0.252	120.005	201.461	5.588	0	0.002	0.502	None
(ID16054 : ID5)	4	16054	5	47.782	360.015	203.449	2.905	0	0.029	6.912	None
(ID5 : ID14010)	4	5	14010	4.076	600.025	206.330	0.000	0	0.008	2.019	None
(ID14010 : ID326)	4	14010	326	0.652	840.035	206.936	0.000	0	0.003	0.808	None
(ID366 : ID15794)	5	366	15794	0.367	120.005	218.746	0.000	0	0.003	0.606	None
(ID15794 : ID6)	5	15794	6	0.367	360.015	218.746	0.000	0	0.003	0.606	None
(ID6 : ID14012)	5	6	14012	0.367	600.025	218.746	0.000	0	0.003	0.606	None
(ID14012 : ID327)	5	14012	327	1.997	840.035	217.737	0.000	0	0.006	1.413	None
(ID327 : ID69)	5	327	69	20.717	1080.045	218.308	1.883	0	0.019	4.552	None
(ID69 : ID9587)	5	69	9587	8.378	1320.055	219.119	5.137	0	0.012	2.895	None
(ID9587 : ID1030)	5	9587	1030	1.737	1560.065	219.089	7.000	0	0.005	1.318	None
(ID1030 : ID11042)	5	1030	11042	1.543	1800.075	220.112	7.284	0	0.005	1.242	None
(ID11042 : ID11061)	5	11042	11061	0.136	2040.085	220.849	7.181	0	0.002	0.369	None
(ID11061 : ID9494)	5	11061	9494	3.943	2280.095	220.639	6.361	0	0.008	1.986	None
(ID9494 : ID3485)	5	9494	3485	7.719	2520.105	219.417	6.527	0	0.012	2.778	None
(ID3485 : ID28988)	5	3485	28988	0.720	2760.115	218.183	7.819	0	0.004	0.848	None
(ID28988 : ID35609)	5	28988	35609	2.750	3000.125	217.247	8.629	0	0.007	1.658	None
(ID35609 : ID22377)	5	35609	22377	0.954	3240.135	217.162	9.342	0	0.004	0.977	None
(ID22377 : ID25699)	5	22377	25699	0.637	3480.145	217.258	9.327	0	0.003	0.798	None
(ID25699 : ID33953)	5	25699	33953	0.824	3720.155	216.427	9.145	0	0.004	0.908	None
(ID33953 : ID24023)	5	33953	24023	8.015	3960.165	216.026	10.497	0	0.012	2.831	None
(ID24023 : ID19018)	5	24023	19018	0.906	4200.175	215.895	11.471	0	0.004	0.952	None
(ID19018 : ID27325)	5	19018	27325	0.836	4440.185	215.905	10.614	0	0.004	0.915	None
(ID27325 : ID20690)	5	27325	20690	1.193	4680.195	215.706	9.814	0	0.005	1.092	None
(ID20690 : ID32295)	5	20690	32295	2.081	4920.205	215.720	10.029	0	0.006	1.442	None
(ID32295 : ID30626)	5	32295	30626	0.525	5160.215	216.415	10.841	0	0.003	0.725	None
(ID30626 : ID37255)	5	30626	37255	1.116	5400.225	216.818	11.572	0	0.004	1.056	None
(ID37255 : ID40572)	5	37255	40572	3.219	5640.235	217.435	11.348	0	0.007	1.794	None
(ID40572 : ID38902)	5	40572	38902	1.261	5880.245	218.498	10.537	0	0.005	1.123	None
(ID38902 : ID54557)	5	38902	54557	8.446	6120.255	220.454	10.863	0	0.012	2.906	None
(ID54557 : ID49273)	5	54557	49273	1.533	6360.265	222.335	10.872	0	0.005	1.238	None
(ID49273 : ID45723)	5	49273	45723	0.856	6600.275	223.192	10.760	0	0.004	0.925	None
(ID45723 : ID42209)	5	45723	42209	3.476	6840.285	224.469	10.809	0	0.008	1.865	None
(ID42209 : ID50999)	5	42209	50999	6.657	7080.295	225.839	9.380	0	0.011	2.580	None
(ID50999 : ID43914)	5	50999	43914	42.425	7320.305	223.818	6.073	0	0.027	6.513	None
(ID43914 : ID52723)	5	43914	52723	15.411	7560.315	223.268	4.296	0	0.016	3.926	None
(ID52723 : ID47395)	5	52723	47395	21.877	7800.325	225.558	2.312	0	0.019	4.677	None
(ID47395 : ID56190)	5	47395	56190	10.073	8040.335	226.536	1.460	0	0.013	3.174	None
(ID56190 : ID58041)	5	56190	58041	20.589	8280.345	229.402	2.589	0	0.019	4.538	None
(ID58041 : ID61808)	5	58041	61808	30.001	8520.355	233.562	4.217	0	0.023	5.477	None
(ID61808 : ID63646)	5	61808	63646	10.704	8760.365	236.306	4.766	0	0.014	3.272	None
(ID63646 : ID59882)	5	63646	59882	3.269	9000.375	236.531	2.684	0	0.008	1.808	None
(ID59882 : ID65552)	5	59882	65552	61.149	9240.385	238.923	4.523	0	0.033	7.820	None
(ID65552 : ID67476)	5	65552	67476	13.193	9480.395	242.734	8.658	0	0.015	3.632	None
(ID67476 : ID69414)	5	67476	69414	4.998	9720.405	244.470	10.913	0	0.009	2.236	None
(ID8594 : ID17514)	6	8594	17514	1.669	120.005	400.792	160.837	0	0.005	1.292	None
(ID17514 : ID2054)	6	17514	2054	1.073	360.015	400.221	161.310	0	0.004	1.036	None
(ID2054 : ID15257)	6	2054	15257	5.761	600.025	401.360	162.375	0	0.010	2.400	None
(ID15257 : ID3094)	6	15257	3094	10.957	840.035	401.183	164.020	0	0.014	3.310	None
(ID3094 : ID5339)	6	3094	5339	4.917	1080.045	398.864	165.382	0	0.009	2.217	None
(ID9275 : ID18643)	7	9275	18643	7.567	120.005	49.267	277.419	0	0.011	2.751	None
(ID18643 : ID4102)	7	18643	4102	11.576	360.015	51.513	279.500	0	0.014	3.402	None
(ID4102 : ID15859)	7	4102	15859	5.213	600.025	53.833	281.136	0	0.010	2.283	None
(ID15859 : ID5728)	7	15859	5728	5.904	840.035	53.616	281.954	0	0.010	2.430	None
(ID5728 : ID7888)	7	5728	7888	11.313	1080.045	51.728	283.712	0	0.014	3.363	None
(ID7888 : ID11238)	7	7888	11238	1.518	1320.055	51.064	284.628	0	0.005	1.232	None
(ID11238 : ID5228)	7	11238	5228	7.187	1560.065	52.078	284.923	0	0.011	2.681	None
(ID5228 : ID14565)	7	5228	14565	14.245	1800.075	54.946	285.955	0	0.016	3.774	None
(ID14565 : ID18505)	7	14565	18505	7.475	2040.085	57.330	287.349	0	0.011	2.734	None
(ID18505 : ID13723)	7	18505	13723	14.230	2280.095	58.945	290.143	0	0.016	3.772	None
(ID13723 : ID8509)	7	13723	8509	1.295	2520.105	60.099	292.233	0	0.005	1.138	None
(ID8509 : ID30385)	7	8509	30385	1.425	2760.115	60.281	292.221	0	0.005	1.194	None
(ID30385 : ID37001)	7	30385	37001	2.562	3000.125	61.174	291.912	0	0.007	1.601	None
(ID37001 : ID23781)	7	37001	23781	4.617	3240.135	61.178	292.954	0	0.009	2.149	None
(ID23781 : ID27078)	7	23781	27078	4.328	3480.145	61.060	294.553	0	0.009	2.080	None
(ID27078 : ID35365)	7	27078	35365	5.456	3720.155	62.501	296.221	0	0.010	2.336	None
(ID35365 : ID25452)	7	35365	25452	3.338	3960.165	64.074	297.565	0	0.008	1.827	None
(ID372 : ID15798)	8	372	15798	17.975	120.005	263.364	0.000	0	0.018	4.240	None
(ID15798 : ID8)	8	15798	8	0.041	360.015	261.143	0.000	0	8.412E-4	0.202	None
(ID8 : ID14016)	8	8	14016	0.367	600.025	261.345	0.000	0	0.003	0.606	None
(ID14016 : ID330)	8	14016	330	3.301	840.035	260.739	0.000	0	0.008	1.817	None
(ID8544 : ID17490)	9	8544	17490	4.429	120.005	274.750	158.043	0	0.009	2.105	None
(ID17490 : ID2056)	9	17490	2056	10.128	360.015	274.556	160.551	0	0.013	3.182	None
(ID2056 : ID15264)	9	2056	15264	5.644	600.025	274.347	163.202	0	0.010	2.376	None
(ID15264 : ID3100)	9	15264	3100	9.607	840.035	272.539	165.096	0	0.013	3.099	None
(ID3100 : ID5352)	9	3100	5352	8.005	1080.045	270.024	166.665	0	0.012	2.829	None
(ID5352 : ID10403)	9	5352	10403	3.704	1320.055	269.618	167.977	0	0.008	1.924	None
(ID376 : ID15799)	10	376	15799	0.367	120.005	278.102	0.000	0	0.003	0.606	None
(ID15799 : ID9)	10	15799	9	1.997	360.015	279.111	0.000	0	0.006	1.413	None
(ID9 : ID14018)	10	9	14018	4.076	600.025	280.827	0.000	0	0.008	2.019	None
(ID14018 : ID333)	10	14018	333	0.163	840.035	281.635	0.000	0	0.002	0.404	None
(ID333 : ID39)	10	333	39	3.301	1080.045	280.524	0.000	0	0.008	1.817	None
(ID39 : ID9554)	10	39	9554	1.467	1320.055	279.010	0.000	0	0.005	1.211	None
(ID9554 : ID298)	10	9554	298	0.367	1560.065	278.102	0.000	0	0.003	0.606	None
(ID298 : ID10902)	10	298	10902	5.869	1800.075	279.010	0.000	0	0.010	2.423	None
(ID10902 : ID10909)	10	10902	10909	0.652	2040.085	280.625	0.000	0	0.003	0.808	None
(ID10909 : ID9465)	10	10909	9465	0.163	2280.095	281.231	0.000	0	0.002	0.404	None
(ID9465 : ID3304)	10	9465	3304	0.652	2520.105	281.837	0.000	0	0.003	0.808	None
(ID3304 : ID28943)	10	3304	28943	0.041	2760.115	282.341	0.000	0	8.412E-4	0.202	None
(ID28943 : ID35561)	10	28943	35561	1.019	3000.125	281.938	0.000	0	0.004	1.009	None
(ID393 : ID15802)	11	393	15802	0.163	120.005	325.243	0.000	0	0.002	0.404	None
(ID15802 : ID10)	11	15802	10	0.041	360.015	325.546	0.000	0	8.412E-4	0.202	None
(ID10 : ID14023)	11	10	14023	0.163	600.025	325.848	0.000	0	0.002	0.404	None
(ID14023 : ID336)	11	14023	336	13.206	840.035	324.233	0.000	0	0.015	3.634	None
(ID336 : ID42)	11	336	42	1.997	1080.045	321.710	0.000	0	0.006	1.413	None
(ID42 : ID9556)	11	42	9556	1.997	1320.055	321.710	0.000	0	0.006	1.413	None
(ID9556 : ID300)	11	9556	300	2.609	1560.065	323.224	0.000	0	0.007	1.615	None
(ID300 : ID10910)	11	300	10910	4.076	1800.075	325.041	0.000	0	0.008	2.019	None
(ID10910 : ID10915)	11	10910	10915	5.869	2040.085	324.839	0.000	0	0.010	2.423	None
(ID10915 : ID9466)	11	10915	9466	1.019	2280.095	323.123	0.000	0	0.004	1.009	None
(ID9466 : ID3310)	11	9466	3310	3.301	2520.105	323.527	0.000	0	0.008	1.817	None
(ID3310 : ID28944)	11	3310	28944	0.041	2760.115	324.536	0.000	0	8.412E-4	0.202	None
(ID28944 : ID35562)	11	28944	35562	0.163	3000.125	324.435	0.000	0	0.002	0.404	None
(ID35562 : ID22326)	11	35562	22326	2.225E-308	3240.135	324.233	0.000	0	0.000	0.000	None
(ID22326 : ID25657)	11	22326	25657	0.367	3480.145	324.536	0.000	0	0.003	0.606	None
(ID25657 : ID33922)	11	25657	33922	5.730	3720.155	324.537	1.158	0	0.010	2.394	None
(ID33922 : ID23987)	11	33922	23987	1.461	3960.165	324.356	2.909	0	0.005	1.209	None
(ID23987 : ID18985)	11	23987	18985	1.556	4200.175	323.853	3.525	0	0.005	1.247	None
(ID18985 : ID27278)	11	18985	27278	14.581	4440.185	323.933	1.775	0	0.016	3.818	None
(ID27278 : ID20648)	11	27278	20648	1.019	4680.195	324.132	0.000	0	0.004	1.009	None
(ID20648 : ID32250)	11	20648	32250	0.163	4920.205	323.426	0.000	0	0.002	0.404	None
(ID32250 : ID30577)	11	32250	30577	0.367	5160.215	323.527	0.000	0	0.003	0.606	None
(ID30577 : ID37198)	11	30577	37198	1.019	5400.225	323.325	0.000	0	0.004	1.009	None
(ID37198 : ID40523)	11	37198	40523	1.019	5640.235	323.325	0.000	0	0.004	1.009	None
(ID40523 : ID38853)	11	40523	38853	0.163	5880.245	323.628	0.000	0	0.002	0.404	None
(ID8598 : ID17522)	12	8598	17522	0.321	120.005	480.234	161.557	0	0.002	0.567	None
(ID17522 : ID2058)	12	17522	2058	0.247	360.015	479.874	161.949	0	0.002	0.497	None
(ID2058 : ID15256)	12	2058	15256	0.493	600.025	479.849	162.447	0	0.003	0.702	None
(ID15256 : ID3076)	12	15256	3076	2.640	840.035	479.313	163.207	0	0.007	1.625	None
(ID3076 : ID5308)	12	3076	5308	2.258	1080.045	477.881	163.671	0	0.006	1.503	None
(ID5308 : ID10376)	12	5308	10376	0.752	1320.055	477.451	163.983	0	0.004	0.867	None
(ID10376 : ID3284)	12	10376	3284	2.103	1560.065	477.359	164.869	0	0.006	1.450	None
(ID3284 : ID13111)	12	3284	13111	1.162	1800.075	476.872	164.930	0	0.004	1.078	None
(ID13111 : ID17394)	12	13111	17394	5.495	2040.085	475.682	164.041	0	0.010	2.344	None
(ID17394 : ID12645)	12	17394	12645	0.737	2280.095	474.712	163.283	0	0.004	0.859	None
(ID12645 : ID7063)	12	12645	7063	3.563	2520.105	475.235	163.745	0	0.008	1.888	None
(ID7063 : ID29778)	12	7063	29778	2.172	2760.115	475.025	165.056	0	0.006	1.474	None
(ID29778 : ID36407)	12	29778	36407	9.107	3000.125	473.088	166.174	0	0.013	3.018	None
(ID36407 : ID23179)	12	36407	23179	12.862	3240.135	470.139	167.660	0	0.015	3.586	None
(ID23179 : ID26481)	12	23179	26481	0.084	3480.145	468.555	168.618	0	0.001	0.290	None
(ID26481 : ID34739)	12	26481	34739	3.972	3720.155	467.973	167.964	0	0.008	1.993	None
(ID34739 : ID24801)	12	34739	24801	1.414	3960.165	467.207	166.596	0	0.005	1.189	None
(ID24801 : ID19794)	12	24801	19794	2.262	4200.175	467.235	166.751	0	0.006	1.504	None
(ID19794 : ID28078)	12	19794	28078	0.078	4440.185	467.569	167.449	0	0.001	0.279	None
(ID28078 : ID21464)	12	28078	21464	2.849	4680.195	466.870	167.307	0	0.007	1.688	None
(ID21464 : ID33054)	12	21464	33054	1.128	4920.205	465.612	167.516	0	0.004	1.062	None
(ID33054 : ID31374)	12	33054	31374	0.686	5160.215	465.600	167.901	0	0.003	0.828	None
(ID31374 : ID37992)	12	31374	37992	4.288	5400.225	465.120	168.493	0	0.009	2.071	None
(ID37992 : ID41283)	12	37992	41283	0.006	5640.235	464.203	169.051	0	3.259E-4	0.078	None
(ID41283 : ID39632)	12	41283	39632	4.736	5880.245	463.136	168.756	0	0.009	2.176	None
(ID39632 : ID55281)	12	39632	55281	2.404	6120.255	461.379	168.140	0	0.006	1.551	None
(ID55281 : ID50053)	12	55281	50053	2.161	6360.265	459.930	167.917	0	0.006	1.470	None
(ID50053 : ID46480)	12	50053	46480	4.115	6600.275	458.224	167.707	0	0.008	2.028	None
(ID46480 : ID42968)	12	46480	42968	6.389	6840.285	456.006	167.656	0	0.011	2.528	None
(ID42968 : ID51766)	12	42968	51766	0.413	7080.295	454.449	167.821	0	0.003	0.643	None
(ID51766 : ID44699)	12	51766	44699	5.523	7320.305	453.314	166.914	0	0.010	2.350	None
(ID44699 : ID53522)	12	44699	53522	0.969	7560.315	452.265	166.509	0	0.004	0.984	None
(ID53522 : ID48221)	12	53522	48221	1.833	7800.325	451.361	166.935	0	0.006	1.354	None
(ID48221 : ID57026)	12	48221	57026	12.347	8040.335	449.199	167.864	0	0.015	3.514	None
(ID57026 : ID58875)	12	57026	58875	0.430	8280.345	447.486	169.038	0	0.003	0.656	None
(ID58875 : ID62621)	12	58875	62621	15.085	8520.355	445.538	168.371	0	0.016	3.884	None
(ID62621 : ID64488)	12	62621	64488	0.486	8760.365	443.558	167.236	0	0.003	0.697	None
(ID64488 : ID60755)	12	64488	60755	32.147	9000.375	445.461	168.837	0	0.024	5.670	None
(ID60755 : ID66401)	12	60755	66401	12.025	9240.385	449.092	171.591	0	0.014	3.468	None
(ID66401 : ID68321)	12	66401	68321	16.431	9480.395	448.584	172.958	0	0.017	4.054	None
(ID68321 : ID70237)	12	68321	70237	10.976	9720.405	444.986	173.744	0	0.014	3.313	None
(ID70237 : ID72171)	12	70237	72171	17.463	9960.415	441.949	175.622	0	0.017	4.179	None
(ID72171 : ID78115)	12	72171	78115	32.489	10200.425	438.147	178.717	0	0.024	5.700	None
(ID78115 : ID76106)	12	78115	76106	12.738	10440.435	434.263	179.307	0	0.015	3.569	None
(ID76106 : ID74116)	12	76106	74116	17.292	10680.445	430.891	177.437	0	0.017	4.158	None
(ID74116 : ID82014)	12	74116	82014	2.551	10920.455	428.825	175.761	0	0.007	1.597	None
(ID82014 : ID80027)	12	82014	80027	2.649	11160.465	427.837	175.157	0	0.007	1.628	None
(ID80027 : ID83965)	12	80027	83965	13.741	11400.475	428.342	174.009	0	0.015	3.707	None
(ID401 : ID15804)	13	401	15804	1.997	120.005	364.712	0.000	0	0.006	1.413	None
(ID15804 : ID11)	13	15804	11	1.019	360.015	365.923	0.000	0	0.004	1.009	None
(ID11 : ID14024)	13	11	14024	61.995	600.025	370.365	0.000	0	0.033	7.874	None
(ID14024 : ID342)	13	14024	342	1.997	840.035	373.595	0.000	0	0.006	1.413	None
(ID342 : ID75)	13	342	75	20.511	1080.045	372.208	2.160	0	0.019	4.529	None
(ID75 : ID9558)	13	75	9558	20.258	1320.055	370.896	2.160	0	0.019	4.501	None
(ID9558 : ID1025)	13	9558	1025	85.523	1560.065	366.966	3.241	0	0.039	9.248	None
(ID1025 : ID11054)	13	1025	11054	3.436	1800.075	364.505	6.878	0	0.008	1.854	None
(ID11054 : ID11079)	13	11054	11079	0.953	2040.085	365.132	7.715	0	0.004	0.976	None
(ID11079 : ID9513)	13	11079	9513	1.355	2280.095	365.311	8.588	0	0.005	1.164	None
(ID9513 : ID3529)	13	9513	3529	1.063	2520.105	366.125	9.314	0	0.004	1.031	None
(ID3529 : ID28994)	13	3529	28994	1.159	2760.115	367.000	9.315	0	0.004	1.077	None
(ID28994 : ID35614)	13	28994	35614	0.553	3000.125	367.607	9.359	0	0.003	0.744	None
(ID35614 : ID22390)	13	35614	22390	3.706	3240.135	368.482	10.337	0	0.008	1.925	None
(ID22390 : ID25705)	13	22390	25705	1.872	3480.145	369.813	10.673	0	0.006	1.368	None
(ID25705 : ID33957)	13	25705	33957	3.926	3720.155	369.445	10.510	0	0.008	1.981	None
(ID33957 : ID24017)	13	33957	24017	0.691	3960.165	368.446	10.237	0	0.003	0.831	None
(ID24017 : ID19016)	13	24017	19016	2.508	4200.175	367.662	9.622	0	0.007	1.584	None
(ID19016 : ID27324)	13	19016	27324	3.363	4440.185	367.745	9.768	0	0.008	1.834	None
(ID27324 : ID20686)	13	27324	20686	5.469	4680.195	367.538	9.612	0	0.010	2.339	None
(ID20686 : ID32260)	13	20686	32260	75.974	4920.205	369.276	5.767	0	0.036	8.716	None
(ID32260 : ID30594)	13	32260	30594	1.208	5160.215	372.312	2.917	0	0.005	1.099	None
(ID30594 : ID37214)	13	30594	37214	0.774	5400.225	372.245	3.726	0	0.004	0.880	None
(ID9268 : ID18647)	14	9268	18647	14.605	120.005	300.335	277.268	0	0.016	3.822	None
(ID18647 : ID4107)	14	18647	4107	3.166	360.015	299.749	279.749	0	0.007	1.779	None
(ID4107 : ID15864)	14	4107	15864	5.914	600.025	300.862	281.515	0	0.010	2.432	None
(ID15864 : ID5767)	14	15864	5767	5.208	840.035	301.065	283.461	0	0.010	2.282	None
(ID5767 : ID7925)	14	5767	7925	22.213	1080.045	299.033	286.294	0	0.020	4.713	None
(ID7925 : ID11266)	14	7925	11266	15.447	1320.055	295.612	288.420	0	0.016	3.930	None
(ID11266 : ID5257)	14	11266	5257	9.413	1560.065	292.911	290.043	0	0.013	3.068	None
(ID5257 : ID14596)	14	5257	14596	2.194	1800.075	292.388	292.080	0	0.006	1.481	None
(ID14596 : ID18535)	14	14596	18535	7.030	2040.085	291.690	293.726	0	0.011	2.651	None
(ID18535 : ID13758)	14	18535	13758	15.469	2280.095	289.884	296.431	0	0.016	3.933	None
(ID13758 : ID8555)	14	13758	8555	4.448	2520.105	288.187	298.853	0	0.009	2.109	None
(ID8555 : ID30411)	14	8555	30411	5.124	2760.115	286.239	299.624	0	0.009	2.264	None
(ID30411 : ID37027)	14	30411	37027	0.991	3000.125	284.615	299.754	0	0.004	0.995	None
(ID37027 : ID23802)	14	37027	23802	0.461	3240.135	283.793	299.874	0	0.003	0.679	None
(ID23802 : ID27098)	14	23802	27098	0.684	3480.145	283.333	300.364	0	0.003	0.827	None
(ID408 : ID15809)	15	408	15809	0.163	120.005	398.730	0.000	0	0.002	0.404	None
(ID15809 : ID13)	15	15809	13	0.652	360.015	398.528	0.000	0	0.003	0.808	None
(ID13 : ID14026)	15	13	14026	0.163	600.025	397.923	0.000	0	0.002	0.404	None
(ID14026 : ID347)	15	14026	347	1.997	840.035	397.014	0.000	0	0.006	1.413	None
(ID347 : ID47)	15	347	47	3.301	1080.045	395.399	0.000	0	0.008	1.817	None
(ID47 : ID9559)	15	47	9559	1.997	1320.055	393.784	0.000	0	0.006	1.413	None
(ID9559 : ID304)	15	9559	304	2.609	1560.065	393.885	0.000	0	0.007	1.615	None
(ID304 : ID10966)	15	304	10966	24.617	1800.075	396.699	1.458	0	0.021	4.962	None
(ID10966 : ID10973)	15	10966	10973	7.492	2040.085	400.049	3.183	0	0.011	2.737	None
(ID10973 : ID9480)	15	10973	9480	5.708	2280.095	402.464	2.925	0	0.010	2.389	None
(ID9480 : ID3382)	15	9480	3382	7.225	2520.105	402.301	2.929	0	0.011	2.688	None
(ID3382 : ID28949)	15	3382	28949	12.475	2760.115	400.706	1.729	0	0.015	3.532	None
(ID28949 : ID35565)	15	28949	35565	3.301	3000.125	401.254	0.000	0	0.008	1.817	None
(ID35565 : ID22345)	15	35565	22345	9.566	3240.135	402.809	1.405	0	0.013	3.093	None
(ID22345 : ID25660)	15	22345	25660	8.422	3480.145	403.818	1.405	0	0.012	2.902	None
(ID25660 : ID33915)	15	25660	33915	0.652	3720.155	403.777	0.000	0	0.003	0.808	None
(ID33915 : ID23975)	15	33915	23975	1.467	3960.165	402.768	0.000	0	0.005	1.211	None
(ID23975 : ID18971)	15	23975	18971	1.997	4200.175	402.869	0.000	0	0.006	1.413	None
(ID8616 : ID17535)	16	8616	17535	0.099	120.005	491.285	163.169	0	0.001	0.314	None
(ID17535 : ID2061)	16	17535	2061	1.677	360.015	490.827	162.524	0	0.005	1.295	None
(ID2061 : ID15251)	16	2061	15251	0.395	600.025	490.707	161.936	0	0.003	0.629	None
(ID15251 : ID3080)	16	15251	3080	11.047	840.035	489.871	163.054	0	0.014	3.324	None
(ID3080 : ID5334)	16	3080	5334	2.193	1080.045	488.199	164.778	0	0.006	1.481	None
(ID5334 : ID10397)	16	5334	10397	5.469	1320.055	487.561	166.452	0	0.010	2.339	None
(ID10397 : ID3372)	16	10397	3372	2.885	1560.065	487.565	168.460	0	0.007	1.699	None
(ID3372 : ID13287)	16	3372	13287	2.427	1800.075	486.892	169.257	0	0.006	1.558	None
(ID13287 : ID17467)	16	13287	17467	2.265	2040.085	485.838	169.911	0	0.006	1.505	None
(ID17467 : ID12730)	16	17467	12730	2.395	2280.095	486.266	170.931	0	0.006	1.548	None
(ID12730 : ID7106)	16	12730	7106	0.857	2520.105	486.906	171.710	0	0.004	0.926	None
(ID7106 : ID29817)	16	7106	29817	1.440	2760.115	487.441	172.143	0	0.005	1.200	None
(ID29817 : ID36446)	16	29817	36446	6.547	3000.125	487.235	173.112	0	0.011	2.559	None
(ID36446 : ID23213)	16	36446	23213	0.880	3240.135	486.258	174.542	0	0.004	0.938	None
(ID23213 : ID26513)	16	23213	26513	0.514	3480.145	486.291	174.685	0	0.003	0.717	None
(ID26513 : ID34779)	16	26513	34779	0.672	3720.155	486.132	174.204	0	0.003	0.820	None
(ID34779 : ID24855)	16	34779	24855	1.997	3960.165	485.119	174.296	0	0.006	1.413	None
(ID24855 : ID19846)	16	24855	19846	1.678	4200.175	484.527	175.221	0	0.005	1.295	None
(ID19846 : ID28136)	16	19846	28136	1.646	4440.185	483.976	176.072	0	0.005	1.283	None
(ID28136 : ID21512)	16	28136	21512	9.262	4680.195	481.882	175.953	0	0.013	3.043	None
(ID21512 : ID33104)	16	21512	33104	4.518	4920.205	479.356	175.846	0	0.009	2.126	None
(ID33104 : ID31416)	16	33104	31416	1.245	5160.215	477.905	175.686	0	0.005	1.116	None
(ID31416 : ID38029)	16	31416	38029	13.221	5400.225	475.677	175.242	0	0.015	3.636	None
(ID38029 : ID41310)	16	38029	41310	4.808	5640.235	473.236	174.275	0	0.009	2.193	None
(ID41310 : ID39661)	16	41310	39661	8.019	5880.245	471.219	173.119	0	0.012	2.832	None
(ID39661 : ID55320)	16	39661	55320	4.064	6120.255	468.885	173.225	0	0.008	2.016	None
(ID55320 : ID50090)	16	55320	50090	3.204	6360.265	467.082	173.827	0	0.007	1.790	None
(ID50090 : ID46528)	16	50090	46528	4.293	6600.275	465.404	174.708	0	0.009	2.072	None
(ID46528 : ID43020)	16	46528	43020	5.245	6840.285	463.636	175.984	0	0.010	2.290	None
(ID43020 : ID51824)	16	43020	51824	5.854	7080.295	461.852	177.499	0	0.010	2.420	None
(ID51824 : ID44764)	16	51824	44764	0.730	7320.305	461.123	177.962	0	0.004	0.854	None
(ID44764 : ID53594)	16	44764	53594	0.496	7560.315	461.324	177.886	0	0.003	0.704	None
(ID53594 : ID48277)	16	53594	48277	3.619	7800.325	461.078	177.337	0	0.008	1.902	None
(ID48277 : ID57077)	16	48277	57077	1.142	8040.335	460.793	176.981	0	0.004	1.069	None
(ID57077 : ID58919)	16	57077	58919	13.750	8280.345	462.703	177.452	0	0.015	3.708	None
(ID58919 : ID62669)	16	58919	62669	8.685	8520.355	463.354	176.539	0	0.012	2.947	None
(ID62669 : ID64533)	16	62669	64533	0.728	8760.365	462.202	175.262	0	0.004	0.853	None
(ID64533 : ID60779)	16	64533	60779	21.416	9000.375	459.953	175.096	0	0.019	4.628	None
(ID60779 : ID66422)	16	60779	66422	13.115	9240.385	459.462	175.434	0	0.015	3.621	None
(ID66422 : ID68327)	16	66422	68327	6.559	9480.395	460.176	174.852	0	0.011	2.561	None
(ID68327 : ID70247)	16	68327	70247	7.816	9720.405	457.755	174.635	0	0.012	2.796	None
(ID70247 : ID72170)	16	70247	72170	2.985	9960.415	456.097	175.879	0	0.007	1.728	None
(ID72170 : ID78094)	16	72170	78094	5.488	10200.425	454.718	176.148	0	0.010	2.343	None
(ID78094 : ID76089)	16	78094	76089	1.886	10440.435	453.161	175.162	0	0.006	1.373	None
(ID76089 : ID74097)	16	76089	74097	0.788	10680.445	452.279	174.460	0	0.004	0.888	None
(ID74097 : ID82010)	16	74097	82010	2.264	10920.455	452.648	174.087	0	0.006	1.505	None
(ID82010 : ID80016)	16	82010	80016	2.773	11160.465	452.592	173.713	0	0.007	1.665	None
(ID80016 : ID83968)	16	80016	83968	8.695	11400.475	453.229	173.126	0	0.012	2.949	None
(ID83968 : ID87347)	16	83968	87347	3.825	11640.485	453.704	172.978	0	0.008	1.956	None
(ID87347 : ID89891)	16	87347	89891	6.149	11880.495	451.571	173.567	0	0.010	2.480	None
(ID89891 : ID86290)	16	89891	86290	0.302	12120.505	450.664	173.909	0	0.002	0.549	None
(ID86290 : ID91849)	16	86290	91849	7.696	12360.515	449.573	174.125	0	0.012	2.774	None
(ID91849 : ID97775)	16	91849	97775	2.383	12600.525	448.650	173.757	0	0.006	1.544	None
(ID97775 : ID103741)	16	97775	103741	3.738	12840.535	448.561	173.932	0	0.008	1.933	None
(ID103741 : ID93820)	16	103741	93820	0.565	13080.545	447.719	174.536	0	0.003	0.751	None
(ID93820 : ID99758)	16	93820	99758	8.877	13320.555	445.974	173.915	0	0.012	2.979	None
(ID99758 : ID95806)	16	99758	95806	1.260	13560.565	444.835	173.979	0	0.005	1.122	None
(ID95806 : ID101761)	16	95806	101761	0.573	13800.575	445.439	174.673	0	0.003	0.757	None
(ID101761 : ID105694)	16	101761	105694	3.918	14040.585	444.780	175.080	0	0.008	1.979	None
(ID105694 : ID107663)	16	105694	107663	7.717	14280.595	442.421	175.301	0	0.012	2.778	None
(ID107663 : ID111624)	16	107663	111624	7.744	14520.605	439.913	176.157	0	0.012	2.783	None
(ID111624 : ID113592)	16	111624	113592	6.969	14760.615	437.589	177.523	0	0.011	2.640	None
(ID113592 : ID109654)	16	113592	109654	1.906	15000.625	435.939	178.589	0	0.006	1.381	None
(ID109654 : ID117513)	16	109654	117513	2.501	15240.635	434.816	179.524	0	0.007	1.582	None
(ID117513 : ID115570)	16	117513	115570	0.216	15480.645	433.907	179.904	0	0.002	0.465	None
(ID115570 : ID121412)	16	115570	121412	3.387	15720.655	432.878	180.335	0	0.008	1.840	None
(ID121412 : ID125358)	16	121412	125358	1.998	15960.665	431.732	181.408	0	0.006	1.413	None
(ID125358 : ID123388)	16	125358	123388	6.073	16200.675	430.192	182.334	0	0.010	2.464	None
(ID123388 : ID119467)	16	123388	119467	2.726	16440.685	428.412	183.225	0	0.007	1.651	None
(ID119467 : ID129249)	16	119467	129249	2.155	16680.695	427.113	183.985	0	0.006	1.468	None
(ID129249 : ID127305)	16	129249	127305	10.345	16920.705	424.837	184.537	0	0.013	3.216	None
(ID127305 : ID131184)	16	127305	131184	4.522	17160.715	422.440	185.569	0	0.009	2.126	None
(ID131184 : ID133103)	16	131184	133103	0.481	17400.725	421.310	186.409	0	0.003	0.694	None
(ID133103 : ID138784)	16	133103	138784	8.028	17640.735	419.886	187.447	0	0.012	2.833	None
(ID138784 : ID135023)	16	138784	135023	8.341	17880.745	417.737	189.325	0	0.012	2.888	None
(ID135023 : ID136906)	16	135023	136906	0.648	18120.755	416.362	190.146	0	0.003	0.805	None
(ID412 : ID15811)	17	412	15811	0.041	120.005	429.720	0.000	0	8.412E-4	0.202	None
(ID15811 : ID14)	17	15811	14	1.467	360.015	429.014	0.000	0	0.005	1.211	None
(ID14 : ID14028)	17	14	14028	0.163	600.025	428.206	0.000	0	0.002	0.404	None
(ID14028 : ID351)	17	14028	351	4.932	840.035	426.894	0.000	0	0.009	2.221	None
(ID351 : ID50)	17	351	50	4.076	1080.045	424.774	0.000	0	0.008	2.019	None
(ID50 : ID9560)	17	50	9560	41.737	1320.055	426.995	0.000	0	0.027	6.460	None
(ID9560 : ID305)	17	9560	305	0.652	1560.065	430.629	0.000	0	0.003	0.808	None
(ID305 : ID10924)	17	305	10924	21.562	1800.075	428.711	0.000	0	0.019	4.643	None
(ID10924 : ID10962)	17	10924	10962	46.670	2040.085	429.607	1.147	0	0.028	6.832	None
(ID10962 : ID9471)	17	10962	9471	7.950	2280.095	433.644	1.147	0	0.012	2.820	None
(ID9471 : ID3321)	17	9471	3321	1.019	2520.105	434.969	0.000	0	0.004	1.009	None
(ID3321 : ID28951)	17	3321	28951	1.467	2760.115	436.080	0.000	0	0.005	1.211	None
(ID28951 : ID35567)	17	28951	35567	0.163	3000.125	436.483	0.000	0	0.002	0.404	None
(ID35567 : ID22332)	17	35567	22332	0.163	3240.135	436.483	0.000	0	0.002	0.404	None
(ID423 : ID15815)	18	423	15815	7.989	120.005	456.874	0.000	0	0.012	2.826	None
(ID15815 : ID15)	18	15815	15	0.041	360.015	455.562	0.000	0	8.412E-4	0.202	None
(ID15 : ID14032)	18	15	14032	1.019	600.025	455.158	0.000	0	0.004	1.009	None
(ID14032 : ID390)	18	14032	390	13.313	840.035	453.110	0.973	0	0.015	3.649	None
(ID390 : ID62)	18	390	62	0.664	1080.045	451.540	2.353	0	0.003	0.815	None
(ID62 : ID9568)	18	62	9568	0.063	1320.055	451.515	2.884	0	0.001	0.251	None
(ID9568 : ID307)	18	9568	307	10.305	1560.065	452.076	1.505	0	0.013	3.210	None
(ID307 : ID10977)	18	307	10977	14.015	1800.075	453.597	1.605	0	0.016	3.744	None
(ID10977 : ID10969)	18	10977	10969	0.021	2040.085	454.612	3.261	0	6.001E-4	0.144	None
(ID10969 : ID9485)	18	10969	9485	1.950	2280.095	455.355	3.218	0	0.006	1.396	None
(ID9485 : ID3367)	18	9485	3367	0.342	2520.105	456.085	2.836	0	0.002	0.585	None
(ID3367 : ID28953)	18	3367	28953	6.601	2760.115	456.297	1.273	0	0.011	2.569	None
(ID28953 : ID35569)	18	28953	35569	0.652	3000.125	456.874	0.000	0	0.003	0.808	None
(ID35569 : ID22334)	18	35569	22334	0.652	3240.135	456.874	0.000	0	0.003	0.808	None
(ID8584 : ID17511)	19	8584	17511	2.558	120.005	194.661	160.583	0	0.007	1.599	None
(ID17511 : ID2063)	19	17511	2063	6.507	360.015	194.825	161.482	0	0.011	2.551	None
(ID2063 : ID15261)	19	2063	15261	3.675	600.025	195.073	162.961	0	0.008	1.917	None
(ID15261 : ID3086)	19	15261	3086	1.719	840.035	193.988	164.141	0	0.005	1.311	None
(ID3086 : ID5340)	19	3086	5340	7.477	1080.045	192.349	165.194	0	0.011	2.734	None
(ID5340 : ID10398)	19	5340	10398	7.231	1320.055	190.281	166.787	0	0.011	2.689	None
(ID10398 : ID3322)	19	10398	3322	2.017	1560.065	190.123	167.566	0	0.006	1.420	None
(ID3322 : ID13272)	19	3322	13272	0.727	1800.075	190.831	167.687	0	0.004	0.852	None
(ID13272 : ID17460)	19	13272	17460	3.220	2040.085	191.131	168.974	0	0.007	1.794	None
(ID17460 : ID12713)	19	17460	12713	1.793	2280.095	190.887	169.373	0	0.006	1.339	None
(ID12713 : ID7099)	19	12713	7099	1.827	2520.105	190.185	169.546	0	0.006	1.352	None
(ID7099 : ID29806)	19	7099	29806	0.955	2760.115	190.404	170.395	0	0.004	0.977	None
(ID29806 : ID36430)	19	29806	36430	0.624	3000.125	191.165	170.838	0	0.003	0.790	None
(ID36430 : ID23195)	19	36430	23195	0.358	3240.135	191.224	171.218	0	0.002	0.599	None
(ID23195 : ID26496)	19	23195	26496	0.034	3480.145	190.890	171.310	0	7.676E-4	0.184	None
(ID26496 : ID34762)	19	26496	34762	0.291	3720.155	190.548	171.235	0	0.002	0.540	None
(ID34762 : ID24832)	19	34762	24832	0.025	3960.165	190.281	171.296	0	6.615E-4	0.159	None
(ID24832 : ID19817)	19	24832	19817	1.624	4200.175	190.893	171.561	0	0.005	1.274	None
(ID19817 : ID28109)	19	19817	28109	1.025	4440.185	191.676	172.222	0	0.004	1.012	None
(ID28109 : ID21497)	19	28109	21497	0.864	4680.195	192.069	173.107	0	0.004	0.930	None
(ID21497 : ID33092)	19	21497	33092	1.463	4920.205	192.839	173.769	0	0.005	1.210	None
(ID33092 : ID31419)	19	33092	31419	3.973	5160.215	193.837	174.911	0	0.008	1.993	None
(ID31419 : ID38038)	19	31419	38038	1.770	5400.225	194.364	176.462	0	0.006	1.330	None
(ID38038 : ID41322)	19	38038	41322	1.081	5640.235	194.912	176.895	0	0.004	1.040	None
(ID41322 : ID39681)	19	41322	39681	3.125	5880.245	196.210	176.970	0	0.007	1.768	None
(ID39681 : ID55336)	19	39681	55336	2.782	6120.255	197.807	177.600	0	0.007	1.668	None
(ID55336 : ID50111)	19	55336	50111	1.576	6360.265	199.147	178.184	0	0.005	1.255	None
(ID50111 : ID46554)	19	50111	46554	6.068	6600.275	200.556	179.345	0	0.010	2.463	None
(ID46554 : ID43043)	19	46554	43043	2.132	6840.285	202.011	180.637	0	0.006	1.460	None
(ID43043 : ID51843)	19	43043	51843	3.440	7080.295	203.536	181.219	0	0.008	1.855	None
(ID51843 : ID44791)	19	51843	44791	1.074	7320.305	204.955	181.493	0	0.004	1.037	None
(ID44791 : ID53611)	19	44791	53611	3.064	7560.315	206.299	181.302	0	0.007	1.751	None
(ID53611 : ID48311)	19	53611	48311	0.675	7800.325	207.437	181.303	0	0.003	0.821	None
(ID48311 : ID57104)	19	48311	57104	4.787	8040.335	208.835	181.647	0	0.009	2.188	None
(ID57104 : ID58951)	19	57104	58951	18.028	8280.345	211.997	182.184	0	0.018	4.246	None
(ID58951 : ID62706)	19	58951	62706	1.085	8520.355	214.564	182.494	0	0.004	1.042	None
(ID62706 : ID64570)	19	62706	64570	14.953	8760.365	216.850	181.605	0	0.016	3.867	None
(ID64570 : ID60811)	19	64570	60811	0.800	9000.375	218.204	180.775	0	0.004	0.895	None
(ID60811 : ID66423)	19	60811	66423	41.734	9240.385	219.824	178.186	0	0.027	6.460	None
(ID66423 : ID68344)	19	66423	68344	3.487	9480.395	222.785	175.929	0	0.008	1.867	None
(ID68344 : ID70264)	19	68344	70264	5.141	9720.405	224.080	177.227	0	0.009	2.267	None
(ID70264 : ID72189)	19	70264	72189	12.122	9960.415	223.120	179.389	0	0.015	3.482	None
(ID72189 : ID78124)	19	72189	78124	2.229	10200.425	222.090	181.160	0	0.006	1.493	None
(ID78124 : ID76120)	19	78124	76120	5.302	10440.435	223.501	181.465	0	0.010	2.303	None
(ID76120 : ID74139)	19	76120	74139	5.273	10680.445	225.717	181.328	0	0.010	2.296	None
(ID74139 : ID82060)	19	74139	82060	2.865	10920.455	227.577	181.978	0	0.007	1.693	None
(ID82060 : ID80073)	19	82060	80073	2.863	11160.465	228.683	183.157	0	0.007	1.692	None
(ID80073 : ID84023)	19	80073	84023	16.413	11400.475	231.079	183.844	0	0.017	4.051	None
(ID84023 : ID87460)	19	84023	87460	7.529	11640.485	234.472	183.672	0	0.011	2.744	None
(ID87460 : ID89944)	19	87460	89944	7.122	11880.495	237.172	183.660	0	0.011	2.669	None
(ID89944 : ID86402)	19	89944	86402	6.270	12120.505	239.755	183.717	0	0.010	2.504	None
(ID86402 : ID91901)	19	86402	91901	0.392	12360.515	241.291	183.558	0	0.003	0.626	None
(ID91901 : ID97839)	19	91901	97839	37.275	12600.525	244.621	183.637	0	0.025	6.105	None
(ID97839 : ID103792)	19	97839	103792	0.691	12840.535	248.073	183.758	0	0.003	0.831	None
(ID103792 : ID93869)	19	103792	93869	7.582	13080.545	249.852	183.568	0	0.011	2.754	None
(ID93869 : ID99819)	19	93869	99819	3.256	13320.555	252.117	183.603	0	0.008	1.805	None
(ID99819 : ID95868)	19	99819	95868	6.367	13560.565	253.690	184.800	0	0.011	2.523	None
(ID95868 : ID101830)	19	95868	101830	10.366	13800.575	255.796	186.612	0	0.013	3.220	None
(ID101830 : ID105768)	19	101830	105768	2.955	14040.585	257.756	188.035	0	0.007	1.719	None
(ID105768 : ID107706)	19	105768	107706	31.691	14280.595	256.756	186.348	0	0.023	5.629	None
(ID107706 : ID111663)	19	107706	111663	7.639	14520.605	256.514	184.478	0	0.012	2.764	None
(ID111663 : ID113628)	19	111663	113628	4.288	14760.615	258.798	185.263	0	0.009	2.071	None
(ID113628 : ID109686)	19	113628	109686	0.809	15000.625	260.239	185.589	0	0.004	0.899	None
(ID109686 : ID117546)	19	109686	117546	3.326	15240.635	261.445	186.127	0	0.008	1.824	None
(ID117546 : ID115608)	19	117546	115608	6.049	15480.645	263.307	187.176	0	0.010	2.459	None
(ID115608 : ID121454)	19	115608	121454	4.178	15720.655	265.281	188.254	0	0.009	2.044	None
(ID121454 : ID125397)	19	121454	125397	12.532	15960.665	267.715	189.620	0	0.015	3.540	None
(ID125397 : ID123438)	19	125397	123438	11.924	16200.675	270.804	191.258	0	0.014	3.453	None
(ID123438 : ID119517)	19	123438	119517	4.346	16440.685	272.373	193.109	0	0.009	2.085	None
(ID119517 : ID129299)	19	119517	129299	1.882	16680.695	273.071	194.361	0	0.006	1.372	None
(ID129299 : ID127349)	19	129299	127349	9.509	16920.705	275.259	194.715	0	0.013	3.084	None
(ID127349 : ID131222)	19	127349	131222	14.353	17160.715	275.039	194.145	0	0.016	3.789	None
(ID131222 : ID133137)	19	131222	133137	10.929	17400.725	271.656	193.149	0	0.014	3.306	None
(ID9281 : ID18653)	20	9281	18653	1.801	120.005	518.297	279.519	0	0.006	1.342	None
(ID18653 : ID4111)	20	18653	4111	4.037	360.015	517.139	280.724	0	0.008	2.009	None
(ID4111 : ID15865)	20	4111	15865	3.791	600.025	515.686	282.066	0	0.008	1.947	None
(ID15865 : ID5778)	20	15865	5778	6.312	840.035	514.226	283.738	0	0.010	2.512	None
(ID5778 : ID7891)	20	5778	7891	5.570	1080.045	512.462	285.345	0	0.010	2.360	None
(ID7891 : ID11263)	20	7891	11263	4.476	1320.055	510.774	286.760	0	0.009	2.116	None
(ID437 : ID15819)	21	437	15819	1.467	120.005	513.807	0.000	0	0.005	1.211	None
(ID15819 : ID16)	21	15819	16	0.367	360.015	512.898	0.000	0	0.003	0.606	None
(ID16 : ID14036)	21	16	14036	2.225E-308	600.025	512.595	0.000	0	0.000	0.000	None
(ID14036 : ID369)	21	14036	369	3.301	840.035	511.687	0.000	0	0.008	1.817	None
(ID369 : ID55)	21	369	55	1.997	1080.045	510.072	0.000	0	0.006	1.413	None
(ID55 : ID9564)	21	55	9564	0.367	1320.055	509.062	0.000	0	0.003	0.606	None
(ID9564 : ID310)	21	9564	310	0.163	1560.065	508.961	0.000	0	0.002	0.404	None
(ID310 : ID10940)	21	310	10940	0.652	1800.075	509.567	0.000	0	0.003	0.808	None
(ID10940 : ID10941)	21	10940	10941	0.041	2040.085	510.072	0.000	0	8.412E-4	0.202	None
(ID10941 : ID9474)	21	10941	9474	2.225E-308	2280.095	510.173	0.000	0	0.000	0.000	None
(ID9474 : ID3331)	21	9474	3331	1.019	2520.105	509.668	0.000	0	0.004	1.009	None
(ID3331 : ID28954)	21	3331	28954	0.041	2760.115	509.062	0.000	0	8.412E-4	0.202	None
(ID28954 : ID35571)	21	28954	35571	0.041	3000.125	509.062	0.000	0	8.412E-4	0.202	None
(ID35571 : ID22336)	21	35571	22336	0.041	3240.135	509.062	0.000	0	8.412E-4	0.202	None
(ID22336 : ID25665)	21	22336	25665	0.163	3480.145	509.163	0.000	0	0.002	0.404	None
(ID8578 : ID17516)	22	8578	17516	2.909	120.005	238.283	160.550	0	0.007	1.706	None
(ID17516 : ID2065)	22	17516	2065	3.695	360.015	237.490	162.025	0	0.008	1.922	None
(ID2065 : ID15265)	22	2065	15265	4.685	600.025	238.084	163.794	0	0.009	2.164	None
(ID15265 : ID3121)	22	15265	3121	8.960	840.035	237.700	165.627	0	0.012	2.993	None
(ID3121 : ID5361)	22	3121	5361	30.581	1080.045	233.913	167.284	0	0.023	5.530	None
(ID5361 : ID10408)	22	5361	10408	5.520	1320.055	230.319	168.673	0	0.010	2.349	None
(ID10408 : ID3398)	22	10408	3398	2.481	1560.065	229.776	170.124	0	0.007	1.575	None
(ID3398 : ID13324)	22	3398	13324	4.567	1800.075	229.826	171.846	0	0.009	2.137	None
(ID13324 : ID17498)	22	13324	17498	2.014	2040.085	228.980	173.335	0	0.006	1.419	None
(ID17498 : ID12759)	22	17498	12759	1.864	2280.095	227.800	174.024	0	0.006	1.365	None
(ID12759 : ID7121)	22	12759	7121	1.674	2520.105	226.702	174.708	0	0.005	1.294	None
(ID7121 : ID29831)	22	7121	29831	0.569	2760.115	225.922	175.357	0	0.003	0.754	None
(ID29831 : ID36461)	22	29831	36461	2.648	3000.125	225.059	176.156	0	0.007	1.627	None
(ID36461 : ID23227)	22	36461	23227	1.072	3240.135	224.849	177.170	0	0.004	1.036	None
(ID23227 : ID26529)	22	23227	26529	0.188	3480.145	225.390	177.607	0	0.002	0.434	None
(ID26529 : ID34802)	22	26529	34802	1.258	3720.155	225.204	178.035	0	0.005	1.122	None
(ID34802 : ID24874)	22	34802	24874	1.341	3960.165	224.229	178.499	0	0.005	1.158	None
(ID24874 : ID19859)	22	24874	19859	1.411	4200.175	224.217	178.761	0	0.005	1.188	None
(ID19859 : ID28144)	22	19859	28144	0.531	4440.185	225.135	179.032	0	0.003	0.729	None
(ID28144 : ID21533)	22	28144	21533	1.769	4680.195	224.884	179.384	0	0.006	1.330	None
(ID21533 : ID33126)	22	21533	33126	1.708	4920.205	223.639	179.793	0	0.005	1.307	None
(ID33126 : ID31446)	22	33126	31446	3.444	5160.215	223.767	180.452	0	0.008	1.856	None
(ID31446 : ID38065)	22	31446	38065	0.639	5400.225	224.212	181.212	0	0.003	0.799	None
(ID38065 : ID41363)	22	38065	41363	6.473	5640.235	224.783	182.356	0	0.011	2.544	None
(ID41363 : ID39719)	22	41363	39719	3.404	5880.245	226.410	183.820	0	0.008	1.845	None
(ID39719 : ID55377)	22	39719	55377	4.846	6120.255	228.204	184.677	0	0.009	2.201	None
(ID55377 : ID50147)	22	55377	50147	0.059	6360.265	229.311	185.088	0	0.001	0.242	None
(ID50147 : ID46581)	22	50147	46581	0.298	6600.275	229.611	185.303	0	0.002	0.546	None
(ID46581 : ID43072)	22	46581	43072	2.525	6840.285	229.521	186.124	0	0.007	1.589	None
(ID43072 : ID51859)	22	43072	51859	7.390	7080.295	230.193	185.936	0	0.011	2.718	None
(ID51859 : ID44812)	22	51859	44812	1.124	7320.305	231.349	185.542	0	0.004	1.060	None
(ID44812 : ID53634)	22	44812	53634	4.785	7560.315	232.577	185.924	0	0.009	2.187	None
(ID53634 : ID48335)	22	53634	48335	0.973	7800.325	233.311	186.140	0	0.004	0.987	None
(ID48335 : ID57130)	22	48335	57130	3.238	8040.335	233.840	186.661	0	0.007	1.800	None
(ID57130 : ID58982)	22	57130	58982	23.724	8280.345	237.137	187.158	0	0.020	4.871	None
(ID58982 : ID62731)	22	58982	62731	1.509	8520.355	239.913	186.984	0	0.005	1.228	None
(ID62731 : ID64599)	22	62731	64599	9.970	8760.365	241.806	186.105	0	0.013	3.158	None
(ID64599 : ID60831)	22	64599	60831	2.989	9000.375	242.686	185.155	0	0.007	1.729	None
(ID60831 : ID66477)	22	60831	66477	22.318	9240.385	244.357	185.017	0	0.020	4.724	None
(ID66477 : ID68392)	22	66477	68392	4.441	9480.395	247.712	185.233	0	0.009	2.107	None
(ID68392 : ID70306)	22	68392	70306	1.266	9720.405	248.992	185.525	0	0.005	1.125	None
(ID70306 : ID72231)	22	70306	72231	10.923	9960.415	250.798	186.580	0	0.014	3.305	None
(ID72231 : ID78158)	22	72231	78158	0.869	10200.425	252.821	187.104	0	0.004	0.932	None
(ID78158 : ID76169)	22	78158	76169	32.240	10440.435	255.959	188.035	0	0.024	5.678	None
(ID76169 : ID74180)	22	76169	74180	0.160	10680.445	258.701	188.806	0	0.002	0.400	None
(ID74180 : ID82095)	22	74180	82095	6.129	10920.455	260.006	188.695	0	0.010	2.476	None
(ID82095 : ID80110)	22	82095	80110	2.630	11160.465	260.589	189.253	0	0.007	1.622	None
(ID80110 : ID84065)	22	80110	84065	14.274	11400.475	261.824	189.669	0	0.016	3.778	None
(ID84065 : ID87548)	22	84065	87548	0.912	11640.485	264.180	189.700	0	0.004	0.955	None
(ID87548 : ID89993)	22	87548	89993	3.409	11880.495	265.001	190.650	0	0.008	1.846	None
(ID89993 : ID86503)	22	89993	86503	1.227	12120.505	265.902	191.417	0	0.005	1.108	None
(ID86503 : ID91950)	22	86503	91950	0.368	12360.515	266.238	191.550	0	0.003	0.607	None
(ID91950 : ID97941)	22	91950	97941	199.755	12600.525	260.995	196.729	0	0.059	14.133	None
(ID97941 : ID103889)	22	97941	103889	12.252	12840.535	257.697	201.454	0	0.015	3.500	None
(ID103889 : ID93972)	22	103889	93972	8.551	13080.545	260.862	201.514	0	0.012	2.924	None
(ID93972 : ID99918)	22	93972	99918	1.470	13320.555	262.869	201.618	0	0.005	1.212	None
(ID99918 : ID95961)	22	99918	95961	3.183	13560.565	264.002	202.121	0	0.007	1.784	None
(ID95961 : ID101924)	22	95961	101924	6.712	13800.575	265.576	203.620	0	0.011	2.591	None
(ID101924 : ID105851)	22	101924	105851	6.447	14040.585	267.777	203.968	0	0.011	2.539	None
(ID105851 : ID107834)	22	105851	107834	6.444	14280.595	269.760	204.501	0	0.011	2.539	None
(ID107834 : ID111783)	22	107834	111783	12.291	14520.605	271.978	206.516	0	0.015	3.506	None
(ID111783 : ID113756)	22	111783	113756	3.423	14760.615	274.041	208.208	0	0.008	1.850	None
(ID446 : ID16036)	23	446	16036	2.309	120.005	576.907	1.276	0	0.006	1.520	None
(ID16036 : ID19)	23	16036	19	1.160	360.015	575.971	0.376	0	0.004	1.077	None
(ID19 : ID14038)	23	19	14038	0.367	600.025	575.888	0.000	0	0.003	0.606	None
(ID14038 : ID374)	23	14038	374	5.869	840.035	574.979	0.000	0	0.010	2.423	None
(ID374 : ID57)	23	374	57	5.869	1080.045	572.556	0.000	0	0.010	2.423	None
(ID57 : ID9565)	23	57	9565	0.041	1320.055	571.244	0.000	0	8.412E-4	0.202	None
(ID9565 : ID311)	23	9565	311	0.041	1560.065	571.042	0.000	0	8.412E-4	0.202	None
(ID311 : ID10947)	23	311	10947	0.652	1800.075	571.345	0.000	0	0.003	0.808	None
(ID10947 : ID10949)	23	10947	10949	4.932	2040.085	570.638	0.000	0	0.009	2.221	None
(ID10949 : ID9476)	23	10949	9476	0.041	2280.095	569.427	0.000	0	8.412E-4	0.202	None
(ID8606 : ID17523)	24	8606	17523	0.418	120.005	588.211	161.984	0	0.003	0.646	None
(ID17523 : ID2067)	24	17523	2067	2.110	360.015	588.019	162.340	0	0.006	1.453	None
(ID2067 : ID15236)	24	2067	15236	36.439	600.025	590.183	161.323	0	0.025	6.036	None
(ID15236 : ID2910)	24	15236	2910	46.383	840.035	593.924	156.497	0	0.028	6.811	None
(ID2910 : ID5218)	24	2910	5218	9.795	1080.045	593.626	153.738	0	0.013	3.130	None
(ID5218 : ID10329)	24	5218	10329	2.089	1320.055	591.914	154.855	0	0.006	1.445	None
(ID10329 : ID3120)	24	10329	3120	0.642	1560.065	591.449	155.242	0	0.003	0.802	None
(ID3120 : ID13008)	24	3120	13008	1.027	1800.075	591.690	154.853	0	0.004	1.014	None
(ID13008 : ID17309)	24	13008	17309	4.433	2040.085	591.142	154.872	0	0.009	2.105	None
(ID17309 : ID12573)	24	17309	12573	0.777	2280.095	589.751	155.252	0	0.004	0.882	None
(ID12573 : ID7010)	24	12573	7010	0.626	2520.105	589.079	155.747	0	0.003	0.791	None
(ID7010 : ID29725)	24	7010	29725	0.685	2760.115	588.849	156.367	0	0.003	0.828	None
(ID29725 : ID36354)	24	29725	36354	0.421	3000.125	588.991	157.090	0	0.003	0.649	None
(ID36354 : ID23111)	24	36354	23111	0.090	3240.135	588.996	157.557	0	0.001	0.300	None
(ID23111 : ID26417)	24	23111	26417	0.044	3480.145	589.006	157.608	0	8.758E-4	0.210	None
(ID26417 : ID34687)	24	26417	34687	0.995	3720.155	588.835	157.963	0	0.004	0.998	None
(ID34687 : ID24762)	24	34687	24762	3.932	3960.165	587.774	158.934	0	0.008	1.983	None
(ID24762 : ID19748)	24	24762	19748	0.953	4200.175	587.175	159.880	0	0.004	0.976	None
(ID19748 : ID28030)	24	19748	28030	0.785	4440.185	587.639	159.919	0	0.004	0.886	None
(ID28030 : ID21420)	24	28030	21420	3.155	4680.195	586.984	159.681	0	0.007	1.776	None
(ID21420 : ID33007)	24	21420	33007	2.956	4920.205	585.256	159.943	0	0.007	1.719	None
(ID33007 : ID31326)	24	33007	31326	3.203	5160.215	583.614	159.637	0	0.007	1.790	None
(ID31326 : ID37938)	24	31326	37938	3.598	5400.225	581.914	159.483	0	0.008	1.897	None
(ID37938 : ID41227)	24	37938	41227	0.209	5640.235	581.129	159.558	0	0.002	0.457	None
(ID41227 : ID39584)	24	41227	39584	6.864	5880.245	579.980	159.668	0	0.011	2.620	None
(ID39584 : ID55233)	24	39584	55233	2.554	6120.255	577.913	160.079	0	0.007	1.598	None
(ID55233 : ID50000)	24	55233	50000	4.156	6360.265	576.109	160.074	0	0.008	2.039	None
(ID50000 : ID46434)	24	50000	46434	11.305	6600.275	573.430	160.178	0	0.014	3.362	None
(ID46434 : ID42927)	24	46434	42927	16.644	6840.285	569.804	160.966	0	0.017	4.080	None
(ID9311 : ID18660)	25	9311	18660	62.645	120.005	433.106	285.357	0	0.033	7.915	None
(ID18660 : ID4115)	25	18660	4115	0.430	360.015	432.105	281.708	0	0.003	0.656	None
(ID4115 : ID15866)	25	4115	15866	1.142	600.025	432.056	282.444	0	0.004	1.069	None
(ID15866 : ID5755)	25	15866	5755	1.422	840.035	431.699	283.200	0	0.005	1.192	None
(ID5755 : ID7879)	25	5755	7879	1.186	1080.045	430.647	283.639	0	0.005	1.089	None
(ID7879 : ID11235)	25	7879	11235	0.385	1320.055	430.444	283.851	0	0.003	0.621	None
(ID11235 : ID5214)	25	11235	5214	1.660	1560.065	431.392	283.964	0	0.005	1.288	None
(ID5214 : ID14549)	25	5214	14549	0.385	1800.075	432.057	284.358	0	0.003	0.620	None
(ID362 : ID15792)	26	362	15792	0.367	120.005	194.924	0.000	0	0.003	0.606	None
(ID15792 : ID20)	26	15792	20	4.405	360.015	195.867	0.831	0	0.009	2.099	None
(ID20 : ID14039)	26	20	14039	5.234	600.025	197.609	1.352	0	0.010	2.288	None
(ID14039 : ID394)	26	14039	394	2.617	840.035	198.299	1.738	0	0.007	1.618	None
(ID394 : ID61)	26	394	61	2.217	1080.045	197.467	1.821	0	0.006	1.489	None
(ID61 : ID9574)	26	61	9574	12.364	1320.055	196.291	2.795	0	0.015	3.516	None
(ID9574 : ID318)	26	9574	318	0.010	1560.065	195.538	4.333	0	4.259E-4	0.102	None
(ID318 : ID10993)	26	318	10993	0.152	1800.075	195.714	4.367	0	0.002	0.390	None
(ID10993 : ID11012)	26	10993	11012	0.705	2040.085	195.820	4.867	0	0.003	0.840	None
(ID11012 : ID9493)	26	11012	9493	0.449	2280.095	195.421	5.337	0	0.003	0.670	None
(ID9493 : ID3453)	26	9493	3453	3.161	2520.105	194.289	5.776	0	0.007	1.778	None
(ID3453 : ID28980)	26	3453	28980	1.479	2760.115	193.571	6.761	0	0.005	1.216	None
(ID28980 : ID35583)	26	28980	35583	8.742	3000.125	193.249	5.942	0	0.012	2.957	None
(ID35583 : ID22352)	26	35583	22352	2.944	3240.135	193.700	4.564	0	0.007	1.716	None
(ID501 : ID16040)	27	501	16040	3.335	120.005	468.293	4.595	0	0.008	1.826	None
(ID16040 : ID21)	27	16040	21	3.966	360.015	467.416	3.079	0	0.008	1.992	None
(ID21 : ID14034)	27	21	14034	6.558	600.025	466.293	1.236	0	0.011	2.561	None
(ID14034 : ID359)	27	14034	359	4.932	840.035	464.849	0.000	0	0.009	2.221	None
(ID476 : ID16041)	28	476	16041	0.659	120.005	171.725	4.309	0	0.003	0.812	None
(ID16041 : ID22)	28	16041	22	8.006	360.015	173.231	3.521	0	0.012	2.829	None
(ID22 : ID14008)	28	22	14008	10.096	600.025	174.912	1.555	0	0.013	3.177	None
(ID14008 : ID405)	28	14008	405	11.488	840.035	174.953	1.670	0	0.014	3.389	None
(ID405 : ID68)	28	405	68	0.805	1080.045	174.286	3.578	0	0.004	0.897	None
(ID68 : ID9573)	28	68	9573	2.343	1320.055	173.228	4.171	0	0.006	1.531	None
(ID9573 : ID293)	28	9573	293	23.317	1560.065	173.390	2.264	0	0.020	4.829	None
(ID293 : ID10883)	28	293	10883	0.163	1800.075	174.432	0.000	0	0.002	0.404	None
(ID10883 : ID10893)	28	10883	10893	0.163	2040.085	174.432	0.000	0	0.002	0.404	None
(ID10893 : ID9461)	28	10893	9461	0.652	2280.095	173.826	0.000	0	0.003	0.808	None
(ID9461 : ID3290)	28	9461	3290	0.652	2520.105	173.019	0.000	0	0.003	0.808	None
(ID3290 : ID28938)	28	3290	28938	0.163	2760.115	172.413	0.000	0	0.002	0.404	None
(ID28938 : ID35555)	28	28938	35555	3.301	3000.125	173.120	0.000	0	0.008	1.817	None
(ID35555 : ID22321)	28	35555	22321	0.163	3240.135	174.230	0.000	0	0.002	0.404	None
(ID22321 : ID25652)	28	22321	25652	0.041	3480.145	174.331	0.000	0	8.412E-4	0.202	None
(ID25652 : ID33908)	28	25652	33908	0.367	3720.155	173.927	0.000	0	0.003	0.606	None
(ID33908 : ID23968)	28	33908	23968	1.467	3960.165	173.019	0.000	0	0.005	1.211	None
(ID23968 : ID18963)	28	23968	18963	0.367	4200.175	172.110	0.000	0	0.003	0.606	None
(ID18963 : ID27271)	28	18963	27271	1.997	4440.185	172.514	0.000	0	0.006	1.413	None
(ID27271 : ID20642)	28	27271	20642	0.163	4680.195	173.019	0.000	0	0.002	0.404	None
(ID20642 : ID32246)	28	20642	32246	0.367	4920.205	173.120	0.000	0	0.003	0.606	None
(ID32246 : ID30570)	28	32246	30570	1.467	5160.215	174.028	0.000	0	0.005	1.211	None
(ID30570 : ID37192)	28	30570	37192	4.932	5400.225	175.744	0.000	0	0.009	2.221	None
(ID8574 : ID17513)	29	8574	17513	2.865	120.005	292.588	159.975	0	0.007	1.693	None
(ID17513 : ID2070)	29	17513	2070	12.800	360.015	290.945	162.031	0	0.015	3.578	None
(ID2070 : ID15272)	29	2070	15272	5.618	600.025	289.415	164.516	0	0.010	2.370	None
(ID15272 : ID3107)	29	15272	3107	2.961	840.035	288.267	165.999	0	0.007	1.721	None
(ID3107 : ID5349)	29	3107	5349	0.613	1080.045	287.132	166.527	0	0.003	0.783	None
(ID5349 : ID10404)	29	5349	10404	3.940	1320.055	286.376	167.606	0	0.008	1.985	None
(ID10404 : ID3407)	29	10404	3407	7.873	1560.065	286.562	169.785	0	0.012	2.806	None
(ID3407 : ID13326)	29	3407	13326	5.138	1800.075	287.880	171.927	0	0.009	2.267	None
(ID13326 : ID17518)	29	13326	17518	4.992	2040.085	288.925	173.867	0	0.009	2.234	None
(ID17518 : ID12740)	29	17518	12740	5.440	2280.095	289.148	173.776	0	0.010	2.332	None
(ID12740 : ID7115)	29	12740	7115	2.408	2520.105	289.150	173.384	0	0.006	1.552	None
(ID7115 : ID29829)	29	7115	29829	1.254	2760.115	289.032	174.671	0	0.005	1.120	None
(ID29829 : ID36465)	29	29829	36465	4.237	3000.125	288.445	176.148	0	0.009	2.058	None
(ID36465 : ID23237)	29	36465	23237	9.626	3240.135	289.403	177.903	0	0.013	3.103	None
(ID23237 : ID26544)	29	23237	26544	0.762	3480.145	291.136	178.872	0	0.004	0.873	None
(ID26544 : ID34828)	29	26544	34828	6.710	3720.155	290.775	180.091	0	0.011	2.590	None
(ID34828 : ID24903)	29	34828	24903	1.063	3960.165	289.687	181.537	0	0.004	1.031	None
(ID24903 : ID19890)	29	24903	19890	1.762	4200.175	289.598	182.555	0	0.006	1.327	None
(ID19890 : ID28183)	29	19890	28183	4.826	4440.185	290.750	183.785	0	0.009	2.197	None
(ID28183 : ID21576)	29	28183	21576	6.964	4680.195	292.590	185.334	0	0.011	2.639	None
(ID21576 : ID33172)	29	21576	33172	3.704	4920.205	292.695	186.772	0	0.008	1.925	None
(ID33172 : ID31500)	29	33172	31500	4.183	5160.215	292.373	188.164	0	0.009	2.045	None
(ID31500 : ID38128)	29	31500	38128	10.084	5400.225	292.923	190.643	0	0.013	3.176	None
(ID38128 : ID41430)	29	38128	41430	6.400	5640.235	292.539	193.418	0	0.011	2.530	None
(ID41430 : ID39783)	29	41430	39783	0.341	5880.245	292.198	194.883	0	0.002	0.584	None
(ID39783 : ID55448)	29	39783	55448	16.230	6120.255	293.986	196.247	0	0.017	4.029	None
(ID55448 : ID50185)	29	55448	50185	48.976	6360.265	295.564	193.837	0	0.029	6.998	None
(ID50185 : ID46627)	29	50185	46627	8.492	6600.275	294.851	191.670	0	0.012	2.914	None
(ID46627 : ID43115)	29	46627	43115	0.539	6840.285	294.243	193.367	0	0.003	0.734	None
(ID43115 : ID51913)	29	43115	51913	7.160	7080.295	295.556	193.900	0	0.011	2.676	None
(ID51913 : ID44862)	29	51913	44862	0.604	7320.305	297.161	194.337	0	0.003	0.777	None
(ID44862 : ID53696)	29	44862	53696	7.283	7560.315	297.170	195.931	0	0.011	2.699	None
(ID53696 : ID48395)	29	53696	48395	1.021	7800.325	296.418	197.401	0	0.004	1.011	None
(ID48395 : ID57202)	29	48395	57202	2.895	8040.335	295.969	198.400	0	0.007	1.701	None
(ID57202 : ID59047)	29	57202	59047	7.474	8280.345	297.361	199.396	0	0.011	2.734	None
(ID59047 : ID62813)	29	59047	62813	2.087	8520.355	298.160	199.999	0	0.006	1.445	None
(ID62813 : ID64698)	29	62813	64698	7.310	8760.365	297.687	201.804	0	0.011	2.704	None
(ID64698 : ID60945)	29	64698	60945	12.876	9000.375	296.076	203.729	0	0.015	3.588	None
(ID60945 : ID66570)	29	60945	66570	64.320	9240.385	297.784	202.191	0	0.033	8.020	None
(ID66570 : ID68485)	29	66570	68485	0.342	9480.395	301.356	200.318	0	0.002	0.585	None
(ID68485 : ID70404)	29	68485	70404	4.924	9720.405	302.231	201.412	0	0.009	2.219	None
(ID70404 : ID72324)	29	70404	72324	15.985	9960.415	304.760	203.094	0	0.017	3.998	None
(ID72324 : ID78262)	29	72324	78262	1.082	10200.425	306.553	204.443	0	0.004	1.040	None
(ID78262 : ID76269)	29	78262	76269	2.114	10440.435	307.174	205.294	0	0.006	1.454	None
(ID76269 : ID74283)	29	76269	74283	0.746	10680.445	307.840	206.058	0	0.004	0.864	None
(ID74283 : ID82202)	29	74283	82202	0.114	10920.455	308.002	206.579	0	0.001	0.338	None
(ID82202 : ID80211)	29	82202	80211	0.912	11160.465	307.683	206.791	0	0.004	0.955	None
(ID464 : ID16046)	30	464	16046	0.039	120.005	230.625	4.295	0	8.188E-4	0.197	None
(ID16046 : ID23)	30	16046	23	4.073	360.015	231.406	3.826	0	0.008	2.018	None
(ID23 : ID14052)	30	23	14052	1.512	600.025	232.811	3.584	0	0.005	1.230	None
(ID14052 : ID426)	30	14052	426	0.289	840.035	233.220	4.101	0	0.002	0.537	None
(ID426 : ID87)	30	426	87	6.187	1080.045	231.965	4.876	0	0.010	2.487	None
(ID87 : ID9582)	30	87	9582	0.006	1320.055	230.839	5.457	0	3.177E-4	0.076	None
(ID9582 : ID1022)	30	9582	1022	0.277	1560.065	230.695	5.719	0	0.002	0.527	None
(ID1022 : ID11033)	30	1022	11033	2.550	1800.075	231.321	6.177	0	0.007	1.597	None
(ID11033 : ID11036)	30	11033	11036	0.562	2040.085	231.715	6.467	0	0.003	0.749	None
(ID11036 : ID9498)	30	11036	9498	1.886	2280.095	230.660	6.472	0	0.006	1.373	None
(ID9498 : ID3505)	30	9498	3505	5.584	2520.105	229.353	7.423	0	0.010	2.363	None
(ID3505 : ID28984)	30	3505	28984	3.992	2760.115	227.861	7.936	0	0.008	1.998	None
(ID28984 : ID35599)	30	28984	35599	1.287	3000.125	226.474	7.213	0	0.005	1.135	None
(ID35599 : ID22373)	30	35599	22373	0.391	3240.135	226.015	7.287	0	0.003	0.625	None
(ID9298 : ID18670)	31	9298	18670	3.939	120.005	350.307	284.801	0	0.008	1.985	None
(ID18670 : ID4119)	31	18670	4119	8.193	360.015	350.264	283.382	0	0.012	2.862	None
(ID4119 : ID15861)	31	4119	15861	7.337	600.025	352.518	282.205	0	0.011	2.709	None
(ID15861 : ID5724)	31	15861	5724	0.021	840.035	353.915	282.084	0	6.014E-4	0.144	None
(ID5724 : ID7825)	31	5724	7825	8.459	1080.045	353.507	280.645	0	0.012	2.908	None
(ID468 : ID16043)	32	468	16043	0.698	120.005	248.731	4.097	0	0.003	0.836	None
(ID16043 : ID24)	32	16043	24	3.851	360.015	247.375	3.773	0	0.008	1.962	None
(ID24 : ID14053)	32	24	14053	0.498	600.025	246.310	3.828	0	0.003	0.706	None
(ID14053 : ID432)	32	14053	432	2.128	840.035	245.457	4.157	0	0.006	1.459	None
(ID432 : ID82)	32	432	82	3.074	1080.045	243.917	4.489	0	0.007	1.753	None
(ID82 : ID9584)	32	82	9584	3.073	1320.055	242.336	5.242	0	0.007	1.753	None
(ID9584 : ID1018)	32	9584	1018	0.382	1560.065	241.391	5.407	0	0.003	0.618	None
(ID1018 : ID11011)	32	1018	11011	3.784	1800.075	242.183	5.253	0	0.008	1.945	None
(ID11011 : ID11003)	32	11011	11003	0.118	2040.085	243.203	5.189	0	0.001	0.343	None
(ID460 : ID16037)	33	460	16037	4.151	120.005	412.022	2.737	0	0.008	2.037	None
(ID16037 : ID25)	33	16037	25	4.305	360.015	411.531	2.588	0	0.009	2.075	None
(ID25 : ID14041)	33	25	14041	1.778	600.025	411.073	2.798	0	0.006	1.334	None
(ID14041 : ID384)	33	14041	384	5.016	840.035	412.264	1.843	0	0.009	2.240	None
(ID384 : ID80)	33	384	80	10.711	1080.045	412.790	3.084	0	0.014	3.273	None
(ID8608 : ID17537)	34	8608	17537	1.864	120.005	381.072	162.902	0	0.006	1.365	None
(ID17537 : ID2073)	34	17537	2073	7.000	360.015	379.157	163.421	0	0.011	2.646	None
(ID2073 : ID15274)	34	2073	15274	7.592	600.025	378.245	164.955	0	0.011	2.755	None
(ID15274 : ID3150)	34	15274	3150	8.525	840.035	378.643	167.735	0	0.012	2.920	None
(ID3150 : ID5376)	34	3150	5376	1.127	1080.045	379.063	169.527	0	0.004	1.062	None
(ID5376 : ID10418)	34	5376	10418	10.230	1320.055	378.164	170.770	0	0.013	3.198	None
(ID10418 : ID3584)	34	10418	3584	112.969	1560.065	380.548	175.500	0	0.044	10.629	None
(ID3584 : ID13435)	34	3584	13435	1.902	1800.075	384.671	179.859	0	0.006	1.379	None
(ID26 : ID14043)	35	26	14043	1.452	600.025	488.659	2.778	0	0.005	1.205	None
(ID14043 : ID363)	35	14043	363	8.874	840.035	487.765	1.094	0	0.012	2.979	None
(ID363 : ID53)	35	363	53	2.609	1080.045	485.946	0.000	0	0.007	1.615	None
(ID53 : ID9562)	35	53	9562	1.997	1320.055	484.432	0.000	0	0.006	1.413	None
(ID9562 : ID308)	35	9562	308	0.041	1560.065	483.624	0.000	0	8.412E-4	0.202	None
(ID479 : ID16042)	36	479	16042	0.954	120.005	223.370	4.355	0	0.004	0.976	None
(ID16042 : ID27)	36	16042	27	3.249	360.015	224.667	3.870	0	0.008	1.802	None
(ID27 : ID14014)	36	27	14014	13.000	600.025	225.519	1.803	0	0.015	3.606	None
(ID14014 : ID328)	36	14014	328	4.932	840.035	224.399	0.000	0	0.009	2.221	None
(ID9285 : ID18654)	37	9285	18654	0.485	120.005	149.522	279.889	0	0.003	0.696	None
(ID18654 : ID4123)	37	18654	4123	5.089	360.015	149.488	281.334	0	0.009	2.256	None
(ID4123 : ID15872)	37	4123	15872	12.338	600.025	149.631	284.182	0	0.015	3.513	None
(ID15872 : ID5836)	37	15872	5836	42.969	840.035	150.013	289.190	0	0.027	6.555	None
(ID5836 : ID8004)	37	5836	8004	10.422	1080.045	150.329	294.064	0	0.013	3.228	None
(ID8004 : ID11394)	37	8004	11394	29.300	1320.055	150.992	298.333	0	0.023	5.413	None
(ID11394 : ID5335)	37	11394	5335	22.868	1560.065	151.941	303.340	0	0.020	4.782	None
(ID5335 : ID14709)	37	5335	14709	63.011	1800.075	155.649	308.034	0	0.033	7.938	None
(ID14709 : ID18752)	37	14709	18752	90.897	2040.085	162.236	313.739	0	0.040	9.534	None
(ID18752 : ID13867)	37	18752	13867	16.323	2280.095	167.123	318.448	0	0.017	4.040	None
(ID13867 : ID8663)	37	13867	8663	18.906	2520.105	170.248	321.245	0	0.018	4.348	None
(ID8663 : ID30456)	37	8663	30456	13.162	2760.115	173.698	322.658	0	0.015	3.628	None
(ID30456 : ID37081)	37	30456	37081	8.811	3000.125	176.767	323.431	0	0.012	2.968	None
(ID37081 : ID23853)	37	37081	23853	0.175	3240.135	178.165	324.376	0	0.002	0.418	None
(ID23853 : ID27157)	37	23853	27157	4.940	3480.145	179.243	325.129	0	0.009	2.223	None
(ID27157 : ID35433)	37	27157	35433	20.076	3720.155	182.157	324.679	0	0.019	4.481	None
(ID35433 : ID25517)	37	35433	25517	2.062	3960.165	184.852	323.580	0	0.006	1.436	None
(ID25517 : ID20511)	37	25517	20511	14.335	4200.175	187.107	324.633	0	0.016	3.786	None
(ID20511 : ID28811)	37	20511	28811	17.803	4440.185	188.824	327.838	0	0.018	4.219	None
(ID28811 : ID22188)	37	28811	22188	4.366	4680.195	190.037	329.803	0	0.009	2.090	None
(ID22188 : ID33783)	37	22188	33783	21.213	4920.205	193.063	330.824	0	0.019	4.606	None
(ID33783 : ID32112)	37	33783	32112	6.349	5160.215	196.195	332.516	0	0.010	2.520	None
(ID32112 : ID38714)	37	32112	38714	11.548	5400.225	198.417	334.360	0	0.014	3.398	None
(ID345 : ID16039)	38	345	16039	7.578	120.005	105.204	1.322	0	0.011	2.753	None
(ID16039 : ID29)	38	16039	29	1.621	360.015	104.727	3.273	0	0.005	1.273	None
(ID29 : ID14050)	38	29	14050	1.328	600.025	105.180	3.724	0	0.005	1.153	None
(ID14050 : ID440)	38	14050	440	0.924	840.035	105.652	4.020	0	0.004	0.961	None
(ID440 : ID73)	38	440	73	0.191	1080.045	105.394	4.374	0	0.002	0.437	None
(ID73 : ID9579)	38	73	9579	0.962	1320.055	104.955	4.671	0	0.004	0.981	None
(ID9579 : ID1017)	38	9579	1017	0.643	1560.065	104.301	5.138	0	0.003	0.802	None
(ID1017 : ID11021)	38	1017	11021	2.282	1800.075	104.417	5.741	0	0.006	1.511	None
(ID11021 : ID11057)	38	11021	11057	0.872	2040.085	104.847	6.754	0	0.004	0.934	None
(ID11057 : ID9506)	38	11057	9506	0.968	2280.095	104.501	7.629	0	0.004	0.984	None
(ID9506 : ID3489)	38	9506	3489	0.210	2520.105	104.009	8.058	0	0.002	0.458	None
(ID3489 : ID28990)	38	3489	28990	0.178	2760.115	103.979	8.143	0	0.002	0.422	None
(ID28990 : ID35602)	38	28990	35602	2.200	3000.125	104.908	8.088	0	0.006	1.483	None
(ID35602 : ID22376)	38	35602	22376	3.404	3240.135	106.087	8.767	0	0.008	1.845	None
(ID22376 : ID25693)	38	22376	25693	3.026	3480.145	107.082	8.895	0	0.007	1.739	None
(ID453 : ID16038)	39	453	16038	1.809	120.005	115.162	2.543	0	0.006	1.345	None
(ID16038 : ID30)	39	16038	30	2.990	360.015	113.998	3.123	0	0.007	1.729	None
(ID30 : ID14046)	39	30	14046	1.387	600.025	113.846	3.353	0	0.005	1.178	None
(ID14046 : ID400)	39	14046	400	0.377	840.035	114.168	3.186	0	0.003	0.614	None
(ID400 : ID85)	39	400	85	5.561	1080.045	113.393	4.404	0	0.010	2.358	None
(ID85 : ID9547)	39	85	9547	44.635	1320.055	114.669	2.659	0	0.028	6.681	None
(ID9547 : ID288)	39	9547	288	0.041	1560.065	116.793	0.000	0	8.412E-4	0.202	None
(ID288 : ID10869)	39	288	10869	4.932	1800.075	118.004	0.000	0	0.009	2.221	None
(ID10869 : ID10878)	39	10869	10878	2.609	2040.085	119.922	0.000	0	0.007	1.615	None
(ID8610 : ID17525)	40	8610	17525	0.964	120.005	531.736	162.512	0	0.004	0.982	None
(ID17525 : ID2078)	40	17525	2078	8.173	360.015	530.683	162.924	0	0.012	2.859	None
(ID2078 : ID15252)	40	2078	15252	4.187	600.025	530.107	162.952	0	0.009	2.046	None
(ID15252 : ID3089)	40	15252	3089	11.079	840.035	529.789	163.509	0	0.014	3.329	None
(ID3089 : ID5336)	40	3089	5336	2.487	1080.045	528.175	165.147	0	0.007	1.577	None
(ID5336 : ID10391)	40	5336	10391	2.812	1320.055	527.841	166.078	0	0.007	1.677	None
(ID10391 : ID3340)	40	10391	3340	2.036	1560.065	528.379	167.505	0	0.006	1.427	None
(ID3340 : ID13279)	40	3340	13279	0.085	1800.075	528.467	168.353	0	0.001	0.291	None
(ID13279 : ID17448)	40	13279	17448	0.293	2040.085	528.274	168.708	0	0.002	0.541	None
(ID17448 : ID12716)	40	17448	12716	0.118	2280.095	527.968	169.023	0	0.001	0.343	None
(ID12716 : ID7102)	40	12716	7102	7.534	2520.105	526.930	170.161	0	0.011	2.745	None
(ID7102 : ID29818)	40	7102	29818	1.639	2760.115	525.929	171.828	0	0.005	1.280	None
(ID29818 : ID36444)	40	29818	36444	2.311	3000.125	525.615	173.190	0	0.006	1.520	None
(ID36444 : ID23211)	40	36444	23211	2.806	3240.135	524.664	174.319	0	0.007	1.675	None
(ID23211 : ID26511)	40	23211	26511	4.147	3480.145	524.914	174.466	0	0.008	2.036	None
(ID26511 : ID34774)	40	26511	34774	2.063	3720.155	526.303	173.619	0	0.006	1.436	None
(ID34774 : ID24849)	40	34774	24849	3.460	3960.165	525.822	173.316	0	0.008	1.860	None
(ID24849 : ID19835)	40	24849	19835	1.397	4200.175	525.307	174.070	0	0.005	1.182	None
(ID19835 : ID28123)	40	19835	28123	0.100	4440.185	525.551	174.632	0	0.001	0.316	None
(ID28123 : ID21509)	40	28123	21509	4.217	4680.195	524.442	175.019	0	0.009	2.054	None
(ID21509 : ID33094)	40	21509	33094	5.641	4920.205	522.325	174.950	0	0.010	2.375	None
(ID33094 : ID31411)	40	33094	31411	0.032	5160.215	521.164	174.508	0	7.449E-4	0.179	None
(ID31411 : ID38021)	40	31411	38021	5.930	5400.225	519.934	174.232	0	0.010	2.435	None
(ID38021 : ID41302)	40	38021	41302	8.223	5640.235	517.658	173.090	0	0.012	2.868	None
(ID41302 : ID39650)	40	41302	39650	11.317	5880.245	514.993	171.593	0	0.014	3.364	None
(ID39650 : ID55294)	40	39650	55294	5.893	6120.255	512.241	170.692	0	0.010	2.428	None
(ID55294 : ID50059)	40	55294	50059	7.840	6360.265	509.802	169.768	0	0.012	2.800	None
(ID50059 : ID46489)	40	50059	46489	2.950	6600.275	507.669	169.290	0	0.007	1.718	None
(ID46489 : ID42983)	40	46489	42983	13.212	6840.285	505.124	170.047	0	0.015	3.635	None
(ID42983 : ID51783)	40	42983	51783	3.978	7080.295	502.565	171.203	0	0.008	1.995	None
(ID51783 : ID44730)	40	51783	44730	0.329	7320.305	501.419	171.764	0	0.002	0.573	None
(ID44730 : ID53560)	40	44730	53560	1.274	7560.315	501.092	172.396	0	0.005	1.129	None
(ID53560 : ID48254)	40	53560	48254	0.149	7800.325	501.136	172.789	0	0.002	0.387	None
(ID48254 : ID57051)	40	48254	57051	0.971	8040.335	500.809	172.879	0	0.004	0.985	None
(ID57051 : ID58894)	40	57051	58894	5.085	8280.345	501.502	172.950	0	0.009	2.255	None
(ID58894 : ID62645)	40	58894	62645	15.278	8520.355	500.709	172.326	0	0.016	3.909	None
(ID62645 : ID64511)	40	62645	64511	2.230	8760.365	498.534	171.195	0	0.006	1.493	None
(ID64511 : ID60752)	40	64511	60752	28.729	9000.375	495.599	170.237	0	0.022	5.360	None
(ID60752 : ID66377)	40	60752	66377	4.616	9240.385	493.683	169.207	0	0.009	2.148	None
(ID66377 : ID68284)	40	66377	68284	8.876	9480.395	493.239	167.549	0	0.012	2.979	None
(ID68284 : ID70203)	40	68284	70203	12.898	9720.405	490.253	166.779	0	0.015	3.591	None
(ID70203 : ID72105)	40	70203	72105	16.377	9960.415	486.476	166.509	0	0.017	4.047	None
(ID72105 : ID78041)	40	72105	78041	25.260	10200.425	482.079	166.823	0	0.021	5.026	None
(ID78041 : ID76047)	40	78041	76047	2.468	10440.435	478.935	167.814	0	0.007	1.571	None
(ID76047 : ID74052)	40	76047	74052	2.572	10680.445	477.652	167.519	0	0.007	1.604	None
(ID74052 : ID81976)	40	74052	81976	7.686	10920.455	478.186	167.798	0	0.012	2.772	None
(ID81976 : ID79996)	40	81976	79996	5.806	11160.465	478.238	169.275	0	0.010	2.410	None
(ID79996 : ID83949)	40	79996	83949	5.664	11400.475	478.360	169.616	0	0.010	2.380	None
(ID83949 : ID87304)	40	83949	87304	1.202	11640.485	478.971	169.369	0	0.005	1.096	None
(ID87304 : ID89867)	40	87304	89867	12.336	11880.495	476.678	169.198	0	0.015	3.512	None
(ID9270 : ID18644)	41	9270	18644	8.079	120.005	284.694	277.130	0	0.012	2.842	None
(ID18644 : ID4127)	41	18644	4127	15.940	360.015	285.466	280.452	0	0.017	3.992	None
(ID4127 : ID15863)	41	4127	15863	0.694	600.025	285.393	282.433	0	0.003	0.833	None
(ID15863 : ID5764)	41	15863	5764	18.080	840.035	283.030	283.302	0	0.018	4.252	None
(ID5764 : ID7885)	41	5764	7885	5.775	1080.045	279.935	284.511	0	0.010	2.403	None
(ID7885 : ID11248)	41	7885	11248	0.134	1320.055	278.608	284.903	0	0.002	0.367	None
(ID11248 : ID5222)	41	11248	5222	7.576	1560.065	279.792	284.759	0	0.011	2.753	None
(ID5222 : ID14547)	41	5222	14547	1.566	1800.075	280.531	284.587	0	0.005	1.251	None
(ID14547 : ID18494)	41	14547	18494	0.426	2040.085	279.990	284.913	0	0.003	0.653	None
(ID18494 : ID13688)	41	18494	13688	1.764	2280.095	280.731	285.130	0	0.006	1.328	None
(ID13688 : ID8483)	41	13688	8483	8.093	2520.105	282.455	285.971	0	0.012	2.845	None
(ID8483 : ID30380)	41	8483	30380	14.500	2760.115	284.612	288.473	0	0.016	3.808	None
(ID30380 : ID36998)	41	30380	36998	8.401	3000.125	284.252	290.094	0	0.012	2.898	None
(ID36998 : ID23775)	41	36998	23775	1.753	3240.135	282.440	290.705	0	0.006	1.324	None
(ID23775 : ID27072)	41	23775	27072	17.008	3480.145	280.146	291.985	0	0.017	4.124	None
(ID27072 : ID35348)	41	27072	35348	47.398	3720.155	274.792	292.365	0	0.029	6.885	None
(ID35348 : ID25440)	41	35348	25440	39.355	3960.165	268.509	293.308	0	0.026	6.273	None
(ID25440 : ID20439)	41	25440	20439	6.629	4200.175	266.484	295.580	0	0.011	2.575	None
(ID20439 : ID28730)	41	20439	28730	5.433	4440.185	268.329	295.983	0	0.010	2.331	None
(ID28730 : ID22104)	41	28730	22104	1.096	4680.195	269.760	295.718	0	0.004	1.047	None
(ID22104 : ID33695)	41	22104	33695	0.658	4920.205	270.197	296.436	0	0.003	0.811	None
(ID33695 : ID32022)	41	33695	32022	1.920	5160.215	269.916	297.466	0	0.006	1.385	None
(ID32022 : ID38632)	41	32022	38632	9.002	5400.225	269.009	299.463	0	0.013	3.000	None
(ID38632 : ID41937)	41	38632	41937	7.354	5640.235	267.563	301.901	0	0.011	2.712	None
(ID41937 : ID40303)	41	41937	40303	22.287	5880.245	266.364	305.300	0	0.020	4.721	None
(ID40303 : ID55952)	41	40303	55952	10.984	6120.255	264.733	308.698	0	0.014	3.314	None
(ID55952 : ID50744)	41	55952	50744	16.505	6360.265	261.962	311.132	0	0.017	4.063	None
(ID50744 : ID47188)	41	50744	47188	18.046	6600.275	262.201	313.717	0	0.018	4.248	None
(ID47188 : ID43668)	41	47188	43668	5.543	6840.285	262.768	314.838	0	0.010	2.354	None
(ID43668 : ID52474)	41	43668	52474	0.050	7080.295	261.595	314.629	0	9.328E-4	0.224	None
(ID8580 : ID17507)	42	8580	17507	48.458	120.005	333.034	160.405	0	0.029	6.961	None
(ID17507 : ID2081)	42	17507	2081	43.645	360.015	333.647	162.241	0	0.028	6.606	None
(ID2081 : ID15277)	42	2081	15277	10.720	600.025	331.662	165.272	0	0.014	3.274	None
(ID15277 : ID3145)	42	15277	3145	10.066	840.035	331.383	167.740	0	0.013	3.173	None
(ID3145 : ID5381)	42	3145	5381	6.606	1080.045	330.868	169.939	0	0.011	2.570	None
(ID5381 : ID10436)	42	5381	10436	12.555	1320.055	330.550	172.541	0	0.015	3.543	None
(ID10436 : ID3535)	42	10436	3535	10.128	1560.065	330.294	175.458	0	0.013	3.182	None
(ID3535 : ID13415)	42	3535	13415	9.748	1800.075	332.041	178.045	0	0.013	3.122	None
(ID13415 : ID17569)	42	13415	17569	1.847	2040.085	333.171	179.879	0	0.006	1.359	None
(ID17569 : ID12853)	42	17569	12853	4.529	2280.095	333.795	181.471	0	0.009	2.128	None
(ID12853 : ID7194)	42	12853	7194	3.503	2520.105	334.439	183.319	0	0.008	1.872	None
(ID7194 : ID29899)	42	7194	29899	14.481	2760.115	336.168	185.242	0	0.016	3.805	None
(ID29899 : ID36529)	42	29899	36529	4.496	3000.125	338.528	186.997	0	0.009	2.120	None
(ID36529 : ID23300)	42	36529	23300	7.217	3240.135	340.381	188.507	0	0.011	2.687	None
(ID23300 : ID26605)	42	23300	26605	1.399	3480.145	341.777	189.775	0	0.005	1.183	None
(ID26605 : ID34890)	42	26605	34890	6.113	3720.155	341.419	191.356	0	0.010	2.473	None
(ID34890 : ID24968)	42	34890	24968	3.600	3960.165	339.989	192.936	0	0.008	1.897	None
(ID24968 : ID19955)	42	24968	19955	2.141	4200.175	338.746	194.034	0	0.006	1.463	None
(ID19955 : ID28250)	42	19955	28250	2.122	4440.185	338.767	195.166	0	0.006	1.457	None
(ID28250 : ID21643)	42	28250	21643	6.476	4680.195	338.748	196.896	0	0.011	2.545	None
(ID21643 : ID33239)	42	21643	33239	2.622	4920.205	338.091	198.863	0	0.007	1.619	None
(ID33239 : ID31564)	42	33239	31564	1.065	5160.215	337.966	200.169	0	0.004	1.032	None
(ID31564 : ID38181)	42	31564	38181	5.444	5400.225	337.167	201.492	0	0.010	2.333	None
(ID38181 : ID41473)	42	38181	41473	2.539	5640.235	335.538	202.422	0	0.007	1.593	None
(ID41473 : ID39827)	42	41473	39827	12.463	5880.245	333.012	202.847	0	0.015	3.530	None
(ID39827 : ID55491)	42	39827	55491	10.425	6120.255	332.349	204.354	0	0.013	3.229	None
(ID55491 : ID50264)	42	55491	50264	4.151	6360.265	332.422	205.733	0	0.008	2.037	None
(ID50264 : ID46716)	42	50264	46716	10.353	6600.275	332.160	207.337	0	0.013	3.218	None
(ID46716 : ID43218)	42	46716	43218	14.571	6840.285	333.293	210.632	0	0.016	3.817	None
(ID43218 : ID52014)	42	43218	52014	0.214	7080.295	333.844	212.668	0	0.002	0.462	None
(ID52014 : ID44972)	42	52014	44972	3.328	7320.305	334.272	213.707	0	0.008	1.824	None
(ID44972 : ID53795)	42	44972	53795	1.242	7560.315	334.739	215.099	0	0.005	1.114	None
(ID53795 : ID48509)	42	53795	48509	5.119	7800.325	335.236	216.711	0	0.009	2.262	None
(ID48509 : ID57304)	42	48509	57304	2.063	8040.335	334.829	217.938	0	0.006	1.436	None
(ID57304 : ID59147)	42	57304	59147	11.833	8280.345	335.844	218.081	0	0.014	3.440	None
(ID59147 : ID62911)	42	59147	62911	2.945	8520.355	336.737	218.319	0	0.007	1.716	None
(ID62911 : ID64789)	42	62911	64789	3.999	8760.365	336.790	219.026	0	0.008	2.000	None
(ID64789 : ID61029)	42	64789	61029	8.172	9000.375	336.326	219.992	0	0.012	2.859	None
(ID61029 : ID66679)	42	61029	66679	13.128	9240.385	336.704	221.043	0	0.015	3.623	None
(ID66679 : ID68610)	42	66679	68610	3.397	9480.395	339.017	222.314	0	0.008	1.843	None
(ID68610 : ID70522)	42	68610	70522	10.475	9720.405	338.093	223.593	0	0.013	3.237	None
(ID70522 : ID72437)	42	70522	72437	0.577	9960.415	336.231	224.013	0	0.003	0.759	None
(ID72437 : ID78368)	42	72437	78368	1.234	10200.425	335.739	223.325	0	0.005	1.111	None
(ID78368 : ID76364)	42	78368	76364	0.082	10440.435	335.453	222.772	0	0.001	0.286	None
(ID76364 : ID74386)	42	76364	74386	6.132	10680.445	336.194	223.624	0	0.010	2.476	None
(ID74386 : ID82319)	42	74386	82319	24.879	10920.455	339.139	225.895	0	0.021	4.988	None
(ID82319 : ID80321)	42	82319	80321	0.446	11160.465	341.492	227.462	0	0.003	0.668	None
(ID80321 : ID84269)	42	80321	84269	8.492	11400.475	343.053	226.913	0	0.012	2.914	None
(ID84269 : ID87964)	42	84269	87964	0.819	11640.485	344.352	226.651	0	0.004	0.905	None
(ID87964 : ID90193)	42	87964	90193	0.097	11880.495	344.460	227.237	0	0.001	0.312	None
(ID90193 : ID86929)	42	90193	86929	3.826	12120.505	345.349	227.918	0	0.008	1.956	None
(ID86929 : ID92155)	42	86929	92155	3.609	12360.515	345.432	229.077	0	0.008	1.900	None
(ID92155 : ID98110)	42	92155	98110	22.509	12600.525	346.815	230.771	0	0.020	4.744	None
(ID98110 : ID104070)	42	98110	104070	6.058	12840.535	348.661	233.056	0	0.010	2.461	None
(ID104070 : ID94149)	42	104070	94149	10.049	13080.545	349.970	234.437	0	0.013	3.170	None
(ID94149 : ID100101)	42	94149	100101	0.289	13320.555	351.623	234.873	0	0.002	0.538	None
(ID100101 : ID96148)	42	100101	96148	6.493	13560.565	352.586	236.047	0	0.011	2.548	None
(ID96148 : ID102079)	42	96148	102079	4.623	13800.575	353.671	235.908	0	0.009	2.150	None
(ID102079 : ID106035)	42	102079	106035	7.948	14040.585	354.123	236.238	0	0.012	2.819	None
(ID106035 : ID108005)	42	106035	108005	1.689	14280.595	354.135	238.228	0	0.005	1.300	None
(ID108005 : ID111952)	42	108005	111952	6.106	14520.605	353.431	239.977	0	0.010	2.471	None
(ID111952 : ID113938)	42	111952	113938	2.931	14760.615	352.672	241.926	0	0.007	1.712	None
(ID113938 : ID109985)	42	113938	109985	1.098	15000.625	352.774	243.069	0	0.004	1.048	None
(ID109985 : ID117828)	42	109985	117828	0.890	15240.635	353.138	242.939	0	0.004	0.944	None
(ID117828 : ID115894)	42	117828	115894	17.878	15480.645	355.060	243.270	0	0.018	4.228	None
(ID115894 : ID121751)	42	115894	121751	3.506	15720.655	357.283	244.969	0	0.008	1.872	None
(ID121751 : ID125691)	42	121751	125691	0.737	15960.665	357.869	246.153	0	0.004	0.858	None
(ID125691 : ID123700)	42	125691	123700	12.959	16200.675	358.873	244.776	0	0.015	3.600	None
(ID509 : ID16049)	43	509	16049	2.991	120.005	498.025	5.482	0	0.007	1.730	None
(ID16049 : ID35)	43	16049	35	0.195	360.015	497.595	4.487	0	0.002	0.442	None
(ID35 : ID14057)	43	35	14057	0.010	600.025	497.538	4.327	0	4.241E-4	0.102	None
(ID14057 : ID409)	43	14057	409	6.435	840.035	496.332	4.011	0	0.011	2.537	None
(ID409 : ID70)	43	409	70	5.812	1080.045	493.925	3.818	0	0.010	2.411	None
(ID70 : ID9569)	43	70	9569	2.292	1320.055	492.122	3.543	0	0.006	1.514	None
(ID9569 : ID314)	43	9569	314	0.771	1560.065	491.324	2.698	0	0.004	0.878	None
(ID314 : ID10933)	43	314	10933	5.316	1800.075	491.065	1.151	0	0.010	2.306	None
(ID10933 : ID10934)	43	10933	10934	0.367	2040.085	490.691	0.000	0	0.003	0.606	None
(ID10934 : ID9472)	43	10934	9472	0.367	2280.095	490.085	0.000	0	0.003	0.606	None
(ID9472 : ID3323)	43	9472	3323	0.163	2520.105	489.580	0.000	0	0.002	0.404	None
(ID9279 : ID18657)	44	9279	18657	7.915	120.005	487.140	279.518	0	0.012	2.813	None
(ID18657 : ID4131)	44	18657	4131	4.523	360.015	485.838	281.617	0	0.009	2.127	None
(ID4131 : ID15869)	44	4131	15869	8.676	600.025	485.416	283.987	0	0.012	2.946	None
(ID15869 : ID5812)	44	15869	5812	32.204	840.035	484.046	287.859	0	0.024	5.675	None
(ID5812 : ID7969)	44	5812	7969	10.905	1080.045	481.519	291.561	0	0.014	3.302	None
(ID7969 : ID11366)	44	7969	11366	12.069	1320.055	479.781	294.441	0	0.014	3.474	None
(ID11366 : ID5293)	44	11366	5293	2.359	1560.065	479.275	296.761	0	0.006	1.536	None
(ID5293 : ID14643)	44	5293	14643	6.379	1800.075	480.750	297.498	0	0.011	2.526	None
(ID8600 : ID17530)	45	8600	17530	0.768	120.005	246.832	162.030	0	0.004	0.876	None
(ID17530 : ID2084)	45	17530	2084	3.862	360.015	246.792	163.215	0	0.008	1.965	None
(ID2084 : ID15273)	45	2084	15273	4.978	600.025	247.819	165.006	0	0.009	2.231	None
(ID15273 : ID3130)	45	15273	3130	6.763	840.035	247.563	166.739	0	0.011	2.601	None
(ID3130 : ID5326)	45	3130	5326	26.270	1080.045	248.855	166.396	0	0.021	5.125	None
(ID5326 : ID10388)	45	5326	10388	0.758	1320.055	250.873	165.546	0	0.004	0.871	None
(ID472 : ID16048)	46	472	16048	0.273	120.005	184.764	4.550	0	0.002	0.523	None
(ID16048 : ID38)	46	16048	38	0.159	360.015	185.193	4.711	0	0.002	0.399	None
(ID38 : ID14061)	46	38	14061	0.004	600.025	185.347	4.779	0	2.731E-4	0.066	None
(ID14061 : ID455)	46	14061	455	1.592	840.035	184.782	5.078	0	0.005	1.262	None
(ID455 : ID90)	46	455	90	2.552	1080.045	183.487	5.668	0	0.007	1.597	None
(ID90 : ID9581)	46	90	9581	1.077	1320.055	182.256	5.735	0	0.004	1.038	None
(ID9581 : ID321)	46	9581	321	1.500	1560.065	181.265	5.199	0	0.005	1.225	None
(ID321 : ID10997)	46	321	10997	1.520	1800.075	181.362	4.957	0	0.005	1.233	None
(ID5567 : ID16053)	47	5567	16053	0.922	120.005	151.012	6.328	0	0.004	0.960	None
(ID16053 : ID40)	47	16053	40	0.719	360.015	151.344	5.533	0	0.004	0.848	None
(ID40 : ID14055)	47	40	14055	0.546	600.025	151.460	4.886	0	0.003	0.739	None
(ID14055 : ID451)	47	14055	451	0.415	840.035	151.041	4.756	0	0.003	0.645	None
(ID451 : ID92)	47	451	92	1.377	1080.045	150.747	5.542	0	0.005	1.174	None
(ID92 : ID9585)	47	92	9585	2.716	1320.055	149.895	5.976	0	0.007	1.648	None
(ID9585 : ID1019)	47	9585	1019	0.716	1560.065	148.687	5.680	0	0.004	0.846	None
(ID1019 : ID11025)	47	1019	11025	0.756	1800.075	148.483	5.926	0	0.004	0.869	None
(ID11025 : ID11034)	47	11025	11034	0.138	2040.085	148.861	6.289	0	0.002	0.372	None
(ID11034 : ID9490)	47	11034	9490	2.103	2280.095	149.441	5.655	0	0.006	1.450	None
(ID9490 : ID3469)	47	9490	3469	2.626	2520.105	150.052	5.827	0	0.007	1.620	None
(ID3469 : ID28983)	47	3469	28983	1.079	2760.115	150.587	7.019	0	0.004	1.039	None
(ID28983 : ID35604)	47	28983	35604	0.733	3000.125	151.195	7.745	0	0.004	0.856	None
(ID35604 : ID22369)	47	35604	22369	0.844	3240.135	151.685	7.646	0	0.004	0.919	None
(ID22369 : ID25683)	47	22369	25683	1.893	3480.145	151.706	6.569	0	0.006	1.376	None
(ID25683 : ID33951)	47	25683	33951	4.028	3720.155	151.073	6.799	0	0.008	2.007	None
(ID33951 : ID24011)	47	33951	24011	0.322	3960.165	150.899	7.653	0	0.002	0.567	None
(ID24011 : ID19005)	47	24011	19005	0.442	4200.175	150.977	7.348	0	0.003	0.665	None
(ID19005 : ID27312)	47	19005	27312	3.780	4440.185	151.682	6.734	0	0.008	1.944	None
(ID27312 : ID20672)	47	27312	20672	3.002	4680.195	152.028	5.724	0	0.007	1.733	None
(ID9273 : ID18649)	48	9273	18649	11.910	120.005	245.097	277.828	0	0.014	3.451	None
(ID18649 : ID4136)	48	18649	4136	14.939	360.015	243.515	281.109	0	0.016	3.865	None
(ID4136 : ID15875)	48	4136	15875	19.754	600.025	242.284	284.980	0	0.019	4.445	None
(ID15875 : ID5805)	48	15875	5805	6.870	840.035	241.456	288.362	0	0.011	2.621	None
(ID5805 : ID7953)	48	5805	7953	10.910	1080.045	239.640	290.635	0	0.014	3.303	None
(ID7953 : ID11317)	48	7953	11317	1.170	1320.055	238.199	292.234	0	0.005	1.082	None
(ID11317 : ID5266)	48	11317	5266	0.056	1560.065	237.910	292.819	0	9.834E-4	0.236	None
(ID5266 : ID14612)	48	5266	14612	4.716	1800.075	238.405	293.825	0	0.009	2.172	None
(ID14612 : ID18538)	48	14612	18538	0.422	2040.085	238.896	295.058	0	0.003	0.650	None
(ID18538 : ID13743)	48	18538	13743	1.144	2280.095	238.335	295.617	0	0.004	1.069	None
(ID13743 : ID8531)	48	13743	8531	0.471	2520.105	237.587	295.655	0	0.003	0.686	None
(ID8531 : ID30393)	48	8531	30393	9.530	2760.115	235.833	295.013	0	0.013	3.087	None
(ID30393 : ID37013)	48	30393	37013	3.616	3000.125	233.899	295.414	0	0.008	1.902	None
(ID37013 : ID23799)	48	37013	23799	10.228	3240.135	233.814	297.807	0	0.013	3.198	None
(ID23799 : ID27099)	48	23799	27099	4.849	3480.145	234.849	300.238	0	0.009	2.202	None
(ID27099 : ID35373)	48	27099	35373	3.738	3720.155	235.270	300.179	0	0.008	1.933	None
(ID35373 : ID25459)	48	35373	25459	0.815	3960.165	234.848	299.661	0	0.004	0.903	None
(ID25459 : ID20449)	48	25459	20449	3.499	4200.175	235.096	300.913	0	0.008	1.871	None
(ID20449 : ID28746)	48	20449	28746	2.637	4440.185	235.089	302.438	0	0.007	1.624	None
(ID28746 : ID22121)	48	28746	22121	4.740	4680.195	233.572	303.109	0	0.009	2.177	None
(ID22121 : ID33715)	48	22121	33715	0.424	4920.205	232.491	303.416	0	0.003	0.651	None
(ID33715 : ID32045)	48	33715	32045	5.181	5160.215	232.710	304.860	0	0.009	2.276	None
(ID32045 : ID38647)	48	32045	38647	2.116	5400.225	232.563	306.611	0	0.006	1.455	None
(ID38647 : ID41958)	48	38647	41958	6.034	5640.235	232.011	308.457	0	0.010	2.456	None
(ID41958 : ID40316)	48	41958	40316	7.220	5880.245	230.973	310.714	0	0.011	2.687	None
(ID40316 : ID55964)	48	40316	55964	2.985	6120.255	230.766	312.341	0	0.007	1.728	None
(ID55964 : ID50747)	48	55964	50747	1.321	6360.265	230.950	313.277	0	0.005	1.149	None
(ID50747 : ID47189)	48	50747	47189	4.453	6600.275	230.568	314.683	0	0.009	2.110	None
(ID47189 : ID43680)	48	47189	43680	1.060	6840.285	230.379	316.180	0	0.004	1.030	None
(ID43680 : ID52490)	48	43680	52490	2.535	7080.295	229.967	317.405	0	0.007	1.592	None
(ID52490 : ID45455)	48	52490	45455	7.295	7320.305	230.768	319.142	0	0.011	2.701	None
(ID45455 : ID54290)	48	45455	54290	6.916	7560.315	232.307	321.276	0	0.011	2.630	None
(ID54290 : ID48977)	48	54290	48977	21.697	7800.325	231.666	320.473	0	0.019	4.658	None
(ID48977 : ID57764)	48	48977	57764	9.191	8040.335	229.367	317.423	0	0.013	3.032	None
(ID57764 : ID59592)	48	57764	59592	12.124	8280.345	227.036	315.149	0	0.015	3.482	None
(ID59592 : ID63354)	48	59592	63354	3.102	8520.355	224.970	314.294	0	0.007	1.761	None
(ID63354 : ID65240)	48	63354	65240	3.848	8760.365	225.132	314.501	0	0.008	1.962	None
(ID65240 : ID61483)	48	65240	61483	22.003	9000.375	224.009	315.416	0	0.020	4.691	None
(ID61483 : ID67135)	48	61483	67135	13.266	9240.385	223.565	317.241	0	0.015	3.642	None
(ID67135 : ID69073)	48	67135	69073	8.638	9480.395	225.536	319.444	0	0.012	2.939	None
(ID69073 : ID70971)	48	69073	70971	5.264	9720.405	224.953	321.585	0	0.010	2.294	None
(ID70971 : ID72923)	48	70971	72923	22.906	9960.415	223.489	324.617	0	0.020	4.786	None
(ID72923 : ID78859)	48	72923	78859	1.596	10200.425	222.881	327.574	0	0.005	1.264	None
(ID78859 : ID76886)	48	78859	76886	1.056	10440.435	223.274	327.943	0	0.004	1.027	None
(ID76886 : ID74885)	48	76886	74885	3.541	10680.445	223.381	326.803	0	0.008	1.882	None
(ID74885 : ID82795)	48	74885	82795	0.026	10920.455	223.051	326.004	0	6.671E-4	0.160	None
(ID82795 : ID80805)	48	82795	80805	3.445	11160.465	223.984	326.041	0	0.008	1.856	None
(ID80805 : ID84761)	48	80805	84761	5.886	11400.475	226.062	326.382	0	0.010	2.426	None
(ID84761 : ID88709)	48	84761	88709	0.823	11640.485	226.776	326.645	0	0.004	0.907	None
(ID88709 : ID90674)	48	88709	90674	8.277	11880.495	225.346	327.565	0	0.012	2.877	None
(ID8624 : ID17548)	49	8624	17548	2.006	120.005	427.896	163.792	0	0.006	1.416	None
(ID17548 : ID2089)	49	17548	2089	1.022	360.015	426.751	163.855	0	0.004	1.011	None
(ID2089 : ID15269)	49	2089	15269	1.101	600.025	425.969	164.486	0	0.004	1.049	None
(ID15269 : ID3115)	49	15269	3115	3.867	840.035	425.029	165.665	0	0.008	1.967	None
(ID3115 : ID5354)	49	3115	5354	2.861	1080.045	423.702	166.887	0	0.007	1.692	None
(ID5354 : ID10405)	49	5354	10405	1.688	1320.055	422.749	167.943	0	0.005	1.299	None
(ID10405 : ID3384)	49	10405	3384	1.873	1560.065	422.707	169.203	0	0.006	1.369	None
(ID3384 : ID13296)	49	3384	13296	2.936	1800.075	423.710	170.146	0	0.007	1.713	None
(ID13296 : ID17480)	49	13296	17480	2.521	2040.085	424.191	171.158	0	0.007	1.588	None
(ID17480 : ID12728)	49	17480	12728	4.506	2280.095	424.845	171.475	0	0.009	2.123	None
(ID12728 : ID7105)	49	12728	7105	0.916	2520.105	425.671	171.522	0	0.004	0.957	None
(ID7105 : ID29822)	49	7105	29822	1.702	2760.115	425.625	172.618	0	0.005	1.304	None
(ID29822 : ID36447)	49	29822	36447	4.474	3000.125	424.776	173.711	0	0.009	2.115	None
(ID36447 : ID23220)	49	36447	23220	5.839	3240.135	424.581	175.098	0	0.010	2.416	None
(ID23220 : ID26522)	49	23220	26522	0.546	3480.145	425.629	176.271	0	0.003	0.739	None
(ID26522 : ID34788)	49	26522	34788	0.610	3720.155	426.000	176.125	0	0.003	0.781	None
(ID34788 : ID24861)	49	34788	24861	0.533	3960.165	425.737	175.641	0	0.003	0.730	None
(ID24861 : ID19848)	49	24861	19848	1.079	4200.175	425.220	176.028	0	0.004	1.039	None
(ID19848 : ID28135)	49	19848	28135	1.076	4440.185	425.543	176.351	0	0.004	1.038	None
(ID28135 : ID21520)	49	28135	21520	1.533	4680.195	425.498	176.492	0	0.005	1.238	None
(ID21520 : ID33109)	49	21520	33109	0.619	4920.205	424.623	177.001	0	0.003	0.786	None
(ID33109 : ID31432)	49	33109	31432	1.266	5160.215	424.006	177.691	0	0.005	1.125	None
(ID31432 : ID38049)	49	31432	38049	7.432	5400.225	422.456	178.667	0	0.011	2.726	None
(ID38049 : ID41340)	49	38049	41340	0.108	5640.235	421.282	179.024	0	0.001	0.328	None
(ID41340 : ID39694)	49	41340	39694	8.239	5880.245	419.946	178.869	0	0.012	2.870	None
(ID39694 : ID55352)	49	39694	55352	2.396	6120.255	417.768	179.063	0	0.006	1.548	None
(ID55352 : ID50117)	49	55352	50117	1.552	6360.265	416.443	179.060	0	0.005	1.246	None
(ID50117 : ID46550)	49	50117	46550	2.942	6600.275	415.003	178.847	0	0.007	1.715	None
(ID46550 : ID43033)	49	46550	43033	2.607	6840.285	413.343	178.944	0	0.007	1.615	None
(ID43033 : ID51830)	49	43033	51830	1.010	7080.295	412.064	179.193	0	0.004	1.005	None
(ID51830 : ID44775)	49	51830	44775	0.780	7320.305	411.259	179.059	0	0.004	0.883	None
(ID44775 : ID53592)	49	44775	53592	0.833	7560.315	411.223	178.414	0	0.004	0.913	None
(ID53592 : ID48285)	49	53592	48285	0.263	7800.325	411.489	177.810	0	0.002	0.513	None
(ID48285 : ID57082)	49	48285	57082	1.858	8040.335	411.152	178.162	0	0.006	1.363	None
(ID57082 : ID58928)	49	57082	58928	1.967	8280.345	411.484	178.487	0	0.006	1.402	None
(ID58928 : ID62684)	49	58928	62684	1.426	8520.355	411.556	178.024	0	0.005	1.194	None
(ID16050 : ID43)	50	16050	43	0.014	360.015	443.550	5.240	0	4.978E-4	0.119	None
(ID43 : ID14048)	50	43	14048	5.978	600.025	444.232	4.297	0	0.010	2.445	None
(ID14048 : ID436)	50	14048	436	8.375	840.035	443.574	3.732	0	0.012	2.894	None
(ID436 : ID67)	50	436	67	1.538	1080.045	441.633	3.874	0	0.005	1.240	None
(ID67 : ID9575)	50	67	9575	0.740	1320.055	441.044	4.027	0	0.004	0.860	None
(ID9575 : ID319)	50	9575	319	2.191	1560.065	441.745	4.379	0	0.006	1.480	None
(ID319 : ID10989)	50	319	10989	1.742	1800.075	443.127	4.166	0	0.005	1.320	None
(ID10989 : ID10981)	50	10989	10981	0.218	2040.085	443.620	3.853	0	0.002	0.467	None
(ID10981 : ID9477)	50	10981	9477	6.563	2280.095	444.010	2.517	0	0.011	2.562	None
(ID9477 : ID3386)	50	9477	3386	6.461	2520.105	445.262	2.413	0	0.011	2.542	None
(ID3386 : ID28952)	50	3386	28952	14.643	2760.115	446.779	1.734	0	0.016	3.827	None
(ID28952 : ID35568)	50	28952	35568	0.163	3000.125	447.789	0.000	0	0.002	0.404	None
(ID35568 : ID22333)	50	35568	22333	0.163	3240.135	448.193	0.000	0	0.002	0.404	None
(ID22333 : ID25661)	50	22333	25661	4.076	3480.145	449.404	0.000	0	0.008	2.019	None
(ID8612 : ID17532)	51	8612	17532	0.275	120.005	469.971	162.868	0	0.002	0.524	None
(ID17532 : ID2092)	51	17532	2092	2.760	360.015	469.397	163.410	0	0.007	1.661	None
(ID2092 : ID15275)	51	2092	15275	5.165	600.025	468.952	165.277	0	0.009	2.273	None
(ID15275 : ID3127)	51	15275	3127	1.089	840.035	468.465	166.700	0	0.004	1.043	None
(ID3127 : ID5345)	51	3127	5345	7.530	1080.045	466.716	166.590	0	0.011	2.744	None
(ID5345 : ID10399)	51	5345	10399	2.637	1320.055	465.192	166.978	0	0.007	1.624	None
(ID10399 : ID3348)	51	10399	3348	0.632	1560.065	465.164	168.114	0	0.003	0.795	None
(ID3348 : ID13283)	51	3348	13283	1.277	1800.075	465.827	168.767	0	0.005	1.130	None
(ID13283 : ID17462)	51	13283	17462	1.455	2040.085	465.796	169.392	0	0.005	1.206	None
(ID17462 : ID12722)	51	17462	12722	0.351	2280.095	465.570	169.628	0	0.002	0.592	None
(ID12722 : ID7097)	51	12722	7097	0.148	2520.105	465.739	169.695	0	0.002	0.384	None
(ID7097 : ID29812)	51	7097	29812	2.850	2760.115	465.362	170.651	0	0.007	1.688	None
(ID29812 : ID36433)	51	29812	36433	0.887	3000.125	464.668	171.641	0	0.004	0.942	None
(ID36433 : ID23207)	51	36433	23207	3.732	3240.135	463.831	172.704	0	0.008	1.932	None
(ID23207 : ID26517)	51	23207	26517	4.049	3480.145	462.881	174.427	0	0.008	2.012	None
(ID26517 : ID34785)	51	26517	34785	1.415	3720.155	461.749	175.175	0	0.005	1.190	None
(ID34785 : ID24851)	51	34785	24851	2.509	3960.165	460.702	174.433	0	0.007	1.584	None
(ID24851 : ID19828)	51	24851	19828	0.948	4200.175	459.799	173.585	0	0.004	0.974	None
(ID19828 : ID28106)	51	19828	28106	1.163	4440.185	459.356	172.843	0	0.004	1.078	None
(ID28106 : ID21496)	51	28106	21496	10.307	4680.195	457.808	172.727	0	0.013	3.211	None
(ID21496 : ID33082)	51	21496	33082	1.525	4920.205	455.857	172.683	0	0.005	1.235	None
(ID33082 : ID31403)	51	33082	31403	0.857	5160.215	455.839	172.472	0	0.004	0.926	None
(ID31403 : ID38014)	51	31403	38014	9.019	5400.225	454.742	172.964	0	0.013	3.003	None
(ID38014 : ID41300)	51	38014	41300	1.411	5640.235	453.391	172.621	0	0.005	1.188	None
(ID41300 : ID39658)	51	41300	39658	7.143	5880.245	452.193	171.921	0	0.011	2.673	None
(ID39658 : ID55299)	51	39658	55299	4.253	6120.255	450.006	171.226	0	0.009	2.062	None
(ID55299 : ID50067)	51	55299	50067	0.889	6360.265	448.680	170.611	0	0.004	0.943	None
(ID50067 : ID46499)	51	50067	46499	6.193	6600.275	446.966	170.599	0	0.010	2.489	None
(ID46499 : ID42986)	51	46499	42986	6.495	6840.285	444.504	171.004	0	0.011	2.549	None
(ID42986 : ID51780)	51	42986	51780	1.062	7080.295	442.811	171.181	0	0.004	1.030	None
(ID51780 : ID44719)	51	51780	44719	2.139	7320.305	441.904	170.393	0	0.006	1.463	None
(ID44719 : ID53543)	51	44719	53543	2.273	7560.315	440.808	170.161	0	0.006	1.508	None
(ID53543 : ID48236)	51	53543	48236	5.169	7800.325	439.165	169.942	0	0.009	2.274	None
(ID48236 : ID57034)	51	48236	57034	4.386	8040.335	437.161	169.588	0	0.009	2.094	None
(ID57034 : ID58883)	51	57034	58883	2.062	8280.345	436.512	170.423	0	0.006	1.436	None
(ID58883 : ID62634)	51	58883	62634	9.803	8520.355	435.427	170.468	0	0.013	3.131	None
(ID62634 : ID64505)	51	62634	64505	0.448	8760.365	434.013	169.569	0	0.003	0.669	None
(ID64505 : ID60726)	51	64505	60726	22.381	9000.375	436.083	168.015	0	0.020	4.731	None
(ID60726 : ID66415)	51	60726	66415	57.958	9240.385	439.310	170.403	0	0.032	7.613	None
(ID66415 : ID68331)	51	66415	68331	12.335	9480.395	438.773	174.258	0	0.015	3.512	None
(ID68331 : ID70243)	51	68331	70243	8.947	9720.405	435.540	174.557	0	0.012	2.991	None
(ID488 : ID16047)	52	488	16047	0.435	120.005	161.530	4.949	0	0.003	0.660	None
(ID16047 : ID46)	52	16047	46	2.777	360.015	162.256	5.138	0	0.007	1.666	None
(ID46 : ID14064)	52	46	14064	0.800	600.025	162.552	5.386	0	0.004	0.895	None
(ID14064 : ID414)	52	14064	414	3.234	840.035	161.539	4.503	0	0.007	1.798	None
(ID414 : ID59)	52	414	59	8.730	1080.045	160.331	2.514	0	0.012	2.955	None
(ID59 : ID9566)	52	59	9566	2.603	1320.055	159.026	0.846	0	0.007	1.613	None
(ID9566 : ID292)	52	9566	292	0.660	1560.065	157.976	0.273	0	0.003	0.813	None
(ID292 : ID10880)	52	292	10880	0.652	1800.075	158.079	0.000	0	0.003	0.808	None
(ID10880 : ID10891)	52	10880	10891	1.997	2040.085	157.776	0.000	0	0.006	1.413	None
(ID10891 : ID9460)	52	10891	9460	0.163	2280.095	157.271	0.000	0	0.002	0.404	None
(ID9460 : ID3355)	52	9460	3355	4.017	2520.105	157.268	0.981	0	0.008	2.004	None
(ID3355 : ID28937)	52	3355	28937	4.492	2760.115	156.663	0.981	0	0.009	2.119	None
(ID28937 : ID35577)	52	28937	35577	8.811	3000.125	155.901	1.440	0	0.012	2.968	None
(ID35577 : ID22347)	52	35577	22347	6.551	3240.135	156.784	3.177	0	0.011	2.560	None
(ID22347 : ID25675)	52	22347	25675	1.366	3480.145	158.362	3.955	0	0.005	1.169	None
(ID25675 : ID33938)	52	25675	33938	1.341	3720.155	158.890	4.980	0	0.005	1.158	None
(ID33938 : ID24006)	52	33938	24006	2.090	3960.165	159.272	6.224	0	0.006	1.446	None
(ID24006 : ID19013)	52	24006	19013	10.774	4200.175	160.773	7.906	0	0.014	3.282	None
(ID19013 : ID27318)	52	19013	27318	0.931	4440.185	162.064	8.409	0	0.004	0.965	None
(ID27318 : ID20670)	52	27318	20670	14.560	4680.195	160.922	6.382	0	0.016	3.816	None
(ID20670 : ID32264)	52	20670	32264	2.203	4920.205	159.877	4.099	0	0.006	1.484	None
(ID32264 : ID30591)	52	32264	30591	2.379	5160.215	160.623	2.982	0	0.006	1.543	None
(ID30591 : ID37220)	52	30591	37220	9.936	5400.225	162.080	3.970	0	0.013	3.152	None
(ID37220 : ID40540)	52	37220	40540	12.734	5640.235	164.575	4.826	0	0.015	3.568	None
(ID40540 : ID38864)	52	40540	38864	8.838	5880.245	166.959	2.991	0	0.012	2.973	None
(ID38864 : ID54497)	52	38864	54497	25.617	6120.255	170.023	0.833	0	0.021	5.061	None
(ID54497 : ID49216)	52	54497	49216	1.467	6360.265	173.019	0.000	0	0.005	1.211	None
(ID49216 : ID45662)	52	49216	45662	1.997	6600.275	174.331	0.000	0	0.006	1.413	None
(ID45662 : ID42147)	52	45662	42147	4.076	6840.285	176.047	0.000	0	0.008	2.019	None
(ID42147 : ID50957)	52	42147	50957	2.225E-308	7080.295	177.056	0.000	0	0.000	0.000	None
(ID50957 : ID43889)	52	50957	43889	0.367	7320.305	176.754	0.000	0	0.003	0.606	None
(ID43889 : ID52716)	52	43889	52716	9.914	7560.315	177.404	1.253	0	0.013	3.149	None
(ID52716 : ID47391)	52	52716	47391	11.730	7800.325	179.523	1.253	0	0.014	3.425	None
(ID47391 : ID56167)	52	47391	56167	4.076	8040.335	181.700	0.000	0	0.008	2.019	None
(ID56167 : ID58053)	52	56167	58053	48.247	8280.345	180.990	3.018	0	0.029	6.946	None
(ID58053 : ID61790)	52	58053	61790	4.588	8520.355	179.748	5.076	0	0.009	2.142	None
(ID61790 : ID63626)	52	61790	63626	32.147	8760.365	182.173	2.059	0	0.024	5.670	None
(ID63626 : ID59863)	52	63626	59863	0.652	9000.375	184.526	0.000	0	0.003	0.808	None
(ID59863 : ID65527)	52	59863	65527	9.328	9240.385	183.635	0.810	0	0.013	3.054	None
(ID65527 : ID67417)	52	65527	67417	8.323	9480.395	183.534	0.810	0	0.012	2.885	None
(ID67417 : ID69364)	52	67417	69364	7.884	9720.405	185.910	0.757	0	0.012	2.808	None
(ID69364 : ID71257)	52	69364	71257	2.507	9960.415	187.324	0.757	0	0.007	1.583	None
(ID71257 : ID77183)	52	71257	77183	1.019	10200.425	188.059	0.000	0	0.004	1.009	None
(ID77183 : ID75189)	52	77183	75189	2.609	10440.435	189.372	0.000	0	0.007	1.615	None
(ID75189 : ID73203)	52	75189	73203	1.019	10680.445	190.684	0.000	0	0.004	1.009	None
(ID73203 : ID81112)	52	73203	81112	19.727	10920.455	193.409	0.000	0	0.019	4.442	None
(ID81112 : ID79143)	52	81112	79143	0.652	11160.465	195.226	0.000	0	0.003	0.808	None
(ID79143 : ID83108)	52	79143	83108	34.278	11400.475	197.750	0.000	0	0.024	5.855	None
(ID83108 : ID85622)	52	83108	85622	11.779	11640.485	202.393	0.000	0	0.014	3.432	None
(ID85622 : ID89029)	52	85622	89029	6.888	11880.495	205.422	0.000	0	0.011	2.625	None
(ID89029 : ID85074)	52	89029	85074	6.888	12120.505	208.046	0.000	0	0.011	2.625	None
(ID85074 : ID90977)	52	85074	90977	47.117	12360.515	212.791	0.000	0	0.029	6.864	None
(ID90977 : ID96917)	52	90977	96917	27.553	12600.525	218.847	0.000	0	0.022	5.249	None
(ID96917 : ID102880)	52	96917	102880	0.367	12840.535	221.775	0.000	0	0.003	0.606	None
(ID102880 : ID92953)	52	102880	92953	6.888	13080.545	223.390	0.000	0	0.011	2.625	None
(ID92953 : ID98899)	52	92953	98899	0.163	13320.555	224.500	0.000	0	0.002	0.404	None
(ID98899 : ID94956)	52	98899	94956	2.609	13560.565	225.106	0.000	0	0.007	1.615	None
(ID94956 : ID100918)	52	94956	100918	14.428	13800.575	226.640	1.755	0	0.016	3.798	None
(ID100918 : ID104855)	52	100918	104855	14.967	14040.585	228.900	2.332	0	0.016	3.869	None
(ID104855 : ID106826)	52	104855	106826	9.842	14280.595	231.764	1.986	0	0.013	3.137	None
(ID106826 : ID110783)	52	106826	110783	7.759	14520.605	234.233	3.619	0	0.012	2.785	None
(ID110783 : ID112770)	52	110783	112770	12.019	14760.615	236.519	5.719	0	0.014	3.467	None
(ID112770 : ID108834)	52	112770	108834	6.705	15000.625	238.566	7.950	0	0.011	2.589	None
(ID108834 : ID116697)	52	108834	116697	7.086	15240.635	240.730	9.297	0	0.011	2.662	None
(ID116697 : ID114760)	52	116697	114760	17.666	15480.645	243.662	10.993	0	0.018	4.203	None
(ID114760 : ID120576)	52	114760	120576	20.028	15720.655	245.574	10.048	0	0.019	4.475	None
(ID120576 : ID124527)	52	120576	124527	20.588	15960.665	248.048	8.251	0	0.019	4.537	None
(ID124527 : ID122560)	52	124527	122560	23.377	16200.675	252.520	9.577	0	0.020	4.835	None
(ID122560 : ID118677)	52	122560	118677	43.702	16440.685	255.492	13.700	0	0.028	6.611	None
(ID118677 : ID128473)	52	118677	128473	12.093	16680.695	257.290	18.295	0	0.014	3.478	None
(ID128473 : ID126555)	52	128473	126555	17.773	16920.705	260.187	20.716	0	0.018	4.216	None
(ID126555 : ID130435)	52	126555	130435	3.774	17160.715	262.777	22.368	0	0.008	1.943	None
(ID130435 : ID132372)	52	130435	132372	2.281	17400.725	264.227	23.283	0	0.006	1.510	None
(ID132372 : ID138046)	52	132372	138046	1.451	17640.735	265.511	23.674	0	0.005	1.204	None
(ID138046 : ID134297)	52	138046	134297	13.340	17880.745	266.858	25.416	0	0.015	3.652	None
(ID134297 : ID136208)	52	134297	136208	6.505	18120.755	268.289	28.159	0	0.011	2.551	None
(ID136208 : ID139968)	52	136208	139968	17.379	18360.765	266.887	29.204	0	0.017	4.169	None
(ID139968 : ID150558)	52	139968	150558	69.420	18600.775	263.605	33.162	0	0.035	8.332	None
(ID150558 : ID152392)	52	150558	152392	10.988	18840.785	262.433	38.809	0	0.014	3.315	None
(ID152392 : ID141878)	52	152392	141878	0.551	19080.795	262.659	40.154	0	0.003	0.742	None
(ID141878 : ID154186)	52	141878	154186	3.035	19320.805	263.488	40.445	0	0.007	1.742	None
(ID154186 : ID143663)	52	154186	143663	20.902	19560.815	266.375	41.399	0	0.019	4.572	None
(ID143663 : ID145408)	52	143663	145408	9.912	19800.825	269.609	42.985	0	0.013	3.148	None
(ID145408 : ID147165)	52	145408	147165	10.870	20040.835	272.179	44.637	0	0.014	3.297	None
(ID147165 : ID148881)	52	147165	148881	4.382	20280.845	273.664	46.094	0	0.009	2.093	None
(ID148881 : ID159241)	52	148881	159241	2.331	20520.855	274.011	47.747	0	0.006	1.527	None
(ID159241 : ID155964)	52	159241	155964	4.077	20760.865	275.375	48.801	0	0.008	2.019	None
(ID155964 : ID157615)	52	155964	157615	26.203	21000.875	278.583	50.365	0	0.021	5.119	None
(ID157615 : ID160882)	52	157615	160882	10.022	21240.885	280.045	50.145	0	0.013	3.166	None
(ID160882 : ID167047)	52	160882	167047	41.095	21480.895	278.200	45.759	0	0.027	6.411	None
(ID167047 : ID162450)	52	167047	162450	9.721	21720.905	278.702	42.315	0	0.013	3.118	None
(ID162450 : ID168650)	52	162450	168650	10.351	21960.915	281.713	41.345	0	0.013	3.217	None
(ID168650 : ID171689)	52	168650	171689	2.639	22200.925	284.006	40.582	0	0.007	1.625	None
(ID171689 : ID164021)	52	171689	164021	14.950	22440.935	286.701	40.714	0	0.016	3.867	None
(ID164021 : ID165526)	52	164021	165526	22.808	22680.945	290.691	42.205	0	0.020	4.776	None
(ID165526 : ID170203)	52	165526	170203	0.869	22920.955	292.789	42.907	0	0.004	0.932	None
(ID170203 : ID173211)	52	170203	173211	0.989	23160.965	293.261	42.246	0	0.004	0.995	None
(ID173211 : ID174683)	52	173211	174683	10.654	23400.975	292.089	41.967	0	0.014	3.264	None
(ID174683 : ID176126)	52	174683	176126	1.888	23640.985	291.145	41.917	0	0.006	1.374	None
(ID176126 : ID177553)	52	176126	177553	2.040	23880.995	291.573	41.285	0	0.006	1.428	None
(ID177553 : ID178972)	52	177553	178972	11.525	24121.005	289.629	40.421	0	0.014	3.395	None
(ID178972 : ID181745)	52	178972	181745	32.582	24361.015	290.470	38.896	0	0.024	5.708	None
(ID181745 : ID180368)	52	181745	180368	0.110	24601.025	292.851	37.490	0	0.001	0.331	None
(ID180368 : ID183127)	52	180368	183127	2.448	24841.035	292.529	36.649	0	0.007	1.564	None
(ID183127 : ID185858)	52	183127	185858	0.628	25081.045	292.157	35.542	0	0.003	0.792	None
(ID185858 : ID191282)	52	185858	191282	11.163	25321.055	291.712	33.546	0	0.014	3.341	None
(ID191282 : ID189910)	52	191282	189910	10.652	25561.065	293.091	31.773	0	0.014	3.264	None
(ID189910 : ID184484)	52	189910	184484	1.261	25801.075	294.299	31.278	0	0.005	1.123	None
(ID184484 : ID187206)	52	184484	187206	30.512	26041.085	293.504	28.168	0	0.023	5.524	None
(ID187206 : ID192608)	52	187206	192608	2.038	26281.095	292.482	25.734	0	0.006	1.428	None
(ID192608 : ID188558)	52	192608	188558	2.976	26521.105	292.111	25.219	0	0.007	1.725	None
(ID188558 : ID193951)	52	188558	193951	4.738	26761.115	292.060	23.364	0	0.009	2.177	None
(ID193951 : ID195259)	52	193951	195259	4.443	27001.125	292.771	22.138	0	0.009	2.108	None
(ID195259 : ID196531)	52	195259	196531	6.620	27241.135	293.392	20.733	0	0.011	2.573	None
(ID196531 : ID197835)	52	196531	197835	16.098	27481.145	292.701	17.529	0	0.017	4.012	None
(ID197835 : ID200407)	52	197835	200407	7.430	27721.155	292.152	14.207	0	0.011	2.726	None
(ID200407 : ID201697)	52	200407	201697	10.193	27961.165	292.415	11.369	0	0.013	3.193	None
(ID201697 : ID202991)	52	201697	202991	3.268	28201.175	293.683	10.397	0	0.008	1.808	None
(ID202991 : ID199130)	52	202991	199130	14.623	28441.185	292.560	10.460	0	0.016	3.824	None
(ID8597 : ID17539)	53	8597	17539	4.269	120.005	116.461	162.275	0	0.009	2.066	None
(ID17539 : ID2095)	53	17539	2095	1.530	360.015	116.279	163.822	0	0.005	1.237	None
(ID2095 : ID15270)	53	2095	15270	3.125	600.025	117.301	164.730	0	0.007	1.768	None
(ID15270 : ID3105)	53	15270	3105	3.226	840.035	118.736	165.709	0	0.007	1.796	None
(ID3105 : ID5358)	53	3105	5358	2.685	1080.045	118.803	166.979	0	0.007	1.638	None
(ID5358 : ID10400)	53	5358	10400	0.931	1320.055	117.856	167.857	0	0.004	0.965	None
(ID10400 : ID3352)	53	10400	3352	6.439	1560.065	118.707	168.319	0	0.011	2.538	None
(ID3352 : ID13298)	53	3352	13298	8.095	1800.075	120.855	169.621	0	0.012	2.845	None
(ID13298 : ID17475)	53	13298	17475	1.488	2040.085	121.349	171.186	0	0.005	1.220	None
(ID17475 : ID12732)	53	17475	12732	0.085	2280.095	120.842	171.746	0	0.001	0.292	None
(ID12732 : ID7108)	53	12732	7108	0.752	2520.105	120.441	172.165	0	0.004	0.867	None
(ID7108 : ID29816)	53	7108	29816	0.502	2760.115	119.877	172.251	0	0.003	0.708	None
(ID29816 : ID36443)	53	29816	36443	2.918	3000.125	119.941	172.807	0	0.007	1.708	None
(ID36443 : ID23210)	53	36443	23210	1.960	3240.135	120.749	174.107	0	0.006	1.400	None
(ID23210 : ID26515)	53	23210	26515	0.572	3480.145	121.598	174.682	0	0.003	0.756	None
(ID26515 : ID34790)	53	26515	34790	2.987	3720.155	122.492	175.432	0	0.007	1.728	None
(ID34790 : ID24860)	53	34790	24860	0.430	3960.165	123.048	175.796	0	0.003	0.656	None
(ID24860 : ID19845)	53	24860	19845	1.202	4200.175	123.611	175.616	0	0.005	1.096	None
(ID19845 : ID28137)	53	19845	28137	0.678	4440.185	124.323	176.130	0	0.003	0.823	None
(ID28137 : ID21518)	53	28137	21518	0.588	4680.195	124.856	176.656	0	0.003	0.767	None
(ID21518 : ID33117)	53	21518	33117	9.737	4920.205	126.297	177.928	0	0.013	3.120	None
(ID33117 : ID31438)	53	33117	31438	0.793	5160.215	127.677	179.382	0	0.004	0.890	None
(ID31438 : ID38050)	53	31438	38050	25.465	5400.225	125.454	179.483	0	0.021	5.046	None
(ID5583 : ID16055)	54	5583	16055	3.508	120.005	562.293	6.737	0	0.008	1.873	None
(ID16055 : ID48)	54	16055	48	0.366	360.015	561.440	5.858	0	0.003	0.605	None
(ID48 : ID14070)	54	48	14070	0.125	600.025	561.416	5.465	0	0.001	0.354	None
(ID14070 : ID459)	54	14070	459	9.537	840.035	559.996	5.406	0	0.013	3.088	None
(ID459 : ID93)	54	459	93	2.231	1080.045	557.765	5.762	0	0.006	1.494	None
(ID93 : ID9576)	54	93	9576	2.103	1320.055	556.995	5.330	0	0.006	1.450	None
(ID9576 : ID317)	54	9576	317	1.406	1560.065	556.882	4.018	0	0.005	1.186	None
(ID317 : ID10985)	54	317	10985	0.521	1800.075	556.581	3.667	0	0.003	0.722	None
(ID10985 : ID10974)	54	10985	10974	0.661	2040.085	556.014	3.630	0	0.003	0.813	None
(ID10974 : ID9481)	54	10974	9481	1.428	2280.095	556.079	2.878	0	0.005	1.195	None
(ID9481 : ID3347)	54	9481	3347	0.263	2520.105	556.580	2.187	0	0.002	0.513	None
(ID9282 : ID18662)	55	9282	18662	12.945	120.005	505.996	280.817	0	0.015	3.598	None
(ID18662 : ID4144)	55	18662	4144	1.433	360.015	505.172	282.913	0	0.005	1.197	None
(ID4144 : ID15867)	55	4144	15867	2.914	600.025	504.502	283.745	0	0.007	1.707	None
(ID15867 : ID5800)	55	15867	5800	31.328	840.035	502.420	286.491	0	0.023	5.597	None
(ID5800 : ID7942)	55	5800	7942	15.823	1080.045	499.312	289.738	0	0.017	3.978	None
(ID7942 : ID11292)	55	7942	11292	0.058	1320.055	497.367	290.550	0	0.001	0.242	None
(ID11292 : ID5269)	55	11292	5269	7.321	1560.065	497.042	291.948	0	0.011	2.706	None
(ID5269 : ID14603)	55	5269	14603	3.484	1800.075	497.748	293.390	0	0.008	1.867	None
(ID14603 : ID18530)	55	14603	18530	0.823	2040.085	498.287	293.265	0	0.004	0.907	None
(ID18530 : ID13739)	55	18530	13739	4.750	2280.095	497.765	294.113	0	0.009	2.179	None
(ID13739 : ID8533)	55	13739	8533	0.187	2520.105	497.548	295.393	0	0.002	0.432	None
(ID8533 : ID30409)	55	8533	30409	14.056	2760.115	497.064	297.424	0	0.016	3.749	None
(ID30409 : ID37025)	55	30409	37025	0.114	3000.125	496.609	299.414	0	0.001	0.338	None
(ID37025 : ID23794)	55	37025	23794	8.599	3240.135	495.841	298.291	0	0.012	2.932	None
(ID23794 : ID27086)	55	23794	27086	1.991	3480.145	494.625	297.502	0	0.006	1.411	None
(ID27086 : ID35374)	55	27086	35374	7.684	3720.155	495.370	298.593	0	0.012	2.772	None
(ID35374 : ID25466)	55	35374	25466	10.744	3960.165	496.808	300.821	0	0.014	3.278	None
(ID25466 : ID20462)	55	25466	20462	7.714	4200.175	496.552	303.764	0	0.012	2.777	None
(ID20462 : ID28765)	55	20462	28765	10.285	4440.185	497.133	306.313	0	0.013	3.207	None
(ID28765 : ID22133)	55	28765	22133	3.967	4680.195	497.428	306.868	0	0.008	1.992	None
(ID22133 : ID33734)	55	22133	33734	26.475	4920.205	498.853	307.596	0	0.021	5.145	None
(ID33734 : ID32063)	55	33734	32063	2.227	5160.215	500.914	309.742	0	0.006	1.492	None
(ID32063 : ID38665)	55	32063	38665	4.689	5400.225	500.250	311.403	0	0.009	2.165	None
(ID38665 : ID41972)	55	38665	41972	3.021	5640.235	499.781	313.186	0	0.007	1.738	None
(ID41972 : ID40330)	55	41972	40330	13.078	5880.245	498.783	315.486	0	0.015	3.616	None
(ID40330 : ID55984)	55	40330	55984	24.121	6120.255	495.770	318.460	0	0.020	4.911	None
(ID8662 : ID17593)	56	8662	17593	0.081	120.005	408.266	167.716	0	0.001	0.284	None
(ID17593 : ID2098)	56	17593	2098	11.502	360.015	408.946	166.075	0	0.014	3.391	None
(ID2098 : ID15283)	56	2098	15283	10.664	600.025	409.058	166.043	0	0.014	3.266	None
(ID15283 : ID3139)	56	15283	3139	5.256	840.035	407.605	168.138	0	0.010	2.293	None
(ID3139 : ID5377)	56	3139	5377	2.661	1080.045	405.963	169.188	0	0.007	1.631	None
(ID5377 : ID10415)	56	5377	10415	3.310	1320.055	404.565	170.191	0	0.008	1.819	None
(ID10415 : ID3421)	56	10415	3421	0.875	1560.065	403.877	171.124	0	0.004	0.936	None
(ID3421 : ID13328)	56	3421	13328	8.718	1800.075	405.289	172.235	0	0.012	2.953	None
(ID13328 : ID17502)	56	13328	17502	3.861	2040.085	407.225	173.656	0	0.008	1.965	None
(ID17502 : ID12762)	56	17502	12762	5.092	2280.095	408.965	174.459	0	0.009	2.257	None
(ID12762 : ID7116)	56	12762	7116	0.335	2520.105	409.845	174.344	0	0.002	0.579	None
(ID7116 : ID29825)	56	7116	29825	4.462	2760.115	410.654	174.207	0	0.009	2.112	None
(ID29825 : ID36451)	56	29825	36451	1.748	3000.125	411.312	174.748	0	0.006	1.322	None
(ID36451 : ID23215)	56	36451	23215	5.504	3240.135	412.086	175.348	0	0.010	2.346	None
(ID23215 : ID26518)	56	23215	26518	1.276	3480.145	413.692	175.780	0	0.005	1.130	None
(ID26518 : ID34791)	56	26518	34791	3.056	3720.155	413.257	176.054	0	0.007	1.748	None
(ID34791 : ID24858)	56	34791	24858	3.820	3960.165	411.511	175.535	0	0.008	1.954	None
(ID24858 : ID19847)	56	24858	19847	1.823	4200.175	410.315	175.698	0	0.006	1.350	None
(ID19847 : ID28139)	56	19847	28139	2.108	4440.185	410.674	176.550	0	0.006	1.452	None
(ID28139 : ID21525)	56	28139	21525	0.669	4680.195	411.220	177.194	0	0.003	0.818	None
(ID21525 : ID33114)	56	21525	33114	1.024	4920.205	410.630	177.798	0	0.004	1.012	None
(ID33114 : ID31437)	56	33114	31437	1.173	5160.215	409.949	178.508	0	0.005	1.083	None
(ID31437 : ID38057)	56	31437	38057	6.027	5400.225	408.686	179.655	0	0.010	2.455	None
(ID38057 : ID41344)	56	38057	41344	0.716	5640.235	407.419	179.953	0	0.004	0.846	None
(ID41344 : ID39698)	56	41344	39698	2.482	5880.245	406.403	179.572	0	0.007	1.576	None
(ID39698 : ID55344)	56	39698	55344	3.133	6120.255	404.915	179.005	0	0.007	1.770	None
(ID55344 : ID50112)	56	55344	50112	0.363	6360.265	403.914	178.466	0	0.003	0.602	None
(ID50112 : ID46544)	56	50112	46544	1.279	6600.275	403.057	178.365	0	0.005	1.131	None
(ID46544 : ID43031)	56	46544	43031	0.423	6840.285	402.632	178.559	0	0.003	0.650	None
(ID43031 : ID51828)	56	43031	51828	2.593	7080.295	401.957	178.833	0	0.007	1.610	None
(ID51828 : ID44771)	56	51828	44771	2.320	7320.305	400.446	178.524	0	0.006	1.523	None
(ID44771 : ID53588)	56	44771	53588	1.273	7560.315	400.221	177.947	0	0.005	1.128	None
(ID53588 : ID48284)	56	53588	48284	0.101	7800.325	400.605	177.528	0	0.001	0.318	None
(ID48284 : ID57066)	56	48284	57066	3.103	8040.335	400.298	176.548	0	0.007	1.761	None
(ID57066 : ID58902)	56	57066	58902	4.501	8280.345	400.775	174.884	0	0.009	2.121	None
(ID58902 : ID62657)	56	58902	62657	0.325	8520.355	401.181	174.126	0	0.002	0.570	None
(ID62657 : ID64532)	56	62657	64532	7.278	8760.365	402.222	174.449	0	0.011	2.698	None
(ID64532 : ID60782)	56	64532	60782	32.591	9000.375	400.736	175.240	0	0.024	5.709	None
(ID60782 : ID66405)	56	60782	66405	9.318	9240.385	398.240	174.263	0	0.013	3.053	None
(ID66405 : ID68333)	56	66405	68333	8.303	9480.395	397.421	173.662	0	0.012	2.881	None
(ID68333 : ID70253)	56	68333	70253	17.303	9720.405	394.365	175.342	0	0.017	4.160	None
(ID516 : ID16056)	57	516	16056	0.288	120.005	339.813	6.394	0	0.002	0.537	None
(ID16056 : ID51)	57	16056	51	0.985	360.015	339.119	6.168	0	0.004	0.993	None
(ID51 : ID14066)	57	51	14066	1.571	600.025	338.135	5.731	0	0.005	1.254	None
(ID14066 : ID418)	57	14066	418	25.787	840.035	335.205	4.640	0	0.021	5.078	None
(ID418 : ID64)	57	418	64	1.979	1080.045	332.072	3.817	0	0.006	1.407	None
(ID64 : ID9571)	57	64	9571	0.030	1320.055	331.312	3.638	0	7.228E-4	0.173	None
(ID9571 : ID301)	57	9571	301	13.051	1560.065	331.474	1.792	0	0.015	3.613	None
(ID301 : ID10982)	57	301	10982	20.619	1800.075	333.042	1.833	0	0.019	4.541	None
(ID10982 : ID10919)	57	10982	10919	13.447	2040.085	334.355	1.833	0	0.015	3.667	None
(ID10919 : ID9467)	57	10919	9467	1.997	2280.095	335.034	0.000	0	0.006	1.413	None
(ID9283 : ID18656)	58	9283	18656	2.860	120.005	83.719	280.076	0	0.007	1.691	None
(ID18656 : ID4148)	58	18656	4148	10.667	360.015	83.022	282.356	0	0.014	3.266	None
(ID4148 : ID15873)	58	4148	15873	9.383	600.025	83.475	285.383	0	0.013	3.063	None
(ID15873 : ID5796)	58	15873	5796	11.905	840.035	85.489	287.796	0	0.014	3.450	None
(ID5796 : ID7947)	58	5796	7947	5.849	1080.045	86.704	290.003	0	0.010	2.418	None
(ID7947 : ID11323)	58	7947	11323	8.163	1320.055	86.856	292.587	0	0.012	2.857	None
(ID11323 : ID5279)	58	11323	5279	2.732	1560.065	87.073	294.793	0	0.007	1.653	None
(ID8604 : ID17552)	59	8604	17552	6.298	120.005	66.274	163.381	0	0.010	2.509	None
(ID17552 : ID2101)	59	17552	2101	6.524	360.015	67.587	165.124	0	0.011	2.554	None
(ID2101 : ID15276)	59	2101	15276	1.196	600.025	69.001	166.113	0	0.005	1.094	None
(ID15276 : ID3155)	59	15276	3155	8.323	840.035	69.227	168.048	0	0.012	2.885	None
(ID8614 : ID17545)	60	8614	17545	2.449	120.005	133.692	163.483	0	0.007	1.565	None
(ID17545 : ID2104)	60	17545	2104	5.078	360.015	133.616	164.593	0	0.009	2.254	None
(ID2104 : ID15271)	60	2104	15271	0.216	600.025	134.517	165.430	0	0.002	0.465	None
(ID15271 : ID3118)	60	15271	3118	3.001	840.035	134.063	165.907	0	0.007	1.732	None
(ID3118 : ID5365)	60	3118	5365	5.190	1080.045	132.748	167.390	0	0.009	2.278	None
(ID5365 : ID10409)	60	5365	10409	4.435	1320.055	131.418	169.127	0	0.009	2.106	None
(ID10409 : ID3414)	60	10409	3414	2.862	1560.065	131.208	170.614	0	0.007	1.692	None
(ID3414 : ID13330)	60	3414	13330	9.382	1800.075	132.947	172.184	0	0.013	3.063	None
(ID13330 : ID17510)	60	13330	17510	4.269	2040.085	133.654	173.935	0	0.009	2.066	None
(ID17510 : ID12767)	60	17510	12767	1.797	2280.095	132.435	174.794	0	0.006	1.340	None
(ID12767 : ID7123)	60	12767	7123	0.893	2520.105	131.485	175.159	0	0.004	0.945	None
(ID7123 : ID29828)	60	7123	29828	0.428	2760.115	130.898	175.428	0	0.003	0.654	None
(ID29828 : ID36459)	60	29828	36459	1.703	3000.125	130.876	175.902	0	0.005	1.305	None
(ID36459 : ID23230)	60	36459	23230	2.053	3240.135	131.599	177.056	0	0.006	1.433	None
(ID23230 : ID26534)	60	23230	26534	0.945	3480.145	132.468	177.849	0	0.004	0.972	None
(ID26534 : ID34801)	60	26534	34801	0.172	3720.155	132.816	178.265	0	0.002	0.415	None
(ID34801 : ID24870)	60	34801	24870	0.706	3960.165	132.319	178.397	0	0.003	0.840	None
(ID24870 : ID19855)	60	24870	19855	3.300	4200.175	132.794	178.512	0	0.008	1.817	None
(ID19855 : ID28148)	60	19855	28148	2.440	4440.185	134.365	179.071	0	0.007	1.562	None
(ID28148 : ID21542)	60	28148	21542	3.024	4680.195	135.347	180.271	0	0.007	1.739	None
(ID21542 : ID33139)	60	21542	33139	2.572	4920.205	136.345	181.485	0	0.007	1.604	None
(ID33139 : ID31464)	60	33139	31464	3.266	5160.215	137.645	182.556	0	0.008	1.807	None
(ID31464 : ID38080)	60	31464	38080	0.628	5400.225	138.456	183.566	0	0.003	0.792	None
(ID38080 : ID41361)	60	38080	41361	1.392	5640.235	138.868	183.351	0	0.005	1.180	None
(ID41361 : ID39710)	60	41361	39710	5.164	5880.245	140.210	182.812	0	0.009	2.272	None
(ID39710 : ID55375)	60	39710	55375	8.894	6120.255	142.571	183.676	0	0.012	2.982	None
(ID55375 : ID50145)	60	55375	50145	4.248	6360.265	144.823	184.441	0	0.009	2.061	None
(ID50145 : ID46572)	60	50145	46572	1.845	6600.275	146.529	184.384	0	0.006	1.358	None
(ID46572 : ID43060)	60	46572	43060	0.371	6840.285	147.446	184.599	0	0.003	0.609	None
(ID43060 : ID51864)	60	43060	51864	1.201	7080.295	147.703	185.336	0	0.005	1.096	None
(ID51864 : ID44823)	60	51864	44823	3.976	7320.305	148.195	186.761	0	0.008	1.994	None
(ID44823 : ID53648)	60	44823	53648	11.076	7560.315	150.308	187.932	0	0.014	3.328	None
(ID53648 : ID48347)	60	53648	48347	7.008	7800.325	153.269	188.253	0	0.011	2.647	None
(ID48347 : ID57138)	60	48347	57138	8.280	8040.335	156.028	188.188	0	0.012	2.877	None
(ID57138 : ID58992)	60	57138	58992	21.967	8280.345	159.778	188.467	0	0.020	4.687	None
(ID58992 : ID62747)	60	58992	62747	2.137	8520.355	162.814	188.951	0	0.006	1.462	None
(ID62747 : ID64613)	60	62747	64613	8.289	8760.365	164.908	188.629	0	0.012	2.879	None
(ID64613 : ID60847)	60	64613	60847	0.544	9000.375	166.186	187.838	0	0.003	0.737	None
(ID60847 : ID66491)	60	60847	66491	26.938	9240.385	168.685	187.408	0	0.022	5.190	None
(ID66491 : ID68410)	60	66491	68410	3.774	9480.395	172.110	187.839	0	0.008	1.943	None
(ID68410 : ID70324)	60	68410	70324	2.690	9720.405	173.758	188.407	0	0.007	1.640	None
(ID70324 : ID72247)	60	70324	72247	12.984	9960.415	176.118	189.403	0	0.015	3.603	None
(ID72247 : ID78175)	60	72247	78175	1.521	10200.425	177.063	190.488	0	0.005	1.233	None
(ID78175 : ID76177)	60	78175	76177	8.019	10440.435	177.858	190.383	0	0.012	2.832	None
(ID76177 : ID74192)	60	76177	74192	1.314	10680.445	179.823	190.117	0	0.005	1.146	None
(ID74192 : ID82112)	60	74192	82112	8.183	10920.455	181.673	190.755	0	0.012	2.861	None
(ID82112 : ID80121)	60	82112	80121	0.050	11160.465	182.885	191.490	0	9.314E-4	0.224	None
(ID80121 : ID84064)	60	80121	84064	22.410	11400.475	184.887	190.427	0	0.020	4.734	None
(ID84064 : ID87536)	60	84064	87536	9.217	11640.485	188.469	189.186	0	0.013	3.036	None
(ID87536 : ID89983)	60	87536	89983	17.734	11880.495	192.077	189.332	0	0.018	4.211	None
(ID89983 : ID86485)	60	89983	86485	2.999	12120.505	195.027	189.685	0	0.007	1.732	None
(ID86485 : ID91947)	60	86485	91947	4.672	12360.515	196.690	190.524	0	0.009	2.161	None
(ID91947 : ID97884)	60	91947	97884	28.082	12600.525	200.131	191.507	0	0.022	5.299	None
(ID97884 : ID103842)	60	97884	103842	2.293	12840.535	202.828	192.523	0	0.006	1.514	None
(ID103842 : ID93920)	60	103842	93920	14.901	13080.545	204.815	193.182	0	0.016	3.860	None
(ID93920 : ID99871)	60	93920	99871	1.900	13320.555	207.430	193.136	0	0.006	1.378	None
(ID99871 : ID95904)	60	99871	95904	2.745	13560.565	208.946	193.181	0	0.007	1.657	None
(ID505 : ID16052)	61	505	16052	0.278	120.005	84.742	5.924	0	0.002	0.527	None
(ID16052 : ID58)	61	16052	58	2.914	360.015	85.809	6.228	0	0.007	1.707	None
(ID58 : ID14073)	61	58	14073	2.519	600.025	87.349	6.217	0	0.007	1.587	None
(ID14073 : ID481)	61	14073	481	1.390	840.035	87.901	6.479	0	0.005	1.179	None
(ID481 : ID106)	61	481	106	3.244	1080.045	86.866	7.333	0	0.008	1.801	None
(ID106 : ID9593)	61	106	9593	1.776	1320.055	85.432	7.950	0	0.006	1.333	None
(ID9593 : ID1033)	61	9593	1033	2.167	1560.065	84.195	7.938	0	0.006	1.472	None
(ID1033 : ID11050)	61	1033	11050	3.290	1800.075	84.429	7.423	0	0.008	1.814	None
(ID11050 : ID11055)	61	11050	11055	0.848	2040.085	85.778	7.237	0	0.004	0.921	None
(ID11055 : ID9500)	61	11055	9500	0.289	2280.095	86.415	7.026	0	0.002	0.537	None
(ID9500 : ID3480)	61	9500	3480	0.364	2520.105	86.299	6.897	0	0.003	0.603	None
(ID3480 : ID28977)	61	3480	28977	3.180	2760.115	86.896	7.038	0	0.007	1.783	None
(ID28977 : ID35606)	61	28977	35606	6.837	3000.125	88.877	7.824	0	0.011	2.615	None
(ID35606 : ID22380)	61	35606	22380	1.556	3240.135	90.108	9.150	0	0.005	1.247	None
(ID22380 : ID25702)	61	22380	25702	2.087	3480.145	90.966	9.826	0	0.006	1.445	None
(ID25702 : ID33956)	61	25702	33956	0.793	3720.155	92.060	10.135	0	0.004	0.890	None
(ID33956 : ID24018)	61	33956	24018	0.615	3960.165	92.043	10.356	0	0.003	0.784	None
(ID24018 : ID19014)	61	24018	19014	1.622	4200.175	91.658	9.700	0	0.005	1.274	None
(ID19014 : ID27320)	61	19014	27320	3.340	4440.185	92.533	8.780	0	0.008	1.828	None
(ID27320 : ID20685)	61	27320	20685	0.473	4680.195	93.746	8.493	0	0.003	0.688	None
(ID20685 : ID32289)	61	20685	32289	4.937	4920.205	95.190	8.645	0	0.009	2.222	None
(ID32289 : ID30615)	61	32289	30615	7.457	5160.215	97.474	8.120	0	0.011	2.731	None
(ID30615 : ID37230)	61	30615	37230	5.160	5400.225	99.628	6.850	0	0.009	2.271	None
(ID8641 : ID17560)	62	8641	17560	0.745	120.005	593.767	165.335	0	0.004	0.863	None
(ID17560 : ID2107)	62	17560	2107	0.574	360.015	592.966	165.451	0	0.003	0.757	None
(ID2107 : ID15281)	62	2107	15281	4.702	600.025	591.927	166.382	0	0.009	2.168	None
(ID15281 : ID3142)	62	15281	3142	2.894	840.035	590.804	167.954	0	0.007	1.701	None
(ID3142 : ID5370)	62	3142	5370	12.140	1080.045	588.611	168.790	0	0.015	3.484	None
(ID5370 : ID10373)	62	5370	10373	25.930	1320.055	587.058	166.368	0	0.021	5.092	None
(ID10373 : ID3247)	62	10373	3247	0.778	1560.065	587.149	163.398	0	0.004	0.882	None
(ID3247 : ID13093)	62	3247	13093	1.136	1800.075	587.579	162.872	0	0.004	1.066	None
(ID13093 : ID17387)	62	13093	17387	1.487	2040.085	587.496	162.835	0	0.005	1.219	None
(ID17387 : ID12650)	62	17387	12650	0.021	2280.095	586.873	162.963	0	6.035E-4	0.145	None
(ID12650 : ID7061)	62	12650	7061	0.464	2520.105	586.776	163.365	0	0.003	0.681	None
(ID7061 : ID29769)	62	7061	29769	0.219	2760.115	586.478	163.613	0	0.002	0.468	None
(ID29769 : ID36392)	62	29769	36392	0.395	3000.125	586.109	163.806	0	0.003	0.629	None
(ID36392 : ID23155)	62	36392	23155	2.625	3240.135	585.181	164.310	0	0.007	1.620	None
(ID23155 : ID26456)	62	23155	26456	0.203	3480.145	584.625	164.496	0	0.002	0.450	None
(ID26456 : ID34724)	62	26456	34724	0.194	3720.155	584.668	164.583	0	0.002	0.441	None
(ID34724 : ID24797)	62	34724	24797	6.411	3960.165	583.267	165.040	0	0.011	2.532	None
(ID24797 : ID19778)	62	24797	19778	0.440	4200.175	582.345	165.507	0	0.003	0.663	None
(ID19778 : ID28059)	62	19778	28059	5.452	4440.185	583.732	165.216	0	0.010	2.335	None
(ID28059 : ID21458)	62	28059	21458	4.773	4680.195	584.031	165.545	0	0.009	2.185	None
(ID21458 : ID33046)	62	21458	33046	1.401	4920.205	582.654	166.309	0	0.005	1.184	None
(ID33046 : ID31363)	62	33046	31363	0.211	5160.215	582.290	166.338	0	0.002	0.459	None
(ID31363 : ID37979)	62	31363	37979	3.665	5400.225	581.564	166.430	0	0.008	1.914	None
(ID5591 : ID16057)	63	5591	16057	0.632	120.005	122.210	7.151	0	0.003	0.795	None
(ID16057 : ID60)	63	16057	60	0.150	360.015	122.339	6.688	0	0.002	0.387	None
(ID60 : ID14059)	63	60	14059	7.199	600.025	123.434	5.637	0	0.011	2.683	None
(ID14059 : ID422)	63	14059	422	0.494	840.035	124.138	4.374	0	0.003	0.703	None
(ID422 : ID79)	63	422	79	4.394	1080.045	122.890	4.231	0	0.009	2.096	None
(ID79 : ID9580)	63	79	9580	3.128	1320.055	121.177	4.943	0	0.007	1.769	None
(ID9580 : ID1021)	63	9580	1021	0.258	1560.065	120.695	5.682	0	0.002	0.508	None
(ID1021 : ID11060)	63	1021	11060	3.891	1800.075	121.293	6.747	0	0.008	1.973	None
(ID11060 : ID11090)	63	11060	11090	2.806	2040.085	122.271	8.258	0	0.007	1.675	None
(ID11090 : ID9508)	63	11090	9508	0.352	2280.095	122.876	8.576	0	0.002	0.593	None
(ID9508 : ID3501)	63	9508	3501	2.850	2520.105	122.073	8.393	0	0.007	1.688	None
(ID3501 : ID28998)	63	3501	28998	1.554	2760.115	121.200	9.127	0	0.005	1.247	None
(ID28998 : ID35619)	63	28998	35619	2.402	3000.125	121.862	10.085	0	0.006	1.550	None
(ID35619 : ID22391)	63	35619	22391	2.385	3240.135	123.191	10.866	0	0.006	1.544	None
(ID22391 : ID25706)	63	22391	25706	0.423	3480.145	123.814	10.988	0	0.003	0.650	None
(ID25706 : ID33959)	63	25706	33959	1.074	3720.155	123.470	11.057	0	0.004	1.036	None
(ID33959 : ID24021)	63	33959	24021	0.130	3960.165	122.965	11.515	0	0.002	0.361	None
(ID24021 : ID19020)	63	24021	19020	0.492	4200.175	123.143	11.528	0	0.003	0.701	None
(ID19020 : ID27328)	63	19020	27328	4.114	4440.185	124.445	11.135	0	0.008	2.028	None
(ID27328 : ID20689)	63	27328	20689	1.590	4680.195	125.267	10.177	0	0.005	1.261	None
(ID20689 : ID32288)	63	20689	32288	2.037	4920.205	125.545	8.977	0	0.006	1.427	None
(ID32288 : ID30617)	63	32288	30617	0.915	5160.215	126.432	8.441	0	0.004	0.957	None
(ID30617 : ID37237)	63	30617	37237	1.453	5400.225	127.476	8.692	0	0.005	1.205	None
(ID8602 : ID17543)	64	8602	17543	4.132	120.005	95.489	162.872	0	0.008	2.033	None
(ID17543 : ID2110)	64	17543	2110	12.655	360.015	97.397	164.878	0	0.015	3.557	None
(ID2110 : ID15278)	64	2110	15278	2.378	600.025	99.419	166.416	0	0.006	1.542	None
(ID15278 : ID3162)	64	15278	3162	11.234	840.035	100.813	168.311	0	0.014	3.352	None
(ID3162 : ID5378)	64	3162	5378	0.395	1080.045	101.677	170.104	0	0.003	0.628	None
(ID5378 : ID10426)	64	5378	10426	6.037	1320.055	101.075	171.368	0	0.010	2.457	None
(ID10426 : ID3435)	64	10426	3435	0.372	1560.065	100.463	172.627	0	0.003	0.610	None
(ID3435 : ID13357)	64	3435	13357	8.575	1800.075	101.759	173.786	0	0.012	2.928	None
(ID13357 : ID17534)	64	13357	17534	4.313	2040.085	102.350	175.530	0	0.009	2.077	None
(ID17534 : ID12771)	64	17534	12771	1.512	2280.095	102.051	175.845	0	0.005	1.230	None
(ID12771 : ID7126)	64	12771	7126	0.802	2520.105	102.550	175.688	0	0.004	0.896	None
(ID7126 : ID29837)	64	7126	29837	0.994	2760.115	103.210	176.311	0	0.004	0.997	None
(ID29837 : ID36470)	64	29837	36470	0.994	3000.125	103.785	177.023	0	0.004	0.997	None
(ID36470 : ID23244)	64	36470	23244	8.497	3240.135	105.104	178.352	0	0.012	2.915	None
(ID23244 : ID26553)	64	23244	26553	0.999	3480.145	106.432	179.680	0	0.004	1.000	None
(ID26553 : ID34822)	64	26553	34822	0.937	3720.155	106.285	180.548	0	0.004	0.968	None
(ID34822 : ID24889)	64	34822	24889	0.054	3960.165	106.063	180.841	0	9.715E-4	0.233	None
(ID24889 : ID19866)	64	24889	19866	0.934	4200.175	105.897	180.321	0	0.004	0.967	None
(ID19866 : ID28158)	64	19866	28158	5.444	4440.185	106.792	180.194	0	0.010	2.333	None
(ID28158 : ID21541)	64	28158	21541	0.326	4680.195	107.912	180.775	0	0.002	0.571	None
(ID21541 : ID33135)	64	21541	33135	1.131	4920.205	108.400	181.251	0	0.004	1.064	None
(ID33135 : ID31453)	64	33135	31453	0.022	5160.215	108.824	181.426	0	6.219E-4	0.149	None
(ID31453 : ID38071)	64	31453	38071	2.577	5400.225	108.710	182.213	0	0.007	1.605	None
(ID38071 : ID41370)	64	38071	41370	4.085	5640.235	109.397	183.717	0	0.008	2.021	None
(ID41370 : ID39736)	64	41370	39736	8.847	5880.245	111.266	185.371	0	0.012	2.974	None
(ID39736 : ID55397)	64	39736	55397	11.447	6120.255	113.840	187.225	0	0.014	3.383	None
(ID55397 : ID50168)	64	55397	50168	3.824	6360.265	116.248	188.169	0	0.008	1.956	None
(ID50168 : ID46600)	64	50168	46600	2.543	6600.275	117.986	188.450	0	0.007	1.595	None
(ID46600 : ID43093)	64	46600	43093	2.534	6840.285	119.222	189.327	0	0.007	1.592	None
(ID43093 : ID51891)	64	43093	51891	2.768	7080.295	120.417	190.382	0	0.007	1.664	None
(ID51891 : ID44851)	64	51891	44851	6.412	7320.305	122.110	191.610	0	0.011	2.532	None
(ID44851 : ID53675)	64	44851	53675	12.711	7560.315	124.782	192.958	0	0.015	3.565	None
(ID53675 : ID48381)	64	53675	48381	10.366	7800.325	128.017	193.979	0	0.013	3.220	None
(ID48381 : ID57175)	64	48381	57175	11.118	8040.335	131.212	194.621	0	0.014	3.334	None
(ID57175 : ID59018)	64	57175	59018	13.650	8280.345	134.707	194.568	0	0.015	3.695	None
(ID59018 : ID62767)	64	59018	62767	3.529	8520.355	137.228	193.714	0	0.008	1.879	None
(ID62767 : ID64631)	64	62767	64631	17.463	8760.365	139.882	192.371	0	0.017	4.179	None
(ID64631 : ID60871)	64	64631	60871	1.068	9000.375	141.605	191.216	0	0.004	1.033	None
(ID60871 : ID66512)	64	60871	66512	31.852	9240.385	144.179	190.898	0	0.024	5.644	None
(ID66512 : ID68431)	64	66512	68431	8.694	9480.395	148.461	191.210	0	0.012	2.949	None
(ID68431 : ID70349)	64	68431	70349	2.932	9720.405	150.512	192.009	0	0.007	1.712	None
(ID70349 : ID72266)	64	70349	72266	13.863	9960.415	152.858	193.241	0	0.016	3.723	None
(ID72266 : ID78191)	64	72266	78191	2.963	10200.425	155.251	193.267	0	0.007	1.721	None
(ID78191 : ID76196)	64	78191	76196	5.967	10440.435	157.098	192.554	0	0.010	2.443	None
(ID76196 : ID74208)	64	76196	74208	3.024	10680.445	159.182	192.447	0	0.007	1.739	None
(ID74208 : ID82121)	64	74208	82121	11.994	10920.455	161.778	192.601	0	0.014	3.463	None
(ID82121 : ID80137)	64	82121	80137	1.558	11160.465	164.028	193.070	0	0.005	1.248	None
(ID80137 : ID84086)	64	80137	84086	29.100	11400.475	167.214	192.979	0	0.022	5.394	None
(ID84086 : ID87582)	64	84086	87582	7.249	11640.485	171.216	192.680	0	0.011	2.692	None
(ID87582 : ID89995)	64	87582	89995	11.585	11880.495	174.240	192.569	0	0.014	3.404	None
(ID89995 : ID86507)	64	89995	86507	4.494	12120.505	176.953	192.070	0	0.009	2.120	None
(ID86507 : ID91949)	64	86507	91949	4.838	12360.515	179.081	191.839	0	0.009	2.199	None
(ID91949 : ID97893)	64	91949	97893	27.303	12600.525	182.690	192.592	0	0.022	5.225	None
(ID97893 : ID103847)	64	97893	103847	2.776	12840.535	185.910	193.754	0	0.007	1.666	None
(ID103847 : ID93924)	64	103847	93924	8.849	13080.545	188.100	194.040	0	0.012	2.975	None
(ID93924 : ID99885)	64	93924	99885	5.439	13320.555	190.338	194.776	0	0.010	2.332	None
(ID99885 : ID95924)	64	99885	95924	1.444	13560.565	191.688	195.772	0	0.005	1.202	None
(ID95924 : ID101876)	64	95924	101876	19.241	13800.575	194.471	195.936	0	0.018	4.386	None
(ID101876 : ID105812)	64	101876	105812	17.045	14040.585	198.664	196.498	0	0.017	4.129	None
(ID105812 : ID107783)	64	105812	107783	14.043	14280.595	202.531	197.177	0	0.016	3.747	None
(ID107783 : ID111733)	64	107783	111733	8.561	14520.605	205.755	197.890	0	0.012	2.926	None
(ID111733 : ID113696)	64	111733	113696	3.502	14760.615	207.993	198.113	0	0.008	1.871	None
(ID113696 : ID109747)	64	113696	109747	1.025	15000.625	209.372	197.876	0	0.004	1.013	None
(ID109747 : ID117611)	64	109747	117611	5.610	15240.635	211.053	198.046	0	0.010	2.368	None
(ID117611 : ID115652)	64	117611	115652	10.097	15480.645	213.765	197.708	0	0.013	3.178	None
(ID115652 : ID121498)	64	115652	121498	8.988	15720.655	216.794	197.254	0	0.012	2.998	None
(ID121498 : ID125437)	64	121498	125437	5.129	15960.665	219.364	197.593	0	0.009	2.265	None
(ID125437 : ID123471)	64	125437	123471	6.487	16200.675	221.657	198.317	0	0.011	2.547	None
(ID123471 : ID119541)	64	123471	119541	6.582	16440.685	224.081	199.125	0	0.011	2.566	None
(ID119541 : ID129317)	64	119541	129317	9.815	16680.695	226.750	199.033	0	0.013	3.133	None
(ID129317 : ID127368)	64	129317	127368	4.411	16920.705	229.204	198.126	0	0.009	2.100	None
(ID127368 : ID131247)	64	127368	131247	15.005	17160.715	232.046	198.314	0	0.016	3.874	None
(ID131247 : ID133178)	64	131247	133178	9.241	17400.725	235.109	199.790	0	0.013	3.040	None
(ID133178 : ID138848)	64	133178	138848	10.818	17640.735	237.895	201.175	0	0.014	3.289	None
(ID138848 : ID135082)	64	138848	135082	7.665	17880.745	240.599	202.442	0	0.012	2.769	None
(ID135082 : ID136970)	64	135082	136970	19.886	18120.755	243.844	203.939	0	0.019	4.459	None
(ID136970 : ID140712)	64	136970	140712	34.624	18360.765	248.200	202.719	0	0.025	5.884	None
(ID140712 : ID151262)	64	140712	151262	60.564	18600.775	247.073	202.765	0	0.032	7.782	None
(ID151262 : ID153077)	64	151262	153077	16.919	18840.785	245.639	205.436	0	0.017	4.113	None
(ID153077 : ID142563)	64	153077	142563	12.340	19080.795	249.193	206.817	0	0.015	3.513	None
(ID142563 : ID154860)	64	142563	154860	14.778	19320.805	252.706	207.841	0	0.016	3.844	None
(ID154860 : ID144323)	64	154860	144323	16.297	19560.815	256.305	209.272	0	0.017	4.037	None
(ID144323 : ID146062)	64	144323	146062	8.230	19800.825	259.149	211.223	0	0.012	2.869	None
(ID146062 : ID147818)	64	146062	147818	16.546	20040.835	262.188	212.812	0	0.017	4.068	None
(ID147818 : ID149529)	64	147818	149529	6.892	20280.845	265.308	214.020	0	0.011	2.625	None
(ID149529 : ID159854)	64	149529	159854	8.669	20520.855	267.920	214.983	0	0.012	2.944	None
(ID159854 : ID156581)	64	159854	156581	16.351	20760.865	271.238	216.077	0	0.017	4.044	None
(ID156581 : ID158218)	64	156581	158218	12.728	21000.875	274.538	217.837	0	0.015	3.568	None
(ID158218 : ID161498)	64	158218	161498	5.214	21240.885	276.937	219.481	0	0.010	2.283	None
(ID161498 : ID167697)	64	161498	167697	3.144	21480.895	278.520	220.678	0	0.007	1.773	None
(ID167697 : ID163075)	64	167697	163075	8.984	21720.905	280.581	221.345	0	0.012	2.997	None
(ID163075 : ID169280)	64	163075	169280	6.842	21960.915	283.118	222.121	0	0.011	2.616	None
(ID169280 : ID172311)	64	169280	172311	2.710	22200.925	284.922	223.221	0	0.007	1.646	None
(ID172311 : ID164634)	64	172311	164634	6.823	22440.935	286.800	224.209	0	0.011	2.612	None
(ID164634 : ID166130)	64	164634	166130	3.269	22680.945	288.625	225.449	0	0.008	1.808	None
(ID166130 : ID170810)	64	166130	170810	1.270	22920.955	289.899	226.025	0	0.005	1.127	None
(ID170810 : ID173814)	64	170810	173814	8.904	23160.965	291.927	226.325	0	0.012	2.984	None
(ID173814 : ID175274)	64	173814	175274	9.908	23400.975	294.961	226.731	0	0.013	3.148	None
(ID175274 : ID176709)	64	175274	176709	2.903	23640.985	297.214	227.363	0	0.007	1.704	None
(ID176709 : ID178145)	64	176709	178145	2.692	23880.995	298.677	227.616	0	0.007	1.641	None
(ID178145 : ID179559)	64	178145	179559	2.179	24121.005	300.173	227.538	0	0.006	1.476	None
(ID179559 : ID182332)	64	179559	182332	0.177	24361.015	301.056	227.587	0	0.002	0.420	None
(ID182332 : ID180949)	64	182332	180949	3.362	24601.025	301.892	226.833	0	0.008	1.834	None
(ID180949 : ID183709)	64	180949	183709	6.251	24841.035	303.398	225.277	0	0.010	2.500	None
(ID183709 : ID186450)	64	183709	186450	25.920	25081.045	303.371	226.742	0	0.021	5.091	None
(ID9288 : ID18659)	65	9288	18659	0.522	120.005	332.799	281.271	0	0.003	0.723	None
(ID18659 : ID4158)	65	18659	4158	7.781	360.015	332.063	282.804	0	0.012	2.789	None
(ID4158 : ID15868)	65	4158	15868	4.531	600.025	332.448	284.797	0	0.009	2.129	None
(ID15868 : ID5787)	65	15868	5787	10.419	840.035	331.929	286.357	0	0.013	3.228	None
(ID5787 : ID7936)	65	5787	7936	37.564	1080.045	327.886	288.702	0	0.026	6.129	None
(ID7936 : ID11285)	65	7936	11285	7.309	1320.055	326.525	289.953	0	0.011	2.703	None
(ID11285 : ID5271)	65	11285	5271	35.781	1560.065	325.688	291.804	0	0.025	5.982	None
(ID5271 : ID14616)	65	5271	14616	1.491	1800.075	323.244	294.406	0	0.005	1.221	None
(ID14616 : ID18549)	65	14616	18549	4.628	2040.085	322.815	296.016	0	0.009	2.151	None
(ID18549 : ID13762)	65	18549	13762	6.562	2280.095	323.247	298.219	0	0.011	2.562	None
(ID13762 : ID8575)	65	13762	8575	12.700	2520.105	323.780	301.138	0	0.015	3.564	None
(ID8575 : ID30424)	65	8575	30424	20.697	2760.115	323.624	305.191	0	0.019	4.549	None
(ID30424 : ID37047)	65	30424	37047	4.074	3000.125	323.434	308.469	0	0.008	2.018	None
(ID37047 : ID23824)	65	37047	23824	8.724	3240.135	324.764	309.887	0	0.012	2.954	None
(ID23824 : ID27119)	65	23824	27119	19.734	3480.145	328.342	309.782	0	0.019	4.442	None
(ID27119 : ID35405)	65	27119	35405	8.468	3720.155	331.878	309.740	0	0.012	2.910	None
(ID35405 : ID25494)	65	35405	25494	9.650	3960.165	334.680	310.827	0	0.013	3.106	None
(ID25494 : ID20485)	65	25494	20485	13.775	4200.175	337.885	311.974	0	0.015	3.711	None
(ID20485 : ID28781)	65	20485	28781	52.768	4440.185	343.126	313.602	0	0.030	7.264	None
(ID28781 : ID22161)	65	28781	22161	8.652	4680.195	347.435	315.897	0	0.012	2.941	None
(ID22161 : ID33754)	65	22161	33754	14.583	4920.205	350.177	316.875	0	0.016	3.819	None
(ID33754 : ID32086)	65	33754	32086	6.221	5160.215	352.916	317.569	0	0.010	2.494	None
(ID32086 : ID38684)	65	32086	38684	11.051	5400.225	355.420	318.438	0	0.014	3.324	None
(ID38684 : ID41978)	65	38684	41978	1.693	5640.235	357.356	317.798	0	0.005	1.301	None
(ID41978 : ID40334)	65	41978	40334	1.273	5880.245	358.012	317.625	0	0.005	1.128	None
(ID40334 : ID55980)	65	40334	55980	0.291	6120.255	358.323	318.301	0	0.002	0.539	None
(ID55980 : ID50767)	65	55980	50767	1.581	6360.265	357.692	318.847	0	0.005	1.257	None
(ID50767 : ID47197)	65	50767	47197	12.391	6600.275	355.529	318.405	0	0.015	3.520	None
(ID47197 : ID43681)	65	47197	43681	9.005	6840.285	352.487	317.254	0	0.013	3.001	None
(ID43681 : ID52477)	65	43681	52477	11.251	7080.295	349.649	315.905	0	0.014	3.354	None
(ID52477 : ID45439)	65	52477	45439	3.312	7320.305	347.379	315.245	0	0.008	1.820	None
(ID45439 : ID54267)	65	45439	54267	0.234	7560.315	346.486	315.268	0	0.002	0.484	None
(ID54267 : ID48969)	65	54267	48969	2.987	7800.325	345.812	315.593	0	0.007	1.728	None
(ID48969 : ID57767)	65	48969	57767	1.756	8040.335	345.092	316.818	0	0.006	1.325	None
(ID57767 : ID59617)	65	57767	59617	11.638	8280.345	346.326	318.580	0	0.014	3.412	None
(ID59617 : ID63390)	65	59617	63390	11.859	8520.355	347.234	321.359	0	0.014	3.444	None
(ID63390 : ID65273)	65	63390	65273	10.096	8760.365	348.343	322.520	0	0.013	3.177	None
(ID65273 : ID61464)	65	65273	61464	186.473	9000.375	352.750	315.826	0	0.057	13.656	None
(ID61464 : ID67103)	65	61464	67103	0.781	9240.385	355.326	309.350	0	0.004	0.884	None
(ID67103 : ID69020)	65	67103	69020	0.341	9480.395	354.717	308.972	0	0.002	0.584	None
(ID69020 : ID70936)	65	69020	70936	17.363	9720.405	353.456	310.729	0	0.017	4.167	None
(ID70936 : ID72859)	65	70936	72859	14.073	9960.415	350.815	311.691	0	0.016	3.751	None
(ID72859 : ID78777)	65	72859	78777	18.527	10200.425	348.950	308.674	0	0.018	4.304	None
(ID5595 : ID16059)	66	5595	16059	0.562	120.005	273.252	7.248	0	0.003	0.750	None
(ID16059 : ID63)	66	16059	63	0.114	360.015	273.361	6.725	0	0.001	0.338	None
(ID63 : ID14076)	66	63	14076	2.629	600.025	274.250	6.523	0	0.007	1.621	None
(ID14076 : ID466)	66	14076	466	1.491	840.035	274.534	6.159	0	0.005	1.221	None
(ID466 : ID96)	66	466	96	3.070	1080.045	273.151	6.028	0	0.007	1.752	None
(ID96 : ID9589)	66	96	9589	0.625	1320.055	272.123	6.564	0	0.003	0.790	None
(ID9589 : ID1028)	66	9589	1028	0.096	1560.065	271.884	6.782	0	0.001	0.309	None
(ID1028 : ID11046)	66	1028	11046	2.613	1800.075	272.603	6.823	0	0.007	1.616	None
(ID11046 : ID11051)	66	11046	11051	2.294	2040.085	274.148	6.995	0	0.006	1.515	None
(ID11051 : ID9499)	66	11051	9499	0.632	2280.095	275.280	6.854	0	0.003	0.795	None
(ID9499 : ID3473)	66	9499	3473	0.025	2520.105	275.715	6.670	0	6.589E-4	0.158	None
(ID3473 : ID28974)	66	3473	28974	1.324	2760.115	276.293	6.370	0	0.005	1.151	None
(ID28974 : ID35590)	66	28974	35590	2.968	3000.125	276.030	5.760	0	0.007	1.723	None
(ID35590 : ID22358)	66	35590	22358	0.626	3240.135	275.640	5.454	0	0.003	0.791	None
(ID22358 : ID25677)	66	22358	25677	1.922	3480.145	276.500	4.999	0	0.006	1.386	None
(ID25677 : ID33932)	66	25677	33932	1.093	3720.155	276.447	4.451	0	0.004	1.046	None
(ID33932 : ID23999)	66	33932	23999	3.646	3960.165	275.121	4.928	0	0.008	1.909	None
(ID23999 : ID18995)	66	23999	18995	10.928	4200.175	272.674	5.251	0	0.014	3.306	None
(ID18995 : ID27303)	66	18995	27303	4.642	4440.185	272.105	4.962	0	0.009	2.155	None
(ID27303 : ID20666)	66	27303	20666	3.124	4680.195	272.332	4.605	0	0.007	1.767	None
(ID5603 : ID16058)	67	5603	16058	2.267	120.005	142.296	7.460	0	0.006	1.506	None
(ID16058 : ID65)	67	16058	65	0.477	360.015	142.688	6.777	0	0.003	0.691	None
(ID65 : ID14082)	67	65	14082	0.154	600.025	142.970	7.032	0	0.002	0.392	None
(ID14082 : ID493)	67	14082	493	2.502	840.035	142.290	7.707	0	0.007	1.582	None
(ID493 : ID115)	67	493	115	3.447	1080.045	140.976	8.814	0	0.008	1.856	None
(ID115 : ID9603)	67	115	9603	3.339	1320.055	139.448	9.800	0	0.008	1.827	None
(ID9603 : ID1070)	67	9603	1070	2.371	1560.065	137.877	9.935	0	0.006	1.540	None
(ID1070 : ID11111)	67	1070	11111	2.422	1800.075	137.346	10.455	0	0.006	1.556	None
(ID11111 : ID11147)	67	11111	11147	0.567	2040.085	137.669	11.563	0	0.003	0.753	None
(ID11147 : ID9527)	67	11147	9527	0.624	2280.095	138.072	11.646	0	0.003	0.790	None
(ID9527 : ID3556)	67	9527	3556	1.808	2520.105	137.700	11.225	0	0.006	1.345	None
(ID3556 : ID29006)	67	3556	29006	0.445	2760.115	136.838	11.342	0	0.003	0.667	None
(ID29006 : ID35622)	67	29006	35622	1.836	3000.125	137.193	11.986	0	0.006	1.355	None
(ID35622 : ID22396)	67	35622	22396	2.559	3240.135	138.343	12.908	0	0.007	1.600	None
(ID22396 : ID25715)	67	22396	25715	0.122	3480.145	139.030	13.592	0	0.001	0.349	None
(ID25715 : ID33969)	67	25715	33969	2.244	3720.155	138.502	14.148	0	0.006	1.498	None
(ID33969 : ID24032)	67	33969	24032	0.419	3960.165	138.181	14.452	0	0.003	0.648	None
(ID24032 : ID19032)	67	24032	19032	0.737	4200.175	138.513	14.775	0	0.004	0.859	None
(ID19032 : ID27341)	67	19032	27341	2.248	4440.185	139.233	14.920	0	0.006	1.499	None
(ID27341 : ID20705)	67	27341	20705	1.851	4680.195	140.173	14.002	0	0.006	1.360	None
(ID20705 : ID32300)	67	20705	32300	0.933	4920.205	140.642	12.939	0	0.004	0.966	None
(ID32300 : ID30628)	67	32300	30628	3.761	5160.215	141.646	11.937	0	0.008	1.939	None
(ID30628 : ID37246)	67	30628	37246	3.372	5400.225	143.336	11.225	0	0.008	1.836	None
(ID37246 : ID40560)	67	37246	40560	3.458	5640.235	144.540	10.204	0	0.008	1.859	None
(ID40560 : ID38888)	67	40560	38888	2.594	5880.245	145.306	8.668	0	0.007	1.611	None
(ID38888 : ID54533)	67	38888	54533	11.964	6120.255	147.360	7.320	0	0.014	3.459	None
(ID54533 : ID49250)	67	54533	49250	1.808	6360.265	149.141	5.985	0	0.006	1.344	None
(ID49250 : ID45699)	67	49250	45699	5.130	6600.275	150.465	5.453	0	0.009	2.265	None
(ID45699 : ID42177)	67	45699	42177	3.434	6840.285	152.382	5.078	0	0.008	1.853	None
(ID42177 : ID50982)	67	42177	50982	1.735	7080.295	153.825	4.514	0	0.005	1.317	None
(ID50982 : ID43918)	67	50982	43918	6.467	7320.305	155.748	4.514	0	0.011	2.543	None
(ID43918 : ID52735)	67	43918	52735	5.700	7560.315	156.045	5.285	0	0.010	2.387	None
(ID52735 : ID47417)	67	52735	47417	11.506	7800.325	156.504	5.067	0	0.014	3.392	None
(ID47417 : ID56191)	67	47417	56191	12.011	8040.335	159.645	3.882	0	0.014	3.466	None
(ID56191 : ID58021)	67	56191	58021	32.327	8280.345	163.553	1.804	0	0.024	5.686	None
(ID58021 : ID61769)	67	58021	61769	3.301	8520.355	166.659	0.000	0	0.008	1.817	None
(ID61769 : ID63647)	67	61769	63647	23.663	8760.365	166.261	2.051	0	0.020	4.864	None
(ID63647 : ID59896)	67	63647	59896	1.680	9000.375	164.801	4.732	0	0.005	1.296	None
(ID8639 : ID17558)	68	8639	17558	1.298	120.005	442.283	165.108	0	0.005	1.139	None
(ID17558 : ID2113)	68	17558	2113	2.868	360.015	441.033	165.772	0	0.007	1.693	None
(ID2113 : ID15279)	68	2113	15279	0.425	600.025	440.320	166.488	0	0.003	0.652	None
(ID15279 : ID3124)	68	15279	3124	1.365	840.035	439.775	166.795	0	0.005	1.168	None
(ID3124 : ID5359)	68	3124	5359	2.874	1080.045	438.442	167.175	0	0.007	1.695	None
(ID5359 : ID10412)	68	5359	10412	10.482	1320.055	436.727	168.870	0	0.013	3.238	None
(ID10412 : ID3418)	68	10412	3418	2.878	1560.065	435.134	170.740	0	0.007	1.696	None
(ID3418 : ID13307)	68	3418	13307	2.239	1800.075	435.246	171.202	0	0.006	1.496	None
(ID13307 : ID17470)	68	13307	17470	0.019	2040.085	436.042	171.054	0	5.708E-4	0.137	None
(ID17470 : ID12742)	68	17470	12742	7.908	2280.095	437.216	171.867	0	0.012	2.812	None
(ID12742 : ID7104)	68	12742	7104	7.828	2520.105	439.638	172.216	0	0.012	2.798	None
(ID7104 : ID29824)	68	7104	29824	4.541	2760.115	441.226	172.739	0	0.009	2.131	None
(ID29824 : ID36455)	68	29824	36455	3.806	3000.125	441.160	174.677	0	0.008	1.951	None
(ID36455 : ID23250)	68	36455	23250	19.213	3240.135	440.862	177.779	0	0.018	4.383	None
(ID23250 : ID26554)	68	23250	26554	0.108	3480.145	440.850	180.122	0	0.001	0.329	None
(ID26554 : ID34806)	68	26554	34806	2.761	3720.155	440.319	179.589	0	0.007	1.661	None
(ID34806 : ID24872)	68	34806	24872	0.443	3960.165	439.562	178.736	0	0.003	0.666	None
(ID24872 : ID19854)	68	24872	19854	0.242	4200.175	439.038	178.500	0	0.002	0.492	None
(ID19854 : ID28141)	68	19854	28141	0.284	4440.185	438.935	178.198	0	0.002	0.533	None
(ID28141 : ID21528)	68	28141	21528	5.146	4680.195	437.948	178.156	0	0.009	2.268	None
(ID21528 : ID33118)	68	21528	33118	0.983	4920.205	436.482	178.698	0	0.004	0.992	None
(ID33118 : ID31439)	68	33118	31439	0.629	5160.215	435.849	179.327	0	0.003	0.793	None
(ID31439 : ID38058)	68	31439	38058	6.780	5400.225	434.367	180.115	0	0.011	2.604	None
(ID38058 : ID41347)	68	38058	41347	0.597	5640.235	432.882	180.372	0	0.003	0.773	None
(ID41347 : ID39699)	68	41347	39699	11.808	5880.245	430.898	179.838	0	0.014	3.436	None
(ID39699 : ID55351)	68	39699	55351	4.908	6120.255	428.132	179.276	0	0.009	2.215	None
(ID55351 : ID50115)	68	55351	50115	2.693	6360.265	426.256	178.837	0	0.007	1.641	None
(ID50115 : ID46548)	68	50115	46548	5.672	6600.275	424.260	178.725	0	0.010	2.382	None
(ID46548 : ID43036)	68	46548	43036	4.313	6840.285	422.082	179.086	0	0.009	2.077	None
(ID43036 : ID51838)	68	43036	51838	0.807	7080.295	420.727	179.666	0	0.004	0.898	None
(ID51838 : ID44779)	68	51838	44779	1.642	7320.305	419.828	179.566	0	0.005	1.281	None
(ID44779 : ID53597)	68	44779	53597	0.025	7560.315	419.228	179.168	0	6.647E-4	0.160	None
(ID53597 : ID48290)	68	53597	48290	0.273	7800.325	419.318	178.921	0	0.002	0.523	None
(ID48290 : ID57095)	68	48290	57095	4.983	8040.335	418.455	179.160	0	0.009	2.232	None
(ID57095 : ID58938)	68	57095	58938	5.923	8280.345	418.634	179.422	0	0.010	2.434	None
(ID58938 : ID62686)	68	58938	62686	7.335	8520.355	418.596	178.696	0	0.011	2.708	None
(ID62686 : ID64548)	68	62686	64548	2.484	8760.365	417.806	177.508	0	0.007	1.576	None
(ID64548 : ID60788)	68	64548	60788	23.248	9000.375	415.846	176.909	0	0.020	4.822	None
(ID60788 : ID66428)	68	60788	66428	6.012	9240.385	414.610	177.307	0	0.010	2.452	None
(ID66428 : ID68350)	68	66428	68350	1.170	9480.395	415.362	177.994	0	0.005	1.082	None
(ID68350 : ID70269)	68	68350	70269	10.003	9720.405	413.374	178.560	0	0.013	3.163	None
(ID70269 : ID72183)	68	70269	72183	0.351	9960.415	411.670	179.050	0	0.002	0.593	None
(ID72183 : ID78112)	68	72183	78112	1.349	10200.425	410.978	179.489	0	0.005	1.161	None
(ID78112 : ID76108)	68	78112	76108	1.401	10440.435	410.089	179.179	0	0.005	1.184	None
(ID76108 : ID74123)	68	76108	74123	0.206	10680.445	409.577	178.836	0	0.002	0.454	None
(ID74123 : ID82037)	68	74123	82037	0.622	10920.455	409.795	178.987	0	0.003	0.789	None
(ID82037 : ID80048)	68	82037	80048	0.289	11160.465	410.186	178.725	0	0.002	0.538	None
(ID80048 : ID84005)	68	80048	84005	9.152	11400.475	411.693	178.542	0	0.013	3.025	None
(ID84005 : ID87396)	68	84005	87396	2.203	11640.485	412.599	178.197	0	0.006	1.484	None
(ID87396 : ID89915)	68	87396	89915	2.083	11880.495	411.289	177.914	0	0.006	1.443	None
(ID89915 : ID86259)	68	89915	86259	48.337	12120.505	410.174	174.609	0	0.029	6.953	None
(ID86259 : ID91831)	68	86259	91831	6.472	12360.515	408.551	170.777	0	0.011	2.544	None
(ID91831 : ID97770)	68	91831	97770	1.262	12600.525	407.741	170.786	0	0.005	1.123	None
(ID97770 : ID103726)	68	97770	103726	4.353	12840.535	407.210	171.636	0	0.009	2.086	None
(ID103726 : ID93805)	68	103726	93805	2.626	13080.545	407.080	172.174	0	0.007	1.621	None
(ID93805 : ID99754)	68	93805	99754	1.202	13320.555	407.382	172.466	0	0.005	1.096	None
(ID99754 : ID95801)	68	99754	95801	1.611	13560.565	406.481	173.175	0	0.005	1.269	None
(ID95801 : ID101759)	68	95801	101759	0.356	13800.575	406.232	173.930	0	0.002	0.597	None
(ID101759 : ID105686)	68	101759	105686	31.779	14040.585	409.191	173.989	0	0.023	5.637	None
(ID105686 : ID107659)	68	105686	107659	1.772	14280.595	411.488	174.211	0	0.006	1.331	None
(ID107659 : ID111617)	68	107659	111617	1.907	14520.605	410.465	175.101	0	0.006	1.381	None
(ID111617 : ID113572)	68	111617	113572	3.647	14760.615	409.022	175.372	0	0.008	1.910	None
(ID113572 : ID109634)	68	113572	109634	3.047	15000.625	407.311	175.574	0	0.007	1.746	None
(ID109634 : ID117493)	68	109634	117493	4.292	15240.635	405.573	176.359	0	0.009	2.072	None
(ID117493 : ID115553)	68	117493	115553	1.592	15480.645	404.437	177.352	0	0.005	1.262	None
(ID115553 : ID121397)	68	115553	121397	1.287	15720.655	403.886	178.384	0	0.005	1.135	None
(ID121397 : ID125341)	68	121397	125341	1.454	15960.665	403.156	179.297	0	0.005	1.206	None
(ID125341 : ID123376)	68	125341	123376	1.519	16200.675	402.239	180.039	0	0.005	1.233	None
(ID123376 : ID119455)	68	123376	119455	3.907	16440.685	401.308	181.211	0	0.008	1.977	None
(ID119455 : ID129237)	68	119455	129237	0.167	16680.695	400.926	182.332	0	0.002	0.409	None
(ID129237 : ID127287)	68	129237	127287	8.771	16920.705	399.434	182.552	0	0.012	2.962	None
(ID127287 : ID131169)	68	127287	131169	4.399	17160.715	397.088	183.161	0	0.009	2.097	None
(ID131169 : ID133147)	68	131169	133147	131.542	17400.725	397.401	189.366	0	0.048	11.469	None
(ID133147 : ID138821)	68	133147	138821	4.017	17640.735	397.743	195.529	0	0.008	2.004	None
(ID138821 : ID135051)	68	138821	135051	0.788	17880.745	396.485	195.938	0	0.004	0.888	None
(ID135051 : ID136914)	68	135051	136914	12.068	18120.755	396.602	194.145	0	0.014	3.474	None
(ID136914 : ID140673)	68	136914	140673	4.123	18360.765	396.139	192.325	0	0.008	2.030	None
(ID140673 : ID151220)	68	140673	151220	9.442	18600.775	393.667	192.604	0	0.013	3.073	None
(ID151220 : ID153033)	68	151220	153033	5.019	18840.785	391.538	193.956	0	0.009	2.240	None
(ID153033 : ID142528)	68	153033	142528	7.049	19080.795	390.496	196.133	0	0.011	2.655	None
(ID142528 : ID154832)	68	142528	154832	13.091	19320.805	388.663	198.485	0	0.015	3.618	None
(ID154832 : ID144292)	68	154832	144292	5.135	19560.815	387.564	200.642	0	0.009	2.266	None
(ID144292 : ID146029)	68	144292	146029	0.560	19800.825	387.668	202.000	0	0.003	0.749	None
(ID146029 : ID147768)	68	146029	147768	0.421	20040.835	387.563	201.990	0	0.003	0.649	None
(ID147768 : ID149483)	68	147768	149483	1.103	20280.845	387.211	201.873	0	0.004	1.050	None
(ID149483 : ID159812)	68	149483	159812	8.153	20520.855	386.096	203.333	0	0.012	2.855	None
(ID159812 : ID156538)	68	159812	156538	6.590	20760.865	384.214	204.855	0	0.011	2.567	None
(ID156538 : ID158175)	68	156538	158175	1.390	21000.875	382.994	205.680	0	0.005	1.179	None
(ID158175 : ID161462)	68	158175	161462	33.976	21240.885	380.622	207.902	0	0.024	5.829	None
(ID161462 : ID167658)	68	161462	167658	0.494	21480.895	377.963	209.787	0	0.003	0.703	None
(ID167658 : ID163039)	68	167658	163039	2.086	21720.905	377.000	210.118	0	0.006	1.444	None
(ID163039 : ID169245)	68	163039	169245	3.330	21960.915	376.776	210.964	0	0.008	1.825	None
(ID169245 : ID172280)	68	169245	172280	2.291	22200.925	377.521	212.445	0	0.006	1.513	None
(ID172280 : ID164598)	68	172280	164598	0.059	22440.935	377.675	213.084	0	0.001	0.242	None
(ID164598 : ID166095)	68	164598	166095	0.652	22680.945	377.315	213.313	0	0.003	0.808	None
(ID166095 : ID170776)	68	166095	170776	1.297	22920.955	376.709	214.074	0	0.005	1.139	None
(ID170776 : ID173765)	68	170776	173765	27.221	23160.965	377.697	212.286	0	0.022	5.217	None
(ID173765 : ID175229)	68	173765	175229	2.808	23400.975	378.553	210.733	0	0.007	1.676	None
(ID175229 : ID176664)	68	175229	176664	5.581	23640.985	377.049	212.000	0	0.010	2.362	None
(ID176664 : ID178099)	68	176664	178099	1.155	23880.995	375.576	212.268	0	0.004	1.075	None
(ID178099 : ID179520)	68	178099	179520	59.995	24121.005	371.299	212.500	0	0.032	7.746	None
(ID512 : ID16051)	69	512	16051	31.284	120.005	540.841	5.738	0	0.023	5.593	None
(ID16051 : ID66)	69	16051	66	51.786	360.015	540.116	6.171	0	0.030	7.196	None
(ID66 : ID14054)	69	66	14054	13.173	600.025	535.449	5.706	0	0.015	3.629	None
(ID14054 : ID447)	69	14054	447	7.637	840.035	532.911	4.612	0	0.012	2.763	None
(ID447 : ID56)	69	447	56	40.353	1080.045	533.584	2.446	0	0.026	6.352	None
(ID8618 : ID17550)	70	8618	17550	2.039	120.005	205.908	164.018	0	0.006	1.428	None
(ID17550 : ID2116)	70	17550	2116	4.247	360.015	205.505	165.429	0	0.009	2.061	None
(ID2116 : ID15285)	70	2116	15285	3.595	600.025	205.248	167.278	0	0.008	1.896	None
(ID15285 : ID3164)	70	15285	3164	5.868	840.035	204.043	169.059	0	0.010	2.422	None
(ID3164 : ID5386)	70	3164	5386	5.459	1080.045	202.357	170.714	0	0.010	2.336	None
(ID5386 : ID10431)	70	5386	10431	4.650	1320.055	200.713	172.230	0	0.009	2.156	None
(ID10431 : ID3439)	70	10431	3439	1.735	1560.065	200.652	172.971	0	0.005	1.317	None
(ID3439 : ID13338)	70	3439	13338	1.473	1800.075	201.450	173.496	0	0.005	1.214	None
(ID13338 : ID17519)	70	13338	17519	3.759	2040.085	200.793	174.633	0	0.008	1.939	None
(ID17519 : ID12760)	70	17519	12760	2.119	2280.095	199.395	174.768	0	0.006	1.456	None
(ID12760 : ID7127)	70	12760	7127	3.858	2520.105	198.264	175.180	0	0.008	1.964	None
(ID7127 : ID29849)	70	7127	29849	2.722	2760.115	197.302	176.710	0	0.007	1.650	None
(ID29849 : ID36478)	70	29849	36478	1.985	3000.125	197.232	178.018	0	0.006	1.409	None
(ID36478 : ID23248)	70	36478	23248	2.137	3240.135	197.206	179.244	0	0.006	1.462	None
(ID23248 : ID26552)	70	23248	26552	1.067	3480.145	196.303	179.891	0	0.004	1.033	None
(ID26552 : ID34821)	70	26552	34821	2.252	3720.155	195.077	180.161	0	0.006	1.501	None
(ID34821 : ID24898)	70	34821	24898	0.910	3960.165	194.010	180.719	0	0.004	0.954	None
(ID24898 : ID19880)	70	24898	19880	1.667	4200.175	194.223	181.335	0	0.005	1.291	None
(ID19880 : ID28169)	70	19880	28169	1.436	4440.185	195.346	181.869	0	0.005	1.198	None
(ID28169 : ID21551)	70	28169	21551	2.612	4680.195	195.108	182.271	0	0.007	1.616	None
(ID21551 : ID33146)	70	21551	33146	0.641	4920.205	194.120	182.789	0	0.003	0.801	None
(ID33146 : ID31476)	70	33146	31476	3.322	5160.215	194.096	184.032	0	0.008	1.823	None
(ID31476 : ID38097)	70	31476	38097	2.269	5400.225	194.222	185.679	0	0.006	1.506	None
(ID38097 : ID41390)	70	38097	41390	0.295	5640.235	194.445	186.387	0	0.002	0.543	None
(ID41390 : ID39742)	70	41390	39742	6.040	5880.245	195.844	186.825	0	0.010	2.458	None
(ID39742 : ID55405)	70	39742	55405	6.462	6120.255	198.001	188.056	0	0.011	2.542	None
(ID55405 : ID50174)	70	55405	50174	2.655	6360.265	199.828	188.955	0	0.007	1.630	None
(ID50174 : ID46615)	70	50174	46615	2.481	6600.275	201.243	189.598	0	0.007	1.575	None
(ID46615 : ID43102)	70	46615	43102	1.840	6840.285	201.775	190.765	0	0.006	1.357	None
(ID43102 : ID51904)	70	43102	51904	9.901	7080.295	203.243	191.707	0	0.013	3.147	None
(ID51904 : ID44853)	70	51904	44853	0.547	7320.305	204.864	192.339	0	0.003	0.740	None
(ID44853 : ID53674)	70	44853	53674	3.134	7560.315	205.768	193.003	0	0.007	1.770	None
(ID53674 : ID48377)	70	53674	48377	0.341	7800.325	206.800	193.517	0	0.002	0.584	None
(ID48377 : ID57170)	70	48377	57170	6.512	8040.335	208.255	193.502	0	0.011	2.552	None
(ID57170 : ID59022)	70	57170	59022	31.582	8280.345	212.198	194.095	0	0.023	5.620	None
(ID59022 : ID62785)	70	59022	62785	6.342	8520.355	216.067	195.349	0	0.010	2.518	None
(ID62785 : ID64648)	70	62785	64648	24.984	8760.365	219.650	195.083	0	0.021	4.998	None
(ID64648 : ID60890)	70	64648	60890	0.087	9000.375	221.988	194.519	0	0.001	0.294	None
(ID60890 : ID66535)	70	60890	66535	23.722	9240.385	219.501	194.873	0	0.020	4.871	None
(ID66535 : ID68447)	70	66535	68447	0.766	9480.395	217.503	194.997	0	0.004	0.875	None
(ID68447 : ID70366)	70	68447	70366	1.385	9720.405	217.971	195.487	0	0.005	1.177	None
(ID70366 : ID72291)	70	70366	72291	9.352	9960.415	219.157	197.089	0	0.013	3.058	None
(ID72291 : ID78221)	70	72291	78221	0.091	10200.425	220.151	198.126	0	0.001	0.302	None
(ID78221 : ID76226)	70	78221	76226	2.111	10440.435	220.724	198.229	0	0.006	1.453	None
(ID76226 : ID74238)	70	76226	74238	1.370	10680.445	221.963	198.583	0	0.005	1.171	None
(ID74238 : ID82152)	70	74238	82152	1.043	10920.455	222.918	198.593	0	0.004	1.021	None
(ID82152 : ID80160)	70	82152	80160	0.373	11160.465	223.659	198.301	0	0.003	0.611	None
(ID80160 : ID84115)	70	80160	84115	14.679	11400.475	225.878	198.228	0	0.016	3.831	None
(ID84115 : ID87643)	70	84115	87643	4.645	11640.485	228.842	198.431	0	0.009	2.155	None
(ID87643 : ID90031)	70	87643	90031	0.286	11880.495	230.139	198.779	0	0.002	0.535	None
(ID90031 : ID86590)	70	90031	86590	1.119	12120.505	230.672	199.324	0	0.004	1.058	None
(ID86590 : ID91991)	70	86590	91991	0.960	12360.515	230.642	199.395	0	0.004	0.980	None
(ID91991 : ID97913)	70	91991	97913	38.954	12600.525	227.383	197.984	0	0.026	6.241	None
(ID97913 : ID103869)	70	97913	103869	1.332	12840.535	224.739	197.440	0	0.005	1.154	None
(ID103869 : ID93968)	70	103869	93968	15.782	13080.545	223.918	199.573	0	0.017	3.973	None
(ID93968 : ID99921)	70	93968	99921	2.008	13320.555	223.475	201.422	0	0.006	1.417	None
(ID99921 : ID95968)	70	99921	95968	7.660	13560.565	225.217	202.514	0	0.012	2.768	None
(ID95968 : ID101908)	70	95968	101908	10.528	13800.575	227.832	202.917	0	0.014	3.245	None
(ID101908 : ID105842)	70	101908	105842	5.288	14040.585	230.511	202.654	0	0.010	2.300	None
(ID105842 : ID107808)	70	105842	107808	4.601	14280.595	232.675	202.589	0	0.009	2.145	None
(ID107808 : ID111750)	70	107808	111750	7.880	14520.605	235.089	202.564	0	0.012	2.807	None
(ID111750 : ID113722)	70	111750	113722	4.159	14760.615	237.463	203.045	0	0.008	2.039	None
(ID113722 : ID109776)	70	113722	109776	2.951	15000.625	239.275	203.536	0	0.007	1.718	None
(ID109776 : ID117639)	70	109776	117639	6.967	15240.635	241.374	204.110	0	0.011	2.640	None
(ID117639 : ID115699)	70	117639	115699	8.515	15480.645	243.855	205.251	0	0.012	2.918	None
(ID115699 : ID121536)	70	115699	121536	31.191	15720.655	247.759	205.399	0	0.023	5.585	None
(ID121536 : ID125473)	70	121536	125473	10.386	15960.665	252.031	205.096	0	0.013	3.223	None
(ID125473 : ID123505)	70	125473	123505	9.535	16200.675	255.045	206.012	0	0.013	3.088	None
(ID123505 : ID119582)	70	123505	119582	2.551	16440.685	255.954	207.133	0	0.007	1.597	None
(ID9287 : ID18663)	71	9287	18663	6.192	120.005	365.992	281.270	0	0.010	2.488	None
(ID18663 : ID4164)	71	18663	4164	3.213	360.015	365.189	283.229	0	0.007	1.793	None
(ID4164 : ID15871)	71	4164	15871	3.115	600.025	364.811	284.865	0	0.007	1.765	None
(ID15871 : ID5802)	71	15871	5802	15.269	840.035	363.845	287.380	0	0.016	3.908	None
(ID5802 : ID7957)	71	5802	7957	11.753	1080.045	361.708	290.356	0	0.014	3.428	None
(ID7957 : ID11313)	71	7957	11313	1.348	1320.055	360.124	291.966	0	0.005	1.161	None
(ID11313 : ID5262)	71	11313	5262	0.406	1560.065	359.806	292.491	0	0.003	0.637	None
(ID5262 : ID14598)	71	5262	14598	1.218	1800.075	360.549	292.794	0	0.005	1.104	None
(ID14598 : ID18529)	71	14598	18529	0.079	2040.085	361.094	292.702	0	0.001	0.282	None
(ID18529 : ID13732)	71	18529	13732	0.338	2280.095	361.157	292.844	0	0.002	0.581	None
(ID13732 : ID8525)	71	13732	8525	2.321	2520.105	360.988	293.850	0	0.006	1.523	None
(ID8525 : ID30395)	71	8525	30395	133.023	2760.115	366.512	294.833	0	0.048	11.534	None
(ID30395 : ID37017)	71	30395	37017	10.593	3000.125	370.866	295.908	0	0.014	3.255	None
(ID37017 : ID23789)	71	37017	23789	1.966	3240.135	368.942	296.250	0	0.006	1.402	None
(ID23789 : ID27068)	71	23789	27068	20.699	3480.145	369.550	293.798	0	0.019	4.550	None
(ID27068 : ID35353)	71	27068	35353	4.338	3720.155	371.577	292.339	0	0.009	2.083	None
(ID35353 : ID25443)	71	35353	25443	80.025	3960.165	376.837	293.869	0	0.037	8.946	None
(ID25443 : ID20441)	71	25443	20441	5.489	4200.175	381.877	295.832	0	0.010	2.343	None
(ID20441 : ID28734)	71	20441	28734	129.005	4440.185	388.209	297.366	0	0.047	11.358	None
(ID28734 : ID22111)	71	28734	22111	6.670	4680.195	392.866	298.775	0	0.011	2.583	None
(ID22111 : ID33704)	71	22111	33704	1.610	4920.205	392.509	299.577	0	0.005	1.269	None
(ID33704 : ID32031)	71	33704	32031	4.840	5160.215	393.755	300.465	0	0.009	2.200	None
(ID32031 : ID38635)	71	32031	38635	0.234	5400.225	394.273	301.603	0	0.002	0.484	None
(ID38635 : ID41933)	71	38635	41933	3.348	5640.235	393.328	301.490	0	0.008	1.830	None
(ID41933 : ID40282)	71	41933	40282	44.090	5880.245	389.160	301.011	0	0.028	6.640	None
(ID40282 : ID55930)	71	40282	55930	9.286	6120.255	387.293	301.337	0	0.013	3.047	None
(ID55930 : ID50701)	71	55930	50701	1.824	6360.265	388.251	301.343	0	0.006	1.351	None
(ID50701 : ID47141)	71	50701	47141	2.410	6600.275	387.579	301.635	0	0.006	1.552	None
(ID47141 : ID43629)	71	47141	43629	3.765	6840.285	386.428	302.394	0	0.008	1.940	None
(ID43629 : ID52441)	71	43629	52441	5.093	7080.295	386.478	302.880	0	0.009	2.257	None
(ID52441 : ID45396)	71	52441	45396	1.901	7320.305	388.168	303.525	0	0.006	1.379	None
(ID45396 : ID54223)	71	45396	54223	0.336	7560.315	389.104	303.804	0	0.002	0.579	None
(ID54223 : ID48935)	71	54223	48935	35.269	7800.325	391.730	305.721	0	0.025	5.939	None
(ID48935 : ID57724)	71	48935	57724	1.420	8040.335	394.406	307.018	0	0.005	1.192	None
(ID57724 : ID59552)	71	57724	59552	46.846	8280.345	397.873	305.177	0	0.029	6.844	None
(ID59552 : ID63305)	71	59552	63305	2.467	8520.355	401.098	303.060	0	0.007	1.571	None
(ID63305 : ID65189)	71	63305	65189	4.776	8760.365	402.120	301.734	0	0.009	2.185	None
(ID65189 : ID61422)	71	65189	61422	20.998	9000.375	400.828	300.703	0	0.019	4.582	None
(ID61422 : ID67050)	71	61422	67050	5.605	9240.385	398.911	299.077	0	0.010	2.367	None
(ID67050 : ID68984)	71	67050	68984	13.436	9480.395	400.901	298.698	0	0.015	3.666	None
(ID68984 : ID70886)	71	68984	70886	1.910	9720.405	402.582	300.149	0	0.006	1.382	None
(ID70886 : ID72805)	71	70886	72805	22.303	9960.415	400.723	299.402	0	0.020	4.723	None
(ID72805 : ID78753)	71	72805	78753	6.708	10200.425	399.302	299.178	0	0.011	2.590	None
(ID78753 : ID76757)	71	78753	76757	11.723	10440.435	398.924	298.894	0	0.014	3.424	None
(ID76757 : ID74762)	71	76757	74762	3.020	10680.445	398.914	297.107	0	0.007	1.738	None
(ID74762 : ID82670)	71	74762	82670	0.216	10920.455	399.917	296.677	0	0.002	0.465	None
(ID82670 : ID80678)	71	82670	80678	21.802	11160.465	402.435	296.441	0	0.019	4.669	None
(ID80678 : ID84622)	71	80678	84622	8.959	11400.475	406.175	295.838	0	0.012	2.993	None
(ID84622 : ID88579)	71	84622	88579	0.863	11640.485	407.989	295.552	0	0.004	0.929	None
(ID88579 : ID90537)	71	88579	90537	1.375	11880.495	408.267	296.348	0	0.005	1.173	None
(ID90537 : ID87601)	71	90537	87601	2.342	12120.505	408.892	297.047	0	0.006	1.530	None
(ID87601 : ID92502)	71	87601	92502	1.439	12360.515	409.047	297.160	0	0.005	1.199	None
(ID92502 : ID98438)	71	92502	98438	5.889	12600.525	409.648	296.970	0	0.010	2.427	None
(ID98438 : ID104393)	71	98438	104393	7.869	12840.535	409.505	296.391	0	0.012	2.805	None
(ID104393 : ID94469)	71	104393	94469	6.436	13080.545	408.113	294.721	0	0.011	2.537	None
(ID5646 : ID16072)	72	5646	16072	1.985	120.005	390.989	10.176	0	0.006	1.409	None
(ID16072 : ID71)	72	16072	71	4.883	360.015	390.147	8.585	0	0.009	2.210	None
(ID71 : ID14071)	72	71	14071	4.054	600.025	389.298	6.651	0	0.008	2.013	None
(ID14071 : ID462)	72	14071	462	7.301	840.035	387.540	5.654	0	0.011	2.702	None
(ID462 : ID101)	72	462	101	2.083	1080.045	385.656	6.061	0	0.006	1.443	None
(ID101 : ID9586)	72	101	9586	0.552	1320.055	384.820	6.327	0	0.003	0.743	None
(ID9586 : ID1024)	72	9586	1024	1.060	1560.065	385.033	6.129	0	0.004	1.030	None
(ID1024 : ID11064)	72	1024	11064	10.799	1800.075	387.003	6.910	0	0.014	3.286	None
(ID11064 : ID11065)	72	11064	11065	1.130	2040.085	387.983	7.436	0	0.004	1.063	None
(ID11065 : ID9501)	72	11065	9501	1.381	2280.095	388.094	7.180	0	0.005	1.175	None
(ID9501 : ID3457)	72	9501	3457	0.811	2520.105	388.570	6.725	0	0.004	0.900	None
(ID3457 : ID28971)	72	3457	28971	3.189	2760.115	389.270	5.918	0	0.007	1.786	None
(ID28971 : ID35592)	72	28971	35592	2.910	3000.125	390.933	5.600	0	0.007	1.706	None
(ID35592 : ID22362)	72	35592	22362	0.977	3240.135	392.268	5.755	0	0.004	0.989	None
(ID22362 : ID25679)	72	22362	25679	2.959	3480.145	393.227	5.139	0	0.007	1.720	None
(ID25679 : ID33929)	72	25679	33929	0.660	3720.155	393.423	4.126	0	0.003	0.812	None
(ID33929 : ID23995)	72	33929	23995	3.594	3960.165	394.053	4.102	0	0.008	1.896	None
(ID23995 : ID18986)	72	23995	18986	0.287	4200.175	395.090	4.139	0	0.002	0.536	None
(ID18986 : ID27298)	72	18986	27298	1.450	4440.185	394.676	4.166	0	0.005	1.204	None
(ID27298 : ID20662)	72	27298	20662	9.218	4680.195	392.685	3.972	0	0.013	3.036	None
(ID20662 : ID32252)	72	20662	32252	13.340	4920.205	390.744	1.758	0	0.015	3.652	None
(ID32252 : ID30581)	72	32252	30581	39.169	5160.215	393.380	0.000	0	0.026	6.259	None
(ID30581 : ID37202)	72	30581	37202	0.367	5400.225	396.207	0.000	0	0.003	0.606	None
(ID5599 : ID16061)	73	5599	16061	1.094	120.005	587.096	7.710	0	0.004	1.046	None
(ID16061 : ID72)	73	16061	72	0.166	360.015	586.592	7.631	0	0.002	0.408	None
(ID72 : ID14078)	73	72	14078	1.169	600.025	586.205	7.054	0	0.005	1.081	None
(ID14078 : ID473)	73	14078	473	5.331	840.035	584.698	6.385	0	0.010	2.309	None
(ID473 : ID97)	73	473	97	2.944	1080.045	582.726	6.156	0	0.007	1.716	None
(ID97 : ID9590)	73	97	9590	0.874	1320.055	581.556	6.568	0	0.004	0.935	None
(ID9590 : ID1026)	73	9590	1026	0.788	1560.065	580.879	6.656	0	0.004	0.888	None
(ID1026 : ID11029)	73	1026	11029	0.363	1800.075	580.796	6.288	0	0.003	0.602	None
(ID11029 : ID11023)	73	11029	11023	1.009	2040.085	581.500	5.907	0	0.004	1.004	None
(ID11023 : ID9496)	73	11023	9496	0.451	2280.095	582.259	5.625	0	0.003	0.671	None
(ID9496 : ID3426)	73	9496	3426	1.572	2520.105	581.974	5.525	0	0.005	1.254	None
(ID3426 : ID28970)	73	3426	28970	0.275	2760.115	581.515	5.233	0	0.002	0.524	None
(ID28970 : ID35593)	73	28970	35593	0.421	3000.125	581.643	5.349	0	0.003	0.649	None
(ID35593 : ID22367)	73	35593	22367	1.866	3240.135	581.291	6.277	0	0.006	1.366	None
(ID22367 : ID25682)	73	22367	25682	2.665	3480.145	581.297	6.132	0	0.007	1.632	None
(ID25682 : ID33937)	73	25682	33937	1.741	3720.155	580.983	5.207	0	0.005	1.319	None
(ID33937 : ID24001)	73	33937	24001	0.151	3960.165	580.411	5.216	0	0.002	0.389	None
(ID24001 : ID19004)	73	24001	19004	2.034	4200.175	580.674	6.084	0	0.006	1.426	None
(ID19004 : ID27308)	73	19004	27308	7.446	4440.185	579.737	6.014	0	0.011	2.729	None
(ID27308 : ID20676)	73	27308	20676	9.879	4680.195	577.069	5.615	0	0.013	3.143	None
(ID20676 : ID32276)	73	20676	32276	16.079	4920.205	573.533	6.007	0	0.017	4.010	None
(ID32276 : ID30603)	73	32276	30603	0.562	5160.215	571.236	5.812	0	0.003	0.749	None
(ID30603 : ID37219)	73	30603	37219	2.258	5400.225	570.249	5.289	0	0.006	1.503	None
[truncated: 194,993 more rows]
