# Supplementary material for: A Yap-dependent mechanoregulatory program sustains cell migration for embryo axis assembly
Source: Nat Commun. 2023 May 16;14:2804. doi: 10.1038/s41467-023-38482-w (PMC10188487; doi:10.1038/s41467-023-38482-w)
Supplement: Supplementary file 13 — Source Data [file 41467_2023_38482_MOESM13_ESM.zip › Source Data/Fig2_S2/WT1 Track statistics.csv]

Label	TRACK_ID	DIVISION_TIME_MEAN	DIVISION_TIME_STD	NUMBER_SPOTS	NUMBER_GAPS	LONGEST_GAP	NUMBER_SPLITS	NUMBER_MERGES	NUMBER_COMPLEX	TRACK_DURATION	TRACK_START	TRACK_STOP	TRACK_DISPLACEMENT	TRACK_INDEX	TRACK_X_LOCATION	TRACK_Y_LOCATION	TRACK_Z_LOCATION	TRACK_MEAN_SPEED	TRACK_MAX_SPEED	TRACK_MIN_SPEED	TRACK_MEDIAN_SPEED	TRACK_STD_SPEED	TRACK_MEAN_QUALITY	TRACK_MAX_QUALITY	TRACK_MIN_QUALITY	TRACK_MEDIAN_QUALITY	TRACK_STD_QUALITY
Track_0	0	NaN	NaN	6	0	0	0	0	0	1200.050	960.040	2160.090	5.249	0	1.346	0.740	0	0.012	0.019	0.000	0.012	0.008	0.430	0.710	0.264	0.469	0.150
Track_1	1	NaN	NaN	4	0	0	0	0	0	720.030	720.030	1440.060	5.451	1	15.697	0.000	0	0.008	0.013	8.412E-4	0.010	0.007	0.736	1.008	0.366	0.976	0.268
Track_2	2	NaN	NaN	6	0	0	0	0	0	1200.050	0.000	1200.050	4.807	2	30.607	0.733	0	0.008	0.020	8.412E-4	0.008	0.008	1.220	1.515	0.822	1.341	0.247
Track_3	3	NaN	NaN	5	0	0	0	0	0	960.040	240.010	1200.050	2.423	3	168.819	0.000	0	0.004	0.008	0.002	0.006	0.003	0.741	1.026	0.339	0.729	0.243
Track_4	4	NaN	NaN	6	0	0	0	0	0	1200.050	0.000	1200.050	5.047	4	187.555	0.000	0	0.005	0.012	0.002	0.005	0.004	0.723	1.130	0.426	0.765	0.225
Track_5	5	NaN	NaN	10	0	0	0	0	0	2160.090	0.000	2160.090	17.968	5	72.862	0.000	0	0.008	0.022	0.002	0.007	0.006	0.606	0.786	0.302	0.636	0.120
Track_6	6	NaN	NaN	22	0	0	0	0	0	5040.210	960.040	6000.250	39.974	6	109.762	0.736	0	0.009	0.028	8.412E-4	0.008	0.006	0.660	1.136	0.243	0.614	0.265
Track_7	7	NaN	NaN	7	0	0	0	0	0	1440.060	0.000	1440.060	12.347	7	104.121	0.979	0	0.011	0.031	0.002	0.013	0.011	0.812	1.188	0.243	0.853	0.295
Track_8	8	NaN	NaN	11	0	0	0	0	0	2400.100	240.010	2640.110	26.044	8	339.558	0.000	0	0.011	0.024	0.000	0.013	0.009	0.630	1.066	0.295	0.513	0.218
Track_9	9	NaN	NaN	9	0	0	0	0	0	1920.080	0.000	1920.080	26.044	9	416.137	0.000	0	0.015	0.022	0.004	0.018	0.006	0.811	0.984	0.626	0.778	0.131
Track_10	10	NaN	NaN	119	0	0	0	0	0	28321.180	240.010	28561.190	143.341	10	360.077	6.786	0	0.009	0.029	8.412E-4	0.009	0.005	0.911	1.423	0.366	0.951	0.241
Track_11	11	NaN	NaN	2	0	0	0	0	0	240.010	960.040	1200.050	1.817	11	540.355	0.000	0	0.008	0.008	0.008	0.008	NaN	0.286	0.326	0.246	0.326	0.040
Track_12	12	NaN	NaN	2	0	0	0	0	0	240.010	960.040	1200.050	2.221	12	260.335	0.000	0	0.009	0.009	0.009	0.009	NaN	0.524	0.536	0.511	0.536	0.013
Track_13	13	NaN	NaN	9	0	0	0	0	0	1920.080	0.000	1920.080	3.369	13	316.829	0.258	0	0.007	0.024	0.000	0.008	0.008	0.900	1.322	0.323	0.917	0.264
Track_14	14	NaN	NaN	20	0	0	0	0	0	4560.190	0.000	4560.190	24.227	14	529.230	1.045	0	0.014	0.059	0.000	0.012	0.013	0.793	1.640	0.272	0.688	0.449
Track_15	15	NaN	NaN	25	0	0	0	0	0	5760.240	0.000	5760.240	3.836	15	269.950	5.026	0	0.007	0.023	8.412E-4	0.006	0.006	1.077	1.549	0.507	1.063	0.274
Track_16	16	NaN	NaN	13	0	0	0	0	0	2880.120	0.000	2880.120	8.957	16	290.564	2.316	0	0.007	0.024	0.000	0.006	0.008	0.950	1.377	0.464	0.930	0.315
Track_17	17	NaN	NaN	82	0	0	0	0	0	19440.810	720.030	20160.840	56.230	17	263.967	30.148	0	0.008	0.031	7.152E-4	0.007	0.005	1.053	1.664	0.234	1.182	0.376
Track_18	18	NaN	NaN	27	0	0	0	0	0	6240.260	480.020	6720.280	46.037	18	545.097	4.506	0	0.010	0.022	0.000	0.011	0.006	0.795	1.278	0.258	0.890	0.314
Track_19	19	NaN	NaN	89	0	0	0	0	0	21120.880	0.000	21120.880	206.692	19	491.218	16.710	0	0.012	0.025	8.412E-4	0.012	0.005	0.773	1.738	0.235	0.646	0.409
Track_20	20	NaN	NaN	13	0	0	0	0	0	2880.120	960.040	3840.160	26.590	20	604.245	4.011	0	0.011	0.020	0.001	0.011	0.006	0.877	1.254	0.288	1.000	0.291
Track_21	21	NaN	NaN	14	0	0	0	0	0	3120.130	240.010	3360.140	19.230	21	264.073	0.912	0	0.011	0.054	0.000	0.008	0.014	0.604	0.918	0.393	0.562	0.153
Track_22	22	NaN	NaN	101	0	0	0	0	0	24001.000	0.000	24001.000	95.013	22	322.651	6.701	0	0.008	0.037	0.000	0.007	0.006	1.104	1.563	0.419	1.186	0.309
Track_23	23	NaN	NaN	9	0	0	0	0	0	1920.080	0.000	1920.080	7.212	23	117.020	3.464	0	0.008	0.022	9.032E-4	0.008	0.007	0.549	0.980	0.349	0.486	0.191
Track_24	24	NaN	NaN	22	0	0	0	0	0	5040.210	0.000	5040.210	12.310	24	218.039	4.867	0	0.007	0.014	2.593E-4	0.006	0.004	0.833	1.176	0.307	0.852	0.201
Track_25	25	NaN	NaN	7	0	0	0	0	0	1440.060	0.000	1440.060	5.875	25	327.954	4.267	0	0.007	0.013	0.003	0.005	0.004	0.850	1.020	0.514	0.906	0.163
Track_26	26	NaN	NaN	16	0	0	0	0	0	3600.150	0.000	3600.150	11.333	26	243.696	2.771	0	0.005	0.012	8.412E-4	0.004	0.004	0.969	1.297	0.404	1.063	0.244
Track_27	27	NaN	NaN	26	0	0	0	0	0	6000.250	0.000	6000.250	42.265	27	67.549	11.542	0	0.009	0.021	0.002	0.008	0.005	0.713	1.051	0.318	0.820	0.214
Track_28	28	NaN	NaN	11	0	0	0	0	0	2400.100	0.000	2400.100	21.802	28	615.510	7.980	0	0.016	0.032	0.004	0.014	0.009	0.708	1.273	0.313	0.731	0.276
Track_29	29	NaN	NaN	10	0	0	0	0	0	2160.090	0.000	2160.090	25.537	29	441.862	9.466	0	0.016	0.036	0.006	0.016	0.009	0.428	0.686	0.271	0.425	0.142
Track_30	30	NaN	NaN	6	0	0	0	0	0	1200.050	0.000	1200.050	8.393	30	137.584	5.962	0	0.010	0.017	0.006	0.010	0.004	0.591	0.788	0.339	0.616	0.140
Track_31	31	NaN	NaN	8	0	0	0	0	0	1680.070	960.040	2640.110	4.024	31	582.225	6.305	0	0.009	0.016	0.004	0.008	0.004	0.763	1.089	0.441	0.790	0.211
Track_32	32	NaN	NaN	35	0	0	0	0	0	8160.340	0.000	8160.340	19.428	32	161.386	12.464	0	0.009	0.028	0.002	0.008	0.006	0.824	1.160	0.233	0.922	0.252
Track_33	33	NaN	NaN	10	0	0	0	0	0	2160.090	0.000	2160.090	6.665	33	175.432	6.444	0	0.007	0.015	0.002	0.007	0.004	1.009	1.440	0.375	1.078	0.334
Track_34	34	NaN	NaN	11	0	0	0	0	0	2400.100	480.020	2880.120	14.940	34	461.280	3.895	0	0.012	0.027	0.003	0.011	0.008	0.301	0.457	0.242	0.266	0.067
Track_35	35	NaN	NaN	50	0	0	0	0	0	11760.490	0.000	11760.490	78.721	35	575.066	16.482	0	0.010	0.021	4.944E-4	0.009	0.005	1.183	1.566	0.617	1.201	0.226
Track_36	36	NaN	NaN	19	0	0	0	0	0	4320.180	0.000	4320.180	26.843	36	37.442	9.931	0	0.012	0.049	0.001	0.009	0.011	0.688	1.485	0.280	0.589	0.354
Track_37	37	NaN	NaN	60	0	0	0	0	0	14160.590	0.000	14160.590	12.495	37	252.765	5.858	0	0.006	0.019	2.856E-4	0.005	0.004	1.034	1.407	0.381	1.073	0.228
Track_38	38	NaN	NaN	25	0	0	0	0	0	5760.240	0.000	5760.240	19.882	38	15.335	5.635	0	0.007	0.019	0.003	0.007	0.004	1.365	1.587	0.587	1.399	0.220
Track_39	39	NaN	NaN	21	0	0	0	0	0	4800.200	0.000	4800.200	28.720	39	135.073	6.784	0	0.009	0.016	0.002	0.009	0.004	0.801	1.074	0.291	0.851	0.227
Track_40	40	NaN	NaN	48	0	0	0	0	0	11280.470	0.000	11280.470	12.044	40	233.788	5.807	0	0.008	0.017	0.001	0.008	0.004	1.107	1.674	0.343	1.152	0.272
Track_41	41	NaN	NaN	74	0	0	0	0	0	17520.730	0.000	17520.730	51.419	41	281.889	18.703	0	0.007	0.060	6.637E-4	0.006	0.007	0.922	1.405	0.287	0.991	0.271
Track_42	42	NaN	NaN	35	0	0	0	0	0	8160.340	0.000	8160.340	38.371	42	92.687	11.815	0	0.009	0.018	0.002	0.008	0.004	0.888	1.204	0.325	0.916	0.185
Track_43	43	NaN	NaN	88	0	0	0	0	0	20880.870	0.000	20880.870	79.848	43	251.018	37.066	0	0.008	0.059	7.243E-4	0.006	0.007	0.893	1.593	0.266	0.926	0.354
Track_44	44	NaN	NaN	96	0	0	0	0	0	22800.950	0.000	22800.950	34.081	44	270.246	7.893	0	0.007	0.047	0.000	0.006	0.005	1.018	1.615	0.321	1.100	0.318
Track_45	45	NaN	NaN	23	0	0	0	0	0	5280.220	0.000	5280.220	8.436	45	193.020	9.192	0	0.006	0.019	8.624E-4	0.006	0.004	1.482	1.754	0.853	1.616	0.272
Track_46	46	NaN	NaN	22	0	0	0	0	0	5040.210	0.000	5040.210	16.021	46	203.816	5.499	0	0.007	0.017	0.000	0.007	0.005	1.350	1.677	0.498	1.468	0.269
Track_47	47	NaN	NaN	35	0	0	0	0	0	8160.340	0.000	8160.340	52.302	47	389.432	8.661	0	0.011	0.021	0.002	0.012	0.005	0.493	1.199	0.244	0.451	0.237
Track_48	48	NaN	NaN	57	0	0	0	0	0	13440.560	0.000	13440.560	24.888	48	229.265	18.518	0	0.009	0.050	8.886E-4	0.007	0.008	0.856	1.439	0.271	0.853	0.278
Track_49	49	NaN	NaN	49	0	0	0	0	0	11520.480	0.000	11520.480	51.558	49	33.424	8.538	0	0.008	0.018	8.412E-4	0.008	0.004	1.431	1.837	0.388	1.504	0.344
Track_50	50	NaN	NaN	29	0	0	0	0	0	6720.280	0.000	6720.280	17.654	50	100.407	8.874	0	0.009	0.034	0.000	0.008	0.007	0.644	1.034	0.250	0.657	0.242
Track_51	51	NaN	NaN	26	0	0	0	0	0	6000.250	0.000	6000.250	11.777	51	260.694	9.398	0	0.008	0.023	8.412E-4	0.006	0.005	1.161	1.607	0.722	1.157	0.198
Track_52	52	NaN	NaN	17	0	0	0	0	0	3840.160	0.000	3840.160	3.094	52	319.885	13.952	0	0.008	0.030	0.001	0.006	0.007	0.503	0.749	0.339	0.490	0.125
Track_53	53	NaN	NaN	19	0	0	0	0	0	4320.180	0.000	4320.180	20.283	53	114.837	17.828	0	0.010	0.022	0.002	0.009	0.006	0.911	1.331	0.406	0.971	0.309
Track_54	54	NaN	NaN	44	0	0	0	0	0	10320.430	0.000	10320.430	1.153	54	214.082	9.182	0	0.007	0.014	9.889E-4	0.007	0.003	0.705	1.111	0.237	0.765	0.255
Track_55	55	NaN	NaN	80	0	0	0	0	0	18960.790	0.000	18960.790	173.585	55	469.845	17.101	0	0.012	0.023	0.002	0.012	0.005	0.684	1.689	0.232	0.511	0.465
Track_56	56	NaN	NaN	4	0	0	0	0	0	720.030	720.030	1440.060	7.558	56	605.914	15.293	0	0.014	0.021	0.006	0.014	0.007	0.606	0.844	0.376	0.779	0.207
Track_57	57	NaN	NaN	40	0	0	0	0	0	9360.390	0.000	9360.390	72.684	57	544.565	24.078	0	0.011	0.029	0.001	0.010	0.006	0.909	1.475	0.246	0.950	0.245
Track_58	58	NaN	NaN	81	0	0	0	0	0	19200.800	0.000	19200.800	52.120	58	149.706	10.835	0	0.007	0.017	2.472E-4	0.006	0.004	0.758	1.315	0.248	0.755	0.288
Track_59	59	NaN	NaN	17	0	0	0	0	0	3840.160	0.000	3840.160	16.993	59	161.654	9.340	0	0.014	0.053	0.003	0.012	0.012	0.688	1.128	0.251	0.723	0.211
Track_60	60	NaN	NaN	10	0	0	0	0	0	2160.090	0.000	2160.090	7.630	60	146.349	14.509	0	0.010	0.014	0.006	0.009	0.003	0.910	1.102	0.681	0.936	0.122
Track_61	61	NaN	NaN	15	0	0	0	0	0	3360.140	0.000	3360.140	25.850	61	74.285	13.926	0	0.012	0.059	0.004	0.008	0.014	0.495	0.791	0.232	0.458	0.159
Track_62	62	NaN	NaN	78	0	0	0	0	0	18480.770	0.000	18480.770	61.643	62	312.175	18.775	0	0.007	0.019	9.189E-4	0.007	0.004	0.808	1.218	0.423	0.831	0.197
Track_63	63	NaN	NaN	2	0	0	0	0	0	240.010	960.040	1200.050	2.268	63	375.659	16.557	0	0.009	0.009	0.009	0.009	NaN	0.284	0.292	0.277	0.292	0.007
Track_64	64	NaN	NaN	37	0	0	0	0	0	8640.360	0.000	8640.360	66.437	64	498.462	23.934	0	0.011	0.026	1.295E-4	0.011	0.005	0.407	0.905	0.238	0.279	0.218
Track_65	65	NaN	NaN	10	0	0	0	0	0	2160.090	0.000	2160.090	1.986	65	451.465	17.645	0	0.010	0.018	0.004	0.012	0.005	0.338	0.646	0.238	0.283	0.119
Track_66	66	NaN	NaN	29	0	0	0	0	0	6720.280	0.000	6720.280	26.474	66	174.110	16.097	0	0.009	0.025	0.002	0.007	0.006	0.898	1.435	0.413	0.889	0.256
Track_67	67	NaN	NaN	17	0	0	0	0	0	3840.160	0.000	3840.160	0.879	67	244.006	17.086	0	0.010	0.022	9.470E-4	0.008	0.006	1.008	1.119	0.728	1.052	0.110
Track_68	68	NaN	NaN	13	0	0	0	0	0	2880.120	0.000	2880.120	18.248	68	498.410	16.337	0	0.012	0.021	0.007	0.012	0.005	0.301	0.539	0.232	0.261	0.085
Track_69	69	NaN	NaN	52	0	0	0	0	0	12240.510	0.000	12240.510	91.903	69	78.706	8.781	0	0.010	0.031	8.412E-4	0.010	0.006	0.924	1.431	0.251	0.866	0.271
Track_70	70	NaN	NaN	14	0	0	0	0	0	3120.130	480.020	3600.150	10.464	70	303.755	14.809	0	0.007	0.018	0.002	0.006	0.004	0.499	0.840	0.253	0.475	0.199
Track_71	71	NaN	NaN	31	0	0	0	0	0	7200.300	0.000	7200.300	3.596	71	218.142	19.146	0	0.007	0.017	0.001	0.006	0.004	0.883	1.226	0.319	0.911	0.175
Track_72	72	NaN	NaN	62	0	0	0	0	0	14640.610	0.000	14640.610	55.025	72	332.814	10.701	0	0.008	0.018	0.002	0.008	0.004	0.849	1.406	0.297	0.908	0.281
Track_73	73	NaN	NaN	31	0	0	0	0	0	7200.300	0.000	7200.300	27.557	73	8.351	17.381	0	0.007	0.020	8.412E-4	0.006	0.005	0.808	1.216	0.375	0.828	0.205
Track_74	74	NaN	NaN	35	0	0	0	0	0	8160.340	0.000	8160.340	4.138	74	225.613	21.701	0	0.006	0.013	0.001	0.006	0.003	0.899	1.313	0.474	0.914	0.211
Track_75	75	NaN	NaN	8	0	0	0	0	0	1680.070	0.000	1680.070	2.650	75	617.455	21.167	0	0.013	0.028	0.004	0.012	0.009	0.875	1.241	0.323	1.104	0.363
Track_76	76	NaN	NaN	10	0	0	0	0	0	2160.090	0.000	2160.090	1.092	76	271.249	23.129	0	0.005	0.011	0.001	0.004	0.003	1.232	1.643	0.357	1.299	0.367
Track_77	77	NaN	NaN	44	0	0	0	0	0	10320.430	0.000	10320.430	31.236	77	191.644	30.925	0	0.009	0.049	8.723E-4	0.008	0.008	0.991	1.359	0.260	1.094	0.283
Track_78	78	NaN	NaN	31	0	0	0	0	0	7200.300	0.000	7200.300	17.216	78	285.145	32.699	0	0.008	0.018	0.002	0.007	0.004	0.950	1.325	0.385	0.976	0.239
Track_79	79	NaN	NaN	19	0	0	0	0	0	4320.180	0.000	4320.180	27.035	79	377.678	20.978	0	0.010	0.020	9.722E-4	0.010	0.006	0.613	1.184	0.234	0.497	0.253
Track_80	80	NaN	NaN	6	0	0	0	0	0	1200.050	0.000	1200.050	21.401	80	606.415	28.248	0	0.021	0.050	0.008	0.015	0.017	0.681	1.323	0.264	0.807	0.357
Track_81	81	NaN	NaN	69	0	0	0	0	0	16320.680	0.000	16320.680	34.037	81	219.130	36.103	0	0.006	0.019	5.531E-4	0.005	0.004	0.841	1.358	0.250	0.827	0.239
Track_82	82	NaN	NaN	4	0	0	0	0	0	720.030	480.020	1200.050	5.348	82	27.921	26.316	0	0.011	0.019	0.003	0.010	0.008	0.334	0.479	0.233	0.332	0.091
Track_83	83	NaN	NaN	22	0	0	0	0	0	5040.210	0.000	5040.210	11.321	83	52.675	29.417	0	0.009	0.019	0.004	0.009	0.004	0.558	0.891	0.282	0.535	0.191
Track_84	84	NaN	NaN	35	0	0	0	0	0	8160.340	0.000	8160.340	60.617	84	40.741	14.982	0	0.009	0.027	0.003	0.008	0.005	0.914	1.440	0.365	0.877	0.277
Track_85	85	NaN	NaN	37	0	0	0	0	0	8640.360	0.000	8640.360	21.917	85	578.987	29.714	0	0.012	0.036	0.001	0.012	0.008	1.012	1.509	0.279	1.162	0.404
Track_86	86	NaN	NaN	11	0	0	0	0	0	2400.100	0.000	2400.100	9.981	86	593.074	22.979	0	0.007	0.013	0.002	0.009	0.004	0.904	1.187	0.381	0.891	0.234
Track_87	87	NaN	NaN	26	0	0	0	0	0	6000.250	0.000	6000.250	5.561	87	198.290	22.616	0	0.006	0.017	0.001	0.006	0.004	1.166	1.716	0.828	1.128	0.280
Track_88	88	NaN	NaN	77	0	0	0	0	0	18240.760	0.000	18240.760	55.728	88	235.958	50.292	0	0.008	0.049	5.273E-4	0.007	0.008	0.889	1.529	0.244	0.880	0.325
Track_89	89	NaN	NaN	6	0	0	0	0	0	1200.050	0.000	1200.050	2.381	89	153.310	28.397	0	0.011	0.027	0.003	0.008	0.009	0.705	0.855	0.289	0.789	0.193
Track_90	90	NaN	NaN	22	0	0	0	0	0	5040.210	0.000	5040.210	5.036	90	259.373	30.416	0	0.006	0.015	8.932E-4	0.006	0.004	1.181	1.671	0.364	1.261	0.333
Track_91	91	NaN	NaN	44	0	0	0	0	0	10320.430	0.000	10320.430	37.920	91	301.532	29.422	0	0.011	0.026	0.001	0.011	0.006	0.822	1.433	0.238	0.941	0.407
Track_92	92	NaN	NaN	22	0	0	0	0	0	5040.210	0.000	5040.210	3.590	92	108.782	29.522	0	0.009	0.021	0.001	0.009	0.005	0.517	1.274	0.239	0.433	0.307
Track_93	93	NaN	NaN	42	0	0	0	0	0	9840.410	0.000	9840.410	53.905	93	98.302	19.640	0	0.007	0.022	0.002	0.007	0.004	0.805	1.040	0.288	0.798	0.135
Track_94	94	NaN	NaN	25	0	0	0	0	0	5760.240	0.000	5760.240	13.627	94	146.299	25.333	0	0.007	0.019	0.001	0.005	0.005	0.806	1.593	0.248	0.942	0.408
Track_95	95	NaN	NaN	35	0	0	0	0	0	8160.340	480.020	8640.360	25.979	95	185.708	26.204	0	0.010	0.025	6.805E-4	0.008	0.006	0.666	0.986	0.279	0.659	0.178
Track_96	96	NaN	NaN	10	0	0	0	0	0	2160.090	0.000	2160.090	18.963	96	339.154	30.862	0	0.010	0.014	0.003	0.011	0.004	0.931	1.179	0.729	0.967	0.155
Track_97	97	NaN	NaN	21	0	0	0	0	0	4800.200	0.000	4800.200	4.168	97	225.691	29.446	0	0.008	0.014	0.001	0.007	0.003	0.797	1.120	0.501	0.771	0.167
Track_98	98	NaN	NaN	4	0	0	0	0	0	720.030	480.020	1200.050	6.180	98	463.496	26.673	0	0.011	0.016	0.005	0.012	0.006	0.423	0.556	0.287	0.429	0.095
Track_99	99	NaN	NaN	24	0	0	0	0	0	5520.230	0.000	5520.230	11.880	99	66.547	32.700	0	0.008	0.023	0.002	0.007	0.005	0.601	1.149	0.267	0.475	0.280
Track_100	100	NaN	NaN	15	0	0	0	0	0	3360.140	0.000	3360.140	6.427	100	192.513	28.841	0	0.006	0.013	0.002	0.006	0.003	1.295	1.496	1.103	1.309	0.107
Track_101	101	NaN	NaN	33	0	0	0	0	0	7680.320	0.000	7680.320	24.843	101	132.589	34.648	0	0.009	0.022	0.002	0.009	0.005	0.619	1.159	0.253	0.520	0.294
Track_102	102	NaN	NaN	45	0	0	0	0	0	10560.440	0.000	10560.440	97.041	102	509.455	31.090	0	0.012	0.024	0.004	0.011	0.005	0.672	1.678	0.235	0.486	0.468
Track_103	103	NaN	NaN	33	0	0	0	0	0	7680.320	0.000	7680.320	27.825	103	296.893	39.894	0	0.010	0.049	8.114E-4	0.007	0.010	0.993	1.502	0.278	1.093	0.379
Track_104	104	NaN	NaN	82	0	0	0	0	0	19440.810	0.000	19440.810	193.097	104	487.423	52.551	0	0.013	0.031	0.002	0.013	0.006	0.851	1.711	0.230	0.767	0.531
Track_105	105	NaN	NaN	6	0	0	0	0	0	1200.050	0.000	1200.050	8.394	105	16.607	31.403	0	0.009	0.012	0.007	0.010	0.002	0.376	0.653	0.231	0.416	0.145
Track_106	106	NaN	NaN	25	0	0	0	0	0	5760.240	0.000	5760.240	28.957	106	593.633	37.509	0	0.010	0.021	0.003	0.009	0.005	0.774	1.089	0.328	0.752	0.198
Track_107	107	NaN	NaN	6	0	0	0	0	0	1200.050	0.000	1200.050	7.841	107	278.034	33.925	0	0.012	0.025	0.004	0.009	0.008	1.001	1.306	0.503	1.268	0.317
Track_108	108	NaN	NaN	102	0	0	0	0	0	24241.010	0.000	24241.010	169.850	108	111.748	15.751	0	0.012	0.060	0.002	0.010	0.010	0.631	1.122	0.252	0.661	0.208
Track_109	109	NaN	NaN	90	0	0	0	0	0	21360.890	0.000	21360.890	45.864	109	187.641	24.117	0	0.007	0.022	9.683E-4	0.007	0.004	0.909	1.425	0.233	0.922	0.271
Track_110	110	NaN	NaN	38	0	0	0	0	0	8880.370	0.000	8880.370	11.628	110	207.912	38.073	0	0.007	0.019	0.001	0.007	0.004	0.845	1.592	0.248	0.783	0.353
Track_111	111	NaN	NaN	82	0	0	0	0	0	19440.810	240.010	19680.820	137.045	111	63.262	22.560	0	0.011	0.028	5.092E-4	0.009	0.005	1.430	1.844	0.280	1.563	0.362
Track_112	112	NaN	NaN	28	0	0	0	0	0	6480.270	0.000	6480.270	6.626	112	240.415	38.817	0	0.006	0.015	0.002	0.005	0.003	1.189	1.684	0.440	1.282	0.300
Track_113	113	NaN	NaN	23	0	0	0	0	0	5280.220	960.040	6240.260	39.491	113	151.294	47.404	0	0.010	0.016	0.002	0.010	0.004	0.854	1.474	0.236	0.847	0.394
Track_114	114	NaN	NaN	57	0	0	0	0	0	13440.560	480.020	13920.580	38.190	114	177.635	36.998	0	0.010	0.060	0.002	0.007	0.009	0.626	1.356	0.240	0.577	0.309
Track_115	115	NaN	NaN	21	0	0	0	0	0	4800.200	0.000	4800.200	22.677	115	586.040	37.508	0	0.012	0.022	0.003	0.010	0.006	0.896	1.680	0.252	0.828	0.353
Track_116	116	NaN	NaN	32	0	0	0	0	0	7440.310	0.000	7440.310	49.438	116	357.960	35.470	0	0.010	0.020	0.002	0.010	0.004	0.458	0.855	0.241	0.436	0.151
Track_117	117	NaN	NaN	78	0	0	0	0	0	18480.770	0.000	18480.770	18.048	117	249.416	45.690	0	0.006	0.021	3.616E-4	0.005	0.004	1.159	1.660	0.345	1.209	0.317
Track_118	118	NaN	NaN	82	0	0	0	0	0	19440.810	0.000	19440.810	19.685	118	206.243	33.768	0	0.007	0.049	8.209E-4	0.006	0.007	0.727	1.138	0.238	0.757	0.212
Track_119	119	NaN	NaN	10	0	0	0	0	0	2160.090	0.000	2160.090	20.883	119	523.087	36.425	0	0.011	0.029	0.004	0.008	0.008	0.631	0.964	0.272	0.722	0.202
Track_120	120	NaN	NaN	60	0	0	0	0	0	14160.590	0.000	14160.590	22.869	120	189.657	30.507	0	0.008	0.023	5.390E-4	0.007	0.005	0.839	1.243	0.396	0.881	0.235
Track_121	121	NaN	NaN	26	0	0	0	0	0	6000.250	960.040	6960.290	30.595	121	609.279	49.240	0	0.009	0.024	8.412E-4	0.009	0.005	0.939	1.417	0.341	1.014	0.319
Track_122	122	NaN	NaN	8	0	0	0	0	0	1680.070	0.000	1680.070	9.404	122	87.788	41.983	0	0.013	0.047	0.001	0.008	0.015	0.421	0.624	0.238	0.416	0.131
Track_123	123	NaN	NaN	54	0	0	0	0	0	12720.530	0.000	12720.530	54.326	123	278.295	65.491	0	0.009	0.017	8.647E-4	0.008	0.004	0.744	1.608	0.233	0.678	0.378
Track_124	124	NaN	NaN	24	0	0	0	0	0	5520.230	0.000	5520.230	48.429	124	387.725	33.702	0	0.012	0.023	0.003	0.014	0.006	0.370	0.524	0.245	0.362	0.080
Track_125	125	NaN	NaN	102	0	0	0	0	0	24241.010	0.000	24241.010	36.640	125	231.326	70.758	0	0.007	0.021	7.929E-4	0.007	0.004	0.978	1.519	0.294	1.022	0.266
Track_126	126	NaN	NaN	22	0	0	0	0	0	5040.210	0.000	5040.210	19.141	126	110.329	43.621	0	0.008	0.014	4.814E-4	0.008	0.003	0.537	1.062	0.231	0.532	0.262
Track_127	127	NaN	NaN	37	0	0	0	0	0	8640.360	0.000	8640.360	17.579	127	220.063	45.997	0	0.007	0.056	0.002	0.006	0.009	0.748	1.262	0.313	0.756	0.243
Track_128	128	NaN	NaN	54	0	0	0	0	0	12720.530	0.000	12720.530	88.807	128	410.050	46.565	0	0.010	0.031	0.002	0.010	0.005	0.769	1.293	0.301	0.717	0.257
Track_129	129	NaN	NaN	44	0	0	0	0	0	10320.430	0.000	10320.430	7.136	129	267.121	41.184	0	0.007	0.020	3.527E-4	0.006	0.004	1.123	1.593	0.443	1.212	0.268
Track_130	130	NaN	NaN	6	0	0	0	0	0	1200.050	0.000	1200.050	4.211	130	348.050	41.442	0	0.010	0.017	0.006	0.008	0.005	0.578	0.813	0.312	0.648	0.164
Track_131	131	NaN	NaN	10	0	0	0	0	0	2160.090	720.030	2880.120	9.016	131	159.054	47.668	0	0.007	0.013	0.004	0.006	0.004	0.914	1.330	0.415	1.158	0.337
Track_132	132	NaN	NaN	66	0	0	0	0	0	15600.650	0.000	15600.650	134.114	132	475.199	52.728	0	0.010	0.021	8.837E-4	0.010	0.004	0.981	1.506	0.521	0.978	0.277
Track_133	133	NaN	NaN	14	0	0	0	0	0	3120.130	0.000	3120.130	3.624	133	134.314	43.798	0	0.008	0.034	0.002	0.004	0.008	0.422	0.654	0.285	0.390	0.113
Track_134	134	NaN	NaN	47	0	0	0	0	0	11040.460	0.000	11040.460	49.096	134	594.944	57.472	0	0.009	0.021	0.001	0.009	0.005	1.168	1.787	0.402	1.158	0.413
Track_135	135	NaN	NaN	6	0	0	0	0	0	1200.050	0.000	1200.050	2.125	135	71.788	40.485	0	0.007	0.010	0.003	0.008	0.003	0.546	0.612	0.402	0.597	0.080
Track_136	136	NaN	NaN	30	0	0	0	0	0	6960.290	0.000	6960.290	7.566	136	214.948	42.053	0	0.008	0.016	0.002	0.007	0.004	0.857	1.168	0.270	0.919	0.207
Track_137	137	NaN	NaN	32	0	0	0	0	0	7440.310	0.000	7440.310	43.608	137	35.082	35.810	0	0.010	0.022	0.002	0.010	0.005	0.833	1.413	0.265	0.993	0.408
Track_138	138	NaN	NaN	2	0	0	0	0	0	240.010	960.040	1200.050	3.154	138	326.478	45.371	0	0.013	0.013	0.013	0.013	NaN	0.257	0.262	0.251	0.262	0.005
Track_139	139	NaN	NaN	85	0	0	0	0	0	20160.840	0.000	20160.840	132.307	139	357.303	33.073	0	0.010	0.023	9.821E-4	0.009	0.005	0.557	1.533	0.237	0.515	0.309
Track_140	140	NaN	NaN	40	0	0	0	0	0	9360.390	0.000	9360.390	61.491	140	458.906	50.256	0	0.012	0.028	0.001	0.011	0.007	0.321	0.582	0.242	0.281	0.094
Track_141	141	NaN	NaN	10	0	0	0	0	0	2160.090	0.000	2160.090	5.920	141	178.359	47.262	0	0.009	0.018	0.004	0.009	0.004	0.751	1.303	0.246	0.839	0.365
Track_142	142	NaN	NaN	8	0	0	0	0	0	1680.070	0.000	1680.070	28.185	142	512.433	43.311	0	0.023	0.032	0.009	0.023	0.008	0.742	1.324	0.266	0.942	0.364
Track_143	143	NaN	NaN	22	0	0	0	0	0	5040.210	0.000	5040.210	18.181	143	198.900	52.013	0	0.011	0.055	0.001	0.008	0.012	0.599	0.881	0.237	0.642	0.194
Track_144	144	NaN	NaN	13	0	0	0	0	0	2880.120	0.000	2880.120	16.976	144	46.921	50.892	0	0.009	0.023	0.004	0.008	0.005	0.447	0.724	0.266	0.440	0.136
Track_145	145	NaN	NaN	88	0	0	0	0	0	20880.870	0.000	20880.870	93.307	145	345.363	55.795	0	0.007	0.017	5.912E-4	0.007	0.004	1.024	1.632	0.297	1.048	0.348
Track_146	146	NaN	NaN	62	0	0	0	0	0	14640.610	0.000	14640.610	67.544	146	326.059	69.917	0	0.009	0.024	4.942E-4	0.008	0.005	0.427	1.032	0.230	0.356	0.209
Track_147	147	NaN	NaN	11	0	0	0	0	0	2400.100	0.000	2400.100	7.368	147	269.094	52.500	0	0.007	0.018	0.002	0.007	0.005	0.668	1.674	0.259	0.303	0.542
Track_148	148	NaN	NaN	8	0	0	0	0	0	1680.070	0.000	1680.070	4.295	148	335.749	49.415	0	0.007	0.013	0.002	0.007	0.004	0.595	0.901	0.287	0.703	0.217
Track_149	149	NaN	NaN	25	0	0	0	0	0	5760.240	0.000	5760.240	14.515	149	227.406	56.883	0	0.006	0.010	6.176E-4	0.006	0.003	0.811	1.544	0.317	0.713	0.306
Track_150	150	NaN	NaN	25	0	0	0	0	0	5760.240	0.000	5760.240	10.650	150	192.832	47.255	0	0.006	0.016	0.002	0.006	0.003	0.965	1.296	0.390	1.062	0.253
Track_151	151	NaN	NaN	34	0	0	0	0	0	7920.330	0.000	7920.330	35.169	151	294.617	51.828	0	0.007	0.017	5.610E-4	0.006	0.005	0.697	1.783	0.258	0.491	0.480
Track_152	152	NaN	NaN	43	0	0	0	0	0	10080.420	0.000	10080.420	84.249	152	512.429	58.253	0	0.011	0.023	0.001	0.012	0.005	0.658	1.457	0.245	0.443	0.397
Track_153	153	NaN	NaN	15	0	0	0	0	0	3360.140	0.000	3360.140	5.943	153	246.258	47.919	0	0.006	0.014	0.001	0.006	0.003	1.102	1.491	0.681	1.188	0.262
Track_154	154	NaN	NaN	60	0	0	0	0	0	14160.590	0.000	14160.590	54.533	154	248.523	74.793	0	0.008	0.060	6.759E-4	0.006	0.008	0.911	1.430	0.237	0.939	0.279
Track_155	155	NaN	NaN	21	0	0	0	0	0	4800.200	0.000	4800.200	31.396	155	581.951	52.571	0	0.011	0.027	0.002	0.011	0.006	1.008	1.515	0.338	0.932	0.329
Track_156	156	NaN	NaN	35	0	0	0	0	0	8160.340	0.000	8160.340	12.373	156	237.171	50.436	0	0.006	0.014	9.215E-4	0.005	0.003	1.217	1.714	0.344	1.232	0.396
Track_157	157	NaN	NaN	86	0	0	0	0	0	20400.850	0.000	20400.850	108.178	157	42.924	24.256	0	0.009	0.021	7.209E-4	0.009	0.005	0.822	1.542	0.263	0.782	0.279
Track_158	158	NaN	NaN	17	0	0	0	0	0	3840.160	0.000	3840.160	4.279	158	93.249	50.647	0	0.008	0.029	0.002	0.006	0.007	0.272	0.333	0.232	0.277	0.030
Track_159	159	NaN	NaN	9	0	0	0	0	0	1920.080	0.000	1920.080	8.535	159	71.955	53.842	0	0.008	0.015	0.002	0.010	0.005	0.434	0.563	0.303	0.493	0.103
Track_160	160	NaN	NaN	9	0	0	0	0	0	1920.080	0.000	1920.080	8.314	160	285.139	53.015	0	0.008	0.011	0.005	0.010	0.002	0.362	0.476	0.293	0.348	0.066
Track_161	161	NaN	NaN	3	0	0	0	0	0	480.020	720.030	1200.050	1.446	161	139.296	53.933	0	0.004	0.005	0.002	0.005	0.002	0.282	0.327	0.236	0.284	0.037
Track_162	162	NaN	NaN	17	0	0	0	0	0	3840.160	0.000	3840.160	16.186	162	318.723	48.440	0	0.008	0.021	4.167E-4	0.009	0.006	1.038	1.615	0.239	1.017	0.385
Track_163	163	NaN	NaN	10	0	0	0	0	0	2160.090	0.000	2160.090	6.438	163	51.784	60.387	0	0.008	0.015	0.003	0.007	0.005	0.493	0.857	0.258	0.546	0.197
Track_164	164	NaN	NaN	9	0	0	0	0	0	1920.080	240.010	2160.090	4.379	164	165.746	56.454	0	0.008	0.016	0.002	0.008	0.005	0.893	1.356	0.399	0.920	0.276
Track_165	165	NaN	NaN	49	0	0	0	0	0	11520.480	0.000	11520.480	90.666	165	485.433	62.503	0	0.010	0.028	0.002	0.010	0.005	0.668	1.645	0.235	0.553	0.439
Track_166	166	NaN	NaN	18	0	0	0	0	0	4080.170	0.000	4080.170	9.924	166	118.591	57.611	0	0.010	0.044	0.003	0.007	0.010	0.562	0.897	0.317	0.579	0.201
Track_167	167	NaN	NaN	39	0	0	0	0	0	9120.380	0.000	9120.380	18.322	167	215.857	60.628	0	0.007	0.026	0.001	0.006	0.005	0.559	1.068	0.256	0.558	0.164
Track_168	168	NaN	NaN	12	0	0	0	0	0	2640.110	0.000	2640.110	32.442	168	578.227	59.229	0	0.015	0.045	0.003	0.012	0.012	0.577	1.071	0.235	0.456	0.292
Track_169	169	NaN	NaN	30	0	0	0	0	0	6960.290	0.000	6960.290	25.178	169	598.282	63.765	0	0.010	0.021	0.002	0.009	0.004	1.138	1.657	0.265	1.228	0.400
Track_170	170	NaN	NaN	16	0	0	0	0	0	3600.150	720.030	4320.180	17.992	170	266.595	66.101	0	0.010	0.024	0.004	0.010	0.005	1.056	1.531	0.241	1.191	0.439
Track_171	171	NaN	NaN	43	0	0	0	0	0	10080.420	0.000	10080.420	77.541	171	533.084	62.906	0	0.011	0.024	0.002	0.012	0.005	0.835	1.646	0.254	0.821	0.487
Track_172	172	NaN	NaN	11	0	0	0	0	0	2400.100	0.000	2400.100	7.416	172	34.073	56.852	0	0.010	0.017	0.003	0.011	0.004	0.490	0.731	0.284	0.531	0.125
Track_173	173	NaN	NaN	23	0	0	0	0	0	5280.220	0.000	5280.220	12.218	173	202.921	61.305	0	0.006	0.015	0.002	0.005	0.004	0.526	0.895	0.235	0.529	0.134
Track_174	174	NaN	NaN	30	0	0	0	0	0	6960.290	480.020	7440.310	24.996	174	187.094	53.304	0	0.008	0.024	0.002	0.007	0.006	0.642	1.048	0.278	0.654	0.169
Track_175	175	NaN	NaN	19	0	0	0	0	0	4320.180	0.000	4320.180	36.968	175	371.559	55.066	0	0.012	0.028	0.003	0.010	0.008	0.588	0.960	0.247	0.561	0.172
Track_176	176	NaN	NaN	29	0	0	0	0	0	6720.280	0.000	6720.280	25.947	176	158.778	69.029	0	0.010	0.021	6.244E-4	0.010	0.005	0.736	0.928	0.309	0.768	0.159
Track_177	177	NaN	NaN	22	0	0	0	0	0	5040.210	0.000	5040.210	12.606	177	246.792	62.853	0	0.007	0.015	0.003	0.007	0.003	0.953	1.321	0.297	1.009	0.254
Track_178	178	NaN	NaN	21	0	0	0	0	0	4800.200	0.000	4800.200	13.644	178	94.112	63.795	0	0.006	0.019	0.002	0.005	0.004	0.575	1.204	0.304	0.532	0.225
Track_179	179	NaN	NaN	36	0	0	0	0	0	8400.350	960.040	9360.390	34.989	179	543.919	68.251	0	0.018	0.046	0.006	0.017	0.009	0.724	1.315	0.238	0.673	0.334
Track_180	180	NaN	NaN	5	0	0	0	0	0	960.040	480.020	1440.060	7.506	180	25.923	62.836	0	0.008	0.020	0.003	0.005	0.008	0.381	0.499	0.270	0.349	0.089
Track_181	181	NaN	NaN	113	0	0	0	0	0	26881.120	0.000	26881.120	43.398	181	228.376	92.011	0	0.007	0.016	1.560E-4	0.007	0.004	0.768	1.299	0.253	0.764	0.258
Track_182	182	NaN	NaN	106	0	0	0	0	0	25201.050	0.000	25201.050	104.429	182	267.600	115.744	0	0.010	0.061	0.001	0.008	0.007	0.877	1.525	0.238	0.909	0.321
Track_183	183	NaN	NaN	2	0	0	0	0	0	240.010	960.040	1200.050	1.275	183	191.810	60.210	0	0.005	0.005	0.005	0.005	NaN	0.268	0.294	0.242	0.294	0.026
Track_184	184	NaN	NaN	25	0	0	0	0	0	5760.240	0.000	5760.240	14.184	184	232.671	63.753	0	0.008	0.022	0.002	0.007	0.005	1.037	1.369	0.409	1.082	0.221
Track_185	185	NaN	NaN	52	0	0	0	0	0	12240.510	0.000	12240.510	18.723	185	247.611	74.313	0	0.008	0.019	4.220E-4	0.007	0.004	0.833	1.635	0.238	0.916	0.365
Track_186	186	NaN	NaN	4	0	0	0	0	0	720.030	480.020	1200.050	4.733	186	576.518	68.209	0	0.019	0.024	0.011	0.024	0.008	0.926	1.349	0.762	0.817	0.245
Track_187	187	NaN	NaN	43	0	0	0	0	0	10080.420	0.000	10080.420	75.504	187	459.576	67.256	0	0.012	0.026	0.001	0.011	0.006	0.463	0.779	0.243	0.469	0.138
Track_188	188	NaN	NaN	34	0	0	0	0	0	7920.330	960.040	8880.370	29.751	188	309.581	59.973	0	0.010	0.058	7.356E-4	0.007	0.011	0.491	0.869	0.246	0.494	0.119
Track_189	189	NaN	NaN	15	0	0	0	0	0	3360.140	480.020	3840.160	32.509	189	442.986	62.946	0	0.016	0.026	0.005	0.016	0.007	0.323	0.443	0.235	0.294	0.073
Track_190	190	NaN	NaN	20	0	0	0	0	0	4560.190	0.000	4560.190	15.185	190	133.325	63.057	0	0.010	0.025	0.003	0.009	0.006	0.592	0.931	0.246	0.634	0.195
Track_191	191	NaN	NaN	2	0	0	0	0	0	240.010	960.040	1200.050	3.546	191	65.988	66.015	0	0.015	0.015	0.015	0.015	NaN	0.863	0.865	0.862	0.865	0.001
Track_192	192	NaN	NaN	14	0	0	0	0	0	3120.130	0.000	3120.130	14.346	192	594.033	66.423	0	0.008	0.013	0.004	0.007	0.004	0.418	0.669	0.230	0.476	0.148
Track_193	193	NaN	NaN	63	0	0	0	0	0	14880.620	0.000	14880.620	79.814	193	77.784	54.945	0	0.011	0.020	0.002	0.011	0.005	0.883	1.057	0.581	0.893	0.105
Track_194	194	NaN	NaN	18	0	0	0	0	0	4080.170	0.000	4080.170	7.624	194	184.921	67.368	0	0.009	0.031	7.583E-4	0.006	0.008	0.670	1.058	0.264	0.703	0.221
Track_195	195	NaN	NaN	10	0	0	0	0	0	2160.090	0.000	2160.090	1.999	195	195.712	69.663	0	0.004	0.008	0.001	0.004	0.003	0.523	0.615	0.428	0.559	0.069
Track_196	196	NaN	NaN	22	0	0	0	0	0	5040.210	0.000	5040.210	26.371	196	606.273	72.340	0	0.009	0.014	8.878E-4	0.009	0.004	1.358	1.741	0.548	1.443	0.302
Track_197	197	NaN	NaN	101	0	0	0	0	0	24001.000	0.000	24001.000	138.401	197	364.736	71.932	0	0.009	0.027	0.002	0.008	0.005	0.725	1.487	0.239	0.718	0.221
Track_198	198	NaN	NaN	53	0	0	0	0	0	12480.520	0.000	12480.520	36.242	198	215.012	81.135	0	0.008	0.032	0.001	0.007	0.006	0.704	1.169	0.243	0.733	0.192
Track_199	199	NaN	NaN	3	0	0	0	0	0	480.020	720.030	1200.050	1.269	199	218.093	66.834	0	0.013	0.015	0.011	0.015	0.002	0.604	0.944	0.293	0.574	0.267
Track_200	200	NaN	NaN	104	0	0	0	0	0	24721.030	0.000	24721.030	159.661	200	137.325	81.728	0	0.010	0.052	0.001	0.009	0.006	0.640	1.085	0.253	0.642	0.179
Track_201	201	NaN	NaN	33	0	0	0	0	0	7680.320	240.010	7920.330	56.618	201	527.039	69.829	0	0.012	0.029	0.003	0.011	0.006	0.716	1.468	0.267	0.776	0.343
Track_202	202	NaN	NaN	20	0	0	0	0	0	4560.190	0.000	4560.190	29.207	202	105.901	67.760	0	0.009	0.020	0.003	0.008	0.005	0.459	0.750	0.254	0.424	0.145
Track_203	203	NaN	NaN	25	0	0	0	0	0	5760.240	0.000	5760.240	21.217	203	21.117	63.874	0	0.007	0.018	8.653E-4	0.007	0.003	0.498	1.083	0.266	0.422	0.215
Track_204	204	NaN	NaN	43	0	0	0	0	0	10080.420	0.000	10080.420	33.996	204	226.393	85.431	0	0.010	0.044	0.001	0.008	0.008	1.211	1.637	0.307	1.344	0.330
Track_205	205	NaN	NaN	16	0	0	0	0	0	3600.150	0.000	3600.150	9.583	205	3.553	65.267	0	0.009	0.039	0.000	0.007	0.010	0.794	1.258	0.266	0.854	0.335
Track_206	206	NaN	NaN	22	0	0	0	0	0	5040.210	0.000	5040.210	4.482	206	314.207	70.641	0	0.009	0.020	0.001	0.009	0.006	0.999	1.828	0.254	0.750	0.571
Track_207	207	NaN	NaN	54	0	0	0	0	0	12720.530	0.000	12720.530	106.413	207	490.415	76.239	0	0.011	0.023	0.004	0.011	0.004	0.566	1.327	0.234	0.450	0.336
Track_208	208	NaN	NaN	8	0	0	0	0	0	1680.070	0.000	1680.070	3.964	208	370.047	70.991	0	0.008	0.017	0.002	0.006	0.005	0.364	0.444	0.247	0.371	0.063
Track_209	209	NaN	NaN	22	0	0	0	0	0	5040.210	0.000	5040.210	19.467	209	145.937	81.680	0	0.010	0.019	0.003	0.010	0.005	0.606	0.938	0.252	0.645	0.206
Track_210	210	NaN	NaN	6	0	0	0	0	0	1200.050	0.000	1200.050	1.516	210	213.100	72.554	0	0.007	0.017	0.002	0.002	0.007	0.638	0.997	0.458	0.691	0.193
Track_211	211	NaN	NaN	58	0	0	0	0	0	13680.570	0.000	13680.570	100.493	211	467.274	77.043	0	0.010	0.022	0.002	0.010	0.005	0.544	1.304	0.234	0.509	0.266
Track_212	212	NaN	NaN	85	0	0	0	0	0	20160.840	0.000	20160.840	170.078	212	403.631	90.505	0	0.011	0.029	0.003	0.010	0.005	0.720	1.591	0.292	0.632	0.316
Track_213	213	NaN	NaN	6	0	0	0	0	0	1200.050	0.000	1200.050	14.033	213	278.993	77.216	0	0.016	0.048	0.002	0.012	0.018	0.565	0.898	0.354	0.538	0.190
Track_214	214	NaN	NaN	7	0	0	0	0	0	1440.060	960.040	2400.100	3.718	214	35.821	72.754	0	0.013	0.029	0.003	0.011	0.010	0.307	0.438	0.250	0.282	0.062
Track_215	215	NaN	NaN	13	0	0	0	0	0	2880.120	0.000	2880.120	5.711	215	258.586	73.125	0	0.006	0.014	0.002	0.006	0.003	0.993	1.671	0.378	1.091	0.382
Track_216	216	NaN	NaN	11	0	0	0	0	0	2400.100	240.010	2640.110	11.705	216	429.085	74.803	0	0.007	0.011	0.003	0.008	0.003	0.334	0.408	0.248	0.339	0.056
Track_217	217	NaN	NaN	40	0	0	0	0	0	9360.390	0.000	9360.390	18.459	217	245.900	80.181	0	0.007	0.019	0.002	0.006	0.004	0.989	1.441	0.240	1.042	0.283
Track_218	218	NaN	NaN	9	0	0	0	0	0	1920.080	0.000	1920.080	7.351	218	45.543	74.632	0	0.009	0.014	0.004	0.008	0.004	0.375	0.455	0.269	0.364	0.062
Track_219	219	NaN	NaN	25	0	0	0	0	0	5760.240	0.000	5760.240	15.259	219	208.406	77.795	0	0.007	0.014	1.755E-4	0.007	0.003	0.827	1.246	0.264	0.895	0.290
Track_220	220	NaN	NaN	34	0	0	0	0	0	7920.330	960.040	8880.370	60.006	220	546.698	90.253	0	0.012	0.023	0.002	0.013	0.006	0.816	1.664	0.241	0.784	0.477
Track_221	221	NaN	NaN	13	0	0	0	0	0	2880.120	0.000	2880.120	7.198	221	300.808	77.577	0	0.008	0.016	0.003	0.008	0.004	1.311	1.756	0.358	1.489	0.478
Track_222	222	NaN	NaN	38	0	0	0	0	0	8880.370	0.000	8880.370	20.775	222	338.381	82.971	0	0.008	0.020	0.001	0.007	0.005	0.696	1.277	0.243	0.597	0.337
Track_223	223	NaN	NaN	19	0	0	0	0	0	4320.180	0.000	4320.180	16.719	223	437.093	77.149	0	0.013	0.032	0.001	0.013	0.007	0.400	0.690	0.247	0.403	0.113
Track_224	224	NaN	NaN	34	0	0	0	0	0	7920.330	0.000	7920.330	24.139	224	120.103	86.784	0	0.009	0.017	4.923E-4	0.009	0.004	0.556	0.947	0.253	0.556	0.192
Track_225	225	NaN	NaN	29	0	0	0	0	0	6720.280	0.000	6720.280	30.504	225	172.330	80.687	0	0.008	0.025	0.002	0.007	0.005	0.865	1.178	0.515	0.892	0.199
Track_226	226	NaN	NaN	36	0	0	0	0	0	8400.350	0.000	8400.350	22.159	226	233.757	87.043	0	0.006	0.019	8.840E-4	0.006	0.004	1.234	1.583	0.373	1.328	0.269
Track_227	227	NaN	NaN	11	0	0	0	0	0	2400.100	0.000	2400.100	10.327	227	605.847	78.961	0	0.007	0.013	0.002	0.007	0.003	0.725	1.092	0.309	0.704	0.241
Track_228	228	NaN	NaN	40	0	0	0	0	0	9360.390	0.000	9360.390	41.982	228	77.336	69.230	0	0.007	0.020	2.398E-4	0.006	0.004	0.611	0.905	0.286	0.617	0.176
Track_229	229	NaN	NaN	66	0	0	0	0	0	15600.650	0.000	15600.650	37.312	229	193.205	77.371	0	0.007	0.014	0.001	0.007	0.004	0.749	1.359	0.241	0.807	0.298
Track_230	230	NaN	NaN	19	0	0	0	0	0	4320.180	0.000	4320.180	10.705	230	195.527	78.019	0	0.005	0.015	0.001	0.004	0.003	0.940	1.337	0.548	0.977	0.212
Track_231	231	NaN	NaN	6	0	0	0	0	0	1200.050	0.000	1200.050	8.216	231	227.747	79.298	0	0.013	0.028	0.005	0.011	0.009	0.888	1.018	0.738	0.889	0.100
Track_232	232	NaN	NaN	48	0	0	0	0	0	11280.470	0.000	11280.470	43.993	232	272.919	91.970	0	0.009	0.030	3.841E-4	0.008	0.006	0.656	1.347	0.244	0.656	0.258
Track_233	233	NaN	NaN	18	0	0	0	0	0	4080.170	0.000	4080.170	4.250	233	256.855	79.485	0	0.008	0.023	0.001	0.009	0.005	0.677	0.931	0.446	0.699	0.133
Track_234	234	NaN	NaN	111	0	0	0	0	0	26401.100	0.000	26401.100	222.319	234	401.376	101.662	0	0.011	0.051	5.518E-4	0.010	0.007	0.703	1.468	0.261	0.607	0.311
Track_235	235	NaN	NaN	59	0	0	0	0	0	13920.580	0.000	13920.580	6.282	235	215.477	85.206	0	0.008	0.056	0.001	0.006	0.007	0.932	1.429	0.249	0.945	0.301
Track_236	236	NaN	NaN	6	0	0	0	0	0	1200.050	0.000	1200.050	21.536	236	516.916	82.893	0	0.019	0.026	0.007	0.022	0.008	0.605	1.178	0.284	0.475	0.346
Track_237	237	NaN	NaN	59	0	0	0	0	0	13920.580	480.020	14400.600	101.582	237	414.524	94.193	0	0.012	0.025	0.001	0.011	0.005	0.723	1.200	0.235	0.745	0.246
Track_238	238	NaN	NaN	66	0	0	0	0	0	15600.650	0.000	15600.650	86.357	238	280.148	103.161	0	0.008	0.056	2.586E-4	0.007	0.008	0.959	1.536	0.290	0.974	0.333
Track_239	239	NaN	NaN	16	0	0	0	0	0	3600.150	0.000	3600.150	4.311	239	270.484	80.554	0	0.008	0.028	0.002	0.006	0.007	0.889	1.236	0.403	0.960	0.266
Track_240	240	NaN	NaN	13	0	0	0	0	0	2880.120	0.000	2880.120	8.127	240	132.056	81.638	0	0.008	0.013	0.003	0.007	0.004	0.882	1.365	0.241	1.104	0.346
Track_241	241	NaN	NaN	16	0	0	0	0	0	3600.150	0.000	3600.150	32.016	241	328.204	75.254	0	0.019	0.036	4.276E-4	0.021	0.010	0.761	1.354	0.328	0.652	0.366
Track_242	242	NaN	NaN	46	0	0	0	0	0	10800.450	0.000	10800.450	34.341	242	187.843	87.873	0	0.008	0.021	0.001	0.007	0.004	0.897	1.619	0.243	0.908	0.420
Track_243	243	NaN	NaN	68	0	0	0	0	0	16080.670	0.000	16080.670	60.163	243	195.839	110.172	0	0.010	0.031	7.604E-4	0.008	0.006	0.648	1.363	0.271	0.631	0.279
Track_244	244	NaN	NaN	39	0	0	0	0	0	9120.380	0.000	9120.380	71.186	244	393.246	82.119	0	0.014	0.032	0.002	0.013	0.008	0.646	1.101	0.301	0.574	0.199
Track_245	245	NaN	NaN	18	0	0	0	0	0	4080.170	960.040	5040.210	9.876	245	200.485	85.352	0	0.006	0.014	0.001	0.005	0.004	0.835	1.047	0.621	0.864	0.104
Track_246	246	NaN	NaN	34	0	0	0	0	0	7920.330	0.000	7920.330	27.010	246	90.306	90.071	0	0.009	0.019	7.415E-4	0.009	0.004	0.408	0.763	0.240	0.411	0.126
Track_247	247	NaN	NaN	48	0	0	0	0	0	11280.470	0.000	11280.470	30.550	247	245.229	94.153	0	0.008	0.031	0.001	0.006	0.005	0.921	1.501	0.365	0.896	0.264
Track_248	248	NaN	NaN	49	0	0	0	0	0	11520.480	0.000	11520.480	96.520	248	578.220	93.696	0	0.010	0.023	8.412E-4	0.010	0.005	0.885	1.595	0.305	0.818	0.453
Track_249	249	NaN	NaN	17	0	0	0	0	0	3840.160	480.020	4320.180	22.210	249	9.324	79.780	0	0.007	0.017	8.412E-4	0.006	0.005	0.353	0.685	0.255	0.287	0.126
Track_250	250	NaN	NaN	51	0	0	0	0	0	12000.500	0.000	12000.500	71.748	250	390.248	106.560	0	0.012	0.025	0.002	0.011	0.005	0.680	1.372	0.286	0.640	0.244
Track_251	251	NaN	NaN	13	0	0	0	0	0	2880.120	0.000	2880.120	21.957	251	442.414	86.732	0	0.011	0.031	0.002	0.009	0.009	0.349	0.582	0.249	0.338	0.094
Track_252	252	NaN	NaN	8	0	0	0	0	0	1680.070	480.020	2160.090	4.410	252	589.504	84.966	0	0.013	0.021	0.002	0.017	0.007	0.566	1.195	0.234	0.551	0.337
Track_253	253	NaN	NaN	8	0	0	0	0	0	1680.070	0.000	1680.070	20.141	253	568.200	82.832	0	0.020	0.034	0.008	0.017	0.011	0.876	1.311	0.272	1.084	0.361
Track_254	254	NaN	NaN	6	0	0	0	0	0	1200.050	0.000	1200.050	1.928	254	276.068	87.821	0	0.005	0.006	0.002	0.005	0.002	0.601	0.826	0.429	0.626	0.143
Track_255	255	NaN	NaN	77	0	0	0	0	0	18240.760	0.000	18240.760	142.305	255	424.100	92.144	0	0.011	0.024	3.191E-4	0.010	0.005	0.732	1.150	0.358	0.716	0.213
Track_256	256	NaN	NaN	15	0	0	0	0	0	3360.140	0.000	3360.140	16.389	256	365.740	91.370	0	0.012	0.028	0.003	0.011	0.008	0.563	1.183	0.311	0.546	0.217
Track_257	257	NaN	NaN	16	0	0	0	0	0	3600.150	0.000	3600.150	12.095	257	99.799	86.389	0	0.008	0.016	0.002	0.008	0.004	0.508	0.853	0.231	0.524	0.190
Track_258	258	NaN	NaN	13	0	0	0	0	0	2880.120	0.000	2880.120	3.063	258	204.634	85.965	0	0.006	0.019	5.000E-4	0.006	0.005	1.045	1.248	0.576	1.143	0.177
Track_259	259	NaN	NaN	29	0	0	0	0	0	6720.280	0.000	6720.280	13.814	259	257.792	95.086	0	0.008	0.037	0.002	0.007	0.006	0.844	1.165	0.287	0.895	0.248
Track_260	260	NaN	NaN	88	0	0	0	0	0	20880.870	0.000	20880.870	172.379	260	443.733	107.326	0	0.012	0.028	0.002	0.011	0.005	0.688	1.722	0.249	0.547	0.402
Track_261	261	NaN	NaN	10	0	0	0	0	0	2160.090	0.000	2160.090	3.915	261	303.452	88.396	0	0.007	0.014	0.004	0.005	0.003	1.169	1.549	0.308	1.395	0.428
Track_262	262	NaN	NaN	32	0	0	0	0	0	7440.310	0.000	7440.310	17.980	262	238.530	96.711	0	0.007	0.012	0.002	0.007	0.003	0.928	1.273	0.492	0.914	0.202
Track_263	263	NaN	NaN	10	0	0	0	0	0	2160.090	0.000	2160.090	2.204	263	27.816	89.381	0	0.010	0.016	0.001	0.012	0.005	0.336	0.533	0.243	0.252	0.117
Track_264	264	NaN	NaN	24	0	0	0	0	0	5520.230	0.000	5520.230	17.819	264	323.080	93.445	0	0.011	0.023	0.004	0.008	0.005	0.837	1.331	0.245	0.876	0.359
Track_265	265	NaN	NaN	4	0	0	0	0	0	720.030	480.020	1200.050	5.752	265	180.354	93.327	0	0.011	0.016	0.003	0.015	0.007	0.406	0.624	0.236	0.416	0.141
Track_266	266	NaN	NaN	70	0	0	0	0	0	16560.690	0.000	16560.690	45.713	266	366.240	99.102	0	0.010	0.029	0.001	0.008	0.006	1.057	1.446	0.587	1.055	0.157
Track_267	267	NaN	NaN	9	0	0	0	0	0	1920.080	0.000	1920.080	20.596	267	595.984	81.465	0	0.020	0.037	0.003	0.028	0.013	0.891	1.376	0.547	0.880	0.295
Track_268	268	NaN	NaN	14	0	0	0	0	0	3120.130	0.000	3120.130	23.456	268	457.255	89.635	0	0.010	0.020	0.005	0.009	0.004	0.730	1.262	0.426	0.672	0.238
Track_269	269	NaN	NaN	40	0	0	0	0	0	9360.390	0.000	9360.390	89.530	269	525.235	100.211	0	0.013	0.027	0.002	0.012	0.007	0.795	1.534	0.242	0.920	0.410
Track_270	270	NaN	NaN	65	0	0	0	0	0	15360.640	0.000	15360.640	55.033	270	182.976	101.666	0	0.009	0.023	8.130E-4	0.008	0.006	0.780	1.540	0.261	0.632	0.386
Track_271	271	NaN	NaN	34	0	0	0	0	0	7920.330	0.000	7920.330	5.467	271	213.703	95.414	0	0.007	0.033	5.727E-4	0.005	0.007	0.912	1.423	0.392	0.880	0.275
Track_272	272	NaN	NaN	13	0	0	0	0	0	2880.120	240.010	3120.130	7.960	272	606.385	97.694	0	0.012	0.025	0.003	0.012	0.007	0.693	1.093	0.333	0.638	0.209
Track_273	273	NaN	NaN	6	0	0	0	0	0	1200.050	720.030	1920.080	0.641	273	350.027	94.030	0	0.008	0.016	0.003	0.004	0.006	0.275	0.390	0.240	0.257	0.053
Track_274	274	NaN	NaN	10	0	0	0	0	0	2160.090	0.000	2160.090	1.499	274	268.362	91.776	0	0.004	0.007	0.001	0.004	0.002	0.716	0.937	0.509	0.717	0.127
Track_275	275	NaN	NaN	19	0	0	0	0	0	4320.180	0.000	4320.180	3.648	275	198.434	94.094	0	0.004	0.009	0.002	0.004	0.002	0.899	1.123	0.631	0.913	0.140
Track_276	276	NaN	NaN	57	0	0	0	0	0	13440.560	0.000	13440.560	89.455	276	548.467	92.857	0	0.010	0.019	0.001	0.011	0.005	0.595	1.633	0.239	0.402	0.421
Track_277	277	NaN	NaN	14	0	0	0	0	0	3120.130	0.000	3120.130	12.587	277	249.772	96.250	0	0.008	0.026	0.004	0.007	0.006	1.065	1.313	0.771	1.030	0.165
Track_278	278	NaN	NaN	34	0	0	0	0	0	7920.330	0.000	7920.330	25.767	278	607.107	96.270	0	0.010	0.047	0.000	0.010	0.009	0.867	1.273	0.330	0.881	0.271
Track_279	279	NaN	NaN	7	0	0	0	0	0	1440.060	240.010	1680.070	7.329	279	565.772	93.846	0	0.006	0.011	0.001	0.006	0.004	0.687	0.856	0.531	0.695	0.099
Track_280	280	NaN	NaN	16	0	0	0	0	0	3600.150	960.040	4560.190	13.801	280	189.075	100.145	0	0.007	0.014	0.002	0.007	0.004	0.771	1.125	0.410	0.758	0.168
Track_281	281	NaN	NaN	60	0	0	0	0	0	14160.590	0.000	14160.590	68.473	281	223.567	126.034	0	0.009	0.038	5.137E-4	0.007	0.006	0.955	1.661	0.298	1.004	0.311
Track_282	282	NaN	NaN	21	0	0	0	0	0	4800.200	0.000	4800.200	27.826	282	145.844	92.494	0	0.009	0.018	0.002	0.008	0.005	1.073	1.612	0.241	1.194	0.367
Track_283	283	NaN	NaN	96	0	0	0	0	0	22800.950	0.000	22800.950	186.424	283	463.475	103.602	0	0.012	0.031	0.002	0.011	0.006	0.713	1.669	0.248	0.546	0.438
Track_284	284	NaN	NaN	33	0	0	0	0	0	7680.320	0.000	7680.320	25.035	284	257.271	105.248	0	0.007	0.013	0.001	0.006	0.004	1.051	1.470	0.781	1.040	0.171
Track_285	285	NaN	NaN	8	0	0	0	0	0	1680.070	0.000	1680.070	23.909	285	334.713	90.715	0	0.018	0.025	0.004	0.020	0.007	0.818	1.241	0.357	0.942	0.305
Track_286	286	NaN	NaN	42	0	0	0	0	0	9840.410	960.040	10800.450	44.458	286	177.173	114.899	0	0.008	0.024	9.842E-4	0.007	0.005	0.778	1.232	0.239	0.787	0.276
Track_287	287	NaN	NaN	10	0	0	0	0	0	2160.090	0.000	2160.090	3.007	287	277.535	96.723	0	0.004	0.007	0.002	0.004	0.002	0.729	1.052	0.387	0.952	0.282
Track_288	288	NaN	NaN	32	0	0	0	0	0	7440.310	0.000	7440.310	24.403	288	99.750	100.308	0	0.007	0.022	1.709E-4	0.006	0.005	0.430	0.813	0.252	0.444	0.157
Track_289	289	NaN	NaN	31	0	0	0	0	0	7200.300	0.000	7200.300	29.968	289	132.741	99.491	0	0.007	0.019	9.414E-4	0.006	0.004	0.439	0.764	0.234	0.437	0.167
Track_290	290	NaN	NaN	79	0	0	0	0	0	18720.780	0.000	18720.780	93.825	290	345.843	117.402	0	0.008	0.021	9.330E-4	0.007	0.004	0.750	1.164	0.255	0.739	0.191
Track_291	291	NaN	NaN	29	0	0	0	0	0	6720.280	0.000	6720.280	30.890	291	240.490	104.321	0	0.007	0.019	6.064E-4	0.007	0.005	0.978	1.487	0.432	0.975	0.204
Track_292	292	NaN	NaN	88	0	0	0	0	0	20880.870	0.000	20880.870	121.797	292	272.788	135.181	0	0.009	0.022	0.001	0.009	0.004	1.132	1.670	0.349	1.192	0.276
Track_293	293	NaN	NaN	36	0	0	0	0	0	8400.350	0.000	8400.350	65.582	293	475.942	109.116	0	0.013	0.024	0.003	0.013	0.006	0.760	1.758	0.281	0.663	0.397
Track_294	294	NaN	NaN	20	0	0	0	0	0	4560.190	720.030	5280.220	5.034	294	156.520	102.939	0	0.005	0.016	8.552E-4	0.005	0.004	1.066	1.368	0.333	1.120	0.209
Track_295	295	NaN	NaN	13	0	0	0	0	0	2880.120	0.000	2880.120	17.061	295	220.729	105.924	0	0.009	0.016	0.003	0.010	0.004	0.656	1.177	0.391	0.545	0.238
Track_296	296	NaN	NaN	23	0	0	0	0	0	5280.220	0.000	5280.220	9.142	296	270.697	99.151	0	0.005	0.027	6.626E-4	0.003	0.006	0.673	1.107	0.250	0.717	0.295
Track_297	297	NaN	NaN	17	0	0	0	0	0	3840.160	0.000	3840.160	15.730	297	165.057	103.065	0	0.010	0.023	0.003	0.010	0.006	0.584	0.792	0.369	0.555	0.127
Track_298	298	NaN	NaN	21	0	0	0	0	0	4800.200	0.000	4800.200	19.846	298	242.046	105.270	0	0.007	0.013	9.278E-4	0.008	0.003	0.796	1.027	0.337	0.831	0.194
Track_299	299	NaN	NaN	34	0	0	0	0	0	7920.330	0.000	7920.330	56.020	299	572.795	105.480	0	0.011	0.030	8.021E-4	0.009	0.007	0.668	1.320	0.278	0.629	0.267
Track_300	300	NaN	NaN	34	0	0	0	0	0	7920.330	960.040	8880.370	30.028	300	196.751	108.612	0	0.008	0.035	0.001	0.007	0.006	0.809	1.163	0.540	0.781	0.179
Track_301	301	NaN	NaN	101	0	0	0	0	0	24001.000	0.000	24001.000	95.552	301	278.061	142.862	0	0.007	0.019	4.596E-4	0.007	0.004	1.117	1.514	0.525	1.153	0.215
Track_302	302	NaN	NaN	5	0	0	0	0	0	960.040	480.020	1440.060	1.559	302	186.539	105.068	0	0.005	0.009	0.002	0.004	0.003	0.672	0.835	0.306	0.787	0.198
Track_303	303	NaN	NaN	20	0	0	0	0	0	4560.190	0.000	4560.190	13.849	303	421.883	111.753	0	0.012	0.035	0.002	0.009	0.009	0.657	0.957	0.339	0.679	0.203
Track_304	304	NaN	NaN	21	0	0	0	0	0	4800.200	0.000	4800.200	10.445	304	140.819	105.546	0	0.009	0.019	0.002	0.009	0.005	1.054	1.459	0.313	1.128	0.354
Track_305	305	NaN	NaN	15	0	0	0	0	0	3360.140	0.000	3360.140	13.773	305	262.005	103.504	0	0.011	0.060	8.065E-4	0.007	0.014	0.978	1.341	0.454	0.908	0.275
Track_306	306	NaN	NaN	9	0	0	0	0	0	1920.080	0.000	1920.080	8.335	306	179.717	103.323	0	0.008	0.014	0.004	0.007	0.004	0.837	1.078	0.465	0.877	0.189
Track_307	307	NaN	NaN	85	0	0	0	0	0	20160.840	0.000	20160.840	155.165	307	392.069	136.347	0	0.011	0.027	0.002	0.010	0.005	0.675	1.225	0.247	0.610	0.231
Track_308	308	NaN	NaN	18	0	0	0	0	0	4080.170	0.000	4080.170	1.902	308	207.646	104.895	0	0.005	0.011	0.001	0.004	0.003	0.908	1.180	0.362	0.965	0.211
Track_309	309	NaN	NaN	8	0	0	0	0	0	1680.070	0.000	1680.070	3.602	309	566.874	103.337	0	0.013	0.021	0.002	0.012	0.006	0.487	0.789	0.290	0.515	0.157
Track_310	310	NaN	NaN	34	0	0	0	0	0	7920.330	0.000	7920.330	76.653	310	515.401	98.183	0	0.013	0.032	0.002	0.013	0.007	0.986	1.691	0.259	1.034	0.438
Track_311	311	NaN	NaN	21	0	0	0	0	0	4800.200	0.000	4800.200	8.238	311	277.946	107.191	0	0.006	0.011	0.002	0.007	0.003	1.071	1.429	0.289	1.115	0.255
Track_312	312	NaN	NaN	3	0	0	0	0	0	480.020	720.030	1200.050	6.984	312	556.606	106.297	0	0.015	0.016	0.013	0.016	0.003	0.593	0.760	0.357	0.661	0.172
Track_313	313	NaN	NaN	25	0	0	0	0	0	5760.240	0.000	5760.240	22.082	313	104.907	116.201	0	0.010	0.025	0.002	0.009	0.005	0.594	1.218	0.233	0.540	0.241
Track_314	314	NaN	NaN	46	0	0	0	0	0	10800.450	0.000	10800.450	18.142	314	336.131	109.456	0	0.009	0.017	0.002	0.009	0.004	0.783	1.443	0.239	0.832	0.374
Track_315	315	NaN	NaN	7	0	0	0	0	0	1440.060	0.000	1440.060	12.225	315	470.464	106.414	0	0.010	0.020	0.003	0.008	0.007	0.587	0.859	0.363	0.581	0.160
Track_316	316	NaN	NaN	19	0	0	0	0	0	4320.180	0.000	4320.180	10.291	316	237.131	109.296	0	0.007	0.014	9.804E-4	0.007	0.003	0.771	1.141	0.390	0.716	0.230
Track_317	317	NaN	NaN	8	0	0	0	0	0	1680.070	0.000	1680.070	6.557	317	217.460	108.511	0	0.007	0.010	0.002	0.008	0.003	0.746	1.225	0.554	0.719	0.201
Track_318	318	NaN	NaN	104	0	0	0	0	0	24721.030	0.000	24721.030	111.861	318	325.220	149.010	0	0.008	0.027	9.932E-4	0.007	0.005	0.885	1.438	0.272	0.876	0.221
Track_319	319	NaN	NaN	11	0	0	0	0	0	2400.100	0.000	2400.100	0.305	319	385.808	105.556	0	0.008	0.017	0.002	0.007	0.006	0.495	0.769	0.295	0.491	0.124
Track_320	320	NaN	NaN	6	0	0	0	0	0	1200.050	0.000	1200.050	4.441	320	310.000	108.270	0	0.006	0.011	0.002	0.004	0.004	0.327	0.356	0.301	0.326	0.017
Track_321	321	NaN	NaN	35	0	0	0	0	0	8160.340	720.030	8880.370	66.971	321	594.080	111.085	0	0.012	0.023	0.003	0.013	0.006	1.061	1.684	0.306	1.031	0.380
Track_322	322	NaN	NaN	61	0	0	0	0	0	14400.600	0.000	14400.600	137.695	322	473.651	148.058	0	0.012	0.032	0.003	0.011	0.006	0.565	1.613	0.251	0.451	0.292
Track_323	323	NaN	NaN	15	0	0	0	0	0	3360.140	0.000	3360.140	5.056	323	7.422	111.667	0	0.009	0.020	0.003	0.009	0.005	0.669	1.186	0.367	0.538	0.261
Track_324	324	NaN	NaN	35	0	0	0	0	0	8160.340	0.000	8160.340	29.526	324	53.335	106.537	0	0.008	0.020	0.002	0.007	0.005	0.402	0.861	0.234	0.380	0.135
Track_325	325	NaN	NaN	19	0	0	0	0	0	4320.180	0.000	4320.180	1.946	325	195.308	110.418	0	0.007	0.016	0.002	0.007	0.004	1.123	1.393	0.652	1.147	0.181
Track_326	326	NaN	NaN	34	0	0	0	0	0	7920.330	0.000	7920.330	16.985	326	130.100	110.840	0	0.008	0.018	0.001	0.007	0.005	0.585	0.992	0.235	0.515	0.246
Track_327	327	NaN	NaN	10	0	0	0	0	0	2160.090	0.000	2160.090	5.123	327	295.203	110.642	0	0.005	0.012	3.557E-4	0.004	0.004	1.087	1.525	0.376	1.194	0.377
Track_328	328	NaN	NaN	43	0	0	0	0	0	10080.420	0.000	10080.420	13.259	328	266.230	111.087	0	0.008	0.047	0.002	0.006	0.007	0.675	1.274	0.232	0.699	0.275
Track_329	329	NaN	NaN	86	0	0	0	0	0	20400.850	0.000	20400.850	77.811	329	146.605	118.765	0	0.007	0.027	4.653E-4	0.007	0.004	0.500	0.793	0.233	0.513	0.117
Track_330	330	NaN	NaN	17	0	0	0	0	0	3840.160	0.000	3840.160	8.784	330	323.745	113.014	0	0.009	0.018	0.002	0.007	0.005	0.744	1.033	0.370	0.738	0.183
Track_331	331	NaN	NaN	54	0	0	0	0	0	12720.530	0.000	12720.530	110.332	331	437.549	101.773	0	0.012	0.043	0.002	0.010	0.007	0.702	1.261	0.261	0.737	0.308
Track_332	332	NaN	NaN	8	0	0	0	0	0	1680.070	0.000	1680.070	3.400	332	161.582	109.847	0	0.005	0.010	0.001	0.004	0.003	0.642	1.016	0.328	0.682	0.225
Track_333	333	NaN	NaN	26	0	0	0	0	0	6000.250	0.000	6000.250	12.857	333	212.733	120.041	0	0.008	0.039	0.002	0.007	0.007	1.123	1.438	0.521	1.206	0.245
Track_334	334	NaN	NaN	6	0	0	0	0	0	1200.050	0.000	1200.050	7.170	334	507.677	111.566	0	0.011	0.022	0.003	0.010	0.007	0.334	0.519	0.241	0.307	0.096
Track_335	335	NaN	NaN	49	0	0	0	0	0	11520.480	0.000	11520.480	33.128	335	361.129	118.125	0	0.009	0.045	8.923E-4	0.008	0.007	0.631	0.980	0.269	0.656	0.158
Track_336	336	NaN	NaN	37	0	0	0	0	0	8640.360	240.010	8880.370	36.137	336	267.135	127.999	0	0.007	0.018	0.001	0.006	0.004	0.871	1.357	0.340	0.865	0.278
Track_337	337	NaN	NaN	40	0	0	0	0	0	9360.390	720.030	10080.420	43.816	337	222.479	133.004	0	0.008	0.031	0.002	0.007	0.005	0.849	1.276	0.306	0.866	0.209
Track_338	338	NaN	NaN	25	0	0	0	0	0	5760.240	240.010	6000.250	3.330	338	182.898	116.429	0	0.006	0.021	0.001	0.006	0.004	0.810	1.117	0.294	0.854	0.246
Track_339	339	NaN	NaN	56	0	0	0	0	0	13200.550	0.000	13200.550	113.417	339	535.081	114.665	0	0.012	0.024	0.002	0.012	0.005	0.787	1.724	0.240	0.580	0.508
Track_340	340	NaN	NaN	31	0	0	0	0	0	7200.300	0.000	7200.300	6.077	340	193.063	119.252	0	0.007	0.021	1.460E-4	0.007	0.004	1.037	1.525	0.424	1.046	0.291
Track_341	341	NaN	NaN	8	0	0	0	0	0	1680.070	0.000	1680.070	3.900	341	166.849	116.734	0	0.005	0.009	0.003	0.005	0.002	0.661	1.162	0.258	0.797	0.324
Track_342	342	NaN	NaN	10	0	0	0	0	0	2160.090	0.000	2160.090	4.368	342	546.325	115.327	0	0.007	0.019	0.003	0.006	0.005	0.444	0.687	0.236	0.467	0.137
Track_343	343	NaN	NaN	30	0	0	0	0	0	6960.290	0.000	6960.290	19.303	343	274.345	120.128	0	0.006	0.015	6.425E-4	0.005	0.003	1.125	1.439	0.517	1.185	0.236
Track_344	344	NaN	NaN	10	0	0	0	0	0	2160.090	960.040	3120.130	0.894	344	115.648	115.231	0	0.005	0.007	0.002	0.004	0.002	0.314	0.382	0.255	0.323	0.045
Track_345	345	NaN	NaN	36	0	0	0	0	0	8400.350	0.000	8400.350	41.685	345	94.075	120.072	0	0.009	0.020	0.001	0.009	0.004	0.762	1.120	0.242	0.819	0.233
Track_346	346	NaN	NaN	27	0	0	0	0	0	6240.260	480.020	6720.280	15.206	346	290.965	120.730	0	0.008	0.036	4.042E-4	0.007	0.007	0.983	1.504	0.235	1.015	0.358
Track_347	347	NaN	NaN	13	0	0	0	0	0	2880.120	0.000	2880.120	8.176	347	609.749	119.611	0	0.007	0.017	5.842E-4	0.007	0.005	0.949	1.300	0.475	1.030	0.236
Track_348	348	NaN	NaN	16	0	0	0	0	0	3600.150	0.000	3600.150	6.244	348	597.713	120.324	0	0.009	0.023	8.987E-4	0.008	0.005	0.742	1.506	0.256	0.700	0.351
Track_349	349	NaN	NaN	5	0	0	0	0	0	960.040	240.010	1200.050	0.626	349	571.035	118.511	0	0.009	0.010	0.007	0.009	0.001	0.248	0.255	0.240	0.252	0.006
Track_350	350	NaN	NaN	34	0	0	0	0	0	7920.330	0.000	7920.330	54.512	350	487.435	120.124	0	0.013	0.042	0.004	0.011	0.007	0.518	1.265	0.254	0.479	0.214
Track_351	351	NaN	NaN	61	0	0	0	0	0	14400.600	0.000	14400.600	122.408	351	526.980	149.113	0	0.013	0.029	0.003	0.013	0.006	0.752	1.737	0.232	0.612	0.470
Track_352	352	NaN	NaN	17	0	0	0	0	0	3840.160	0.000	3840.160	9.280	352	53.289	118.392	0	0.007	0.012	0.001	0.007	0.003	0.587	0.684	0.459	0.574	0.069
Track_353	353	NaN	NaN	14	0	0	0	0	0	3120.130	0.000	3120.130	18.217	353	314.018	114.766	0	0.010	0.023	0.003	0.008	0.006	1.008	1.621	0.365	1.051	0.366
Track_354	354	NaN	NaN	61	0	0	0	0	0	14400.600	0.000	14400.600	62.173	354	331.859	131.651	0	0.008	0.022	5.509E-4	0.007	0.005	0.866	1.446	0.257	0.851	0.281
Track_355	355	NaN	NaN	9	0	0	0	0	0	1920.080	0.000	1920.080	19.351	355	435.100	124.548	0	0.012	0.021	0.002	0.015	0.007	0.529	0.814	0.323	0.533	0.147
Track_356	356	NaN	NaN	13	0	0	0	0	0	2880.120	0.000	2880.120	5.719	356	90.872	117.192	0	0.015	0.045	0.001	0.015	0.012	0.612	0.965	0.332	0.557	0.190
Track_357	357	NaN	NaN	27	0	0	0	0	0	6240.260	0.000	6240.260	21.321	357	281.250	127.627	0	0.007	0.046	0.001	0.005	0.008	0.741	1.146	0.277	0.760	0.248
Track_358	358	NaN	NaN	18	0	0	0	0	0	4080.170	0.000	4080.170	5.304	358	238.306	123.821	0	0.008	0.024	0.002	0.006	0.006	0.925	1.150	0.412	0.999	0.171
Track_359	359	NaN	NaN	43	0	0	0	0	0	10080.420	0.000	10080.420	32.424	359	246.755	132.410	0	0.007	0.018	0.002	0.007	0.004	1.070	1.382	0.423	1.131	0.194
Track_360	360	NaN	NaN	35	0	0	0	0	0	8160.340	0.000	8160.340	40.876	360	274.033	131.901	0	0.008	0.045	4.885E-4	0.006	0.008	0.854	1.229	0.343	0.853	0.201
Track_361	361	NaN	NaN	51	0	0	0	0	0	12000.500	0.000	12000.500	60.375	361	254.339	145.482	0	0.010	0.053	9.072E-4	0.008	0.009	0.875	1.378	0.259	0.914	0.279
Track_362	362	NaN	NaN	10	0	0	0	0	0	2160.090	0.000	2160.090	2.588	362	457.045	127.226	0	0.011	0.017	0.004	0.010	0.005	0.520	0.872	0.270	0.574	0.162
Track_363	363	NaN	NaN	8	0	0	0	0	0	1680.070	720.030	2400.100	0.544	363	264.249	123.921	0	0.004	0.007	0.004	0.004	0.001	0.693	1.002	0.390	0.619	0.222
Track_364	364	NaN	NaN	31	0	0	0	0	0	7200.300	0.000	7200.300	22.955	364	192.850	132.130	0	0.007	0.017	5.669E-4	0.007	0.003	0.930	1.287	0.514	0.986	0.196
Track_365	365	NaN	NaN	27	0	0	0	0	0	6240.260	0.000	6240.260	9.402	365	181.642	126.044	0	0.007	0.027	6.966E-4	0.006	0.007	0.819	1.150	0.384	0.847	0.203
Track_366	366	NaN	NaN	52	0	0	0	0	0	12240.510	480.020	12720.530	44.675	366	217.266	138.516	0	0.008	0.023	0.002	0.008	0.004	1.033	1.417	0.426	1.083	0.232
Track_367	367	NaN	NaN	8	0	0	0	0	0	1680.070	0.000	1680.070	9.991	367	146.801	119.668	0	0.013	0.021	0.004	0.016	0.007	1.082	1.416	0.777	1.060	0.193
Track_368	368	NaN	NaN	20	0	0	0	0	0	4560.190	0.000	4560.190	24.109	368	223.520	130.226	0	0.009	0.024	9.319E-4	0.008	0.007	0.999	1.294	0.576	1.030	0.202
Track_369	369	NaN	NaN	78	0	0	0	0	0	18480.770	0.000	18480.770	95.913	369	236.271	168.175	0	0.011	0.032	0.001	0.010	0.006	0.823	1.298	0.401	0.847	0.192
Track_370	370	NaN	NaN	13	0	0	0	0	0	2880.120	0.000	2880.120	13.570	370	519.633	129.643	0	0.009	0.029	0.003	0.008	0.007	0.459	0.674	0.246	0.455	0.144
Track_371	371	NaN	NaN	82	0	0	0	0	0	19440.810	0.000	19440.810	75.633	371	188.173	145.825	0	0.008	0.020	0.002	0.007	0.004	0.971	1.312	0.270	1.000	0.228
Track_372	372	NaN	NaN	35	0	0	0	0	0	8160.340	0.000	8160.340	49.883	372	24.974	119.679	0	0.009	0.018	0.001	0.009	0.004	0.660	1.158	0.287	0.657	0.199
Track_373	373	NaN	NaN	18	0	0	0	0	0	4080.170	0.000	4080.170	5.803	373	405.788	128.184	0	0.013	0.027	7.290E-4	0.015	0.008	0.580	1.141	0.247	0.463	0.299
Track_374	374	NaN	NaN	21	0	0	0	0	0	4800.200	0.000	4800.200	18.724	374	390.261	122.797	0	0.013	0.044	9.619E-4	0.013	0.010	0.385	0.613	0.235	0.377	0.109
Track_375	375	NaN	NaN	27	0	0	0	0	0	6240.260	0.000	6240.260	21.828	375	331.694	131.823	0	0.011	0.042	0.001	0.010	0.008	1.012	1.713	0.285	1.031	0.371
Track_376	376	NaN	NaN	5	0	0	0	0	0	960.040	720.030	1680.070	5.298	376	471.397	128.155	0	0.009	0.015	0.002	0.012	0.006	0.368	0.446	0.281	0.368	0.062
Track_377	377	NaN	NaN	18	0	0	0	0	0	4080.170	0.000	4080.170	7.107	377	491.304	127.786	0	0.011	0.023	0.003	0.011	0.007	0.496	0.779	0.285	0.460	0.145
Track_378	378	NaN	NaN	103	0	0	0	0	0	24481.020	0.000	24481.020	74.396	378	300.481	147.445	0	0.009	0.039	0.001	0.008	0.006	0.775	1.268	0.238	0.779	0.211
Track_379	379	NaN	NaN	8	0	0	0	0	0	1680.070	0.000	1680.070	14.364	379	517.372	122.262	0	0.015	0.053	0.005	0.007	0.017	0.326	0.429	0.244	0.341	0.058
Track_380	380	NaN	NaN	43	0	0	0	0	0	10080.420	960.040	11040.460	59.138	380	258.919	149.106	0	0.010	0.051	0.002	0.009	0.008	0.974	1.493	0.234	1.081	0.335
Track_381	381	NaN	NaN	32	0	0	0	0	0	7440.310	0.000	7440.310	45.157	381	87.906	130.717	0	0.014	0.039	4.995E-4	0.011	0.009	0.555	0.908	0.254	0.495	0.203
Track_382	382	NaN	NaN	32	0	0	0	0	0	7440.310	0.000	7440.310	68.005	382	518.176	127.787	0	0.014	0.023	0.002	0.014	0.005	0.838	1.682	0.314	0.852	0.393
Track_383	383	NaN	NaN	13	0	0	0	0	0	2880.120	720.030	3600.150	17.649	383	316.860	123.947	0	0.012	0.057	0.001	0.008	0.015	0.553	1.044	0.253	0.508	0.245
Track_384	384	NaN	NaN	15	0	0	0	0	0	3360.140	0.000	3360.140	4.882	384	275.999	130.468	0	0.005	0.011	0.001	0.006	0.003	1.068	1.391	0.863	1.034	0.135
Track_385	385	NaN	NaN	87	0	0	0	0	0	20640.860	0.000	20640.860	86.865	385	206.507	164.394	0	0.008	0.018	0.001	0.008	0.004	0.945	1.498	0.260	0.930	0.257
Track_386	386	NaN	NaN	13	0	0	0	0	0	2880.120	0.000	2880.120	5.345	386	123.546	131.962	0	0.007	0.021	0.001	0.008	0.005	0.545	0.803	0.235	0.530	0.151
Track_387	387	NaN	NaN	9	0	0	0	0	0	1920.080	0.000	1920.080	6.802	387	186.660	132.590	0	0.006	0.012	0.004	0.005	0.003	0.717	0.925	0.520	0.713	0.129
Track_388	388	NaN	NaN	12	0	0	0	0	0	2640.110	0.000	2640.110	14.107	388	499.836	131.044	0	0.008	0.018	0.002	0.006	0.005	0.357	0.455	0.302	0.344	0.049
Track_389	389	NaN	NaN	108	0	0	0	0	0	25681.070	0.000	25681.070	91.580	389	169.855	172.512	0	0.008	0.021	6.281E-4	0.008	0.004	0.781	1.521	0.247	0.823	0.272
Track_390	390	NaN	NaN	17	0	0	0	0	0	3840.160	0.000	3840.160	19.798	390	114.647	127.154	0	0.010	0.020	0.002	0.012	0.006	0.804	1.240	0.237	0.798	0.261
Track_391	391	NaN	NaN	6	0	0	0	0	0	1200.050	0.000	1200.050	3.895	391	180.286	131.720	0	0.008	0.013	0.003	0.008	0.004	0.502	0.692	0.376	0.569	0.122
Track_392	392	NaN	NaN	42	0	0	0	0	0	9840.410	0.000	9840.410	45.806	392	408.763	135.088	0	0.007	0.013	0.002	0.007	0.003	0.531	0.680	0.357	0.545	0.084
Track_393	393	NaN	NaN	47	0	0	0	0	0	11040.460	0.000	11040.460	49.502	393	112.518	143.810	0	0.009	0.020	0.002	0.008	0.004	0.841	1.209	0.380	0.836	0.157
Track_394	394	NaN	NaN	28	0	0	0	0	0	6480.270	0.000	6480.270	26.605	394	93.714	132.430	0	0.010	0.036	0.002	0.010	0.007	0.912	1.213	0.362	0.997	0.225
Track_395	395	NaN	NaN	91	0	0	0	0	0	21600.900	0.000	21600.900	76.593	395	179.464	152.362	0	0.009	0.033	0.001	0.008	0.006	0.970	1.503	0.317	1.053	0.275
Track_396	396	NaN	NaN	68	0	0	0	0	0	16080.670	0.000	16080.670	120.843	396	534.754	141.856	0	0.012	0.032	0.003	0.010	0.006	0.804	1.823	0.247	0.577	0.536
Track_397	397	NaN	NaN	104	0	0	0	0	0	24721.030	0.000	24721.030	84.539	397	285.877	170.519	0	0.008	0.020	1.507E-4	0.007	0.004	0.786	1.405	0.243	0.825	0.229
Track_398	398	NaN	NaN	27	0	0	0	0	0	6240.260	720.030	6960.290	37.181	398	223.202	141.699	0	0.009	0.025	0.001	0.007	0.007	0.985	1.350	0.565	1.012	0.188
Track_399	399	NaN	NaN	41	0	0	0	0	0	9600.400	0.000	9600.400	52.838	399	287.904	148.689	0	0.008	0.044	0.001	0.006	0.007	0.775	1.277	0.294	0.874	0.316
Track_400	400	NaN	NaN	13	0	0	0	0	0	2880.120	0.000	2880.120	5.507	400	270.554	134.378	0	0.005	0.009	0.001	0.005	0.003	0.979	1.342	0.744	0.960	0.165
Track_401	401	NaN	NaN	6	0	0	0	0	0	1200.050	0.000	1200.050	7.595	401	328.950	128.810	0	0.010	0.021	0.001	0.007	0.009	0.691	1.271	0.296	0.969	0.403
Track_402	402	NaN	NaN	18	0	0	0	0	0	4080.170	0.000	4080.170	12.506	402	432.256	132.433	0	0.009	0.016	0.003	0.009	0.004	0.389	0.584	0.237	0.389	0.084
Track_403	403	NaN	NaN	67	0	0	0	0	0	15840.660	0.000	15840.660	48.981	403	160.098	140.330	0	0.010	0.057	0.001	0.009	0.008	0.805	1.296	0.256	0.785	0.214
Track_404	404	NaN	NaN	15	0	0	0	0	0	3360.140	0.000	3360.140	15.191	404	218.374	135.493	0	0.008	0.017	0.002	0.007	0.005	0.977	1.173	0.590	0.927	0.155
Track_405	405	NaN	NaN	48	0	0	0	0	0	11280.470	480.020	11760.490	59.035	405	79.995	136.196	0	0.009	0.025	0.001	0.009	0.006	0.580	0.992	0.253	0.592	0.191
Track_406	406	NaN	NaN	31	0	0	0	0	0	7200.300	0.000	7200.300	28.194	406	257.300	144.054	0	0.007	0.015	0.001	0.007	0.004	0.743	1.035	0.428	0.755	0.159
Track_407	407	NaN	NaN	9	0	0	0	0	0	1920.080	0.000	1920.080	0.600	407	261.838	133.172	0	0.004	0.006	0.002	0.004	0.001	1.061	1.185	0.798	1.091	0.110
Track_408	408	NaN	NaN	10	0	0	0	0	0	2160.090	0.000	2160.090	14.219	408	372.296	138.166	0	0.016	0.027	0.006	0.014	0.007	0.788	1.284	0.270	0.871	0.341
Track_409	409	NaN	NaN	9	0	0	0	0	0	1920.080	0.000	1920.080	10.644	409	172.010	135.523	0	0.008	0.031	9.610E-5	0.006	0.010	0.549	1.011	0.238	0.461	0.251
Track_410	410	NaN	NaN	22	0	0	0	0	0	5040.210	0.000	5040.210	11.601	410	246.074	141.157	0	0.007	0.013	1.821E-4	0.006	0.004	1.057	1.476	0.515	1.088	0.240
Track_411	411	NaN	NaN	8	0	0	0	0	0	1680.070	0.000	1680.070	11.126	411	590.922	133.252	0	0.013	0.020	0.005	0.013	0.005	1.286	1.782	0.302	1.639	0.544
Track_412	412	NaN	NaN	21	0	0	0	0	0	4800.200	0.000	4800.200	30.844	412	595.470	132.776	0	0.009	0.015	0.004	0.009	0.003	1.146	1.759	0.381	1.214	0.435
Track_413	413	NaN	NaN	5	0	0	0	0	0	960.040	480.020	1440.060	2.221	413	618.385	132.560	0	0.005	0.008	0.003	0.006	0.002	1.114	1.629	0.440	1.316	0.475
Track_414	414	NaN	NaN	2	0	0	0	0	0	240.010	960.040	1200.050	0.683	414	206.432	134.141	0	0.003	0.003	0.003	0.003	NaN	0.646	0.658	0.633	0.658	0.013
Track_415	415	NaN	NaN	7	0	0	0	0	0	1440.060	240.010	1680.070	12.535	415	314.331	132.648	0	0.011	0.017	0.002	0.013	0.005	0.594	0.961	0.281	0.544	0.229
Track_416	416	NaN	NaN	13	0	0	0	0	0	2880.120	0.000	2880.120	24.190	416	552.492	136.054	0	0.013	0.026	0.003	0.013	0.007	1.036	1.459	0.483	1.044	0.261
Track_417	417	NaN	NaN	34	0	0	0	0	0	7920.330	0.000	7920.330	22.207	417	137.581	145.831	0	0.009	0.041	4.682E-4	0.006	0.008	0.796	1.344	0.246	0.830	0.306
Track_418	418	NaN	NaN	10	0	0	0	0	0	2160.090	0.000	2160.090	1.760	418	507.241	140.004	0	0.007	0.013	8.430E-4	0.007	0.004	0.900	1.339	0.453	0.938	0.275
Track_419	419	NaN	NaN	17	0	0	0	0	0	3840.160	0.000	3840.160	0.404	419	2.486	137.216	0	0.012	0.028	0.000	0.010	0.008	0.975	1.250	0.399	1.039	0.207
Track_420	420	NaN	NaN	15	0	0	0	0	0	3360.140	0.000	3360.140	7.173	420	98.353	133.076	0	0.011	0.021	0.003	0.010	0.005	0.664	1.043	0.352	0.672	0.163
Track_421	421	NaN	NaN	9	0	0	0	0	0	1920.080	0.000	1920.080	3.321	421	278.255	136.549	0	0.004	0.010	7.419E-4	0.004	0.003	1.007	1.265	0.870	0.972	0.124
Track_422	422	NaN	NaN	6	0	0	0	0	0	1200.050	0.000	1200.050	4.284	422	213.412	136.880	0	0.006	0.009	0.004	0.006	0.002	1.358	1.637	1.099	1.366	0.186
Track_423	423	NaN	NaN	56	0	0	0	0	0	13200.550	0.000	13200.550	69.823	423	297.186	164.188	0	0.008	0.019	1.396E-4	0.007	0.004	0.947	1.404	0.365	1.000	0.251
Track_424	424	NaN	NaN	84	0	0	0	0	0	19920.830	0.000	19920.830	93.235	424	103.660	155.142	0	0.010	0.030	0.002	0.009	0.005	0.634	1.144	0.303	0.619	0.195
Track_425	425	NaN	NaN	56	0	0	0	0	0	13200.550	0.000	13200.550	72.805	425	259.273	167.939	0	0.009	0.022	0.001	0.009	0.004	0.921	1.450	0.418	0.899	0.240
Track_426	426	NaN	NaN	28	0	0	0	0	0	6480.270	960.040	7440.310	31.916	426	215.827	154.558	0	0.010	0.061	0.002	0.007	0.011	1.000	1.453	0.307	1.072	0.320
Track_427	427	NaN	NaN	23	0	0	0	0	0	5280.220	0.000	5280.220	15.617	427	230.731	144.749	0	0.009	0.017	0.002	0.008	0.005	1.051	1.448	0.312	1.056	0.288
Track_428	428	NaN	NaN	22	0	0	0	0	0	5040.210	0.000	5040.210	18.184	428	185.562	141.614	0	0.010	0.047	0.002	0.005	0.011	0.700	1.033	0.258	0.762	0.226
Track_429	429	NaN	NaN	25	0	0	0	0	0	5760.240	0.000	5760.240	17.419	429	481.946	139.581	0	0.011	0.028	0.001	0.011	0.006	0.450	0.919	0.272	0.433	0.126
Track_430	430	NaN	NaN	22	0	0	0	0	0	5040.210	240.010	5280.220	17.390	430	271.615	147.400	0	0.007	0.025	0.002	0.005	0.005	1.071	1.375	0.680	1.169	0.216
Track_431	431	NaN	NaN	16	0	0	0	0	0	3600.150	0.000	3600.150	15.974	431	151.793	143.438	0	0.008	0.022	0.002	0.007	0.005	0.825	1.032	0.476	0.890	0.156
Track_432	432	NaN	NaN	22	0	0	0	0	0	5040.210	0.000	5040.210	10.772	432	309.036	139.445	0	0.009	0.034	0.003	0.007	0.008	0.818	1.365	0.299	0.901	0.323
Track_433	433	NaN	NaN	15	0	0	0	0	0	3360.140	240.010	3600.150	7.171	433	204.880	144.867	0	0.007	0.015	0.003	0.006	0.004	1.089	1.539	0.581	1.017	0.303
Track_434	434	NaN	NaN	67	0	0	0	0	0	15840.660	0.000	15840.660	59.303	434	104.177	149.547	0	0.009	0.030	5.573E-4	0.008	0.006	0.784	1.182	0.251	0.815	0.162
Track_435	435	NaN	NaN	12	0	0	0	0	0	2640.110	0.000	2640.110	5.142	435	295.283	141.470	0	0.007	0.013	0.001	0.006	0.004	0.882	1.347	0.289	0.902	0.345
Track_436	436	NaN	NaN	4	0	0	0	0	0	720.030	960.040	1680.070	5.293	436	525.171	142.738	0	0.008	0.015	0.004	0.005	0.006	0.329	0.434	0.250	0.342	0.069
Track_437	437	NaN	NaN	40	0	0	0	0	0	9360.390	0.000	9360.390	28.786	437	410.431	144.347	0	0.010	0.019	0.004	0.009	0.004	0.647	1.208	0.326	0.640	0.210
Track_438	438	NaN	NaN	18	0	0	0	0	0	4080.170	0.000	4080.170	15.771	438	21.255	142.882	0	0.010	0.019	0.004	0.008	0.005	0.444	0.689	0.236	0.455	0.133
Track_439	439	NaN	NaN	16	0	0	0	0	0	3600.150	0.000	3600.150	11.894	439	193.811	146.102	0	0.006	0.013	8.864E-4	0.004	0.004	1.238	1.586	0.726	1.319	0.223
Track_440	440	NaN	NaN	14	0	0	0	0	0	3120.130	0.000	3120.130	17.266	440	608.808	142.902	0	0.007	0.020	0.001	0.007	0.005	0.726	0.985	0.382	0.791	0.177
Track_441	441	NaN	NaN	11	0	0	0	0	0	2400.100	240.010	2640.110	4.785	441	473.939	141.252	0	0.010	0.014	0.004	0.010	0.003	0.611	1.226	0.273	0.478	0.334
Track_442	442	NaN	NaN	12	0	0	0	0	0	2640.110	0.000	2640.110	14.002	442	133.138	142.337	0	0.010	0.022	0.002	0.007	0.006	0.847	1.055	0.650	0.842	0.119
Track_443	443	NaN	NaN	36	0	0	0	0	0	8400.350	0.000	8400.350	9.778	443	171.900	150.866	0	0.008	0.023	0.003	0.007	0.005	0.998	1.395	0.256	1.084	0.313
Track_444	444	NaN	NaN	25	0	0	0	0	0	5760.240	0.000	5760.240	43.052	444	327.671	135.500	0	0.013	0.036	0.002	0.013	0.007	0.832	1.324	0.298	0.924	0.351
Track_445	445	NaN	NaN	2	0	0	0	0	0	240.010	960.040	1200.050	2.319	445	168.889	147.645	0	0.010	0.010	0.010	0.010	NaN	0.426	0.458	0.395	0.458	0.031
Track_446	446	NaN	NaN	66	0	0	0	0	0	15600.650	0.000	15600.650	75.749	446	163.849	174.277	0	0.009	0.023	0.002	0.008	0.005	1.161	1.570	0.361	1.175	0.235
Track_447	447	NaN	NaN	9	0	0	0	0	0	1920.080	0.000	1920.080	4.058	447	271.176	148.413	0	0.009	0.019	0.004	0.008	0.005	0.717	1.019	0.479	0.672	0.146
Track_448	448	NaN	NaN	43	0	0	0	0	0	10080.420	0.000	10080.420	62.445	448	208.663	173.452	0	0.013	0.057	0.003	0.009	0.013	0.721	1.290	0.263	0.683	0.299
Track_449	449	NaN	NaN	34	0	0	0	0	0	7920.330	0.000	7920.330	41.705	449	383.862	139.734	0	0.013	0.031	0.002	0.012	0.007	0.506	0.955	0.237	0.506	0.155
Track_450	450	NaN	NaN	95	0	0	0	0	0	22560.940	0.000	22560.940	78.365	450	143.541	155.722	0	0.007	0.022	8.871E-4	0.007	0.005	0.803	1.370	0.274	0.817	0.201
Track_451	451	NaN	NaN	12	0	0	0	0	0	2640.110	0.000	2640.110	9.614	451	534.515	149.079	0	0.018	0.061	0.004	0.009	0.016	0.435	0.971	0.234	0.398	0.186
Track_452	452	NaN	NaN	8	0	0	0	0	0	1680.070	240.010	1920.080	9.823	452	236.548	148.026	0	0.011	0.026	0.003	0.008	0.008	0.751	1.092	0.430	0.860	0.232
Track_453	453	NaN	NaN	75	0	0	0	0	0	17760.740	0.000	17760.740	91.517	453	306.365	173.964	0	0.009	0.026	0.001	0.009	0.005	1.276	1.741	0.424	1.284	0.242
Track_454	454	NaN	NaN	46	0	0	0	0	0	10800.450	0.000	10800.450	72.668	454	435.262	150.597	0	0.010	0.022	0.002	0.010	0.004	0.419	1.251	0.240	0.349	0.192
Track_455	455	NaN	NaN	126	0	0	0	0	0	30001.250	0.000	30001.250	95.772	455	319.390	178.961	0	0.010	0.061	2.408E-4	0.008	0.009	0.921	1.804	0.231	0.913	0.278
Track_456	456	NaN	NaN	18	0	0	0	0	0	4080.170	0.000	4080.170	24.597	456	593.166	150.010	0	0.009	0.014	0.001	0.009	0.005	1.115	1.683	0.328	1.305	0.466
Track_457	457	NaN	NaN	44	0	0	0	0	0	10320.430	0.000	10320.430	44.244	457	109.442	160.438	0	0.007	0.019	7.908E-4	0.006	0.004	0.715	0.972	0.399	0.730	0.142
Track_458	458	NaN	NaN	35	0	0	0	0	0	8160.340	480.020	8640.360	44.849	458	563.603	149.909	0	0.011	0.025	0.003	0.011	0.005	0.813	1.457	0.275	0.828	0.280
Track_459	459	NaN	NaN	9	0	0	0	0	0	1920.080	0.000	1920.080	12.847	459	105.507	144.734	0	0.013	0.028	0.003	0.011	0.010	0.487	0.723	0.352	0.455	0.135
Track_460	460	NaN	NaN	12	0	0	0	0	0	2640.110	0.000	2640.110	19.275	460	366.696	150.863	0	0.013	0.057	0.004	0.009	0.015	0.890	1.478	0.353	1.110	0.481
Track_461	461	NaN	NaN	8	0	0	0	0	0	1680.070	480.020	2160.090	9.874	461	322.027	151.746	0	0.008	0.028	0.001	0.006	0.009	0.465	0.712	0.239	0.454	0.144
Track_462	462	NaN	NaN	47	0	0	0	0	0	11040.460	0.000	11040.460	73.281	462	499.468	170.443	0	0.010	0.024	9.547E-4	0.010	0.005	0.587	1.240	0.269	0.584	0.222
Track_463	463	NaN	NaN	5	0	0	0	0	0	960.040	960.040	1920.080	2.088	463	123.935	150.797	0	0.003	0.005	9.673E-4	0.004	0.002	0.456	0.535	0.395	0.475	0.053
Track_464	464	NaN	NaN	16	0	0	0	0	0	3600.150	0.000	3600.150	18.013	464	39.490	148.944	0	0.013	0.026	0.006	0.011	0.006	0.291	0.385	0.232	0.311	0.050
Track_465	465	NaN	NaN	53	0	0	0	0	0	12480.520	0.000	12480.520	74.034	465	262.758	173.207	0	0.010	0.022	0.001	0.010	0.005	0.969	1.592	0.240	1.012	0.345
Track_466	466	NaN	NaN	23	0	0	0	0	0	5280.220	0.000	5280.220	43.737	466	498.378	160.240	0	0.011	0.026	0.002	0.009	0.006	0.515	1.205	0.247	0.457	0.261
Track_467	467	NaN	NaN	75	0	0	0	0	0	17760.740	480.020	18240.760	100.898	467	108.797	175.228	0	0.008	0.022	0.002	0.008	0.004	0.810	1.101	0.271	0.850	0.203
Track_468	468	NaN	NaN	98	0	0	0	0	0	23280.970	0.000	23280.970	71.359	468	311.256	169.371	0	0.009	0.036	3.304E-4	0.008	0.006	1.029	1.399	0.331	1.073	0.201
Track_469	469	NaN	NaN	3	0	0	0	0	0	480.020	720.030	1200.050	1.933	469	278.199	153.985	0	0.007	0.009	0.005	0.009	0.003	0.314	0.431	0.243	0.268	0.083
Track_470	470	NaN	NaN	43	0	0	0	0	0	10080.420	0.000	10080.420	39.431	470	146.079	163.843	0	0.009	0.030	0.002	0.007	0.006	1.011	1.346	0.464	1.036	0.202
Track_471	471	NaN	NaN	23	0	0	0	0	0	5280.220	0.000	5280.220	15.681	471	199.350	156.577	0	0.006	0.014	6.989E-4	0.005	0.004	1.035	1.435	0.471	1.044	0.257
Track_472	472	NaN	NaN	6	0	0	0	0	0	1200.050	0.000	1200.050	10.944	472	484.053	148.878	0	0.009	0.013	0.008	0.008	0.002	0.310	0.359	0.279	0.307	0.030
Track_473	473	NaN	NaN	42	0	0	0	0	0	9840.410	0.000	9840.410	37.774	473	219.736	162.634	0	0.010	0.030	7.785E-4	0.008	0.006	1.195	1.586	0.663	1.260	0.260
Track_474	474	NaN	NaN	27	0	0	0	0	0	6240.260	0.000	6240.260	17.953	474	290.458	158.496	0	0.006	0.017	4.998E-4	0.006	0.004	1.342	1.699	0.548	1.476	0.338
Track_475	475	NaN	NaN	16	0	0	0	0	0	3600.150	0.000	3600.150	10.070	475	164.497	157.057	0	0.007	0.013	0.001	0.006	0.003	0.726	0.940	0.349	0.810	0.193
Track_476	476	NaN	NaN	44	0	0	0	0	0	10320.430	0.000	10320.430	114.117	476	561.072	169.606	0	0.013	0.029	0.001	0.013	0.007	0.979	1.636	0.283	1.093	0.398
Track_477	477	NaN	NaN	76	0	0	0	0	0	18000.750	0.000	18000.750	101.632	477	96.204	176.577	0	0.009	0.035	5.110E-4	0.009	0.005	0.907	1.319	0.249	0.976	0.245
Track_478	478	NaN	NaN	12	0	0	0	0	0	2640.110	0.000	2640.110	13.547	478	131.968	158.354	0	0.007	0.013	0.002	0.009	0.003	0.771	1.143	0.482	0.745	0.191
Track_479	479	NaN	NaN	34	0	0	0	0	0	7920.330	0.000	7920.330	31.578	479	303.722	165.793	0	0.007	0.016	0.001	0.007	0.003	0.757	1.389	0.271	0.769	0.378
Track_480	480	NaN	NaN	29	0	0	0	0	0	6720.280	0.000	6720.280	32.849	480	571.254	155.980	0	0.010	0.026	0.002	0.009	0.006	1.228	1.731	0.242	1.454	0.481
Track_481	481	NaN	NaN	9	0	0	0	0	0	1920.080	0.000	1920.080	6.783	481	266.667	155.914	0	0.009	0.014	0.004	0.010	0.004	0.978	1.365	0.514	0.988	0.284
Track_482	482	NaN	NaN	72	0	0	0	0	0	17040.710	0.000	17040.710	116.733	482	40.710	152.333	0	0.011	0.040	4.262E-4	0.009	0.008	0.903	1.696	0.231	0.857	0.417
Track_483	483	NaN	NaN	41	0	0	0	0	0	9600.400	0.000	9600.400	46.408	483	110.933	176.351	0	0.008	0.021	7.847E-4	0.007	0.005	0.807	1.158	0.357	0.873	0.196
Track_484	484	NaN	NaN	14	0	0	0	0	0	3120.130	0.000	3120.130	9.726	484	387.192	157.777	0	0.007	0.017	0.002	0.007	0.004	0.511	0.675	0.392	0.503	0.069
Track_485	485	NaN	NaN	23	0	0	0	0	0	5280.220	0.000	5280.220	4.490	485	27.648	158.442	0	0.010	0.020	0.002	0.009	0.005	0.684	1.101	0.238	0.699	0.252
Track_486	486	NaN	NaN	91	0	0	0	0	0	21600.900	0.000	21600.900	78.947	486	120.343	168.976	0	0.009	0.029	6.371E-4	0.008	0.006	0.875	1.498	0.259	0.890	0.271
Track_487	487	NaN	NaN	27	0	0	0	0	0	6240.260	0.000	6240.260	50.715	487	541.492	149.237	0	0.013	0.023	0.002	0.015	0.006	0.947	1.612	0.289	0.896	0.386
Track_488	488	NaN	NaN	18	0	0	0	0	0	4080.170	0.000	4080.170	16.484	488	232.791	163.318	0	0.008	0.014	0.002	0.008	0.003	1.281	1.578	0.556	1.347	0.219
Track_489	489	NaN	NaN	24	0	0	0	0	0	5520.230	0.000	5520.230	13.823	489	176.307	163.198	0	0.012	0.046	0.004	0.009	0.009	0.660	1.086	0.275	0.641	0.241
Track_490	490	NaN	NaN	31	0	0	0	0	0	7200.300	0.000	7200.300	16.889	490	190.400	161.020	0	0.009	0.017	0.004	0.008	0.004	1.010	1.554	0.534	0.998	0.238
Track_491	491	NaN	NaN	59	0	0	0	0	0	13920.580	0.000	13920.580	75.185	491	258.987	185.052	0	0.009	0.024	0.002	0.009	0.004	1.164	1.645	0.630	1.168	0.239
Track_492	492	NaN	NaN	10	0	0	0	0	0	2160.090	0.000	2160.090	10.067	492	206.151	160.972	0	0.006	0.013	9.445E-4	0.008	0.004	0.480	0.742	0.240	0.528	0.173
Track_493	493	NaN	NaN	20	0	0	0	0	0	4560.190	0.000	4560.190	15.118	493	115.353	159.388	0	0.010	0.052	0.003	0.008	0.011	0.604	0.884	0.246	0.713	0.198
Track_494	494	NaN	NaN	10	0	0	0	0	0	2160.090	0.000	2160.090	16.110	494	69.647	159.683	0	0.008	0.017	2.441E-4	0.009	0.006	0.625	0.924	0.321	0.636	0.148
Track_495	495	NaN	NaN	19	0	0	0	0	0	4320.180	720.030	5040.210	18.338	495	613.289	162.931	0	0.009	0.029	0.002	0.008	0.007	0.941	1.564	0.383	0.944	0.309
Track_496	496	NaN	NaN	62	0	0	0	0	0	14640.610	0.000	14640.610	77.388	496	203.767	190.244	0	0.009	0.019	0.001	0.008	0.004	1.140	1.577	0.499	1.157	0.260
Track_497	497	NaN	NaN	16	0	0	0	0	0	3600.150	0.000	3600.150	15.325	497	154.470	161.028	0	0.007	0.026	0.002	0.006	0.006	0.882	1.222	0.323	0.967	0.289
Track_498	498	NaN	NaN	20	0	0	0	0	0	4560.190	0.000	4560.190	15.056	498	273.136	165.200	0	0.007	0.019	0.001	0.005	0.005	0.966	1.260	0.626	1.008	0.206
Track_499	499	NaN	NaN	3	0	0	0	0	0	480.020	720.030	1200.050	2.211	499	287.516	162.215	0	0.005	0.007	0.002	0.007	0.004	0.784	0.831	0.737	0.784	0.039
Track_500	500	NaN	NaN	11	0	0	0	0	0	2400.100	0.000	2400.100	6.704	500	603.296	162.567	0	0.011	0.021	0.004	0.012	0.006	1.168	1.402	0.657	1.247	0.219
Track_501	501	NaN	NaN	45	0	0	0	0	0	10560.440	0.000	10560.440	50.311	501	285.638	177.438	0	0.009	0.018	9.400E-4	0.009	0.004	1.236	1.677	0.279	1.344	0.314
Track_502	502	NaN	NaN	2	0	0	0	0	0	240.010	960.040	1200.050	0.985	502	494.793	164.161	0	0.004	0.004	0.004	0.004	NaN	0.251	0.253	0.249	0.253	0.002
Track_503	503	NaN	NaN	50	0	0	0	0	0	11760.490	0.000	11760.490	61.387	503	240.552	183.544	0	0.009	0.026	5.994E-4	0.009	0.005	1.005	1.640	0.353	1.047	0.364
Track_504	504	NaN	NaN	8	0	0	0	0	0	1680.070	0.000	1680.070	3.880	504	433.649	161.179	0	0.009	0.017	0.005	0.008	0.004	0.522	0.917	0.345	0.472	0.183
Track_505	505	NaN	NaN	7	0	0	0	0	0	1440.060	0.000	1440.060	24.234	505	540.624	156.126	0	0.020	0.032	0.006	0.022	0.009	0.687	1.153	0.340	0.516	0.291
Track_506	506	NaN	NaN	74	0	0	0	0	0	17520.730	0.000	17520.730	57.452	506	181.752	181.258	0	0.009	0.038	0.002	0.008	0.006	0.996	1.827	0.414	0.936	0.334
Track_507	507	NaN	NaN	27	0	0	0	0	0	6240.260	0.000	6240.260	13.107	507	5.577	167.778	0	0.007	0.020	0.002	0.007	0.005	0.897	1.452	0.268	1.026	0.341
Track_508	508	NaN	NaN	11	0	0	0	0	0	2400.100	240.010	2640.110	22.132	508	587.222	167.208	0	0.011	0.021	0.005	0.009	0.006	0.701	1.234	0.232	0.752	0.321
Track_509	509	NaN	NaN	31	0	0	0	0	0	7200.300	0.000	7200.300	32.581	509	400.969	163.747	0	0.012	0.030	8.552E-4	0.011	0.007	0.655	1.318	0.253	0.622	0.269
Track_510	510	NaN	NaN	7	0	0	0	0	0	1440.060	0.000	1440.060	2.598	510	485.828	164.667	0	0.012	0.023	0.006	0.012	0.006	0.338	0.437	0.250	0.346	0.063
Track_511	511	NaN	NaN	55	0	0	0	0	0	12960.540	0.000	12960.540	57.528	511	314.885	180.619	0	0.011	0.060	0.001	0.009	0.009	1.294	1.719	0.243	1.351	0.333
Track_512	512	NaN	NaN	72	0	0	0	0	0	17040.710	0.000	17040.710	101.156	512	276.548	200.958	0	0.011	0.054	0.001	0.010	0.007	0.872	1.450	0.279	0.905	0.265
Track_513	513	NaN	NaN	10	0	0	0	0	0	2160.090	960.040	3120.130	1.260	513	335.143	167.149	0	0.008	0.016	0.004	0.009	0.003	0.484	0.719	0.240	0.520	0.160
Track_514	514	NaN	NaN	52	0	0	0	0	0	12240.510	0.000	12240.510	32.231	514	368.899	176.386	0	0.010	0.022	0.002	0.009	0.005	0.573	1.220	0.257	0.539	0.199
Track_515	515	NaN	NaN	60	0	0	0	0	0	14160.590	0.000	14160.590	42.912	515	112.849	183.204	0	0.008	0.030	2.808E-4	0.007	0.005	0.651	1.243	0.254	0.648	0.194
Track_516	516	NaN	NaN	27	0	0	0	0	0	6240.260	0.000	6240.260	36.768	516	231.918	179.597	0	0.008	0.017	0.002	0.007	0.004	1.062	1.552	0.555	1.103	0.245
Track_517	517	NaN	NaN	57	0	0	0	0	0	13440.560	0.000	13440.560	93.656	517	309.796	200.348	0	0.010	0.023	0.003	0.009	0.006	1.239	1.667	0.632	1.246	0.247
Track_518	518	NaN	NaN	11	0	0	0	0	0	2400.100	0.000	2400.100	12.033	518	12.677	165.769	0	0.010	0.025	0.001	0.007	0.009	0.688	1.184	0.282	0.644	0.239
Track_519	519	NaN	NaN	6	0	0	0	0	0	1200.050	0.000	1200.050	9.682	519	20.399	166.702	0	0.010	0.013	0.003	0.010	0.004	0.741	1.053	0.350	0.841	0.236
Track_520	520	NaN	NaN	4	0	0	0	0	0	720.030	480.020	1200.050	3.679	520	512.968	169.289	0	0.008	0.012	0.002	0.009	0.006	0.287	0.413	0.237	0.257	0.073
Track_521	521	NaN	NaN	23	0	0	0	0	0	5280.220	0.000	5280.220	26.985	521	163.827	172.866	0	0.010	0.026	7.549E-4	0.010	0.006	0.578	0.933	0.289	0.605	0.152
Track_522	522	NaN	NaN	38	0	0	0	0	0	8880.370	0.000	8880.370	73.307	522	587.178	185.486	0	0.015	0.052	0.003	0.012	0.010	0.984	1.697	0.239	0.888	0.488
Track_523	523	NaN	NaN	43	0	0	0	0	0	10080.420	0.000	10080.420	51.695	523	522.454	172.573	0	0.011	0.025	0.001	0.011	0.006	0.498	1.041	0.257	0.350	0.264
Track_524	524	NaN	NaN	11	0	0	0	0	0	2400.100	0.000	2400.100	8.707	524	291.828	172.019	0	0.008	0.013	0.004	0.008	0.003	1.178	1.653	0.300	1.225	0.501
Track_525	525	NaN	NaN	9	0	0	0	0	0	1920.080	0.000	1920.080	16.804	525	179.355	167.913	0	0.010	0.013	0.003	0.012	0.003	0.546	0.704	0.383	0.577	0.104
Track_526	526	NaN	NaN	21	0	0	0	0	0	4800.200	960.040	5760.240	17.046	526	193.886	170.677	0	0.007	0.018	0.003	0.006	0.004	0.706	1.103	0.282	0.737	0.239
Track_527	527	NaN	NaN	10	0	0	0	0	0	2160.090	0.000	2160.090	9.352	527	137.240	168.993	0	0.009	0.024	0.004	0.007	0.006	0.782	1.082	0.415	0.771	0.172
Track_528	528	NaN	NaN	60	0	0	0	0	0	14160.590	0.000	14160.590	46.769	528	341.578	182.388	0	0.010	0.040	6.288E-4	0.009	0.007	1.214	1.741	0.496	1.196	0.328
Track_529	529	NaN	NaN	67	0	0	0	0	0	15840.660	0.000	15840.660	82.712	529	154.270	202.354	0	0.009	0.045	2.918E-4	0.008	0.007	1.120	1.439	0.322	1.150	0.198
Track_530	530	NaN	NaN	85	0	0	0	0	0	20160.840	0.000	20160.840	128.311	530	101.624	205.061	0	0.011	0.050	0.002	0.011	0.007	0.876	1.368	0.233	0.942	0.287
Track_531	531	NaN	NaN	10	0	0	0	0	0	2160.090	0.000	2160.090	16.843	531	358.153	176.315	0	0.011	0.023	0.003	0.008	0.007	0.616	0.916	0.279	0.658	0.211
Track_532	532	NaN	NaN	52	0	0	0	0	0	12240.510	240.010	12480.520	83.761	532	281.181	203.385	0	0.011	0.051	0.002	0.009	0.008	1.053	1.538	0.232	1.066	0.317
Track_533	533	NaN	NaN	8	0	0	0	0	0	1680.070	0.000	1680.070	8.875	533	424.822	170.341	0	0.007	0.012	0.002	0.008	0.004	0.318	0.431	0.234	0.288	0.072
Track_534	534	NaN	NaN	19	0	0	0	0	0	4320.180	0.000	4320.180	35.642	534	565.263	174.166	0	0.011	0.031	0.003	0.010	0.008	0.708	1.187	0.242	0.620	0.311
Track_535	535	NaN	NaN	18	0	0	0	0	0	4080.170	0.000	4080.170	10.993	535	263.451	175.959	0	0.007	0.014	9.628E-4	0.006	0.004	1.394	1.670	0.959	1.381	0.213
Track_536	536	NaN	NaN	54	0	0	0	0	0	12720.530	0.000	12720.530	62.504	536	213.590	198.435	0	0.009	0.022	0.002	0.009	0.005	1.136	1.571	0.240	1.271	0.367
Track_537	537	NaN	NaN	4	0	0	0	0	0	720.030	960.040	1680.070	5.654	537	113.152	176.162	0	0.012	0.021	0.006	0.007	0.009	0.610	0.848	0.308	0.667	0.194
Track_538	538	NaN	NaN	37	0	0	0	0	0	8640.360	0.000	8640.360	47.517	538	192.966	189.250	0	0.009	0.024	0.002	0.009	0.005	0.992	1.487	0.387	0.997	0.254
Track_539	539	NaN	NaN	87	0	0	0	0	0	20640.860	0.000	20640.860	85.984	539	193.575	201.969	0	0.009	0.030	0.001	0.008	0.005	1.031	1.441	0.269	1.155	0.335
Track_540	540	NaN	NaN	11	0	0	0	0	0	2400.100	0.000	2400.100	9.981	540	322.093	173.989	0	0.010	0.021	6.114E-4	0.011	0.006	1.005	1.523	0.384	1.033	0.327
Track_541	541	NaN	NaN	106	0	0	0	0	0	25201.050	960.040	26161.090	188.069	541	109.097	185.105	0	0.011	0.028	9.569E-4	0.011	0.005	0.669	1.305	0.270	0.630	0.247
Track_542	542	NaN	NaN	14	0	0	0	0	0	3120.130	0.000	3120.130	8.789	542	271.990	179.174	0	0.007	0.015	0.001	0.006	0.004	1.382	1.612	1.140	1.404	0.132
Track_543	543	NaN	NaN	15	0	0	0	0	0	3360.140	0.000	3360.140	13.146	543	14.281	176.723	0	0.008	0.022	0.003	0.007	0.005	0.958	1.483	0.318	1.162	0.394
Track_544	544	NaN	NaN	27	0	0	0	0	0	6240.260	0.000	6240.260	7.734	544	139.539	181.013	0	0.011	0.022	0.003	0.011	0.005	0.668	1.145	0.241	0.668	0.266
Track_545	545	NaN	NaN	69	0	0	0	0	0	16320.680	0.000	16320.680	88.680	545	102.146	185.429	0	0.009	0.021	0.002	0.008	0.004	0.975	1.426	0.355	1.020	0.206
Track_546	546	NaN	NaN	40	0	0	0	0	0	9360.390	0.000	9360.390	68.540	546	549.457	193.862	0	0.014	0.040	0.004	0.013	0.008	0.920	1.647	0.262	0.822	0.457
Track_547	547	NaN	NaN	10	0	0	0	0	0	2160.090	0.000	2160.090	13.136	547	593.498	178.524	0	0.009	0.021	0.002	0.009	0.006	1.258	1.574	0.717	1.379	0.268
Track_548	548	NaN	NaN	11	0	0	0	0	0	2400.100	480.020	2880.120	6.042	548	310.326	182.167	0	0.006	0.009	0.002	0.007	0.002	0.443	0.758	0.237	0.395	0.164
Track_549	549	NaN	NaN	27	0	0	0	0	0	6240.260	0.000	6240.260	37.344	549	227.112	193.574	0	0.010	0.021	0.003	0.009	0.005	0.996	1.434	0.536	1.026	0.230
Track_550	550	NaN	NaN	9	0	0	0	0	0	1920.080	960.040	2880.120	11.200	550	120.302	173.723	0	0.012	0.030	0.005	0.010	0.008	0.586	1.031	0.320	0.535	0.200
Track_551	551	NaN	NaN	9	0	0	0	0	0	1920.080	0.000	1920.080	6.025	551	249.223	180.098	0	0.005	0.012	5.014E-4	0.005	0.004	1.028	1.184	0.845	1.014	0.112
Track_552	552	NaN	NaN	22	0	0	0	0	0	5040.210	0.000	5040.210	13.079	552	300.174	181.821	0	0.006	0.016	0.001	0.005	0.004	1.193	1.513	0.623	1.183	0.198
Track_553	553	NaN	NaN	18	0	0	0	0	0	4080.170	0.000	4080.170	36.622	553	492.989	177.089	0	0.014	0.031	0.004	0.014	0.007	0.336	0.651	0.233	0.272	0.128
Track_554	554	NaN	NaN	4	0	0	0	0	0	720.030	480.020	1200.050	2.671	554	425.726	177.609	0	0.008	0.010	0.004	0.009	0.003	0.282	0.325	0.247	0.287	0.029
Track_555	555	NaN	NaN	10	0	0	0	0	0	2160.090	0.000	2160.090	6.977	555	38.664	176.505	0	0.009	0.017	0.002	0.008	0.006	0.878	1.204	0.551	0.909	0.178
Track_556	556	NaN	NaN	61	0	0	0	0	0	14400.600	0.000	14400.600	67.643	556	161.458	199.979	0	0.009	0.021	7.987E-4	0.007	0.005	1.038	1.397	0.365	1.073	0.238
Track_557	557	NaN	NaN	24	0	0	0	0	0	5520.230	0.000	5520.230	22.741	557	184.539	185.162	0	0.007	0.015	9.246E-4	0.008	0.004	1.271	1.607	0.732	1.383	0.271
Track_558	558	NaN	NaN	6	0	0	0	0	0	1200.050	720.030	1920.080	1.988	558	479.356	180.268	0	0.012	0.025	0.008	0.009	0.007	0.379	0.565	0.235	0.391	0.100
Track_559	559	NaN	NaN	16	0	0	0	0	0	3600.150	0.000	3600.150	28.976	559	552.390	179.100	0	0.014	0.029	0.001	0.013	0.008	1.205	1.498	0.235	1.348	0.335
Track_560	560	NaN	NaN	27	0	0	0	0	0	6240.260	0.000	6240.260	24.852	560	285.826	189.727	0	0.007	0.014	7.896E-4	0.008	0.004	0.836	1.203	0.257	0.934	0.258
Track_561	561	NaN	NaN	4	0	0	0	0	0	720.030	960.040	1680.070	2.218	561	393.026	179.716	0	0.007	0.012	0.004	0.007	0.004	0.558	0.713	0.475	0.551	0.094
Track_562	562	NaN	NaN	69	0	0	0	0	0	16320.680	0.000	16320.680	92.011	562	109.238	208.757	0	0.010	0.026	8.440E-4	0.009	0.006	0.579	0.838	0.336	0.579	0.127
Track_563	563	NaN	NaN	8	0	0	0	0	0	1680.070	480.020	2160.090	2.479	563	63.511	180.443	0	0.007	0.009	0.003	0.008	0.002	0.730	0.952	0.467	0.683	0.169
Track_564	564	NaN	NaN	13	0	0	0	0	0	2880.120	0.000	2880.120	7.091	564	605.012	183.244	0	0.011	0.019	7.284E-4	0.013	0.006	0.796	1.208	0.376	0.792	0.255
Track_565	565	NaN	NaN	99	0	0	0	0	0	23520.980	0.000	23520.980	171.685	565	202.918	266.497	0	0.011	0.059	0.002	0.010	0.008	1.057	1.729	0.278	1.113	0.324
Track_566	566	NaN	NaN	10	0	0	0	0	0	2160.090	0.000	2160.090	6.473	566	363.089	188.201	0	0.016	0.025	0.007	0.014	0.006	0.412	0.548	0.263	0.400	0.106
Track_567	567	NaN	NaN	15	0	0	0	0	0	3360.140	0.000	3360.140	16.827	567	51.575	186.428	0	0.011	0.025	6.873E-4	0.010	0.007	0.726	1.457	0.270	0.628	0.354
Track_568	568	NaN	NaN	16	0	0	0	0	0	3600.150	240.010	3840.160	11.889	568	176.745	181.209	0	0.006	0.013	0.002	0.006	0.003	0.516	0.859	0.275	0.465	0.165
Track_569	569	NaN	NaN	6	0	0	0	0	0	1200.050	0.000	1200.050	19.308	569	524.679	180.859	0	0.018	0.036	0.009	0.016	0.011	0.275	0.346	0.246	0.261	0.035
Track_570	570	NaN	NaN	14	0	0	0	0	0	3120.130	0.000	3120.130	14.282	570	449.717	185.060	0	0.012	0.021	0.002	0.011	0.006	0.365	0.417	0.288	0.386	0.040
Track_571	571	NaN	NaN	37	0	0	0	0	0	8640.360	0.000	8640.360	13.387	571	116.891	189.051	0	0.008	0.019	0.001	0.007	0.005	0.980	1.389	0.287	1.020	0.234
Track_572	572	NaN	NaN	2	0	0	0	0	0	240.010	960.040	1200.050	2.287	572	327.296	183.998	0	0.010	0.010	0.010	0.010	NaN	0.630	0.641	0.619	0.641	0.011
Track_573	573	NaN	NaN	55	0	0	0	0	0	12960.540	0.000	12960.540	74.228	573	266.572	209.137	0	0.009	0.024	0.002	0.008	0.005	1.061	1.435	0.376	1.127	0.229
Track_574	574	NaN	NaN	13	0	0	0	0	0	2880.120	240.010	3120.130	4.216	574	130.286	182.748	0	0.010	0.025	0.002	0.010	0.007	0.537	0.731	0.245	0.571	0.140
Track_575	575	NaN	NaN	15	0	0	0	0	0	3360.140	480.020	3840.160	18.217	575	319.613	194.803	0	0.009	0.021	0.002	0.009	0.005	0.483	1.117	0.233	0.382	0.263
Track_576	576	NaN	NaN	20	0	0	0	0	0	4560.190	0.000	4560.190	18.411	576	613.697	193.139	0	0.008	0.021	0.000	0.008	0.006	0.673	1.074	0.326	0.736	0.237
Track_577	577	NaN	NaN	18	0	0	0	0	0	4080.170	0.000	4080.170	21.777	577	162.332	182.373	0	0.013	0.059	0.002	0.006	0.015	0.613	1.046	0.241	0.648	0.247
Track_578	578	NaN	NaN	7	0	0	0	0	0	1440.060	0.000	1440.060	6.706	578	281.729	187.478	0	0.006	0.012	0.002	0.004	0.005	0.986	1.322	0.474	1.104	0.329
Track_579	579	NaN	NaN	36	0	0	0	0	0	8400.350	0.000	8400.350	33.158	579	266.756	202.144	0	0.009	0.029	8.883E-4	0.008	0.006	1.000	1.416	0.357	1.079	0.252
Track_580	580	NaN	NaN	51	0	0	0	0	0	12000.500	0.000	12000.500	56.645	580	170.420	207.623	0	0.008	0.022	7.309E-4	0.008	0.005	1.037	1.692	0.505	1.010	0.335
Track_581	581	NaN	NaN	42	0	0	0	0	0	9840.410	0.000	9840.410	35.142	581	255.529	193.928	0	0.009	0.033	0.002	0.008	0.005	1.154	1.570	0.720	1.164	0.236
Track_582	582	NaN	NaN	10	0	0	0	0	0	2160.090	0.000	2160.090	0.404	582	0.881	185.846	0	0.008	0.016	0.003	0.008	0.005	1.031	1.224	0.688	1.063	0.147
Track_583	583	NaN	NaN	25	0	0	0	0	0	5760.240	0.000	5760.240	22.162	583	142.701	190.498	0	0.008	0.019	0.003	0.008	0.004	1.147	1.505	0.450	1.229	0.291
Track_584	584	NaN	NaN	15	0	0	0	0	0	3360.140	720.030	4080.170	8.437	584	217.503	185.819	0	0.014	0.061	0.001	0.009	0.016	0.783	1.067	0.315	0.835	0.219
Track_585	585	NaN	NaN	7	0	0	0	0	0	1440.060	240.010	1680.070	7.556	585	60.738	190.779	0	0.006	0.010	0.002	0.008	0.003	0.621	1.115	0.279	0.459	0.274
Track_586	586	NaN	NaN	29	0	0	0	0	0	6720.280	0.000	6720.280	27.882	586	331.185	177.231	0	0.008	0.020	0.001	0.007	0.005	0.990	1.544	0.263	1.077	0.363
Track_587	587	NaN	NaN	8	0	0	0	0	0	1680.070	0.000	1680.070	15.659	587	47.358	185.281	0	0.012	0.017	0.007	0.009	0.004	0.778	1.149	0.358	0.973	0.297
Track_588	588	NaN	NaN	37	0	0	0	0	0	8640.360	0.000	8640.360	45.908	588	383.638	197.926	0	0.008	0.016	0.001	0.008	0.004	1.110	1.328	0.785	1.113	0.136
Track_589	589	NaN	NaN	16	0	0	0	0	0	3600.150	0.000	3600.150	12.033	589	153.665	193.025	0	0.008	0.014	7.530E-4	0.008	0.004	0.739	1.204	0.275	0.814	0.333
Track_590	590	NaN	NaN	15	0	0	0	0	0	3360.140	0.000	3360.140	8.649	590	305.786	192.340	0	0.007	0.016	0.003	0.007	0.003	1.190	1.724	0.384	1.373	0.384
Track_591	591	NaN	NaN	27	0	0	0	0	0	6240.260	0.000	6240.260	20.190	591	254.907	198.616	0	0.009	0.022	0.003	0.007	0.005	0.821	1.107	0.387	0.851	0.202
Track_592	592	NaN	NaN	62	0	0	0	0	0	14640.610	0.000	14640.610	70.241	592	98.287	217.641	0	0.010	0.053	8.302E-4	0.010	0.007	0.902	1.190	0.445	0.908	0.163
Track_593	593	NaN	NaN	37	0	0	0	0	0	8640.360	0.000	8640.360	24.191	593	209.279	204.439	0	0.009	0.054	8.021E-4	0.008	0.009	1.047	1.666	0.373	1.130	0.303
Track_594	594	NaN	NaN	35	0	0	0	0	0	8160.340	0.000	8160.340	24.372	594	289.690	203.847	0	0.007	0.016	8.531E-4	0.006	0.003	0.842	1.402	0.337	0.886	0.295
Track_595	595	NaN	NaN	7	0	0	0	0	0	1440.060	0.000	1440.060	8.066	595	420.043	188.769	0	0.013	0.026	0.007	0.012	0.007	0.335	0.442	0.253	0.333	0.057
Track_596	596	NaN	NaN	14	0	0	0	0	0	3120.130	0.000	3120.130	9.319	596	590.852	193.607	0	0.008	0.023	0.004	0.007	0.005	0.874	1.451	0.602	0.763	0.276
Track_597	597	NaN	NaN	37	0	0	0	0	0	8640.360	0.000	8640.360	40.473	597	196.185	208.778	0	0.009	0.023	9.066E-4	0.008	0.005	0.703	1.289	0.237	0.718	0.311
Track_598	598	NaN	NaN	8	0	0	0	0	0	1680.070	0.000	1680.070	15.165	598	436.152	194.139	0	0.015	0.031	0.004	0.012	0.010	0.306	0.395	0.254	0.300	0.042
Track_599	599	NaN	NaN	4	0	0	0	0	0	720.030	960.040	1680.070	2.621	599	242.099	194.586	0	0.005	0.008	0.002	0.006	0.003	0.640	0.750	0.588	0.618	0.065
Track_600	600	NaN	NaN	28	0	0	0	0	0	6480.270	0.000	6480.270	24.195	600	520.289	190.764	0	0.011	0.025	0.001	0.011	0.006	0.461	0.859	0.272	0.484	0.128
Track_601	601	NaN	NaN	25	0	0	0	0	0	5760.240	240.010	6000.250	19.171	601	179.607	201.695	0	0.008	0.019	2.660E-4	0.009	0.004	1.156	1.482	0.772	1.133	0.190
Track_602	602	NaN	NaN	37	0	0	0	0	0	8640.360	0.000	8640.360	46.680	602	240.445	207.699	0	0.008	0.019	0.002	0.007	0.004	1.441	1.695	0.942	1.471	0.166
Track_603	603	NaN	NaN	10	0	0	0	0	0	2160.090	0.000	2160.090	8.745	603	467.630	191.574	0	0.013	0.042	0.004	0.007	0.013	0.312	0.392	0.233	0.305	0.055
Track_604	604	NaN	NaN	23	0	0	0	0	0	5280.220	0.000	5280.220	24.391	604	572.605	187.794	0	0.014	0.030	0.003	0.015	0.007	0.838	1.255	0.286	0.815	0.208
Track_605	605	NaN	NaN	9	0	0	0	0	0	1920.080	0.000	1920.080	11.674	605	170.032	197.204	0	0.009	0.041	0.002	0.005	0.013	0.443	0.684	0.267	0.432	0.131
Track_606	606	NaN	NaN	3	0	0	0	0	0	480.020	720.030	1200.050	4.111	606	358.389	196.929	0	0.009	0.012	0.006	0.012	0.004	0.235	0.238	0.233	0.236	0.002
Track_607	607	NaN	NaN	32	0	0	0	0	0	7440.310	0.000	7440.310	47.246	607	250.533	211.013	0	0.010	0.031	0.003	0.007	0.006	0.886	1.182	0.490	0.917	0.202
Track_608	608	NaN	NaN	21	0	0	0	0	0	4800.200	720.030	5520.230	23.422	608	221.297	204.894	0	0.012	0.045	0.003	0.010	0.009	0.923	1.225	0.425	1.058	0.238
Track_609	609	NaN	NaN	10	0	0	0	0	0	2160.090	0.000	2160.090	4.345	609	270.452	195.978	0	0.006	0.012	0.003	0.005	0.003	0.923	1.159	0.629	0.945	0.131
Track_610	610	NaN	NaN	18	0	0	0	0	0	4080.170	0.000	4080.170	10.171	610	7.870	195.058	0	0.011	0.024	0.003	0.010	0.006	0.790	0.948	0.462	0.831	0.138
Track_611	611	NaN	NaN	7	0	0	0	0	0	1440.060	480.020	1920.080	11.782	611	121.709	194.200	0	0.015	0.059	0.002	0.007	0.022	0.486	0.702	0.289	0.498	0.144
Track_612	612	NaN	NaN	13	0	0	0	0	0	2880.120	0.000	2880.120	11.933	612	311.419	200.108	0	0.008	0.019	0.003	0.008	0.005	0.453	0.884	0.259	0.398	0.181
Track_613	613	NaN	NaN	30	0	0	0	0	0	6960.290	0.000	6960.290	41.971	613	589.676	201.911	0	0.011	0.026	0.002	0.010	0.007	0.814	1.469	0.450	0.699	0.335
Track_614	614	NaN	NaN	44	0	0	0	0	0	10320.430	0.000	10320.430	15.243	614	327.684	185.199	0	0.008	0.023	4.459E-4	0.007	0.005	0.522	0.910	0.239	0.527	0.180
Track_615	615	NaN	NaN	15	0	0	0	0	0	3360.140	0.000	3360.140	6.135	615	228.649	198.487	0	0.010	0.032	8.347E-4	0.009	0.007	0.953	1.252	0.455	1.077	0.231
Track_616	616	NaN	NaN	4	0	0	0	0	0	720.030	720.030	1440.060	8.959	616	51.445	196.111	0	0.014	0.018	0.010	0.016	0.004	0.696	0.883	0.295	0.852	0.236
Track_617	617	NaN	NaN	67	0	0	0	0	0	15840.660	0.000	15840.660	88.680	617	88.364	213.427	0	0.010	0.020	0.001	0.010	0.005	0.626	0.991	0.389	0.604	0.145
Track_618	618	NaN	NaN	67	0	0	0	0	0	15840.660	0.000	15840.660	99.395	618	295.424	237.890	0	0.010	0.028	0.002	0.009	0.005	0.819	1.365	0.244	0.844	0.283
Track_619	619	NaN	NaN	18	0	0	0	0	0	4080.170	0.000	4080.170	53.352	619	90.793	218.968	0	0.016	0.027	0.003	0.015	0.007	0.627	0.985	0.242	0.655	0.220
Track_620	620	NaN	NaN	79	0	0	0	0	0	18720.780	480.020	19200.800	128.725	620	95.041	198.392	0	0.010	0.027	8.188E-4	0.009	0.005	0.800	1.244	0.323	0.794	0.193
Track_621	621	NaN	NaN	73	0	0	0	0	0	17280.720	0.000	17280.720	121.682	621	383.536	230.995	0	0.009	0.026	6.972E-4	0.009	0.004	0.647	1.102	0.236	0.661	0.189
Track_622	622	NaN	NaN	22	0	0	0	0	0	5040.210	720.030	5760.240	6.433	622	25.714	206.143	0	0.008	0.020	0.003	0.006	0.004	0.893	1.649	0.320	0.817	0.340
Track_623	623	NaN	NaN	77	0	0	0	0	0	18240.760	0.000	18240.760	124.509	623	369.786	233.527	0	0.009	0.016	1.379E-4	0.009	0.003	0.702	1.071	0.332	0.724	0.226
Track_624	624	NaN	NaN	6	0	0	0	0	0	1200.050	720.030	1920.080	0.000	624	0.000	198.995	0	0.002	0.003	8.412E-4	0.003	7.524E-4	1.401	1.784	0.645	1.501	0.382
Track_625	625	NaN	NaN	109	0	0	0	0	0	25921.080	0.000	25921.080	84.367	625	162.693	241.126	0	0.010	0.051	0.001	0.008	0.008	0.918	1.498	0.240	1.024	0.379
Track_626	626	NaN	NaN	38	0	0	0	0	0	8880.370	0.000	8880.370	25.212	626	122.604	217.182	0	0.010	0.019	0.002	0.009	0.005	0.751	0.983	0.282	0.785	0.176
Track_627	627	NaN	NaN	6	0	0	0	0	0	1200.050	0.000	1200.050	4.720	627	193.506	201.156	0	0.005	0.007	0.003	0.005	0.001	0.990	1.266	0.363	1.241	0.359
Track_628	628	NaN	NaN	11	0	0	0	0	0	2400.100	0.000	2400.100	13.665	628	207.484	204.241	0	0.010	0.032	9.055E-4	0.008	0.009	0.658	0.857	0.270	0.718	0.176
Track_629	629	NaN	NaN	81	0	0	0	0	0	19200.800	0.000	19200.800	99.690	629	82.332	226.707	0	0.010	0.046	8.099E-4	0.009	0.007	0.807	1.409	0.307	0.791	0.281
Track_630	630	NaN	NaN	4	0	0	0	0	0	720.030	960.040	1680.070	0.506	630	276.261	203.861	0	0.009	0.011	0.007	0.009	0.002	0.654	0.870	0.443	0.776	0.175
Track_631	631	NaN	NaN	26	0	0	0	0	0	6000.250	0.000	6000.250	18.307	631	265.231	207.198	0	0.008	0.015	0.002	0.006	0.004	1.060	1.523	0.644	1.026	0.254
Track_632	632	NaN	NaN	4	0	0	0	0	0	720.030	480.020	1200.050	13.212	632	457.304	196.336	0	0.021	0.054	0.004	0.005	0.029	0.283	0.328	0.251	0.280	0.028
Track_633	633	NaN	NaN	10	0	0	0	0	0	2160.090	0.000	2160.090	7.980	633	159.007	200.556	0	0.007	0.014	0.002	0.007	0.004	0.479	0.723	0.297	0.471	0.152
Track_634	634	NaN	NaN	30	0	0	0	0	0	6960.290	0.000	6960.290	22.882	634	285.679	211.331	0	0.007	0.013	6.926E-4	0.007	0.003	1.217	1.632	0.379	1.328	0.329
Track_635	635	NaN	NaN	6	0	0	0	0	0	1200.050	0.000	1200.050	0.837	635	31.078	205.068	0	0.006	0.015	0.003	0.004	0.005	0.538	0.704	0.322	0.597	0.131
Track_636	636	NaN	NaN	41	0	0	0	0	0	9600.400	0.000	9600.400	15.369	636	111.742	201.380	0	0.008	0.018	9.382E-4	0.008	0.005	0.715	1.076	0.368	0.717	0.175
Track_637	637	NaN	NaN	47	0	0	0	0	0	11040.460	0.000	11040.460	48.592	637	308.103	227.407	0	0.009	0.021	0.002	0.008	0.005	0.758	1.291	0.244	0.741	0.246
Track_638	638	NaN	NaN	18	0	0	0	0	0	4080.170	0.000	4080.170	27.470	638	577.211	201.503	0	0.010	0.018	0.004	0.009	0.004	0.568	1.282	0.235	0.481	0.326
Track_639	639	NaN	NaN	31	0	0	0	0	0	7200.300	0.000	7200.300	42.258	639	233.223	216.539	0	0.009	0.017	0.002	0.010	0.004	1.181	1.707	0.479	1.130	0.302
Track_640	640	NaN	NaN	13	0	0	0	0	0	2880.120	0.000	2880.120	16.959	640	198.902	205.684	0	0.008	0.014	0.005	0.007	0.003	0.974	1.409	0.698	1.031	0.202
Track_641	641	NaN	NaN	12	0	0	0	0	0	2640.110	720.030	3360.140	20.507	641	342.582	199.843	0	0.012	0.022	0.003	0.010	0.006	0.561	0.844	0.248	0.624	0.182
Track_642	642	NaN	NaN	13	0	0	0	0	0	2880.120	0.000	2880.120	27.595	642	603.211	208.829	0	0.012	0.021	0.007	0.010	0.005	0.703	1.392	0.335	0.601	0.298
Track_643	643	NaN	NaN	79	0	0	0	0	0	18720.780	0.000	18720.780	135.921	643	278.666	261.765	0	0.010	0.048	0.001	0.009	0.006	1.336	1.784	0.286	1.483	0.391
Track_644	644	NaN	NaN	2	0	0	0	0	0	240.010	960.040	1200.050	1.105	644	183.426	207.485	0	0.005	0.005	0.005	0.005	NaN	0.233	0.236	0.231	0.236	0.003
Track_645	645	NaN	NaN	11	0	0	0	0	0	2400.100	240.010	2640.110	5.182	645	227.768	208.250	0	0.007	0.017	0.002	0.006	0.004	1.230	1.561	0.865	1.261	0.216
Track_646	646	NaN	NaN	4	0	0	0	0	0	720.030	720.030	1440.060	6.522	646	294.330	209.452	0	0.009	0.017	0.001	0.009	0.008	0.385	0.550	0.238	0.454	0.123
Track_647	647	NaN	NaN	40	0	0	0	0	0	9360.390	0.000	9360.390	40.075	647	260.893	224.484	0	0.007	0.041	5.728E-4	0.006	0.007	1.127	1.445	0.357	1.194	0.238
Track_648	648	NaN	NaN	49	0	0	0	0	0	11520.480	480.020	12000.500	43.409	648	196.545	230.589	0	0.011	0.060	0.003	0.010	0.009	0.836	1.559	0.236	0.814	0.328
Track_649	649	NaN	NaN	28	0	0	0	0	0	6480.270	0.000	6480.270	10.718	649	7.706	208.882	0	0.007	0.018	8.836E-4	0.007	0.004	1.229	1.572	0.417	1.333	0.321
Track_650	650	NaN	NaN	41	0	0	0	0	0	9600.400	0.000	9600.400	32.563	650	606.371	221.743	0	0.013	0.032	0.003	0.012	0.008	0.701	1.566	0.246	0.673	0.296
Track_651	651	NaN	NaN	5	0	0	0	0	0	960.040	480.020	1440.060	5.539	651	424.762	209.800	0	0.007	0.009	0.003	0.007	0.003	0.340	0.388	0.278	0.357	0.040
Track_652	652	NaN	NaN	37	0	0	0	0	0	8640.360	0.000	8640.360	45.315	652	198.571	226.895	0	0.010	0.024	0.002	0.010	0.006	0.775	1.194	0.291	0.786	0.239
Track_653	653	NaN	NaN	33	0	0	0	0	0	7680.320	0.000	7680.320	65.731	653	158.276	228.801	0	0.013	0.047	0.001	0.012	0.010	0.802	1.218	0.251	0.784	0.230
Track_654	654	NaN	NaN	9	0	0	0	0	0	1920.080	0.000	1920.080	2.904	654	314.300	213.935	0	0.005	0.011	0.001	0.005	0.003	0.607	0.760	0.411	0.622	0.113
Track_655	655	NaN	NaN	13	0	0	0	0	0	2880.120	0.000	2880.120	16.224	655	117.357	216.021	0	0.010	0.027	0.002	0.010	0.007	0.573	0.887	0.353	0.481	0.187
Track_656	656	NaN	NaN	14	0	0	0	0	0	3120.130	720.030	3840.160	24.097	656	80.296	222.232	0	0.013	0.030	0.006	0.012	0.007	0.703	1.097	0.368	0.718	0.173
Track_657	657	NaN	NaN	20	0	0	0	0	0	4560.190	0.000	4560.190	19.084	657	247.578	219.606	0	0.008	0.016	2.216E-4	0.007	0.004	1.012	1.312	0.511	1.092	0.216
Track_658	658	NaN	NaN	90	0	0	0	0	0	21360.890	0.000	21360.890	115.284	658	350.189	251.957	0	0.009	0.044	0.002	0.008	0.006	1.096	1.608	0.241	1.176	0.374
Track_659	659	NaN	NaN	3	0	0	0	0	0	480.020	720.030	1200.050	6.257	659	35.183	213.460	0	0.013	0.018	0.009	0.018	0.007	0.430	0.535	0.333	0.422	0.083
Track_660	660	NaN	NaN	28	0	0	0	0	0	6480.270	0.000	6480.270	26.825	660	236.929	222.730	0	0.009	0.021	0.001	0.008	0.005	1.273	1.621	0.634	1.304	0.252
Track_661	661	NaN	NaN	68	0	0	0	0	0	16080.670	0.000	16080.670	98.736	661	393.461	237.182	0	0.008	0.020	0.001	0.007	0.004	0.510	0.898	0.246	0.463	0.181
Track_662	662	NaN	NaN	12	0	0	0	0	0	2640.110	720.030	3360.140	11.651	662	400.107	216.603	0	0.009	0.016	0.004	0.008	0.004	0.339	0.422	0.237	0.370	0.058
Track_663	663	NaN	NaN	18	0	0	0	0	0	4080.170	0.000	4080.170	17.865	663	181.761	221.190	0	0.007	0.021	0.002	0.006	0.005	0.612	0.784	0.302	0.641	0.118
Track_664	664	NaN	NaN	17	0	0	0	0	0	3840.160	0.000	3840.160	15.682	664	284.362	223.434	0	0.008	0.017	0.001	0.009	0.004	1.098	1.625	0.362	1.213	0.387
Track_665	665	NaN	NaN	25	0	0	0	0	0	5760.240	240.010	6000.250	22.150	665	257.751	226.662	0	0.008	0.018	0.002	0.008	0.005	0.689	1.156	0.330	0.688	0.206
Track_666	666	NaN	NaN	40	0	0	0	0	0	9360.390	0.000	9360.390	41.144	666	270.028	229.488	0	0.008	0.045	7.790E-4	0.007	0.007	0.873	1.489	0.278	0.842	0.356
Track_667	667	NaN	NaN	46	0	0	0	0	0	10800.450	0.000	10800.450	52.053	667	59.388	205.949	0	0.012	0.039	7.755E-4	0.010	0.008	1.183	1.578	0.492	1.277	0.333
Track_668	668	NaN	NaN	83	0	0	0	0	0	19680.820	0.000	19680.820	90.041	668	160.399	242.597	0	0.009	0.051	0.001	0.008	0.007	0.807	1.272	0.264	0.817	0.251
Track_669	669	NaN	NaN	14	0	0	0	0	0	3120.130	0.000	3120.130	18.899	669	297.002	217.912	0	0.008	0.022	0.001	0.008	0.007	1.033	1.212	0.857	1.049	0.093
Track_670	670	NaN	NaN	37	0	0	0	0	0	8640.360	0.000	8640.360	55.788	670	153.654	242.868	0	0.011	0.030	0.002	0.009	0.008	1.045	1.528	0.333	1.104	0.354
Track_671	671	NaN	NaN	32	0	0	0	0	0	7440.310	0.000	7440.310	14.138	671	17.974	219.202	0	0.006	0.013	8.923E-4	0.006	0.003	1.384	1.716	0.651	1.488	0.266
Track_672	672	NaN	NaN	6	0	0	0	0	0	1200.050	960.040	2160.090	5.110	672	49.322	218.244	0	0.010	0.019	0.007	0.008	0.005	0.930	1.391	0.256	1.109	0.429
Track_673	673	NaN	NaN	21	0	0	0	0	0	4800.200	0.000	4800.200	29.424	673	148.586	233.241	0	0.012	0.030	0.003	0.011	0.007	0.804	1.449	0.399	0.748	0.215
Track_674	674	NaN	NaN	14	0	0	0	0	0	3120.130	0.000	3120.130	1.474	674	331.620	217.237	0	0.006	0.018	0.001	0.006	0.004	0.624	0.935	0.285	0.643	0.243
Track_675	675	NaN	NaN	6	0	0	0	0	0	1200.050	0.000	1200.050	4.739	675	222.701	218.016	0	0.009	0.015	5.869E-4	0.011	0.006	1.135	1.527	0.417	1.246	0.365
Track_676	676	NaN	NaN	65	0	0	0	0	0	15360.640	0.000	15360.640	87.746	676	255.846	255.120	0	0.010	0.036	0.002	0.009	0.006	1.181	1.649	0.430	1.192	0.253
Track_677	677	NaN	NaN	12	0	0	0	0	0	2640.110	720.030	3360.140	23.370	677	608.580	225.567	0	0.011	0.027	0.002	0.011	0.007	0.975	1.710	0.242	1.291	0.567
Track_678	678	NaN	NaN	21	0	0	0	0	0	4800.200	0.000	4800.200	24.248	678	186.248	229.088	0	0.010	0.027	0.003	0.008	0.007	0.750	1.303	0.360	0.765	0.238
Track_679	679	NaN	NaN	8	0	0	0	0	0	1680.070	0.000	1680.070	6.745	679	59.611	222.089	0	0.010	0.017	0.003	0.009	0.006	0.884	1.478	0.260	1.280	0.526
Track_680	680	NaN	NaN	126	0	0	0	0	0	30001.250	0.000	30001.250	164.389	680	235.647	305.442	0	0.011	0.060	0.002	0.010	0.007	0.934	1.619	0.360	0.931	0.300
Track_681	681	NaN	NaN	10	0	0	0	0	0	2160.090	0.000	2160.090	1.868	681	28.644	220.146	0	0.007	0.014	6.394E-4	0.005	0.004	0.956	1.185	0.375	1.021	0.234
Track_682	682	NaN	NaN	14	0	0	0	0	0	3120.130	0.000	3120.130	1.784	682	42.366	217.667	0	0.012	0.024	0.002	0.009	0.007	0.957	1.257	0.415	0.980	0.207
Track_683	683	NaN	NaN	77	0	0	0	0	0	18240.760	0.000	18240.760	93.514	683	145.276	255.653	0	0.009	0.057	2.311E-4	0.008	0.008	0.536	0.851	0.233	0.553	0.151
Track_684	684	NaN	NaN	29	0	0	0	0	0	6720.280	0.000	6720.280	21.205	684	7.523	232.054	0	0.007	0.021	8.412E-4	0.006	0.005	0.963	1.391	0.522	1.002	0.248
Track_685	685	NaN	NaN	25	0	0	0	0	0	5760.240	0.000	5760.240	6.227	685	24.256	227.863	0	0.007	0.016	0.002	0.006	0.004	1.229	1.649	0.538	1.356	0.302
Track_686	686	NaN	NaN	7	0	0	0	0	0	1440.060	0.000	1440.060	9.087	686	37.796	228.957	0	0.009	0.012	0.006	0.011	0.003	0.702	0.820	0.485	0.743	0.109
Track_687	687	NaN	NaN	6	0	0	0	0	0	1200.050	0.000	1200.050	7.346	687	278.276	228.072	0	0.007	0.012	7.106E-4	0.007	0.004	0.616	0.995	0.423	0.643	0.192
Track_688	688	NaN	NaN	114	0	0	0	0	0	27121.130	0.000	27121.130	205.676	688	442.871	274.414	0	0.011	0.045	0.001	0.010	0.006	0.755	1.338	0.271	0.717	0.312
Track_689	689	NaN	NaN	23	0	0	0	0	0	5280.220	0.000	5280.220	27.937	689	272.414	232.514	0	0.008	0.021	0.002	0.008	0.005	0.996	1.491	0.324	1.118	0.349
Track_690	690	NaN	NaN	9	0	0	0	0	0	1920.080	0.000	1920.080	3.084	690	343.511	225.573	0	0.009	0.019	0.004	0.010	0.005	0.532	0.647	0.307	0.579	0.112
Track_691	691	NaN	NaN	22	0	0	0	0	0	5040.210	480.020	5520.230	7.430	691	118.932	231.072	0	0.007	0.020	0.002	0.006	0.004	0.809	1.250	0.245	1.002	0.309
Track_692	692	NaN	NaN	11	0	0	0	0	0	2400.100	0.000	2400.100	10.167	692	311.069	228.372	0	0.009	0.019	0.002	0.010	0.005	0.634	1.073	0.270	0.603	0.247
Track_693	693	NaN	NaN	88	0	0	0	0	0	20880.870	0.000	20880.870	137.106	693	133.049	275.144	0	0.012	0.037	0.002	0.010	0.006	0.610	1.006	0.235	0.625	0.173
Track_694	694	NaN	NaN	7	0	0	0	0	0	1440.060	720.030	2160.090	0.523	694	337.126	229.360	0	0.007	0.010	0.002	0.009	0.003	0.452	0.619	0.361	0.428	0.080
Track_695	695	NaN	NaN	5	0	0	0	0	0	960.040	480.020	1440.060	2.509	695	9.662	229.780	0	0.009	0.014	0.004	0.012	0.005	0.534	0.768	0.298	0.484	0.193
Track_696	696	NaN	NaN	54	0	0	0	0	0	12720.530	0.000	12720.530	81.695	696	224.656	256.292	0	0.009	0.026	3.680E-4	0.009	0.005	1.136	1.515	0.360	1.187	0.222
Track_697	697	NaN	NaN	7	0	0	0	0	0	1440.060	0.000	1440.060	13.516	697	46.905	228.711	0	0.012	0.017	0.006	0.014	0.005	0.782	1.121	0.364	0.747	0.227
Track_698	698	NaN	NaN	49	0	0	0	0	0	11520.480	0.000	11520.480	79.714	698	206.251	257.123	0	0.010	0.028	0.001	0.009	0.006	1.027	1.603	0.259	1.106	0.380
Track_699	699	NaN	NaN	6	0	0	0	0	0	1200.050	0.000	1200.050	6.050	699	610.677	228.478	0	0.018	0.022	0.014	0.018	0.004	0.889	1.409	0.263	1.132	0.453
Track_700	700	NaN	NaN	20	0	0	0	0	0	4560.190	0.000	4560.190	46.603	700	570.877	233.054	0	0.013	0.041	0.001	0.011	0.010	0.515	0.703	0.271	0.536	0.114
Track_701	701	NaN	NaN	27	0	0	0	0	0	6240.260	240.010	6480.270	23.692	701	256.916	241.943	0	0.009	0.016	0.003	0.009	0.004	0.752	1.040	0.311	0.761	0.172
Track_702	702	NaN	NaN	17	0	0	0	0	0	3840.160	960.040	4800.200	17.449	702	30.162	238.617	0	0.009	0.038	0.002	0.009	0.009	0.618	0.902	0.339	0.616	0.185
Track_703	703	NaN	NaN	83	0	0	0	0	0	19680.820	0.000	19680.820	107.093	703	342.662	270.141	0	0.009	0.027	2.661E-4	0.008	0.005	0.433	0.603	0.244	0.426	0.082
Track_704	704	NaN	NaN	34	0	0	0	0	0	7920.330	0.000	7920.330	14.713	704	164.802	238.950	0	0.006	0.012	4.750E-4	0.006	0.003	1.073	1.430	0.726	1.067	0.181
Track_705	705	NaN	NaN	21	0	0	0	0	0	4800.200	0.000	4800.200	12.449	705	244.894	235.834	0	0.007	0.018	0.001	0.007	0.004	1.433	1.637	1.237	1.446	0.086
Track_706	706	NaN	NaN	10	0	0	0	0	0	2160.090	0.000	2160.090	6.204	706	190.851	231.220	0	0.010	0.019	0.002	0.008	0.006	0.855	1.405	0.292	0.805	0.380
Track_707	707	NaN	NaN	96	0	0	0	0	0	22800.950	240.010	23040.960	130.627	707	205.522	300.562	0	0.011	0.038	9.941E-4	0.010	0.006	0.879	1.647	0.267	0.864	0.337
Track_708	708	NaN	NaN	6	0	0	0	0	0	1200.050	0.000	1200.050	7.095	708	271.639	235.262	0	0.006	0.010	0.004	0.006	0.003	0.438	0.494	0.358	0.463	0.054
Track_709	709	NaN	NaN	60	0	0	0	0	0	14160.590	0.000	14160.590	84.146	709	349.135	266.079	0	0.009	0.020	4.062E-4	0.009	0.004	0.605	1.231	0.247	0.569	0.199
Track_710	710	NaN	NaN	26	0	0	0	0	0	6000.250	0.000	6000.250	35.974	710	145.469	240.424	0	0.009	0.028	0.001	0.009	0.006	0.909	1.666	0.250	0.963	0.405
Track_711	711	NaN	NaN	27	0	0	0	0	0	6240.260	480.020	6720.280	17.990	711	37.188	232.829	0	0.011	0.029	0.002	0.009	0.007	0.659	1.252	0.249	0.612	0.270
Track_712	712	NaN	NaN	43	0	0	0	0	0	10080.420	0.000	10080.420	24.947	712	332.916	238.007	0	0.008	0.055	6.148E-4	0.007	0.008	0.383	0.498	0.234	0.378	0.057
Track_713	713	NaN	NaN	18	0	0	0	0	0	4080.170	0.000	4080.170	19.334	713	59.175	240.657	0	0.011	0.036	0.002	0.010	0.008	0.897	1.385	0.277	1.030	0.341
Track_714	714	NaN	NaN	31	0	0	0	0	0	7200.300	0.000	7200.300	19.341	714	21.472	243.241	0	0.007	0.030	4.641E-4	0.007	0.006	0.895	1.285	0.356	0.980	0.247
Track_715	715	NaN	NaN	18	0	0	0	0	0	4080.170	0.000	4080.170	14.462	715	127.774	240.209	0	0.010	0.024	0.003	0.008	0.007	0.434	0.693	0.293	0.432	0.113
Track_716	716	NaN	NaN	21	0	0	0	0	0	4800.200	0.000	4800.200	10.695	716	179.936	243.281	0	0.009	0.018	0.002	0.009	0.005	0.877	1.170	0.282	0.954	0.242
Track_717	717	NaN	NaN	6	0	0	0	0	0	1200.050	0.000	1200.050	4.250	717	341.635	237.626	0	0.009	0.015	0.004	0.011	0.005	0.321	0.376	0.281	0.335	0.036
Track_718	718	NaN	NaN	13	0	0	0	0	0	2880.120	0.000	2880.120	15.081	718	6.075	237.197	0	0.006	0.012	6.781E-4	0.007	0.005	0.864	1.139	0.601	0.806	0.159
Track_719	719	NaN	NaN	50	0	0	0	0	0	11760.490	0.000	11760.490	67.236	719	66.258	244.030	0	0.012	0.023	5.161E-4	0.012	0.006	0.811	1.231	0.346	0.781	0.231
Track_720	720	NaN	NaN	14	0	0	0	0	0	3120.130	480.020	3600.150	21.078	720	142.293	247.309	0	0.009	0.020	0.001	0.009	0.005	0.447	0.629	0.247	0.448	0.124
Track_721	721	NaN	NaN	22	0	0	0	0	0	5040.210	0.000	5040.210	9.289	721	288.756	240.072	0	0.009	0.025	0.002	0.008	0.005	0.585	1.203	0.290	0.577	0.211
Track_722	722	NaN	NaN	22	0	0	0	0	0	5040.210	0.000	5040.210	22.631	722	95.628	244.601	0	0.011	0.035	7.299E-4	0.010	0.007	0.318	0.409	0.247	0.310	0.045
Track_723	723	NaN	NaN	10	0	0	0	0	0	2160.090	0.000	2160.090	3.197	723	307.491	245.521	0	0.007	0.012	3.251E-4	0.007	0.004	0.303	0.363	0.254	0.306	0.038
Track_724	724	NaN	NaN	24	0	0	0	0	0	5520.230	0.000	5520.230	46.126	724	241.739	256.278	0	0.013	0.022	0.003	0.012	0.005	0.892	1.456	0.275	1.073	0.416
Track_725	725	NaN	NaN	22	0	0	0	0	0	5040.210	0.000	5040.210	54.546	725	229.291	260.608	0	0.013	0.023	0.003	0.012	0.006	0.842	1.643	0.238	0.526	0.546
Track_726	726	NaN	NaN	2	0	0	0	0	0	240.010	960.040	1200.050	0.623	726	87.111	241.609	0	0.003	0.003	0.003	0.003	NaN	0.243	0.244	0.242	0.244	0.001
Track_727	727	NaN	NaN	9	0	0	0	0	0	1920.080	0.000	1920.080	2.137	727	328.080	241.639	0	0.007	0.014	0.002	0.008	0.004	0.356	0.492	0.281	0.341	0.069
Track_728	728	NaN	NaN	6	0	0	0	0	0	1200.050	0.000	1200.050	7.925	728	115.673	243.808	0	0.008	0.017	0.003	0.007	0.006	0.332	0.361	0.289	0.348	0.027
Track_729	729	NaN	NaN	7	0	0	0	0	0	1440.060	0.000	1440.060	10.329	729	266.461	246.416	0	0.009	0.017	0.003	0.010	0.005	0.601	1.016	0.353	0.572	0.236
Track_730	730	NaN	NaN	15	0	0	0	0	0	3360.140	0.000	3360.140	8.631	730	35.303	244.907	0	0.005	0.010	3.267E-4	0.005	0.002	0.827	1.037	0.378	0.905	0.179
Track_731	731	NaN	NaN	29	0	0	0	0	0	6720.280	0.000	6720.280	40.082	731	153.586	264.805	0	0.013	0.049	0.002	0.011	0.009	0.810	1.572	0.250	0.654	0.449
Track_732	732	NaN	NaN	22	0	0	0	0	0	5040.210	0.000	5040.210	21.825	732	208.668	250.863	0	0.011	0.030	0.002	0.010	0.007	0.531	0.834	0.234	0.505	0.151
Track_733	733	NaN	NaN	14	0	0	0	0	0	3120.130	0.000	3120.130	12.957	733	194.159	249.765	0	0.008	0.019	0.001	0.008	0.005	0.591	0.759	0.385	0.622	0.115
Track_734	734	NaN	NaN	25	0	0	0	0	0	5760.240	0.000	5760.240	26.055	734	606.956	246.140	0	0.014	0.035	0.003	0.014	0.007	0.668	1.291	0.242	0.515	0.361
Track_735	735	NaN	NaN	126	0	0	0	0	0	30001.250	0.000	30001.250	199.707	735	78.437	270.350	0	0.011	0.061	0.000	0.011	0.008	0.822	1.577	0.264	0.754	0.316
Track_736	736	NaN	NaN	6	0	0	0	0	0	1200.050	0.000	1200.050	5.845	736	2.429	244.130	0	0.007	0.015	0.000	0.008	0.006	0.719	1.083	0.340	0.857	0.297
Track_737	737	NaN	NaN	14	0	0	0	0	0	3120.130	480.020	3600.150	4.054	737	339.628	253.594	0	0.008	0.017	0.003	0.007	0.004	0.370	0.427	0.292	0.373	0.039
Track_738	738	NaN	NaN	25	0	0	0	0	0	5760.240	0.000	5760.240	26.399	738	173.234	263.392	0	0.010	0.025	9.674E-4	0.011	0.006	1.072	1.545	0.332	1.105	0.328
Track_739	739	NaN	NaN	76	0	0	0	0	0	18000.750	0.000	18000.750	90.375	739	266.356	279.355	0	0.010	0.019	0.001	0.009	0.004	1.270	1.788	0.335	1.519	0.477
Track_740	740	NaN	NaN	12	0	0	0	0	0	2640.110	240.010	2880.120	4.863	740	127.281	251.104	0	0.016	0.048	0.001	0.011	0.014	0.307	0.378	0.239	0.311	0.045
Track_741	741	NaN	NaN	2	0	0	0	0	0	240.010	960.040	1200.050	1.714	741	94.161	248.807	0	0.007	0.007	0.007	0.007	NaN	0.339	0.362	0.316	0.362	0.023
Track_742	742	NaN	NaN	9	0	0	0	0	0	1920.080	720.030	2640.110	5.582	742	584.062	250.502	0	0.010	0.026	0.004	0.010	0.008	0.293	0.370	0.251	0.292	0.037
Track_743	743	NaN	NaN	81	0	0	0	0	0	19200.800	0.000	19200.800	129.642	743	70.330	266.821	0	0.010	0.023	0.001	0.010	0.006	0.629	1.491	0.290	0.516	0.308
Track_744	744	NaN	NaN	11	0	0	0	0	0	2400.100	960.040	3360.140	6.289	744	46.681	249.700	0	0.012	0.025	0.003	0.011	0.007	0.677	0.939	0.289	0.752	0.230
Track_745	745	NaN	NaN	59	0	0	0	0	0	13920.580	0.000	13920.580	52.658	745	28.346	265.040	0	0.008	0.022	0.002	0.008	0.004	0.908	1.475	0.262	0.869	0.280
Track_746	746	NaN	NaN	17	0	0	0	0	0	3840.160	0.000	3840.160	2.897	746	328.590	255.579	0	0.008	0.019	0.003	0.008	0.004	0.430	0.574	0.270	0.415	0.098
Track_747	747	NaN	NaN	20	0	0	0	0	0	4560.190	0.000	4560.190	27.172	747	85.313	259.374	0	0.010	0.021	0.003	0.010	0.005	0.473	1.002	0.231	0.338	0.246
Track_748	748	NaN	NaN	62	0	0	0	0	0	14640.610	0.000	14640.610	89.297	748	112.910	277.759	0	0.011	0.031	5.798E-4	0.008	0.007	0.490	0.879	0.246	0.482	0.157
Track_749	749	NaN	NaN	16	0	0	0	0	0	3600.150	0.000	3600.150	10.714	749	219.825	252.327	0	0.010	0.029	0.004	0.008	0.007	0.733	1.163	0.282	0.791	0.299
Track_750	750	NaN	NaN	4	0	0	0	0	0	720.030	960.040	1680.070	5.118	750	2.619	253.787	0	0.008	0.010	0.003	0.010	0.004	1.103	1.471	0.674	1.180	0.285
Track_751	751	NaN	NaN	9	0	0	0	0	0	1920.080	0.000	1920.080	8.014	751	58.038	251.747	0	0.011	0.017	0.007	0.011	0.004	0.962	1.157	0.521	1.003	0.187
Track_752	752	NaN	NaN	6	0	0	0	0	0	1200.050	0.000	1200.050	6.870	752	124.634	257.416	0	0.007	0.008	0.005	0.008	0.001	0.278	0.322	0.240	0.296	0.032
Track_753	753	NaN	NaN	14	0	0	0	0	0	3120.130	0.000	3120.130	7.270	753	197.518	265.263	0	0.010	0.029	0.002	0.007	0.008	0.520	0.889	0.307	0.494	0.161
Track_754	754	NaN	NaN	5	0	0	0	0	0	960.040	240.010	1200.050	1.802	754	338.755	258.799	0	0.005	0.012	5.051E-4	0.005	0.005	0.398	0.472	0.346	0.385	0.043
Track_755	755	NaN	NaN	48	0	0	0	0	0	11280.470	0.000	11280.470	35.610	755	39.422	266.622	0	0.007	0.013	6.795E-4	0.007	0.003	1.032	1.660	0.340	1.002	0.328
Track_756	756	NaN	NaN	14	0	0	0	0	0	3120.130	0.000	3120.130	15.866	756	258.474	257.938	0	0.011	0.025	0.002	0.010	0.006	1.403	1.825	0.948	1.459	0.268
Track_757	757	NaN	NaN	103	0	0	0	0	0	24481.020	0.000	24481.020	164.937	757	114.330	275.120	0	0.011	0.035	0.001	0.010	0.006	0.726	1.136	0.230	0.760	0.223
Track_758	758	NaN	NaN	10	0	0	0	0	0	2160.090	0.000	2160.090	23.269	758	229.970	259.389	0	0.013	0.028	0.006	0.009	0.008	0.924	1.408	0.376	1.076	0.344
Track_759	759	NaN	NaN	7	0	0	0	0	0	1440.060	240.010	1680.070	13.468	759	98.964	264.041	0	0.011	0.041	0.002	0.007	0.015	0.281	0.362	0.231	0.274	0.040
Track_760	760	NaN	NaN	36	0	0	0	0	0	8400.350	960.040	9360.390	33.857	760	599.140	265.743	0	0.012	0.034	7.413E-4	0.011	0.007	0.847	1.648	0.239	0.724	0.456
Track_761	761	NaN	NaN	9	0	0	0	0	0	1920.080	0.000	1920.080	11.210	761	594.712	262.364	0	0.019	0.030	0.011	0.017	0.007	0.911	1.246	0.426	0.901	0.245
Track_762	762	NaN	NaN	5	0	0	0	0	0	960.040	960.040	1920.080	4.190	762	574.319	266.563	0	0.008	0.016	0.002	0.007	0.006	0.248	0.272	0.234	0.239	0.015
Track_763	763	NaN	NaN	13	0	0	0	0	0	2880.120	0.000	2880.120	15.087	763	51.941	259.744	0	0.008	0.013	0.001	0.009	0.003	0.872	1.301	0.286	0.874	0.301
Track_764	764	NaN	NaN	94	0	0	0	0	0	22320.930	0.000	22320.930	145.386	764	56.943	291.862	0	0.009	0.019	8.412E-4	0.009	0.004	0.838	1.535	0.301	0.815	0.282
Track_765	765	NaN	NaN	32	0	0	0	0	0	7440.310	720.030	8160.340	25.600	765	210.732	271.796	0	0.010	0.032	7.007E-4	0.008	0.006	0.841	1.519	0.241	0.821	0.286
Track_766	766	NaN	NaN	12	0	0	0	0	0	2640.110	0.000	2640.110	7.053	766	56.246	269.415	0	0.014	0.021	0.006	0.014	0.006	0.883	1.230	0.354	1.037	0.318
Track_767	767	NaN	NaN	10	0	0	0	0	0	2160.090	480.020	2640.110	13.557	767	118.325	269.019	0	0.010	0.017	0.004	0.009	0.004	0.284	0.330	0.243	0.294	0.026
Track_768	768	NaN	NaN	31	0	0	0	0	0	7200.300	0.000	7200.300	17.304	768	220.655	266.999	0	0.011	0.024	0.002	0.010	0.007	0.534	0.951	0.294	0.539	0.160
Track_769	769	NaN	NaN	59	0	0	0	0	0	13920.580	0.000	13920.580	66.531	769	37.214	278.487	0	0.009	0.033	4.205E-4	0.008	0.007	0.834	1.405	0.255	0.850	0.230
Track_770	770	NaN	NaN	42	0	0	0	0	0	9840.410	0.000	9840.410	41.358	770	57.296	271.233	0	0.009	0.026	0.002	0.009	0.006	0.787	1.486	0.271	0.807	0.325
Track_771	771	NaN	NaN	10	0	0	0	0	0	2160.090	480.020	2640.110	24.472	771	610.883	272.225	0	0.012	0.020	0.007	0.012	0.004	0.393	0.596	0.272	0.375	0.085
Track_772	772	NaN	NaN	41	0	0	0	0	0	9600.400	960.040	10560.440	45.827	772	46.372	294.639	0	0.011	0.026	0.001	0.011	0.006	1.540	1.880	0.307	1.794	0.517
Track_773	773	NaN	NaN	6	0	0	0	0	0	1200.050	0.000	1200.050	6.910	773	83.637	271.731	0	0.006	0.010	0.001	0.007	0.003	0.300	0.350	0.260	0.300	0.026
Track_774	774	NaN	NaN	69	0	0	0	0	0	16320.680	0.000	16320.680	90.249	774	255.105	300.432	0	0.008	0.016	4.182E-4	0.008	0.004	0.980	1.294	0.556	0.982	0.187
Track_775	775	NaN	NaN	8	0	0	0	0	0	1680.070	0.000	1680.070	18.083	775	184.209	270.690	0	0.012	0.018	0.006	0.012	0.005	0.520	0.749	0.282	0.556	0.137
Track_776	776	NaN	NaN	6	0	0	0	0	0	1200.050	720.030	1920.080	7.788	776	269.681	270.873	0	0.009	0.021	0.004	0.006	0.007	0.261	0.306	0.238	0.265	0.024
Track_777	777	NaN	NaN	40	0	0	0	0	0	9360.390	0.000	9360.390	38.758	777	157.815	285.289	0	0.006	0.022	0.002	0.005	0.003	0.643	0.872	0.291	0.684	0.161
Track_778	778	NaN	NaN	6	0	0	0	0	0	1200.050	480.020	1680.070	6.977	778	197.265	276.589	0	0.007	0.015	9.065E-4	0.004	0.006	0.404	0.597	0.281	0.439	0.117
Track_779	779	NaN	NaN	9	0	0	0	0	0	1920.080	0.000	1920.080	4.663	779	44.822	277.857	0	0.011	0.017	0.004	0.011	0.004	0.597	0.777	0.329	0.643	0.145
Track_780	780	NaN	NaN	27	0	0	0	0	0	6240.260	0.000	6240.260	22.029	780	178.839	278.847	0	0.009	0.016	5.386E-4	0.009	0.004	0.497	0.971	0.238	0.418	0.206
Track_781	781	NaN	NaN	7	0	0	0	0	0	1440.060	720.030	2160.090	7.662	781	74.152	271.791	0	0.017	0.054	0.006	0.013	0.018	0.297	0.354	0.249	0.287	0.039
Track_782	782	NaN	NaN	17	0	0	0	0	0	3840.160	0.000	3840.160	12.099	782	7.119	277.446	0	0.007	0.022	0.000	0.006	0.005	0.679	0.898	0.509	0.670	0.107
Track_783	783	NaN	NaN	20	0	0	0	0	0	4560.190	0.000	4560.190	28.127	783	28.948	276.490	0	0.011	0.024	0.002	0.010	0.006	0.728	1.164	0.235	0.815	0.277
Track_784	784	NaN	NaN	4	0	0	0	0	0	720.030	480.020	1200.050	4.531	784	8.696	275.867	0	0.007	0.011	0.003	0.006	0.004	0.441	0.654	0.283	0.498	0.147
Track_785	785	NaN	NaN	10	0	0	0	0	0	2160.090	0.000	2160.090	24.796	785	264.581	283.932	0	0.014	0.030	0.004	0.012	0.008	0.608	1.130	0.238	0.595	0.275
Track_786	786	NaN	NaN	54	0	0	0	0	0	12720.530	960.040	13680.570	83.534	786	35.057	299.562	0	0.009	0.024	7.096E-4	0.009	0.005	0.933	1.404	0.253	1.051	0.318
Track_787	787	NaN	NaN	13	0	0	0	0	0	2880.120	0.000	2880.120	21.034	787	18.992	285.370	0	0.008	0.014	0.001	0.009	0.003	0.891	1.174	0.608	0.824	0.168
Track_788	788	NaN	NaN	8	0	0	0	0	0	1680.070	0.000	1680.070	5.790	788	28.940	285.239	0	0.010	0.015	0.005	0.010	0.003	1.224	1.475	0.701	1.383	0.267
Track_789	789	NaN	NaN	12	0	0	0	0	0	2640.110	0.000	2640.110	15.352	789	231.579	281.901	0	0.008	0.029	0.002	0.006	0.008	0.471	0.746	0.243	0.566	0.187
Track_790	790	NaN	NaN	54	0	0	0	0	0	12720.530	0.000	12720.530	116.228	790	601.985	330.514	0	0.012	0.025	9.403E-4	0.012	0.006	1.297	1.847	0.312	1.456	0.405
Track_791	791	NaN	NaN	6	0	0	0	0	0	1200.050	240.010	1440.060	13.660	791	226.010	284.326	0	0.017	0.060	0.002	0.006	0.024	0.319	0.446	0.256	0.313	0.063
Track_792	792	NaN	NaN	11	0	0	0	0	0	2400.100	0.000	2400.100	8.813	792	190.887	290.031	0	0.007	0.012	0.002	0.009	0.004	0.374	0.512	0.253	0.400	0.090
Track_793	793	NaN	NaN	21	0	0	0	0	0	4800.200	960.040	5760.240	18.844	793	15.012	295.664	0	0.005	0.011	4.533E-4	0.006	0.003	0.753	0.930	0.553	0.756	0.106
Track_794	794	NaN	NaN	43	0	0	0	0	0	10080.420	0.000	10080.420	43.308	794	71.532	306.568	0	0.008	0.020	0.001	0.007	0.004	0.607	0.967	0.235	0.627	0.164
Track_795	795	NaN	NaN	22	0	0	0	0	0	5040.210	0.000	5040.210	54.538	795	601.264	304.478	0	0.012	0.027	0.003	0.012	0.006	0.967	1.622	0.282	0.977	0.383
Track_796	796	NaN	NaN	8	0	0	0	0	0	1680.070	0.000	1680.070	5.325	796	377.174	281.898	0	0.006	0.018	0.001	0.006	0.006	0.359	0.499	0.245	0.361	0.081
Track_797	797	NaN	NaN	19	0	0	0	0	0	4320.180	0.000	4320.180	22.592	797	15.850	288.433	0	0.009	0.035	0.001	0.006	0.008	0.998	1.351	0.250	1.022	0.257
Track_798	798	NaN	NaN	27	0	0	0	0	0	6240.260	0.000	6240.260	59.146	798	589.966	301.966	0	0.014	0.026	0.001	0.015	0.005	0.401	1.043	0.244	0.296	0.221
Track_799	799	NaN	NaN	23	0	0	0	0	0	5280.220	0.000	5280.220	21.138	799	217.554	284.449	0	0.009	0.033	0.002	0.007	0.008	0.646	1.508	0.345	0.587	0.243
Track_800	800	NaN	NaN	10	0	0	0	0	0	2160.090	0.000	2160.090	12.313	800	234.691	295.911	0	0.012	0.022	0.005	0.010	0.005	0.425	0.554	0.307	0.451	0.073
Track_801	801	NaN	NaN	6	0	0	0	0	0	1200.050	0.000	1200.050	14.122	801	578.912	293.942	0	0.014	0.018	0.007	0.016	0.004	0.290	0.349	0.259	0.282	0.036
Track_802	802	NaN	NaN	12	0	0	0	0	0	2640.110	0.000	2640.110	17.226	802	17.359	301.930	0	0.009	0.019	0.002	0.009	0.005	1.015	1.227	0.444	1.090	0.208
Track_803	803	NaN	NaN	16	0	0	0	0	0	3600.150	0.000	3600.150	19.647	803	66.803	302.265	0	0.008	0.022	0.001	0.007	0.006	0.765	1.261	0.506	0.774	0.177
Track_804	804	NaN	NaN	15	0	0	0	0	0	3360.140	0.000	3360.140	21.503	804	22.541	297.275	0	0.008	0.014	0.002	0.009	0.004	1.082	1.298	0.864	1.106	0.147
Track_805	805	NaN	NaN	25	0	0	0	0	0	5760.240	720.030	6480.270	42.637	805	598.105	285.816	0	0.013	0.051	0.002	0.011	0.010	0.863	1.566	0.271	0.989	0.421
Track_806	806	NaN	NaN	62	0	0	0	0	0	14640.610	0.000	14640.610	107.921	806	53.555	335.275	0	0.011	0.022	0.002	0.011	0.005	1.115	1.686	0.369	1.268	0.385
Track_807	807	NaN	NaN	10	0	0	0	0	0	2160.090	0.000	2160.090	18.143	807	49.679	297.524	0	0.010	0.020	0.004	0.008	0.005	0.737	1.225	0.316	0.782	0.257
Track_808	808	NaN	NaN	10	0	0	0	0	0	2160.090	0.000	2160.090	7.374	808	41.523	308.198	0	0.009	0.015	0.002	0.009	0.004	1.421	1.733	0.581	1.666	0.410
Track_809	809	NaN	NaN	37	0	0	0	0	0	8640.360	0.000	8640.360	22.691	809	194.978	315.063	0	0.006	0.014	3.871E-4	0.006	0.004	0.520	0.897	0.236	0.496	0.179
Track_810	810	NaN	NaN	21	0	0	0	0	0	4800.200	960.040	5760.240	10.443	810	191.193	304.927	0	0.007	0.016	0.002	0.008	0.004	0.463	0.890	0.231	0.446	0.152
Track_811	811	NaN	NaN	23	0	0	0	0	0	5280.220	0.000	5280.220	35.311	811	29.203	314.456	0	0.008	0.016	0.002	0.006	0.004	1.444	1.751	0.445	1.488	0.297
Track_812	812	NaN	NaN	43	0	0	0	0	0	10080.420	0.000	10080.420	87.314	812	608.366	336.494	0	0.009	0.016	6.292E-4	0.009	0.003	1.033	1.407	0.875	1.019	0.102
Track_813	813	NaN	NaN	11	0	0	0	0	0	2400.100	0.000	2400.100	14.882	813	581.682	314.980	0	0.010	0.019	0.005	0.011	0.005	0.249	0.287	0.231	0.243	0.015
Track_814	814	NaN	NaN	10	0	0	0	0	0	2160.090	720.030	2880.120	12.249	814	570.955	320.076	0	0.006	0.011	9.169E-4	0.007	0.003	0.255	0.280	0.233	0.257	0.017
Track_815	815	NaN	NaN	13	0	0	0	0	0	2880.120	240.010	3120.130	8.924	815	49.375	316.630	0	0.009	0.018	0.003	0.007	0.005	1.034	1.439	0.618	1.058	0.215
Track_816	816	NaN	NaN	4	0	0	0	0	0	720.030	960.040	1680.070	5.906	816	600.059	321.481	0	0.008	0.010	0.007	0.009	0.002	0.264	0.279	0.251	0.266	0.010
Track_817	817	NaN	NaN	2	0	0	0	0	0	240.010	960.040	1200.050	1.152	817	183.069	311.147	0	0.005	0.005	0.005	0.005	NaN	0.350	0.380	0.320	0.380	0.030
Track_818	818	NaN	NaN	45	0	0	0	0	0	10560.440	960.040	11520.480	54.049	818	69.463	314.375	0	0.011	0.022	0.001	0.012	0.005	0.820	1.451	0.324	0.803	0.348
Track_819	819	NaN	NaN	25	0	0	0	0	0	5760.240	240.010	6000.250	51.135	819	27.062	330.853	0	0.010	0.026	0.002	0.010	0.006	0.473	0.974	0.314	0.430	0.148
Track_820	820	NaN	NaN	12	0	0	0	0	0	2640.110	0.000	2640.110	16.394	820	29.764	315.119	0	0.008	0.012	0.001	0.008	0.004	1.180	1.457	0.632	1.335	0.299
Track_821	821	NaN	NaN	12	0	0	0	0	0	2640.110	0.000	2640.110	13.494	821	603.577	328.141	0	0.007	0.018	2.511E-4	0.007	0.005	0.276	0.311	0.236	0.272	0.023
Track_822	822	NaN	NaN	36	0	0	0	0	0	8400.350	0.000	8400.350	67.625	822	56.396	349.311	0	0.009	0.021	0.002	0.008	0.005	1.691	1.891	0.967	1.744	0.171
Track_823	823	NaN	NaN	12	0	0	0	0	0	2640.110	0.000	2640.110	7.670	823	67.597	332.489	0	0.013	0.027	0.006	0.010	0.007	0.435	0.886	0.239	0.430	0.172
Track_824	824	NaN	NaN	9	0	0	0	0	0	1920.080	0.000	1920.080	18.120	824	37.070	339.769	0	0.013	0.025	0.006	0.011	0.006	1.128	1.732	0.249	1.152	0.553
Track_825	825	NaN	NaN	48	0	0	0	0	0	11280.470	0.000	11280.470	62.046	825	54.922	333.986	0	0.009	0.022	0.002	0.008	0.004	0.991	1.706	0.339	1.036	0.357
Track_826	826	NaN	NaN	9	0	0	0	0	0	1920.080	0.000	1920.080	13.719	826	583.547	324.988	0	0.010	0.019	0.003	0.011	0.005	0.270	0.304	0.253	0.260	0.017
Track_827	827	NaN	NaN	14	0	0	0	0	0	3120.130	960.040	4080.170	31.622	827	35.883	339.854	0	0.011	0.025	0.006	0.010	0.005	0.545	1.272	0.239	0.437	0.324
Track_828	828	NaN	NaN	42	0	0	0	0	0	9840.410	0.000	9840.410	62.941	828	562.812	347.614	0	0.008	0.018	0.002	0.007	0.003	0.323	0.406	0.247	0.328	0.037
Track_829	829	NaN	NaN	15	0	0	0	0	0	3360.140	0.000	3360.140	22.595	829	73.987	372.041	0	0.009	0.027	0.000	0.006	0.009	0.771	1.111	0.331	0.880	0.275
Track_830	830	NaN	NaN	14	0	0	0	0	0	3120.130	0.000	3120.130	14.847	830	59.913	372.455	0	0.006	0.012	0.002	0.005	0.003	0.890	1.363	0.347	0.971	0.327
Track_831	831	NaN	NaN	2	0	0	0	0	0	240.010	960.040	1200.050	2.162	831	124.230	373.087	0	0.009	0.009	0.009	0.009	NaN	0.258	0.269	0.246	0.269	0.012
Track_832	832	NaN	NaN	29	0	0	0	0	0	6720.280	0.000	6720.280	38.372	832	63.377	356.020	0	0.009	0.024	7.760E-4	0.008	0.006	1.136	1.618	0.753	1.109	0.237
Track_833	833	NaN	NaN	6	0	0	0	0	0	1200.050	0.000	1200.050	10.814	833	83.899	355.836	0	0.014	0.021	0.006	0.017	0.006	0.348	0.603	0.261	0.291	0.120
Track_834	834	NaN	NaN	20	0	0	0	0	0	4560.190	720.030	5280.220	26.532	834	63.129	369.382	0	0.009	0.025	0.002	0.008	0.006	1.586	1.875	0.922	1.646	0.237
Track_835	835	NaN	NaN	12	0	0	0	0	0	2640.110	0.000	2640.110	3.136	835	70.240	377.275	0	0.008	0.019	4.921E-4	0.005	0.006	0.960	1.293	0.546	0.949	0.209
Track_836	836	NaN	NaN	2	0	0	0	0	0	240.010	0.000	240.010	1.615	836	248.525	0.000	0	0.007	0.007	0.007	0.007	NaN	0.745	1.203	0.287	1.203	0.458
Track_837	837	NaN	NaN	2	0	0	0	0	0	240.010	0.000	240.010	0.202	837	377.835	0.000	0	8.412E-4	8.412E-4	8.412E-4	8.412E-4	NaN	0.477	0.616	0.338	0.616	0.139
Track_838	838	NaN	NaN	2	0	0	0	0	0	240.010	0.000	240.010	0.404	838	286.682	0.000	0	0.002	0.002	0.002	0.002	NaN	0.567	0.585	0.550	0.585	0.017
Track_839	839	NaN	NaN	3	0	0	0	0	0	480.020	0.000	480.020	2.826	839	304.246	0.000	0	0.006	0.011	8.412E-4	0.011	0.007	0.608	0.750	0.487	0.586	0.109
Track_840	840	NaN	NaN	5	0	0	0	0	0	960.040	0.000	960.040	6.252	840	339.307	5.701	0	0.007	0.009	0.005	0.008	0.002	0.684	0.899	0.582	0.644	0.111
Track_841	841	NaN	NaN	5	0	0	0	0	0	960.040	0.000	960.040	5.025	841	147.862	0.381	0	0.008	0.017	0.004	0.008	0.006	0.731	1.070	0.329	0.687	0.289
Track_842	842	NaN	NaN	5	0	0	0	0	0	960.040	0.000	960.040	2.246	842	17.522	4.982	0	0.004	0.008	0.001	0.005	0.003	0.543	0.778	0.306	0.572	0.185
Track_843	843	NaN	NaN	3	0	0	0	0	0	480.020	0.000	480.020	6.992	843	556.577	2.148	0	0.017	0.031	0.003	0.031	0.019	0.941	1.367	0.509	0.948	0.350
Track_844	844	NaN	NaN	3	0	0	0	0	0	480.020	0.000	480.020	4.144	844	567.049	7.603	0	0.018	0.027	0.010	0.027	0.012	0.354	0.460	0.275	0.327	0.078
Track_845	845	NaN	NaN	5	0	0	0	0	0	960.040	0.000	960.040	3.374	845	590.088	5.634	0	0.008	0.011	0.003	0.011	0.004	0.907	1.134	0.655	0.980	0.181
Track_846	846	NaN	NaN	4	0	0	0	0	0	720.030	0.000	720.030	0.978	846	388.369	8.147	0	0.005	0.009	0.002	0.003	0.004	0.236	0.246	0.230	0.236	0.006
Track_847	847	NaN	NaN	3	0	0	0	0	0	480.020	0.000	480.020	3.299	847	447.140	27.435	0	0.010	0.011	0.008	0.011	0.003	0.499	0.784	0.306	0.407	0.206
Track_848	848	NaN	NaN	4	0	0	0	0	0	720.030	0.000	720.030	11.027	848	27.729	20.542	0	0.019	0.028	0.007	0.021	0.011	0.958	1.162	0.496	1.127	0.270
Track_849	849	NaN	NaN	5	0	0	0	0	0	960.040	0.000	960.040	11.999	849	431.880	26.752	0	0.017	0.029	0.005	0.023	0.011	0.395	0.708	0.240	0.364	0.164
Track_850	850	NaN	NaN	3	0	0	0	0	0	480.020	0.000	480.020	1.706	850	45.288	29.796	0	0.005	0.008	0.002	0.008	0.005	0.342	0.443	0.289	0.293	0.071
Track_851	851	NaN	NaN	29	0	0	0	0	0	6720.280	0.000	6720.280	24.560	851	332.903	34.020	0	0.014	0.061	9.624E-4	0.009	0.015	0.499	1.231	0.232	0.429	0.220
Track_852	852	NaN	NaN	3	0	0	0	0	0	480.020	0.000	480.020	8.775	852	423.213	29.611	0	0.018	0.027	0.009	0.027	0.013	0.454	0.759	0.234	0.368	0.223
Track_853	853	NaN	NaN	4	0	0	0	0	0	720.030	0.000	720.030	2.719	853	174.239	33.303	0	0.010	0.019	0.003	0.007	0.008	1.075	1.307	0.850	1.092	0.162
Track_854	854	NaN	NaN	3	0	0	0	0	0	480.020	0.000	480.020	9.630	854	557.903	35.982	0	0.021	0.029	0.014	0.029	0.011	0.523	0.725	0.399	0.445	0.144
Track_855	855	NaN	NaN	4	0	0	0	0	0	720.030	0.000	720.030	2.321	855	260.396	39.495	0	0.007	0.012	0.003	0.005	0.005	0.778	0.911	0.492	0.884	0.168
Track_856	856	NaN	NaN	2	0	0	0	0	0	240.010	0.000	240.010	0.457	856	341.410	43.393	0	0.002	0.002	0.002	0.002	NaN	0.438	0.458	0.418	0.458	0.020
Track_857	857	NaN	NaN	4	0	0	0	0	0	720.030	0.000	720.030	10.916	857	362.298	42.736	0	0.022	0.050	0.005	0.009	0.025	0.346	0.495	0.233	0.424	0.116
Track_858	858	NaN	NaN	3	0	0	0	0	0	480.020	0.000	480.020	2.269	858	4.701	45.416	0	0.005	0.008	0.001	0.008	0.005	0.578	0.646	0.489	0.599	0.066
Track_859	859	NaN	NaN	4	0	0	0	0	0	720.030	0.000	720.030	4.098	859	443.422	51.381	0	0.007	0.014	0.003	0.005	0.006	0.642	0.963	0.352	0.691	0.221
Track_860	860	NaN	NaN	4	0	0	0	0	0	720.030	0.000	720.030	2.724	860	124.397	52.672	0	0.008	0.010	0.004	0.008	0.003	0.746	0.988	0.566	0.779	0.159
Track_861	861	NaN	NaN	4	0	0	0	0	0	720.030	0.000	720.030	7.055	861	401.609	54.475	0	0.011	0.015	0.004	0.013	0.006	0.439	0.698	0.232	0.465	0.171
Track_862	862	NaN	NaN	3	0	0	0	0	0	480.020	0.000	480.020	2.157	862	177.109	57.027	0	0.012	0.016	0.007	0.016	0.006	0.586	0.878	0.364	0.516	0.216
Track_863	863	NaN	NaN	5	0	0	0	0	0	960.040	0.000	960.040	1.568	863	61.181	60.013	0	0.008	0.017	0.002	0.008	0.007	1.073	1.438	0.313	1.187	0.392
Track_864	864	NaN	NaN	2	0	0	0	0	0	240.010	0.000	240.010	1.240	864	78.706	58.744	0	0.005	0.005	0.005	0.005	NaN	0.263	0.264	0.262	0.264	5.710E-4
Track_865	865	NaN	NaN	3	0	0	0	0	0	480.020	0.000	480.020	2.650	865	183.716	63.572	0	0.006	0.009	0.002	0.009	0.006	0.384	0.474	0.330	0.350	0.064
Track_866	866	NaN	NaN	3	0	0	0	0	0	480.020	0.000	480.020	5.569	866	31.812	70.675	0	0.012	0.013	0.011	0.013	0.002	0.320	0.464	0.248	0.248	0.102
Track_867	867	NaN	NaN	3	0	0	0	0	0	480.020	0.000	480.020	8.315	867	583.939	69.739	0	0.018	0.025	0.011	0.025	0.010	1.081	1.145	1.020	1.080	0.051
Track_868	868	NaN	NaN	5	0	0	0	0	0	960.040	0.000	960.040	5.541	868	13.400	83.124	0	0.008	0.014	0.002	0.011	0.006	0.357	0.496	0.277	0.328	0.077
Track_869	869	NaN	NaN	2	0	0	0	0	0	240.010	0.000	240.010	2.581	869	388.675	82.471	0	0.011	0.011	0.011	0.011	NaN	0.374	0.409	0.340	0.409	0.034
Track_870	870	NaN	NaN	8	0	0	0	0	0	1680.070	0.000	1680.070	14.701	870	149.986	87.518	0	0.017	0.048	0.005	0.014	0.014	0.817	1.073	0.638	0.824	0.132
Track_871	871	NaN	NaN	2	0	0	0	0	0	240.010	0.000	240.010	4.183	871	44.723	84.852	0	0.017	0.017	0.017	0.017	NaN	0.506	0.756	0.255	0.756	0.250
Track_872	872	NaN	NaN	2	0	0	0	0	0	240.010	0.000	240.010	1.774	872	191.482	88.010	0	0.007	0.007	0.007	0.007	NaN	0.417	0.519	0.316	0.519	0.101
Track_873	873	NaN	NaN	4	0	0	0	0	0	720.030	0.000	720.030	4.763	873	152.428	94.112	0	0.013	0.021	0.005	0.013	0.008	0.928	1.437	0.241	1.203	0.452
Track_874	874	NaN	NaN	3	0	0	0	0	0	480.020	0.000	480.020	0.696	874	185.157	95.872	0	0.003	0.004	0.003	0.004	3.433E-4	0.689	0.893	0.435	0.738	0.190
Track_875	875	NaN	NaN	4	0	0	0	0	0	720.030	0.000	720.030	5.250	875	440.565	100.987	0	0.016	0.022	0.011	0.014	0.006	0.487	0.520	0.462	0.487	0.021
Track_876	876	NaN	NaN	2	0	0	0	0	0	240.010	0.000	240.010	1.119	876	319.224	98.434	0	0.005	0.005	0.005	0.005	NaN	0.308	0.358	0.257	0.358	0.051
Track_877	877	NaN	NaN	2	0	0	0	0	0	240.010	0.000	240.010	1.817	877	618.385	100.440	0	0.008	0.008	0.008	0.008	NaN	1.003	1.080	0.926	1.080	0.077
Track_878	878	NaN	NaN	2	0	0	0	0	0	240.010	0.000	240.010	0.511	878	493.973	101.001	0	0.002	0.002	0.002	0.002	NaN	0.413	0.441	0.384	0.441	0.028
Track_879	879	NaN	NaN	5	0	0	0	0	0	960.040	0.000	960.040	5.163	879	65.141	102.512	0	0.008	0.016	0.002	0.011	0.006	0.313	0.424	0.239	0.279	0.076
Track_880	880	NaN	NaN	2	0	0	0	0	0	240.010	0.000	240.010	2.699	880	581.172	99.870	0	0.011	0.011	0.011	0.011	NaN	0.290	0.335	0.245	0.335	0.045
Track_881	881	NaN	NaN	4	0	0	0	0	0	720.030	0.000	720.030	1.645	881	252.942	103.096	0	0.003	0.005	0.002	0.002	0.002	0.707	0.760	0.619	0.752	0.057
Track_882	882	NaN	NaN	3	0	0	0	0	0	480.020	0.000	480.020	1.964	882	240.707	113.161	0	0.006	0.007	0.005	0.007	0.001	0.564	0.797	0.406	0.491	0.168
Track_883	883	NaN	NaN	5	0	0	0	0	0	960.040	0.000	960.040	9.469	883	27.530	115.226	0	0.014	0.021	0.007	0.019	0.007	0.256	0.296	0.237	0.245	0.021
Track_884	884	NaN	NaN	5	0	0	0	0	0	960.040	0.000	960.040	8.280	884	470.697	113.040	0	0.009	0.014	0.004	0.010	0.004	0.442	0.595	0.347	0.403	0.095
Track_885	885	NaN	NaN	2	0	0	0	0	0	240.010	0.000	240.010	4.592	885	228.616	114.112	0	0.019	0.019	0.019	0.019	NaN	0.286	0.331	0.241	0.331	0.045
Track_886	886	NaN	NaN	2	0	0	0	0	0	240.010	0.000	240.010	3.952	886	137.810	116.153	0	0.016	0.016	0.016	0.016	NaN	0.925	1.166	0.683	1.166	0.242
Track_887	887	NaN	NaN	2	0	0	0	0	0	240.010	0.000	240.010	1.056	887	379.092	116.840	0	0.004	0.004	0.004	0.004	NaN	0.361	0.366	0.355	0.366	0.006
Track_888	888	NaN	NaN	3	0	0	0	0	0	480.020	0.000	480.020	4.421	888	202.699	118.331	0	0.009	0.010	0.008	0.010	0.002	0.701	0.866	0.425	0.812	0.196
Track_889	889	NaN	NaN	5	0	0	0	0	0	960.040	0.000	960.040	6.862	889	210.719	124.119	0	0.011	0.031	0.004	0.004	0.014	0.383	0.480	0.285	0.401	0.070
Track_890	890	NaN	NaN	37	0	0	0	0	0	8640.360	0.000	8640.360	99.920	890	555.600	125.151	0	0.016	0.051	0.006	0.014	0.009	0.581	1.393	0.230	0.489	0.313
Track_891	891	NaN	NaN	4	0	0	0	0	0	720.030	0.000	720.030	11.872	891	448.310	133.923	0	0.026	0.054	0.007	0.018	0.025	0.268	0.334	0.232	0.270	0.041
Track_892	892	NaN	NaN	3	0	0	0	0	0	480.020	0.000	480.020	1.527	892	198.923	126.376	0	0.008	0.011	0.006	0.011	0.004	0.676	0.858	0.359	0.812	0.225
Track_893	893	NaN	NaN	5	0	0	0	0	0	960.040	0.000	960.040	7.591	893	533.194	136.464	0	0.011	0.022	0.002	0.011	0.008	0.291	0.358	0.255	0.279	0.036
Track_894	894	NaN	NaN	4	0	0	0	0	0	720.030	0.000	720.030	6.192	894	374.469	139.992	0	0.023	0.045	0.001	0.021	0.022	0.438	0.699	0.309	0.398	0.154
Track_895	895	NaN	NaN	3	0	0	0	0	0	480.020	0.000	480.020	5.491	895	172.109	146.588	0	0.011	0.015	0.008	0.015	0.005	0.442	0.522	0.317	0.487	0.090
Track_896	896	NaN	NaN	4	0	0	0	0	0	720.030	0.000	720.030	5.483	896	581.786	144.862	0	0.012	0.018	0.004	0.014	0.007	0.630	1.074	0.303	0.709	0.295
Track_897	897	NaN	NaN	5	0	0	0	0	0	960.040	0.000	960.040	4.122	897	304.919	142.883	0	0.011	0.015	0.003	0.013	0.005	0.694	0.974	0.377	0.750	0.220
Track_898	898	NaN	NaN	4	0	0	0	0	0	720.030	0.000	720.030	6.317	898	330.316	144.615	0	0.013	0.028	0.003	0.008	0.013	0.291	0.419	0.240	0.258	0.074
Track_899	899	NaN	NaN	5	0	0	0	0	0	960.040	0.000	960.040	4.640	899	187.561	147.885	0	0.007	0.017	0.001	0.007	0.007	0.521	0.944	0.297	0.378	0.237
Track_900	900	NaN	NaN	5	0	0	0	0	0	960.040	0.000	960.040	3.825	900	177.572	150.234	0	0.007	0.008	0.005	0.007	0.001	1.074	1.214	0.911	1.050	0.114
Track_901	901	NaN	NaN	3	0	0	0	0	0	480.020	0.000	480.020	8.316	901	497.537	155.641	0	0.024	0.033	0.014	0.033	0.014	0.524	0.600	0.372	0.600	0.107
Track_902	902	NaN	NaN	3	0	0	0	0	0	480.020	0.000	480.020	4.130	902	118.004	156.581	0	0.009	0.010	0.008	0.010	0.002	0.667	0.770	0.492	0.740	0.125
Track_903	903	NaN	NaN	3	0	0	0	0	0	480.020	0.000	480.020	4.224	903	510.550	160.233	0	0.009	0.011	0.007	0.011	0.003	0.435	0.488	0.351	0.464	0.060
Track_904	904	NaN	NaN	3	0	0	0	0	0	480.020	0.000	480.020	9.489	904	138.253	166.644	0	0.020	0.027	0.013	0.027	0.010	0.531	0.708	0.308	0.578	0.167
Track_905	905	NaN	NaN	10	0	0	0	0	0	2160.090	0.000	2160.090	19.001	905	144.730	158.321	0	0.014	0.040	0.004	0.013	0.011	0.603	1.048	0.279	0.577	0.255
Track_906	906	NaN	NaN	4	0	0	0	0	0	720.030	0.000	720.030	9.229	906	350.535	159.453	0	0.013	0.017	0.008	0.014	0.005	0.366	0.570	0.264	0.325	0.120
Track_907	907	NaN	NaN	5	0	0	0	0	0	960.040	0.000	960.040	5.071	907	214.698	168.684	0	0.006	0.013	0.003	0.005	0.005	0.907	1.049	0.741	0.863	0.122
Track_908	908	NaN	NaN	5	0	0	0	0	0	960.040	0.000	960.040	13.128	908	247.727	168.774	0	0.014	0.026	0.002	0.020	0.011	0.965	1.172	0.817	0.924	0.117
Track_909	909	NaN	NaN	11	0	0	0	0	0	2400.100	0.000	2400.100	30.789	909	460.181	187.931	0	0.018	0.042	0.003	0.017	0.013	0.386	0.537	0.259	0.383	0.096
Track_910	910	NaN	NaN	3	0	0	0	0	0	480.020	0.000	480.020	4.199	910	437.743	173.691	0	0.009	0.010	0.007	0.010	0.002	0.336	0.355	0.320	0.332	0.015
Track_911	911	NaN	NaN	4	0	0	0	0	0	720.030	0.000	720.030	2.573	911	587.894	174.883	0	0.009	0.012	0.006	0.008	0.003	0.519	0.669	0.315	0.597	0.133
Track_912	912	NaN	NaN	5	0	0	0	0	0	960.040	0.000	960.040	12.076	912	605.651	174.592	0	0.013	0.018	0.009	0.013	0.003	0.793	1.075	0.378	0.923	0.285
Track_913	913	NaN	NaN	3	0	0	0	0	0	480.020	0.000	480.020	3.658	913	173.630	176.525	0	0.015	0.022	0.007	0.022	0.011	0.510	1.023	0.245	0.262	0.363
Track_914	914	NaN	NaN	4	0	0	0	0	0	720.030	0.000	720.030	6.460	914	310.161	185.899	0	0.013	0.022	0.006	0.011	0.008	1.027	1.312	0.740	1.137	0.216
Track_915	915	NaN	NaN	2	0	0	0	0	0	240.010	0.000	240.010	4.220	915	590.364	183.398	0	0.018	0.018	0.018	0.018	NaN	0.301	0.350	0.253	0.350	0.049
Track_916	916	NaN	NaN	45	0	0	0	0	0	10560.440	0.000	10560.440	39.187	916	31.216	185.892	0	0.012	0.038	0.001	0.010	0.007	0.709	1.523	0.247	0.711	0.260
Track_917	917	NaN	NaN	4	0	0	0	0	0	720.030	0.000	720.030	1.972	917	217.947	184.590	0	0.003	0.005	2.062E-4	0.004	0.003	1.173	1.314	1.065	1.197	0.094
Track_918	918	NaN	NaN	2	0	0	0	0	0	240.010	0.000	240.010	2.143	918	292.533	184.364	0	0.009	0.009	0.009	0.009	NaN	0.734	0.932	0.536	0.932	0.198
Track_919	919	NaN	NaN	5	0	0	0	0	0	960.040	0.000	960.040	5.944	919	329.222	186.809	0	0.008	0.009	0.007	0.009	0.001	0.507	0.617	0.297	0.560	0.115
Track_920	920	NaN	NaN	5	0	0	0	0	0	960.040	0.000	960.040	4.219	920	188.037	190.498	0	0.005	0.007	0.004	0.005	0.001	1.054	1.168	0.899	1.062	0.096
Track_921	921	NaN	NaN	3	0	0	0	0	0	480.020	0.000	480.020	1.925	921	568.503	188.974	0	0.004	0.005	0.004	0.005	9.709E-4	0.263	0.275	0.248	0.264	0.011
Track_922	922	NaN	NaN	32	0	0	0	0	0	7440.310	0.000	7440.310	18.679	922	130.283	196.246	0	0.011	0.041	4.324E-4	0.007	0.009	0.654	0.889	0.236	0.701	0.178
Track_923	923	NaN	NaN	4	0	0	0	0	0	720.030	0.000	720.030	7.553	923	102.695	193.402	0	0.011	0.014	0.005	0.013	0.005	0.802	0.848	0.724	0.837	0.049
Track_924	924	NaN	NaN	2	0	0	0	0	0	240.010	0.000	240.010	1.080	924	137.945	193.803	0	0.004	0.004	0.004	0.004	NaN	0.431	0.583	0.280	0.583	0.151
Track_925	925	NaN	NaN	5	0	0	0	0	0	960.040	0.000	960.040	4.955	925	557.537	191.616	0	0.007	0.011	0.003	0.009	0.004	0.313	0.380	0.239	0.337	0.061
Track_926	926	NaN	NaN	3	0	0	0	0	0	480.020	0.000	480.020	1.189	926	240.036	195.087	0	0.005	0.006	0.005	0.006	5.169E-4	1.153	1.339	0.875	1.245	0.201
Track_927	927	NaN	NaN	2	0	0	0	0	0	240.010	0.000	240.010	0.804	927	186.829	198.209	0	0.003	0.003	0.003	0.003	NaN	0.276	0.290	0.262	0.290	0.014
Track_928	928	NaN	NaN	3	0	0	0	0	0	480.020	0.000	480.020	2.172	928	463.185	198.750	0	0.005	0.009	0.001	0.009	0.006	0.268	0.286	0.242	0.275	0.018
Track_929	929	NaN	NaN	2	0	0	0	0	0	240.010	0.000	240.010	0.361	929	154.177	196.009	0	0.002	0.002	0.002	0.002	NaN	0.424	0.507	0.341	0.507	0.083
Track_930	930	NaN	NaN	5	0	0	0	0	0	960.040	0.000	960.040	3.153	930	178.925	202.820	0	0.004	0.006	0.002	0.005	0.002	0.496	0.832	0.244	0.507	0.196
Track_931	931	NaN	NaN	4	0	0	0	0	0	720.030	0.000	720.030	3.617	931	113.797	203.164	0	0.007	0.011	0.003	0.007	0.004	0.570	0.649	0.498	0.589	0.056
Track_932	932	NaN	NaN	5	0	0	0	0	0	960.040	0.000	960.040	5.031	932	20.718	210.451	0	0.022	0.031	0.017	0.024	0.006	0.656	1.299	0.310	0.441	0.363
Track_933	933	NaN	NaN	3	0	0	0	0	0	480.020	0.000	480.020	1.491	933	198.399	209.335	0	0.007	0.008	0.007	0.008	0.001	1.011	1.083	0.966	0.983	0.052
Track_934	934	NaN	NaN	2	0	0	0	0	0	240.010	0.000	240.010	1.932	934	183.490	208.953	0	0.008	0.008	0.008	0.008	NaN	0.332	0.342	0.322	0.342	0.010
Track_935	935	NaN	NaN	4	0	0	0	0	0	720.030	0.000	720.030	1.869	935	339.192	209.308	0	0.009	0.011	0.007	0.008	0.002	0.580	0.781	0.384	0.601	0.141
Track_936	936	NaN	NaN	5	0	0	0	0	0	960.040	0.000	960.040	1.656	936	150.305	211.924	0	0.008	0.010	0.005	0.010	0.003	0.558	0.675	0.418	0.594	0.112
Track_937	937	NaN	NaN	5	0	0	0	0	0	960.040	0.000	960.040	13.997	937	77.229	208.011	0	0.018	0.036	0.003	0.019	0.013	0.609	0.865	0.232	0.790	0.271
Track_938	938	NaN	NaN	3	0	0	0	0	0	480.020	0.000	480.020	0.556	938	175.661	218.444	0	0.003	0.003	0.003	0.003	4.049E-4	0.350	0.538	0.239	0.274	0.133
Track_939	939	NaN	NaN	2	0	0	0	0	0	240.010	0.000	240.010	0.606	939	618.385	223.996	0	0.003	0.003	0.003	0.003	NaN	1.071	1.307	0.834	1.307	0.236
Track_940	940	NaN	NaN	3	0	0	0	0	0	480.020	0.000	480.020	1.272	940	258.415	224.839	0	0.013	0.015	0.011	0.015	0.003	0.746	1.110	0.427	0.702	0.281
Track_941	941	NaN	NaN	2	0	0	0	0	0	240.010	0.000	240.010	0.761	941	48.069	223.861	0	0.003	0.003	0.003	0.003	NaN	0.796	0.808	0.785	0.808	0.012
Track_942	942	NaN	NaN	3	0	0	0	0	0	480.020	0.000	480.020	5.625	942	231.997	225.634	0	0.019	0.027	0.011	0.027	0.011	0.888	1.271	0.460	0.933	0.332
Track_943	943	NaN	NaN	2	0	0	0	0	0	240.010	0.000	240.010	1.822	943	337.385	226.688	0	0.008	0.008	0.008	0.008	NaN	0.364	0.383	0.344	0.383	0.019
Track_944	944	NaN	NaN	3	0	0	0	0	0	480.020	0.000	480.020	0.948	944	209.778	232.810	0	0.010	0.011	0.009	0.011	0.001	0.583	0.903	0.421	0.427	0.226
Track_945	945	NaN	NaN	5	0	0	0	0	0	960.040	0.000	960.040	2.901	945	225.572	234.236	0	0.008	0.012	0.004	0.010	0.004	0.761	0.875	0.605	0.747	0.101
Track_946	946	NaN	NaN	4	0	0	0	0	0	720.030	0.000	720.030	2.237	946	180.835	231.098	0	0.004	0.007	0.002	0.004	0.002	0.714	0.852	0.614	0.728	0.089
Track_947	947	NaN	NaN	5	0	0	0	0	0	960.040	0.000	960.040	5.882	947	70.772	240.801	0	0.024	0.048	0.008	0.030	0.018	0.306	0.370	0.258	0.292	0.040
Track_948	948	NaN	NaN	3	0	0	0	0	0	480.020	0.000	480.020	7.501	948	122.882	245.618	0	0.018	0.019	0.017	0.019	0.001	0.261	0.275	0.250	0.258	0.010
Track_949	949	NaN	NaN	3	0	0	0	0	0	480.020	0.000	480.020	2.183	949	82.095	250.144	0	0.009	0.009	0.008	0.009	0.001	0.364	0.405	0.330	0.356	0.031
Track_950	950	NaN	NaN	3	0	0	0	0	0	480.020	0.000	480.020	3.865	950	338.640	254.628	0	0.017	0.022	0.012	0.022	0.007	0.374	0.414	0.332	0.374	0.034
Track_951	951	NaN	NaN	4	0	0	0	0	0	720.030	0.000	720.030	1.981	951	167.055	259.395	0	0.008	0.011	0.005	0.009	0.003	0.383	0.538	0.286	0.395	0.098
Track_952	952	NaN	NaN	2	0	0	0	0	0	240.010	0.000	240.010	1.315	952	567.021	258.103	0	0.005	0.005	0.005	0.005	NaN	0.292	0.338	0.245	0.338	0.047
Track_953	953	NaN	NaN	5	0	0	0	0	0	960.040	0.000	960.040	7.276	953	238.034	260.808	0	0.008	0.011	0.005	0.010	0.003	1.004	1.301	0.593	1.201	0.312
Track_954	954	NaN	NaN	4	0	0	0	0	0	720.030	0.000	720.030	14.296	954	218.230	269.136	0	0.021	0.044	0.007	0.011	0.020	0.589	1.026	0.365	0.570	0.264
Track_955	955	NaN	NaN	5	0	0	0	0	0	960.040	0.000	960.040	1.307	955	20.410	266.288	0	0.007	0.013	0.002	0.009	0.005	0.830	1.131	0.321	1.053	0.336
Track_956	956	NaN	NaN	4	0	0	0	0	0	720.030	0.000	720.030	2.434	956	86.220	276.006	0	0.005	0.008	0.001	0.006	0.004	0.266	0.327	0.233	0.258	0.036
Track_957	957	NaN	NaN	2	0	0	0	0	0	240.010	0.000	240.010	3.196	957	282.412	279.436	0	0.013	0.013	0.013	0.013	NaN	0.271	0.311	0.231	0.311	0.040
Track_958	958	NaN	NaN	2	0	0	0	0	0	240.010	0.000	240.010	2.467	958	210.507	284.232	0	0.010	0.010	0.010	0.010	NaN	0.312	0.330	0.295	0.330	0.017
Track_959	959	NaN	NaN	5	0	0	0	0	0	960.040	0.000	960.040	2.182	959	181.366	300.799	0	0.008	0.014	0.004	0.011	0.005	0.619	0.857	0.244	0.736	0.218
Track_960	960	NaN	NaN	5	0	0	0	0	0	960.040	0.000	960.040	4.450	960	32.843	306.547	0	0.006	0.014	0.001	0.006	0.006	0.505	0.601	0.414	0.474	0.067
Track_961	961	NaN	NaN	2	0	0	0	0	0	240.010	0.000	240.010	4.565	961	233.889	296.296	0	0.019	0.019	0.019	0.019	NaN	0.278	0.278	0.278	0.278	7.255E-5
Track_962	962	NaN	NaN	2	0	0	0	0	0	240.010	0.000	240.010	0.892	962	172.359	299.164	0	0.004	0.004	0.004	0.004	NaN	0.254	0.263	0.244	0.263	0.009
Track_963	963	NaN	NaN	3	0	0	0	0	0	480.020	0.000	480.020	4.712	963	54.258	312.610	0	0.010	0.014	0.006	0.014	0.006	0.835	1.222	0.372	0.910	0.351
Track_964	964	NaN	NaN	2	0	0	0	0	0	240.010	0.000	240.010	2.596	964	572.506	307.979	0	0.011	0.011	0.011	0.011	NaN	0.256	0.270	0.242	0.270	0.014
Track_965	965	NaN	NaN	3	0	0	0	0	0	480.020	0.000	480.020	4.159	965	56.697	332.851	0	0.012	0.012	0.011	0.012	6.105E-4	0.288	0.317	0.236	0.310	0.037
Track_966	966	NaN	NaN	5	0	0	0	0	0	960.040	0.000	960.040	6.252	966	49.113	361.666	0	0.010	0.019	0.005	0.010	0.006	0.762	1.185	0.374	0.637	0.350
Track_967	967	NaN	NaN	2	0	0	0	0	0	240.010	0.000	240.010	3.657	967	95.116	363.377	0	0.015	0.015	0.015	0.015	NaN	0.249	0.250	0.247	0.250	0.001
Track_968	968	NaN	NaN	3	0	0	0	0	0	480.020	480.020	960.040	0.808	968	202.764	0.000	0	0.003	0.005	0.002	0.005	0.002	0.362	0.473	0.236	0.378	0.097
Track_969	969	NaN	NaN	3	0	0	0	0	0	480.020	240.010	720.030	2.442	969	600.900	0.772	0	0.005	0.010	8.412E-4	0.010	0.006	0.400	0.454	0.340	0.405	0.047
Track_970	970	NaN	NaN	2	0	0	0	0	0	240.010	480.020	720.030	1.009	970	495.940	0.000	0	0.004	0.004	0.004	0.004	NaN	0.363	0.424	0.302	0.424	0.061
Track_971	971	NaN	NaN	3	0	0	0	0	0	480.020	480.020	960.040	2.786	971	63.501	9.696	0	0.014	0.016	0.012	0.016	0.003	0.272	0.313	0.238	0.265	0.031
Track_972	972	NaN	NaN	4	0	0	0	0	0	720.030	240.010	960.040	1.065	972	331.715	66.561	0	0.005	0.007	0.003	0.004	0.002	0.306	0.364	0.248	0.330	0.045
Track_973	973	NaN	NaN	2	0	0	0	0	0	240.010	480.020	720.030	1.281	973	300.648	124.491	0	0.005	0.005	0.005	0.005	NaN	0.327	0.379	0.275	0.379	0.052
Track_974	974	NaN	NaN	2	0	0	0	0	0	240.010	480.020	720.030	2.161	974	141.509	145.173	0	0.009	0.009	0.009	0.009	NaN	0.271	0.286	0.257	0.286	0.014
Track_975	975	NaN	NaN	3	0	0	0	0	0	480.020	480.020	960.040	0.202	975	0.000	174.970	0	0.002	0.003	0.002	0.003	5.948E-4	0.405	0.416	0.397	0.402	0.008
Track_976	976	NaN	NaN	3	0	0	0	0	0	480.020	240.010	720.030	1.568	976	222.013	179.838	0	0.005	0.005	0.004	0.005	5.935E-4	0.493	0.617	0.369	0.494	0.101
Track_977	977	NaN	NaN	2	0	0	0	0	0	240.010	480.020	720.030	1.577	977	14.717	209.708	0	0.007	0.007	0.007	0.007	NaN	0.332	0.342	0.322	0.342	0.010
Track_978	978	NaN	NaN	3	0	0	0	0	0	480.020	480.020	960.040	5.123	978	557.271	211.866	0	0.011	0.018	0.004	0.018	0.009	0.283	0.286	0.280	0.284	0.002
Track_979	979	NaN	NaN	3	0	0	0	0	0	480.020	480.020	960.040	3.546	979	151.623	230.445	0	0.007	0.012	0.003	0.012	0.006	0.418	0.514	0.257	0.482	0.114
Track_980	980	NaN	NaN	3	0	0	0	0	0	480.020	240.010	720.030	6.496	980	241.421	250.506	0	0.014	0.020	0.007	0.020	0.010	0.338	0.401	0.250	0.363	0.064
Track_981	981	NaN	NaN	3	0	0	0	0	0	480.020	480.020	960.040	4.754	981	87.315	254.541	0	0.015	0.024	0.006	0.024	0.013	0.304	0.340	0.283	0.287	0.026
Track_982	982	NaN	NaN	3	0	0	0	0	0	480.020	480.020	960.040	3.021	982	583.866	260.069	0	0.008	0.010	0.005	0.010	0.004	0.254	0.284	0.233	0.246	0.022
Track_983	983	NaN	NaN	2	0	0	0	0	0	240.010	480.020	720.030	0.607	983	15.129	261.102	0	0.003	0.003	0.003	0.003	NaN	0.340	0.398	0.281	0.398	0.058
Track_984	984	NaN	NaN	4	0	0	0	0	0	720.030	240.010	960.040	3.709	984	108.007	271.786	0	0.008	0.010	0.004	0.009	0.003	0.319	0.409	0.246	0.368	0.071
Track_985	985	NaN	NaN	7	0	0	0	0	0	1440.060	240.010	1680.070	7.904	985	93.962	272.132	0	0.015	0.037	0.003	0.011	0.012	0.294	0.334	0.262	0.284	0.026
Track_986	986	NaN	NaN	3	0	0	0	0	0	480.020	240.010	720.030	3.217	986	224.133	294.744	0	0.008	0.008	0.008	0.008	5.842E-4	0.313	0.337	0.295	0.308	0.018
Track_987	987	NaN	NaN	4	0	0	0	0	0	720.030	240.010	960.040	2.430	987	68.104	301.837	0	0.006	0.008	0.003	0.005	0.003	0.612	0.696	0.535	0.648	0.064
Track_988	988	NaN	NaN	2	0	0	0	0	0	240.010	480.020	720.030	3.393	988	601.346	301.550	0	0.014	0.014	0.014	0.014	NaN	0.336	0.342	0.330	0.342	0.006
Track_989	989	NaN	NaN	51	0	0	0	0	0	12000.500	1200.050	13200.550	22.127	989	243.179	23.755	0	0.008	0.021	9.338E-4	0.007	0.005	1.035	1.656	0.260	1.081	0.378
Track_990	990	NaN	NaN	4	0	0	0	0	0	720.030	1440.060	2160.090	5.654	990	429.813	26.857	0	0.008	0.013	0.005	0.007	0.004	0.251	0.259	0.235	0.257	0.010
Track_991	991	NaN	NaN	3	0	0	0	0	0	480.020	1680.070	2160.090	6.083	991	603.222	28.758	0	0.015	0.018	0.012	0.018	0.004	0.836	1.091	0.537	0.879	0.228
Track_992	992	NaN	NaN	3	0	0	0	0	0	480.020	1680.070	2160.090	1.864	992	567.583	37.053	0	0.007	0.010	0.003	0.010	0.005	0.240	0.253	0.231	0.234	0.010
Track_993	993	NaN	NaN	16	0	0	0	0	0	3600.150	1200.050	4800.200	3.399	993	176.721	43.359	0	0.010	0.020	0.003	0.010	0.005	0.752	1.143	0.377	0.724	0.251
Track_994	994	NaN	NaN	6	0	0	0	0	0	1200.050	1200.050	2400.100	2.471	994	303.063	44.537	0	0.005	0.010	0.002	0.005	0.003	0.419	0.553	0.275	0.415	0.093
Track_995	995	NaN	NaN	19	0	0	0	0	0	4320.180	1200.050	5520.230	8.025	995	254.438	47.864	0	0.006	0.012	0.001	0.006	0.003	1.117	1.346	0.747	1.161	0.154
Track_996	996	NaN	NaN	12	0	0	0	0	0	2640.110	1680.070	4320.180	18.111	996	419.321	53.324	0	0.015	0.049	0.007	0.010	0.012	0.284	0.463	0.238	0.272	0.058
Track_997	997	NaN	NaN	5	0	0	0	0	0	960.040	1680.070	2640.110	3.368	997	137.623	49.502	0	0.006	0.010	0.001	0.006	0.004	0.314	0.357	0.278	0.315	0.028
Track_998	998	NaN	NaN	26	0	0	0	0	0	6000.250	1200.050	7200.300	25.302	998	83.975	42.408	0	0.007	0.014	0.001	0.008	0.004	0.500	0.664	0.351	0.507	0.071
Track_999	999	NaN	NaN	46	0	0	0	0	0	10800.450	1200.050	12000.500	26.654	999	343.153	55.251	0	0.007	0.022	7.179E-4	0.007	0.004	0.683	0.906	0.242	0.716	0.149
Track_1000	1000	NaN	NaN	24	0	0	0	0	0	5520.230	1680.070	7200.300	14.483	1000	170.449	59.856	0	0.008	0.018	0.002	0.009	0.005	0.837	1.170	0.270	0.903	0.205
Track_1001	1001	NaN	NaN	13	0	0	0	0	0	2880.120	1440.060	4320.180	15.995	1001	25.815	55.894	0	0.010	0.045	0.002	0.009	0.011	0.349	0.481	0.243	0.351	0.073
Track_1002	1002	NaN	NaN	2	0	0	0	0	0	240.010	1680.070	1920.080	0.850	1002	194.185	60.226	0	0.004	0.004	0.004	0.004	NaN	0.322	0.331	0.313	0.331	0.009
Track_1003	1003	NaN	NaN	7	0	0	0	0	0	1440.060	1440.060	2880.120	1.599	1003	176.530	58.159	0	0.005	0.009	4.461E-4	0.006	0.003	0.621	0.888	0.535	0.564	0.116
Track_1004	1004	NaN	NaN	3	0	0	0	0	0	480.020	1680.070	2160.090	2.117	1004	79.942	65.648	0	0.008	0.013	0.004	0.013	0.006	0.312	0.341	0.275	0.320	0.028
Track_1005	1005	NaN	NaN	4	0	0	0	0	0	720.030	1680.070	2400.100	1.693	1005	217.336	70.997	0	0.006	0.009	0.003	0.005	0.003	0.457	0.648	0.283	0.564	0.154
Track_1006	1006	NaN	NaN	12	0	0	0	0	0	2640.110	1680.070	4320.180	3.867	1006	237.975	70.322	0	0.007	0.017	0.001	0.008	0.004	1.069	1.310	0.393	1.158	0.258
Track_1007	1007	NaN	NaN	17	0	0	0	0	0	3840.160	1680.070	5520.230	10.193	1007	50.597	86.262	0	0.008	0.015	0.001	0.009	0.004	0.280	0.390	0.235	0.265	0.040
Track_1008	1008	NaN	NaN	3	0	0	0	0	0	480.020	1440.060	1920.080	1.513	1008	142.023	85.117	0	0.006	0.007	0.004	0.007	0.002	0.325	0.412	0.234	0.328	0.073
Track_1009	1009	NaN	NaN	32	0	0	0	0	0	7440.310	1680.070	9120.380	17.670	1009	261.029	89.241	0	0.007	0.016	5.325E-4	0.007	0.003	0.820	1.150	0.341	0.894	0.258
Track_1010	1010	NaN	NaN	30	0	0	0	0	0	6960.290	1680.070	8640.360	32.226	1010	79.508	95.488	0	0.008	0.018	0.001	0.008	0.004	0.346	0.614	0.235	0.312	0.112
Track_1011	1011	NaN	NaN	6	0	0	0	0	0	1200.050	1200.050	2400.100	12.273	1011	184.417	89.715	0	0.011	0.043	0.002	0.003	0.018	0.344	0.407	0.240	0.385	0.067
Track_1012	1012	NaN	NaN	10	0	0	0	0	0	2160.090	1680.070	3840.160	4.639	1012	338.046	92.763	0	0.008	0.022	6.145E-4	0.008	0.006	0.293	0.376	0.243	0.305	0.039
Track_1013	1013	NaN	NaN	4	0	0	0	0	0	720.030	1440.060	2160.090	2.048	1013	447.261	101.119	0	0.022	0.032	0.011	0.025	0.011	0.555	0.685	0.377	0.667	0.128
Track_1014	1014	NaN	NaN	30	0	0	0	0	0	6960.290	1680.070	8640.360	24.726	1014	254.663	119.494	0	0.007	0.027	0.001	0.006	0.005	1.043	1.343	0.522	1.124	0.223
Track_1015	1015	NaN	NaN	2	0	0	0	0	0	240.010	1680.070	1920.080	0.727	1015	547.308	107.362	0	0.003	0.003	0.003	0.003	NaN	0.246	0.259	0.234	0.259	0.013
Track_1016	1016	NaN	NaN	116	0	0	0	0	0	27601.150	1200.050	28801.200	71.994	1016	245.664	158.137	0	0.009	0.058	4.634E-4	0.008	0.008	0.689	1.336	0.243	0.631	0.296
Track_1017	1017	NaN	NaN	3	0	0	0	0	0	480.020	1440.060	1920.080	2.492	1017	463.694	108.237	0	0.008	0.010	0.005	0.010	0.004	0.681	0.763	0.636	0.645	0.058
Track_1018	1018	NaN	NaN	27	0	0	0	0	0	6240.260	1440.060	7680.320	28.088	1018	74.795	115.509	0	0.008	0.018	9.439E-4	0.009	0.005	0.534	0.979	0.252	0.484	0.183
Track_1019	1019	NaN	NaN	11	0	0	0	0	0	2400.100	1680.070	4080.170	19.736	1019	480.045	117.694	0	0.010	0.021	1.167E-4	0.011	0.006	0.364	0.437	0.300	0.364	0.039
Track_1020	1020	NaN	NaN	56	0	0	0	0	0	13200.550	1200.050	14400.600	69.129	1020	246.879	144.218	0	0.010	0.044	0.002	0.008	0.007	0.909	1.385	0.293	0.973	0.263
Track_1021	1021	NaN	NaN	5	0	0	0	0	0	960.040	1200.050	2160.090	2.869	1021	376.688	119.703	0	0.006	0.008	0.005	0.006	0.001	0.341	0.419	0.239	0.362	0.060
Track_1022	1022	NaN	NaN	2	0	0	0	0	0	240.010	1680.070	1920.080	3.191	1022	500.121	123.081	0	0.013	0.013	0.013	0.013	NaN	0.243	0.252	0.233	0.252	0.009
Track_1023	1023	NaN	NaN	3	0	0	0	0	0	480.020	1440.060	1920.080	1.009	1023	618.385	123.690	0	0.003	0.005	8.412E-4	0.005	0.003	1.216	1.367	1.008	1.271	0.152
Track_1024	1024	NaN	NaN	37	0	0	0	0	0	8640.360	1680.070	10320.430	60.988	1024	518.429	125.059	0	0.012	0.026	0.004	0.012	0.005	0.437	1.106	0.231	0.319	0.243
Track_1025	1025	NaN	NaN	2	0	0	0	0	0	240.010	1680.070	1920.080	0.953	1025	164.095	127.954	0	0.004	0.004	0.004	0.004	NaN	0.513	0.570	0.457	0.570	0.057
Track_1026	1026	NaN	NaN	78	0	0	0	0	0	18480.770	1680.070	20160.840	83.153	1026	174.498	159.478	0	0.008	0.020	5.569E-4	0.008	0.004	1.001	1.418	0.375	1.015	0.242
Track_1027	1027	NaN	NaN	4	0	0	0	0	0	720.030	1440.060	2160.090	7.751	1027	480.792	127.854	0	0.014	0.024	0.008	0.009	0.009	0.410	0.454	0.365	0.419	0.032
Track_1028	1028	NaN	NaN	13	0	0	0	0	0	2880.120	1440.060	4320.180	13.864	1028	603.231	132.766	0	0.005	0.013	8.692E-4	0.005	0.004	0.964	1.410	0.307	1.007	0.317
Track_1029	1029	NaN	NaN	71	0	0	0	0	0	16800.700	1680.070	18480.770	83.002	1029	306.799	164.595	0	0.009	0.022	0.001	0.009	0.004	1.268	1.706	0.593	1.288	0.222
Track_1030	1030	NaN	NaN	2	0	0	0	0	0	240.010	1680.070	1920.080	2.520	1030	587.278	138.376	0	0.011	0.011	0.011	0.011	NaN	0.270	0.276	0.265	0.276	0.006
Track_1031	1031	NaN	NaN	18	0	0	0	0	0	4080.170	1440.060	5520.230	24.200	1031	520.688	146.726	0	0.010	0.023	0.002	0.011	0.005	0.609	0.995	0.314	0.585	0.205
Track_1032	1032	NaN	NaN	5	0	0	0	0	0	960.040	1680.070	2640.110	14.785	1032	170.191	134.876	0	0.016	0.024	0.003	0.024	0.010	0.444	0.688	0.260	0.427	0.151
Track_1033	1033	NaN	NaN	6	0	0	0	0	0	1200.050	1440.060	2640.110	10.037	1033	243.002	151.401	0	0.012	0.016	0.009	0.013	0.003	0.831	1.012	0.670	0.828	0.119
Track_1034	1034	NaN	NaN	25	0	0	0	0	0	5760.240	1440.060	7200.300	7.604	1034	340.017	141.214	0	0.011	0.048	0.002	0.009	0.012	0.740	1.355	0.308	0.603	0.369
Track_1035	1035	NaN	NaN	26	0	0	0	0	0	6000.250	1680.070	7680.320	37.978	1035	505.883	148.814	0	0.011	0.045	0.002	0.008	0.010	0.369	0.479	0.247	0.376	0.061
Track_1036	1036	NaN	NaN	27	0	0	0	0	0	6240.260	1680.070	7920.330	27.472	1036	298.907	161.232	0	0.007	0.013	0.003	0.007	0.003	0.741	1.373	0.246	0.685	0.319
Track_1037	1037	NaN	NaN	3	0	0	0	0	0	480.020	1440.060	1920.080	3.003	1037	587.411	152.169	0	0.010	0.012	0.008	0.012	0.003	0.595	0.791	0.397	0.598	0.161
Track_1038	1038	NaN	NaN	2	0	0	0	0	0	240.010	1680.070	1920.080	0.549	1038	280.966	153.323	0	0.002	0.002	0.002	0.002	NaN	0.608	0.658	0.557	0.658	0.050
Track_1039	1039	NaN	NaN	9	0	0	0	0	0	1920.080	1680.070	3600.150	7.336	1039	272.708	159.608	0	0.007	0.010	0.003	0.007	0.003	0.749	0.977	0.429	0.764	0.173
Track_1040	1040	NaN	NaN	66	0	0	0	0	0	15600.650	1200.050	16800.700	126.842	1040	341.639	200.052	0	0.011	0.030	8.120E-4	0.011	0.006	0.756	1.418	0.352	0.732	0.255
Track_1041	1041	NaN	NaN	8	0	0	0	0	0	1680.070	1680.070	3360.140	13.195	1041	264.644	154.906	0	0.010	0.017	0.003	0.009	0.004	0.786	1.007	0.301	0.870	0.210
Track_1042	1042	NaN	NaN	12	0	0	0	0	0	2640.110	1680.070	4320.180	27.016	1042	217.299	165.916	0	0.013	0.040	0.002	0.010	0.010	0.630	1.177	0.242	0.519	0.294
Track_1043	1043	NaN	NaN	102	0	0	0	0	0	24241.010	1440.060	25681.070	300.443	1043	488.231	199.153	0	0.015	0.033	8.412E-4	0.015	0.007	0.938	1.720	0.232	0.790	0.428
Track_1044	1044	NaN	NaN	22	0	0	0	0	0	5040.210	1200.050	6240.260	62.035	1044	559.098	160.778	0	0.014	0.022	0.001	0.015	0.006	0.655	1.061	0.236	0.649	0.256
Track_1045	1045	NaN	NaN	79	0	0	0	0	0	18720.780	1200.050	19920.830	116.740	1045	99.162	171.362	0	0.011	0.022	0.002	0.010	0.006	0.575	0.994	0.244	0.568	0.155
Track_1046	1046	NaN	NaN	92	0	0	0	0	0	21840.910	1680.070	23520.980	262.941	1046	493.041	205.289	0	0.014	0.034	0.002	0.014	0.006	0.813	1.777	0.231	0.774	0.388
Track_1047	1047	NaN	NaN	11	0	0	0	0	0	2400.100	1680.070	4080.170	10.855	1047	436.091	170.376	0	0.012	0.024	0.005	0.010	0.006	0.462	0.702	0.306	0.427	0.141
Track_1048	1048	NaN	NaN	18	0	0	0	0	0	4080.170	1680.070	5760.240	10.651	1048	7.866	178.312	0	0.008	0.017	7.835E-4	0.007	0.005	0.757	1.117	0.339	0.761	0.171
Track_1049	1049	NaN	NaN	3	0	0	0	0	0	480.020	1440.060	1920.080	1.489	1049	301.135	185.357	0	0.003	0.006	4.612E-4	0.006	0.004	0.728	0.865	0.537	0.782	0.139
Track_1050	1050	NaN	NaN	7	0	0	0	0	0	1440.060	1200.050	2640.110	4.692	1050	414.745	190.091	0	0.009	0.023	0.001	0.007	0.007	0.295	0.364	0.255	0.292	0.035
Track_1051	1051	NaN	NaN	20	0	0	0	0	0	4560.190	1200.050	5760.240	12.588	1051	318.279	189.474	0	0.008	0.018	0.001	0.008	0.005	0.536	1.174	0.241	0.403	0.309
Track_1052	1052	NaN	NaN	53	0	0	0	0	0	12480.520	1440.060	13920.580	80.739	1052	280.360	228.073	0	0.009	0.021	4.841E-4	0.010	0.005	1.101	1.501	0.252	1.218	0.348
Track_1053	1053	NaN	NaN	5	0	0	0	0	0	960.040	1200.050	2160.090	6.884	1053	605.955	191.801	0	0.008	0.017	8.203E-4	0.008	0.007	0.637	0.818	0.555	0.611	0.095
Track_1054	1054	NaN	NaN	5	0	0	0	0	0	960.040	1440.060	2400.100	5.849	1054	139.996	196.588	0	0.006	0.011	0.003	0.006	0.003	0.381	0.505	0.238	0.355	0.099
Track_1055	1055	NaN	NaN	43	0	0	0	0	0	10080.420	1440.060	11520.480	38.285	1055	56.128	212.339	0	0.011	0.022	0.003	0.011	0.005	0.851	1.333	0.235	0.845	0.225
Track_1056	1056	NaN	NaN	15	0	0	0	0	0	3360.140	1440.060	4800.200	6.942	1056	135.290	200.760	0	0.008	0.040	0.001	0.007	0.010	0.666	1.199	0.368	0.529	0.270
Track_1057	1057	NaN	NaN	2	0	0	0	0	0	240.010	1680.070	1920.080	0.496	1057	189.347	202.949	0	0.002	0.002	0.002	0.002	NaN	0.418	0.462	0.374	0.462	0.044
Track_1058	1058	NaN	NaN	13	0	0	0	0	0	2880.120	1680.070	4560.190	17.133	1058	173.797	210.493	0	0.010	0.034	0.003	0.008	0.008	0.813	1.275	0.320	0.845	0.304
Track_1059	1059	NaN	NaN	17	0	0	0	0	0	3840.160	1200.050	5040.210	9.164	1059	215.769	210.245	0	0.006	0.019	0.003	0.006	0.004	0.891	1.299	0.578	0.863	0.174
Track_1060	1060	NaN	NaN	23	0	0	0	0	0	5280.220	1440.060	6720.280	19.369	1060	333.882	211.461	0	0.008	0.033	0.001	0.007	0.007	0.417	0.593	0.292	0.422	0.089
Track_1061	1061	NaN	NaN	4	0	0	0	0	0	720.030	1680.070	2400.100	6.725	1061	161.626	214.662	0	0.012	0.015	0.006	0.014	0.005	0.499	0.689	0.355	0.559	0.134
Track_1062	1062	NaN	NaN	3	0	0	0	0	0	480.020	1680.070	2160.090	3.325	1062	31.337	210.030	0	0.007	0.012	0.002	0.012	0.007	0.329	0.421	0.281	0.287	0.065
Track_1063	1063	NaN	NaN	4	0	0	0	0	0	720.030	1440.060	2160.090	5.438	1063	151.305	210.214	0	0.013	0.028	0.003	0.009	0.013	0.309	0.436	0.237	0.309	0.078
Track_1064	1064	NaN	NaN	32	0	0	0	0	0	7440.310	1680.070	9120.380	37.379	1064	219.476	234.536	0	0.008	0.021	0.001	0.008	0.004	1.201	1.717	0.446	1.262	0.286
Track_1065	1065	NaN	NaN	11	0	0	0	0	0	2400.100	1200.050	3600.150	11.962	1065	205.918	223.366	0	0.011	0.041	0.004	0.009	0.011	0.593	1.121	0.331	0.643	0.238
Track_1066	1066	NaN	NaN	27	0	0	0	0	0	6240.260	1440.060	7680.320	27.070	1066	435.549	226.855	0	0.010	0.054	7.240E-4	0.007	0.010	0.350	0.494	0.234	0.333	0.080
Track_1067	1067	NaN	NaN	25	0	0	0	0	0	5760.240	1200.050	6960.290	17.136	1067	263.879	234.724	0	0.008	0.018	0.002	0.007	0.004	0.844	1.250	0.542	0.809	0.203
Track_1068	1068	NaN	NaN	7	0	0	0	0	0	1440.060	1680.070	3120.130	6.045	1068	226.096	241.136	0	0.008	0.017	0.003	0.005	0.006	0.404	0.591	0.240	0.356	0.119
Track_1069	1069	NaN	NaN	7	0	0	0	0	0	1440.060	1680.070	3120.130	13.126	1069	91.425	251.449	0	0.016	0.048	0.004	0.012	0.017	0.327	0.445	0.258	0.277	0.073
Track_1070	1070	NaN	NaN	12	0	0	0	0	0	2640.110	1680.070	4320.180	3.699	1070	341.249	237.795	0	0.005	0.008	0.003	0.005	0.002	0.315	0.385	0.251	0.336	0.049
Track_1071	1071	NaN	NaN	19	0	0	0	0	0	4320.180	1200.050	5520.230	28.410	1071	125.171	257.823	0	0.012	0.031	0.001	0.009	0.009	0.331	0.427	0.251	0.331	0.047
Track_1072	1072	NaN	NaN	6	0	0	0	0	0	1200.050	1680.070	2880.120	2.158	1072	87.992	245.392	0	0.005	0.011	7.554E-4	0.006	0.004	0.369	0.470	0.243	0.410	0.083
Track_1073	1073	NaN	NaN	10	0	0	0	0	0	2160.090	1440.060	3600.150	14.180	1073	180.169	251.594	0	0.009	0.016	0.002	0.008	0.005	0.633	0.871	0.470	0.609	0.132
Track_1074	1074	NaN	NaN	2	0	0	0	0	0	240.010	1680.070	1920.080	0.824	1074	213.257	249.749	0	0.003	0.003	0.003	0.003	NaN	0.304	0.306	0.302	0.306	0.002
Track_1075	1075	NaN	NaN	18	0	0	0	0	0	4080.170	1680.070	5760.240	22.893	1075	7.560	266.122	0	0.008	0.020	0.003	0.007	0.005	0.732	1.004	0.412	0.788	0.185
Track_1076	1076	NaN	NaN	13	0	0	0	0	0	2880.120	1440.060	4320.180	17.060	1076	110.064	269.621	0	0.009	0.038	0.002	0.007	0.009	0.287	0.365	0.251	0.290	0.028
Track_1077	1077	NaN	NaN	36	0	0	0	0	0	8400.350	1440.060	9840.410	46.863	1077	15.574	280.057	0	0.008	0.016	0.002	0.007	0.004	0.946	1.397	0.237	0.979	0.228
Track_1078	1078	NaN	NaN	6	0	0	0	0	0	1200.050	1440.060	2640.110	3.215	1078	242.141	266.837	0	0.004	0.010	0.002	0.003	0.003	0.740	1.207	0.408	0.825	0.260
Track_1079	1079	NaN	NaN	2	0	0	0	0	0	240.010	1680.070	1920.080	2.054	1079	581.275	265.216	0	0.009	0.009	0.009	0.009	NaN	0.258	0.275	0.242	0.275	0.016
Track_1080	1080	NaN	NaN	50	0	0	0	0	0	11760.490	1440.060	13200.550	79.475	1080	597.166	309.470	0	0.014	0.032	8.412E-4	0.013	0.008	1.325	1.782	0.369	1.425	0.384
Track_1081	1081	NaN	NaN	3	0	0	0	0	0	480.020	1440.060	1920.080	4.121	1081	285.719	272.975	0	0.011	0.011	0.011	0.011	2.588E-4	0.260	0.265	0.255	0.259	0.004
Track_1082	1082	NaN	NaN	8	0	0	0	0	0	1680.070	1680.070	3360.140	10.173	1082	34.682	272.471	0	0.011	0.017	0.004	0.009	0.005	0.650	1.057	0.423	0.578	0.207
Track_1083	1083	NaN	NaN	4	0	0	0	0	0	720.030	1680.070	2400.100	12.083	1083	87.324	280.393	0	0.018	0.037	0.006	0.011	0.016	0.292	0.328	0.252	0.315	0.030
Track_1084	1084	NaN	NaN	5	0	0	0	0	0	960.040	1440.060	2400.100	2.449	1084	107.495	274.108	0	0.014	0.023	0.010	0.012	0.006	0.282	0.369	0.232	0.277	0.049
Track_1085	1085	NaN	NaN	15	0	0	0	0	0	3360.140	1440.060	4800.200	10.417	1085	236.841	299.198	0	0.008	0.017	0.001	0.008	0.004	0.403	0.538	0.299	0.402	0.066
Track_1086	1086	NaN	NaN	9	0	0	0	0	0	1920.080	1440.060	3360.140	14.289	1086	49.439	286.619	0	0.011	0.020	0.005	0.011	0.005	0.588	1.213	0.255	0.363	0.358
Track_1087	1087	NaN	NaN	2	0	0	0	0	0	240.010	1680.070	1920.080	3.112	1087	7.217	299.453	0	0.013	0.013	0.013	0.013	NaN	0.337	0.416	0.258	0.416	0.079
Track_1088	1088	NaN	NaN	3	0	0	0	0	0	480.020	1680.070	2160.090	2.530	1088	223.269	297.086	0	0.007	0.012	0.003	0.012	0.007	0.263	0.314	0.235	0.239	0.036
Track_1089	1089	NaN	NaN	3	0	0	0	0	0	480.020	1440.060	1920.080	5.500	1089	8.885	309.862	0	0.013	0.016	0.009	0.016	0.005	0.237	0.244	0.232	0.234	0.005
Track_1090	1090	NaN	NaN	31	0	0	0	0	0	7200.300	1680.070	8880.370	26.042	1090	81.480	367.784	0	0.013	0.031	0.002	0.014	0.008	0.530	1.057	0.239	0.453	0.217
Track_1091	1091	NaN	NaN	2	0	0	0	0	0	240.010	1680.070	1920.080	2.190	1091	563.494	374.825	0	0.009	0.009	0.009	0.009	NaN	0.256	0.267	0.246	0.267	0.011
Track_1092	1092	NaN	NaN	10	0	0	0	0	0	2160.090	1680.070	3840.160	5.855	1092	41.178	0.435	0	0.008	0.020	8.412E-4	0.007	0.007	0.947	1.371	0.298	1.021	0.337
Track_1093	1093	NaN	NaN	19	0	0	0	0	0	4320.180	1440.060	5760.240	25.034	1093	60.235	0.402	0	0.010	0.037	8.412E-4	0.009	0.008	0.629	1.232	0.280	0.531	0.257
Track_1094	1094	NaN	NaN	4	0	0	0	0	0	720.030	1200.050	1920.080	7.128	1094	419.841	2.403	0	0.013	0.022	8.412E-4	0.015	0.011	0.286	0.328	0.244	0.322	0.039
Track_1095	1095	NaN	NaN	4	0	0	0	0	0	720.030	1680.070	2400.100	8.365	1095	142.197	0.872	0	0.014	0.019	0.008	0.015	0.006	0.290	0.368	0.230	0.309	0.054
Track_1096	1096	NaN	NaN	16	0	0	0	0	0	3600.150	1680.070	5280.220	29.072	1096	606.485	4.577	0	0.010	0.015	0.004	0.012	0.004	1.087	1.420	0.531	1.140	0.213
Track_1097	1097	NaN	NaN	14	0	0	0	0	0	3120.130	1680.070	4800.200	9.727	1097	76.425	0.866	0	0.013	0.032	8.412E-4	0.011	0.010	0.579	0.846	0.271	0.643	0.168
Track_1098	1098	NaN	NaN	4	0	0	0	0	0	720.030	1200.050	1920.080	4.694	1098	218.654	8.735	0	0.008	0.012	0.006	0.007	0.004	0.579	0.858	0.275	0.792	0.250
Track_1099	1099	NaN	NaN	2	0	0	0	0	0	240.010	1680.070	1920.080	1.357	1099	386.457	6.639	0	0.006	0.006	0.006	0.006	NaN	0.231	0.231	0.231	0.231	3.261E-4
Track_1100	1100	NaN	NaN	22	0	0	0	0	0	5040.210	1680.070	6720.280	34.528	1100	341.140	2.419	0	0.011	0.029	0.003	0.009	0.007	0.756	1.422	0.236	0.700	0.327
Track_1101	1101	NaN	NaN	24	0	0	0	0	0	5520.230	1200.050	6720.280	18.522	1101	187.568	9.810	0	0.009	0.017	0.004	0.009	0.004	0.801	1.434	0.323	0.809	0.295
Track_1102	1102	NaN	NaN	65	0	0	0	0	0	15360.640	1680.070	17040.710	123.896	1102	542.773	11.979	0	0.014	0.059	0.004	0.012	0.008	0.767	1.468	0.243	0.706	0.359
Track_1103	1103	NaN	NaN	3	0	0	0	0	0	480.020	1680.070	2160.090	3.351	1103	4.563	15.071	0	0.007	0.007	0.007	0.007	8.773E-5	0.384	0.448	0.278	0.426	0.075
Track_1104	1104	NaN	NaN	7	0	0	0	0	0	1440.060	1680.070	3120.130	18.061	1104	29.204	9.563	0	0.017	0.058	0.002	0.010	0.020	0.598	0.859	0.247	0.656	0.226
Track_1105	1105	NaN	NaN	3	0	0	0	0	0	480.020	1440.060	1920.080	9.032	1105	544.398	21.116	0	0.019	0.023	0.015	0.023	0.006	0.291	0.303	0.281	0.289	0.009
Track_1106	1106	NaN	NaN	3	0	0	0	0	0	480.020	1680.070	2160.090	3.660	1106	374.956	18.113	0	0.009	0.012	0.005	0.012	0.005	0.287	0.306	0.258	0.296	0.021
Track_1107	1107	NaN	NaN	4	0	0	0	0	0	720.030	1680.070	2400.100	4.724	1107	260.226	22.129	0	0.009	0.016	0.003	0.007	0.006	0.630	0.753	0.440	0.684	0.117
Track_1108	1108	NaN	NaN	22	0	0	0	0	0	5040.210	1200.050	6240.260	4.077	1108	241.324	23.485	0	0.009	0.021	0.002	0.007	0.006	1.082	1.487	0.506	1.259	0.337
Track_1109	1109	NaN	NaN	13	0	0	0	0	0	2880.120	2640.110	5520.230	12.040	1109	612.882	112.221	0	0.011	0.018	0.002	0.012	0.005	0.958	1.411	0.434	0.926	0.323
Track_1110	1110	NaN	NaN	62	0	0	0	0	0	14640.610	1920.080	16560.690	88.577	1110	234.097	145.937	0	0.009	0.024	0.001	0.008	0.005	0.784	1.309	0.232	0.823	0.300
Track_1111	1111	NaN	NaN	37	0	0	0	0	0	8640.360	2400.100	11040.460	20.563	1111	171.292	112.328	0	0.012	0.046	9.964E-4	0.011	0.009	0.695	1.165	0.254	0.738	0.264
Track_1112	1112	NaN	NaN	4	0	0	0	0	0	720.030	2640.110	3360.140	8.705	1112	564.059	117.684	0	0.012	0.014	0.010	0.013	0.002	0.255	0.275	0.232	0.260	0.016
Track_1113	1113	NaN	NaN	86	0	0	0	0	0	20400.850	2160.090	22560.940	89.129	1113	289.359	155.046	0	0.009	0.054	4.597E-4	0.008	0.007	1.066	1.472	0.240	1.098	0.240
Track_1114	1114	NaN	NaN	85	0	0	0	0	0	20160.840	2400.100	22560.940	74.987	1114	170.509	136.504	0	0.008	0.025	7.242E-4	0.008	0.004	0.757	1.437	0.298	0.748	0.235
Track_1115	1115	NaN	NaN	4	0	0	0	0	0	720.030	2160.090	2880.120	10.168	1115	509.632	117.627	0	0.014	0.025	0.008	0.009	0.009	0.296	0.336	0.238	0.327	0.039
Track_1116	1116	NaN	NaN	7	0	0	0	0	0	1440.060	2160.090	3600.150	14.144	1116	73.336	124.608	0	0.012	0.020	0.005	0.012	0.006	0.572	0.836	0.242	0.640	0.227
Track_1117	1117	NaN	NaN	2	0	0	0	0	0	240.010	2640.110	2880.120	2.610	1117	537.362	128.604	0	0.011	0.011	0.011	0.011	NaN	0.354	0.398	0.311	0.398	0.043
Track_1118	1118	NaN	NaN	2	0	0	0	0	0	240.010	2640.110	2880.120	1.016	1118	508.091	128.810	0	0.004	0.004	0.004	0.004	NaN	0.272	0.274	0.270	0.274	0.002
Track_1119	1119	NaN	NaN	2	0	0	0	0	0	240.010	2640.110	2880.120	1.497	1119	245.195	129.182	0	0.006	0.006	0.006	0.006	NaN	0.677	0.834	0.521	0.834	0.156
Track_1120	1120	NaN	NaN	8	0	0	0	0	0	1680.070	2400.100	4080.170	8.907	1120	251.887	134.868	0	0.006	0.010	0.003	0.006	0.003	0.924	1.128	0.635	1.009	0.159
Track_1121	1121	NaN	NaN	41	0	0	0	0	0	9600.400	2640.110	12240.510	70.056	1121	433.224	148.492	0	0.011	0.032	8.805E-4	0.010	0.006	0.687	0.997	0.261	0.695	0.215
Track_1122	1122	NaN	NaN	67	0	0	0	0	0	15840.660	1920.080	17760.740	63.186	1122	184.433	157.321	0	0.008	0.018	0.003	0.008	0.004	0.958	1.342	0.297	1.003	0.214
Track_1123	1123	NaN	NaN	9	0	0	0	0	0	1920.080	2400.100	4320.180	10.089	1123	586.210	142.707	0	0.007	0.013	0.003	0.007	0.004	0.786	1.274	0.264	0.750	0.340
Track_1124	1124	NaN	NaN	10	0	0	0	0	0	2160.090	2400.100	4560.190	7.314	1124	161.690	137.363	0	0.010	0.021	0.002	0.009	0.006	1.420	1.589	1.066	1.501	0.182
Track_1125	1125	NaN	NaN	6	0	0	0	0	0	1200.050	2640.110	3840.160	8.358	1125	505.428	138.011	0	0.009	0.014	0.001	0.010	0.005	0.459	0.680	0.341	0.402	0.134
Track_1126	1126	NaN	NaN	79	0	0	0	0	0	18720.780	1920.080	20640.860	103.932	1126	122.624	144.843	0	0.009	0.032	5.960E-4	0.009	0.006	0.651	1.099	0.234	0.666	0.192
Track_1127	1127	NaN	NaN	19	0	0	0	0	0	4320.180	2640.110	6960.290	14.640	1127	267.197	141.214	0	0.011	0.043	0.003	0.010	0.009	0.552	0.925	0.231	0.545	0.181
Track_1128	1128	NaN	NaN	90	0	0	0	0	0	21360.890	2400.100	23760.990	240.038	1128	510.484	155.847	0	0.014	0.037	0.002	0.014	0.006	0.807	1.635	0.246	0.811	0.393
Track_1129	1129	NaN	NaN	12	0	0	0	0	0	2640.110	1920.080	4560.190	17.044	1129	329.124	149.931	0	0.009	0.025	0.001	0.007	0.008	0.509	0.869	0.239	0.517	0.177
Track_1130	1130	NaN	NaN	35	0	0	0	0	0	8160.340	1920.080	10080.420	44.924	1130	181.874	164.486	0	0.009	0.024	7.828E-4	0.008	0.005	1.271	1.528	0.740	1.323	0.202
Track_1131	1131	NaN	NaN	4	0	0	0	0	0	720.030	2640.110	3360.140	11.174	1131	135.175	150.827	0	0.017	0.021	0.014	0.015	0.003	0.361	0.446	0.257	0.415	0.075
Track_1132	1132	NaN	NaN	32	0	0	0	0	0	7440.310	1920.080	9360.390	33.226	1132	354.790	153.478	0	0.009	0.026	0.002	0.008	0.005	0.555	0.981	0.269	0.557	0.174
Track_1133	1133	NaN	NaN	2	0	0	0	0	0	240.010	2640.110	2880.120	3.312	1133	370.198	149.874	0	0.014	0.014	0.014	0.014	NaN	0.364	0.403	0.326	0.403	0.039
Track_1134	1134	NaN	NaN	10	0	0	0	0	0	2160.090	1920.080	4080.170	6.064	1134	162.229	149.394	0	0.008	0.013	0.004	0.009	0.003	0.814	1.155	0.277	0.985	0.291
Track_1135	1135	NaN	NaN	30	0	0	0	0	0	6960.290	2160.090	9120.380	54.552	1135	77.247	148.524	0	0.010	0.031	0.002	0.008	0.007	0.568	0.793	0.238	0.576	0.134
Track_1136	1136	NaN	NaN	33	0	0	0	0	0	7680.320	1920.080	9600.400	7.729	1136	127.393	157.439	0	0.007	0.017	7.938E-4	0.006	0.004	0.814	1.028	0.508	0.826	0.133
Track_1137	1137	NaN	NaN	88	0	0	0	0	0	20880.870	2400.100	23280.970	120.153	1137	287.322	215.533	0	0.010	0.061	0.001	0.009	0.007	1.034	1.569	0.279	1.065	0.270
Track_1138	1138	NaN	NaN	38	0	0	0	0	0	8880.370	2400.100	11280.470	28.654	1138	244.002	160.444	0	0.008	0.015	0.001	0.009	0.004	1.327	1.648	0.545	1.397	0.254
Track_1139	1139	NaN	NaN	8	0	0	0	0	0	1680.070	2640.110	4320.180	9.389	1139	540.931	157.176	0	0.008	0.014	0.003	0.007	0.004	0.487	0.892	0.258	0.500	0.197
Track_1140	1140	NaN	NaN	4	0	0	0	0	0	720.030	2160.090	2880.120	1.858	1140	330.743	161.603	0	0.007	0.014	0.003	0.003	0.006	0.464	0.672	0.249	0.533	0.156
Track_1141	1141	NaN	NaN	49	0	0	0	0	0	11520.480	2160.090	13680.570	69.639	1141	397.329	178.618	0	0.010	0.023	0.001	0.010	0.005	0.587	1.080	0.237	0.606	0.262
Track_1142	1142	NaN	NaN	5	0	0	0	0	0	960.040	1920.080	2880.120	8.822	1142	530.279	163.685	0	0.010	0.015	0.005	0.012	0.005	0.505	0.674	0.360	0.482	0.112
Track_1143	1143	NaN	NaN	8	0	0	0	0	0	1680.070	1920.080	3600.150	6.994	1143	28.775	167.197	0	0.007	0.010	0.005	0.007	0.002	0.321	0.381	0.248	0.339	0.040
Track_1144	1144	NaN	NaN	15	0	0	0	0	0	3360.140	2640.110	6000.250	14.799	1144	159.079	169.757	0	0.009	0.015	0.002	0.011	0.005	0.737	1.036	0.383	0.695	0.176
Track_1145	1145	NaN	NaN	46	0	0	0	0	0	10800.450	2640.110	13440.560	105.906	1145	572.060	189.617	0	0.013	0.033	0.004	0.013	0.007	0.956	1.627	0.333	0.948	0.341
Track_1146	1146	NaN	NaN	2	0	0	0	0	0	240.010	2640.110	2880.120	1.631	1146	143.938	167.614	0	0.007	0.007	0.007	0.007	NaN	0.436	0.553	0.319	0.553	0.117
Track_1147	1147	NaN	NaN	85	0	0	0	0	0	20160.840	2160.090	22320.930	92.841	1147	166.520	205.449	0	0.011	0.060	0.001	0.009	0.008	0.748	1.535	0.261	0.741	0.300
Track_1148	1148	NaN	NaN	36	0	0	0	0	0	8400.350	2400.100	10800.450	74.236	1148	312.736	200.997	0	0.011	0.028	0.002	0.008	0.007	0.657	1.289	0.243	0.677	0.253
Track_1149	1149	NaN	NaN	2	0	0	0	0	0	240.010	2640.110	2880.120	1.224	1149	40.626	172.110	0	0.005	0.005	0.005	0.005	NaN	0.301	0.334	0.268	0.334	0.033
Track_1150	1150	NaN	NaN	4	0	0	0	0	0	720.030	2160.090	2880.120	4.502	1150	595.570	174.570	0	0.007	0.011	0.003	0.008	0.004	0.492	0.734	0.308	0.468	0.153
Track_1151	1151	NaN	NaN	6	0	0	0	0	0	1200.050	2400.100	3600.150	7.086	1151	571.420	172.702	0	0.008	0.019	0.002	0.006	0.007	0.324	0.430	0.237	0.379	0.085
Track_1152	1152	NaN	NaN	11	0	0	0	0	0	2400.100	2160.090	4560.190	7.971	1152	420.427	175.413	0	0.010	0.018	0.002	0.011	0.005	0.434	0.783	0.298	0.393	0.131
Track_1153	1153	NaN	NaN	31	0	0	0	0	0	7200.300	2640.110	9840.410	39.756	1153	444.744	176.394	0	0.012	0.027	0.002	0.013	0.007	0.291	0.431	0.230	0.265	0.057
Track_1154	1154	NaN	NaN	14	0	0	0	0	0	3120.130	1920.080	5040.210	19.458	1154	205.129	179.397	0	0.009	0.018	0.003	0.010	0.005	0.998	1.513	0.294	1.054	0.365
Track_1155	1155	NaN	NaN	29	0	0	0	0	0	6720.280	2160.090	8880.370	3.477	1155	386.045	182.674	0	0.010	0.022	5.727E-4	0.010	0.006	0.499	1.197	0.256	0.437	0.221
Track_1156	1156	NaN	NaN	3	0	0	0	0	0	480.020	2400.100	2880.120	3.110	1156	113.591	178.397	0	0.007	0.007	0.006	0.007	5.981E-4	0.344	0.399	0.254	0.379	0.064
Track_1157	1157	NaN	NaN	19	0	0	0	0	0	4320.180	2160.090	6480.270	27.849	1157	608.190	187.261	0	0.008	0.016	0.002	0.008	0.004	0.898	1.701	0.345	0.766	0.395
Track_1158	1158	NaN	NaN	13	0	0	0	0	0	2880.120	2400.100	5280.220	10.626	1158	247.942	183.924	0	0.007	0.015	0.002	0.006	0.004	0.773	1.065	0.448	0.775	0.201
Track_1159	1159	NaN	NaN	5	0	0	0	0	0	960.040	2160.090	3120.130	0.847	1159	423.310	184.963	0	0.008	0.013	0.003	0.010	0.005	0.288	0.297	0.281	0.286	0.007
Track_1160	1160	NaN	NaN	2	0	0	0	0	0	240.010	2640.110	2880.120	0.976	1160	22.505	182.368	0	0.004	0.004	0.004	0.004	NaN	0.473	0.576	0.371	0.576	0.103
Track_1161	1161	NaN	NaN	26	0	0	0	0	0	6000.250	2640.110	8640.360	19.138	1161	8.667	188.609	0	0.007	0.014	0.000	0.008	0.004	0.665	1.453	0.302	0.578	0.281
Track_1162	1162	NaN	NaN	62	0	0	0	0	0	14640.610	1920.080	16560.690	87.344	1162	208.930	231.213	0	0.012	0.057	0.002	0.010	0.008	1.036	1.583	0.245	1.118	0.347
Track_1163	1163	NaN	NaN	4	0	0	0	0	0	720.030	2400.100	3120.130	3.976	1163	178.810	190.148	0	0.006	0.007	0.004	0.006	0.001	0.485	0.647	0.298	0.566	0.133
Track_1164	1164	NaN	NaN	4	0	0	0	0	0	720.030	2400.100	3120.130	4.068	1164	553.621	191.975	0	0.007	0.009	0.004	0.008	0.003	0.242	0.250	0.234	0.243	0.006
Track_1165	1165	NaN	NaN	10	0	0	0	0	0	2160.090	2640.110	4800.200	21.365	1165	155.637	202.221	0	0.012	0.045	0.002	0.009	0.013	0.457	0.643	0.244	0.446	0.108
Track_1166	1166	NaN	NaN	8	0	0	0	0	0	1680.070	2640.110	4320.180	11.638	1166	355.967	198.293	0	0.013	0.025	0.006	0.012	0.006	0.343	0.466	0.260	0.334	0.067
Track_1167	1167	NaN	NaN	7	0	0	0	0	0	1440.060	2160.090	3600.150	20.336	1167	424.287	196.273	0	0.018	0.033	0.006	0.019	0.010	0.462	0.627	0.269	0.453	0.103
Track_1168	1168	NaN	NaN	17	0	0	0	0	0	3840.160	2160.090	6000.250	24.027	1168	169.856	201.299	0	0.009	0.017	0.003	0.009	0.004	0.701	0.998	0.300	0.721	0.196
Track_1169	1169	NaN	NaN	6	0	0	0	0	0	1200.050	2160.090	3360.140	1.665	1169	448.541	198.843	0	0.010	0.015	0.006	0.009	0.003	0.289	0.337	0.260	0.285	0.023
Track_1170	1170	NaN	NaN	41	0	0	0	0	0	9600.400	2640.110	12240.510	54.130	1170	19.932	196.912	0	0.009	0.041	0.000	0.006	0.008	1.099	1.657	0.359	1.097	0.363
Track_1171	1171	NaN	NaN	5	0	0	0	0	0	960.040	1920.080	2880.120	7.328	1171	29.899	199.095	0	0.013	0.022	0.010	0.011	0.006	0.433	0.684	0.265	0.469	0.155
Track_1172	1172	NaN	NaN	14	0	0	0	0	0	3120.130	1920.080	5040.210	24.993	1172	27.248	199.890	0	0.014	0.027	0.002	0.013	0.007	0.723	1.416	0.261	0.591	0.408
Track_1173	1173	NaN	NaN	15	0	0	0	0	0	3360.140	2160.090	5520.230	22.187	1173	202.018	208.664	0	0.011	0.026	0.002	0.010	0.007	1.042	1.259	0.477	1.104	0.211
Track_1174	1174	NaN	NaN	8	0	0	0	0	0	1680.070	2160.090	3840.160	9.492	1174	226.767	204.716	0	0.009	0.017	0.004	0.006	0.005	0.851	1.162	0.380	0.880	0.215
Track_1175	1175	NaN	NaN	3	0	0	0	0	0	480.020	2640.110	3120.130	7.777	1175	35.501	210.657	0	0.017	0.033	0.001	0.033	0.023	0.405	0.553	0.322	0.341	0.105
Track_1176	1176	NaN	NaN	30	0	0	0	0	0	6960.290	2640.110	9600.400	29.657	1176	238.210	221.854	0	0.011	0.051	0.001	0.008	0.010	0.908	1.516	0.249	0.998	0.351
Track_1177	1177	NaN	NaN	89	0	0	0	0	0	21120.880	2160.090	23280.970	137.523	1177	263.165	283.039	0	0.010	0.021	0.003	0.010	0.004	1.122	1.672	0.295	1.186	0.327
Track_1178	1178	NaN	NaN	23	0	0	0	0	0	5280.220	2160.090	7440.310	3.102	1178	134.859	208.815	0	0.008	0.018	0.001	0.007	0.004	0.852	1.258	0.314	0.822	0.297
Track_1179	1179	NaN	NaN	5	0	0	0	0	0	960.040	2160.090	3120.130	4.428	1179	272.522	207.344	0	0.005	0.008	0.004	0.005	0.001	0.723	1.078	0.511	0.749	0.208
Track_1180	1180	NaN	NaN	4	0	0	0	0	0	720.030	2160.090	2880.120	1.413	1180	617.255	207.100	0	0.014	0.023	0.006	0.014	0.008	0.786	1.380	0.450	0.712	0.355
Track_1181	1181	NaN	NaN	45	0	0	0	0	0	10560.440	2160.090	12720.530	61.628	1181	433.451	241.421	0	0.012	0.037	0.001	0.011	0.008	0.319	0.538	0.230	0.297	0.065
Track_1182	1182	NaN	NaN	4	0	0	0	0	0	720.030	2160.090	2880.120	1.722	1182	146.536	216.225	0	0.004	0.005	0.002	0.004	0.002	0.279	0.295	0.255	0.294	0.016
Track_1183	1183	NaN	NaN	32	0	0	0	0	0	7440.310	2160.090	9600.400	37.120	1183	210.160	228.106	0	0.009	0.029	0.003	0.007	0.006	0.981	1.420	0.449	1.007	0.261
Track_1184	1184	NaN	NaN	48	0	0	0	0	0	11280.470	2640.110	13920.580	31.654	1184	327.708	235.928	0	0.011	0.046	0.001	0.009	0.009	0.452	0.749	0.231	0.451	0.122
Track_1185	1185	NaN	NaN	3	0	0	0	0	0	480.020	2640.110	3120.130	2.859	1185	266.230	220.117	0	0.008	0.009	0.007	0.009	0.002	0.582	0.699	0.442	0.606	0.106
Track_1186	1186	NaN	NaN	5	0	0	0	0	0	960.040	2640.110	3600.150	9.398	1186	29.038	218.620	0	0.012	0.029	0.003	0.009	0.011	0.311	0.359	0.245	0.332	0.049
Track_1187	1187	NaN	NaN	19	0	0	0	0	0	4320.180	2160.090	6480.270	18.380	1187	74.108	224.618	0	0.007	0.020	0.001	0.007	0.004	0.681	1.352	0.268	0.615	0.327
Track_1188	1188	NaN	NaN	3	0	0	0	0	0	480.020	2640.110	3120.130	7.777	1188	596.974	219.068	0	0.016	0.018	0.014	0.018	0.003	0.342	0.477	0.264	0.286	0.096
Track_1189	1189	NaN	NaN	5	0	0	0	0	0	960.040	2160.090	3120.130	6.650	1189	5.481	222.894	0	0.008	0.012	0.003	0.012	0.005	0.411	0.609	0.261	0.450	0.134
Track_1190	1190	NaN	NaN	8	0	0	0	0	0	1680.070	1920.080	3600.150	3.274	1190	344.225	224.982	0	0.009	0.012	0.006	0.009	0.002	0.328	0.395	0.248	0.324	0.048
Track_1191	1191	NaN	NaN	10	0	0	0	0	0	2160.090	2640.110	4800.200	5.528	1191	230.718	229.832	0	0.009	0.017	0.002	0.009	0.005	1.093	1.465	0.334	1.296	0.360
Track_1192	1192	NaN	NaN	27	0	0	0	0	0	6240.260	2400.100	8640.360	14.382	1192	21.912	232.599	0	0.009	0.021	8.674E-4	0.011	0.005	0.978	1.280	0.583	1.015	0.210
Track_1193	1193	NaN	NaN	63	0	0	0	0	0	14880.620	2640.110	17520.730	93.854	1193	35.310	254.570	0	0.011	0.030	0.002	0.009	0.006	1.095	1.603	0.272	1.169	0.376
Track_1194	1194	NaN	NaN	100	0	0	0	0	0	23760.990	2400.100	26161.090	115.260	1194	232.563	305.708	0	0.011	0.043	0.001	0.010	0.006	0.890	1.480	0.348	0.916	0.261
Track_1195	1195	NaN	NaN	10	0	0	0	0	0	2160.090	2400.100	4560.190	13.633	1195	71.163	249.720	0	0.010	0.032	0.001	0.009	0.009	0.658	1.039	0.239	0.707	0.284
Track_1196	1196	NaN	NaN	23	0	0	0	0	0	5280.220	2640.110	7920.330	38.982	1196	288.973	265.472	0	0.011	0.018	0.002	0.011	0.004	0.410	0.700	0.230	0.396	0.117
Track_1197	1197	NaN	NaN	9	0	0	0	0	0	1920.080	2160.090	4080.170	9.382	1197	4.027	256.563	0	0.009	0.015	0.006	0.009	0.003	0.653	0.922	0.309	0.611	0.169
Track_1198	1198	NaN	NaN	13	0	0	0	0	0	2880.120	2400.100	5280.220	21.156	1198	564.569	259.861	0	0.015	0.058	0.002	0.011	0.016	0.280	0.347	0.234	0.273	0.036
Track_1199	1199	NaN	NaN	21	0	0	0	0	0	4800.200	2160.090	6960.290	35.722	1199	80.501	270.618	0	0.012	0.030	0.004	0.011	0.007	0.754	1.212	0.413	0.804	0.237
Track_1200	1200	NaN	NaN	5	0	0	0	0	0	960.040	2640.110	3600.150	13.138	1200	123.562	262.716	0	0.015	0.043	0.003	0.009	0.018	0.278	0.335	0.253	0.267	0.029
Track_1201	1201	NaN	NaN	8	0	0	0	0	0	1680.070	2640.110	4320.180	16.608	1201	264.476	265.770	0	0.015	0.020	0.007	0.015	0.004	0.352	0.478	0.235	0.357	0.093
Track_1202	1202	NaN	NaN	11	0	0	0	0	0	2400.100	1920.080	4320.180	14.630	1202	133.961	267.755	0	0.007	0.012	0.002	0.008	0.004	0.302	0.367	0.241	0.310	0.039
Track_1203	1203	NaN	NaN	11	0	0	0	0	0	2400.100	2640.110	5040.210	20.383	1203	556.614	274.989	0	0.015	0.028	0.005	0.013	0.008	0.271	0.333	0.237	0.257	0.032
Track_1204	1204	NaN	NaN	5	0	0	0	0	0	960.040	2640.110	3600.150	7.212	1204	70.847	272.067	0	0.010	0.017	0.005	0.013	0.005	0.311	0.362	0.231	0.318	0.043
Track_1205	1205	NaN	NaN	14	0	0	0	0	0	3120.130	2400.100	5520.230	34.636	1205	607.931	285.665	0	0.013	0.024	0.002	0.014	0.007	0.594	1.089	0.248	0.597	0.327
Track_1206	1206	NaN	NaN	13	0	0	0	0	0	2880.120	2640.110	5520.230	7.137	1206	199.829	272.945	0	0.008	0.020	0.001	0.008	0.006	0.470	0.839	0.267	0.436	0.176
Track_1207	1207	NaN	NaN	4	0	0	0	0	0	720.030	2160.090	2880.120	10.010	1207	213.708	271.062	0	0.014	0.020	0.010	0.013	0.005	0.257	0.291	0.239	0.250	0.020
Track_1208	1208	NaN	NaN	43	0	0	0	0	0	10080.420	2160.090	12240.510	78.950	1208	101.567	303.477	0	0.012	0.060	0.001	0.010	0.011	0.320	0.474	0.235	0.315	0.056
Track_1209	1209	NaN	NaN	21	0	0	0	0	0	4800.200	2400.100	7200.300	23.493	1209	12.313	283.139	0	0.006	0.010	0.002	0.007	0.002	0.565	0.694	0.349	0.601	0.103
Track_1210	1210	NaN	NaN	15	0	0	0	0	0	3360.140	2400.100	5760.240	26.665	1210	48.712	286.759	0	0.015	0.029	0.005	0.015	0.006	0.868	1.276	0.311	0.847	0.243
Track_1211	1211	NaN	NaN	2	0	0	0	0	0	240.010	2640.110	2880.120	1.965	1211	162.845	284.334	0	0.008	0.008	0.008	0.008	NaN	0.273	0.278	0.267	0.278	0.005
Track_1212	1212	NaN	NaN	10	0	0	0	0	0	2160.090	2160.090	4320.180	25.366	1212	234.258	284.898	0	0.021	0.052	0.006	0.018	0.014	0.329	0.474	0.232	0.337	0.070
Track_1213	1213	NaN	NaN	2	0	0	0	0	0	240.010	2640.110	2880.120	1.024	1213	561.118	283.066	0	0.004	0.004	0.004	0.004	NaN	0.234	0.235	0.232	0.235	0.002
Track_1214	1214	NaN	NaN	43	0	0	0	0	0	10080.420	2400.100	12480.520	65.626	1214	23.849	299.504	0	0.009	0.022	0.002	0.009	0.005	0.845	1.237	0.273	0.884	0.245
Track_1215	1215	NaN	NaN	2	0	0	0	0	0	240.010	2640.110	2880.120	4.537	1215	576.086	289.331	0	0.019	0.019	0.019	0.019	NaN	0.247	0.250	0.244	0.250	0.003
Track_1216	1216	NaN	NaN	11	0	0	0	0	0	2400.100	2640.110	5040.210	6.256	1216	220.103	298.113	0	0.010	0.023	0.004	0.008	0.006	0.354	0.472	0.235	0.353	0.078
Track_1217	1217	NaN	NaN	39	0	0	0	0	0	9120.380	2400.100	11520.480	81.158	1217	36.721	336.085	0	0.012	0.026	0.003	0.013	0.005	0.821	1.618	0.230	0.801	0.415
Track_1218	1218	NaN	NaN	32	0	0	0	0	0	7440.310	2400.100	9840.410	50.007	1218	26.795	318.796	0	0.009	0.020	0.001	0.008	0.004	1.262	1.721	0.279	1.456	0.422
Track_1219	1219	NaN	NaN	7	0	0	0	0	0	1440.060	2640.110	4080.170	13.340	1219	602.801	328.098	0	0.011	0.015	0.009	0.010	0.002	0.511	0.623	0.392	0.487	0.074
Track_1220	1220	NaN	NaN	4	0	0	0	0	0	720.030	2640.110	3360.140	2.779	1220	84.750	346.637	0	0.005	0.006	0.004	0.005	9.672E-4	0.288	0.371	0.242	0.273	0.050
Track_1221	1221	NaN	NaN	7	0	0	0	0	0	1440.060	2160.090	3600.150	11.434	1221	37.906	331.170	0	0.008	0.011	0.005	0.010	0.003	1.035	1.221	0.802	1.020	0.162
Track_1222	1222	NaN	NaN	6	0	0	0	0	0	1200.050	2400.100	3600.150	2.989	1222	582.259	335.748	0	0.011	0.028	0.003	0.007	0.010	0.248	0.270	0.232	0.253	0.015
Track_1223	1223	NaN	NaN	7	0	0	0	0	0	1440.060	2400.100	3840.160	8.300	1223	90.218	376.187	0	0.013	0.029	0.006	0.012	0.008	0.626	1.227	0.258	0.509	0.285
Track_1224	1224	NaN	NaN	26	0	0	0	0	0	6000.250	2640.110	8640.360	25.861	1224	64.373	348.668	0	0.012	0.038	0.001	0.010	0.008	0.631	1.007	0.313	0.622	0.212
Track_1225	1225	NaN	NaN	3	0	0	0	0	0	480.020	2640.110	3120.130	6.013	1225	98.691	348.131	0	0.013	0.021	0.005	0.021	0.011	0.246	0.259	0.233	0.246	0.011
Track_1226	1226	NaN	NaN	17	0	0	0	0	0	3840.160	1920.080	5760.240	28.878	1226	53.575	359.851	0	0.010	0.020	8.177E-4	0.009	0.007	0.353	0.696	0.259	0.277	0.131
Track_1227	1227	NaN	NaN	5	0	0	0	0	0	960.040	1920.080	2880.120	5.653	1227	317.329	0.000	0	0.007	0.019	0.000	0.006	0.009	0.391	0.514	0.293	0.379	0.086
Track_1228	1228	NaN	NaN	7	0	0	0	0	0	1440.060	2160.090	3600.150	8.007	1228	336.169	1.657	0	0.007	0.011	8.412E-4	0.009	0.004	0.426	0.619	0.252	0.429	0.114
Track_1229	1229	NaN	NaN	2	0	0	0	0	0	240.010	2640.110	2880.120	1.183	1229	209.829	2.628	0	0.005	0.005	0.005	0.005	NaN	0.302	0.343	0.262	0.343	0.041
Track_1230	1230	NaN	NaN	20	0	0	0	0	0	4560.190	1920.080	6480.270	10.193	1230	312.851	7.842	0	0.008	0.017	2.325E-4	0.008	0.004	0.644	1.246	0.269	0.674	0.306
Track_1231	1231	NaN	NaN	10	0	0	0	0	0	2160.090	2640.110	4800.200	9.657	1231	50.961	4.514	0	0.009	0.019	0.004	0.007	0.006	0.682	1.172	0.389	0.701	0.232
Track_1232	1232	NaN	NaN	12	0	0	0	0	0	2640.110	2160.090	4800.200	15.796	1232	4.395	5.102	0	0.007	0.019	8.412E-4	0.006	0.006	1.077	1.808	0.342	1.144	0.436
Track_1233	1233	NaN	NaN	4	0	0	0	0	0	720.030	2640.110	3360.140	5.753	1233	177.348	16.008	0	0.009	0.012	0.006	0.010	0.003	0.364	0.582	0.241	0.356	0.132
Track_1234	1234	NaN	NaN	2	0	0	0	0	0	240.010	2640.110	2880.120	2.214	1234	446.857	14.889	0	0.009	0.009	0.009	0.009	NaN	0.237	0.238	0.235	0.238	0.001
Track_1235	1235	NaN	NaN	2	0	0	0	0	0	240.010	2640.110	2880.120	2.807	1235	386.480	17.995	0	0.012	0.012	0.012	0.012	NaN	0.238	0.244	0.232	0.244	0.006
Track_1236	1236	NaN	NaN	5	0	0	0	0	0	960.040	2640.110	3600.150	3.114	1236	135.631	17.592	0	0.006	0.010	0.005	0.006	0.003	0.391	0.579	0.245	0.402	0.115
Track_1237	1237	NaN	NaN	3	0	0	0	0	0	480.020	2640.110	3120.130	2.764	1237	423.030	21.595	0	0.007	0.012	0.002	0.012	0.008	0.249	0.253	0.241	0.252	0.006
Track_1238	1238	NaN	NaN	3	0	0	0	0	0	480.020	2400.100	2880.120	3.083	1238	153.737	24.093	0	0.007	0.010	0.004	0.010	0.004	0.317	0.363	0.246	0.341	0.051
Track_1239	1239	NaN	NaN	51	0	0	0	0	0	12000.500	2160.090	14160.590	36.017	1239	307.300	33.447	0	0.010	0.030	0.001	0.008	0.007	0.528	1.288	0.238	0.501	0.259
Track_1240	1240	NaN	NaN	10	0	0	0	0	0	2160.090	2160.090	4320.180	9.081	1240	136.814	28.742	0	0.008	0.018	0.004	0.007	0.004	0.334	0.434	0.237	0.334	0.063
Track_1241	1241	NaN	NaN	6	0	0	0	0	0	1200.050	2160.090	3360.140	10.320	1241	605.409	28.207	0	0.009	0.014	0.007	0.009	0.003	0.452	0.752	0.243	0.426	0.173
Track_1242	1242	NaN	NaN	16	0	0	0	0	0	3600.150	2400.100	6000.250	29.327	1242	604.141	22.434	0	0.011	0.022	8.412E-4	0.010	0.005	0.970	1.261	0.439	1.092	0.241
Track_1243	1243	NaN	NaN	77	0	0	0	0	0	18240.760	2160.090	20400.850	92.191	1243	173.951	67.692	0	0.008	0.022	1.591E-5	0.007	0.005	0.879	1.434	0.281	0.900	0.266
Track_1244	1244	NaN	NaN	2	0	0	0	0	0	240.010	2640.110	2880.120	1.772	1244	249.096	32.953	0	0.007	0.007	0.007	0.007	NaN	0.399	0.552	0.246	0.552	0.153
Track_1245	1245	NaN	NaN	4	0	0	0	0	0	720.030	2160.090	2880.120	5.163	1245	170.559	31.759	0	0.011	0.012	0.010	0.011	0.001	0.687	0.843	0.583	0.734	0.109
Track_1246	1246	NaN	NaN	3	0	0	0	0	0	480.020	2640.110	3120.130	2.385	1246	154.516	37.983	0	0.007	0.007	0.007	0.007	6.637E-5	0.293	0.370	0.232	0.276	0.058
Track_1247	1247	NaN	NaN	51	0	0	0	0	0	12000.500	1200.050	13200.550	52.476	1247	591.727	39.542	0	0.011	0.036	6.139E-4	0.010	0.007	1.064	1.677	0.239	1.138	0.406
Track_1248	1248	NaN	NaN	8	0	0	0	0	0	1680.070	2160.090	3840.160	11.898	1248	450.994	40.909	0	0.010	0.015	0.001	0.010	0.005	0.246	0.273	0.236	0.244	0.012
Track_1249	1249	NaN	NaN	7	0	0	0	0	0	1440.060	1920.080	3360.140	9.117	1249	437.321	35.912	0	0.012	0.015	0.007	0.012	0.003	0.400	0.630	0.261	0.389	0.127
Track_1250	1250	NaN	NaN	14	0	0	0	0	0	3120.130	2160.090	5280.220	8.439	1250	324.228	37.741	0	0.009	0.032	0.002	0.007	0.008	0.411	0.756	0.234	0.375	0.153
Track_1251	1251	NaN	NaN	11	0	0	0	0	0	2400.100	2640.110	5040.210	18.202	1251	498.539	41.774	0	0.010	0.021	0.004	0.010	0.005	0.311	0.395	0.235	0.298	0.057
Track_1252	1252	NaN	NaN	2	0	0	0	0	0	240.010	2640.110	2880.120	1.861	1252	416.571	44.012	0	0.008	0.008	0.008	0.008	NaN	0.297	0.310	0.284	0.310	0.013
Track_1253	1253	NaN	NaN	46	0	0	0	0	0	10800.450	2160.090	12960.540	38.993	1253	33.906	38.535	0	0.012	0.056	0.001	0.009	0.010	0.621	1.286	0.247	0.590	0.288
Track_1254	1254	NaN	NaN	4	0	0	0	0	0	720.030	2400.100	3120.130	5.106	1254	331.020	47.522	0	0.023	0.032	0.011	0.025	0.011	0.375	0.447	0.258	0.400	0.071
Track_1255	1255	NaN	NaN	84	0	0	0	0	0	19920.830	2160.090	22080.920	186.101	1255	487.833	59.789	0	0.012	0.024	0.002	0.012	0.005	0.660	1.292	0.246	0.663	0.330
Track_1256	1256	NaN	NaN	84	0	0	0	0	0	19920.830	2160.090	22080.920	104.092	1256	163.676	89.361	0	0.008	0.024	7.332E-4	0.007	0.004	0.866	1.251	0.235	0.981	0.281
Track_1257	1257	NaN	NaN	4	0	0	0	0	0	720.030	2160.090	2880.120	4.326	1257	385.853	53.616	0	0.006	0.008	0.005	0.006	0.002	0.258	0.309	0.235	0.249	0.030
Track_1258	1258	NaN	NaN	3	0	0	0	0	0	480.020	2640.110	3120.130	3.792	1258	70.408	56.915	0	0.008	0.009	0.007	0.009	0.001	0.254	0.273	0.242	0.246	0.014
Track_1259	1259	NaN	NaN	14	0	0	0	0	0	3120.130	2400.100	5520.230	48.715	1259	440.795	72.471	0	0.027	0.048	0.011	0.024	0.009	0.618	1.350	0.256	0.485	0.333
Track_1260	1260	NaN	NaN	2	0	0	0	0	0	240.010	2640.110	2880.120	1.844	1260	250.815	57.295	0	0.008	0.008	0.008	0.008	NaN	0.414	0.424	0.404	0.424	0.010
Track_1261	1261	NaN	NaN	5	0	0	0	0	0	960.040	2640.110	3600.150	15.868	1261	368.177	61.105	0	0.017	0.023	0.013	0.016	0.005	0.317	0.418	0.241	0.312	0.060
Track_1262	1262	NaN	NaN	14	0	0	0	0	0	3120.130	1920.080	5040.210	23.708	1262	609.778	64.099	0	0.009	0.024	8.412E-4	0.008	0.006	1.016	1.469	0.278	1.299	0.445
Track_1263	1263	NaN	NaN	2	0	0	0	0	0	240.010	2640.110	2880.120	1.964	1263	54.004	67.805	0	0.008	0.008	0.008	0.008	NaN	0.292	0.302	0.282	0.302	0.010
Track_1264	1264	NaN	NaN	7	0	0	0	0	0	1440.060	2160.090	3600.150	16.226	1264	382.137	71.368	0	0.012	0.025	0.004	0.009	0.008	0.319	0.467	0.249	0.298	0.068
Track_1265	1265	NaN	NaN	22	0	0	0	0	0	5040.210	2640.110	7680.320	23.585	1265	607.583	79.346	0	0.009	0.015	8.412E-4	0.009	0.004	0.978	1.373	0.497	1.058	0.272
Track_1266	1266	NaN	NaN	15	0	0	0	0	0	3360.140	2640.110	6000.250	20.986	1266	6.470	66.838	0	0.009	0.029	0.002	0.007	0.008	0.342	0.654	0.236	0.305	0.109
Track_1267	1267	NaN	NaN	6	0	0	0	0	0	1200.050	2160.090	3360.140	7.348	1267	321.048	78.019	0	0.009	0.013	0.004	0.011	0.004	0.336	0.405	0.243	0.385	0.068
Track_1268	1268	NaN	NaN	8	0	0	0	0	0	1680.070	2640.110	4320.180	22.642	1268	358.634	77.309	0	0.014	0.029	0.005	0.014	0.008	0.333	0.439	0.238	0.363	0.074
Track_1269	1269	NaN	NaN	33	0	0	0	0	0	7680.320	2640.110	10320.430	9.018	1269	298.135	76.352	0	0.010	0.043	7.921E-4	0.008	0.009	0.560	0.903	0.240	0.590	0.212
Track_1270	1270	NaN	NaN	12	0	0	0	0	0	2640.110	1920.080	4560.190	15.857	1270	256.420	86.897	0	0.008	0.013	7.134E-4	0.009	0.004	0.933	1.241	0.691	0.970	0.171
Track_1271	1271	NaN	NaN	6	0	0	0	0	0	1200.050	2160.090	3360.140	26.280	1271	546.677	84.661	0	0.023	0.035	0.011	0.021	0.009	1.227	1.701	0.661	1.428	0.395
Track_1272	1272	NaN	NaN	53	0	0	0	0	0	12480.520	2160.090	14640.610	85.184	1272	233.401	120.725	0	0.009	0.036	0.002	0.009	0.006	0.873	1.381	0.410	0.914	0.228
Track_1273	1273	NaN	NaN	28	0	0	0	0	0	6480.270	2160.090	8640.360	37.795	1273	576.512	78.668	0	0.014	0.044	5.268E-4	0.011	0.010	0.889	1.389	0.254	0.933	0.352
Track_1274	1274	NaN	NaN	89	0	0	0	0	0	21120.880	2160.090	23280.970	67.750	1274	287.487	113.122	0	0.007	0.044	5.744E-4	0.006	0.005	0.760	1.523	0.268	0.721	0.322
Track_1275	1275	NaN	NaN	45	0	0	0	0	0	10560.440	2640.110	13200.550	58.142	1275	248.626	120.522	0	0.008	0.037	0.001	0.007	0.006	0.855	1.205	0.345	0.886	0.256
Track_1276	1276	NaN	NaN	2	0	0	0	0	0	240.010	2640.110	2880.120	1.826	1276	33.347	95.495	0	0.008	0.008	0.008	0.008	NaN	0.248	0.254	0.243	0.254	0.005
Track_1277	1277	NaN	NaN	28	0	0	0	0	0	6480.270	2640.110	9120.380	67.198	1277	542.623	59.151	0	0.015	0.039	0.002	0.014	0.009	1.046	1.610	0.295	1.140	0.362
Track_1278	1278	NaN	NaN	12	0	0	0	0	0	2640.110	1920.080	4560.190	27.289	1278	453.388	103.901	0	0.014	0.034	0.004	0.011	0.011	0.595	0.900	0.238	0.568	0.190
Track_1279	1279	NaN	NaN	6	0	0	0	0	0	1200.050	2160.090	3360.140	7.562	1279	434.713	104.505	0	0.011	0.017	0.005	0.012	0.005	0.624	0.909	0.385	0.704	0.181
Track_1280	1280	NaN	NaN	6	0	0	0	0	0	1200.050	2400.100	3600.150	11.211	1280	182.902	98.801	0	0.014	0.034	0.003	0.009	0.012	0.451	0.674	0.234	0.546	0.158
Track_1281	1281	NaN	NaN	3	0	0	0	0	0	480.020	1200.050	1680.070	7.818	1281	439.107	179.576	0	0.016	0.025	0.008	0.025	0.012	0.293	0.347	0.236	0.295	0.046
Track_1282	1282	NaN	NaN	3	0	0	0	0	0	480.020	1200.050	1680.070	3.426	1282	444.173	212.532	0	0.007	0.008	0.006	0.008	9.889E-4	0.286	0.312	0.259	0.288	0.022
Track_1283	1283	NaN	NaN	2	0	0	0	0	0	240.010	1200.050	1440.060	5.853	1283	2.852	220.716	0	0.024	0.024	0.024	0.024	NaN	0.641	0.750	0.532	0.750	0.109
Track_1284	1284	NaN	NaN	3	0	0	0	0	0	480.020	1200.050	1680.070	2.972	1284	166.760	246.600	0	0.011	0.012	0.011	0.012	5.317E-4	0.342	0.412	0.241	0.374	0.074
Track_1285	1285	NaN	NaN	3	0	0	0	0	0	480.020	1200.050	1680.070	2.299	1285	286.898	251.888	0	0.010	0.012	0.008	0.012	0.003	0.290	0.331	0.257	0.282	0.031
Track_1286	1286	NaN	NaN	3	0	0	0	0	0	480.020	1200.050	1680.070	2.031	1286	1.930	270.133	0	0.013	0.016	0.010	0.016	0.004	0.367	0.399	0.342	0.360	0.024
Track_1287	1287	NaN	NaN	2	0	0	0	0	0	240.010	1200.050	1440.060	2.049	1287	158.160	280.201	0	0.009	0.009	0.009	0.009	NaN	0.268	0.282	0.255	0.282	0.013
Track_1288	1288	NaN	NaN	3	0	0	0	0	0	480.020	1200.050	1680.070	1.495	1288	7.698	49.225	0	0.004	0.005	0.003	0.005	0.001	0.264	0.273	0.254	0.265	0.008
Track_1289	1289	NaN	NaN	3	0	0	0	0	0	480.020	1200.050	1680.070	5.974	1289	22.584	49.250	0	0.014	0.016	0.012	0.016	0.003	0.291	0.352	0.255	0.265	0.043
Track_1290	1290	NaN	NaN	3	0	0	0	0	0	480.020	1200.050	1680.070	8.400	1290	431.320	59.340	0	0.018	0.020	0.015	0.020	0.004	0.271	0.312	0.248	0.254	0.029
Track_1291	1291	NaN	NaN	2	0	0	0	0	0	240.010	1200.050	1440.060	2.551	1291	331.079	115.430	0	0.011	0.011	0.011	0.011	NaN	0.283	0.304	0.262	0.304	0.021
Track_1292	1292	NaN	NaN	2	0	0	0	0	0	240.010	240.010	480.020	0.929	1292	80.633	49.757	0	0.004	0.004	0.004	0.004	NaN	0.241	0.246	0.235	0.246	0.006
Track_1293	1293	NaN	NaN	2	0	0	0	0	0	240.010	240.010	480.020	0.659	1293	228.020	163.220	0	0.003	0.003	0.003	0.003	NaN	0.264	0.272	0.256	0.272	0.008
Track_1294	1294	NaN	NaN	2	0	0	0	0	0	240.010	240.010	480.020	2.282	1294	83.218	237.514	0	0.010	0.010	0.010	0.010	NaN	0.293	0.318	0.268	0.318	0.025
Track_1295	1295	NaN	NaN	2	0	0	0	0	0	240.010	240.010	480.020	1.000	1295	40.881	350.294	0	0.004	0.004	0.004	0.004	NaN	0.256	0.262	0.250	0.262	0.006
Track_1296	1296	NaN	NaN	2	0	0	0	0	0	240.010	720.030	960.040	3.018	1296	538.989	115.168	0	0.013	0.013	0.013	0.013	NaN	0.287	0.335	0.239	0.335	0.048
Track_1297	1297	NaN	NaN	2	0	0	0	0	0	240.010	720.030	960.040	1.656	1297	258.813	268.369	0	0.007	0.007	0.007	0.007	NaN	0.266	0.285	0.247	0.285	0.019
Track_1298	1298	NaN	NaN	2	0	0	0	0	0	240.010	720.030	960.040	1.945	1298	96.263	370.183	0	0.008	0.008	0.008	0.008	NaN	0.255	0.276	0.234	0.276	0.021
Track_1299	1299	NaN	NaN	2	0	0	0	0	0	240.010	720.030	960.040	0.808	1299	131.430	0.000	0	0.003	0.003	0.003	0.003	NaN	0.451	0.456	0.446	0.456	0.005
Track_1300	1300	NaN	NaN	2	0	0	0	0	0	240.010	720.030	960.040	5.357	1300	353.723	11.904	0	0.022	0.022	0.022	0.022	NaN	0.262	0.271	0.252	0.271	0.009
Track_1301	1301	NaN	NaN	2	0	0	0	0	0	240.010	1440.060	1680.070	2.516	1301	388.742	58.608	0	0.010	0.010	0.010	0.010	NaN	0.255	0.265	0.244	0.265	0.010
Track_1302	1302	NaN	NaN	2	0	0	0	0	0	240.010	1440.060	1680.070	2.522	1302	574.757	100.620	0	0.011	0.011	0.011	0.011	NaN	0.268	0.307	0.230	0.307	0.038
Track_1303	1303	NaN	NaN	2	0	0	0	0	0	240.010	1440.060	1680.070	1.398	1303	82.965	205.763	0	0.006	0.006	0.006	0.006	NaN	0.239	0.240	0.237	0.240	0.002
Track_1304	1304	NaN	NaN	2	0	0	0	0	0	240.010	1440.060	1680.070	3.331	1304	571.909	212.374	0	0.014	0.014	0.014	0.014	NaN	0.242	0.243	0.240	0.243	0.001
Track_1305	1305	NaN	NaN	2	0	0	0	0	0	240.010	1440.060	1680.070	1.739	1305	578.708	282.579	0	0.007	0.007	0.007	0.007	NaN	0.243	0.250	0.236	0.250	0.007
Track_1306	1306	NaN	NaN	2	0	0	0	0	0	240.010	2160.090	2400.100	1.293	1306	188.716	312.946	0	0.005	0.005	0.005	0.005	NaN	0.275	0.286	0.263	0.286	0.011
Track_1307	1307	NaN	NaN	2	0	0	0	0	0	240.010	2160.090	2400.100	0.569	1307	79.098	36.278	0	0.002	0.002	0.002	0.002	NaN	0.289	0.332	0.246	0.332	0.043
Track_1308	1308	NaN	NaN	3	0	0	0	0	0	480.020	2160.090	2640.110	3.616	1308	320.214	65.943	0	0.008	0.015	0.001	0.015	0.009	0.278	0.311	0.243	0.280	0.028
Track_1309	1309	NaN	NaN	2	0	0	0	0	0	240.010	2160.090	2400.100	1.313	1309	164.300	89.500	0	0.005	0.005	0.005	0.005	NaN	0.760	0.763	0.758	0.763	0.002
Track_1310	1310	NaN	NaN	2	0	0	0	0	0	240.010	2160.090	2400.100	0.081	1310	216.555	114.725	0	3.371E-4	3.371E-4	3.371E-4	3.371E-4	NaN	0.517	0.566	0.467	0.566	0.049
Track_1311	1311	NaN	NaN	2	0	0	0	0	0	240.010	2160.090	2400.100	2.175	1311	75.990	195.885	0	0.009	0.009	0.009	0.009	NaN	0.243	0.246	0.241	0.246	0.002
Track_1312	1312	NaN	NaN	3	0	0	0	0	0	480.020	2160.090	2640.110	1.590	1312	443.135	207.591	0	0.005	0.005	0.005	0.005	4.444E-6	0.282	0.303	0.265	0.277	0.016
Track_1313	1313	NaN	NaN	4	0	0	0	0	0	720.030	1920.080	2640.110	6.333	1313	26.019	214.275	0	0.012	0.015	0.008	0.014	0.004	0.437	0.584	0.267	0.569	0.142
Track_1314	1314	NaN	NaN	3	0	0	0	0	0	480.020	2160.090	2640.110	2.012	1314	108.380	227.870	0	0.005	0.006	0.004	0.006	0.001	0.413	0.511	0.252	0.475	0.114
Track_1315	1315	NaN	NaN	7	0	0	0	0	0	1440.060	2160.090	3600.150	15.593	1315	615.038	232.683	0	0.022	0.059	0.007	0.020	0.019	0.447	0.647	0.301	0.385	0.130
Track_1316	1316	NaN	NaN	2	0	0	0	0	0	240.010	1920.080	2160.090	0.360	1316	359.667	26.117	0	0.001	0.001	0.001	0.001	NaN	0.261	0.267	0.256	0.267	0.006
Track_1317	1317	NaN	NaN	2	0	0	0	0	0	240.010	1920.080	2160.090	2.371	1317	286.827	34.967	0	0.010	0.010	0.010	0.010	NaN	0.315	0.362	0.267	0.362	0.048
Track_1318	1318	NaN	NaN	2	0	0	0	0	0	240.010	1920.080	2160.090	0.531	1318	335.666	117.317	0	0.002	0.002	0.002	0.002	NaN	0.320	0.384	0.256	0.384	0.064
Track_1319	1319	NaN	NaN	2	0	0	0	0	0	240.010	1920.080	2160.090	1.652	1319	49.242	123.079	0	0.007	0.007	0.007	0.007	NaN	0.480	0.487	0.473	0.487	0.007
Track_1320	1320	NaN	NaN	2	0	0	0	0	0	240.010	1920.080	2160.090	0.434	1320	222.803	136.213	0	0.002	0.002	0.002	0.002	NaN	0.598	0.671	0.524	0.671	0.073
Track_1321	1321	NaN	NaN	2	0	0	0	0	0	240.010	1920.080	2160.090	2.091	1321	287.942	188.566	0	0.009	0.009	0.009	0.009	NaN	0.592	0.783	0.401	0.783	0.191
Track_1322	1322	NaN	NaN	2	0	0	0	0	0	240.010	1920.080	2160.090	1.090	1322	470.345	204.219	0	0.005	0.005	0.005	0.005	NaN	0.369	0.380	0.359	0.380	0.010
Track_1323	1323	NaN	NaN	5	0	0	0	0	0	960.040	3360.140	4320.180	9.455	1323	576.363	13.118	0	0.012	0.018	0.007	0.012	0.004	0.693	1.100	0.288	0.642	0.263
Track_1324	1324	NaN	NaN	9	0	0	0	0	0	1920.080	3120.130	5040.210	16.628	1324	610.632	13.645	0	0.010	0.016	0.007	0.010	0.003	0.637	1.074	0.272	0.592	0.278
Track_1325	1325	NaN	NaN	5	0	0	0	0	0	960.040	3120.130	4080.170	7.396	1325	513.302	22.641	0	0.011	0.016	0.006	0.013	0.004	0.310	0.418	0.238	0.311	0.067
Track_1326	1326	NaN	NaN	19	0	0	0	0	0	4320.180	2880.120	7200.300	10.521	1326	288.280	22.830	0	0.008	0.046	9.717E-4	0.006	0.010	0.574	1.053	0.247	0.453	0.235
Track_1327	1327	NaN	NaN	3	0	0	0	0	0	480.020	3120.130	3600.150	7.908	1327	596.062	22.418	0	0.016	0.021	0.012	0.021	0.006	0.767	1.118	0.501	0.680	0.259
Track_1328	1328	NaN	NaN	2	0	0	0	0	0	240.010	3360.140	3600.150	3.026	1328	574.883	39.956	0	0.013	0.013	0.013	0.013	NaN	0.399	0.415	0.383	0.415	0.016
Track_1329	1329	NaN	NaN	16	0	0	0	0	0	3600.150	3120.130	6720.280	16.151	1329	84.115	47.415	0	0.008	0.013	0.003	0.007	0.003	0.400	0.494	0.263	0.414	0.077
Track_1330	1330	NaN	NaN	16	0	0	0	0	0	3600.150	3120.130	6720.280	20.961	1330	272.188	41.236	0	0.011	0.059	0.002	0.007	0.014	0.493	0.878	0.239	0.525	0.192
Track_1331	1331	NaN	NaN	15	0	0	0	0	0	3360.140	3120.130	6480.270	18.552	1331	196.431	64.871	0	0.011	0.017	0.001	0.011	0.004	0.496	0.801	0.241	0.463	0.168
Track_1332	1332	NaN	NaN	33	0	0	0	0	0	7680.320	3360.140	11040.460	36.309	1332	234.762	71.695	0	0.010	0.021	0.002	0.010	0.005	0.769	1.044	0.246	0.782	0.178
Track_1333	1333	NaN	NaN	31	0	0	0	0	0	7200.300	3120.130	10320.430	39.173	1333	396.067	68.977	0	0.007	0.012	0.003	0.007	0.003	0.464	0.745	0.271	0.434	0.128
Track_1334	1334	NaN	NaN	4	0	0	0	0	0	720.030	3360.140	4080.170	3.404	1334	128.707	78.215	0	0.007	0.010	0.006	0.007	0.002	0.283	0.305	0.241	0.294	0.025
Track_1335	1335	NaN	NaN	2	0	0	0	0	0	240.010	3360.140	3600.150	3.533	1335	299.688	79.612	0	0.015	0.015	0.015	0.015	NaN	0.272	0.296	0.247	0.296	0.024
Track_1336	1336	NaN	NaN	3	0	0	0	0	0	480.020	3360.140	3840.160	0.165	1336	162.998	81.579	0	0.006	0.006	0.006	0.006	4.417E-5	0.290	0.374	0.239	0.258	0.060
Track_1337	1337	NaN	NaN	8	0	0	0	0	0	1680.070	3120.130	4800.200	9.903	1337	544.798	77.600	0	0.019	0.023	0.012	0.020	0.004	0.886	1.179	0.575	0.922	0.202
Track_1338	1338	NaN	NaN	59	0	0	0	0	0	13920.580	3360.140	17280.720	61.814	1338	182.193	106.787	0	0.008	0.018	6.870E-5	0.008	0.004	0.552	0.896	0.284	0.534	0.141
Track_1339	1339	NaN	NaN	29	0	0	0	0	0	6720.280	3360.140	10080.420	52.218	1339	389.181	86.643	0	0.012	0.023	0.002	0.011	0.006	0.476	1.054	0.254	0.449	0.195
Track_1340	1340	NaN	NaN	12	0	0	0	0	0	2640.110	3360.140	6000.250	2.223	1340	207.971	93.211	0	0.007	0.018	0.003	0.006	0.005	0.889	1.141	0.282	1.029	0.268
Track_1341	1341	NaN	NaN	3	0	0	0	0	0	480.020	3360.140	3840.160	2.153	1341	10.596	93.953	0	0.009	0.012	0.006	0.012	0.004	0.256	0.261	0.248	0.259	0.006
Track_1342	1342	NaN	NaN	6	0	0	0	0	0	1200.050	2880.120	4080.170	6.929	1342	423.161	99.907	0	0.015	0.021	0.012	0.014	0.003	0.528	0.799	0.332	0.564	0.156
Track_1343	1343	NaN	NaN	2	0	0	0	0	0	240.010	3360.140	3600.150	1.761	1343	179.105	102.049	0	0.007	0.007	0.007	0.007	NaN	0.264	0.286	0.241	0.286	0.023
Track_1344	1344	NaN	NaN	34	0	0	0	0	0	7920.330	3120.130	11040.460	45.822	1344	234.326	122.404	0	0.008	0.018	0.002	0.007	0.004	0.749	1.183	0.403	0.673	0.227
Track_1345	1345	NaN	NaN	5	0	0	0	0	0	960.040	3360.140	4320.180	14.550	1345	313.128	109.952	0	0.019	0.055	0.003	0.009	0.024	0.418	0.522	0.273	0.468	0.103
Track_1346	1346	NaN	NaN	9	0	0	0	0	0	1920.080	3120.130	5040.210	8.535	1346	330.837	108.128	0	0.009	0.024	0.002	0.010	0.007	0.365	0.444	0.276	0.378	0.050
Track_1347	1347	NaN	NaN	8	0	0	0	0	0	1680.070	2880.120	4560.190	3.703	1347	260.231	110.106	0	0.006	0.012	0.003	0.005	0.003	0.944	1.094	0.700	0.968	0.112
Track_1348	1348	NaN	NaN	54	0	0	0	0	0	12720.530	3360.140	16080.670	85.015	1348	276.658	142.816	0	0.009	0.020	0.002	0.010	0.004	0.830	1.246	0.274	0.903	0.259
Track_1349	1349	NaN	NaN	10	0	0	0	0	0	2160.090	3360.140	5520.230	11.398	1349	8.406	107.041	0	0.009	0.026	0.004	0.006	0.007	0.310	0.603	0.230	0.277	0.102
Track_1350	1350	NaN	NaN	5	0	0	0	0	0	960.040	3120.130	4080.170	4.186	1350	577.403	113.082	0	0.007	0.014	9.979E-4	0.009	0.006	0.272	0.295	0.231	0.271	0.023
Track_1351	1351	NaN	NaN	9	0	0	0	0	0	1920.080	3360.140	5280.220	5.094	1351	474.796	116.341	0	0.010	0.028	0.004	0.008	0.008	0.311	0.367	0.238	0.326	0.046
Track_1352	1352	NaN	NaN	29	0	0	0	0	0	6720.280	2880.120	9600.400	61.447	1352	497.115	117.667	0	0.011	0.024	0.002	0.011	0.005	0.610	1.230	0.243	0.484	0.324
Track_1353	1353	NaN	NaN	5	0	0	0	0	0	960.040	3360.140	4320.180	3.712	1353	94.023	113.922	0	0.006	0.011	0.001	0.006	0.004	0.529	0.733	0.347	0.517	0.154
Track_1354	1354	NaN	NaN	9	0	0	0	0	0	1920.080	3360.140	5280.220	16.633	1354	613.572	122.697	0	0.009	0.024	8.412E-4	0.010	0.007	0.959	1.531	0.392	0.814	0.452
Track_1355	1355	NaN	NaN	45	0	0	0	0	0	10560.440	3360.140	13920.580	95.710	1355	546.032	133.383	0	0.013	0.024	0.002	0.013	0.005	0.697	1.417	0.236	0.676	0.322
Track_1356	1356	NaN	NaN	29	0	0	0	0	0	6720.280	3120.130	9840.410	37.555	1356	203.624	133.133	0	0.010	0.058	6.368E-4	0.006	0.012	0.792	1.251	0.291	0.792	0.270
Track_1357	1357	NaN	NaN	3	0	0	0	0	0	480.020	3360.140	3840.160	2.405	1357	285.262	125.006	0	0.007	0.007	0.006	0.007	8.802E-4	0.856	0.968	0.798	0.801	0.079
Track_1358	1358	NaN	NaN	2	0	0	0	0	0	240.010	3360.140	3600.150	3.461	1358	554.536	128.955	0	0.014	0.014	0.014	0.014	NaN	0.237	0.243	0.232	0.243	0.005
Track_1359	1359	NaN	NaN	20	0	0	0	0	0	4560.190	3360.140	7920.330	18.928	1359	131.593	133.817	0	0.010	0.025	0.002	0.010	0.006	0.731	1.146	0.259	0.731	0.216
Track_1360	1360	NaN	NaN	5	0	0	0	0	0	960.040	2880.120	3840.160	8.925	1360	3.170	131.501	0	0.012	0.029	0.003	0.014	0.013	0.472	0.643	0.280	0.495	0.152
Track_1361	1361	NaN	NaN	12	0	0	0	0	0	2640.110	2880.120	5520.230	18.505	1361	182.102	137.606	0	0.011	0.049	0.003	0.007	0.013	0.513	0.761	0.233	0.520	0.157
Track_1362	1362	NaN	NaN	6	0	0	0	0	0	1200.050	2880.120	4080.170	9.040	1362	142.241	135.531	0	0.012	0.030	0.003	0.006	0.011	0.695	0.935	0.248	0.755	0.212
Track_1363	1363	NaN	NaN	27	0	0	0	0	0	6240.260	3360.140	9600.400	24.930	1363	279.337	150.199	0	0.008	0.019	0.002	0.008	0.004	0.932	1.319	0.256	0.987	0.275
Track_1364	1364	NaN	NaN	9	0	0	0	0	0	1920.080	2880.120	4800.200	15.241	1364	193.825	143.080	0	0.011	0.027	0.003	0.012	0.008	1.070	1.261	0.789	1.074	0.133
Track_1365	1365	NaN	NaN	11	0	0	0	0	0	2400.100	3360.140	5760.240	20.414	1365	610.112	143.594	0	0.010	0.020	0.002	0.011	0.005	0.831	1.430	0.249	0.937	0.396
Track_1366	1366	NaN	NaN	3	0	0	0	0	0	480.020	3120.130	3600.150	5.633	1366	151.503	140.987	0	0.016	0.026	0.005	0.026	0.015	0.274	0.307	0.240	0.276	0.027
Track_1367	1367	NaN	NaN	67	0	0	0	0	0	15840.660	3120.130	18960.790	91.358	1367	296.285	175.161	0	0.009	0.024	9.069E-4	0.009	0.004	1.102	1.592	0.256	1.156	0.274
Track_1368	1368	NaN	NaN	75	0	0	0	0	0	17760.740	2880.120	20640.860	117.487	1368	362.134	161.002	0	0.010	0.023	5.407E-4	0.009	0.005	1.017	1.713	0.292	0.996	0.377
Track_1369	1369	NaN	NaN	5	0	0	0	0	0	960.040	3360.140	4320.180	4.257	1369	504.749	149.210	0	0.015	0.019	0.010	0.016	0.004	0.383	0.487	0.242	0.432	0.104
Track_1370	1370	NaN	NaN	19	0	0	0	0	0	4320.180	3360.140	7680.320	7.155	1370	193.208	153.686	0	0.009	0.033	0.002	0.007	0.007	0.951	1.306	0.507	0.980	0.209
Track_1371	1371	NaN	NaN	97	0	0	0	0	0	23040.960	3120.130	26161.090	259.917	1371	500.737	202.309	0	0.016	0.054	0.002	0.014	0.008	0.762	1.323	0.248	0.821	0.237
Track_1372	1372	NaN	NaN	2	0	0	0	0	0	240.010	3360.140	3600.150	1.398	1372	262.226	156.826	0	0.006	0.006	0.006	0.006	NaN	0.726	0.819	0.634	0.819	0.093
Track_1373	1373	NaN	NaN	5	0	0	0	0	0	960.040	2880.120	3840.160	5.080	1373	593.336	156.554	0	0.008	0.013	0.004	0.009	0.004	0.328	0.348	0.290	0.340	0.022
Track_1374	1374	NaN	NaN	9	0	0	0	0	0	1920.080	2880.120	4800.200	18.256	1374	462.170	155.462	0	0.014	0.023	0.007	0.015	0.007	0.252	0.267	0.237	0.253	0.008
Track_1375	1375	NaN	NaN	16	0	0	0	0	0	3600.150	3120.130	6720.280	36.164	1375	15.692	149.393	0	0.012	0.022	0.003	0.011	0.007	0.534	0.995	0.238	0.449	0.287
Track_1376	1376	NaN	NaN	24	0	0	0	0	0	5520.230	3120.130	8640.360	21.128	1376	183.985	177.769	0	0.007	0.014	6.316E-4	0.006	0.004	0.734	0.930	0.319	0.741	0.142
Track_1377	1377	NaN	NaN	32	0	0	0	0	0	7440.310	3360.140	10800.450	59.258	1377	300.898	191.300	0	0.011	0.059	0.002	0.008	0.010	0.677	1.082	0.301	0.735	0.210
Track_1378	1378	NaN	NaN	11	0	0	0	0	0	2400.100	3360.140	5760.240	0.259	1378	117.247	166.794	0	0.006	0.013	0.001	0.006	0.004	0.656	0.803	0.441	0.669	0.112
Track_1379	1379	NaN	NaN	6	0	0	0	0	0	1200.050	3360.140	4560.190	9.822	1379	167.570	175.124	0	0.009	0.016	0.002	0.008	0.005	0.437	0.739	0.269	0.476	0.161
Track_1380	1380	NaN	NaN	21	0	0	0	0	0	4800.200	3120.130	7920.330	28.408	1380	172.089	189.424	0	0.009	0.018	7.683E-4	0.008	0.005	0.595	1.309	0.233	0.448	0.331
Track_1381	1381	NaN	NaN	5	0	0	0	0	0	960.040	3360.140	4320.180	9.546	1381	559.813	176.715	0	0.011	0.015	0.007	0.010	0.003	0.518	0.674	0.367	0.516	0.130
Track_1382	1382	NaN	NaN	10	0	0	0	0	0	2160.090	3360.140	5520.230	9.483	1382	261.520	177.479	0	0.013	0.023	0.005	0.008	0.008	0.539	0.789	0.315	0.567	0.145
Track_1383	1383	NaN	NaN	57	0	0	0	0	0	13440.560	2880.120	16320.680	103.369	1383	288.956	222.697	0	0.011	0.020	0.001	0.011	0.004	1.120	1.427	0.359	1.176	0.221
Track_1384	1384	NaN	NaN	4	0	0	0	0	0	720.030	2880.120	3600.150	5.915	1384	456.845	182.462	0	0.009	0.014	0.003	0.011	0.006	0.266	0.297	0.231	0.270	0.023
Track_1385	1385	NaN	NaN	31	0	0	0	0	0	7200.300	3360.140	10560.440	36.038	1385	207.331	204.680	0	0.009	0.020	0.002	0.010	0.004	0.852	1.299	0.265	0.902	0.277
Track_1386	1386	NaN	NaN	42	0	0	0	0	0	9840.410	3120.130	12960.540	66.212	1386	392.812	215.824	0	0.008	0.030	0.001	0.008	0.005	0.371	0.528	0.233	0.367	0.075
Track_1387	1387	NaN	NaN	7	0	0	0	0	0	1440.060	3120.130	4560.190	9.244	1387	233.731	191.495	0	0.008	0.012	0.002	0.009	0.004	0.604	0.861	0.345	0.583	0.179
Track_1388	1388	NaN	NaN	9	0	0	0	0	0	1920.080	2880.120	4800.200	16.137	1388	442.272	188.192	0	0.011	0.022	0.004	0.011	0.006	0.344	0.508	0.268	0.318	0.071
Track_1389	1389	NaN	NaN	38	0	0	0	0	0	8880.370	2880.120	11760.490	62.705	1389	300.298	216.687	0	0.010	0.026	0.001	0.008	0.006	0.818	1.539	0.245	0.778	0.406
Track_1390	1390	NaN	NaN	7	0	0	0	0	0	1440.060	3360.140	4800.200	5.849	1390	19.704	199.224	0	0.020	0.057	0.003	0.019	0.019	0.636	1.075	0.261	0.611	0.266
Track_1391	1391	NaN	NaN	4	0	0	0	0	0	720.030	2880.120	3600.150	2.614	1391	460.109	193.386	0	0.009	0.011	0.005	0.010	0.003	0.290	0.360	0.253	0.294	0.043
Track_1392	1392	NaN	NaN	2	0	0	0	0	0	240.010	3360.140	3600.150	3.734	1392	466.254	194.779	0	0.016	0.016	0.016	0.016	NaN	0.268	0.301	0.235	0.301	0.033
Track_1393	1393	NaN	NaN	14	0	0	0	0	0	3120.130	3120.130	6240.260	9.367	1393	245.490	200.599	0	0.007	0.017	6.190E-4	0.007	0.004	0.918	1.252	0.250	0.966	0.247
Track_1394	1394	NaN	NaN	17	0	0	0	0	0	3840.160	3360.140	7200.300	32.745	1394	611.223	208.902	0	0.018	0.052	0.004	0.016	0.011	0.822	1.276	0.426	0.866	0.301
Track_1395	1395	NaN	NaN	3	0	0	0	0	0	480.020	3360.140	3840.160	3.790	1395	118.753	200.959	0	0.019	0.024	0.014	0.024	0.007	0.370	0.449	0.320	0.340	0.057
Track_1396	1396	NaN	NaN	32	0	0	0	0	0	7440.310	3120.130	10560.440	78.606	1396	548.225	210.786	0	0.013	0.044	0.003	0.013	0.008	0.535	0.843	0.238	0.491	0.176
Track_1397	1397	NaN	NaN	5	0	0	0	0	0	960.040	2880.120	3840.160	17.698	1397	526.822	207.836	0	0.021	0.030	0.016	0.021	0.006	0.294	0.449	0.231	0.257	0.080
Track_1398	1398	NaN	NaN	11	0	0	0	0	0	2400.100	3120.130	5520.230	19.622	1398	455.143	206.821	0	0.013	0.022	0.006	0.014	0.005	0.398	0.564	0.280	0.395	0.079
Track_1399	1399	NaN	NaN	11	0	0	0	0	0	2400.100	3360.140	5760.240	8.763	1399	613.625	213.009	0	0.011	0.022	0.003	0.009	0.006	0.501	0.966	0.329	0.442	0.169
Track_1400	1400	NaN	NaN	8	0	0	0	0	0	1680.070	2880.120	4560.190	11.764	1400	156.557	210.561	0	0.012	0.027	0.005	0.009	0.008	0.630	0.906	0.250	0.764	0.234
Track_1401	1401	NaN	NaN	3	0	0	0	0	0	480.020	3360.140	3840.160	3.469	1401	197.567	213.492	0	0.010	0.010	0.009	0.010	3.049E-4	0.467	0.711	0.285	0.405	0.180
Track_1402	1402	NaN	NaN	3	0	0	0	0	0	480.020	3120.130	3600.150	0.978	1402	73.330	213.278	0	0.002	0.003	0.002	0.003	8.732E-4	0.282	0.313	0.263	0.269	0.022
Track_1403	1403	NaN	NaN	5	0	0	0	0	0	960.040	2880.120	3840.160	3.432	1403	103.133	210.924	0	0.008	0.016	0.002	0.007	0.006	0.548	0.702	0.314	0.584	0.132
Track_1404	1404	NaN	NaN	51	0	0	0	0	0	12000.500	2880.120	14880.620	67.084	1404	188.802	236.300	0	0.011	0.023	0.004	0.010	0.005	0.650	1.251	0.251	0.613	0.211
Track_1405	1405	NaN	NaN	25	0	0	0	0	0	5760.240	3120.130	8880.370	16.831	1405	10.165	217.182	0	0.010	0.033	0.002	0.009	0.007	1.055	1.527	0.323	1.200	0.345
Track_1406	1406	NaN	NaN	5	0	0	0	0	0	960.040	2880.120	3840.160	4.259	1406	320.319	219.512	0	0.008	0.011	0.004	0.008	0.003	0.277	0.323	0.237	0.282	0.032
Track_1407	1407	NaN	NaN	7	0	0	0	0	0	1440.060	2880.120	4320.180	8.380	1407	293.807	221.362	0	0.006	0.011	0.002	0.008	0.003	0.488	0.690	0.378	0.466	0.098
Track_1408	1408	NaN	NaN	12	0	0	0	0	0	2640.110	2880.120	5520.230	2.337	1408	125.241	224.626	0	0.008	0.012	0.003	0.009	0.003	0.449	0.659	0.236	0.473	0.147
Track_1409	1409	NaN	NaN	7	0	0	0	0	0	1440.060	3360.140	4800.200	0.742	1409	166.314	224.269	0	0.010	0.017	0.003	0.011	0.005	0.399	0.448	0.361	0.387	0.032
Track_1410	1410	NaN	NaN	7	0	0	0	0	0	1440.060	3360.140	4800.200	7.032	1410	449.518	229.403	0	0.011	0.030	0.005	0.008	0.009	0.288	0.359	0.232	0.283	0.045
Track_1411	1411	NaN	NaN	9	0	0	0	0	0	1920.080	2880.120	4800.200	16.342	1411	6.165	229.262	0	0.011	0.019	5.564E-4	0.012	0.006	0.717	1.048	0.376	0.767	0.227
Track_1412	1412	NaN	NaN	14	0	0	0	0	0	3120.130	2880.120	6000.250	24.403	1412	188.410	237.311	0	0.012	0.023	0.007	0.011	0.005	0.584	1.033	0.315	0.539	0.212
Track_1413	1413	NaN	NaN	73	0	0	0	0	0	17280.720	2880.120	20160.840	169.939	1413	107.036	288.461	0	0.014	0.056	0.002	0.013	0.008	0.725	1.132	0.307	0.737	0.223
Track_1414	1414	NaN	NaN	21	0	0	0	0	0	4800.200	3360.140	8160.340	14.591	1414	149.646	238.625	0	0.008	0.026	6.672E-4	0.008	0.006	1.000	1.666	0.254	1.168	0.504
Track_1415	1415	NaN	NaN	72	0	0	0	0	0	17040.710	2880.120	19920.830	156.040	1415	119.620	270.190	0	0.012	0.031	0.002	0.011	0.006	0.711	1.043	0.247	0.715	0.186
Track_1416	1416	NaN	NaN	9	0	0	0	0	0	1920.080	3120.130	5040.210	25.187	1416	52.723	251.508	0	0.015	0.024	0.012	0.015	0.004	0.484	0.827	0.232	0.456	0.191
Track_1417	1417	NaN	NaN	19	0	0	0	0	0	4320.180	3360.140	7680.320	30.748	1417	270.356	273.543	0	0.014	0.051	0.002	0.012	0.011	0.283	0.463	0.233	0.269	0.056
Track_1418	1418	NaN	NaN	20	0	0	0	0	0	4560.190	2880.120	7440.310	31.688	1418	601.872	260.805	0	0.013	0.025	0.003	0.013	0.006	0.833	1.626	0.244	0.649	0.507
Track_1419	1419	NaN	NaN	36	0	0	0	0	0	8400.350	2880.120	11280.470	34.387	1419	158.047	265.681	0	0.010	0.023	0.001	0.009	0.005	1.104	1.506	0.475	1.148	0.266
Track_1420	1420	NaN	NaN	50	0	0	0	0	0	11760.490	3120.130	14880.620	52.230	1420	206.162	272.628	0	0.010	0.024	0.003	0.009	0.005	0.610	0.951	0.296	0.600	0.163
Track_1421	1421	NaN	NaN	9	0	0	0	0	0	1920.080	2880.120	4800.200	2.125	1421	335.300	260.770	0	0.007	0.013	0.003	0.007	0.003	0.337	0.415	0.263	0.344	0.047
Track_1422	1422	NaN	NaN	10	0	0	0	0	0	2160.090	3120.130	5280.220	7.115	1422	289.438	274.942	0	0.007	0.016	0.003	0.006	0.004	0.272	0.300	0.246	0.271	0.017
Track_1423	1423	NaN	NaN	2	0	0	0	0	0	240.010	3360.140	3600.150	2.594	1423	68.307	266.436	0	0.011	0.011	0.011	0.011	NaN	0.398	0.420	0.377	0.420	0.022
Track_1424	1424	NaN	NaN	34	0	0	0	0	0	7920.330	3360.140	11280.470	65.531	1424	598.820	298.076	0	0.014	0.028	0.003	0.014	0.006	1.103	1.637	0.409	1.093	0.322
Track_1425	1425	NaN	NaN	9	0	0	0	0	0	1920.080	2400.100	4320.180	28.445	1425	569.318	272.760	0	0.018	0.040	0.004	0.018	0.011	0.348	0.456	0.237	0.356	0.080
Track_1426	1426	NaN	NaN	2	0	0	0	0	0	240.010	3360.140	3600.150	1.034	1426	112.557	286.945	0	0.004	0.004	0.004	0.004	NaN	0.280	0.283	0.278	0.283	0.003
Track_1427	1427	NaN	NaN	4	0	0	0	0	0	720.030	2880.120	3600.150	4.981	1427	91.985	291.823	0	0.012	0.018	0.004	0.013	0.007	0.277	0.291	0.252	0.285	0.015
Track_1428	1428	NaN	NaN	5	0	0	0	0	0	960.040	3360.140	4320.180	0.448	1428	165.164	287.311	0	0.004	0.006	7.054E-4	0.005	0.002	0.319	0.339	0.307	0.316	0.012
Track_1429	1429	NaN	NaN	6	0	0	0	0	0	1200.050	3360.140	4560.190	19.749	1429	615.780	311.816	0	0.017	0.024	0.009	0.016	0.007	0.791	1.071	0.496	0.830	0.184
Track_1430	1430	NaN	NaN	15	0	0	0	0	0	3360.140	3360.140	6720.280	4.334	1430	30.637	300.107	0	0.009	0.018	2.372E-4	0.010	0.005	0.814	1.237	0.470	0.828	0.215
Track_1431	1431	NaN	NaN	10	0	0	0	0	0	2160.090	3360.140	5520.230	10.374	1431	187.493	314.173	0	0.008	0.014	0.004	0.009	0.003	0.343	0.484	0.249	0.345	0.070
Track_1432	1432	NaN	NaN	5	0	0	0	0	0	960.040	3120.130	4080.170	7.387	1432	61.298	320.533	0	0.008	0.015	0.003	0.010	0.005	0.291	0.358	0.261	0.278	0.035
Track_1433	1433	NaN	NaN	15	0	0	0	0	0	3360.140	3360.140	6720.280	18.177	1433	31.349	321.764	0	0.010	0.021	0.003	0.010	0.006	0.890	1.228	0.260	0.978	0.267
Track_1434	1434	NaN	NaN	5	0	0	0	0	0	960.040	3120.130	4080.170	3.271	1434	39.867	323.636	0	0.006	0.007	0.004	0.007	0.001	1.041	1.299	0.583	1.184	0.276
Track_1435	1435	NaN	NaN	6	0	0	0	0	0	1200.050	2880.120	4080.170	3.690	1435	32.397	1.347	0	0.014	0.016	0.011	0.014	0.002	0.776	1.132	0.408	0.969	0.276
Track_1436	1436	NaN	NaN	11	0	0	0	0	0	2400.100	3120.130	5520.230	9.691	1436	182.030	1.474	0	0.009	0.029	0.000	0.007	0.010	0.557	0.857	0.252	0.547	0.161
Track_1437	1437	NaN	NaN	13	0	0	0	0	0	2880.120	3120.130	6000.250	18.284	1437	483.314	5.601	0	0.011	0.027	0.001	0.012	0.008	0.267	0.341	0.231	0.246	0.035
Track_1438	1438	NaN	NaN	39	0	0	0	0	0	9120.380	3120.130	12240.510	94.660	1438	540.377	8.948	0	0.012	0.025	0.002	0.011	0.006	0.806	1.548	0.300	0.714	0.358
Track_1439	1439	NaN	NaN	3	0	0	0	0	0	480.020	3360.140	3840.160	5.823	1439	356.545	0.951	0	0.013	0.015	0.012	0.015	0.002	1.109	1.655	0.482	1.190	0.482
Track_1440	1440	NaN	NaN	25	0	0	0	0	0	5760.240	3600.150	9360.390	55.618	1440	566.622	109.032	0	0.011	0.021	0.002	0.012	0.005	0.556	1.110	0.230	0.541	0.248
Track_1441	1441	NaN	NaN	10	0	0	0	0	0	2160.090	3600.150	5760.240	4.789	1441	302.254	102.537	0	0.006	0.015	0.002	0.005	0.004	0.655	1.433	0.294	0.578	0.361
Track_1442	1442	NaN	NaN	44	0	0	0	0	0	10320.430	3840.160	14160.590	41.480	1442	212.668	118.102	0	0.007	0.047	9.683E-4	0.006	0.007	0.788	1.373	0.284	0.811	0.263
Track_1443	1443	NaN	NaN	3	0	0	0	0	0	480.020	3840.160	4320.180	0.185	1443	448.630	115.889	0	0.005	0.005	0.005	0.005	6.019E-5	0.581	0.704	0.396	0.645	0.134
Track_1444	1444	NaN	NaN	22	0	0	0	0	0	5040.210	3600.150	8640.360	18.932	1444	263.075	120.696	0	0.008	0.017	0.003	0.007	0.004	0.756	1.083	0.472	0.820	0.186
Track_1445	1445	NaN	NaN	5	0	0	0	0	0	960.040	3600.150	4560.190	8.233	1445	117.607	118.147	0	0.012	0.030	0.002	0.009	0.013	0.278	0.329	0.243	0.250	0.038
Track_1446	1446	NaN	NaN	47	0	0	0	0	0	11040.460	3600.150	14640.610	58.010	1446	86.206	116.169	0	0.009	0.021	0.001	0.009	0.005	0.570	0.874	0.242	0.588	0.215
Track_1447	1447	NaN	NaN	4	0	0	0	0	0	720.030	3600.150	4320.180	5.298	1447	603.215	118.229	0	0.008	0.010	0.004	0.009	0.003	0.828	1.073	0.369	1.026	0.279
Track_1448	1448	NaN	NaN	5	0	0	0	0	0	960.040	3840.160	4800.200	5.648	1448	496.521	125.574	0	0.007	0.011	0.003	0.009	0.004	0.286	0.321	0.249	0.290	0.023
Track_1449	1449	NaN	NaN	13	0	0	0	0	0	2880.120	3600.150	6480.270	10.867	1449	190.482	128.624	0	0.006	0.012	0.003	0.006	0.003	0.700	0.997	0.254	0.734	0.225
Track_1450	1450	NaN	NaN	54	0	0	0	0	0	12720.530	3600.150	16320.680	53.593	1450	201.018	149.836	0	0.008	0.020	3.006E-4	0.009	0.004	0.720	1.103	0.246	0.731	0.183
Track_1451	1451	NaN	NaN	50	0	0	0	0	0	11760.490	3840.160	15600.650	114.630	1451	568.845	155.358	0	0.013	0.028	0.003	0.012	0.006	1.145	1.747	0.289	1.190	0.421
Track_1452	1452	NaN	NaN	4	0	0	0	0	0	720.030	3600.150	4320.180	5.650	1452	247.061	132.707	0	0.008	0.011	0.004	0.009	0.003	0.720	0.900	0.405	0.842	0.192
Track_1453	1453	NaN	NaN	73	0	0	0	0	0	17280.720	3600.150	20880.870	189.705	1453	536.284	187.346	0	0.014	0.033	0.002	0.015	0.006	0.767	1.315	0.270	0.716	0.267
Track_1454	1454	NaN	NaN	5	0	0	0	0	0	960.040	3840.160	4800.200	6.831	1454	250.941	150.789	0	0.007	0.016	7.466E-4	0.011	0.007	0.708	1.017	0.527	0.666	0.169
Track_1455	1455	NaN	NaN	78	0	0	0	0	0	18480.770	3600.150	22080.920	118.108	1455	340.945	196.307	0	0.010	0.030	8.028E-4	0.008	0.006	0.687	1.349	0.262	0.627	0.281
Track_1456	1456	NaN	NaN	14	0	0	0	0	0	3120.130	3840.160	6960.290	27.559	1456	494.169	149.536	0	0.016	0.058	0.003	0.010	0.016	0.325	0.423	0.234	0.329	0.071
Track_1457	1457	NaN	NaN	10	0	0	0	0	0	2160.090	3840.160	6000.250	24.887	1457	501.887	160.744	0	0.013	0.019	0.006	0.016	0.005	0.392	0.558	0.266	0.421	0.099
Track_1458	1458	NaN	NaN	16	0	0	0	0	0	3600.150	3600.150	7200.300	13.973	1458	241.316	164.309	0	0.008	0.021	8.976E-4	0.008	0.006	0.968	1.293	0.590	1.048	0.233
Track_1459	1459	NaN	NaN	12	0	0	0	0	0	2640.110	3600.150	6240.260	15.043	1459	230.831	166.892	0	0.007	0.026	0.002	0.005	0.007	0.943	1.303	0.491	1.072	0.269
Track_1460	1460	NaN	NaN	24	0	0	0	0	0	5520.230	3600.150	9120.380	32.141	1460	155.913	174.815	0	0.009	0.022	0.001	0.008	0.006	0.717	1.233	0.392	0.645	0.220
Track_1461	1461	NaN	NaN	5	0	0	0	0	0	960.040	3600.150	4560.190	8.313	1461	250.779	169.574	0	0.011	0.013	0.009	0.012	0.002	0.985	1.236	0.703	0.963	0.178
Track_1462	1462	NaN	NaN	30	0	0	0	0	0	6960.290	3840.160	10800.450	44.879	1462	222.830	187.966	0	0.011	0.054	0.001	0.009	0.010	0.907	1.238	0.258	0.990	0.263
Track_1463	1463	NaN	NaN	2	0	0	0	0	0	240.010	3840.160	4080.170	0.617	1463	611.837	171.714	0	0.003	0.003	0.003	0.003	NaN	0.465	0.472	0.458	0.472	0.007
Track_1464	1464	NaN	NaN	26	0	0	0	0	0	6000.250	3840.160	9840.410	33.306	1464	222.724	187.277	0	0.010	0.016	0.003	0.009	0.004	0.757	1.173	0.318	0.766	0.250
Track_1465	1465	NaN	NaN	30	0	0	0	0	0	6960.290	3840.160	10800.450	37.207	1465	181.927	195.558	0	0.011	0.021	0.003	0.012	0.005	0.592	1.076	0.234	0.549	0.242
Track_1466	1466	NaN	NaN	20	0	0	0	0	0	4560.190	3600.150	8160.340	22.802	1466	106.659	175.310	0	0.008	0.019	0.001	0.008	0.005	0.721	1.063	0.302	0.716	0.203
Track_1467	1467	NaN	NaN	11	0	0	0	0	0	2400.100	3600.150	6000.250	8.763	1467	118.942	176.444	0	0.008	0.013	0.004	0.008	0.003	0.617	0.836	0.325	0.653	0.145
Track_1468	1468	NaN	NaN	24	0	0	0	0	0	5520.230	3840.160	9360.390	34.214	1468	250.424	193.386	0	0.011	0.026	0.002	0.012	0.007	1.024	1.421	0.548	1.015	0.239
Track_1469	1469	NaN	NaN	11	0	0	0	0	0	2400.100	3840.160	6240.260	25.005	1469	184.895	196.948	0	0.015	0.038	0.006	0.011	0.011	0.611	0.802	0.320	0.685	0.155
Track_1470	1470	NaN	NaN	2	0	0	0	0	0	240.010	3840.160	4080.170	2.146	1470	52.122	190.764	0	0.009	0.009	0.009	0.009	NaN	0.468	0.480	0.457	0.480	0.012
Track_1471	1471	NaN	NaN	36	0	0	0	0	0	8400.350	3840.160	12240.510	51.025	1471	62.979	189.783	0	0.011	0.025	0.003	0.010	0.005	0.835	1.274	0.335	0.873	0.196
Track_1472	1472	NaN	NaN	2	0	0	0	0	0	240.010	3840.160	4080.170	2.889	1472	310.209	197.616	0	0.012	0.012	0.012	0.012	NaN	0.258	0.285	0.231	0.285	0.027
Track_1473	1473	NaN	NaN	2	0	0	0	0	0	240.010	3840.160	4080.170	1.046	1473	441.595	196.274	0	0.004	0.004	0.004	0.004	NaN	0.298	0.329	0.267	0.329	0.031
Track_1474	1474	NaN	NaN	28	0	0	0	0	0	6480.270	3600.150	10080.420	76.554	1474	517.783	209.207	0	0.016	0.043	0.001	0.015	0.009	0.445	0.848	0.275	0.425	0.152
Track_1475	1475	NaN	NaN	3	0	0	0	0	0	480.020	3600.150	4080.170	4.338	1475	259.468	212.153	0	0.010	0.017	0.003	0.017	0.010	0.378	0.469	0.272	0.392	0.081
Track_1476	1476	NaN	NaN	7	0	0	0	0	0	1440.060	3600.150	5040.210	4.755	1476	33.355	214.622	0	0.013	0.033	0.005	0.012	0.010	0.542	0.765	0.285	0.523	0.161
Track_1477	1477	NaN	NaN	13	0	0	0	0	0	2880.120	3600.150	6480.270	23.529	1477	39.504	215.818	0	0.014	0.024	0.004	0.014	0.006	1.076	1.478	0.367	1.180	0.340
Track_1478	1478	NaN	NaN	7	0	0	0	0	0	1440.060	3600.150	5040.210	9.390	1478	464.944	220.286	0	0.008	0.011	0.005	0.007	0.002	0.386	0.562	0.259	0.321	0.130
Track_1479	1479	NaN	NaN	24	0	0	0	0	0	5520.230	3840.160	9360.390	44.014	1479	296.056	244.103	0	0.012	0.046	0.003	0.008	0.010	0.428	0.718	0.235	0.461	0.124
Track_1480	1480	NaN	NaN	8	0	0	0	0	0	1680.070	3840.160	5520.230	4.735	1480	184.217	232.112	0	0.005	0.011	0.003	0.004	0.003	0.385	0.518	0.258	0.396	0.085
Track_1481	1481	NaN	NaN	9	0	0	0	0	0	1920.080	3600.150	5520.230	8.911	1481	442.631	237.990	0	0.010	0.025	7.807E-4	0.009	0.007	0.351	0.490	0.292	0.324	0.066
Track_1482	1482	NaN	NaN	12	0	0	0	0	0	2640.110	3840.160	6480.270	5.690	1482	326.413	247.206	0	0.014	0.041	0.002	0.007	0.013	0.292	0.394	0.245	0.269	0.047
Track_1483	1483	NaN	NaN	33	0	0	0	0	0	7680.320	3840.160	11520.480	44.321	1483	26.635	242.303	0	0.008	0.017	0.002	0.008	0.004	1.152	1.434	0.519	1.213	0.233
Track_1484	1484	NaN	NaN	44	0	0	0	0	0	10320.430	3600.150	13920.580	61.615	1484	322.595	278.468	0	0.009	0.050	6.788E-4	0.007	0.008	0.371	0.544	0.234	0.371	0.067
Track_1485	1485	NaN	NaN	33	0	0	0	0	0	7680.320	3840.160	11520.480	26.542	1485	54.124	262.148	0	0.008	0.027	0.001	0.006	0.006	0.753	1.184	0.255	0.789	0.235
Track_1486	1486	NaN	NaN	22	0	0	0	0	0	5040.210	3600.150	8640.360	11.841	1486	234.758	262.600	0	0.008	0.019	5.259E-4	0.008	0.005	1.407	1.612	1.016	1.446	0.138
Track_1487	1487	NaN	NaN	52	0	0	0	0	0	12240.510	3600.150	15840.660	57.006	1487	174.329	281.290	0	0.010	0.022	0.001	0.009	0.005	0.550	1.206	0.247	0.516	0.224
Track_1488	1488	NaN	NaN	50	0	0	0	0	0	11760.490	3600.150	15360.640	55.516	1488	186.961	286.773	0	0.011	0.035	3.506E-4	0.010	0.006	0.673	1.383	0.249	0.614	0.261
Track_1489	1489	NaN	NaN	23	0	0	0	0	0	5280.220	3840.160	9120.380	21.085	1489	40.265	279.582	0	0.007	0.021	0.001	0.007	0.004	0.696	1.085	0.344	0.679	0.193
Track_1490	1490	NaN	NaN	8	0	0	0	0	0	1680.070	3840.160	5520.230	11.186	1490	115.743	276.295	0	0.012	0.027	0.007	0.009	0.007	0.283	0.314	0.247	0.292	0.024
Track_1491	1491	NaN	NaN	2	0	0	0	0	0	240.010	3840.160	4080.170	6.402	1491	55.234	282.951	0	0.027	0.027	0.027	0.027	NaN	0.392	0.400	0.384	0.400	0.008
Track_1492	1492	NaN	NaN	4	0	0	0	0	0	720.030	3600.150	4320.180	2.578	1492	6.099	296.654	0	0.004	0.006	0.002	0.003	0.002	0.486	0.589	0.431	0.473	0.062
Track_1493	1493	NaN	NaN	7	0	0	0	0	0	1440.060	3600.150	5040.210	19.357	1493	599.509	302.935	0	0.014	0.025	0.009	0.014	0.006	0.338	0.379	0.305	0.330	0.029
Track_1494	1494	NaN	NaN	73	0	0	0	0	0	17280.720	3600.150	20880.870	126.809	1494	111.274	351.429	0	0.009	0.023	0.002	0.009	0.004	0.660	0.943	0.290	0.669	0.139
Track_1495	1495	NaN	NaN	63	0	0	0	0	0	14880.620	3600.150	18480.770	106.772	1495	45.090	331.632	0	0.010	0.019	0.002	0.010	0.004	1.179	1.686	0.247	1.333	0.403
Track_1496	1496	NaN	NaN	6	0	0	0	0	0	1200.050	2880.120	4080.170	18.876	1496	578.285	333.949	0	0.020	0.055	0.006	0.012	0.020	0.270	0.350	0.243	0.263	0.037
Track_1497	1497	NaN	NaN	4	0	0	0	0	0	720.030	3600.150	4320.180	1.009	1497	163.631	0.000	0	0.004	0.006	0.003	0.004	0.002	0.382	0.432	0.358	0.378	0.030
Track_1498	1498	NaN	NaN	2	0	0	0	0	0	240.010	3840.160	4080.170	3.432	1498	438.199	0.000	0	0.014	0.014	0.014	0.014	NaN	0.240	0.241	0.239	0.241	0.001
Track_1499	1499	NaN	NaN	5	0	0	0	0	0	960.040	3840.160	4800.200	8.166	1499	155.693	5.073	0	0.010	0.019	0.003	0.012	0.007	0.379	0.453	0.328	0.333	0.059
Track_1500	1500	NaN	NaN	24	0	0	0	0	0	5520.230	3840.160	9360.390	35.486	1500	49.531	5.062	0	0.008	0.019	6.680E-4	0.008	0.005	1.141	1.402	0.337	1.182	0.235
Track_1501	1501	NaN	NaN	40	0	0	0	0	0	9360.390	3600.150	12960.540	23.109	1501	243.936	32.269	0	0.007	0.022	0.001	0.006	0.004	0.684	0.953	0.279	0.740	0.197
Track_1502	1502	NaN	NaN	4	0	0	0	0	0	720.030	3840.160	4560.190	3.188	1502	30.147	23.236	0	0.008	0.012	0.004	0.007	0.004	0.388	0.569	0.303	0.344	0.106
Track_1503	1503	NaN	NaN	92	0	0	0	0	0	21840.910	3600.150	25441.060	208.693	1503	456.562	31.889	0	0.013	0.057	0.001	0.012	0.009	0.686	1.442	0.255	0.689	0.315
Track_1504	1504	NaN	NaN	4	0	0	0	0	0	720.030	3840.160	4560.190	3.590	1504	417.580	27.887	0	0.007	0.010	0.005	0.007	0.003	0.244	0.255	0.233	0.252	0.010
Track_1505	1505	NaN	NaN	3	0	0	0	0	0	480.020	3600.150	4080.170	2.591	1505	273.058	29.069	0	0.006	0.011	0.002	0.011	0.006	0.406	0.435	0.365	0.417	0.030
Track_1506	1506	NaN	NaN	7	0	0	0	0	0	1440.060	3600.150	5040.210	9.287	1506	481.928	31.894	0	0.008	0.012	0.004	0.009	0.004	0.243	0.257	0.235	0.241	0.008
Track_1507	1507	NaN	NaN	4	0	0	0	0	0	720.030	3600.150	4320.180	0.546	1507	142.348	41.108	0	0.006	0.009	0.002	0.007	0.004	0.278	0.331	0.242	0.284	0.034
Track_1508	1508	NaN	NaN	3	0	0	0	0	0	480.020	3840.160	4320.180	3.306	1508	32.017	37.549	0	0.007	0.010	0.005	0.010	0.004	0.317	0.336	0.293	0.322	0.018
Track_1509	1509	NaN	NaN	6	0	0	0	0	0	1200.050	3600.150	4800.200	1.199	1509	327.944	46.041	0	0.012	0.018	0.005	0.011	0.006	0.436	0.543	0.250	0.497	0.100
Track_1510	1510	NaN	NaN	5	0	0	0	0	0	960.040	3600.150	4560.190	4.625	1510	0.803	44.391	0	0.006	0.017	8.412E-4	0.003	0.007	0.481	0.579	0.318	0.539	0.104
Track_1511	1511	NaN	NaN	6	0	0	0	0	0	1200.050	3840.160	5040.210	12.733	1511	397.850	50.254	0	0.011	0.014	0.008	0.011	0.002	0.306	0.326	0.282	0.316	0.016
Track_1512	1512	NaN	NaN	4	0	0	0	0	0	720.030	3600.150	4320.180	5.919	1512	167.719	48.335	0	0.010	0.022	0.002	0.007	0.011	0.284	0.347	0.247	0.285	0.039
Track_1513	1513	NaN	NaN	74	0	0	0	0	0	17520.730	3600.150	21120.880	59.658	1513	192.456	76.081	0	0.008	0.025	1.642E-4	0.008	0.005	0.854	1.445	0.275	0.850	0.236
Track_1514	1514	NaN	NaN	6	0	0	0	0	0	1200.050	3600.150	4800.200	11.392	1514	307.304	52.572	0	0.019	0.033	0.004	0.015	0.013	0.370	0.490	0.267	0.396	0.083
Track_1515	1515	NaN	NaN	4	0	0	0	0	0	720.030	3600.150	4320.180	4.135	1515	199.997	52.070	0	0.006	0.009	0.003	0.005	0.003	0.394	0.561	0.300	0.365	0.099
Track_1516	1516	NaN	NaN	33	0	0	0	0	0	7680.320	3600.150	11280.470	55.253	1516	594.254	50.059	0	0.011	0.032	0.001	0.011	0.007	1.150	1.660	0.261	1.220	0.367
Track_1517	1517	NaN	NaN	16	0	0	0	0	0	3600.150	3600.150	7200.300	24.422	1517	52.320	67.814	0	0.009	0.018	0.002	0.007	0.005	0.509	0.593	0.429	0.500	0.050
Track_1518	1518	NaN	NaN	31	0	0	0	0	0	7200.300	3600.150	10800.450	11.951	1518	592.587	53.887	0	0.014	0.028	0.005	0.013	0.007	0.970	1.396	0.246	1.008	0.318
Track_1519	1519	NaN	NaN	3	0	0	0	0	0	480.020	3600.150	4080.170	0.866	1519	191.956	66.925	0	0.005	0.007	0.003	0.007	0.003	0.390	0.448	0.306	0.416	0.061
Track_1520	1520	NaN	NaN	17	0	0	0	0	0	3840.160	3840.160	7680.320	23.445	1520	88.478	77.107	0	0.009	0.015	5.393E-4	0.008	0.004	0.355	0.567	0.249	0.332	0.086
Track_1521	1521	NaN	NaN	41	0	0	0	0	0	9600.400	3600.150	13200.550	23.081	1521	262.699	81.542	0	0.008	0.018	0.002	0.008	0.004	1.037	1.467	0.276	1.211	0.357
Track_1522	1522	NaN	NaN	88	0	0	0	0	0	20880.870	3600.150	24481.020	63.832	1522	209.881	115.228	0	0.009	0.034	3.974E-4	0.008	0.006	0.807	1.471	0.238	0.810	0.308
Track_1523	1523	NaN	NaN	10	0	0	0	0	0	2160.090	3840.160	6000.250	28.634	1523	530.558	68.296	0	0.018	0.026	0.010	0.019	0.005	0.624	1.202	0.395	0.598	0.222
Track_1524	1524	NaN	NaN	17	0	0	0	0	0	3840.160	3840.160	7680.320	21.140	1524	610.668	91.305	0	0.009	0.026	0.000	0.009	0.007	0.959	1.380	0.509	0.910	0.210
Track_1525	1525	NaN	NaN	8	0	0	0	0	0	1680.070	4320.180	6000.250	10.333	1525	566.087	184.214	0	0.010	0.016	0.003	0.009	0.005	0.399	0.482	0.328	0.400	0.047
Track_1526	1526	NaN	NaN	13	0	0	0	0	0	2880.120	4320.180	7200.300	14.485	1526	290.653	187.752	0	0.007	0.015	7.750E-4	0.006	0.004	0.652	0.925	0.336	0.654	0.184
Track_1527	1527	NaN	NaN	4	0	0	0	0	0	720.030	4320.180	5040.210	1.136	1527	164.932	185.490	0	0.009	0.014	0.002	0.011	0.006	0.599	0.703	0.486	0.624	0.078
Track_1528	1528	NaN	NaN	27	0	0	0	0	0	6240.260	4080.170	10320.430	46.950	1528	362.559	204.761	0	0.010	0.019	0.003	0.010	0.004	0.576	1.009	0.242	0.563	0.215
Track_1529	1529	NaN	NaN	4	0	0	0	0	0	720.030	4320.180	5040.210	1.532	1529	411.277	187.737	0	0.012	0.017	0.007	0.012	0.005	0.392	0.539	0.272	0.475	0.117
Track_1530	1530	NaN	NaN	20	0	0	0	0	0	4560.190	4080.170	8640.360	81.290	1530	585.463	211.790	0	0.019	0.029	8.892E-4	0.021	0.008	0.684	1.038	0.274	0.758	0.234
Track_1531	1531	NaN	NaN	7	0	0	0	0	0	1440.060	4320.180	5760.240	6.407	1531	92.848	188.611	0	0.008	0.014	0.004	0.007	0.004	0.407	0.534	0.297	0.403	0.065
Track_1532	1532	NaN	NaN	75	0	0	0	0	0	17760.740	3600.150	21360.890	129.628	1532	84.245	212.415	0	0.012	0.041	0.003	0.011	0.006	0.738	1.152	0.300	0.753	0.174
Track_1533	1533	NaN	NaN	27	0	0	0	0	0	6240.260	4080.170	10320.430	37.722	1533	232.755	210.328	0	0.012	0.022	0.003	0.012	0.005	1.044	1.408	0.692	1.031	0.182
Track_1534	1534	NaN	NaN	3	0	0	0	0	0	480.020	4080.170	4560.190	1.257	1534	451.114	195.227	0	0.009	0.010	0.007	0.010	0.002	0.450	0.580	0.252	0.518	0.142
Track_1535	1535	NaN	NaN	35	0	0	0	0	0	8160.340	4080.170	12240.510	48.158	1535	157.298	212.757	0	0.009	0.026	0.002	0.008	0.005	0.817	1.070	0.316	0.864	0.169
Track_1536	1536	NaN	NaN	4	0	0	0	0	0	720.030	4320.180	5040.210	4.943	1536	427.067	200.941	0	0.032	0.048	0.017	0.032	0.016	0.245	0.267	0.233	0.241	0.013
Track_1537	1537	NaN	NaN	49	0	0	0	0	0	11520.480	4320.180	15840.660	74.834	1537	130.195	222.268	0	0.010	0.027	0.003	0.009	0.005	0.733	0.973	0.241	0.751	0.138
Track_1538	1538	NaN	NaN	21	0	0	0	0	0	4800.200	4080.170	8880.370	35.853	1538	580.761	227.395	0	0.013	0.033	0.002	0.012	0.007	0.585	1.302	0.238	0.455	0.322
Track_1539	1539	NaN	NaN	5	0	0	0	0	0	960.040	4320.180	5280.220	7.911	1539	236.633	220.295	0	0.009	0.014	0.006	0.008	0.004	0.968	1.169	0.504	1.020	0.243
Track_1540	1540	NaN	NaN	5	0	0	0	0	0	960.040	4080.170	5040.210	11.330	1540	591.263	226.047	0	0.025	0.032	0.019	0.025	0.006	0.902	1.399	0.251	1.206	0.488
Track_1541	1541	NaN	NaN	11	0	0	0	0	0	2400.100	4320.180	6720.280	24.862	1541	211.446	235.965	0	0.012	0.030	0.003	0.008	0.009	0.913	1.305	0.536	0.900	0.218
Track_1542	1542	NaN	NaN	4	0	0	0	0	0	720.030	4080.170	4800.200	5.180	1542	2.033	226.417	0	0.018	0.019	0.015	0.019	0.003	0.338	0.375	0.296	0.347	0.028
Track_1543	1543	NaN	NaN	2	0	0	0	0	0	240.010	4320.180	4560.190	0.461	1543	446.901	226.703	0	0.002	0.002	0.002	0.002	NaN	0.243	0.246	0.240	0.246	0.003
Track_1544	1544	NaN	NaN	15	0	0	0	0	0	3360.140	4080.170	7440.310	15.736	1544	338.640	236.464	0	0.013	0.052	0.002	0.007	0.015	0.318	0.368	0.241	0.321	0.044
Track_1545	1545	NaN	NaN	7	0	0	0	0	0	1440.060	4320.180	5760.240	6.754	1545	86.090	232.088	0	0.008	0.013	0.004	0.008	0.004	0.550	0.684	0.390	0.580	0.094
Track_1546	1546	NaN	NaN	11	0	0	0	0	0	2400.100	4320.180	6720.280	12.043	1546	290.251	239.195	0	0.008	0.016	0.003	0.008	0.004	0.468	0.689	0.325	0.401	0.118
Track_1547	1547	NaN	NaN	42	0	0	0	0	0	9840.410	4080.170	13920.580	46.071	1547	14.472	244.239	0	0.009	0.019	8.412E-4	0.008	0.006	0.917	1.648	0.318	0.914	0.347
Track_1548	1548	NaN	NaN	11	0	0	0	0	0	2400.100	4080.170	6480.270	7.785	1548	32.718	238.492	0	0.008	0.014	0.004	0.009	0.003	0.585	1.009	0.387	0.465	0.218
Track_1549	1549	NaN	NaN	3	0	0	0	0	0	480.020	4080.170	4560.190	3.109	1549	219.729	248.844	0	0.009	0.011	0.006	0.011	0.004	0.674	0.814	0.445	0.762	0.163
Track_1550	1550	NaN	NaN	53	0	0	0	0	0	12480.520	4080.170	16560.690	63.365	1550	133.107	268.195	0	0.010	0.021	0.001	0.010	0.005	0.570	0.858	0.232	0.550	0.128
Track_1551	1551	NaN	NaN	4	0	0	0	0	0	720.030	4320.180	5040.210	1.631	1551	308.663	253.827	0	0.009	0.012	0.007	0.008	0.003	0.241	0.250	0.230	0.244	0.007
Track_1552	1552	NaN	NaN	8	0	0	0	0	0	1680.070	4080.170	5760.240	11.008	1552	73.629	262.179	0	0.018	0.033	0.004	0.017	0.010	0.382	0.509	0.246	0.386	0.090
Track_1553	1553	NaN	NaN	20	0	0	0	0	0	4560.190	4320.180	8880.370	9.716	1553	137.575	268.847	0	0.010	0.020	0.001	0.008	0.005	0.455	0.732	0.237	0.460	0.162
Track_1554	1554	NaN	NaN	23	0	0	0	0	0	5280.220	4080.170	9360.390	26.044	1554	7.686	270.839	0	0.009	0.020	0.002	0.009	0.006	1.011	1.530	0.313	1.279	0.430
Track_1555	1555	NaN	NaN	3	0	0	0	0	0	480.020	4320.180	4800.200	5.866	1555	305.987	267.308	0	0.013	0.014	0.012	0.014	0.002	0.258	0.261	0.256	0.258	0.002
Track_1556	1556	NaN	NaN	4	0	0	0	0	0	720.030	4320.180	5040.210	11.545	1556	555.074	263.620	0	0.021	0.055	0.003	0.005	0.029	0.264	0.335	0.232	0.249	0.041
Track_1557	1557	NaN	NaN	21	0	0	0	0	0	4800.200	4080.170	8880.370	25.088	1557	233.645	267.552	0	0.013	0.028	0.006	0.013	0.006	0.868	1.594	0.248	0.844	0.495
Track_1558	1558	NaN	NaN	20	0	0	0	0	0	4560.190	4320.180	8880.370	27.608	1558	9.107	286.191	0	0.009	0.020	0.002	0.008	0.005	0.730	0.910	0.446	0.749	0.128
Track_1559	1559	NaN	NaN	8	0	0	0	0	0	1680.070	4080.170	5760.240	5.616	1559	90.781	296.061	0	0.009	0.012	0.004	0.010	0.003	0.357	0.562	0.267	0.355	0.097
Track_1560	1560	NaN	NaN	2	0	0	0	0	0	240.010	4320.180	4560.190	1.769	1560	580.484	303.573	0	0.007	0.007	0.007	0.007	NaN	0.235	0.235	0.235	0.235	2.525E-4
Track_1561	1561	NaN	NaN	19	0	0	0	0	0	4320.180	4080.170	8400.350	8.975	1561	48.102	296.686	0	0.010	0.021	0.003	0.010	0.005	0.970	1.527	0.458	0.909	0.329
Track_1562	1562	NaN	NaN	14	0	0	0	0	0	3120.130	4080.170	7200.300	18.474	1562	561.488	342.240	0	0.008	0.016	0.003	0.008	0.004	0.262	0.300	0.231	0.268	0.019
Track_1563	1563	NaN	NaN	14	0	0	0	0	0	3120.130	4080.170	7200.300	44.812	1563	49.368	360.950	0	0.015	0.029	0.005	0.013	0.007	0.531	1.050	0.267	0.478	0.241
Track_1564	1564	NaN	NaN	2	0	0	0	0	0	240.010	4320.180	4560.190	3.634	1564	277.597	0.000	0	0.015	0.015	0.015	0.015	NaN	0.299	0.305	0.293	0.305	0.006
Track_1565	1565	NaN	NaN	6	0	0	0	0	0	1200.050	3600.150	4800.200	0.202	1565	608.425	0.000	0	0.014	0.035	0.008	0.009	0.012	0.341	0.567	0.255	0.302	0.107
Track_1566	1566	NaN	NaN	68	0	0	0	0	0	16080.670	4080.170	20160.840	39.421	1566	282.898	5.617	0	0.008	0.034	0.000	0.007	0.006	0.811	1.377	0.267	0.816	0.286
Track_1567	1567	NaN	NaN	23	0	0	0	0	0	5280.220	4080.170	9360.390	42.198	1567	595.263	7.134	0	0.011	0.016	0.003	0.012	0.004	0.634	1.042	0.326	0.589	0.199
Track_1568	1568	NaN	NaN	20	0	0	0	0	0	4560.190	4320.180	8880.370	12.402	1568	265.464	11.157	0	0.007	0.015	0.002	0.006	0.004	1.054	1.368	0.725	1.060	0.196
Track_1569	1569	NaN	NaN	14	0	0	0	0	0	3120.130	4080.170	7200.300	27.606	1569	607.821	16.471	0	0.010	0.015	0.000	0.011	0.005	0.757	1.270	0.305	0.822	0.335
Track_1570	1570	NaN	NaN	2	0	0	0	0	0	240.010	4320.180	4560.190	1.493	1570	82.267	20.973	0	0.006	0.006	0.006	0.006	NaN	0.291	0.306	0.275	0.306	0.015
Track_1571	1571	NaN	NaN	4	0	0	0	0	0	720.030	4320.180	5040.210	7.939	1571	39.834	26.335	0	0.011	0.020	4.528E-4	0.014	0.010	0.335	0.392	0.271	0.362	0.046
Track_1572	1572	NaN	NaN	23	0	0	0	0	0	5280.220	4080.170	9360.390	35.905	1572	14.951	25.245	0	0.008	0.022	8.412E-4	0.008	0.005	0.761	1.045	0.367	0.744	0.167
Track_1573	1573	NaN	NaN	23	0	0	0	0	0	5280.220	4320.180	9600.400	21.116	1573	604.496	28.842	0	0.013	0.054	0.003	0.013	0.010	0.656	1.717	0.328	0.579	0.297
Track_1574	1574	NaN	NaN	20	0	0	0	0	0	4560.190	4320.180	8880.370	31.628	1574	92.761	19.034	0	0.013	0.045	0.003	0.011	0.009	0.428	0.651	0.255	0.447	0.112
Track_1575	1575	NaN	NaN	28	0	0	0	0	0	6480.270	4320.180	10800.450	36.389	1575	603.432	38.482	0	0.008	0.017	8.412E-4	0.006	0.005	1.005	1.486	0.270	1.138	0.325
Track_1576	1576	NaN	NaN	32	0	0	0	0	0	7440.310	4080.170	11520.480	19.682	1576	245.415	52.204	0	0.006	0.021	0.001	0.006	0.004	0.862	1.264	0.255	0.942	0.259
Track_1577	1577	NaN	NaN	20	0	0	0	0	0	4560.190	4320.180	8880.370	33.572	1577	425.773	47.992	0	0.012	0.021	0.002	0.011	0.005	0.260	0.391	0.233	0.246	0.041
Track_1578	1578	NaN	NaN	9	0	0	0	0	0	1920.080	4320.180	6240.260	11.975	1578	144.899	51.013	0	0.015	0.034	0.001	0.017	0.013	0.271	0.328	0.233	0.264	0.033
Track_1579	1579	NaN	NaN	5	0	0	0	0	0	960.040	4080.170	5040.210	8.124	1579	1.311	53.895	0	0.011	0.028	8.412E-4	0.010	0.012	0.526	1.026	0.274	0.396	0.271
Track_1580	1580	NaN	NaN	13	0	0	0	0	0	2880.120	4320.180	7200.300	4.769	1580	363.024	61.461	0	0.008	0.015	0.002	0.009	0.004	0.259	0.322	0.239	0.251	0.022
Track_1581	1581	NaN	NaN	56	0	0	0	0	0	13200.550	4080.170	17280.720	117.863	1581	574.001	87.884	0	0.014	0.033	8.412E-4	0.014	0.007	0.842	1.345	0.264	0.870	0.330
Track_1582	1582	NaN	NaN	2	0	0	0	0	0	240.010	4320.180	4560.190	0.842	1582	307.980	71.029	0	0.004	0.004	0.004	0.004	NaN	0.343	0.362	0.324	0.362	0.019
Track_1583	1583	NaN	NaN	86	0	0	0	0	0	20400.850	4080.170	24481.020	74.283	1583	284.757	103.443	0	0.010	0.058	9.200E-4	0.008	0.010	0.571	1.193	0.234	0.494	0.269
Track_1584	1584	NaN	NaN	44	0	0	0	0	0	10320.430	4320.180	14640.610	55.666	1584	310.033	88.453	0	0.009	0.054	7.608E-4	0.007	0.009	0.479	0.959	0.243	0.413	0.196
Track_1585	1585	NaN	NaN	22	0	0	0	0	0	5040.210	4320.180	9360.390	16.711	1585	231.446	81.734	0	0.006	0.012	0.001	0.006	0.003	0.843	1.327	0.455	0.836	0.208
Track_1586	1586	NaN	NaN	60	0	0	0	0	0	14160.590	4080.170	18240.760	125.510	1586	556.031	107.224	0	0.011	0.024	0.001	0.011	0.005	0.552	1.110	0.232	0.579	0.229
Track_1587	1587	NaN	NaN	10	0	0	0	0	0	2160.090	4080.170	6240.260	20.398	1587	438.954	93.933	0	0.014	0.032	0.002	0.011	0.010	0.663	1.073	0.231	0.763	0.298
Track_1588	1588	NaN	NaN	3	0	0	0	0	0	480.020	4320.180	4800.200	2.189	1588	33.648	92.977	0	0.005	0.007	0.002	0.007	0.003	0.245	0.257	0.233	0.245	0.010
Track_1589	1589	NaN	NaN	2	0	0	0	0	0	240.010	4320.180	4560.190	3.156	1589	336.095	97.069	0	0.013	0.013	0.013	0.013	NaN	0.273	0.297	0.250	0.297	0.023
Track_1590	1590	NaN	NaN	57	0	0	0	0	0	13440.560	4320.180	17760.740	137.149	1590	425.612	131.541	0	0.014	0.046	0.002	0.014	0.007	0.686	1.459	0.236	0.613	0.397
Track_1591	1591	NaN	NaN	32	0	0	0	0	0	7440.310	4320.180	11760.490	41.571	1591	428.916	123.927	0	0.009	0.030	0.002	0.008	0.006	0.606	1.139	0.324	0.562	0.227
Track_1592	1592	NaN	NaN	2	0	0	0	0	0	240.010	4320.180	4560.190	1.364	1592	23.386	111.696	0	0.006	0.006	0.006	0.006	NaN	0.243	0.253	0.232	0.253	0.011
Track_1593	1593	NaN	NaN	38	0	0	0	0	0	8880.370	4320.180	13200.550	41.065	1593	172.417	129.657	0	0.008	0.021	0.002	0.007	0.004	0.574	0.860	0.297	0.546	0.132
Track_1594	1594	NaN	NaN	3	0	0	0	0	0	480.020	4080.170	4560.190	1.934	1594	481.087	130.373	0	0.010	0.012	0.008	0.012	0.003	0.323	0.390	0.239	0.339	0.063
Track_1595	1595	NaN	NaN	66	0	0	0	0	0	15600.650	4320.180	19920.830	144.529	1595	291.220	189.517	0	0.011	0.045	9.928E-4	0.010	0.008	0.848	1.410	0.242	0.891	0.284
Track_1596	1596	NaN	NaN	3	0	0	0	0	0	480.020	4320.180	4800.200	5.361	1596	9.538	135.197	0	0.018	0.021	0.016	0.021	0.003	0.248	0.258	0.242	0.244	0.007
Track_1597	1597	NaN	NaN	3	0	0	0	0	0	480.020	4320.180	4800.200	5.578	1597	112.568	138.018	0	0.012	0.016	0.009	0.016	0.005	0.426	0.536	0.371	0.371	0.078
Track_1598	1598	NaN	NaN	62	0	0	0	0	0	14640.610	4080.170	18720.780	85.133	1598	222.754	174.610	0	0.010	0.030	0.003	0.010	0.005	1.162	1.695	0.352	1.220	0.349
Track_1599	1599	NaN	NaN	3	0	0	0	0	0	480.020	4080.170	4560.190	0.666	1599	306.714	141.928	0	0.004	0.006	0.003	0.006	0.002	0.316	0.354	0.276	0.317	0.032
Track_1600	1600	NaN	NaN	68	0	0	0	0	0	16080.670	4080.170	20160.840	93.380	1600	178.983	176.402	0	0.010	0.061	0.001	0.008	0.008	0.734	1.171	0.294	0.766	0.173
Track_1601	1601	NaN	NaN	2	0	0	0	0	0	240.010	4320.180	4560.190	2.236	1601	55.031	152.334	0	0.009	0.009	0.009	0.009	NaN	0.316	0.388	0.244	0.388	0.072
Track_1602	1602	NaN	NaN	2	0	0	0	0	0	240.010	4320.180	4560.190	3.007	1602	491.908	151.874	0	0.013	0.013	0.013	0.013	NaN	0.274	0.286	0.262	0.286	0.012
Track_1603	1603	NaN	NaN	3	0	0	0	0	0	480.020	4320.180	4800.200	3.793	1603	135.094	154.261	0	0.010	0.010	0.010	0.010	3.801E-5	0.420	0.632	0.271	0.357	0.154
Track_1604	1604	NaN	NaN	39	0	0	0	0	0	9120.380	4320.180	13440.560	30.559	1604	207.488	163.690	0	0.010	0.031	0.002	0.009	0.006	0.820	1.256	0.294	0.808	0.231
Track_1605	1605	NaN	NaN	10	0	0	0	0	0	2160.090	4320.180	6480.270	14.380	1605	360.324	154.002	0	0.011	0.047	9.878E-4	0.006	0.014	0.331	0.411	0.232	0.353	0.059
Track_1606	1606	NaN	NaN	22	0	0	0	0	0	5040.210	4320.180	9360.390	26.681	1606	12.948	158.243	0	0.009	0.024	0.000	0.006	0.007	0.872	1.170	0.418	0.904	0.199
Track_1607	1607	NaN	NaN	14	0	0	0	0	0	3120.130	4320.180	7440.310	17.493	1607	204.116	170.978	0	0.009	0.019	0.002	0.008	0.005	0.693	0.941	0.466	0.740	0.149
Track_1608	1608	NaN	NaN	3	0	0	0	0	0	480.020	4320.180	4800.200	5.576	1608	16.164	170.215	0	0.012	0.018	0.005	0.018	0.009	0.450	0.499	0.415	0.435	0.036
Track_1609	1609	NaN	NaN	55	0	0	0	0	0	12960.540	4080.170	17040.710	39.530	1609	139.788	180.479	0	0.008	0.059	0.001	0.007	0.008	0.488	1.166	0.242	0.422	0.201
Track_1610	1610	NaN	NaN	7	0	0	0	0	0	1440.060	4080.170	5520.230	13.339	1610	612.250	172.198	0	0.010	0.016	0.005	0.013	0.004	0.875	1.097	0.596	0.900	0.155
Track_1611	1611	NaN	NaN	3	0	0	0	0	0	480.020	4320.180	4800.200	1.882	1611	321.410	171.279	0	0.005	0.007	0.003	0.007	0.003	0.369	0.432	0.252	0.421	0.082
Track_1612	1612	NaN	NaN	2	0	0	0	0	0	240.010	3120.130	3360.140	2.940	1612	58.657	319.664	0	0.012	0.012	0.012	0.012	NaN	0.253	0.261	0.245	0.261	0.008
Track_1613	1613	NaN	NaN	3	0	0	0	0	0	480.020	2880.120	3360.140	0.000	1613	228.134	0.000	0	0.000	0.000	0.000	0.000	0.000	0.423	0.504	0.356	0.409	0.061
Track_1614	1614	NaN	NaN	3	0	0	0	0	0	480.020	2880.120	3360.140	1.009	1614	302.295	0.000	0	0.003	0.005	8.412E-4	0.005	0.003	0.484	0.715	0.307	0.431	0.171
Track_1615	1615	NaN	NaN	2	0	0	0	0	0	240.010	3120.130	3360.140	2.467	1615	556.417	49.984	0	0.010	0.010	0.010	0.010	NaN	0.324	0.362	0.287	0.362	0.037
Track_1616	1616	NaN	NaN	3	0	0	0	0	0	480.020	2880.120	3360.140	3.632	1616	33.586	80.588	0	0.009	0.012	0.006	0.012	0.004	0.250	0.255	0.243	0.253	0.005
Track_1617	1617	NaN	NaN	3	0	0	0	0	0	480.020	2880.120	3360.140	5.710	1617	165.598	94.340	0	0.014	0.014	0.013	0.014	4.078E-4	0.416	0.491	0.304	0.454	0.081
Track_1618	1618	NaN	NaN	3	0	0	0	0	0	480.020	2880.120	3360.140	3.550	1618	485.061	115.935	0	0.007	0.008	0.007	0.008	2.836E-4	0.332	0.344	0.322	0.332	0.009
Track_1619	1619	NaN	NaN	3	0	0	0	0	0	480.020	2880.120	3360.140	5.043	1619	5.654	124.479	0	0.011	0.011	0.011	0.011	1.707E-5	0.348	0.446	0.245	0.354	0.082
Track_1620	1620	NaN	NaN	3	0	0	0	0	0	480.020	2880.120	3360.140	1.211	1620	618.385	130.084	0	0.008	0.011	0.006	0.011	0.004	0.736	1.464	0.269	0.475	0.521
Track_1621	1621	NaN	NaN	2	0	0	0	0	0	240.010	3120.130	3360.140	2.772	1621	105.621	197.686	0	0.012	0.012	0.012	0.012	NaN	0.264	0.273	0.255	0.273	0.009
Track_1622	1622	NaN	NaN	2	0	0	0	0	0	240.010	4080.170	4320.180	1.009	1622	332.410	0.000	0	0.004	0.004	0.004	0.004	NaN	0.610	0.621	0.599	0.621	0.011
Track_1623	1623	NaN	NaN	2	0	0	0	0	0	240.010	4080.170	4320.180	0.803	1623	183.285	43.304	0	0.003	0.003	0.003	0.003	NaN	0.448	0.576	0.319	0.576	0.128
Track_1624	1624	NaN	NaN	2	0	0	0	0	0	240.010	4080.170	4320.180	3.420	1624	101.816	75.707	0	0.014	0.014	0.014	0.014	NaN	0.265	0.281	0.249	0.281	0.016
Track_1625	1625	NaN	NaN	2	0	0	0	0	0	240.010	4080.170	4320.180	0.754	1625	126.807	123.496	0	0.003	0.003	0.003	0.003	NaN	0.397	0.419	0.376	0.419	0.022
Track_1626	1626	NaN	NaN	2	0	0	0	0	0	240.010	4080.170	4320.180	2.679	1626	453.565	130.647	0	0.011	0.011	0.011	0.011	NaN	0.325	0.344	0.307	0.344	0.018
Track_1627	1627	NaN	NaN	2	0	0	0	0	0	240.010	4080.170	4320.180	1.937	1627	328.163	133.565	0	0.008	0.008	0.008	0.008	NaN	0.708	0.889	0.526	0.889	0.182
Track_1628	1628	NaN	NaN	2	0	0	0	0	0	240.010	4080.170	4320.180	1.389	1628	338.799	191.278	0	0.006	0.006	0.006	0.006	NaN	0.248	0.259	0.238	0.259	0.011
Track_1629	1629	NaN	NaN	2	0	0	0	0	0	240.010	4080.170	4320.180	1.805	1629	462.495	198.988	0	0.008	0.008	0.008	0.008	NaN	0.261	0.281	0.241	0.281	0.020
Track_1630	1630	NaN	NaN	2	0	0	0	0	0	240.010	4080.170	4320.180	1.067	1630	355.068	217.250	0	0.004	0.004	0.004	0.004	NaN	0.266	0.297	0.235	0.297	0.031
Track_1631	1631	NaN	NaN	22	0	0	0	0	0	5040.210	4080.170	9120.380	8.315	1631	106.541	229.364	0	0.013	0.047	0.001	0.010	0.010	0.523	0.802	0.244	0.593	0.186
Track_1632	1632	NaN	NaN	2	0	0	0	0	0	240.010	4080.170	4320.180	1.364	1632	54.425	230.077	0	0.006	0.006	0.006	0.006	NaN	0.376	0.417	0.335	0.417	0.041
Track_1633	1633	NaN	NaN	2	0	0	0	0	0	240.010	4080.170	4320.180	2.625	1633	618.385	236.109	0	0.011	0.011	0.011	0.011	NaN	0.318	0.399	0.237	0.399	0.081
Track_1634	1634	NaN	NaN	2	0	0	0	0	0	240.010	4080.170	4320.180	2.324	1634	617.274	266.632	0	0.010	0.010	0.010	0.010	NaN	0.771	0.911	0.631	0.911	0.140
Track_1635	1635	NaN	NaN	2	0	0	0	0	0	240.010	4080.170	4320.180	4.056	1635	112.925	289.768	0	0.017	0.017	0.017	0.017	NaN	0.264	0.281	0.247	0.281	0.017
Track_1636	1636	NaN	NaN	10	0	0	0	0	0	2160.090	4080.170	6240.260	19.390	1636	209.849	294.810	0	0.017	0.045	0.003	0.016	0.014	0.363	0.588	0.233	0.316	0.130
Track_1637	1637	NaN	NaN	4	0	0	0	0	0	720.030	4800.200	5520.230	5.047	1637	32.353	0.000	0	0.007	0.008	0.006	0.007	0.001	0.432	0.513	0.337	0.506	0.079
Track_1638	1638	NaN	NaN	4	0	0	0	0	0	720.030	4560.190	5280.220	10.498	1638	492.508	0.000	0	0.015	0.023	0.007	0.014	0.008	0.403	0.499	0.345	0.421	0.063
Track_1639	1639	NaN	NaN	37	0	0	0	0	0	8640.360	4800.200	13440.560	38.640	1639	604.942	15.941	0	0.014	0.060	9.627E-4	0.012	0.011	0.863	1.406	0.274	0.920	0.392
Track_1640	1640	NaN	NaN	58	0	0	0	0	0	13680.570	4800.200	18480.770	85.917	1640	96.897	9.364	0	0.009	0.023	0.000	0.009	0.005	0.726	1.246	0.343	0.714	0.251
Track_1641	1641	NaN	NaN	39	0	0	0	0	0	9120.380	4560.190	13680.570	55.333	1641	19.470	15.984	0	0.009	0.023	0.000	0.009	0.005	0.645	1.446	0.235	0.618	0.231
Track_1642	1642	NaN	NaN	29	0	0	0	0	0	6720.280	4560.190	11280.470	29.505	1642	295.907	17.275	0	0.008	0.022	9.314E-4	0.008	0.005	0.871	1.221	0.237	0.925	0.264
Track_1643	1643	NaN	NaN	14	0	0	0	0	0	3120.130	4800.200	7920.330	37.364	1643	521.498	20.903	0	0.013	0.021	0.004	0.011	0.005	0.528	1.020	0.244	0.519	0.255
Track_1644	1644	NaN	NaN	10	0	0	0	0	0	2160.090	4560.190	6720.280	12.319	1644	41.113	17.658	0	0.008	0.011	0.003	0.008	0.003	0.430	0.603	0.281	0.416	0.084
Track_1645	1645	NaN	NaN	24	0	0	0	0	0	5520.230	4800.200	10320.430	14.479	1645	232.992	31.840	0	0.008	0.025	0.002	0.006	0.006	0.565	0.950	0.266	0.548	0.166
Track_1646	1646	NaN	NaN	12	0	0	0	0	0	2640.110	4800.200	7440.310	25.068	1646	513.549	28.987	0	0.014	0.025	0.004	0.012	0.008	0.613	0.992	0.235	0.769	0.282
Track_1647	1647	NaN	NaN	3	0	0	0	0	0	480.020	4560.190	5040.210	1.641	1647	71.513	22.791	0	0.005	0.009	0.002	0.009	0.005	0.241	0.249	0.232	0.243	0.007
Track_1648	1648	NaN	NaN	2	0	0	0	0	0	240.010	4800.200	5040.210	0.854	1648	258.313	25.530	0	0.004	0.004	0.004	0.004	NaN	0.482	0.511	0.453	0.511	0.029
Track_1649	1649	NaN	NaN	6	0	0	0	0	0	1200.050	4800.200	6000.250	6.160	1649	240.743	29.181	0	0.008	0.013	0.006	0.006	0.004	1.048	1.285	0.473	1.239	0.282
Track_1650	1650	NaN	NaN	6	0	0	0	0	0	1200.050	4560.190	5760.240	9.324	1650	559.580	37.686	0	0.010	0.013	0.006	0.012	0.003	0.730	1.390	0.252	0.744	0.437
Track_1651	1651	NaN	NaN	79	0	0	0	0	0	18720.780	4800.200	23520.980	216.239	1651	467.930	21.562	0	0.015	0.048	0.001	0.014	0.007	0.937	1.615	0.319	0.924	0.329
Track_1652	1652	NaN	NaN	8	0	0	0	0	0	1680.070	4800.200	6480.270	1.305	1652	184.132	43.601	0	0.007	0.012	0.004	0.005	0.003	0.643	0.951	0.304	0.758	0.205
Track_1653	1653	NaN	NaN	3	0	0	0	0	0	480.020	4800.200	5280.220	2.503	1653	175.517	45.830	0	0.006	0.007	0.005	0.007	0.001	0.620	0.762	0.512	0.586	0.105
Track_1654	1654	NaN	NaN	13	0	0	0	0	0	2880.120	4800.200	7680.320	9.728	1654	310.532	43.776	0	0.010	0.026	0.002	0.008	0.007	0.327	0.480	0.235	0.310	0.078
Track_1655	1655	NaN	NaN	29	0	0	0	0	0	6720.280	4800.200	11520.480	70.199	1655	535.899	66.080	0	0.012	0.031	0.004	0.011	0.006	0.862	1.533	0.243	0.946	0.417
Track_1656	1656	NaN	NaN	32	0	0	0	0	0	7440.310	4800.200	12240.510	80.429	1656	541.969	73.718	0	0.013	0.022	0.003	0.012	0.004	0.808	1.411	0.255	0.803	0.339
Track_1657	1657	NaN	NaN	2	0	0	0	0	0	240.010	4800.200	5040.210	4.338	1657	526.755	51.346	0	0.018	0.018	0.018	0.018	NaN	0.255	0.259	0.250	0.259	0.004
Track_1658	1658	NaN	NaN	3	0	0	0	0	0	480.020	4800.200	5280.220	3.085	1658	472.034	56.366	0	0.010	0.014	0.006	0.014	0.006	0.298	0.402	0.235	0.256	0.074
Track_1659	1659	NaN	NaN	35	0	0	0	0	0	8160.340	4560.190	12720.530	14.908	1659	249.845	60.758	0	0.010	0.049	8.670E-4	0.008	0.010	0.875	1.425	0.233	1.079	0.380
Track_1660	1660	NaN	NaN	9	0	0	0	0	0	1920.080	4800.200	6720.280	7.513	1660	201.568	52.401	0	0.009	0.014	0.004	0.011	0.004	0.401	0.629	0.246	0.385	0.132
Track_1661	1661	NaN	NaN	24	0	0	0	0	0	5520.230	4560.190	10080.420	50.530	1661	460.210	62.779	0	0.011	0.023	0.003	0.009	0.006	0.543	0.906	0.247	0.549	0.197
Track_1662	1662	NaN	NaN	4	0	0	0	0	0	720.030	4800.200	5520.230	5.720	1662	615.996	64.921	0	0.009	0.016	0.003	0.008	0.007	0.473	0.655	0.348	0.448	0.113
Track_1663	1663	NaN	NaN	4	0	0	0	0	0	720.030	4800.200	5520.230	7.625	1663	600.481	68.835	0	0.011	0.017	5.499E-4	0.014	0.009	0.843	1.040	0.703	0.896	0.135
Track_1664	1664	NaN	NaN	3	0	0	0	0	0	480.020	4800.200	5280.220	3.401	1664	23.185	72.793	0	0.007	0.013	0.001	0.013	0.008	0.246	0.255	0.236	0.247	0.008
Track_1665	1665	NaN	NaN	9	0	0	0	0	0	1920.080	4800.200	6720.280	9.091	1665	342.329	73.846	0	0.013	0.019	0.007	0.013	0.003	0.304	0.384	0.234	0.287	0.048
Track_1666	1666	NaN	NaN	15	0	0	0	0	0	3360.140	4800.200	8160.340	30.409	1666	579.518	84.925	0	0.011	0.017	0.006	0.012	0.003	0.673	0.918	0.262	0.815	0.254
Track_1667	1667	NaN	NaN	8	0	0	0	0	0	1680.070	4560.190	6240.260	9.762	1667	2.617	85.478	0	0.011	0.022	0.004	0.011	0.006	0.370	0.628	0.244	0.326	0.116
Track_1668	1668	NaN	NaN	3	0	0	0	0	0	480.020	4560.190	5040.210	0.766	1668	187.911	82.590	0	0.004	0.005	0.004	0.005	7.529E-4	0.414	0.661	0.259	0.321	0.177
Track_1669	1669	NaN	NaN	3	0	0	0	0	0	480.020	4560.190	5040.210	2.367	1669	593.814	101.282	0	0.007	0.010	0.003	0.010	0.005	0.276	0.302	0.235	0.292	0.029
Track_1670	1670	NaN	NaN	3	0	0	0	0	0	480.020	4560.190	5040.210	2.180	1670	233.735	101.171	0	0.009	0.012	0.006	0.012	0.004	0.654	0.712	0.615	0.635	0.042
Track_1671	1671	NaN	NaN	13	0	0	0	0	0	2880.120	4560.190	7440.310	8.089	1671	251.852	104.968	0	0.006	0.013	0.002	0.005	0.004	0.742	0.993	0.309	0.800	0.218
Track_1672	1672	NaN	NaN	74	0	0	0	0	0	17520.730	4560.190	22080.920	75.930	1672	294.314	126.564	0	0.008	0.027	0.002	0.007	0.005	0.685	1.279	0.239	0.699	0.165
Track_1673	1673	NaN	NaN	70	0	0	0	0	0	16560.690	4800.200	21360.890	181.597	1673	537.385	98.196	0	0.015	0.057	0.002	0.012	0.009	0.782	1.463	0.258	0.795	0.335
Track_1674	1674	NaN	NaN	36	0	0	0	0	0	8400.350	4560.190	12960.540	35.708	1674	207.506	130.814	0	0.008	0.032	0.002	0.007	0.005	0.862	1.253	0.348	0.935	0.260
Track_1675	1675	NaN	NaN	9	0	0	0	0	0	1920.080	4800.200	6720.280	14.417	1675	458.441	116.915	0	0.009	0.019	0.002	0.009	0.005	0.300	0.373	0.250	0.291	0.039
Track_1676	1676	NaN	NaN	63	0	0	0	0	0	14880.620	4800.200	19680.820	87.456	1676	138.710	118.835	0	0.009	0.028	0.002	0.009	0.005	0.784	1.218	0.381	0.826	0.211
Track_1677	1677	NaN	NaN	3	0	0	0	0	0	480.020	4800.200	5280.220	1.570	1677	210.409	119.198	0	0.005	0.007	0.003	0.007	0.003	0.578	0.697	0.354	0.682	0.158
Track_1678	1678	NaN	NaN	8	0	0	0	0	0	1680.070	4560.190	6240.260	7.825	1678	279.160	122.193	0	0.005	0.008	0.002	0.006	0.002	0.643	0.850	0.344	0.686	0.147
Track_1679	1679	NaN	NaN	7	0	0	0	0	0	1440.060	4560.190	6000.250	7.603	1679	616.697	121.662	0	0.010	0.019	0.000	0.013	0.008	0.863	1.195	0.360	0.978	0.268
Track_1680	1680	NaN	NaN	10	0	0	0	0	0	2160.090	4560.190	6720.280	15.271	1680	460.437	124.958	0	0.009	0.016	0.005	0.009	0.004	0.294	0.336	0.231	0.308	0.034
Track_1681	1681	NaN	NaN	5	0	0	0	0	0	960.040	4560.190	5520.230	1.953	1681	396.100	122.266	0	0.007	0.015	0.001	0.010	0.006	0.247	0.259	0.233	0.253	0.010
Track_1682	1682	NaN	NaN	2	0	0	0	0	0	240.010	4800.200	5040.210	5.483	1682	62.284	128.613	0	0.023	0.023	0.023	0.023	NaN	0.420	0.468	0.373	0.468	0.047
Track_1683	1683	NaN	NaN	4	0	0	0	0	0	720.030	4560.190	5280.220	11.575	1683	491.498	133.539	0	0.016	0.019	0.012	0.018	0.004	0.280	0.310	0.270	0.271	0.017
Track_1684	1684	NaN	NaN	73	0	0	0	0	0	17280.720	4560.190	21840.910	146.645	1684	407.792	165.638	0	0.010	0.026	0.003	0.010	0.004	0.590	1.514	0.240	0.521	0.293
Track_1685	1685	NaN	NaN	24	0	0	0	0	0	5520.230	4560.190	10080.420	38.053	1685	18.383	135.714	0	0.011	0.019	0.003	0.011	0.004	0.476	1.072	0.232	0.332	0.294
Track_1686	1686	NaN	NaN	26	0	0	0	0	0	6000.250	4800.200	10800.450	44.784	1686	235.361	164.440	0	0.014	0.056	6.681E-4	0.014	0.011	0.712	1.166	0.259	0.695	0.248
Track_1687	1687	NaN	NaN	12	0	0	0	0	0	2640.110	4560.190	7200.300	5.827	1687	184.468	148.387	0	0.006	0.013	1.068E-4	0.007	0.004	0.872	1.156	0.591	0.875	0.135
Track_1688	1688	NaN	NaN	5	0	0	0	0	0	960.040	4800.200	5760.240	2.019	1688	617.412	146.554	0	0.013	0.022	0.003	0.020	0.010	0.541	0.851	0.252	0.560	0.236
Track_1689	1689	NaN	NaN	21	0	0	0	0	0	4800.200	4560.190	9360.390	23.587	1689	269.602	157.607	0	0.008	0.016	0.002	0.008	0.004	1.102	1.466	0.602	1.053	0.202
Track_1690	1690	NaN	NaN	30	0	0	0	0	0	6960.290	4560.190	11520.480	21.554	1690	179.394	161.192	0	0.007	0.013	6.748E-4	0.007	0.003	0.974	1.448	0.331	1.044	0.260
Track_1691	1691	NaN	NaN	4	0	0	0	0	0	720.030	4800.200	5520.230	3.156	1691	343.982	150.961	0	0.012	0.023	4.045E-4	0.014	0.011	0.279	0.325	0.234	0.287	0.033
Track_1692	1692	NaN	NaN	6	0	0	0	0	0	1200.050	4560.190	5760.240	0.918	1692	231.440	157.010	0	0.007	0.011	0.002	0.007	0.003	0.790	1.265	0.439	0.805	0.275
Track_1693	1693	NaN	NaN	8	0	0	0	0	0	1680.070	4560.190	6240.260	7.690	1693	40.580	166.278	0	0.007	0.010	0.003	0.007	0.002	0.324	0.424	0.239	0.322	0.058
Track_1694	1694	NaN	NaN	75	0	0	0	0	0	17760.740	4560.190	22320.930	88.858	1694	321.873	198.519	0	0.009	0.025	0.001	0.008	0.005	0.956	1.443	0.336	0.991	0.252
Track_1695	1695	NaN	NaN	30	0	0	0	0	0	6960.290	4560.190	11520.480	27.764	1695	232.013	175.646	0	0.014	0.060	0.002	0.014	0.011	0.870	1.373	0.336	0.899	0.301
Track_1696	1696	NaN	NaN	4	0	0	0	0	0	720.030	4800.200	5520.230	3.754	1696	139.708	174.588	0	0.007	0.008	0.006	0.006	8.558E-4	0.261	0.271	0.232	0.271	0.016
Track_1697	1697	NaN	NaN	4	0	0	0	0	0	720.030	4560.190	5280.220	4.878	1697	424.637	184.507	0	0.010	0.015	0.007	0.009	0.004	0.379	0.438	0.327	0.381	0.040
Track_1698	1698	NaN	NaN	32	0	0	0	0	0	7440.310	4560.190	12000.500	53.739	1698	363.404	198.100	0	0.011	0.026	0.005	0.010	0.005	0.536	1.095	0.243	0.481	0.240
Track_1699	1699	NaN	NaN	4	0	0	0	0	0	720.030	4800.200	5520.230	12.960	1699	309.248	200.218	0	0.019	0.049	0.002	0.005	0.026	0.266	0.281	0.238	0.276	0.017
Track_1700	1700	NaN	NaN	12	0	0	0	0	0	2640.110	4800.200	7440.310	1.252	1700	344.597	192.347	0	0.013	0.054	0.003	0.010	0.014	0.432	0.659	0.233	0.405	0.122
Track_1701	1701	NaN	NaN	28	0	0	0	0	0	6480.270	4560.190	11040.460	16.957	1701	129.567	197.063	0	0.010	0.022	0.003	0.010	0.006	0.621	0.833	0.321	0.648	0.134
Track_1702	1702	NaN	NaN	6	0	0	0	0	0	1200.050	4560.190	5760.240	18.837	1702	434.912	193.767	0	0.017	0.032	0.009	0.013	0.009	0.439	0.634	0.236	0.461	0.125
Track_1703	1703	NaN	NaN	4	0	0	0	0	0	720.030	4800.200	5520.230	1.035	1703	319.747	205.475	0	0.004	0.007	7.564E-4	0.004	0.003	0.251	0.257	0.240	0.255	0.006
Track_1704	1704	NaN	NaN	7	0	0	0	0	0	1440.060	4560.190	6000.250	7.972	1704	158.820	211.283	0	0.008	0.013	0.006	0.007	0.003	0.413	0.510	0.247	0.455	0.092
Track_1705	1705	NaN	NaN	9	0	0	0	0	0	1920.080	4560.190	6480.270	9.324	1705	123.804	213.021	0	0.010	0.033	0.004	0.007	0.010	0.457	0.640	0.269	0.492	0.130
Track_1706	1706	NaN	NaN	6	0	0	0	0	0	1200.050	4800.200	6000.250	11.108	1706	434.463	213.097	0	0.021	0.052	0.001	0.017	0.019	0.287	0.320	0.243	0.309	0.032
Track_1707	1707	NaN	NaN	46	0	0	0	0	0	10800.450	4560.190	15360.640	79.024	1707	170.679	250.284	0	0.010	0.021	2.323E-4	0.010	0.005	0.711	1.193	0.406	0.698	0.170
Track_1708	1708	NaN	NaN	3	0	0	0	0	0	480.020	4560.190	5040.210	1.016	1708	260.997	217.369	0	0.002	0.004	8.612E-4	0.004	0.002	0.552	0.710	0.431	0.514	0.117
Track_1709	1709	NaN	NaN	9	0	0	0	0	0	1920.080	4800.200	6720.280	29.343	1709	385.400	229.978	0	0.016	0.027	8.101E-4	0.019	0.009	0.627	1.099	0.238	0.666	0.307
Track_1710	1710	NaN	NaN	31	0	0	0	0	0	7200.300	4800.200	12000.500	38.156	1710	49.191	227.372	0	0.012	0.058	0.001	0.009	0.011	0.714	1.167	0.335	0.707	0.233
Track_1711	1711	NaN	NaN	5	0	0	0	0	0	960.040	4800.200	5760.240	8.147	1711	139.618	227.751	0	0.010	0.018	0.004	0.009	0.006	0.424	0.521	0.371	0.407	0.055
Track_1712	1712	NaN	NaN	5	0	0	0	0	0	960.040	4560.190	5520.230	5.115	1712	445.230	227.505	0	0.006	0.012	3.358E-4	0.007	0.005	0.258	0.267	0.246	0.264	0.009
Track_1713	1713	NaN	NaN	32	0	0	0	0	0	7440.310	4800.200	12240.510	57.953	1713	65.791	244.714	0	0.012	0.034	0.002	0.012	0.006	0.870	1.236	0.539	0.791	0.201
Track_1714	1714	NaN	NaN	11	0	0	0	0	0	2400.100	4800.200	7200.300	35.483	1714	566.006	233.808	0	0.017	0.032	0.002	0.017	0.009	0.433	0.568	0.246	0.500	0.111
Track_1715	1715	NaN	NaN	5	0	0	0	0	0	960.040	4560.190	5520.230	4.065	1715	425.633	238.152	0	0.010	0.015	0.008	0.009	0.003	0.374	0.575	0.263	0.344	0.115
Track_1716	1716	NaN	NaN	34	0	0	0	0	0	7920.330	4800.200	12720.530	49.735	1716	244.026	256.816	0	0.012	0.043	0.002	0.010	0.008	1.045	1.587	0.265	1.164	0.399
Track_1717	1717	NaN	NaN	3	0	0	0	0	0	480.020	4800.200	5280.220	3.153	1717	199.082	245.116	0	0.007	0.008	0.006	0.008	0.001	0.259	0.274	0.234	0.269	0.018
Track_1718	1718	NaN	NaN	84	0	0	0	0	0	19920.830	4560.190	24481.020	112.355	1718	124.243	281.309	0	0.010	0.031	4.646E-4	0.010	0.006	0.606	0.897	0.244	0.640	0.141
Track_1719	1719	NaN	NaN	4	0	0	0	0	0	720.030	4800.200	5520.230	6.637	1719	196.904	260.374	0	0.011	0.016	0.006	0.009	0.005	0.800	0.924	0.695	0.867	0.098
Track_1720	1720	NaN	NaN	14	0	0	0	0	0	3120.130	4560.190	7680.320	24.551	1720	18.517	266.205	0	0.012	0.040	0.006	0.009	0.010	0.520	0.896	0.297	0.496	0.165
Track_1721	1721	NaN	NaN	16	0	0	0	0	0	3600.150	4560.190	8160.340	17.611	1721	50.459	276.352	0	0.009	0.042	0.002	0.005	0.010	0.461	0.782	0.250	0.442	0.161
Track_1722	1722	NaN	NaN	8	0	0	0	0	0	1680.070	4560.190	6240.260	17.150	1722	198.579	270.687	0	0.012	0.017	0.003	0.012	0.006	0.388	0.554	0.254	0.435	0.120
Track_1723	1723	NaN	NaN	46	0	0	0	0	0	10800.450	4560.190	15360.640	68.441	1723	28.933	284.747	0	0.009	0.024	2.587E-4	0.009	0.006	1.029	1.610	0.392	1.034	0.286
Track_1724	1724	NaN	NaN	3	0	0	0	0	0	480.020	4800.200	5280.220	4.925	1724	261.965	280.069	0	0.010	0.014	0.007	0.014	0.005	0.240	0.242	0.238	0.240	0.002
Track_1725	1725	NaN	NaN	5	0	0	0	0	0	960.040	4800.200	5760.240	4.313	1725	74.187	278.977	0	0.023	0.036	0.006	0.030	0.014	0.288	0.329	0.255	0.285	0.029
Track_1726	1726	NaN	NaN	2	0	0	0	0	0	240.010	4800.200	5040.210	1.482	1726	135.129	280.974	0	0.006	0.006	0.006	0.006	NaN	0.266	0.287	0.245	0.287	0.021
Track_1727	1727	NaN	NaN	2	0	0	0	0	0	240.010	4800.200	5040.210	3.424	1727	107.968	283.303	0	0.014	0.014	0.014	0.014	NaN	0.304	0.347	0.261	0.347	0.043
Track_1728	1728	NaN	NaN	2	0	0	0	0	0	240.010	4800.200	5040.210	0.804	1728	211.473	282.102	0	0.003	0.003	0.003	0.003	NaN	0.331	0.363	0.299	0.363	0.032
Track_1729	1729	NaN	NaN	31	0	0	0	0	0	7200.300	4560.190	11760.490	98.694	1729	587.840	316.344	0	0.018	0.049	0.003	0.017	0.009	0.618	1.418	0.242	0.477	0.327
Track_1730	1730	NaN	NaN	10	0	0	0	0	0	2160.090	4800.200	6960.290	20.297	1730	190.020	279.436	0	0.013	0.022	0.001	0.015	0.006	0.373	0.536	0.273	0.387	0.087
Track_1731	1731	NaN	NaN	2	0	0	0	0	0	240.010	4800.200	5040.210	2.956	1731	21.424	286.437	0	0.012	0.012	0.012	0.012	NaN	0.358	0.436	0.279	0.436	0.078
Track_1732	1732	NaN	NaN	6	0	0	0	0	0	1200.050	4560.190	5760.240	7.846	1732	67.434	288.402	0	0.010	0.019	0.004	0.007	0.006	0.463	0.709	0.340	0.457	0.122
Track_1733	1733	NaN	NaN	2	0	0	0	0	0	240.010	4800.200	5040.210	0.612	1733	30.106	289.947	0	0.003	0.003	0.003	0.003	NaN	0.636	0.789	0.482	0.789	0.153
Track_1734	1734	NaN	NaN	14	0	0	0	0	0	3120.130	4560.190	7680.320	14.681	1734	223.274	293.649	0	0.008	0.015	0.003	0.008	0.003	0.370	0.461	0.288	0.381	0.054
Track_1735	1735	NaN	NaN	44	0	0	0	0	0	10320.430	4800.200	15120.630	83.382	1735	75.423	314.610	0	0.014	0.030	0.002	0.013	0.007	0.887	1.603	0.231	0.860	0.415
Track_1736	1736	NaN	NaN	6	0	0	0	0	0	1200.050	4560.190	5760.240	5.059	1736	613.139	299.809	0	0.011	0.019	0.002	0.007	0.008	0.805	1.020	0.573	0.902	0.156
Track_1737	1737	NaN	NaN	50	0	0	0	0	0	11760.490	4800.200	16560.690	69.554	1737	107.430	325.109	0	0.012	0.044	3.884E-4	0.010	0.008	0.461	0.697	0.230	0.493	0.133
Track_1738	1738	NaN	NaN	5	0	0	0	0	0	960.040	4800.200	5760.240	4.288	1738	224.979	309.028	0	0.016	0.027	0.006	0.019	0.009	0.274	0.321	0.236	0.265	0.033
Track_1739	1739	NaN	NaN	16	0	0	0	0	0	3600.150	4560.190	8160.340	24.233	1739	70.251	331.985	0	0.010	0.027	0.003	0.007	0.008	0.349	0.537	0.239	0.364	0.092
Track_1740	1740	NaN	NaN	8	0	0	0	0	0	1680.070	4800.200	6480.270	11.345	1740	571.226	339.159	0	0.015	0.032	0.009	0.011	0.008	0.270	0.326	0.239	0.263	0.029
Track_1741	1741	NaN	NaN	21	0	0	0	0	0	4800.200	4800.200	9600.400	39.153	1741	598.315	361.674	0	0.012	0.024	0.006	0.011	0.004	0.780	1.064	0.619	0.768	0.112
Track_1742	1742	NaN	NaN	24	0	0	0	0	0	5520.230	4560.190	10080.420	52.673	1742	43.859	354.075	0	0.011	0.020	0.001	0.010	0.006	0.578	1.212	0.249	0.419	0.339
Track_1743	1743	NaN	NaN	15	0	0	0	0	0	3360.140	4800.200	8160.340	38.275	1743	52.849	361.643	0	0.013	0.026	0.001	0.013	0.007	0.918	1.363	0.533	0.740	0.291
Track_1744	1744	NaN	NaN	4	0	0	0	0	0	720.030	4560.190	5280.220	5.649	1744	576.491	346.961	0	0.009	0.011	0.008	0.008	0.002	0.271	0.285	0.254	0.280	0.013
Track_1745	1745	NaN	NaN	2	0	0	0	0	0	240.010	4560.190	4800.200	1.102	1745	589.600	178.819	0	0.005	0.005	0.005	0.005	NaN	0.342	0.387	0.297	0.387	0.045
Track_1746	1746	NaN	NaN	2	0	0	0	0	0	240.010	4560.190	4800.200	1.160	1746	330.894	221.610	0	0.005	0.005	0.005	0.005	NaN	0.441	0.476	0.406	0.476	0.035
Track_1747	1747	NaN	NaN	8	0	0	0	0	0	1680.070	5760.240	7440.310	5.083	1747	217.123	73.760	0	0.006	0.010	0.002	0.006	0.003	0.623	0.919	0.315	0.684	0.182
Track_1748	1748	NaN	NaN	4	0	0	0	0	0	720.030	5520.230	6240.260	0.811	1748	175.303	82.802	0	0.007	0.012	0.002	0.009	0.005	0.578	0.802	0.261	0.637	0.197
Track_1749	1749	NaN	NaN	12	0	0	0	0	0	2640.110	5760.240	8400.350	4.902	1749	228.430	92.706	0	0.009	0.024	0.002	0.008	0.006	0.798	0.990	0.463	0.888	0.172
Track_1750	1750	NaN	NaN	7	0	0	0	0	0	1440.060	5760.240	7200.300	6.242	1750	153.768	90.643	0	0.007	0.013	0.001	0.008	0.004	0.273	0.375	0.234	0.251	0.046
Track_1751	1751	NaN	NaN	22	0	0	0	0	0	5040.210	5040.210	10080.420	49.649	1751	394.129	107.679	0	0.012	0.026	0.003	0.010	0.006	0.538	1.037	0.240	0.538	0.202
Track_1752	1752	NaN	NaN	2	0	0	0	0	0	240.010	5760.240	6000.250	0.341	1752	249.166	109.858	0	0.001	0.001	0.001	0.001	NaN	0.360	0.432	0.288	0.432	0.072
Track_1753	1753	NaN	NaN	7	0	0	0	0	0	1440.060	5520.230	6960.290	2.811	1753	323.304	108.550	0	0.007	0.010	0.004	0.006	0.002	0.296	0.341	0.235	0.298	0.034
Track_1754	1754	NaN	NaN	18	0	0	0	0	0	4080.170	5520.230	9600.400	38.666	1754	603.226	117.000	0	0.013	0.032	0.005	0.012	0.007	0.713	1.430	0.258	0.578	0.368
Track_1755	1755	NaN	NaN	2	0	0	0	0	0	240.010	5760.240	6000.250	1.143	1755	379.756	111.857	0	0.005	0.005	0.005	0.005	NaN	0.241	0.242	0.240	0.242	8.607E-4
Track_1756	1756	NaN	NaN	3	0	0	0	0	0	480.020	5760.240	6240.260	2.325	1756	240.823	112.994	0	0.006	0.007	0.005	0.007	0.002	0.629	0.755	0.489	0.641	0.109
Track_1757	1757	NaN	NaN	77	0	0	0	0	0	18240.760	5040.210	23280.970	116.301	1757	366.663	133.265	0	0.010	0.032	0.001	0.009	0.005	0.916	1.478	0.413	0.934	0.267
Track_1758	1758	NaN	NaN	66	0	0	0	0	0	15600.650	5760.240	21360.890	65.018	1758	159.332	136.327	0	0.007	0.019	5.308E-4	0.006	0.004	0.503	0.988	0.232	0.451	0.172
Track_1759	1759	NaN	NaN	37	0	0	0	0	0	8640.360	5280.220	13920.580	96.600	1759	563.753	135.816	0	0.013	0.024	0.001	0.012	0.005	0.981	1.739	0.314	0.805	0.470
Track_1760	1760	NaN	NaN	44	0	0	0	0	0	10320.430	5520.230	15840.660	93.694	1760	38.780	118.968	0	0.012	0.036	0.002	0.010	0.006	0.551	1.005	0.270	0.496	0.162
Track_1761	1761	NaN	NaN	3	0	0	0	0	0	480.020	5520.230	6000.250	2.344	1761	153.259	125.573	0	0.005	0.008	0.002	0.008	0.004	0.757	1.102	0.438	0.731	0.272
Track_1762	1762	NaN	NaN	8	0	0	0	0	0	1680.070	5760.240	7440.310	13.965	1762	610.105	129.958	0	0.009	0.018	0.002	0.009	0.005	0.727	1.199	0.245	0.846	0.293
Track_1763	1763	NaN	NaN	3	0	0	0	0	0	480.020	5520.230	6000.250	5.168	1763	64.558	126.250	0	0.011	0.016	0.007	0.016	0.006	0.440	0.464	0.399	0.456	0.029
Track_1764	1764	NaN	NaN	26	0	0	0	0	0	6000.250	5280.220	11280.470	45.735	1764	110.106	127.400	0	0.012	0.030	0.003	0.010	0.008	0.380	0.625	0.232	0.349	0.109
Track_1765	1765	NaN	NaN	10	0	0	0	0	0	2160.090	5280.220	7440.310	20.716	1765	481.369	131.369	0	0.012	0.017	0.006	0.012	0.003	0.285	0.364	0.234	0.295	0.041
Track_1766	1766	NaN	NaN	13	0	0	0	0	0	2880.120	5760.240	8640.360	6.719	1766	120.703	132.319	0	0.013	0.035	0.001	0.010	0.010	0.341	0.443	0.233	0.345	0.069
Track_1767	1767	NaN	NaN	18	0	0	0	0	0	4080.170	5520.230	9600.400	15.141	1767	256.348	133.682	0	0.007	0.014	0.002	0.006	0.003	1.055	1.352	0.462	1.061	0.206
Track_1768	1768	NaN	NaN	9	0	0	0	0	0	1920.080	5760.240	7680.320	10.860	1768	226.901	142.735	0	0.009	0.014	0.001	0.010	0.004	0.939	1.132	0.542	1.014	0.183
Track_1769	1769	NaN	NaN	20	0	0	0	0	0	4560.190	5760.240	10320.430	25.333	1769	240.278	151.274	0	0.008	0.017	0.002	0.007	0.004	0.798	1.321	0.252	0.771	0.297
Track_1770	1770	NaN	NaN	22	0	0	0	0	0	5040.210	5040.210	10080.420	37.809	1770	402.661	150.513	0	0.010	0.055	0.002	0.007	0.011	0.477	0.721	0.281	0.467	0.135
Track_1771	1771	NaN	NaN	4	0	0	0	0	0	720.030	5280.220	6000.250	4.412	1771	197.044	146.104	0	0.006	0.009	0.003	0.008	0.003	0.803	0.935	0.750	0.775	0.077
Track_1772	1772	NaN	NaN	33	0	0	0	0	0	7680.320	5760.240	13440.560	54.706	1772	226.682	176.984	0	0.013	0.038	0.004	0.012	0.006	0.867	1.373	0.327	0.880	0.221
Track_1773	1773	NaN	NaN	20	0	0	0	0	0	4560.190	5040.210	9600.400	40.304	1773	491.693	162.147	0	0.011	0.019	0.001	0.012	0.005	0.369	0.456	0.304	0.358	0.044
Track_1774	1774	NaN	NaN	8	0	0	0	0	0	1680.070	5280.220	6960.290	16.909	1774	315.582	161.587	0	0.011	0.028	0.001	0.011	0.009	0.470	0.761	0.236	0.511	0.152
Track_1775	1775	NaN	NaN	15	0	0	0	0	0	3360.140	5760.240	9120.380	27.099	1775	7.484	141.391	0	0.018	0.031	0.008	0.018	0.006	0.969	1.683	0.294	1.024	0.405
Track_1776	1776	NaN	NaN	2	0	0	0	0	0	240.010	5760.240	6000.250	1.236	1776	262.822	162.011	0	0.005	0.005	0.005	0.005	NaN	0.302	0.361	0.243	0.361	0.059
Track_1777	1777	NaN	NaN	32	0	0	0	0	0	7440.310	5760.240	13200.550	45.875	1777	207.611	181.040	0	0.013	0.025	0.002	0.012	0.006	1.015	1.402	0.490	1.038	0.258
Track_1778	1778	NaN	NaN	4	0	0	0	0	0	720.030	5280.220	6000.250	7.437	1778	547.473	168.136	0	0.012	0.018	0.008	0.011	0.005	0.407	0.471	0.304	0.449	0.064
Track_1779	1779	NaN	NaN	24	0	0	0	0	0	5520.230	5040.210	10560.440	18.141	1779	243.846	181.881	0	0.009	0.017	9.398E-4	0.008	0.005	0.860	1.301	0.261	0.982	0.314
Track_1780	1780	NaN	NaN	13	0	0	0	0	0	2880.120	5040.210	7920.330	14.675	1780	269.622	179.115	0	0.007	0.011	0.003	0.007	0.003	0.673	1.190	0.402	0.635	0.212
Track_1781	1781	NaN	NaN	77	0	0	0	0	0	18240.760	5280.220	23520.980	131.953	1781	92.290	171.454	0	0.011	0.032	0.001	0.010	0.007	0.616	1.352	0.235	0.576	0.285
Track_1782	1782	NaN	NaN	18	0	0	0	0	0	4080.170	5040.210	9120.380	29.075	1782	607.492	177.860	0	0.009	0.014	0.000	0.010	0.004	0.620	1.477	0.292	0.414	0.397
Track_1783	1783	NaN	NaN	33	0	0	0	0	0	7680.320	5040.210	12720.530	32.034	1783	11.114	173.834	0	0.012	0.032	0.001	0.011	0.008	0.967	1.441	0.253	1.096	0.378
Track_1784	1784	NaN	NaN	5	0	0	0	0	0	960.040	5760.240	6720.280	4.469	1784	553.504	183.040	0	0.007	0.008	0.006	0.006	0.001	0.309	0.340	0.275	0.309	0.024
Track_1785	1785	NaN	NaN	15	0	0	0	0	0	3360.140	5280.220	8640.360	28.971	1785	594.958	190.122	0	0.012	0.020	0.003	0.013	0.005	0.727	1.165	0.296	0.750	0.208
Track_1786	1786	NaN	NaN	18	0	0	0	0	0	4080.170	5280.220	9360.390	53.340	1786	603.037	196.165	0	0.015	0.032	0.003	0.016	0.008	0.854	1.182	0.590	0.870	0.162
Track_1787	1787	NaN	NaN	6	0	0	0	0	0	1200.050	5040.210	6240.260	10.792	1787	407.046	183.579	0	0.011	0.016	0.005	0.013	0.005	0.399	0.510	0.290	0.436	0.082
Track_1788	1788	NaN	NaN	20	0	0	0	0	0	4560.190	5520.230	10080.420	15.892	1788	27.847	176.640	0	0.010	0.016	0.004	0.010	0.004	0.787	1.115	0.283	0.827	0.222
Track_1789	1789	NaN	NaN	15	0	0	0	0	0	3360.140	5040.210	8400.350	16.636	1789	187.858	192.455	0	0.008	0.014	0.004	0.007	0.004	0.634	1.013	0.323	0.535	0.240
Track_1790	1790	NaN	NaN	5	0	0	0	0	0	960.040	5520.230	6480.270	7.985	1790	587.745	187.733	0	0.009	0.015	0.006	0.008	0.004	0.336	0.420	0.276	0.345	0.052
Track_1791	1791	NaN	NaN	4	0	0	0	0	0	720.030	5520.230	6240.260	6.435	1791	198.759	186.567	0	0.009	0.012	0.007	0.008	0.003	0.519	0.713	0.344	0.531	0.132
Track_1792	1792	NaN	NaN	13	0	0	0	0	0	2880.120	5040.210	7920.330	18.426	1792	207.372	191.387	0	0.014	0.059	0.004	0.010	0.016	0.858	1.458	0.257	0.903	0.357
Track_1793	1793	NaN	NaN	8	0	0	0	0	0	1680.070	5760.240	7440.310	6.607	1793	233.788	191.175	0	0.007	0.010	0.003	0.008	0.002	1.016	1.101	0.890	1.064	0.081
Track_1794	1794	NaN	NaN	72	0	0	0	0	0	17040.710	5280.220	22320.930	67.863	1794	157.825	199.810	0	0.007	0.018	0.001	0.007	0.004	0.965	1.397	0.319	0.994	0.233
Track_1795	1795	NaN	NaN	12	0	0	0	0	0	2640.110	5520.230	8160.340	9.990	1795	297.621	198.139	0	0.007	0.015	0.002	0.006	0.004	0.725	1.040	0.426	0.740	0.165
Track_1796	1796	NaN	NaN	32	0	0	0	0	0	7440.310	5760.240	13200.550	51.398	1796	420.695	216.988	0	0.009	0.019	0.005	0.008	0.004	0.425	0.530	0.265	0.431	0.065
Track_1797	1797	NaN	NaN	25	0	0	0	0	0	5760.240	5520.230	11280.470	34.385	1797	227.461	212.555	0	0.010	0.020	0.002	0.009	0.005	0.872	1.424	0.431	0.902	0.225
Track_1798	1798	NaN	NaN	14	0	0	0	0	0	3120.130	5040.210	8160.340	21.162	1798	446.316	203.956	0	0.010	0.035	0.002	0.010	0.008	0.318	0.402	0.267	0.318	0.047
Track_1799	1799	NaN	NaN	23	0	0	0	0	0	5280.220	5760.240	11040.460	37.109	1799	602.878	207.861	0	0.011	0.020	0.001	0.009	0.006	0.798	1.276	0.310	0.809	0.219
Track_1800	1800	NaN	NaN	14	0	0	0	0	0	3120.130	5040.210	8160.340	17.165	1800	192.931	203.539	0	0.009	0.017	0.002	0.009	0.005	0.790	1.164	0.285	0.845	0.252
Track_1801	1801	NaN	NaN	51	0	0	0	0	0	12000.500	5280.220	17280.720	89.442	1801	55.073	214.640	0	0.012	0.046	0.002	0.010	0.009	0.745	1.232	0.363	0.751	0.199
Track_1802	1802	NaN	NaN	14	0	0	0	0	0	3120.130	5760.240	8880.370	21.566	1802	271.847	218.623	0	0.009	0.016	0.002	0.009	0.005	1.123	1.528	0.318	1.269	0.391
Track_1803	1803	NaN	NaN	16	0	0	0	0	0	3600.150	5040.210	8640.360	26.555	1803	235.729	212.667	0	0.010	0.038	8.562E-4	0.010	0.009	0.933	1.317	0.509	0.938	0.200
Track_1804	1804	NaN	NaN	7	0	0	0	0	0	1440.060	5760.240	7200.300	12.956	1804	408.427	211.050	0	0.011	0.038	0.002	0.006	0.014	0.298	0.393	0.235	0.289	0.050
Track_1805	1805	NaN	NaN	29	0	0	0	0	0	6720.280	5280.220	12000.500	53.285	1805	190.279	228.779	0	0.012	0.039	0.003	0.011	0.008	0.729	1.165	0.320	0.695	0.180
Track_1806	1806	NaN	NaN	12	0	0	0	0	0	2640.110	5520.230	8160.340	4.710	1806	428.231	214.994	0	0.007	0.016	7.993E-4	0.005	0.006	0.313	0.378	0.275	0.318	0.029
Track_1807	1807	NaN	NaN	48	0	0	0	0	0	11280.470	5760.240	17040.710	76.704	1807	67.515	224.724	0	0.010	0.030	7.224E-4	0.010	0.006	0.646	0.955	0.306	0.647	0.175
Track_1808	1808	NaN	NaN	8	0	0	0	0	0	1680.070	5520.230	7200.300	22.848	1808	595.457	223.414	0	0.015	0.020	0.009	0.014	0.004	0.372	0.531	0.241	0.366	0.094
Track_1809	1809	NaN	NaN	74	0	0	0	0	0	17520.730	5280.220	22800.950	109.808	1809	116.441	239.921	0	0.010	0.033	0.003	0.009	0.005	0.638	1.026	0.267	0.640	0.192
Track_1810	1810	NaN	NaN	9	0	0	0	0	0	1920.080	5040.210	6960.290	7.865	1810	218.374	217.838	0	0.009	0.027	0.003	0.006	0.008	0.795	1.229	0.259	0.786	0.259
Track_1811	1811	NaN	NaN	84	0	0	0	0	0	19920.830	5520.230	25441.060	148.498	1811	60.726	223.292	0	0.012	0.027	0.002	0.012	0.006	0.865	1.476	0.372	0.854	0.252
Track_1812	1812	NaN	NaN	10	0	0	0	0	0	2160.090	5520.230	7680.320	2.936	1812	478.637	224.822	0	0.011	0.020	0.005	0.012	0.005	0.261	0.289	0.237	0.260	0.016
Track_1813	1813	NaN	NaN	15	0	0	0	0	0	3360.140	5520.230	8880.370	12.511	1813	258.586	225.516	0	0.010	0.021	0.004	0.011	0.005	0.688	1.261	0.271	0.718	0.229
Track_1814	1814	NaN	NaN	22	0	0	0	0	0	5040.210	5520.230	10560.440	34.741	1814	445.827	236.195	0	0.009	0.017	9.969E-4	0.010	0.004	0.607	0.812	0.396	0.643	0.109
Track_1815	1815	NaN	NaN	31	0	0	0	0	0	7200.300	5520.230	12720.530	55.811	1815	278.283	246.403	0	0.009	0.017	0.001	0.010	0.004	1.156	1.415	0.844	1.201	0.169
Track_1816	1816	NaN	NaN	50	0	0	0	0	0	11760.490	5760.240	17520.730	107.344	1816	165.293	273.959	0	0.011	0.022	0.004	0.010	0.004	0.778	1.139	0.334	0.817	0.215
Track_1817	1817	NaN	NaN	16	0	0	0	0	0	3600.150	5520.230	9120.380	16.116	1817	487.412	231.833	0	0.012	0.024	0.003	0.011	0.006	0.280	0.405	0.232	0.280	0.045
Track_1818	1818	NaN	NaN	5	0	0	0	0	0	960.040	5520.230	6480.270	5.401	1818	288.493	229.848	0	0.006	0.015	5.682E-4	0.008	0.007	0.540	0.720	0.344	0.550	0.125
Track_1819	1819	NaN	NaN	14	0	0	0	0	0	3120.130	5760.240	8880.370	30.400	1819	165.932	234.857	0	0.013	0.058	0.001	0.011	0.014	0.535	0.906	0.231	0.544	0.245
Track_1820	1820	NaN	NaN	19	0	0	0	0	0	4320.180	5520.230	9840.410	24.792	1820	47.568	232.213	0	0.008	0.014	0.003	0.008	0.003	0.855	1.276	0.268	0.968	0.285
Track_1821	1821	NaN	NaN	12	0	0	0	0	0	2640.110	5520.230	8160.340	5.684	1821	591.887	235.546	0	0.008	0.014	7.770E-4	0.007	0.004	0.463	0.607	0.311	0.470	0.092
Track_1822	1822	NaN	NaN	5	0	0	0	0	0	960.040	5520.230	6480.270	3.438	1822	488.505	233.471	0	0.007	0.014	0.002	0.007	0.005	0.251	0.302	0.230	0.232	0.028
Track_1823	1823	NaN	NaN	51	0	0	0	0	0	12000.500	5520.230	17520.730	51.094	1823	110.612	256.968	0	0.012	0.031	0.002	0.012	0.006	0.736	1.264	0.264	0.805	0.248
Track_1824	1824	NaN	NaN	35	0	0	0	0	0	8160.340	5760.240	13920.580	41.874	1824	43.745	247.311	0	0.009	0.028	0.001	0.008	0.005	0.826	1.258	0.233	0.833	0.257
Track_1825	1825	NaN	NaN	53	0	0	0	0	0	12480.520	5520.230	18000.750	73.791	1825	181.366	272.824	0	0.010	0.047	0.002	0.010	0.007	0.816	1.604	0.282	0.734	0.315
Track_1826	1826	NaN	NaN	20	0	0	0	0	0	4560.190	5520.230	10080.420	22.196	1826	16.238	245.436	0	0.010	0.039	0.003	0.007	0.009	0.506	0.899	0.234	0.506	0.194
Track_1827	1827	NaN	NaN	29	0	0	0	0	0	6720.280	5040.210	11760.490	40.538	1827	272.871	259.247	0	0.012	0.021	0.001	0.012	0.005	0.790	1.233	0.244	0.850	0.275
Track_1828	1828	NaN	NaN	13	0	0	0	0	0	2880.120	5280.220	8160.340	14.226	1828	2.434	250.680	0	0.011	0.029	8.412E-4	0.007	0.009	0.617	1.257	0.301	0.510	0.272
Track_1829	1829	NaN	NaN	27	0	0	0	0	0	6240.260	5280.220	11520.480	15.334	1829	45.739	253.759	0	0.008	0.018	9.556E-4	0.008	0.004	0.563	1.144	0.244	0.543	0.244
Track_1830	1830	NaN	NaN	11	0	0	0	0	0	2400.100	5520.230	7920.330	9.209	1830	107.724	247.421	0	0.009	0.027	0.001	0.007	0.009	0.528	0.820	0.240	0.548	0.175
Track_1831	1831	NaN	NaN	10	0	0	0	0	0	2160.090	5280.220	7440.310	23.750	1831	611.573	255.414	0	0.015	0.024	0.003	0.014	0.006	1.284	1.522	0.815	1.338	0.221
Track_1832	1832	NaN	NaN	12	0	0	0	0	0	2640.110	5520.230	8160.340	13.378	1832	331.907	268.686	0	0.010	0.019	0.005	0.010	0.005	0.305	0.357	0.258	0.307	0.036
Track_1833	1833	NaN	NaN	9	0	0	0	0	0	1920.080	5040.210	6960.290	23.337	1833	606.077	259.618	0	0.015	0.024	0.005	0.015	0.005	1.077	1.366	0.771	1.086	0.190
Track_1834	1834	NaN	NaN	11	0	0	0	0	0	2400.100	5280.220	7680.320	8.965	1834	98.285	274.456	0	0.008	0.020	0.003	0.008	0.005	0.320	0.387	0.242	0.327	0.047
Track_1835	1835	NaN	NaN	20	0	0	0	0	0	4560.190	5520.230	10080.420	36.632	1835	197.649	299.166	0	0.011	0.034	0.002	0.010	0.008	0.622	0.907	0.249	0.654	0.213
Track_1836	1836	NaN	NaN	16	0	0	0	0	0	3600.150	5520.230	9120.380	21.161	1836	70.200	282.085	0	0.011	0.023	0.002	0.011	0.006	0.770	1.266	0.293	0.720	0.330
Track_1837	1837	NaN	NaN	7	0	0	0	0	0	1440.060	5760.240	7200.300	3.890	1837	46.265	284.376	0	0.009	0.020	0.003	0.007	0.006	0.580	0.773	0.434	0.520	0.122
Track_1838	1838	NaN	NaN	38	0	0	0	0	0	8880.370	5280.220	14160.590	84.089	1838	594.054	319.831	0	0.017	0.033	0.004	0.015	0.007	1.188	1.735	0.242	1.383	0.487
Track_1839	1839	NaN	NaN	11	0	0	0	0	0	2400.100	5040.210	7440.310	11.753	1839	113.316	289.657	0	0.013	0.058	0.002	0.009	0.016	0.307	0.424	0.243	0.301	0.051
Track_1840	1840	NaN	NaN	53	0	0	0	0	0	12480.520	5520.230	18000.750	116.716	1840	47.669	304.266	0	0.013	0.043	9.345E-4	0.010	0.009	0.694	1.134	0.255	0.683	0.260
Track_1841	1841	NaN	NaN	6	0	0	0	0	0	1200.050	5520.230	6720.280	6.618	1841	191.933	307.447	0	0.006	0.013	9.451E-4	0.005	0.005	0.357	0.447	0.235	0.415	0.078
Track_1842	1842	NaN	NaN	23	0	0	0	0	0	5280.220	5520.230	10800.450	65.777	1842	613.564	340.475	0	0.014	0.024	0.002	0.014	0.006	1.015	1.430	0.417	0.986	0.234
Track_1843	1843	NaN	NaN	61	0	0	0	0	0	14400.600	5040.210	19440.810	128.394	1843	63.988	348.480	0	0.012	0.058	0.002	0.012	0.008	0.907	1.582	0.239	0.893	0.309
Track_1844	1844	NaN	NaN	6	0	0	0	0	0	1200.050	5520.230	6720.280	11.085	1844	218.707	307.813	0	0.011	0.020	0.004	0.012	0.007	0.360	0.454	0.285	0.349	0.052
Track_1845	1845	NaN	NaN	6	0	0	0	0	0	1200.050	5040.210	6240.260	16.540	1845	590.562	304.287	0	0.015	0.019	0.009	0.015	0.004	0.248	0.259	0.232	0.253	0.008
Track_1846	1846	NaN	NaN	70	0	0	0	0	0	16560.690	5760.240	22320.930	100.950	1846	79.469	333.408	0	0.011	0.024	0.001	0.010	0.005	1.278	1.855	0.264	1.370	0.402
Track_1847	1847	NaN	NaN	13	0	0	0	0	0	2880.120	5520.230	8400.350	30.118	1847	23.663	327.706	0	0.011	0.017	0.003	0.011	0.004	0.326	0.443	0.255	0.324	0.048
Track_1848	1848	NaN	NaN	12	0	0	0	0	0	2640.110	5040.210	7680.320	26.401	1848	52.825	310.611	0	0.013	0.019	0.008	0.013	0.004	1.142	1.735	0.297	1.265	0.435
Track_1849	1849	NaN	NaN	2	0	0	0	0	0	240.010	5760.240	6000.250	1.780	1849	27.079	327.306	0	0.007	0.007	0.007	0.007	NaN	0.287	0.298	0.277	0.298	0.011
Track_1850	1850	NaN	NaN	27	0	0	0	0	0	6240.260	5520.230	11760.490	63.493	1850	594.153	356.360	0	0.014	0.028	0.005	0.014	0.006	1.096	1.660	0.325	1.151	0.371
Track_1851	1851	NaN	NaN	7	0	0	0	0	0	1440.060	5040.210	6480.270	15.293	1851	589.416	323.501	0	0.013	0.019	0.008	0.012	0.004	0.376	0.470	0.242	0.407	0.072
Track_1852	1852	NaN	NaN	17	0	0	0	0	0	3840.160	5280.220	9120.380	19.793	1852	52.279	346.671	0	0.012	0.027	0.003	0.010	0.007	0.924	1.600	0.275	0.945	0.362
Track_1853	1853	NaN	NaN	6	0	0	0	0	0	1200.050	5760.240	6960.290	9.302	1853	570.943	356.436	0	0.009	0.016	0.004	0.007	0.005	0.263	0.276	0.245	0.266	0.011
Track_1854	1854	NaN	NaN	6	0	0	0	0	0	1200.050	5040.210	6240.260	11.901	1854	72.511	353.093	0	0.010	0.016	0.006	0.009	0.004	0.532	0.792	0.250	0.656	0.206
Track_1855	1855	NaN	NaN	6	0	0	0	0	0	1200.050	5760.240	6960.290	4.442	1855	5.619	0.000	0	0.013	0.023	0.004	0.012	0.008	0.856	1.173	0.453	0.941	0.228
Track_1856	1856	NaN	NaN	36	0	0	0	0	0	8400.350	5280.220	13680.570	24.863	1856	193.309	5.301	0	0.008	0.017	6.368E-4	0.007	0.004	0.748	1.084	0.282	0.747	0.174
Track_1857	1857	NaN	NaN	11	0	0	0	0	0	2400.100	5280.220	7680.320	16.959	1857	163.851	2.248	0	0.010	0.020	0.002	0.009	0.006	0.479	0.620	0.263	0.474	0.115
Track_1858	1858	NaN	NaN	9	0	0	0	0	0	1920.080	5760.240	7680.320	8.775	1858	207.381	4.124	0	0.012	0.029	0.003	0.012	0.008	0.713	0.961	0.492	0.726	0.155
Track_1859	1859	NaN	NaN	5	0	0	0	0	0	960.040	5280.220	6240.260	4.442	1859	1.525	6.550	0	0.012	0.024	8.412E-4	0.012	0.009	0.795	1.362	0.304	0.629	0.386
Track_1860	1860	NaN	NaN	2	0	0	0	0	0	240.010	5760.240	6000.250	1.175	1860	224.476	9.085	0	0.005	0.005	0.005	0.005	NaN	0.469	0.471	0.467	0.471	0.002
Track_1861	1861	NaN	NaN	8	0	0	0	0	0	1680.070	5040.210	6720.280	17.801	1861	107.983	13.404	0	0.012	0.021	0.003	0.012	0.006	0.316	0.395	0.260	0.296	0.052
Track_1862	1862	NaN	NaN	15	0	0	0	0	0	3360.140	5520.230	8880.370	27.738	1862	605.625	19.167	0	0.010	0.021	0.001	0.010	0.007	0.816	1.184	0.413	0.978	0.289
Track_1863	1863	NaN	NaN	4	0	0	0	0	0	720.030	5760.240	6480.270	4.552	1863	141.284	19.486	0	0.015	0.020	0.009	0.017	0.006	0.241	0.249	0.235	0.241	0.005
Track_1864	1864	NaN	NaN	8	0	0	0	0	0	1680.070	5520.230	7200.300	8.378	1864	279.003	13.188	0	0.007	0.009	0.003	0.007	0.002	0.461	0.617	0.316	0.474	0.106
Track_1865	1865	NaN	NaN	6	0	0	0	0	0	1200.050	5040.210	6240.260	2.845	1865	585.124	19.907	0	0.008	0.014	0.002	0.008	0.005	0.435	0.589	0.264	0.514	0.131
Track_1866	1866	NaN	NaN	65	0	0	0	0	0	15360.640	5520.230	20880.870	23.467	1866	216.862	27.601	0	0.007	0.060	0.002	0.005	0.007	0.991	1.489	0.280	1.058	0.341
Track_1867	1867	NaN	NaN	9	0	0	0	0	0	1920.080	5280.220	7200.300	20.152	1867	348.855	18.625	0	0.011	0.019	0.006	0.011	0.004	0.403	0.582	0.301	0.407	0.088
Track_1868	1868	NaN	NaN	11	0	0	0	0	0	2400.100	5520.230	7920.330	6.548	1868	254.417	27.032	0	0.008	0.018	0.002	0.007	0.006	0.484	0.736	0.308	0.448	0.132
Track_1869	1869	NaN	NaN	45	0	0	0	0	0	10560.440	5040.210	15600.650	73.687	1869	567.552	31.969	0	0.013	0.022	0.002	0.013	0.005	0.787	1.664	0.241	0.779	0.294
Track_1870	1870	NaN	NaN	11	0	0	0	0	0	2400.100	5520.230	7920.330	12.446	1870	573.248	23.791	0	0.015	0.035	0.004	0.015	0.009	0.872	1.278	0.270	1.056	0.400
Track_1871	1871	NaN	NaN	16	0	0	0	0	0	3600.150	5760.240	9360.390	32.633	1871	48.711	22.897	0	0.012	0.033	0.006	0.008	0.007	0.548	0.876	0.319	0.569	0.179
Track_1872	1872	NaN	NaN	82	0	0	0	0	0	19440.810	5040.210	24481.020	57.383	1872	190.118	39.558	0	0.007	0.025	8.401E-4	0.006	0.005	0.723	1.017	0.304	0.755	0.163
Track_1873	1873	NaN	NaN	10	0	0	0	0	0	2160.090	5520.230	7680.320	25.895	1873	457.451	32.550	0	0.014	0.024	0.005	0.013	0.006	0.243	0.257	0.231	0.241	0.009
Track_1874	1874	NaN	NaN	6	0	0	0	0	0	1200.050	5760.240	6960.290	16.070	1874	181.647	40.821	0	0.019	0.057	0.002	0.015	0.022	0.507	1.048	0.247	0.539	0.283
Track_1875	1875	NaN	NaN	9	0	0	0	0	0	1920.080	5520.230	7440.310	13.923	1875	53.287	47.752	0	0.018	0.045	0.009	0.013	0.012	0.266	0.295	0.242	0.254	0.020
Track_1876	1876	NaN	NaN	7	0	0	0	0	0	1440.060	5760.240	7200.300	12.034	1876	469.250	42.617	0	0.009	0.014	0.004	0.011	0.004	0.269	0.295	0.235	0.282	0.021
Track_1877	1877	NaN	NaN	9	0	0	0	0	0	1920.080	5760.240	7680.320	9.193	1877	3.539	36.667	0	0.006	0.022	0.002	0.004	0.007	0.846	1.028	0.689	0.868	0.109
Track_1878	1878	NaN	NaN	20	0	0	0	0	0	4560.190	5280.220	9840.410	31.081	1878	608.117	49.130	0	0.010	0.023	0.002	0.009	0.005	0.768	1.291	0.411	0.678	0.267
Track_1879	1879	NaN	NaN	5	0	0	0	0	0	960.040	5040.210	6000.250	3.385	1879	210.825	48.722	0	0.007	0.010	0.004	0.009	0.003	0.578	0.801	0.286	0.727	0.217
Track_1880	1880	NaN	NaN	8	0	0	0	0	0	1680.070	5280.220	6960.290	16.673	1880	322.745	47.208	0	0.011	0.036	4.376E-4	0.008	0.012	0.327	0.459	0.247	0.335	0.063
Track_1881	1881	NaN	NaN	96	0	0	0	0	0	22800.950	5280.220	28081.170	40.570	1881	257.864	81.922	0	0.007	0.022	0.001	0.006	0.004	0.742	1.441	0.297	0.659	0.293
Track_1882	1882	NaN	NaN	5	0	0	0	0	0	960.040	5040.210	6000.250	9.655	1882	534.100	52.805	0	0.011	0.015	0.008	0.011	0.003	0.320	0.487	0.241	0.292	0.087
Track_1883	1883	NaN	NaN	13	0	0	0	0	0	2880.120	5040.210	7920.330	22.917	1883	500.965	46.807	0	0.012	0.017	0.007	0.011	0.004	0.339	0.483	0.247	0.312	0.084
Track_1884	1884	NaN	NaN	10	0	0	0	0	0	2160.090	5760.240	7920.330	9.246	1884	150.838	58.173	0	0.006	0.010	0.002	0.005	0.003	0.360	0.456	0.275	0.380	0.060
Track_1885	1885	NaN	NaN	15	0	0	0	0	0	3360.140	5760.240	9120.380	22.052	1885	568.992	50.729	0	0.014	0.029	0.003	0.014	0.008	0.678	1.317	0.232	0.556	0.357
Track_1886	1886	NaN	NaN	5	0	0	0	0	0	960.040	5760.240	6720.280	7.916	1886	406.615	56.250	0	0.012	0.017	0.007	0.012	0.004	0.298	0.469	0.233	0.270	0.087
Track_1887	1887	NaN	NaN	6	0	0	0	0	0	1200.050	5040.210	6240.260	3.946	1887	260.828	60.023	0	0.006	0.012	0.003	0.005	0.004	0.327	0.399	0.239	0.359	0.053
Track_1888	1888	NaN	NaN	16	0	0	0	0	0	3600.150	5760.240	9360.390	33.280	1888	15.539	53.445	0	0.012	0.022	0.005	0.011	0.005	0.523	1.264	0.272	0.407	0.291
Track_1889	1889	NaN	NaN	9	0	0	0	0	0	1920.080	5520.230	7440.310	7.820	1889	189.686	57.040	0	0.009	0.025	0.001	0.005	0.008	0.540	0.888	0.262	0.488	0.221
Track_1890	1890	NaN	NaN	5	0	0	0	0	0	960.040	5280.220	6240.260	10.091	1890	153.170	62.295	0	0.013	0.027	0.005	0.011	0.009	0.301	0.330	0.232	0.325	0.038
Track_1891	1891	NaN	NaN	6	0	0	0	0	0	1200.050	5760.240	6960.290	3.011	1891	242.492	68.992	0	0.005	0.016	0.001	0.003	0.006	0.684	0.886	0.291	0.780	0.207
Track_1892	1892	NaN	NaN	8	0	0	0	0	0	1680.070	5040.210	6720.280	35.255	1892	439.219	65.426	0	0.021	0.031	0.014	0.021	0.005	0.546	0.868	0.244	0.566	0.175
Track_1893	1893	NaN	NaN	16	0	0	0	0	0	3600.150	5040.210	8640.360	13.023	1893	133.312	66.590	0	0.007	0.020	0.001	0.006	0.005	0.376	0.558	0.269	0.376	0.076
Track_1894	1894	NaN	NaN	2	0	0	0	0	0	240.010	3600.150	3840.160	0.993	1894	580.182	90.346	0	0.004	0.004	0.004	0.004	NaN	0.276	0.322	0.230	0.322	0.046
Track_1895	1895	NaN	NaN	2	0	0	0	0	0	240.010	3600.150	3840.160	4.268	1895	331.567	164.172	0	0.018	0.018	0.018	0.018	NaN	0.406	0.448	0.364	0.448	0.042
Track_1896	1896	NaN	NaN	2	0	0	0	0	0	240.010	3600.150	3840.160	2.006	1896	122.655	191.112	0	0.008	0.008	0.008	0.008	NaN	0.292	0.323	0.261	0.323	0.031
Track_1897	1897	NaN	NaN	2	0	0	0	0	0	240.010	2880.120	3120.130	0.948	1897	328.529	239.555	0	0.004	0.004	0.004	0.004	NaN	0.322	0.356	0.287	0.356	0.034
Track_1898	1898	NaN	NaN	2	0	0	0	0	0	240.010	2880.120	3120.130	1.110	1898	259.171	26.745	0	0.005	0.005	0.005	0.005	NaN	0.360	0.405	0.315	0.405	0.045
Track_1899	1899	NaN	NaN	2	0	0	0	0	0	240.010	2880.120	3120.130	0.652	1899	216.238	71.040	0	0.003	0.003	0.003	0.003	NaN	0.393	0.435	0.352	0.435	0.041
Track_1900	1900	NaN	NaN	2	0	0	0	0	0	240.010	2880.120	3120.130	0.623	1900	53.185	159.662	0	0.003	0.003	0.003	0.003	NaN	0.293	0.298	0.288	0.298	0.005
Track_1901	1901	NaN	NaN	2	0	0	0	0	0	240.010	2880.120	3120.130	1.166	1901	531.193	169.692	0	0.005	0.005	0.005	0.005	NaN	0.434	0.592	0.275	0.592	0.158
Track_1902	1902	NaN	NaN	17	0	0	0	0	0	3840.160	6000.250	9840.410	27.242	1902	608.359	169.621	0	0.009	0.017	0.002	0.010	0.005	0.747	1.186	0.253	0.717	0.274
Track_1903	1903	NaN	NaN	8	0	0	0	0	0	1680.070	6000.250	7680.320	16.516	1903	420.848	165.847	0	0.011	0.026	0.004	0.007	0.008	0.370	0.531	0.236	0.369	0.102
Track_1904	1904	NaN	NaN	18	0	0	0	0	0	4080.170	6240.260	10320.430	35.169	1904	286.605	183.070	0	0.011	0.023	0.005	0.011	0.004	0.619	0.985	0.240	0.649	0.186
Track_1905	1905	NaN	NaN	7	0	0	0	0	0	1440.060	6240.260	7680.320	9.271	1905	139.387	174.478	0	0.011	0.030	0.002	0.010	0.009	0.516	0.734	0.350	0.565	0.125
Track_1906	1906	NaN	NaN	10	0	0	0	0	0	2160.090	6000.250	8160.340	15.846	1906	150.144	177.818	0	0.010	0.024	0.002	0.008	0.007	0.759	1.105	0.282	0.885	0.254
Track_1907	1907	NaN	NaN	18	0	0	0	0	0	4080.170	6000.250	10080.420	15.087	1907	197.678	182.257	0	0.012	0.048	0.002	0.010	0.011	0.495	0.685	0.294	0.489	0.109
Track_1908	1908	NaN	NaN	17	0	0	0	0	0	3840.160	6240.260	10080.420	16.144	1908	20.897	172.694	0	0.009	0.023	0.002	0.009	0.005	0.595	0.818	0.303	0.609	0.162
Track_1909	1909	NaN	NaN	8	0	0	0	0	0	1680.070	6240.260	7920.330	28.573	1909	441.832	188.878	0	0.018	0.026	0.010	0.018	0.006	0.256	0.269	0.245	0.255	0.007
Track_1910	1910	NaN	NaN	26	0	0	0	0	0	6000.250	6240.260	12240.510	15.620	1910	131.263	185.283	0	0.008	0.019	8.845E-4	0.008	0.004	0.625	0.794	0.383	0.642	0.111
Track_1911	1911	NaN	NaN	5	0	0	0	0	0	960.040	6240.260	7200.300	3.379	1911	350.595	180.116	0	0.011	0.015	0.004	0.013	0.005	0.492	0.748	0.325	0.348	0.192
Track_1912	1912	NaN	NaN	30	0	0	0	0	0	6960.290	6000.250	12960.540	54.000	1912	271.086	209.069	0	0.011	0.026	0.003	0.010	0.005	1.068	1.556	0.555	1.029	0.239
Track_1913	1913	NaN	NaN	44	0	0	0	0	0	10320.430	6240.260	16560.690	84.282	1913	386.334	218.244	0	0.010	0.020	0.004	0.011	0.004	0.421	0.587	0.236	0.415	0.080
Track_1914	1914	NaN	NaN	8	0	0	0	0	0	1680.070	6240.260	7920.330	9.498	1914	244.397	197.764	0	0.009	0.021	0.004	0.004	0.007	0.970	1.335	0.417	0.990	0.262
Track_1915	1915	NaN	NaN	4	0	0	0	0	0	720.030	6240.260	6960.290	6.794	1915	576.541	202.768	0	0.010	0.013	0.009	0.009	0.002	0.277	0.327	0.242	0.289	0.034
Track_1916	1916	NaN	NaN	24	0	0	0	0	0	5520.230	6240.260	11760.490	25.759	1916	250.795	220.885	0	0.014	0.053	0.006	0.011	0.011	0.681	1.301	0.271	0.700	0.251
Track_1917	1917	NaN	NaN	18	0	0	0	0	0	4080.170	6000.250	10080.420	16.949	1917	173.515	209.569	0	0.009	0.029	0.004	0.007	0.006	0.808	1.401	0.476	0.767	0.275
Track_1918	1918	NaN	NaN	23	0	0	0	0	0	5280.220	6240.260	11520.480	19.838	1918	140.792	214.805	0	0.008	0.017	6.190E-4	0.007	0.004	1.074	1.506	0.377	1.208	0.320
Track_1919	1919	NaN	NaN	8	0	0	0	0	0	1680.070	6000.250	7680.320	4.066	1919	2.115	210.005	0	0.007	0.016	0.002	0.006	0.005	1.126	1.417	0.303	1.390	0.375
Track_1920	1920	NaN	NaN	3	0	0	0	0	0	480.020	6240.260	6720.280	6.313	1920	339.819	214.759	0	0.014	0.023	0.006	0.023	0.012	0.249	0.255	0.243	0.250	0.005
Track_1921	1921	NaN	NaN	38	0	0	0	0	0	8880.370	6000.250	14880.620	60.852	1921	235.713	254.560	0	0.012	0.058	0.005	0.011	0.008	0.824	1.534	0.265	0.805	0.357
Track_1922	1922	NaN	NaN	101	0	0	0	0	0	24001.000	6000.250	30001.250	120.031	1922	167.984	259.511	0	0.009	0.027	9.144E-4	0.009	0.005	0.876	1.593	0.231	0.835	0.298
Track_1923	1923	NaN	NaN	53	0	0	0	0	0	12480.520	6240.260	18720.780	64.725	1923	226.452	262.313	0	0.012	0.059	0.003	0.011	0.008	0.889	1.371	0.402	0.920	0.204
Track_1924	1924	NaN	NaN	15	0	0	0	0	0	3360.140	6000.250	9360.390	22.007	1924	474.581	245.539	0	0.009	0.016	0.002	0.011	0.005	0.353	0.466	0.269	0.334	0.061
Track_1925	1925	NaN	NaN	2	0	0	0	0	0	240.010	6240.260	6480.270	1.496	1925	572.009	240.169	0	0.006	0.006	0.006	0.006	NaN	0.240	0.247	0.234	0.247	0.007
Track_1926	1926	NaN	NaN	41	0	0	0	0	0	9600.400	6000.250	15600.650	68.507	1926	191.808	271.638	0	0.012	0.025	0.004	0.012	0.005	0.802	1.364	0.410	0.763	0.218
Track_1927	1927	NaN	NaN	53	0	0	0	0	0	12480.520	6000.250	18480.770	93.873	1927	152.874	285.622	0	0.011	0.023	0.002	0.011	0.005	0.618	0.881	0.293	0.636	0.158
Track_1928	1928	NaN	NaN	29	0	0	0	0	0	6720.280	6000.250	12720.530	48.216	1928	415.512	262.873	0	0.010	0.024	0.003	0.009	0.005	0.749	1.135	0.272	0.878	0.294
Track_1929	1929	NaN	NaN	42	0	0	0	0	0	9840.410	6240.260	16080.670	90.044	1929	214.627	298.331	0	0.012	0.024	0.003	0.012	0.004	0.940	1.678	0.265	0.854	0.504
Track_1930	1930	NaN	NaN	15	0	0	0	0	0	3360.140	6240.260	9600.400	24.821	1930	281.351	265.250	0	0.010	0.018	7.506E-4	0.008	0.005	0.514	0.776	0.307	0.462	0.144
Track_1931	1931	NaN	NaN	14	0	0	0	0	0	3120.130	6240.260	9360.390	41.166	1931	580.850	262.753	0	0.017	0.025	0.006	0.020	0.008	0.338	0.577	0.248	0.337	0.085
Track_1932	1932	NaN	NaN	15	0	0	0	0	0	3360.140	6000.250	9360.390	29.169	1932	459.208	263.807	0	0.013	0.025	0.007	0.013	0.005	0.341	0.512	0.256	0.326	0.074
Track_1933	1933	NaN	NaN	34	0	0	0	0	0	7920.330	6000.250	13920.580	43.345	1933	199.682	276.905	0	0.010	0.028	0.002	0.010	0.005	0.666	0.973	0.279	0.658	0.201
Track_1934	1934	NaN	NaN	54	0	0	0	0	0	12720.530	6000.250	18720.780	74.739	1934	65.414	273.758	0	0.012	0.025	0.001	0.011	0.006	0.731	1.201	0.252	0.699	0.238
Track_1935	1935	NaN	NaN	3	0	0	0	0	0	480.020	6240.260	6720.280	3.090	1935	158.855	265.056	0	0.007	0.008	0.006	0.008	0.001	0.331	0.386	0.282	0.326	0.042
Track_1936	1936	NaN	NaN	9	0	0	0	0	0	1920.080	6000.250	7920.330	11.244	1936	554.669	270.813	0	0.011	0.028	0.002	0.011	0.008	0.260	0.302	0.242	0.257	0.019
Track_1937	1937	NaN	NaN	2	0	0	0	0	0	240.010	6240.260	6480.270	2.049	1937	269.388	267.996	0	0.009	0.009	0.009	0.009	NaN	0.291	0.340	0.242	0.340	0.049
Track_1938	1938	NaN	NaN	18	0	0	0	0	0	4080.170	6000.250	10080.420	58.070	1938	596.928	270.451	0	0.018	0.029	0.005	0.017	0.007	0.751	1.221	0.235	0.748	0.294
Track_1939	1939	NaN	NaN	5	0	0	0	0	0	960.040	5520.230	6480.270	9.338	1939	132.343	279.581	0	0.023	0.050	0.012	0.015	0.018	0.281	0.348	0.233	0.266	0.039
Track_1940	1940	NaN	NaN	27	0	0	0	0	0	6240.260	6000.250	12240.510	43.605	1940	240.874	288.787	0	0.012	0.029	0.002	0.012	0.007	0.860	1.554	0.406	0.716	0.394
Track_1941	1941	NaN	NaN	4	0	0	0	0	0	720.030	6000.250	6720.280	2.238	1941	556.420	280.919	0	0.016	0.027	0.005	0.014	0.011	0.296	0.377	0.245	0.286	0.049
Track_1942	1942	NaN	NaN	11	0	0	0	0	0	2400.100	6240.260	8640.360	11.846	1942	3.065	281.267	0	0.006	0.016	0.002	0.004	0.005	1.235	1.795	0.688	1.296	0.359
Track_1943	1943	NaN	NaN	58	0	0	0	0	0	13680.570	6000.250	19680.820	104.222	1943	559.747	298.390	0	0.013	0.033	0.001	0.012	0.007	0.713	1.282	0.258	0.678	0.292
Track_1944	1944	NaN	NaN	2	0	0	0	0	0	240.010	6240.260	6480.270	3.782	1944	172.953	288.124	0	0.016	0.016	0.016	0.016	NaN	0.243	0.250	0.237	0.250	0.007
Track_1945	1945	NaN	NaN	12	0	0	0	0	0	2640.110	6240.260	8880.370	24.992	1945	211.840	311.966	0	0.011	0.033	0.003	0.010	0.009	0.346	0.439	0.275	0.352	0.046
Track_1946	1946	NaN	NaN	48	0	0	0	0	0	11280.470	6240.260	17520.730	82.557	1946	223.814	330.119	0	0.012	0.030	0.003	0.011	0.006	0.369	0.536	0.231	0.369	0.068
Track_1947	1947	NaN	NaN	3	0	0	0	0	0	480.020	6240.260	6720.280	1.480	1947	188.915	316.659	0	0.006	0.008	0.003	0.008	0.004	0.382	0.430	0.296	0.419	0.061
Track_1948	1948	NaN	NaN	18	0	0	0	0	0	4080.170	6240.260	10320.430	52.029	1948	586.389	356.893	0	0.013	0.023	0.007	0.013	0.004	0.582	1.092	0.322	0.546	0.211
Track_1949	1949	NaN	NaN	3	0	0	0	0	0	480.020	6000.250	6480.270	5.650	1949	77.112	341.929	0	0.012	0.020	0.003	0.020	0.012	0.330	0.458	0.266	0.267	0.090
Track_1950	1950	NaN	NaN	15	0	0	0	0	0	3360.140	6000.250	9360.390	23.408	1950	608.324	5.055	0	0.010	0.014	0.004	0.010	0.004	0.584	0.981	0.280	0.594	0.203
Track_1951	1951	NaN	NaN	2	0	0	0	0	0	240.010	6240.260	6480.270	1.615	1951	107.405	0.000	0	0.007	0.007	0.007	0.007	NaN	0.245	0.259	0.230	0.259	0.015
Track_1952	1952	NaN	NaN	2	0	0	0	0	0	240.010	6240.260	6480.270	0.202	1952	202.999	0.000	0	8.412E-4	8.412E-4	8.412E-4	8.412E-4	NaN	1.045	1.301	0.788	1.301	0.257
Track_1953	1953	NaN	NaN	8	0	0	0	0	0	1680.070	6000.250	7680.320	24.102	1953	603.909	8.995	0	0.015	0.029	0.002	0.014	0.011	0.840	1.319	0.284	0.868	0.285
Track_1954	1954	NaN	NaN	5	0	0	0	0	0	960.040	5520.230	6480.270	12.495	1954	173.369	5.483	0	0.014	0.039	0.002	0.009	0.017	0.320	0.404	0.266	0.300	0.047
Track_1955	1955	NaN	NaN	5	0	0	0	0	0	960.040	6240.260	7200.300	9.919	1955	310.726	7.051	0	0.019	0.025	0.013	0.020	0.005	0.589	0.789	0.346	0.621	0.166
Track_1956	1956	NaN	NaN	5	0	0	0	0	0	960.040	6240.260	7200.300	13.030	1956	175.809	6.885	0	0.015	0.031	0.006	0.013	0.011	0.319	0.366	0.260	0.327	0.042
Track_1957	1957	NaN	NaN	10	0	0	0	0	0	2160.090	6240.260	8400.350	19.634	1957	60.292	22.243	0	0.011	0.025	0.004	0.009	0.007	0.359	0.484	0.232	0.373	0.069
Track_1958	1958	NaN	NaN	3	0	0	0	0	0	480.020	6240.260	6720.280	4.579	1958	1.390	25.816	0	0.012	0.017	0.008	0.017	0.007	0.613	0.725	0.542	0.571	0.080
Track_1959	1959	NaN	NaN	9	0	0	0	0	0	1920.080	6000.250	7920.330	12.663	1959	355.979	23.472	0	0.010	0.016	0.002	0.012	0.005	0.311	0.395	0.242	0.288	0.061
Track_1960	1960	NaN	NaN	4	0	0	0	0	0	720.030	6240.260	6960.290	13.787	1960	124.761	37.545	0	0.022	0.059	0.002	0.007	0.032	0.245	0.265	0.231	0.250	0.014
Track_1961	1961	NaN	NaN	10	0	0	0	0	0	2160.090	6240.260	8400.350	20.245	1961	38.757	29.749	0	0.011	0.023	0.006	0.010	0.005	0.529	0.744	0.248	0.629	0.176
Track_1962	1962	NaN	NaN	4	0	0	0	0	0	720.030	6000.250	6720.280	3.195	1962	284.104	35.955	0	0.009	0.012	0.005	0.008	0.004	0.571	0.682	0.459	0.660	0.101
Track_1963	1963	NaN	NaN	24	0	0	0	0	0	5520.230	6240.260	11760.490	35.445	1963	540.571	49.422	0	0.014	0.042	0.001	0.013	0.009	0.938	1.567	0.257	0.987	0.369
Track_1964	1964	NaN	NaN	2	0	0	0	0	0	240.010	6240.260	6480.270	3.914	1964	34.753	51.510	0	0.016	0.016	0.016	0.016	NaN	0.297	0.342	0.252	0.342	0.045
Track_1965	1965	NaN	NaN	21	0	0	0	0	0	4800.200	6240.260	11040.460	21.287	1965	240.847	62.978	0	0.007	0.016	8.968E-4	0.007	0.004	0.646	0.912	0.264	0.729	0.195
Track_1966	1966	NaN	NaN	65	0	0	0	0	0	15360.640	6240.260	21600.900	180.037	1966	538.368	67.483	0	0.014	0.027	0.001	0.013	0.005	0.699	1.487	0.236	0.611	0.353
Track_1967	1967	NaN	NaN	19	0	0	0	0	0	4320.180	6240.260	10560.440	12.575	1967	204.755	55.841	0	0.009	0.024	0.001	0.007	0.007	0.466	0.864	0.254	0.471	0.153
Track_1968	1968	NaN	NaN	8	0	0	0	0	0	1680.070	6240.260	7920.330	7.458	1968	229.886	64.823	0	0.008	0.016	0.003	0.007	0.005	0.605	0.891	0.309	0.678	0.175
Track_1969	1969	NaN	NaN	24	0	0	0	0	0	5520.230	6240.260	11760.490	36.879	1969	597.975	67.201	0	0.009	0.023	0.002	0.008	0.005	0.872	1.223	0.446	0.884	0.178
Track_1970	1970	NaN	NaN	36	0	0	0	0	0	8400.350	6240.260	14640.610	96.641	1970	537.969	74.985	0	0.013	0.029	3.273E-4	0.013	0.005	0.890	1.431	0.274	0.978	0.329
Track_1971	1971	NaN	NaN	24	0	0	0	0	0	5520.230	6240.260	11760.490	41.230	1971	598.046	86.723	0	0.011	0.024	0.002	0.010	0.005	0.801	1.268	0.286	0.888	0.320
Track_1972	1972	NaN	NaN	5	0	0	0	0	0	960.040	6240.260	7200.300	9.781	1972	67.108	81.349	0	0.011	0.017	0.008	0.011	0.004	0.255	0.268	0.231	0.257	0.013
Track_1973	1973	NaN	NaN	17	0	0	0	0	0	3840.160	6240.260	10080.420	22.853	1973	182.295	83.226	0	0.010	0.057	9.168E-4	0.007	0.013	0.504	0.981	0.256	0.407	0.233
Track_1974	1974	NaN	NaN	16	0	0	0	0	0	3600.150	6000.250	9600.400	15.360	1974	251.243	93.482	0	0.007	0.017	0.001	0.008	0.004	0.886	1.336	0.307	0.887	0.308
Track_1975	1975	NaN	NaN	65	0	0	0	0	0	15360.640	6240.260	21600.900	89.103	1975	281.707	140.811	0	0.008	0.058	0.001	0.007	0.007	0.860	1.547	0.264	0.840	0.345
Track_1976	1976	NaN	NaN	3	0	0	0	0	0	480.020	6000.250	6480.270	1.116	1976	325.277	99.247	0	0.005	0.006	0.004	0.006	0.001	0.257	0.273	0.248	0.251	0.011
Track_1977	1977	NaN	NaN	15	0	0	0	0	0	3360.140	6240.260	9600.400	12.795	1977	293.317	104.800	0	0.007	0.027	0.002	0.007	0.006	0.343	0.491	0.239	0.306	0.080
Track_1978	1978	NaN	NaN	80	0	0	0	0	0	18960.790	6000.250	24961.040	169.092	1978	369.151	142.415	0	0.012	0.060	6.245E-4	0.011	0.008	0.884	1.588	0.241	0.952	0.344
Track_1979	1979	NaN	NaN	36	0	0	0	0	0	8400.350	6240.260	14640.610	77.424	1979	403.535	142.432	0	0.013	0.050	0.002	0.011	0.008	0.599	1.264	0.270	0.570	0.221
Track_1980	1980	NaN	NaN	25	0	0	0	0	0	5760.240	6000.250	11760.490	26.493	1980	293.178	122.096	0	0.009	0.019	0.003	0.007	0.005	0.515	1.024	0.233	0.493	0.240
Track_1981	1981	NaN	NaN	69	0	0	0	0	0	16320.680	6000.250	22320.930	101.707	1981	356.100	140.304	0	0.010	0.053	0.002	0.009	0.007	0.728	1.392	0.315	0.706	0.268
Track_1982	1982	NaN	NaN	6	0	0	0	0	0	1200.050	6240.260	7440.310	5.998	1982	264.333	116.197	0	0.007	0.010	0.002	0.008	0.003	0.834	1.054	0.657	0.854	0.130
Track_1983	1983	NaN	NaN	3	0	0	0	0	0	480.020	6240.260	6720.280	4.846	1983	123.640	116.499	0	0.015	0.019	0.011	0.019	0.006	0.282	0.364	0.239	0.242	0.058
Track_1984	1984	NaN	NaN	2	0	0	0	0	0	240.010	6240.260	6480.270	0.990	1984	390.042	124.708	0	0.004	0.004	0.004	0.004	NaN	0.238	0.245	0.231	0.245	0.007
Track_1985	1985	NaN	NaN	40	0	0	0	0	0	9360.390	6000.250	15360.640	56.842	1985	235.628	158.283	0	0.009	0.024	0.001	0.009	0.004	0.919	1.395	0.324	0.866	0.263
Track_1986	1986	NaN	NaN	21	0	0	0	0	0	4800.200	6240.260	11040.460	28.720	1986	273.804	142.601	0	0.011	0.048	0.003	0.009	0.009	1.022	1.540	0.282	1.138	0.351
Track_1987	1987	NaN	NaN	2	0	0	0	0	0	240.010	6240.260	6480.270	1.002	1987	248.062	135.399	0	0.004	0.004	0.004	0.004	NaN	0.957	1.093	0.820	1.093	0.136
Track_1988	1988	NaN	NaN	6	0	0	0	0	0	1200.050	6240.260	7440.310	9.746	1988	462.691	141.408	0	0.012	0.033	0.006	0.007	0.012	0.263	0.306	0.235	0.248	0.030
Track_1989	1989	NaN	NaN	25	0	0	0	0	0	5760.240	6000.250	11760.490	18.073	1989	145.983	144.469	0	0.008	0.015	0.003	0.009	0.003	0.618	0.988	0.264	0.629	0.178
Track_1990	1990	NaN	NaN	9	0	0	0	0	0	1920.080	6000.250	7920.330	22.358	1990	480.955	160.071	0	0.013	0.019	0.006	0.014	0.005	0.349	0.437	0.236	0.361	0.064
Track_1991	1991	NaN	NaN	2	0	0	0	0	0	240.010	6240.260	6480.270	6.745	1991	592.092	152.796	0	0.028	0.028	0.028	0.028	NaN	0.245	0.249	0.240	0.249	0.005
Track_1992	1992	NaN	NaN	12	0	0	0	0	0	2640.110	6240.260	8880.370	14.847	1992	232.211	160.350	0	0.011	0.021	0.004	0.010	0.005	1.310	1.475	1.075	1.354	0.150
Track_1993	1993	NaN	NaN	4	0	0	0	0	0	720.030	5040.210	5760.240	3.432	1993	224.652	0.000	0	0.005	0.007	0.003	0.005	0.002	0.753	0.868	0.491	0.860	0.154
Track_1994	1994	NaN	NaN	4	0	0	0	0	0	720.030	5040.210	5760.240	2.019	1994	345.280	0.000	0	0.003	0.008	8.412E-4	0.002	0.004	0.790	1.109	0.286	1.014	0.319
Track_1995	1995	NaN	NaN	4	0	0	0	0	0	720.030	5040.210	5760.240	10.328	1995	585.986	27.372	0	0.021	0.029	0.011	0.022	0.009	1.038	1.524	0.251	1.410	0.500
Track_1996	1996	NaN	NaN	4	0	0	0	0	0	720.030	5040.210	5760.240	10.340	1996	203.406	65.045	0	0.016	0.030	0.003	0.015	0.013	0.360	0.463	0.278	0.357	0.067
Track_1997	1997	NaN	NaN	4	0	0	0	0	0	720.030	5040.210	5760.240	3.658	1997	303.999	71.959	0	0.009	0.013	0.006	0.007	0.004	0.288	0.310	0.269	0.296	0.017
Track_1998	1998	NaN	NaN	2	0	0	0	0	0	240.010	5040.210	5280.220	1.276	1998	557.240	127.210	0	0.005	0.005	0.005	0.005	NaN	0.321	0.328	0.314	0.328	0.007
[truncated: 6,969 more rows]
