# Supplementary material for: A Yap-dependent mechanoregulatory program sustains cell migration for embryo axis assembly
Source: Nat Commun. 2023 May 16;14:2804. doi: 10.1038/s41467-023-38482-w (PMC10188487; doi:10.1038/s41467-023-38482-w)
Supplement: Supplementary file 13 — Source Data [file 41467_2023_38482_MOESM13_ESM.zip › Source Data/Fig2_S2/DM3 Spots in tracks statistics.csv]

Label	ID	TRACK_ID	QUALITY	POSITION_X	POSITION_Y	POSITION_Z	POSITION_T	FRAME	RADIUS	VISIBILITY	CELL_DIVISION_TIME	MANUAL_COLOR	MEAN_INTENSITY	MEDIAN_INTENSITY	MIN_INTENSITY	MAX_INTENSITY	TOTAL_INTENSITY	STANDARD_DEVIATION	ESTIMATED_DIAMETER	CONTRAST	SNR
ID2255186	2255186	0	1.355	432.092	35.645	0	0.000	0	3.950	1	None	-10921639	106.455	89	0	255	139776	102.457	4.781	0.855	0.958
ID2248738	2248738	0	1.405	433.033	37.248	0	240.010	1	3.950	1	None	-10921639	114.453	92	0	255	150277	105.583	4.808	0.819	0.976
ID2252780	2252780	0	1.229	434.729	35.965	0	480.020	2	3.950	1	None	-10921639	105.005	88	0	255	137871	100.364	4.788	0.642	0.818
ID2251169	2251169	0	1.206	433.880	36.362	0	720.030	3	3.950	1	None	-10921639	126.586	136	0	255	166207	89.933	4.868	0.517	0.960
ID2254393	2254393	0	1.104	434.156	36.045	0	960.040	4	3.950	1	None	-10921639	103.575	88	0	255	135994	93.460	4.740	0.528	0.766
ID2256798	2256798	0	1.251	432.401	35.844	0	1200.050	5	3.950	1	None	-10921639	115.941	104	0	255	152231	100.884	4.847	0.553	0.819
ID2251975	2251975	0	1.277	430.512	36.157	0	1440.060	6	3.950	1	None	-10921639	117.729	117	0	255	154578	98.289	4.888	0.663	0.955
ID2247916	2247916	0	1.171	430.712	36.230	0	1680.070	7	3.950	1	None	-10921639	109.047	120	0	255	143179	85.800	4.960	0.713	1.058
ID2253577	2253577	0	0.956	430.028	38.108	0	1920.080	8	3.950	1	None	-10921639	116.238	121	0	244	152621	60.528	5.408	0.675	1.548
ID2250364	2250364	0	1.233	429.859	39.187	0	2160.090	9	3.950	1	None	-10921639	127.235	144	0	255	167059	81.876	5.073	0.696	1.275
ID2255983	2255983	0	1.412	431.383	39.879	0	2400.100	10	3.950	1	None	-10921639	148.116	147	0	255	194476	82.440	4.942	0.678	1.452
ID2249536	2249536	0	1.082	428.195	38.498	0	2640.110	11	3.950	1	None	-10921639	120.634	121	0	239	158392	65.533	5.110	0.663	1.468
ID2257612	2257612	0	1.298	424.934	38.898	0	2880.120	12	3.950	1	None	-10921639	158.027	161	0	255	207489	77.678	6.856	0.639	1.586
ID2259324	2259324	0	1.482	422.797	39.489	0	3120.130	13	3.950	1	None	-10921639	163.561	176	0	255	214756	82.305	5.095	0.685	1.616
ID2258453	2258453	0	1.621	420.605	37.976	0	3360.140	14	3.950	1	None	-10921639	177.130	198	0	255	232572	80.464	5.607	0.799	1.956
ID2262771	2262771	0	1.694	418.861	37.617	0	3600.150	15	3.950	1	None	-10921639	200.463	255	0	255	263208	80.395	6.724	0.772	2.172
ID2265367	2265367	0	1.765	419.830	36.880	0	3840.160	16	3.950	1	None	-10921639	238.257	255	0	255	312831	42.848	7.700	0.771	4.841
ID2264482	2264482	0	1.776	418.360	34.100	0	4080.170	17	3.950	1	None	-10921639	237.399	255	17	255	311705	44.665	7.650	0.779	4.656
ID2266224	2266224	0	1.723	416.304	32.449	0	4320.180	18	3.950	1	None	-10921639	219.599	255	0	255	288334	67.921	6.995	0.752	2.776
ID2261034	2261034	0	1.670	414.533	29.178	0	4560.190	19	3.950	1	None	-10921639	230.854	255	0	255	303111	52.052	7.362	0.703	3.661
ID2261877	2261877	0	1.755	415.263	27.487	0	4800.200	20	3.950	1	None	-10921639	251.668	255	130	255	330440	14.439	8.234	0.749	14.929
ID2260152	2260152	0	1.809	412.556	26.410	0	5040.210	21	3.950	1	None	-10921639	237.163	255	34	255	311395	40.455	7.685	0.845	5.370
ID2263607	2263607	0	1.682	410.938	26.530	0	5280.220	22	3.950	1	None	-10921639	205.936	250	10	255	270394	63.917	7.098	0.813	2.890
ID2267067	2267067	0	1.474	408.460	25.678	0	5520.230	23	3.950	1	None	-10921639	160.633	202	0	255	210911	98.047	5.012	0.698	1.347
ID2267947	2267947	0	1.316	409.154	24.749	0	5760.240	24	3.950	1	None	-10921639	158.019	172	0	255	207479	87.200	4.881	0.517	1.235
ID2268813	2268813	0	1.337	410.939	23.292	0	6000.250	25	3.950	1	None	-10921639	154.622	172	0	255	203019	86.738	5.037	0.706	1.475
ID2269668	2269668	0	1.492	408.856	22.979	0	6240.260	26	3.950	1	None	-10921639	157.178	167	0	255	206375	91.704	5.131	0.699	1.411
ID2271504	2271504	0	1.385	406.649	24.028	0	6480.270	27	3.950	1	None	-10921639	153.341	164	0	255	201337	75.216	5.065	0.664	1.627
ID2272444	2272444	0	0.979	407.246	26.392	0	6720.280	28	3.950	1	None	-10921639	118.240	109	0	255	155249	67.687	4.977	0.542	1.228
ID2270591	2270591	0	1.197	408.441	27.866	0	6960.290	29	3.950	1	None	-10921639	128.286	112	0	255	168440	88.134	4.933	0.585	1.075
ID2277123	2277123	0	0.876	406.870	26.640	0	7200.300	30	3.950	1	None	-10921639	107.797	107	0	255	141538	72.407	11.042	0.536	1.040
ID2273368	2273368	0	0.264	405.237	27.033	0	7440.310	31	3.950	1	None	-10921639	46.334	26	0	185	60836	51.498	2.659	-0.012	-0.022
ID2276194	2276194	0	0.669	404.841	25.957	0	7680.320	32	3.950	1	None	-10921639	59.039	26	0	255	77518	65.202	3.352	0.428	0.543
ID2274299	2274299	0	0.241	406.322	25.818	0	7920.330	33	3.950	1	None	-10921639	27.700	30	0	123	36370	31.045	4.155	0.309	0.421
ID2255189	2255189	1	0.604	246.915	36.666	0	0.000	0	3.950	1	None	-10921639	70.315	52	0	255	92323	69.414	3.801	0.302	0.470
ID2248739	2248739	1	0.654	243.004	37.731	0	240.010	1	3.950	1	None	-10921639	59.160	13	0	255	77677	80.528	2.969	0.274	0.316
ID2252793	2252793	1	0.561	239.115	39.119	0	480.020	2	3.950	1	None	-10921639	60.520	0	0	255	79463	83.647	2.413	0.478	0.468
ID2251209	2251209	1	0.509	231.310	46.648	0	720.030	3	3.950	1	None	-10921639	42.387	0	0	255	55654	76.859	2.611	0.196	0.181
ID2254442	2254442	1	0.757	229.032	48.445	0	960.040	4	3.950	1	None	-10921639	55.273	0	0	255	72574	87.217	2.966	0.497	0.421
ID2256854	2256854	1	0.869	225.188	50.301	0	1200.050	5	3.950	1	None	-10921639	62.829	22	0	255	82494	93.274	3.021	0.662	0.537
ID2252033	2252033	1	0.830	225.672	50.139	0	1440.060	6	3.950	1	None	-10921639	60.316	0	0	255	79195	92.493	3.022	0.561	0.469
ID2247977	2247977	1	0.855	227.930	51.254	0	1680.070	7	3.950	1	None	-10921639	61.831	21	0	255	81184	91.925	2.983	0.643	0.527
ID2253631	2253631	1	0.715	227.919	51.392	0	1920.080	8	3.950	1	None	-10921639	52.412	0	0	255	68817	90.684	2.870	0.402	0.331
ID2250402	2250402	1	0.573	224.469	50.076	0	2160.090	9	3.950	1	None	-10921639	43.967	0	0	255	57729	78.226	2.574	0.356	0.295
ID2256019	2256019	1	0.447	226.430	48.878	0	2400.100	10	3.950	1	None	-10921639	38.919	0	0	255	51100	67.747	2.593	0.256	0.234
ID2255191	2255191	2	1.032	96.908	37.035	0	0.000	0	3.950	1	None	-10921639	99.415	59	0	255	130532	102.212	4.578	0.427	0.582
ID2248736	2248736	2	1.060	99.363	37.112	0	240.010	1	3.950	1	None	-10921639	105.692	61	0	255	138773	108.877	4.540	0.324	0.475
ID2252774	2252774	2	1.011	100.091	34.195	0	480.020	2	3.950	1	None	-10921639	90.480	51	0	255	118800	99.190	4.031	0.488	0.598
ID2251157	2251157	2	1.114	97.988	32.969	0	720.030	3	3.950	1	None	-10921639	95.487	39	0	255	125374	107.097	4.549	0.494	0.589
ID2254390	2254390	2	1.132	99.597	35.299	0	960.040	4	3.950	1	None	-10921639	91.963	49	0	255	120747	102.588	4.570	0.543	0.631
ID2256790	2256790	2	0.871	100.206	34.181	0	1200.050	5	3.950	1	None	-10921639	76.353	16	0	255	100251	94.902	4.375	0.382	0.444
ID2255192	2255192	3	1.318	118.847	37.096	0	0.000	0	3.950	1	None	-10921639	165.030	255	0	255	216684	112.000	5.006	0.503	0.986
ID2248737	2248737	3	1.371	119.054	37.094	0	240.010	1	3.950	1	None	-10921639	153.966	255	0	255	202157	117.527	4.890	0.601	0.983
ID2252781	2252781	3	1.455	120.547	36.051	0	480.020	2	3.950	1	None	-10921639	163.199	255	0	255	214280	113.108	5.063	0.673	1.161
ID2251165	2251165	3	1.409	120.567	34.538	0	720.030	3	3.950	1	None	-10921639	154.385	245	0	255	202708	114.607	4.967	0.627	1.038
ID2254385	2254385	3	1.451	122.420	34.400	0	960.040	4	3.950	1	None	-10921639	165.839	255	0	255	217746	110.592	5.483	0.586	1.108
ID2256792	2256792	3	1.359	122.644	34.431	0	1200.050	5	3.950	1	None	-10921639	165.949	255	0	255	217891	110.899	5.440	0.498	0.995
ID2251968	2251968	3	1.229	121.410	34.984	0	1440.060	6	3.950	1	None	-10921639	176.102	255	0	255	231222	104.984	5.908	0.383	0.930
ID2247907	2247907	3	1.270	120.914	34.402	0	1680.070	7	3.950	1	None	-10921639	171.364	255	0	255	225001	108.649	5.959	0.401	0.903
ID2253561	2253561	3	1.577	121.292	33.873	0	1920.080	8	3.950	1	None	-10921639	201.475	255	0	255	264537	89.419	6.843	0.684	1.830
ID2250341	2250341	3	1.611	121.240	33.817	0	2160.090	9	3.950	1	None	-10921639	184.498	255	0	255	242246	95.245	6.206	0.741	1.649
ID2255961	2255961	3	1.582	122.591	33.575	0	2400.100	10	3.950	1	None	-10921639	191.350	255	0	255	251242	91.351	6.572	0.694	1.717
ID2249523	2249523	3	1.555	122.868	34.795	0	2640.110	11	3.950	1	None	-10921639	186.529	255	0	255	244912	100.115	5.506	0.681	1.509
ID2257597	2257597	3	1.513	123.963	34.778	0	2880.120	12	3.950	1	None	-10921639	186.826	255	0	255	245302	102.946	5.704	0.599	1.360
ID2259308	2259308	3	1.560	124.176	34.966	0	3120.130	13	3.950	1	None	-10921639	190.011	255	0	255	249484	97.767	6.094	0.645	1.524
ID2258441	2258441	3	1.476	122.861	34.710	0	3360.140	14	3.950	1	None	-10921639	173.244	255	0	255	227470	110.211	5.408	0.610	1.192
ID2262760	2262760	3	1.503	123.234	33.450	0	3600.150	15	3.950	1	None	-10921639	188.052	255	0	255	246912	102.214	6.031	0.607	1.390
ID2265354	2265354	3	1.381	122.184	33.877	0	3840.160	16	3.950	1	None	-10921639	186.267	255	0	255	244568	106.145	5.612	0.489	1.153
ID2264475	2264475	3	1.221	122.303	32.652	0	4080.170	17	3.950	1	None	-10921639	182.321	255	0	255	239388	105.179	4.915	0.404	0.998
ID2266225	2266225	3	1.278	120.845	32.638	0	4320.180	18	3.950	1	None	-10921639	193.896	255	0	255	254586	95.215	5.207	0.448	1.259
ID2261048	2261048	3	1.103	119.582	32.833	0	4560.190	19	3.950	1	None	-10921639	175.268	207	0	255	230127	89.522	5.020	0.342	0.998
ID2261894	2261894	3	1.078	123.520	31.803	0	4800.200	20	3.950	1	None	-10921639	174.480	255	0	255	229092	105.825	4.888	0.306	0.772
ID2260175	2260175	3	1.176	124.093	31.833	0	5040.210	21	3.950	1	None	-10921639	169.646	255	0	255	222745	107.467	4.899	0.399	0.901
ID2263626	2263626	3	1.032	127.281	31.568	0	5280.220	22	3.950	1	None	-10921639	173.557	202	0	255	227880	87.887	5.942	0.381	1.090
ID2267079	2267079	3	1.421	129.725	29.479	0	5520.230	23	3.950	1	None	-10921639	192.670	255	0	255	252976	93.325	5.892	0.553	1.471
ID2267963	2267963	3	1.283	132.193	29.148	0	5760.240	24	3.950	1	None	-10921639	161.899	250	0	255	212574	109.750	5.057	0.447	0.912
ID2268844	2268844	3	0.897	132.973	30.891	0	6000.250	25	3.950	1	None	-10921639	108.233	33	0	255	142110	118.005	3.230	0.381	0.507
ID2269707	2269707	3	1.274	130.566	33.292	0	6240.260	26	3.950	1	None	-10921639	128.570	128	0	255	168812	117.259	4.740	0.527	0.757
ID2271546	2271546	3	0.702	133.315	33.698	0	6480.270	27	3.950	1	None	-10921639	65.471	0	0	255	85963	102.711	3.030	0.305	0.298
ID2272488	2272488	3	1.028	131.685	36.799	0	6720.280	28	3.950	1	None	-10921639	113.354	67	0	255	148834	116.578	4.521	0.478	0.629
ID2270630	2270630	3	0.962	134.195	37.533	0	6960.290	29	3.950	1	None	-10921639	100.399	0	0	255	131824	115.296	15.010	0.202	0.293
ID2277178	2277178	3	1.060	131.673	39.832	0	7200.300	30	3.950	1	None	-10921639	107.473	28	0	255	141112	117.615	4.724	0.286	0.407
ID2273436	2273436	3	1.072	134.090	42.516	0	7440.310	31	3.950	1	None	-10921639	111.276	50	0	255	146105	115.629	4.688	0.324	0.471
ID2276264	2276264	3	1.049	134.593	44.125	0	7680.320	32	3.950	1	None	-10921639	131.156	136	0	255	172208	112.652	5.004	0.352	0.606
ID2274383	2274383	3	0.861	135.313	44.653	0	7920.330	33	3.950	1	None	-10921639	105.851	39	0	255	138982	115.544	4.546	0.155	0.246
ID2275334	2275334	3	0.894	135.389	44.483	0	8160.340	34	3.950	1	None	-10921639	118.094	87	0	255	155057	112.224	15.010	0.201	0.353
ID2278120	2278120	3	0.945	135.230	44.029	0	8400.350	35	3.950	1	None	-10921639	125.509	116	0	255	164793	108.833	4.582	0.238	0.443
ID2279070	2279070	3	0.964	136.545	43.852	0	8640.360	36	3.950	1	None	-10921639	121.289	122	0	255	159252	110.274	4.696	0.217	0.392
ID2280024	2280024	3	1.025	134.883	43.625	0	8880.370	37	3.950	1	None	-10921639	112.961	90	0	255	148318	108.310	4.715	0.299	0.481
ID2281963	2281963	3	0.912	135.483	43.227	0	9120.380	38	3.950	1	None	-10921639	115.903	97	0	255	152180	106.501	4.692	0.183	0.337
ID2280981	2280981	3	1.037	136.979	43.691	0	9360.390	39	3.950	1	None	-10921639	112.775	62	0	255	148073	111.775	4.708	0.317	0.486
ID2282904	2282904	3	1.050	134.528	43.769	0	9600.400	40	3.950	1	None	-10921639	120.881	103	0	255	158717	105.361	4.714	0.332	0.572
ID2285875	2285875	3	1.102	135.851	44.484	0	9840.410	41	3.950	1	None	-10921639	113.603	84	0	255	149161	108.948	4.713	0.384	0.579
ID2284904	2284904	3	0.970	136.534	45.316	0	10080.420	42	3.950	1	None	-10921639	123.403	131	0	255	162028	106.318	4.741	0.311	0.551
ID2286849	2286849	3	1.216	138.010	45.542	0	10320.430	43	3.950	1	None	-10921639	131.023	135	0	255	172033	109.139	4.886	0.449	0.744
ID2287838	2287838	3	1.150	138.855	45.859	0	10560.440	44	3.950	1	None	-10921639	107.855	69	0	255	141613	108.780	4.770	0.522	0.680
ID2283912	2283912	3	1.034	139.126	46.734	0	10800.450	45	3.950	1	None	-10921639	123.536	125	0	255	162203	114.000	4.816	0.268	0.458
ID2289867	2289867	3	1.003	138.470	46.726	0	11040.460	46	3.950	1	None	-10921639	122.388	106	0	255	160696	114.149	4.699	0.284	0.475
ID2288843	2288843	3	0.990	135.482	46.394	0	11280.470	47	3.950	1	None	-10921639	112.699	62	0	255	147974	113.600	4.519	0.296	0.453
ID2290885	2290885	3	0.839	131.611	48.879	0	11520.480	48	3.950	1	None	-10921639	154.225	170	0	255	202498	87.132	6.352	0.301	0.819
ID2291882	2291882	3	1.127	132.774	50.481	0	11760.490	49	3.950	1	None	-10921639	160.776	194	0	255	211099	98.279	4.950	0.375	0.892
ID2292900	2292900	3	0.997	131.063	49.683	0	12000.500	50	3.950	1	None	-10921639	147.893	157	0	255	194184	73.589	4.886	0.422	1.192
ID2293912	2293912	3	0.992	132.100	50.280	0	12240.510	51	3.950	1	None	-10921639	137.531	151	0	255	180578	91.654	4.717	0.398	0.854
ID2255194	2255194	4	0.731	305.622	37.399	0	0.000	0	3.950	1	None	-10921639	99.837	105	0	255	131086	76.790	4.640	0.367	0.698
ID2248742	2248742	4	0.601	309.029	37.959	0	240.010	1	3.950	1	None	-10921639	81.270	91	0	231	106707	67.930	4.545	0.248	0.475
ID2252788	2252788	4	0.695	309.475	38.637	0	480.020	2	3.950	1	None	-10921639	82.759	73	0	245	108663	71.387	4.640	0.287	0.517
ID2251177	2251177	4	0.366	310.173	38.835	0	720.030	3	3.950	1	None	-10921639	57.571	45	0	211	75591	56.249	4.250	0.074	0.142
ID2248743	2248743	5	0.342	326.824	38.618	0	240.010	1	3.950	1	None	-10921639	45.574	30	0	154	59839	46.352	15.010	0.136	0.235
ID2252784	2252784	5	0.231	326.746	37.597	0	480.020	2	3.950	1	None	-10921639	33.974	23	0	123	44608	36.523	3.989	0.085	0.146
ID2251173	2251173	5	0.351	327.129	38.256	0	720.030	3	3.950	1	None	-10921639	41.874	24	0	158	54980	45.189	4.379	0.174	0.274
ID2254399	2254399	5	0.503	328.253	37.501	0	960.040	4	3.950	1	None	-10921639	55.552	66	0	191	72940	50.657	4.758	0.387	0.612
ID2256799	2256799	5	0.523	326.986	36.175	0	1200.050	5	3.950	1	None	-10921639	53.678	30	0	192	70479	54.325	4.661	0.369	0.532
ID2251969	2251969	5	0.304	325.358	35.281	0	1440.060	6	3.950	1	None	-10921639	43.579	28	0	154	57219	44.148	4.446	0.141	0.244
ID2247920	2247920	5	0.329	326.205	37.047	0	1680.070	7	3.950	1	None	-10921639	36.055	30	0	158	47340	41.027	3.494	0.330	0.436
ID2253570	2253570	5	0.398	326.893	36.494	0	1920.080	8	3.950	1	None	-10921639	37.194	34	0	164	48836	39.638	4.158	0.532	0.651
ID2250348	2250348	5	0.349	327.128	35.998	0	2160.090	9	3.950	1	None	-10921639	34.232	14	0	128	44947	34.630	4.575	0.553	0.704
ID2255966	2255966	5	0.486	328.154	35.687	0	2400.100	10	3.950	1	None	-10921639	48.471	35	0	156	63643	49.550	4.531	0.471	0.626
ID2249526	2249526	5	0.334	328.766	35.599	0	2640.110	11	3.950	1	None	-10921639	36.647	8	0	162	48117	44.356	3.212	0.256	0.337
ID2257602	2257602	5	0.435	328.889	35.500	0	2880.120	12	3.950	1	None	-10921639	45.304	3	0	200	59484	58.430	3.221	0.254	0.314
ID2259311	2259311	5	0.400	330.535	35.099	0	3120.130	13	3.950	1	None	-10921639	51.200	32	0	193	67225	56.968	2.626	0.187	0.283
ID2258445	2258445	5	0.375	329.233	35.223	0	3360.140	14	3.950	1	None	-10921639	53.878	24	0	197	70742	62.606	2.881	0.161	0.238
ID2262764	2262764	5	0.315	329.170	34.140	0	3600.150	15	3.950	1	None	-10921639	46.724	0	0	226	61348	59.917	2.636	0.091	0.130
ID2265358	2265358	5	0.521	329.275	34.500	0	3840.160	16	3.950	1	None	-10921639	55.459	24	0	229	72818	68.700	3.200	0.277	0.350
ID2264488	2264488	5	0.331	327.247	35.495	0	4080.170	17	3.950	1	None	-10921639	41.756	13	0	157	54826	51.320	3.101	0.127	0.183
ID2266239	2266239	5	0.303	327.662	36.257	0	4320.180	18	3.950	1	None	-10921639	46.836	31	0	187	61496	47.593	3.766	0.113	0.200
ID2261063	2261063	5	0.435	326.863	36.999	0	4560.190	19	3.950	1	None	-10921639	54.855	16	0	229	72025	65.929	3.664	0.151	0.218
ID2261923	2261923	5	0.476	329.865	38.558	0	4800.200	20	3.950	1	None	-10921639	57.846	2	0	230	75952	71.133	3.600	0.076	0.115
ID2260199	2260199	5	0.314	327.673	38.013	0	5040.210	21	3.950	1	None	-10921639	45.312	3	0	217	59494	59.833	3.245	-0.031	-0.048
ID2263651	2263651	5	0.346	327.158	37.883	0	5280.220	22	3.950	1	None	-10921639	46.503	28	0	189	61058	55.681	3.699	0.106	0.160
ID2267115	2267115	5	0.345	325.323	38.289	0	5520.230	23	3.950	1	None	-10921639	49.584	26	0	221	65104	57.179	2.860	0.101	0.159
ID2268010	2268010	5	0.485	325.444	40.190	0	5760.240	24	3.950	1	None	-10921639	58.007	30	0	228	76163	62.365	4.430	0.232	0.351
ID2268890	2268890	5	0.345	327.645	42.915	0	6000.250	25	3.950	1	None	-10921639	50.431	32	0	184	66216	53.550	3.183	0.122	0.205
ID2269751	2269751	5	0.266	327.857	43.821	0	6240.260	26	3.950	1	None	-10921639	56.697	33	0	211	74443	59.748	2.673	3.853E-4	7.310E-4
ID2271589	2271589	5	0.234	327.780	43.417	0	6480.270	27	3.950	1	None	-10921639	65.330	63	0	175	85778	46.303	6.750	0.240	0.547
ID2255185	2255185	6	0.584	297.119	35.192	0	0.000	0	3.950	1	None	-10921639	66.426	34	0	255	87217	80.883	2.788	0.229	0.306
ID2248740	2248740	6	0.676	297.648	37.851	0	240.010	1	3.950	1	None	-10921639	88.369	35	0	255	116029	100.744	3.173	0.154	0.235
ID2252791	2252791	6	0.991	298.105	38.885	0	480.020	2	3.950	1	None	-10921639	132.045	150	0	255	173375	99.022	4.922	0.465	0.847
ID2251179	2251179	6	0.948	297.410	39.019	0	720.030	3	3.950	1	None	-10921639	129.992	136	0	255	170680	99.666	4.743	0.389	0.731
ID2254404	2254404	6	0.625	297.179	39.122	0	960.040	4	3.950	1	None	-10921639	79.748	26	0	255	104709	92.826	3.542	0.056	0.091
ID2255201	2255201	7	0.953	457.240	39.558	0	0.000	0	3.950	1	None	-10921639	140.968	167	0	255	185091	109.520	4.754	0.229	0.480
ID2248741	2248741	7	0.945	457.190	37.773	0	240.010	1	3.950	1	None	-10921639	132.171	148	0	255	173540	108.278	4.862	0.205	0.415
ID2252786	2252786	7	0.988	456.610	38.253	0	480.020	2	3.950	1	None	-10921639	138.385	159	0	255	181699	108.597	4.780	0.247	0.504
ID2251170	2251170	7	1.064	453.731	37.072	0	720.030	3	3.950	1	None	-10921639	185.359	239	0	255	243376	91.203	4.906	0.316	0.977
ID2254391	2254391	7	1.149	455.708	35.320	0	960.040	4	3.950	1	None	-10921639	166.508	232	0	255	218625	105.119	5.812	0.402	0.908
ID2256796	2256796	7	1.129	455.608	35.726	0	1200.050	5	3.950	1	None	-10921639	150.120	188	0	255	197107	109.437	5.043	0.401	0.785
ID2251976	2251976	7	1.090	454.173	36.137	0	1440.060	6	3.950	1	None	-10921639	145.478	193	0	255	191012	111.857	4.917	0.340	0.659
ID2247923	2247923	7	0.834	454.536	37.667	0	1680.070	7	3.950	1	None	-10921639	124.886	116	0	255	163975	111.200	4.720	0.181	0.344
ID2253587	2253587	7	0.721	454.772	38.961	0	1920.080	8	3.950	1	None	-10921639	108.448	56	0	255	142392	113.065	4.463	0.151	0.252
ID2255198	2255198	8	1.117	466.257	38.862	0	0.000	0	3.950	1	None	-10921639	144.278	174	0	255	189437	106.310	4.891	0.316	0.651
ID2248746	2248746	8	1.023	466.686	38.595	0	240.010	1	3.950	1	None	-10921639	129.123	122	0	255	169539	113.582	4.623	0.275	0.490
ID2252801	2252801	8	1.222	466.276	40.497	0	480.020	2	3.950	1	None	-10921639	160.996	247	0	255	211388	110.812	4.851	0.443	0.892
ID2255193	2255193	9	0.436	230.527	37.151	0	0.000	0	3.950	1	None	-10921639	59.778	57	0	206	78489	48.437	15.010	0.234	0.468
ID2248747	2248747	9	0.426	231.399	38.981	0	240.010	1	3.950	1	None	-10921639	55.196	52	0	150	72472	43.671	15.010	0.248	0.502
ID2252789	2252789	9	0.349	229.310	38.834	0	480.020	2	3.950	1	None	-10921639	53.043	49	0	180	69646	47.255	13.697	0.096	0.198
ID2251176	2251176	9	0.471	229.197	38.706	0	720.030	3	3.950	1	None	-10921639	56.602	52	0	184	74318	53.994	4.439	0.197	0.345
ID2254396	2254396	9	0.472	231.013	37.389	0	960.040	4	3.950	1	None	-10921639	52.517	41	0	151	68955	46.395	4.710	0.329	0.561
ID2256804	2256804	9	0.513	229.657	37.825	0	1200.050	5	3.950	1	None	-10921639	51.959	31	0	190	68222	54.175	4.596	0.301	0.444
ID2251977	2251977	9	0.523	231.883	36.903	0	1440.060	6	3.950	1	None	-10921639	56.427	65	0	188	74089	47.831	4.799	0.401	0.675
ID2247915	2247915	9	0.391	231.157	36.047	0	1680.070	7	3.950	1	None	-10921639	53.190	66	0	114	69839	36.975	4.836	0.365	0.769
ID2253559	2253559	9	0.325	227.525	33.556	0	1920.080	8	3.950	1	None	-10921639	36.792	26	0	161	48308	41.151	2.880	0.219	0.321
ID2250339	2250339	9	0.571	225.641	33.633	0	2160.090	9	3.950	1	None	-10921639	57.022	52	0	255	74870	59.720	3.393	0.327	0.470
ID2255996	2255996	9	0.411	221.374	43.043	0	2400.100	10	3.950	1	None	-10921639	44.275	28	0	193	58133	49.588	15.010	0.218	0.320
ID2249558	2249558	9	0.476	220.316	43.486	0	2640.110	11	3.950	1	None	-10921639	52.838	66	0	153	69376	42.847	4.655	0.406	0.713
ID2257628	2257628	9	0.566	217.350	42.540	0	2880.120	12	3.950	1	None	-10921639	66.848	68	0	149	87772	44.504	4.850	0.548	1.064
ID2259337	2259337	9	0.577	216.954	41.856	0	3120.130	13	3.950	1	None	-10921639	59.307	69	0	150	77870	48.882	4.612	0.531	0.842
ID2258470	2258470	9	0.603	214.302	41.529	0	3360.140	14	3.950	1	None	-10921639	59.811	68	0	154	78532	45.783	4.799	0.643	1.022
ID2262781	2262781	9	0.585	213.192	39.637	0	3600.150	15	3.950	1	None	-10921639	55.189	37	0	192	72463	48.190	4.608	0.564	0.826
ID2265380	2265380	9	0.306	210.621	40.081	0	3840.160	16	3.950	1	None	-10921639	35.819	36	0	120	47031	36.195	3.420	0.263	0.412
ID2255195	2255195	10	1.784	384.690	37.932	0	0.000	0	3.950	1	None	-10921639	221.029	255	0	255	290211	74.434	7.081	0.797	2.634
ID2248744	2248744	10	1.841	381.286	38.571	0	240.010	1	3.950	1	None	-10921639	246.008	255	113	255	323009	24.062	7.991	0.848	9.383
ID2252785	2252785	10	1.826	380.888	38.111	0	480.020	2	3.950	1	None	-10921639	216.009	255	0	255	283620	77.817	7.039	0.866	2.576
ID2251174	2251174	10	1.621	380.670	38.248	0	720.030	3	3.950	1	None	-10921639	160.338	255	0	255	210524	111.450	5.063	0.819	1.295
ID2254395	2254395	10	1.362	382.221	36.820	0	960.040	4	3.950	1	None	-10921639	133.869	134	0	255	175770	113.807	4.858	0.829	1.066
ID2256794	2256794	10	1.216	378.503	35.309	0	1200.050	5	3.950	1	None	-10921639	94.819	32	0	255	124497	108.303	4.465	0.787	0.771
ID2251974	2251974	10	1.100	376.931	36.200	0	1440.060	6	3.950	1	None	-10921639	94.749	26	0	255	124405	110.936	4.678	0.642	0.668
ID2247927	2247927	10	1.344	377.207	38.548	0	1680.070	7	3.950	1	None	-10921639	113.650	49	0	255	149223	118.410	4.831	0.611	0.728
ID2253580	2253580	10	1.318	377.593	38.433	0	1920.080	8	3.950	1	None	-10921639	113.982	57	0	255	149659	117.803	4.863	0.536	0.675
ID2250354	2250354	10	1.447	377.474	36.714	0	2160.090	9	3.950	1	None	-10921639	126.242	113	0	255	165756	116.985	5.077	0.651	0.851
ID2255964	2255964	10	1.463	378.609	34.733	0	2400.100	10	3.950	1	None	-10921639	137.757	155	0	255	180875	113.551	5.040	0.641	0.948
ID2249524	2249524	10	1.441	374.596	35.399	0	2640.110	11	3.950	1	None	-10921639	122.839	110	0	255	161287	115.846	4.874	0.730	0.895
ID2257594	2257594	10	1.538	374.850	34.337	0	2880.120	12	3.950	1	None	-10921639	132.303	159	0	255	173714	118.367	5.243	0.764	0.968
ID2259302	2259302	10	1.504	375.838	33.317	0	3120.130	13	3.950	1	None	-10921639	130.023	141	0	255	170720	116.731	5.175	0.735	0.944
ID2258437	2258437	10	1.438	375.226	33.617	0	3360.140	14	3.950	1	None	-10921639	123.658	109	0	255	162363	116.397	5.052	0.693	0.869
ID2262763	2262763	10	1.417	376.125	33.828	0	3600.150	15	3.950	1	None	-10921639	131.292	139	0	255	172386	118.230	5.249	0.598	0.831
ID2265353	2265353	10	1.467	376.525	33.788	0	3840.160	16	3.950	1	None	-10921639	130.459	137	0	255	171293	116.520	5.134	0.669	0.898
ID2264483	2264483	10	1.459	376.808	34.226	0	4080.170	17	3.950	1	None	-10921639	145.588	193	0	255	191157	112.905	5.363	0.581	0.948
ID2266231	2266231	10	1.394	375.556	34.398	0	4320.180	18	3.950	1	None	-10921639	129.669	138	0	255	170255	115.595	4.971	0.585	0.828
ID2261052	2261052	10	1.409	374.129	33.969	0	4560.190	19	3.950	1	None	-10921639	132.397	145	0	255	173837	116.259	5.070	0.604	0.857
ID2261908	2261908	10	1.339	375.845	34.684	0	4800.200	20	3.950	1	None	-10921639	122.297	102	0	255	160576	116.986	4.899	0.569	0.758
ID2260188	2260188	10	1.364	375.968	35.626	0	5040.210	21	3.950	1	None	-10921639	133.363	147	0	255	175105	114.072	5.050	0.544	0.824
ID2263649	2263649	10	1.326	376.011	37.493	0	5280.220	22	3.950	1	None	-10921639	131.645	143	0	255	172850	114.956	4.944	0.514	0.778
ID2267110	2267110	10	1.416	375.349	37.736	0	5520.230	23	3.950	1	None	-10921639	140.429	148	0	255	184383	111.430	5.165	0.591	0.937
ID2268005	2268005	10	1.369	377.734	38.997	0	5760.240	24	3.950	1	None	-10921639	130.318	125	0	255	171107	117.609	5.162	0.548	0.784
ID2268883	2268883	10	1.300	379.213	41.272	0	6000.250	25	3.950	1	None	-10921639	119.446	100	0	255	156833	112.459	4.813	0.532	0.738
ID2269745	2269745	10	1.430	377.800	42.542	0	6240.260	26	3.950	1	None	-10921639	142.666	170	0	255	187320	112.405	5.200	0.598	0.950
ID2271595	2271595	10	1.356	376.777	45.074	0	6480.270	27	3.950	1	None	-10921639	128.973	128	0	255	169342	112.933	4.965	0.552	0.812
ID2272513	2272513	10	1.296	374.990	43.638	0	6720.280	28	3.950	1	None	-10921639	128.706	132	0	255	168991	115.722	5.003	0.489	0.730
ID2270656	2270656	10	1.222	375.406	44.031	0	6960.290	29	3.950	1	None	-10921639	123.759	103	0	255	162495	117.425	5.029	0.396	0.598
ID2277192	2277192	10	1.174	374.951	43.051	0	7200.300	30	3.950	1	None	-10921639	123.017	112	0	255	161521	116.258	5.014	0.360	0.560
ID2273440	2273440	10	1.205	378.488	43.775	0	7440.310	31	3.950	1	None	-10921639	125.069	119	0	255	164215	117.825	5.033	0.380	0.585
ID2276266	2276266	10	1.301	377.274	44.591	0	7680.320	32	3.950	1	None	-10921639	129.297	127	0	255	169767	115.059	4.993	0.488	0.737
ID2274381	2274381	10	1.324	378.722	44.509	0	7920.330	33	3.950	1	None	-10921639	130.362	131	0	255	171165	116.809	4.915	0.511	0.755
ID2275343	2275343	10	1.307	378.658	46.164	0	8160.340	34	3.950	1	None	-10921639	127.047	128	0	255	166813	118.500	5.006	0.470	0.685
ID2278126	2278126	10	1.311	378.110	45.343	0	8400.350	35	3.950	1	None	-10921639	127.863	128	0	255	167884	119.015	5.027	0.471	0.688
ID2279074	2279074	10	1.409	376.812	45.576	0	8640.360	36	3.950	1	None	-10921639	144.703	171	0	255	189995	108.613	5.129	0.569	0.966
ID2280039	2280039	10	1.485	377.308	46.901	0	8880.370	37	3.950	1	None	-10921639	139.957	178	0	255	183764	112.960	5.284	0.666	0.991
ID2281984	2281984	10	1.383	376.025	48.486	0	9120.380	38	3.950	1	None	-10921639	136.021	171	0	255	178595	113.361	5.187	0.559	0.861
ID2281006	2281006	10	1.430	377.966	50.169	0	9360.390	39	3.950	1	None	-10921639	136.256	171	0	255	178904	114.829	5.169	0.612	0.901
ID2282932	2282932	10	1.369	376.457	50.724	0	9600.400	40	3.950	1	None	-10921639	137.929	147	0	255	181101	111.248	5.023	0.549	0.879
ID2285897	2285897	10	1.341	374.908	50.167	0	9840.410	41	3.950	1	None	-10921639	135.950	163	0	255	178503	112.218	5.069	0.538	0.848
ID2284918	2284918	10	1.358	371.833	50.273	0	10080.420	42	3.950	1	None	-10921639	145.714	177	0	255	191322	108.466	4.986	0.549	0.952
ID2286865	2286865	10	1.247	370.048	50.234	0	10320.430	43	3.950	1	None	-10921639	148.313	171	0	255	194735	100.567	4.896	0.552	1.049
ID2287846	2287846	10	1.099	369.542	49.352	0	10560.440	44	3.950	1	None	-10921639	124.772	132	0	255	163826	94.523	4.758	0.402	0.757
ID2283922	2283922	10	1.104	369.778	49.656	0	10800.450	45	3.950	1	None	-10921639	136.000	150	0	255	178568	105.837	4.899	0.384	0.712
ID2289878	2289878	10	1.110	369.287	49.729	0	11040.460	46	3.950	1	None	-10921639	125.549	126	0	255	164846	110.133	4.766	0.345	0.585
ID2288862	2288862	10	1.008	367.643	50.054	0	11280.470	47	3.950	1	None	-10921639	117.864	96	0	255	154755	105.719	4.645	0.306	0.522
ID2290887	2290887	10	0.998	363.179	49.178	0	11520.480	48	3.950	1	None	-10921639	138.391	162	0	255	181708	89.721	5.182	0.452	0.961
ID2291877	2291877	10	0.938	362.494	48.467	0	11760.490	49	3.950	1	None	-10921639	106.798	98	0	255	140226	101.784	4.694	0.274	0.452
ID2292888	2292888	10	0.851	362.315	47.626	0	12000.500	50	3.950	1	None	-10921639	99.796	74	0	255	131032	97.470	4.564	0.219	0.367
ID2293914	2293914	10	1.006	361.585	50.322	0	12240.510	51	3.950	1	None	-10921639	138.411	154	0	255	181734	90.712	5.030	0.315	0.732
ID2294862	2294862	10	0.992	360.506	49.554	0	12480.520	52	3.950	1	None	-10921639	104.919	96	0	255	137758	97.206	4.673	0.356	0.567
ID2295600	2295600	10	0.820	360.202	49.562	0	12720.530	53	3.950	1	None	-10921639	106.688	93	0	255	140081	95.265	4.552	0.213	0.393
ID2296659	2296659	10	0.417	358.378	50.193	0	12960.540	54	3.950	1	None	-10921639	79.596	73	0	234	104510	59.894	4.552	0.160	0.366
ID2297709	2297709	10	0.298	355.478	47.666	0	13200.550	55	3.950	1	None	-10921639	66.772	75	0	162	87671	48.357	4.487	0.071	0.184
ID2298776	2298776	10	0.542	355.843	51.988	0	13440.560	56	3.950	1	None	-10921639	86.490	84	0	253	113562	61.817	4.719	0.316	0.672
ID2299857	2299857	10	0.653	353.254	53.438	0	13680.570	57	3.950	1	None	-10921639	93.077	87	0	255	122210	61.547	4.613	0.384	0.839
ID2302085	2302085	10	0.725	352.952	55.060	0	13920.580	58	3.950	1	None	-10921639	108.158	118	0	243	142012	60.792	4.989	0.397	1.011
ID2303195	2303195	10	0.704	351.638	56.943	0	14160.590	59	3.950	1	None	-10921639	105.382	119	0	229	138367	62.864	6.635	0.477	1.083
ID2300971	2300971	10	0.658	351.195	58.626	0	14400.600	60	3.950	1	None	-10921639	87.937	83	0	202	115461	53.789	5.022	0.452	1.018
ID2304294	2304294	10	0.461	348.922	59.121	0	14640.610	61	3.950	1	None	-10921639	74.145	75	0	218	97352	55.186	4.706	0.190	0.429
ID2306591	2306591	10	0.485	347.213	59.148	0	14880.620	62	3.950	1	None	-10921639	81.488	84	0	199	106994	56.966	4.667	0.211	0.499
ID2307738	2307738	10	0.559	345.912	61.523	0	15120.630	63	3.950	1	None	-10921639	76.973	70	0	255	101065	71.020	4.483	0.140	0.267
ID2305449	2305449	10	0.662	345.245	62.784	0	15360.640	64	3.950	1	None	-10921639	84.292	77	0	255	110675	76.232	4.707	0.218	0.396
ID2308884	2308884	10	0.659	343.078	63.047	0	15600.650	65	3.950	1	None	-10921639	82.407	69	0	255	108201	75.203	4.591	0.211	0.382
ID2315992	2315992	10	0.611	343.518	63.869	0	15840.660	66	3.950	1	None	-10921639	87.376	77	0	255	114725	75.737	4.507	0.180	0.353
ID2312459	2312459	10	0.394	329.923	67.071	0	16080.670	67	3.950	1	None	-10921639	57.635	61	0	143	75675	36.470	4.818	0.356	0.830
ID2311287	2311287	10	0.416	326.485	68.429	0	16320.680	68	3.950	1	None	-10921639	62.772	63	0	146	82419	41.488	4.572	0.399	0.864
ID2313651	2313651	10	0.334	328.610	70.069	0	16560.690	69	3.950	1	None	-10921639	53.085	60	0	146	69701	32.126	4.828	0.347	0.852
ID2314851	2314851	10	0.414	329.868	71.061	0	16800.700	70	3.950	1	None	-10921639	59.600	63	0	145	78255	34.841	4.812	0.435	1.037
ID2310122	2310122	10	0.443	329.351	73.517	0	17040.710	71	3.950	1	None	-10921639	56.631	64	0	145	74356	40.941	4.860	0.450	0.858
ID2317251	2317251	10	0.236	330.431	76.609	0	17280.720	72	3.950	1	None	-10921639	41.210	33	0	111	54109	31.042	4.655	0.199	0.441
ID2318456	2318456	10	0.275	329.029	78.020	0	17520.730	73	3.950	1	None	-10921639	44.545	35	0	151	58488	33.354	4.763	0.242	0.521
ID2319661	2319661	10	0.390	330.337	80.755	0	17760.740	74	3.950	1	None	-10921639	47.993	64	0	153	63015	37.192	4.648	0.436	0.784
ID2320874	2320874	10	0.501	327.109	82.656	0	18000.750	75	3.950	1	None	-10921639	56.895	69	0	115	74703	36.550	5.541	0.657	1.234
ID2322106	2322106	10	0.453	329.895	84.601	0	18240.760	76	3.950	1	None	-10921639	52.250	67	0	116	68604	35.716	5.203	0.598	1.095
ID2323340	2323340	10	0.513	326.351	84.748	0	18480.770	77	3.950	1	None	-10921639	57.578	65	0	151	75600	39.434	4.887	0.657	1.158
ID2324549	2324549	10	0.605	325.274	85.417	0	18720.780	78	3.950	1	None	-10921639	72.823	64	0	182	95616	40.203	6.689	0.717	1.513
ID2328280	2328280	10	0.484	323.520	85.789	0	18960.790	79	3.950	1	None	-10921639	69.573	62	0	219	91350	31.092	8.322	0.551	1.589
ID2330771	2330771	10	0.423	325.284	86.994	0	19200.800	80	3.950	1	None	-10921639	65.050	60	0	176	85411	30.376	7.426	0.420	1.267
ID2327042	2327042	10	0.375	323.979	87.976	0	19440.810	81	3.950	1	None	-10921639	56.754	62	0	143	74518	31.557	4.714	0.398	1.025
ID2329537	2329537	10	0.346	323.412	86.128	0	19680.820	82	3.950	1	None	-10921639	47.989	33	0	110	63010	28.782	4.714	0.411	0.972
ID2325789	2325789	10	0.396	325.286	86.424	0	19920.830	83	3.950	1	None	-10921639	53.286	64	0	146	69965	32.289	4.456	0.399	0.941
ID2332012	2332012	10	0.245	327.717	87.718	0	20160.840	84	3.950	1	None	-10921639	42.030	33	0	153	55186	34.467	5.112	0.293	0.553
ID2248750	2248750	11	0.487	368.010	39.812	0	240.010	1	3.950	1	None	-10921639	56.583	0	0	255	74294	87.217	2.878	0.050	0.062
ID2252802	2252802	11	0.458	368.884	41.557	0	480.020	2	3.950	1	None	-10921639	52.576	0	0	255	69032	83.780	15.010	0.016	0.020
ID2255203	2255203	12	1.571	483.616	40.384	0	0.000	0	3.950	1	None	-10921639	141.648	181	0	255	185984	111.776	5.103	0.826	1.146
ID2248749	2248749	12	1.411	483.959	39.663	0	240.010	1	3.950	1	None	-10921639	117.807	90	0	255	154680	109.235	4.757	0.791	0.952
ID2252799	2252799	12	1.481	483.748	40.111	0	480.020	2	3.950	1	None	-10921639	133.660	136	0	255	175495	103.593	5.222	0.791	1.139
ID2251189	2251189	12	1.567	481.384	41.233	0	720.030	3	3.950	1	None	-10921639	149.627	198	0	255	196460	110.855	5.339	0.751	1.158
ID2254413	2254413	12	1.514	481.395	42.590	0	960.040	4	3.950	1	None	-10921639	153.743	206	0	255	201864	110.491	5.422	0.680	1.126
ID2256823	2256823	12	1.518	480.225	43.085	0	1200.050	5	3.950	1	None	-10921639	149.846	247	0	255	196748	116.833	5.141	0.713	1.068
ID2252009	2252009	12	1.507	478.150	44.334	0	1440.060	6	3.950	1	None	-10921639	149.855	246	0	255	196760	116.946	4.936	0.746	1.095
ID2247955	2247955	12	1.464	478.680	45.403	0	1680.070	7	3.950	1	None	-10921639	147.478	246	0	255	193639	118.874	5.005	0.674	0.999
ID2253605	2253605	12	1.467	478.510	44.728	0	1920.080	8	3.950	1	None	-10921639	151.572	255	0	255	199014	117.265	5.093	0.658	1.026
ID2250383	2250383	12	1.480	476.524	45.528	0	2160.090	9	3.950	1	None	-10921639	168.781	255	0	255	221610	109.157	5.656	0.633	1.199
ID2256009	2256009	12	1.417	476.524	46.214	0	2400.100	10	3.950	1	None	-10921639	157.912	255	0	255	207339	116.168	5.005	0.612	1.032
ID2249562	2249562	12	1.276	475.538	45.391	0	2640.110	11	3.950	1	None	-10921639	143.457	209	0	255	188359	117.458	4.827	0.506	0.821
ID2257635	2257635	12	1.288	475.726	44.176	0	2880.120	12	3.950	1	None	-10921639	154.075	255	0	255	202301	116.289	4.890	0.502	0.885
ID2259347	2259347	12	1.332	475.306	44.682	0	3120.130	13	3.950	1	None	-10921639	155.547	246	0	255	204233	113.384	4.841	0.549	0.973
ID2258479	2258479	12	1.402	474.051	43.750	0	3360.140	14	3.950	1	None	-10921639	165.431	226	0	255	217211	103.661	5.112	0.591	1.185
ID2262798	2262798	12	1.402	474.905	42.854	0	3600.150	15	3.950	1	None	-10921639	167.167	244	0	255	219490	103.438	5.319	0.608	1.222
ID2265386	2265386	12	1.444	475.475	41.359	0	3840.160	16	3.950	1	None	-10921639	154.442	255	0	255	202783	115.403	4.908	0.711	1.112
ID2264513	2264513	12	1.469	475.531	41.710	0	4080.170	17	3.950	1	None	-10921639	144.974	190	0	255	190351	114.458	5.069	0.712	1.054
ID2266259	2266259	12	1.449	474.596	41.326	0	4320.180	18	3.950	1	None	-10921639	156.287	255	0	255	205205	116.749	5.187	0.625	1.030
ID2261076	2261076	12	1.437	473.650	39.952	0	4560.190	19	3.950	1	None	-10921639	167.167	255	0	255	219490	111.595	5.394	0.572	1.090
ID2261929	2261929	12	1.423	475.435	39.800	0	4800.200	20	3.950	1	None	-10921639	166.803	255	0	255	219012	109.945	5.419	0.579	1.113
ID2260207	2260207	12	1.227	473.916	39.928	0	5040.210	21	3.950	1	None	-10921639	147.792	190	0	255	194051	112.018	4.975	0.429	0.792
ID2263663	2263663	12	1.248	473.701	40.816	0	5280.220	22	3.950	1	None	-10921639	151.696	246	0	255	199177	116.454	4.903	0.436	0.791
ID2267129	2267129	12	1.276	470.661	41.890	0	5520.230	23	3.950	1	None	-10921639	163.318	255	0	255	214437	113.044	4.968	0.436	0.877
ID2268022	2268022	12	1.313	470.573	43.523	0	5760.240	24	3.950	1	None	-10921639	172.619	255	0	255	226649	109.326	5.020	0.475	1.018
ID2268897	2268897	12	1.282	470.037	45.242	0	6000.250	25	3.950	1	None	-10921639	176.720	255	0	255	232034	103.232	4.910	0.505	1.149
ID2269760	2269760	12	1.316	467.327	46.386	0	6240.260	26	3.950	1	None	-10921639	196.983	255	0	255	258639	94.829	7.064	0.533	1.444
ID2271603	2271603	12	1.260	466.046	46.383	0	6480.270	27	3.950	1	None	-10921639	180.784	255	0	255	237369	104.047	4.934	0.449	1.077
ID2272536	2272536	12	1.318	463.488	48.874	0	6720.280	28	3.950	1	None	-10921639	172.730	255	0	255	226795	105.787	4.894	0.544	1.151
ID2270678	2270678	12	1.358	465.404	49.668	0	6960.290	29	3.950	1	None	-10921639	164.094	239	0	255	215456	106.480	5.124	0.514	1.047
ID2277219	2277219	12	1.235	461.402	50.507	0	7200.300	30	3.950	1	None	-10921639	166.237	216	0	255	218269	100.766	4.852	0.456	1.034
ID2273464	2273464	12	1.193	463.934	51.319	0	7440.310	31	3.950	1	None	-10921639	163.245	221	0	255	214341	104.127	4.809	0.440	0.958
ID2276285	2276285	12	1.208	462.096	50.193	0	7680.320	32	3.950	1	None	-10921639	151.165	205	0	255	198480	110.963	4.696	0.484	0.889
ID2274401	2274401	12	1.293	462.393	50.696	0	7920.330	33	3.950	1	None	-10921639	165.916	226	0	255	217848	102.937	4.872	0.527	1.112
ID2275354	2275354	12	1.166	461.691	49.984	0	8160.340	34	3.950	1	None	-10921639	140.449	151	0	255	184410	107.151	4.874	0.403	0.752
ID2278145	2278145	12	1.337	462.558	50.399	0	8400.350	35	3.950	1	None	-10921639	157.293	195	0	255	206526	104.712	5.196	0.510	1.014
ID2279087	2279087	12	1.252	461.441	49.378	0	8640.360	36	3.950	1	None	-10921639	144.486	162	0	255	189710	111.767	4.909	0.424	0.770
ID2280047	2280047	12	1.392	460.452	49.091	0	8880.370	37	3.950	1	None	-10921639	174.692	250	0	255	229370	98.295	5.735	0.516	1.210
ID2281987	2281987	12	1.283	458.680	49.190	0	9120.380	38	3.950	1	None	-10921639	167.490	212	0	255	219915	95.327	5.375	0.438	1.070
ID2281001	2281001	12	1.362	458.223	48.964	0	9360.390	39	3.950	1	None	-10921639	164.781	187	0	255	216357	94.440	5.155	0.503	1.167
ID2282927	2282927	12	1.470	455.684	48.581	0	9600.400	40	3.950	1	None	-10921639	158.314	199	0	255	207866	102.164	5.325	0.615	1.180
ID2285889	2285889	12	1.192	454.495	47.863	0	9840.410	41	3.950	1	None	-10921639	129.862	118	0	255	170509	94.335	4.680	0.513	0.933
ID2255199	2255199	13	0.792	334.124	39.524	0	0.000	0	3.950	1	None	-10921639	89.351	75	0	255	117318	84.654	4.488	0.313	0.503
ID2248754	2248754	13	1.066	335.359	40.414	0	240.010	1	3.950	1	None	-10921639	103.919	91	0	255	136446	92.091	4.853	0.501	0.754
ID2252796	2252796	13	0.825	335.171	39.793	0	480.020	2	3.950	1	None	-10921639	87.657	88	0	250	115093	74.187	4.826	0.396	0.671
ID2251182	2251182	13	0.911	335.442	39.273	0	720.030	3	3.950	1	None	-10921639	91.751	90	0	253	120469	76.666	4.775	0.482	0.778
ID2254398	2254398	13	1.059	337.933	37.336	0	960.040	4	3.950	1	None	-10921639	99.621	87	0	255	130803	94.448	4.594	0.492	0.695
ID2256800	2256800	13	0.949	338.466	36.347	0	1200.050	5	3.950	1	None	-10921639	90.304	60	0	255	118569	91.115	4.404	0.507	0.667
ID2251970	2251970	13	1.080	336.945	35.601	0	1440.060	6	3.950	1	None	-10921639	97.460	86	0	255	127965	95.591	4.614	0.626	0.785
ID2247918	2247918	13	1.071	337.386	36.918	0	1680.070	7	3.950	1	None	-10921639	102.577	79	0	255	134683	99.022	4.619	0.478	0.670
ID2253583	2253583	13	1.058	337.557	38.509	0	1920.080	8	3.950	1	None	-10921639	110.929	102	0	255	145650	100.702	4.650	0.407	0.637
ID2250362	2250362	13	0.948	336.831	38.716	0	2160.090	9	3.950	1	None	-10921639	99.702	80	0	255	130909	97.363	4.585	0.350	0.531
ID2255978	2255978	13	0.936	336.594	38.922	0	2400.100	10	3.950	1	None	-10921639	94.158	80	0	255	123629	90.986	4.400	0.408	0.600
ID2249542	2249542	13	0.797	336.192	39.618	0	2640.110	11	3.950	1	None	-10921639	84.478	52	0	251	110920	84.952	4.471	0.332	0.495
ID2257617	2257617	13	1.022	334.914	40.335	0	2880.120	12	3.950	1	None	-10921639	106.214	86	0	255	139459	96.040	4.630	0.437	0.673
ID2259331	2259331	13	1.040	333.696	40.941	0	3120.130	13	3.950	1	None	-10921639	105.088	82	0	255	137980	100.587	4.576	0.420	0.618
ID2258462	2258462	13	0.914	332.338	40.335	0	3360.140	14	3.950	1	None	-10921639	96.267	75	0	255	126398	95.766	4.543	0.314	0.480
ID2262786	2262786	13	1.027	332.567	40.647	0	3600.150	15	3.950	1	None	-10921639	111.756	108	0	255	146735	102.490	4.594	0.362	0.580
ID2265391	2265391	13	1.036	332.621	41.924	0	3840.160	16	3.950	1	None	-10921639	112.140	103	0	255	147240	101.076	4.598	0.352	0.578
ID2264511	2264511	13	1.020	331.242	41.749	0	4080.170	17	3.950	1	None	-10921639	110.436	97	0	255	145003	94.827	4.638	0.376	0.636
ID2266265	2266265	13	1.148	331.946	42.573	0	4320.180	18	3.950	1	None	-10921639	129.959	138	0	255	170636	92.969	4.914	0.466	0.889
ID2261074	2261074	13	1.192	333.786	39.849	0	4560.190	19	3.950	1	None	-10921639	112.526	98	0	255	147747	108.635	4.602	0.522	0.710
ID2261933	2261933	13	1.141	336.456	40.590	0	4800.200	20	3.950	1	None	-10921639	110.034	80	0	255	144475	107.512	4.562	0.525	0.705
ID2260212	2260212	13	1.220	335.329	40.878	0	5040.210	21	3.950	1	None	-10921639	111.989	94	0	255	147041	106.249	4.689	0.618	0.806
ID2263660	2263660	13	1.105	336.368	39.507	0	5280.220	22	3.950	1	None	-10921639	100.914	70	0	255	132500	102.047	4.692	0.542	0.695
ID2267125	2267125	13	1.229	334.863	40.238	0	5520.230	23	3.950	1	None	-10921639	115.159	115	0	255	151204	104.955	4.739	0.563	0.790
ID2268016	2268016	13	1.238	336.387	41.858	0	5760.240	24	3.950	1	None	-10921639	118.018	120	0	255	154957	107.391	4.749	0.602	0.826
ID2268891	2268891	13	1.062	337.987	43.004	0	6000.250	25	3.950	1	None	-10921639	93.554	97	0	255	122836	79.498	4.796	0.767	1.021
ID2269757	2269757	13	1.199	337.573	44.464	0	6240.260	26	3.950	1	None	-10921639	109.661	113	0	255	143985	97.637	4.815	0.624	0.863
ID2271602	2271602	13	1.146	336.769	46.393	0	6480.270	27	3.950	1	None	-10921639	117.238	121	0	255	153933	102.022	4.804	0.484	0.749
ID2272528	2272528	13	1.101	335.779	46.298	0	6720.280	28	3.950	1	None	-10921639	111.988	115	0	255	147040	99.131	4.715	0.459	0.710
ID2270666	2270666	13	1.123	336.232	46.193	0	6960.290	29	3.950	1	None	-10921639	109.189	98	0	255	143365	102.260	4.700	0.431	0.643
ID2277206	2277206	13	1.154	335.505	46.776	0	7200.300	30	3.950	1	None	-10921639	110.158	101	0	255	144638	101.522	4.652	0.499	0.722
ID2273452	2273452	13	1.144	340.449	47.225	0	7440.310	31	3.950	1	None	-10921639	110.371	116	0	255	144917	95.900	4.717	0.567	0.833
ID2276275	2276275	13	0.943	340.860	46.785	0	7680.320	32	3.950	1	None	-10921639	101.796	118	0	255	133658	80.788	4.888	0.495	0.834
ID2274395	2274395	13	0.987	342.813	48.344	0	7920.330	33	3.950	1	None	-10921639	96.145	89	0	255	126239	83.524	4.606	0.554	0.821
ID2275350	2275350	13	0.731	340.907	48.597	0	8160.340	34	3.950	1	None	-10921639	84.567	87	0	209	111037	58.877	4.883	0.483	0.935
ID2278144	2278144	13	0.878	340.588	50.399	0	8400.350	35	3.950	1	None	-10921639	91.807	86	0	246	120543	74.092	4.831	0.483	0.807
ID2279084	2279084	13	0.881	340.655	49.099	0	8640.360	36	3.950	1	None	-10921639	95.669	90	0	244	125613	67.007	4.851	0.541	1.002
ID2280044	2280044	13	1.171	340.415	48.014	0	8880.370	37	3.950	1	None	-10921639	119.515	122	0	255	156923	73.088	5.111	0.748	1.400
ID2281981	2281981	13	1.320	340.482	47.188	0	9120.380	38	3.950	1	None	-10921639	123.966	127	0	255	162768	83.411	5.276	0.824	1.343
ID2280997	2280997	13	1.265	342.321	47.766	0	9360.390	39	3.950	1	None	-10921639	117.725	128	0	255	154573	81.226	4.951	0.847	1.329
ID2282926	2282926	13	1.042	344.825	48.690	0	9600.400	40	3.950	1	None	-10921639	103.915	106	0	251	136441	67.880	5.204	0.745	1.307
ID2285887	2285887	13	1.186	342.941	46.754	0	9840.410	41	3.950	1	None	-10921639	113.959	123	0	255	149628	82.688	5.028	0.677	1.113
ID2284907	2284907	13	1.189	341.631	47.081	0	10080.420	42	3.950	1	None	-10921639	121.886	124	0	255	160036	76.232	5.191	0.644	1.253
ID2286854	2286854	13	1.234	342.429	46.874	0	10320.430	43	3.950	1	None	-10921639	123.188	136	0	255	161746	89.519	4.951	0.601	1.033
ID2287841	2287841	13	1.085	341.033	46.748	0	10560.440	44	3.950	1	None	-10921639	110.340	121	0	254	144877	71.233	5.312	0.708	1.284
ID2283911	2283911	13	1.146	342.211	46.269	0	10800.450	45	3.950	1	None	-10921639	113.241	123	0	255	148686	89.845	4.908	0.631	0.975
ID2289865	2289865	13	1.111	341.082	46.406	0	11040.460	46	3.950	1	None	-10921639	114.235	120	0	255	149990	87.394	4.874	0.554	0.932
ID2288839	2288839	13	1.318	341.106	46.044	0	11280.470	47	3.950	1	None	-10921639	130.513	153	0	255	171363	94.496	4.893	0.653	1.091
ID2290870	2290870	13	1.164	341.682	46.274	0	11520.480	48	3.950	1	None	-10921639	111.957	109	0	255	147000	90.185	4.707	0.668	0.994
ID2291870	2291870	13	0.827	341.777	47.252	0	11760.490	49	3.950	1	None	-10921639	94.793	107	0	252	124463	69.693	4.898	0.550	0.965
ID2292892	2292892	13	1.110	342.116	47.979	0	12000.500	50	3.950	1	None	-10921639	116.551	123	0	255	153031	72.036	4.844	0.715	1.349
ID2293894	2293894	13	1.183	340.434	47.930	0	12240.510	51	3.950	1	None	-10921639	127.698	118	0	255	167668	72.458	4.915	0.725	1.481
ID2294857	2294857	13	0.860	339.107	48.453	0	12480.520	52	3.950	1	None	-10921639	86.420	97	0	224	113469	59.765	4.873	0.765	1.254
ID2295599	2295599	13	1.186	336.802	49.590	0	12720.530	53	3.950	1	None	-10921639	123.258	125	0	255	161838	78.445	5.081	0.703	1.297
ID2296666	2296666	13	1.071	335.340	51.403	0	12960.540	54	3.950	1	None	-10921639	111.817	115	0	255	146816	75.144	4.804	0.580	1.093
ID2297730	2297730	13	0.951	334.687	53.239	0	13200.550	55	3.950	1	None	-10921639	106.912	120	0	245	140376	71.976	4.995	0.543	1.045
ID2298787	2298787	13	1.095	334.855	54.208	0	13440.560	56	3.950	1	None	-10921639	112.142	124	0	255	147242	80.183	4.945	0.608	1.058
ID2299870	2299870	13	1.020	333.507	55.653	0	13680.570	57	3.950	1	None	-10921639	117.679	121	0	255	154512	72.434	4.759	0.514	1.104
ID2302101	2302101	13	1.132	336.609	57.594	0	13920.580	58	3.950	1	None	-10921639	113.249	107	0	255	148696	80.171	4.866	0.658	1.122
ID2303216	2303216	13	0.976	335.472	60.339	0	14160.590	59	3.950	1	None	-10921639	100.565	95	0	252	132042	77.625	4.763	0.554	0.924
ID2300994	2300994	13	0.991	334.049	63.647	0	14400.600	60	3.950	1	None	-10921639	107.917	123	0	241	141695	71.413	4.865	0.592	1.124
ID2304324	2304324	13	0.770	334.818	65.296	0	14640.610	61	3.950	1	None	-10921639	84.097	86	0	252	110420	60.165	4.715	0.536	0.975
ID2306635	2306635	13	0.827	335.980	67.520	0	14880.620	62	3.950	1	None	-10921639	91.134	98	0	215	119659	61.662	5.004	0.570	1.074
ID2307777	2307777	13	0.584	333.786	68.997	0	15120.630	63	3.950	1	None	-10921639	83.847	91	0	209	110091	58.405	5.255	0.291	0.647
ID2305490	2305490	13	0.656	332.822	70.630	0	15360.640	64	3.950	1	None	-10921639	84.177	89	0	208	110525	65.422	4.820	0.304	0.600
ID2308927	2308927	13	0.757	331.465	71.002	0	15600.650	65	3.950	1	None	-10921639	91.869	90	0	245	120624	64.475	5.113	0.417	0.838
ID2316045	2316045	13	0.862	331.600	74.068	0	15840.660	66	3.950	1	None	-10921639	102.046	116	0	255	133987	71.026	4.954	0.460	0.906
ID2312509	2312509	13	0.930	333.213	75.673	0	16080.670	67	3.950	1	None	-10921639	103.722	117	0	251	136187	72.899	4.921	0.518	0.971
ID2311327	2311327	13	0.886	331.748	76.268	0	16320.680	68	3.950	1	None	-10921639	102.127	114	0	241	134093	72.366	5.019	0.501	0.942
ID2313696	2313696	13	0.873	332.941	77.991	0	16560.690	69	3.950	1	None	-10921639	103.553	112	0	247	135965	75.317	4.854	0.441	0.842
ID2314890	2314890	13	1.004	335.873	78.767	0	16800.700	70	3.950	1	None	-10921639	109.960	126	0	255	144377	76.853	4.921	0.583	1.054
ID2310157	2310157	13	1.012	335.763	81.226	0	17040.710	71	3.950	1	None	-10921639	116.721	127	0	255	153255	72.981	5.057	0.555	1.141
ID2317276	2317276	13	0.887	337.452	83.206	0	17280.720	72	3.950	1	None	-10921639	105.097	118	0	239	137993	70.420	5.076	0.494	0.986
ID2318487	2318487	13	0.911	335.149	85.273	0	17520.730	73	3.950	1	None	-10921639	109.065	122	0	250	143202	79.378	15.010	0.409	0.797
ID2319688	2319688	13	0.851	338.422	86.942	0	17760.740	74	3.950	1	None	-10921639	101.860	108	0	239	133742	61.673	4.959	0.491	1.087
ID2320895	2320895	13	0.794	336.314	87.295	0	18000.750	75	3.950	1	None	-10921639	100.309	115	0	207	131706	56.134	5.296	0.519	1.221
ID2322128	2322128	13	0.919	339.512	89.486	0	18240.760	76	3.950	1	None	-10921639	104.795	109	0	234	137596	63.841	5.367	0.549	1.164
ID2323357	2323357	13	1.050	336.885	89.835	0	18480.770	77	3.950	1	None	-10921639	116.201	124	0	255	152572	67.451	5.502	0.663	1.373
ID2324569	2324569	13	1.121	336.960	89.496	0	18720.780	78	3.950	1	None	-10921639	125.032	128	0	255	164167	61.070	5.089	0.756	1.763
ID2328297	2328297	13	1.154	336.914	89.146	0	18960.790	79	3.950	1	None	-10921639	120.548	128	0	244	158280	61.480	6.355	0.857	1.810
ID2330789	2330789	13	1.183	337.743	89.936	0	19200.800	80	3.950	1	None	-10921639	124.321	128	0	246	163233	63.176	6.180	0.831	1.787
ID2327065	2327065	13	1.085	338.897	92.094	0	19440.810	81	3.950	1	None	-10921639	122.571	150	0	242	160936	62.301	6.216	0.808	1.759
ID2329563	2329563	13	1.211	339.751	91.560	0	19680.820	82	3.950	1	None	-10921639	120.221	125	0	244	157850	68.319	5.062	0.845	1.612
ID2325821	2325821	13	1.152	338.377	92.791	0	19920.830	83	3.950	1	None	-10921639	106.148	98	0	249	139372	71.358	4.858	0.853	1.369
ID2332036	2332036	13	1.009	338.492	93.075	0	20160.840	84	3.950	1	None	-10921639	92.976	92	0	252	122078	62.719	4.774	0.821	1.337
ID2333284	2333284	13	0.646	336.868	93.888	0	20400.850	85	3.950	1	None	-10921639	67.211	65	0	184	88248	49.064	4.619	0.610	1.038
ID2334522	2334522	13	0.922	336.299	93.629	0	20640.860	86	3.950	1	None	-10921639	85.366	62	0	254	112086	70.945	4.675	0.679	0.973
ID2335788	2335788	13	0.596	337.077	92.257	0	20880.870	87	3.950	1	None	-10921639	66.963	68	0	184	87923	49.043	4.932	0.669	1.094
ID2337070	2337070	13	0.603	336.983	93.940	0	21120.880	88	3.950	1	None	-10921639	64.628	62	0	185	84857	51.864	4.668	0.488	0.818
ID2338351	2338351	13	0.604	338.055	93.245	0	21360.890	89	3.950	1	None	-10921639	71.131	58	0	255	93395	59.702	2.585	0.423	0.708
ID2339624	2339624	13	0.571	336.992	93.786	0	21600.900	90	3.950	1	None	-10921639	65.503	49	0	255	86006	62.402	3.484	0.241	0.408
ID2340907	2340907	13	0.599	336.871	94.665	0	21840.910	91	3.950	1	None	-10921639	67.382	57	0	255	88472	58.089	4.386	0.328	0.574
ID2342183	2342183	13	0.862	336.086	95.656	0	22080.920	92	3.950	1	None	-10921639	79.378	62	0	255	104223	68.472	4.803	0.596	0.866
ID2343471	2343471	13	1.146	334.294	95.234	0	22320.930	93	3.950	1	None	-10921639	92.707	62	0	255	121724	83.539	4.646	0.796	0.983
ID2346024	2346024	13	1.143	333.595	94.912	0	22560.940	94	3.950	1	None	-10921639	89.327	65	0	255	117287	82.219	4.686	0.875	1.014
ID2344757	2344757	13	1.022	331.098	95.136	0	22800.950	95	3.950	1	None	-10921639	82.359	59	0	255	108137	76.565	4.456	0.765	0.932
ID2347326	2347326	13	0.904	329.516	94.076	0	23040.960	96	3.950	1	None	-10921639	74.749	56	0	255	98146	80.268	4.466	0.629	0.719
ID2348587	2348587	13	1.342	326.255	92.969	0	23280.970	97	3.950	1	None	-10921639	122.366	112	0	255	160667	108.831	4.888	0.587	0.832
ID2351198	2351198	13	0.608	327.985	92.355	0	23520.980	98	3.950	1	None	-10921639	55.575	39	0	194	72970	45.499	3.333	0.702	1.007
ID2349886	2349886	13	1.421	325.307	91.407	0	23760.990	99	3.950	1	None	-10921639	117.503	92	0	255	154282	101.120	4.817	0.833	1.056
ID2352487	2352487	13	1.281	322.456	89.760	0	24001.000	100	3.950	1	None	-10921639	108.474	93	0	255	142426	92.437	4.868	0.856	1.082
ID2353698	2353698	13	0.929	320.577	88.912	0	24241.010	101	3.950	1	None	-10921639	88.184	77	0	255	115786	82.363	4.559	0.608	0.810
ID2354988	2354988	13	0.827	320.665	88.328	0	24481.020	102	3.950	1	None	-10921639	76.703	27	0	255	100711	90.756	3.307	0.399	0.482
ID2358927	2358927	13	0.851	320.749	87.998	0	24721.030	103	3.950	1	None	-10921639	84.887	35	0	255	111457	95.779	3.618	0.315	0.425
ID2362860	2362860	13	0.798	319.031	86.856	0	24961.040	104	3.950	1	None	-10921639	95.919	49	0	255	125942	102.816	3.774	0.157	0.254
ID2356291	2356291	13	0.959	318.734	87.865	0	25201.050	105	3.950	1	None	-10921639	92.633	57	0	255	121627	97.571	3.455	0.429	0.570
ID2357611	2357611	13	1.013	318.020	88.371	0	25441.060	106	3.950	1	None	-10921639	102.433	63	0	255	134495	106.017	4.499	0.383	0.535
ID2361566	2361566	13	0.772	318.142	88.017	0	25681.070	107	3.950	1	None	-10921639	80.762	38	0	255	106040	92.448	3.501	0.215	0.309
ID2255204	2255204	14	0.437	106.486	40.532	0	0.000	0	3.950	1	None	-10921639	54.956	28	0	221	72157	62.766	4.409	0.179	0.266
ID2248755	2248755	14	0.451	108.479	40.483	0	240.010	1	3.950	1	None	-10921639	52.217	13	0	194	68561	62.844	3.414	0.251	0.334
ID2252792	2252792	14	0.479	110.045	39.118	0	480.020	2	3.950	1	None	-10921639	53.688	17	0	195	70492	62.271	3.466	0.300	0.398
ID2251181	2251181	14	0.494	108.930	39.332	0	720.030	3	3.950	1	None	-10921639	56.344	32	0	224	73980	62.111	4.457	0.295	0.414
ID2254401	2254401	14	0.414	110.670	38.313	0	960.040	4	3.950	1	None	-10921639	51.848	13	0	199	68076	61.943	3.734	0.178	0.252
ID2256805	2256805	14	0.542	109.413	38.019	0	1200.050	5	3.950	1	None	-10921639	56.483	12	0	227	74162	67.303	4.407	0.336	0.422
ID2251979	2251979	14	0.538	109.385	37.633	0	1440.060	6	3.950	1	None	-10921639	53.487	19	0	193	70229	61.635	4.492	0.407	0.502
ID2247914	2247914	14	0.525	109.604	36.053	0	1680.070	7	3.950	1	None	-10921639	56.163	28	0	193	73742	62.683	4.114	0.412	0.523
ID2253567	2253567	14	0.534	110.690	35.451	0	1920.080	8	3.950	1	None	-10921639	55.414	31	0	237	72759	62.678	3.645	0.331	0.440
ID2250342	2250342	14	0.581	109.806	34.353	0	2160.090	9	3.950	1	None	-10921639	59.446	37	0	232	78053	62.209	3.323	0.416	0.562
ID2255960	2255960	14	0.474	111.637	33.508	0	2400.100	10	3.950	1	None	-10921639	52.945	28	0	233	69517	59.441	3.206	0.263	0.371
ID2249518	2249518	14	0.533	112.466	33.219	0	2640.110	11	3.950	1	None	-10921639	53.649	25	0	235	70441	62.135	3.205	0.412	0.503
ID2257591	2257591	14	0.438	113.969	33.370	0	2880.120	12	3.950	1	None	-10921639	53.200	22	0	230	69851	60.559	3.228	0.217	0.314
ID2259301	2259301	14	0.567	113.495	33.120	0	3120.130	13	3.950	1	None	-10921639	56.988	36	0	194	74825	62.101	3.324	0.463	0.581
ID2258438	2258438	14	0.459	111.667	33.863	0	3360.140	14	3.950	1	None	-10921639	52.267	20	0	197	68626	58.988	3.663	0.277	0.385
ID2262767	2262767	14	0.372	111.402	35.383	0	3600.150	15	3.950	1	None	-10921639	57.423	40	0	253	75396	61.500	2.844	0.331	0.464
ID2265364	2265364	14	0.387	109.377	36.815	0	3840.160	16	3.950	1	None	-10921639	49.305	26	0	192	64737	54.036	3.276	0.232	0.344
ID2264491	2264491	14	0.311	108.858	36.393	0	4080.170	17	3.950	1	None	-10921639	39.181	0	0	198	51444	50.062	3.678	0.100	0.143
ID2266242	2266242	14	0.402	106.911	37.308	0	4320.180	18	3.950	1	None	-10921639	46.675	11	0	194	61284	56.979	3.729	0.185	0.256
ID2261066	2261066	14	0.429	106.537	37.884	0	4560.190	19	3.950	1	None	-10921639	48.665	21	0	196	63897	58.132	3.552	0.223	0.305
ID2261924	2261924	14	0.501	110.401	38.804	0	4800.200	20	3.950	1	None	-10921639	54.813	24	0	213	71970	60.814	4.382	0.315	0.432
ID2260202	2260202	14	0.456	110.063	38.946	0	5040.210	21	3.950	1	None	-10921639	54.439	25	0	196	71479	60.149	3.852	0.216	0.321
ID2263656	2263656	14	0.463	110.896	39.017	0	5280.220	22	3.950	1	None	-10921639	54.142	26	0	231	71088	60.590	3.221	0.242	0.348
ID2267119	2267119	14	0.431	112.011	38.749	0	5520.230	23	3.950	1	None	-10921639	56.562	57	0	187	74266	55.696	3.364	0.246	0.401
ID2268003	2268003	14	0.405	116.081	38.866	0	5760.240	24	3.950	1	None	-10921639	59.871	58	0	182	78611	49.393	4.675	0.267	0.512
ID2268882	2268882	14	0.340	117.501	40.829	0	6000.250	25	3.950	1	None	-10921639	50.596	37	0	189	66433	45.268	3.424	0.219	0.402
ID2269741	2269741	14	0.411	116.807	41.739	0	6240.260	26	3.950	1	None	-10921639	63.562	64	0	181	83457	39.723	6.062	0.480	1.038
ID2271586	2271586	14	0.358	116.177	43.143	0	6480.270	27	3.950	1	None	-10921639	59.976	63	0	221	78749	51.588	2.786	0.274	0.499
ID2272514	2272514	14	0.330	117.993	43.920	0	6720.280	28	3.950	1	None	-10921639	56.743	61	0	183	74504	49.270	3.022	0.253	0.464
ID2270659	2270659	14	0.372	120.161	44.642	0	6960.290	29	3.950	1	None	-10921639	46.510	29	0	183	61068	52.050	4.407	0.193	0.289
ID2255205	2255205	15	0.834	319.875	41.048	0	0.000	0	3.950	1	None	-10921639	70.862	30	0	255	93042	79.363	3.420	0.594	0.666
ID2248753	2248753	15	0.584	319.740	40.420	0	240.010	1	3.950	1	None	-10921639	53.560	27	0	255	70324	68.268	2.583	0.377	0.429
ID2252794	2252794	15	0.552	318.428	39.437	0	480.020	2	3.950	1	None	-10921639	58.158	31	0	227	76362	59.935	3.216	0.435	0.589
ID2251187	2251187	15	0.621	318.624	40.098	0	720.030	3	3.950	1	None	-10921639	64.872	26	0	255	85177	74.398	2.730	0.343	0.445
ID2254402	2254402	15	0.587	320.554	38.762	0	960.040	4	3.950	1	None	-10921639	66.531	23	0	222	87355	75.128	3.114	0.241	0.343
ID2256809	2256809	15	0.636	319.380	39.183	0	1200.050	5	3.950	1	None	-10921639	66.729	61	0	224	87615	65.914	4.518	0.418	0.597
ID2251987	2251987	15	0.446	317.883	38.708	0	1440.060	6	3.950	1	None	-10921639	45.609	27	0	202	59885	55.558	2.928	0.285	0.364
ID2255208	2255208	16	1.205	474.551	41.845	0	0.000	0	3.950	1	None	-10921639	114.998	51	0	255	150992	119.208	4.772	0.423	0.573
ID2248758	2248758	16	1.288	474.722	41.015	0	240.010	1	3.950	1	None	-10921639	129.070	138	0	255	169469	116.578	5.022	0.454	0.692
ID2252798	2252798	16	1.294	474.936	40.112	0	480.020	2	3.950	1	None	-10921639	126.997	131	0	255	166747	117.597	4.900	0.503	0.723
ID2251186	2251186	16	1.210	472.711	39.955	0	720.030	3	3.950	1	None	-10921639	123.665	113	0	255	162372	115.453	4.840	0.437	0.652
ID2254406	2254406	16	1.070	473.440	39.517	0	960.040	4	3.950	1	None	-10921639	129.115	120	0	255	169528	110.373	4.851	0.288	0.523
ID2256813	2256813	16	1.147	470.784	39.514	0	1200.050	5	3.950	1	None	-10921639	173.374	210	0	255	227640	93.227	5.207	0.376	1.016
ID2251991	2251991	16	0.898	469.352	40.162	0	1440.060	6	3.950	1	None	-10921639	142.759	203	0	255	187443	116.938	4.483	0.233	0.461
ID2247937	2247937	16	0.943	470.568	40.869	0	1680.070	7	3.950	1	None	-10921639	119.648	96	0	255	157098	113.346	4.666	0.201	0.354
ID2253593	2253593	16	1.051	468.643	41.395	0	1920.080	8	3.950	1	None	-10921639	144.353	199	0	255	189536	113.553	4.715	0.348	0.657
ID2250373	2250373	16	1.091	467.794	42.049	0	2160.090	9	3.950	1	None	-10921639	135.117	143	0	255	177409	108.149	4.787	0.330	0.620
ID2255991	2255991	16	1.148	466.751	41.613	0	2400.100	10	3.950	1	None	-10921639	165.795	239	0	255	217689	107.855	5.235	0.415	0.902
ID2249549	2249549	16	1.020	466.392	41.339	0	2640.110	11	3.950	1	None	-10921639	122.632	131	0	255	161016	110.698	4.620	0.327	0.547
ID2257615	2257615	16	1.107	465.295	40.072	0	2880.120	12	3.950	1	None	-10921639	137.228	163	0	255	180180	112.102	4.779	0.345	0.627
ID2259382	2259382	16	0.455	465.495	52.893	0	3120.130	13	3.950	1	None	-10921639	72.458	27	0	255	95138	83.559	3.361	-0.053	-0.097
ID2258514	2258514	16	0.322	465.915	52.057	0	3360.140	14	3.950	1	None	-10921639	66.297	30	0	236	87048	75.167	15.010	-0.105	-0.207
ID2262830	2262830	16	0.913	468.601	51.108	0	3600.150	15	3.950	1	None	-10921639	121.644	110	0	255	159719	112.312	4.651	0.187	0.341
ID2265423	2265423	16	1.053	470.241	50.132	0	3840.160	16	3.950	1	None	-10921639	144.931	188	0	255	190294	112.319	4.774	0.303	0.600
ID2264549	2264549	16	1.305	471.685	49.568	0	4080.170	17	3.950	1	None	-10921639	179.552	255	0	255	235752	101.595	5.007	0.514	1.200
ID2266299	2266299	16	1.561	470.139	49.055	0	4320.180	18	3.950	1	None	-10921639	202.626	255	0	255	266048	86.037	6.780	0.659	1.871
ID2261112	2261112	16	1.607	469.430	48.209	0	4560.190	19	3.950	1	None	-10921639	208.875	255	0	255	274253	77.822	6.781	0.691	2.194
ID2261960	2261960	16	1.219	470.767	47.539	0	4800.200	20	3.950	1	None	-10921639	181.918	251	0	255	238858	97.705	7.538	0.515	1.266
ID2260236	2260236	16	1.111	469.682	46.179	0	5040.210	21	3.950	1	None	-10921639	139.218	172	0	255	182793	112.623	4.818	0.354	0.647
ID2263688	2263688	16	1.070	470.351	46.979	0	5280.220	22	3.950	1	None	-10921639	127.954	127	0	255	168003	116.001	4.760	0.302	0.511
ID2267156	2267156	16	0.974	468.831	47.520	0	5520.230	23	3.950	1	None	-10921639	132.407	152	0	255	173851	116.563	4.651	0.249	0.453
ID2268047	2268047	16	0.939	468.650	49.519	0	5760.240	24	3.950	1	None	-10921639	135.400	158	0	255	177780	113.264	4.560	0.232	0.451
ID2255202	2255202	17	0.840	350.845	40.055	0	0.000	0	3.950	1	None	-10921639	98.260	95	0	255	129016	75.677	4.632	0.533	0.903
ID2248759	2248759	17	0.986	347.672	41.378	0	240.010	1	3.950	1	None	-10921639	116.014	124	0	254	152327	73.023	5.981	0.649	1.250
ID2252800	2252800	17	1.024	345.574	40.380	0	480.020	2	3.950	1	None	-10921639	104.966	100	0	255	137820	73.297	4.996	0.745	1.223
ID2251190	2251190	17	1.123	344.893	41.928	0	720.030	3	3.950	1	None	-10921639	114.507	124	0	255	150348	77.037	5.040	0.772	1.295
ID2254410	2254410	17	1.058	345.338	41.764	0	960.040	4	3.950	1	None	-10921639	113.127	124	0	255	148536	74.646	5.221	0.728	1.277
ID2256818	2256818	17	0.896	344.772	41.990	0	1200.050	5	3.950	1	None	-10921639	104.906	114	0	255	137741	79.839	4.825	0.531	0.912
ID2252000	2252000	17	0.868	343.189	41.920	0	1440.060	6	3.950	1	None	-10921639	106.747	120	0	254	140159	63.772	5.234	0.635	1.300
ID2247945	2247945	17	1.016	344.278	42.440	0	1680.070	7	3.950	1	None	-10921639	111.774	123	0	255	146759	80.880	4.894	0.668	1.107
ID2253595	2253595	17	1.119	345.240	41.878	0	1920.080	8	3.950	1	None	-10921639	118.576	126	0	255	155690	94.147	4.816	0.645	0.987
ID2250367	2250367	17	1.176	345.740	40.460	0	2160.090	9	3.950	1	None	-10921639	122.343	123	0	255	160636	97.378	4.913	0.685	1.021
ID2255980	2255980	17	1.336	347.099	39.294	0	2400.100	10	3.950	1	None	-10921639	135.797	154	0	255	178302	89.549	5.000	0.734	1.284
ID2249535	2249535	17	0.643	344.007	38.293	0	2640.110	11	3.950	1	None	-10921639	86.122	89	0	248	113078	75.751	4.686	0.388	0.635
ID2257607	2257607	17	0.890	343.371	37.469	0	2880.120	12	3.950	1	None	-10921639	98.430	102	0	255	129238	86.267	4.635	0.499	0.760
ID2259314	2259314	17	0.993	343.174	36.191	0	3120.130	13	3.950	1	None	-10921639	106.052	101	0	255	139246	83.102	4.979	0.635	0.991
ID2258456	2258456	17	0.793	340.542	38.805	0	3360.140	14	3.950	1	None	-10921639	88.043	95	0	221	115600	68.704	4.741	0.580	0.941
ID2262776	2262776	17	0.378	339.697	38.551	0	3600.150	15	3.950	1	None	-10921639	59.453	53	0	215	78062	55.118	3.524	0.162	0.300
ID2265379	2265379	17	0.574	340.857	40.011	0	3840.160	16	3.950	1	None	-10921639	75.843	85	0	209	99582	63.000	4.632	0.314	0.575
ID2255206	2255206	18	0.410	163.386	41.331	0	0.000	0	3.950	1	None	-10921639	37.202	16	0	132	48846	34.933	4.740	0.701	0.878
ID2248756	2248756	18	0.428	165.182	40.968	0	240.010	1	3.950	1	None	-10921639	42.589	45	0	128	55919	36.623	4.498	0.629	0.898
ID2252797	2252797	18	0.508	165.858	40.226	0	480.020	2	3.950	1	None	-10921639	47.647	42	0	206	62561	47.515	4.917	0.796	0.889
ID2251188	2251188	18	0.438	165.097	40.625	0	720.030	3	3.950	1	None	-10921639	39.218	37	0	163	51493	42.364	4.529	0.510	0.626
ID2254407	2254407	18	0.543	167.445	39.994	0	960.040	4	3.950	1	None	-10921639	45.730	37	0	255	60043	53.694	3.511	0.641	0.665
ID2256815	2256815	18	0.472	168.318	39.856	0	1200.050	5	3.950	1	None	-10921639	48.282	42	0	255	63394	52.988	4.986	0.668	0.730
ID2251989	2251989	18	0.465	168.016	39.856	0	1440.060	6	3.950	1	None	-10921639	39.857	15	0	255	52332	53.099	3.215	0.546	0.530
ID2247933	2247933	18	0.338	169.032	39.929	0	1680.070	7	3.950	1	None	-10921639	40.975	43	0	255	53800	46.484	5.739	0.555	0.629
ID2253581	2253581	18	0.468	169.309	38.477	0	1920.080	8	3.950	1	None	-10921639	41.478	15	0	169	54461	42.007	4.657	0.568	0.715
ID2250359	2250359	18	0.401	168.052	37.871	0	2160.090	9	3.950	1	None	-10921639	40.832	46	0	129	53612	37.359	4.843	0.483	0.712
ID2255973	2255973	18	0.469	168.951	37.077	0	2400.100	10	3.950	1	None	-10921639	43.675	42	0	128	57345	40.781	4.624	0.585	0.790
ID2249530	2249530	18	0.403	168.943	37.224	0	2640.110	11	3.950	1	None	-10921639	44.056	46	0	131	57845	32.397	4.925	0.720	1.139
ID2257606	2257606	18	0.349	169.698	37.358	0	2880.120	12	3.950	1	None	-10921639	39.827	46	0	130	52293	29.201	4.626	0.608	1.031
ID2259323	2259323	18	0.380	163.886	38.552	0	3120.130	13	3.950	1	None	-10921639	40.863	31	0	196	53653	42.157	3.662	0.278	0.421
ID2258455	2258455	18	0.550	160.972	38.705	0	3360.140	14	3.950	1	None	-10921639	52.297	35	0	194	68666	56.113	3.887	0.365	0.499
ID2262774	2262774	18	0.533	161.484	38.578	0	3600.150	15	3.950	1	None	-10921639	56.002	39	0	192	73531	54.038	4.497	0.326	0.510
ID2265376	2265376	18	0.537	160.619	39.077	0	3840.160	16	3.950	1	None	-10921639	51.853	37	0	197	68083	52.221	4.427	0.429	0.596
ID2264497	2264497	18	0.588	158.793	38.427	0	4080.170	17	3.950	1	None	-10921639	54.844	38	0	195	72010	56.073	4.551	0.455	0.611
ID2266244	2266244	18	0.489	156.701	37.596	0	4320.180	18	3.950	1	None	-10921639	52.558	38	0	188	69009	51.758	4.431	0.361	0.539
ID2261064	2261064	18	0.459	157.365	37.212	0	4560.190	19	3.950	1	None	-10921639	48.449	40	0	159	63614	43.321	3.470	0.509	0.754
ID2261915	2261915	18	0.574	157.135	37.015	0	4800.200	20	3.950	1	None	-10921639	56.539	42	0	193	74236	49.968	4.727	0.561	0.814
ID2260194	2260194	18	0.439	155.714	37.485	0	5040.210	21	3.950	1	None	-10921639	48.812	41	0	188	64090	44.838	3.216	0.343	0.556
ID2263654	2263654	18	0.453	157.619	38.676	0	5280.220	22	3.950	1	None	-10921639	46.208	39	0	158	60671	42.317	4.624	0.468	0.697
ID2267121	2267121	18	0.449	158.616	38.973	0	5520.230	23	3.950	1	None	-10921639	42.176	39	0	162	55377	44.560	2.929	0.423	0.563
ID2268011	2268011	18	0.369	161.066	40.784	0	5760.240	24	3.950	1	None	-10921639	32.356	10	0	167	42484	37.801	4.462	0.479	0.554
ID2248762	2248762	19	1.289	422.191	42.797	0	240.010	1	3.950	1	None	-10921639	118.082	104	0	255	155042	104.645	4.653	0.652	0.891
ID2252795	2252795	19	1.419	424.053	39.503	0	480.020	2	3.950	1	None	-10921639	119.964	118	0	255	157513	98.817	4.770	0.916	1.161
ID2255210	2255210	20	0.739	364.387	42.404	0	0.000	0	3.950	1	None	-10921639	80.101	59	0	253	105173	71.508	4.552	0.470	0.716
ID2248763	2248763	20	0.727	362.352	42.954	0	240.010	1	3.950	1	None	-10921639	73.506	46	0	252	96513	79.852	4.504	0.270	0.391
ID2252804	2252804	20	0.677	363.012	42.385	0	480.020	2	3.950	1	None	-10921639	70.448	38	0	253	92498	78.702	3.512	0.227	0.331
ID2251191	2251191	20	0.636	361.153	42.191	0	720.030	3	3.950	1	None	-10921639	64.978	27	0	255	85316	71.814	3.329	0.290	0.406
ID2254408	2254408	20	0.596	362.019	40.630	0	960.040	4	3.950	1	None	-10921639	63.148	19	0	219	82913	71.348	4.516	0.227	0.327
ID2256807	2256807	20	0.881	361.652	38.816	0	1200.050	5	3.950	1	None	-10921639	90.059	83	0	255	118248	83.670	4.667	0.482	0.700
ID2251984	2251984	20	0.978	359.749	38.196	0	1440.060	6	3.950	1	None	-10921639	86.807	56	0	255	113978	89.245	4.550	0.534	0.677
ID2247931	2247931	20	0.996	361.055	39.406	0	1680.070	7	3.950	1	None	-10921639	85.051	64	0	255	111672	81.228	4.703	0.627	0.807
ID2253590	2253590	20	0.918	361.129	39.773	0	1920.080	8	3.950	1	None	-10921639	80.957	65	0	227	106296	71.835	4.811	0.650	0.888
ID2250368	2250368	20	0.968	360.239	40.279	0	2160.090	9	3.950	1	None	-10921639	87.851	93	0	255	115348	70.515	4.863	0.775	1.088
ID2255987	2255987	20	1.019	359.901	41.071	0	2400.100	10	3.950	1	None	-10921639	78.243	69	0	255	102733	75.003	4.857	0.915	0.997
ID2249544	2249544	20	0.861	359.880	40.169	0	2640.110	11	3.950	1	None	-10921639	70.725	29	0	255	92862	81.405	3.839	0.584	0.641
ID2257620	2257620	20	0.929	359.277	40.548	0	2880.120	12	3.950	1	None	-10921639	74.497	23	0	255	97814	87.965	4.419	0.566	0.612
ID2259332	2259332	20	0.813	360.429	41.029	0	3120.130	13	3.950	1	None	-10921639	71.206	23	0	255	93493	81.185	4.501	0.438	0.535
ID2258469	2258469	20	0.741	359.985	41.326	0	3360.140	14	3.950	1	None	-10921639	67.452	19	0	255	88564	78.214	4.427	0.371	0.467
ID2262792	2262792	20	0.904	358.203	41.880	0	3600.150	15	3.950	1	None	-10921639	81.804	44	0	255	107408	90.254	4.552	0.375	0.494
ID2265385	2265385	20	0.790	358.743	41.338	0	3840.160	16	3.950	1	None	-10921639	70.950	19	0	255	93158	85.329	3.864	0.345	0.427
ID2264512	2264512	20	0.881	357.983	41.865	0	4080.170	17	3.950	1	None	-10921639	77.788	21	0	255	102136	87.474	4.412	0.440	0.544
ID2266261	2266261	20	0.973	358.256	41.616	0	4320.180	18	3.950	1	None	-10921639	83.178	20	0	255	109213	93.602	4.145	0.537	0.621
ID2261084	2261084	20	0.842	357.560	42.012	0	4560.190	19	3.950	1	None	-10921639	78.272	19	0	255	102771	88.643	4.514	0.358	0.465
ID2261949	2261949	20	0.848	360.411	44.624	0	4800.200	20	3.950	1	None	-10921639	79.750	17	0	254	104712	91.198	4.419	0.353	0.456
ID2260229	2260229	20	0.759	358.697	45.004	0	5040.210	21	3.950	1	None	-10921639	73.146	44	0	255	96041	79.333	4.417	0.356	0.484
ID2263682	2263682	20	0.758	357.696	45.486	0	5280.220	22	3.950	1	None	-10921639	74.161	40	0	255	97374	83.260	4.033	0.264	0.372
ID2267144	2267144	20	0.706	356.782	45.753	0	5520.230	23	3.950	1	None	-10921639	73.971	52	0	251	97124	76.145	4.513	0.247	0.384
ID2268040	2268040	20	0.740	359.391	47.511	0	5760.240	24	3.950	1	None	-10921639	71.355	52	0	255	93689	72.892	4.540	0.379	0.538
ID2268919	2268919	20	0.457	360.557	49.418	0	6000.250	25	3.950	1	None	-10921639	49.036	38	0	157	64384	45.801	4.487	0.394	0.605
ID2269776	2269776	20	0.569	359.757	50.340	0	6240.260	26	3.950	1	None	-10921639	57.372	33	0	232	75330	57.890	4.555	0.370	0.535
ID2271627	2271627	20	0.486	358.483	52.739	0	6480.270	27	3.950	1	None	-10921639	60.013	49	0	219	78797	59.087	4.195	0.188	0.322
ID2272555	2272555	20	0.581	357.246	52.158	0	6720.280	28	3.950	1	None	-10921639	66.308	53	0	252	87062	66.520	4.378	0.248	0.396
ID2270694	2270694	20	0.543	358.461	52.316	0	6960.290	29	3.950	1	None	-10921639	73.406	53	0	247	96382	64.384	4.481	0.176	0.341
ID2277223	2277223	20	0.743	356.648	50.772	0	7200.300	30	3.950	1	None	-10921639	78.386	63	0	245	102921	67.826	4.591	0.433	0.699
ID2273463	2273463	20	0.849	360.141	50.609	0	7440.310	31	3.950	1	None	-10921639	79.455	59	0	255	104324	74.843	4.671	0.501	0.709
ID2276284	2276284	20	0.751	358.705	50.179	0	7680.320	32	3.950	1	None	-10921639	70.662	64	0	225	92779	63.045	4.693	0.570	0.814
ID2274403	2274403	20	0.991	359.080	51.059	0	7920.330	33	3.950	1	None	-10921639	82.315	62	0	255	108080	78.475	4.628	0.714	0.874
ID2275366	2275366	20	1.135	358.338	52.363	0	8160.340	34	3.950	1	None	-10921639	97.720	96	0	255	128307	83.892	4.824	0.759	1.006
ID2278164	2278164	20	1.039	358.209	54.050	0	8400.350	35	3.950	1	None	-10921639	86.474	66	0	255	113541	79.092	4.678	0.805	0.975
ID2279104	2279104	20	0.865	356.473	53.795	0	8640.360	36	3.950	1	None	-10921639	70.754	68	0	234	92900	68.774	4.714	0.787	0.906
ID2280069	2280069	20	0.897	355.432	54.453	0	8880.370	37	3.950	1	None	-10921639	77.076	69	0	255	101201	68.122	4.674	0.762	0.978
ID2282003	2282003	20	0.969	354.724	53.987	0	9120.380	38	3.950	1	None	-10921639	81.818	62	0	240	107427	77.059	4.729	0.751	0.910
ID2281022	2281022	20	0.668	356.215	53.599	0	9360.390	39	3.950	1	None	-10921639	61.939	44	0	192	81326	55.860	4.760	0.626	0.854
ID2282944	2282944	20	0.529	356.014	53.607	0	9600.400	40	3.950	1	None	-10921639	46.085	38	0	161	60510	45.804	4.638	0.732	0.851
ID2285912	2285912	20	0.717	353.708	53.262	0	9840.410	41	3.950	1	None	-10921639	61.743	71	0	193	81069	56.456	4.724	0.806	0.976
ID2284934	2284934	20	0.570	353.456	52.801	0	10080.420	42	3.950	1	None	-10921639	51.351	34	0	195	67424	53.922	4.470	0.555	0.680
ID2286874	2286874	20	0.875	353.391	52.246	0	10320.430	43	3.950	1	None	-10921639	73.144	63	0	255	96038	74.585	4.735	0.686	0.798
ID2287855	2287855	20	0.769	351.986	50.805	0	10560.440	44	3.950	1	None	-10921639	65.073	35	0	232	85441	67.474	4.587	0.654	0.762
ID2283925	2283925	20	1.007	353.273	50.664	0	10800.450	45	3.950	1	None	-10921639	82.291	62	0	255	108048	84.557	4.648	0.684	0.790
ID2289883	2289883	20	0.959	353.869	51.129	0	11040.460	46	3.950	1	None	-10921639	83.198	59	0	255	109239	84.844	4.623	0.565	0.708
ID2288869	2288869	20	0.896	353.579	52.032	0	11280.470	47	3.950	1	None	-10921639	80.385	60	0	255	105546	79.455	4.595	0.509	0.683
ID2290892	2290892	20	0.816	352.708	51.412	0	11520.480	48	3.950	1	None	-10921639	76.516	57	0	226	100466	74.136	4.686	0.508	0.695
ID2291886	2291886	20	0.718	353.077	51.348	0	11760.490	49	3.950	1	None	-10921639	70.445	69	0	218	92494	64.173	4.752	0.555	0.784
ID2292908	2292908	20	0.769	353.688	51.688	0	12000.500	50	3.950	1	None	-10921639	80.078	80	0	253	105142	67.288	4.843	0.552	0.847
ID2293921	2293921	20	0.770	353.015	52.200	0	12240.510	51	3.950	1	None	-10921639	80.788	72	0	249	106074	71.189	4.784	0.434	0.686
ID2294871	2294871	20	0.593	351.228	53.813	0	12480.520	52	3.950	1	None	-10921639	60.299	63	0	193	79173	52.910	4.849	0.538	0.797
ID2295622	2295622	20	0.637	349.177	54.416	0	12720.530	53	3.950	1	None	-10921639	81.138	84	0	249	106534	59.336	4.852	0.410	0.795
ID2255212	2255212	21	1.029	254.608	43.233	0	0.000	0	3.950	1	None	-10921639	75.434	29	0	255	99045	86.808	4.500	0.760	0.750
ID2248760	2248760	21	1.214	257.541	42.015	0	240.010	1	3.950	1	None	-10921639	94.131	63	0	255	123594	93.084	4.787	0.770	0.880
ID2252816	2252816	21	1.036	255.245	45.219	0	480.020	2	3.950	1	None	-10921639	90.331	55	0	255	118604	92.072	4.580	0.529	0.679
ID2251193	2251193	21	1.291	255.846	42.802	0	720.030	3	3.950	1	None	-10921639	101.682	69	0	255	133508	100.045	4.762	0.792	0.898
ID2254411	2254411	21	1.352	255.360	42.008	0	960.040	4	3.950	1	None	-10921639	100.524	57	0	255	131988	105.068	4.657	0.819	0.862
ID2256821	2256821	21	1.255	254.522	42.897	0	1200.050	5	3.950	1	None	-10921639	100.998	60	0	255	132610	100.249	4.710	0.695	0.826
ID2251997	2251997	21	1.350	254.697	41.293	0	1440.060	6	3.950	1	None	-10921639	111.474	92	0	255	146365	100.630	4.790	0.758	0.955
ID2247935	2247935	21	1.179	255.305	40.369	0	1680.070	7	3.950	1	None	-10921639	95.364	93	0	255	125213	93.458	4.750	0.718	0.853
ID2253585	2253585	21	0.915	257.241	38.783	0	1920.080	8	3.950	1	None	-10921639	83.147	62	0	255	109172	76.462	4.841	0.610	0.824
ID2250358	2250358	21	0.869	258.138	37.603	0	2160.090	9	3.950	1	None	-10921639	80.963	55	0	255	106304	84.374	4.579	0.415	0.563
ID2255985	2255985	21	0.770	260.874	40.126	0	2400.100	10	3.950	1	None	-10921639	71.210	22	0	255	93499	79.962	4.353	0.362	0.473
ID2249548	2249548	21	0.873	259.875	41.183	0	2640.110	11	3.950	1	None	-10921639	75.780	55	0	255	99499	75.305	4.716	0.548	0.712
ID2257629	2257629	21	0.836	260.362	42.590	0	2880.120	12	3.950	1	None	-10921639	85.341	65	0	255	112053	82.600	3.273	0.470	0.661
ID2259341	2259341	21	0.872	258.485	43.308	0	3120.130	13	3.950	1	None	-10921639	73.593	24	0	255	96628	84.890	3.403	0.447	0.535
ID2258472	2258472	21	0.621	257.775	42.080	0	3360.140	14	3.950	1	None	-10921639	62.363	55	0	222	81882	61.703	4.581	0.360	0.535
ID2262787	2262787	21	0.476	259.399	40.972	0	3600.150	15	3.950	1	None	-10921639	59.285	57	0	180	77841	52.614	4.626	0.276	0.487
ID2265398	2265398	21	0.356	259.833	43.792	0	3840.160	16	3.950	1	None	-10921639	47.685	35	0	149	62610	44.622	4.691	0.245	0.420
ID2264515	2264515	21	0.297	260.770	42.130	0	4080.170	17	3.950	1	None	-10921639	40.104	29	0	193	52657	41.361	3.386	0.177	0.291
ID2266263	2266263	21	0.528	260.793	42.141	0	4320.180	18	3.950	1	None	-10921639	59.635	53	0	220	78301	54.856	3.459	0.324	0.532
ID2261083	2261083	21	0.715	260.802	41.949	0	4560.190	19	3.950	1	None	-10921639	73.957	56	0	221	97105	67.832	3.426	0.399	0.621
ID2261941	2261941	21	0.877	261.272	43.120	0	4800.200	20	3.950	1	None	-10921639	84.831	63	0	249	111383	77.359	4.462	0.560	0.787
ID2260226	2260226	21	1.071	260.296	44.446	0	5040.210	21	3.950	1	None	-10921639	105.599	108	0	255	138651	84.380	4.656	0.601	0.940
ID2263686	2263686	21	1.173	262.920	46.573	0	5280.220	22	3.950	1	None	-10921639	113.108	119	0	255	148511	91.620	4.758	0.622	0.947
ID2267155	2267155	21	1.006	261.680	46.856	0	5520.230	23	3.950	1	None	-10921639	102.637	92	0	255	134762	90.311	4.493	0.399	0.648
ID2268046	2268046	21	0.827	261.949	48.617	0	5760.240	24	3.950	1	None	-10921639	83.996	80	0	246	110287	69.907	4.670	0.513	0.815
ID2268918	2268918	21	0.504	263.141	49.464	0	6000.250	25	3.950	1	None	-10921639	53.129	34	0	184	69758	48.681	4.482	0.415	0.640
ID2269788	2269788	21	0.846	263.452	51.819	0	6240.260	26	3.950	1	None	-10921639	92.149	92	0	248	120992	64.243	4.879	0.518	0.979
ID2271630	2271630	21	0.853	262.077	53.354	0	6480.270	27	3.950	1	None	-10921639	89.205	90	0	247	117126	60.180	4.889	0.605	1.117
ID2272561	2272561	21	0.656	259.701	53.469	0	6720.280	28	3.950	1	None	-10921639	63.081	62	0	226	82826	56.085	4.597	0.530	0.780
ID2270698	2270698	21	0.303	261.102	53.273	0	6960.290	29	3.950	1	None	-10921639	43.805	29	0	146	57516	38.145	3.452	0.216	0.408
ID2277243	2277243	21	0.253	257.548	54.671	0	7200.300	30	3.950	1	None	-10921639	39.155	22	0	186	51411	41.709	2.688	0.014	0.025
ID2273485	2273485	21	0.351	258.260	55.046	0	7440.310	31	3.950	1	None	-10921639	48.127	30	0	182	63191	43.226	2.974	0.246	0.439
ID2276307	2276307	21	0.441	256.445	54.776	0	7680.320	32	3.950	1	None	-10921639	64.753	63	0	174	85021	38.704	6.143	0.482	1.089
ID2274416	2274416	21	0.360	255.774	52.920	0	7920.330	33	3.950	1	None	-10921639	59.066	58	0	223	77554	43.501	4.797	0.392	0.765
ID2275390	2275390	21	0.409	256.478	57.373	0	8160.340	34	3.950	1	None	-10921639	52.233	37	0	149	68582	30.236	4.754	0.530	1.196
ID2278177	2278177	21	0.451	257.412	56.809	0	8400.350	35	3.950	1	None	-10921639	53.129	66	0	151	69759	34.025	5.011	0.593	1.162
ID2279118	2279118	21	0.390	257.735	56.089	0	8640.360	36	3.950	1	None	-10921639	49.510	34	0	148	65006	37.207	4.840	0.322	0.649
ID2280074	2280074	21	0.482	257.152	54.843	0	8880.370	37	3.950	1	None	-10921639	54.042	30	0	186	70957	45.171	4.562	0.350	0.620
ID2282008	2282008	21	0.558	256.627	54.806	0	9120.380	38	3.950	1	None	-10921639	65.887	62	0	180	86510	44.754	3.188	0.414	0.862
ID2281031	2281031	21	0.522	258.780	56.010	0	9360.390	39	3.950	1	None	-10921639	61.717	60	0	222	81035	49.043	4.487	0.369	0.679
ID2282959	2282959	21	0.527	257.966	56.885	0	9600.400	40	3.950	1	None	-10921639	60.727	55	0	219	79735	53.892	3.108	0.296	0.515
ID2285937	2285937	21	0.617	256.841	59.125	0	9840.410	41	3.950	1	None	-10921639	65.713	54	0	216	86281	62.788	4.738	0.309	0.494
ID2284969	2284969	21	0.846	255.875	61.183	0	10080.420	42	3.950	1	None	-10921639	76.519	56	0	255	100469	76.692	4.574	0.478	0.645
ID2286918	2286918	21	1.008	255.724	61.884	0	10320.430	43	3.950	1	None	-10921639	92.411	88	0	248	121336	84.011	4.838	0.569	0.798
ID2287902	2287902	21	1.078	254.981	61.879	0	10560.440	44	3.950	1	None	-10921639	92.773	56	0	255	121811	91.452	4.651	0.547	0.718
ID2283979	2283979	21	1.269	254.955	62.961	0	10800.450	45	3.950	1	None	-10921639	108.324	66	0	255	142230	109.168	4.676	0.599	0.743
ID2289934	2289934	21	1.188	254.832	63.307	0	11040.460	46	3.950	1	None	-10921639	99.895	47	0	255	131162	105.138	4.616	0.560	0.682
ID2288915	2288915	21	1.030	253.260	63.074	0	11280.470	47	3.950	1	None	-10921639	99.020	79	0	255	130013	93.132	4.553	0.457	0.667
ID2290943	2290943	21	1.204	251.308	63.506	0	11520.480	48	3.950	1	None	-10921639	117.866	106	0	255	154758	99.334	4.817	0.529	0.821
ID2291942	2291942	21	1.300	251.549	63.155	0	11760.490	49	3.950	1	None	-10921639	125.423	118	0	255	164681	102.996	4.828	0.562	0.876
ID2292960	2292960	21	1.305	252.162	62.690	0	12000.500	50	3.950	1	None	-10921639	118.525	112	0	255	155623	107.568	4.735	0.591	0.818
ID2293965	2293965	21	1.371	253.901	62.324	0	12240.510	51	3.950	1	None	-10921639	120.388	107	0	255	158069	109.024	4.829	0.637	0.859
ID2294893	2294893	21	0.577	254.866	63.562	0	12480.520	52	3.950	1	None	-10921639	47.305	13	0	172	62112	50.310	4.625	0.642	0.735
ID2295666	2295666	21	1.257	255.315	64.681	0	12720.530	53	3.950	1	None	-10921639	114.695	81	0	255	150594	109.521	4.733	0.546	0.739
ID2296739	2296739	21	1.200	255.418	66.612	0	12960.540	54	3.950	1	None	-10921639	111.835	115	0	255	146840	98.250	4.771	0.574	0.831
ID2297796	2297796	21	1.298	256.532	67.529	0	13200.550	55	3.950	1	None	-10921639	121.174	118	0	255	159102	102.863	4.905	0.611	0.893
ID2298852	2298852	21	1.159	257.402	68.192	0	13440.560	56	3.950	1	None	-10921639	115.099	109	0	255	151125	102.286	4.831	0.451	0.700
ID2299935	2299935	21	1.360	257.332	70.160	0	13680.570	57	3.950	1	None	-10921639	149.271	177	0	255	195993	100.471	5.196	0.648	1.168
ID2302161	2302161	21	1.423	256.096	71.240	0	13920.580	58	3.950	1	None	-10921639	153.315	191	0	255	201303	105.092	5.031	0.656	1.156
ID2303273	2303273	21	1.377	256.177	73.181	0	14160.590	59	3.950	1	None	-10921639	160.439	195	0	255	210656	95.742	6.535	0.739	1.425
ID2301042	2301042	21	1.122	257.880	74.421	0	14400.600	60	3.950	1	None	-10921639	115.053	117	0	255	151064	101.778	15.010	0.410	0.657
ID2304378	2304378	21	1.187	257.281	77.068	0	14640.610	61	3.950	1	None	-10921639	131.281	144	0	255	172372	95.087	4.976	0.524	0.949
ID2306683	2306683	21	1.302	257.710	77.625	0	14880.620	62	3.950	1	None	-10921639	138.321	149	0	255	181616	95.240	5.253	0.728	1.224
ID2307826	2307826	21	1.494	256.441	78.916	0	15120.630	63	3.950	1	None	-10921639	159.889	187	0	255	209934	95.099	5.097	0.756	1.448
ID2305537	2305537	21	1.448	256.658	80.304	0	15360.640	64	3.950	1	None	-10921639	164.998	205	0	255	216642	96.069	5.132	0.649	1.352
ID2308975	2308975	21	1.326	257.200	81.050	0	15600.650	65	3.950	1	None	-10921639	142.797	174	0	255	187493	99.929	4.878	0.644	1.120
ID2316085	2316085	21	1.235	258.699	83.177	0	15840.660	66	3.950	1	None	-10921639	124.834	132	0	255	163907	97.746	4.965	0.610	0.968
ID2312541	2312541	21	1.300	259.453	83.795	0	16080.670	67	3.950	1	None	-10921639	137.863	155	0	255	181014	98.517	5.014	0.709	1.161
ID2311361	2311361	21	1.389	256.640	84.297	0	16320.680	68	3.950	1	None	-10921639	126.140	121	0	255	165622	103.884	4.785	0.729	1.024
ID2313728	2313728	21	1.269	258.747	86.236	0	16560.690	69	3.950	1	None	-10921639	120.006	120	0	255	157568	94.758	5.075	0.655	1.002
ID2314931	2314931	21	1.361	259.082	87.811	0	16800.700	70	3.950	1	None	-10921639	131.578	154	0	255	172762	93.317	5.022	0.703	1.164
ID2310191	2310191	21	1.229	258.453	89.306	0	17040.710	71	3.950	1	None	-10921639	128.168	133	0	255	168285	93.598	4.817	0.635	1.064
ID2317307	2317307	21	1.385	254.348	89.956	0	17280.720	72	3.950	1	None	-10921639	136.971	161	0	255	179843	109.143	4.718	0.740	1.067
ID2318505	2318505	21	1.375	251.741	90.208	0	17520.730	73	3.950	1	None	-10921639	138.283	163	0	255	181566	97.947	4.819	0.723	1.185
ID2319709	2319709	21	1.463	250.902	92.408	0	17760.740	74	3.950	1	None	-10921639	146.759	189	0	255	192695	97.973	4.954	0.798	1.330
ID2320907	2320907	21	0.477	255.285	91.149	0	18000.750	75	3.950	1	None	-10921639	49.867	22	0	255	65476	73.673	2.948	0.242	0.264
ID2255207	2255207	22	1.260	408.359	41.635	0	0.000	0	3.950	1	None	-10921639	134.692	157	0	255	176851	84.305	5.181	0.691	1.306
ID2248761	2248761	22	1.227	406.989	42.523	0	240.010	1	3.950	1	None	-10921639	134.644	150	0	255	176788	68.528	6.174	0.840	1.794
ID2252803	2252803	22	1.228	406.429	41.695	0	480.020	2	3.950	1	None	-10921639	138.161	153	0	255	181405	73.507	6.090	0.760	1.623
ID2251194	2251194	22	1.172	402.772	42.761	0	720.030	3	3.950	1	None	-10921639	132.212	151	0	255	173594	69.008	6.153	0.821	1.727
ID2254412	2254412	22	1.122	404.972	42.677	0	960.040	4	3.950	1	None	-10921639	124.470	148	0	255	163429	73.335	5.477	0.698	1.396
ID2256832	2256832	22	1.206	405.478	44.975	0	1200.050	5	3.950	1	None	-10921639	127.097	151	0	255	166878	77.704	5.459	0.745	1.397
ID2252008	2252008	22	1.017	404.037	44.365	0	1440.060	6	3.950	1	None	-10921639	117.615	127	0	238	154428	69.287	5.634	0.611	1.287
ID2247947	2247947	22	1.154	404.517	42.667	0	1680.070	7	3.950	1	None	-10921639	124.452	126	0	255	163406	74.525	5.095	0.746	1.427
ID2253602	2253602	22	1.153	404.077	43.697	0	1920.080	8	3.950	1	None	-10921639	130.401	151	0	255	171216	71.238	5.363	0.709	1.519
ID2250374	2250374	22	1.451	401.741	42.420	0	2160.090	9	3.950	1	None	-10921639	151.691	165	0	255	199170	77.781	6.139	0.858	1.801
ID2255994	2255994	22	1.432	402.956	42.678	0	2400.100	10	3.950	1	None	-10921639	155.428	180	0	255	204077	76.811	6.237	0.852	1.862
ID2249553	2249553	22	1.321	401.637	42.252	0	2640.110	11	3.950	1	None	-10921639	137.041	154	0	255	179935	71.469	6.072	0.925	1.843
ID2257631	2257631	22	1.297	400.520	42.828	0	2880.120	12	3.950	1	None	-10921639	135.685	151	0	255	178154	72.658	5.468	0.859	1.726
ID2259342	2259342	22	1.253	399.964	43.304	0	3120.130	13	3.950	1	None	-10921639	140.922	156	0	255	185031	68.174	6.268	0.807	1.846
ID2258476	2258476	22	1.341	399.077	42.838	0	3360.140	14	3.950	1	None	-10921639	140.663	152	0	255	184691	73.918	6.000	0.854	1.753
ID2262797	2262797	22	1.461	399.259	42.858	0	3600.150	15	3.950	1	None	-10921639	158.838	181	0	255	208554	73.916	6.203	0.853	1.979
ID2265394	2265394	22	1.444	400.463	43.193	0	3840.160	16	3.950	1	None	-10921639	162.673	180	0	255	213589	77.817	6.023	0.740	1.778
ID2264522	2264522	22	1.365	400.338	43.460	0	4080.170	17	3.950	1	None	-10921639	151.590	174	0	255	199038	77.420	6.002	0.742	1.667
ID2266271	2266271	22	1.268	397.884	43.962	0	4320.180	18	3.950	1	None	-10921639	149.449	168	0	255	196227	67.440	6.233	0.723	1.859
ID2261096	2261096	22	1.281	397.472	44.936	0	4560.190	19	3.950	1	None	-10921639	143.871	160	0	255	188903	74.465	5.455	0.724	1.622
ID2261956	2261956	22	1.270	398.429	45.864	0	4800.200	20	3.950	1	None	-10921639	138.714	159	0	255	182131	86.040	5.301	0.623	1.238
ID2260233	2260233	22	1.187	396.243	45.626	0	5040.210	21	3.950	1	None	-10921639	129.660	150	0	255	170243	72.806	5.477	0.776	1.556
ID2263679	2263679	22	1.381	394.913	45.046	0	5280.220	22	3.950	1	None	-10921639	142.242	156	0	255	186764	81.613	5.634	0.856	1.608
ID2267139	2267139	22	1.337	393.853	44.729	0	5520.230	23	3.950	1	None	-10921639	146.843	171	0	255	192805	80.696	5.656	0.764	1.577
ID2268028	2268028	22	1.191	394.008	45.421	0	5760.240	24	3.950	1	None	-10921639	138.506	164	0	255	181858	74.228	5.814	0.708	1.547
ID2268910	2268910	22	0.655	394.420	48.577	0	6000.250	25	3.950	1	None	-10921639	94.372	106	0	231	123910	59.179	5.017	0.346	0.820
ID2269790	2269790	22	0.808	393.499	51.960	0	6240.260	26	3.950	1	None	-10921639	102.837	115	0	237	135025	67.493	5.133	0.437	0.927
ID2271633	2271633	22	0.989	393.220	54.116	0	6480.270	27	3.950	1	None	-10921639	114.417	120	0	255	150230	69.937	4.930	0.585	1.208
ID2272562	2272562	22	1.145	392.502	53.599	0	6720.280	28	3.950	1	None	-10921639	123.497	138	0	255	162152	69.486	5.471	0.773	1.549
ID2270707	2270707	22	1.106	394.486	54.718	0	6960.290	29	3.950	1	None	-10921639	118.243	134	0	255	155253	72.712	5.380	0.770	1.415
ID2277239	2277239	22	1.056	392.038	54.042	0	7200.300	30	3.950	1	None	-10921639	120.117	128	0	242	157713	70.794	5.611	0.717	1.418
ID2273475	2273475	22	1.084	396.583	53.411	0	7440.310	31	3.950	1	None	-10921639	122.998	150	0	248	161497	67.143	6.207	0.775	1.600
ID2276296	2276296	22	1.057	397.017	53.027	0	7680.320	32	3.950	1	None	-10921639	117.704	129	0	247	154546	61.016	6.239	0.818	1.736
ID2274419	2274419	22	1.269	398.341	53.380	0	7920.330	33	3.950	1	None	-10921639	134.788	155	0	255	176977	71.920	6.198	0.870	1.744
ID2275379	2275379	22	1.059	395.560	54.534	0	8160.340	34	3.950	1	None	-10921639	122.204	125	0	241	160454	67.278	5.103	0.723	1.524
ID2278171	2278171	22	1.025	395.375	55.038	0	8400.350	35	3.950	1	None	-10921639	124.384	147	0	242	163316	64.254	6.148	0.719	1.620
ID2279117	2279117	22	1.025	394.216	55.875	0	8640.360	36	3.950	1	None	-10921639	124.887	146	0	255	163977	71.757	5.414	0.589	1.290
ID2280077	2280077	22	0.903	394.680	55.740	0	8880.370	37	3.950	1	None	-10921639	118.759	141	0	255	155931	69.269	5.112	0.481	1.114
ID2282016	2282016	22	0.960	394.490	56.377	0	9120.380	38	3.950	1	None	-10921639	111.331	121	0	255	146177	68.153	5.178	0.611	1.239
ID2281039	2281039	22	0.977	395.527	57.416	0	9360.390	39	3.950	1	None	-10921639	121.932	145	0	255	160097	70.588	5.569	0.525	1.190
ID2282966	2282966	22	0.902	393.560	57.861	0	9600.400	40	3.950	1	None	-10921639	119.439	142	0	255	156824	71.363	5.071	0.439	1.022
ID2285930	2285930	22	0.977	391.206	57.474	0	9840.410	41	3.950	1	None	-10921639	127.317	143	0	255	167167	69.369	5.507	0.531	1.273
ID2284949	2284949	22	0.889	389.056	57.590	0	10080.420	42	3.950	1	None	-10921639	118.835	142	0	255	156030	73.714	5.050	0.422	0.958
ID2286895	2286895	22	0.902	387.220	57.430	0	10320.430	43	3.950	1	None	-10921639	118.125	140	0	255	155098	74.704	4.935	0.416	0.928
ID2287883	2287883	22	0.881	386.860	57.474	0	10560.440	44	3.950	1	None	-10921639	109.336	118	0	240	143558	65.231	5.172	0.529	1.160
ID2283957	2283957	22	0.836	386.002	57.696	0	10800.450	45	3.950	1	None	-10921639	106.452	117	0	255	139772	70.198	4.922	0.438	0.924
ID2289912	2289912	22	0.617	385.598	57.647	0	11040.460	46	3.950	1	None	-10921639	99.660	106	0	255	130853	75.768	4.490	0.213	0.461
ID2288877	2288877	22	1.655	386.292	54.669	0	11280.470	47	3.950	1	None	-10921639	210.014	255	0	255	275748	85.189	6.855	0.710	2.048
ID2290909	2290909	22	1.658	379.443	55.067	0	11520.480	48	3.950	1	None	-10921639	210.232	255	0	255	276035	81.338	6.858	0.707	2.141
ID2291904	2291904	22	1.523	376.694	55.439	0	11760.490	49	3.950	1	None	-10921639	158.922	234	0	255	208664	109.421	5.598	0.658	1.152
ID2292935	2292935	22	1.478	376.426	57.769	0	12000.500	50	3.950	1	None	-10921639	176.693	255	0	255	231998	104.384	5.566	0.586	1.252
ID2293948	2293948	22	1.413	376.122	58.618	0	12240.510	51	3.950	1	None	-10921639	160.225	255	0	255	210375	114.178	5.067	0.571	1.020
ID2294886	2294886	22	1.482	376.803	59.291	0	12480.520	52	3.950	1	None	-10921639	166.297	255	0	255	218348	107.956	5.056	0.679	1.246
ID2295653	2295653	22	1.356	378.870	61.354	0	12720.530	53	3.950	1	None	-10921639	178.291	255	0	255	234096	106.338	5.323	0.500	1.118
ID2296720	2296720	22	1.285	382.284	63.187	0	12960.540	54	3.950	1	None	-10921639	161.308	255	0	255	211797	117.857	5.142	0.507	0.921
ID2297776	2297776	22	1.487	384.368	63.200	0	13200.550	55	3.950	1	None	-10921639	178.200	255	0	255	233977	110.508	5.097	0.644	1.263
ID2298831	2298831	22	1.413	389.202	63.975	0	13440.560	56	3.950	1	None	-10921639	172.426	255	0	255	226395	114.795	5.030	0.592	1.117
ID2299916	2299916	22	1.512	392.356	65.938	0	13680.570	57	3.950	1	None	-10921639	187.576	255	0	255	246287	107.364	5.595	0.616	1.332
ID2302147	2302147	22	1.504	393.405	68.005	0	13920.580	58	3.950	1	None	-10921639	171.242	255	0	255	224841	109.027	5.994	0.653	1.241
ID2303255	2303255	22	1.498	395.340	69.078	0	14160.590	59	3.950	1	None	-10921639	172.835	255	0	255	226933	107.540	5.067	0.695	1.318
ID2301031	2301031	22	1.366	395.271	71.962	0	14400.600	60	3.950	1	None	-10921639	149.291	218	0	255	196019	113.544	4.840	0.573	0.958
ID2304367	2304367	22	0.578	399.250	74.394	0	14640.610	61	3.950	1	None	-10921639	78.717	56	0	255	103356	83.271	14.006	0.090	0.156
ID2255213	2255213	23	1.014	119.388	44.095	0	0.000	0	3.950	1	None	-10921639	145.689	187	0	255	191290	111.351	4.822	0.240	0.507
ID2248766	2248766	23	1.105	121.210	44.185	0	240.010	1	3.950	1	None	-10921639	138.449	171	0	255	181783	115.544	5.135	0.310	0.567
ID2252808	2252808	23	1.169	122.814	43.659	0	480.020	2	3.950	1	None	-10921639	147.260	211	0	255	193352	114.451	5.008	0.377	0.704
ID2251192	2251192	23	1.263	121.010	42.753	0	720.030	3	3.950	1	None	-10921639	153.276	224	0	255	201251	111.476	4.991	0.446	0.848
ID2254414	2254414	23	1.373	123.311	43.239	0	960.040	4	3.950	1	None	-10921639	153.006	215	0	255	200897	110.009	5.302	0.541	0.976
ID2256826	2256826	23	1.554	122.815	43.916	0	1200.050	5	3.950	1	None	-10921639	167.697	236	0	255	220186	102.310	5.715	0.719	1.371
ID2252001	2252001	23	1.220	120.223	42.202	0	1440.060	6	3.950	1	None	-10921639	137.457	161	0	255	180481	114.647	5.118	0.425	0.715
ID2247943	2247943	23	1.266	117.906	42.458	0	1680.070	7	3.950	1	None	-10921639	141.049	158	0	255	185197	110.528	5.133	0.486	0.835
ID2253609	2253609	23	1.400	119.873	46.258	0	1920.080	8	3.950	1	None	-10921639	147.567	180	0	255	193756	109.348	5.172	0.592	1.004
ID2250381	2250381	23	1.388	120.696	45.359	0	2160.090	9	3.950	1	None	-10921639	154.376	181	0	255	202696	94.214	5.176	0.627	1.263
ID2256000	2256000	23	1.485	121.654	44.352	0	2400.100	10	3.950	1	None	-10921639	160.933	222	0	255	211305	104.966	5.054	0.649	1.206
ID2249560	2249560	23	1.408	123.218	44.355	0	2640.110	11	3.950	1	None	-10921639	157.564	200	0	255	206882	102.594	5.154	0.577	1.123
ID2257634	2257634	23	1.429	124.892	43.998	0	2880.120	12	3.950	1	None	-10921639	163.953	222	0	255	215270	100.927	5.366	0.625	1.249
ID2259345	2259345	23	1.471	125.977	44.689	0	3120.130	13	3.950	1	None	-10921639	141.903	186	0	255	186319	114.449	5.195	0.699	1.020
ID2258486	2258486	23	1.455	124.585	46.236	0	3360.140	14	3.950	1	None	-10921639	147.100	202	0	255	193142	113.555	4.952	0.681	1.050
ID2262808	2262808	23	1.377	124.868	46.292	0	3600.150	15	3.950	1	None	-10921639	151.451	200	0	255	198855	109.996	5.153	0.592	1.025
ID2265405	2265405	23	1.278	123.073	46.343	0	3840.160	16	3.950	1	None	-10921639	153.507	199	0	255	201555	105.894	5.131	0.471	0.928
ID2264538	2264538	23	0.270	109.773	48.106	0	4080.170	17	3.950	1	None	-10921639	54.713	3	0	250	71838	70.770	15.010	-0.133	-0.237
ID2266284	2266284	23	0.249	110.312	47.173	0	4320.180	18	3.950	1	None	-10921639	64.432	37	0	255	84599	67.595	3.221	-0.075	-0.155
ID2261098	2261098	23	0.350	110.598	45.727	0	4560.190	19	3.950	1	None	-10921639	61.874	35	0	249	81241	69.921	3.258	-0.030	-0.054
ID2261955	2261955	23	0.345	113.898	45.859	0	4800.200	20	3.950	1	None	-10921639	64.740	50	0	255	85004	65.135	3.249	0.056	0.106
ID2248767	2248767	24	0.358	175.420	44.160	0	240.010	1	3.950	1	None	-10921639	49.424	29	0	255	64894	57.908	15.010	0.184	0.266
ID2252811	2252811	24	0.457	175.667	44.326	0	480.020	2	3.950	1	None	-10921639	56.096	33	0	189	73654	48.775	4.451	0.408	0.667
ID2251212	2251212	24	0.629	175.181	46.977	0	720.030	3	3.950	1	None	-10921639	70.651	66	0	224	92765	55.457	4.747	0.468	0.812
ID2254432	2254432	24	0.433	178.924	45.961	0	960.040	4	3.950	1	None	-10921639	65.226	68	0	184	85642	35.424	5.021	0.450	1.143
ID2256847	2256847	24	0.539	180.147	47.957	0	1200.050	5	3.950	1	None	-10921639	66.190	65	0	225	86908	49.126	4.578	0.460	0.849
ID2252025	2252025	24	0.679	180.614	47.466	0	1440.060	6	3.950	1	None	-10921639	66.082	65	0	227	86766	52.648	3.224	0.615	0.956
ID2247969	2247969	24	0.482	181.369	47.631	0	1680.070	7	3.950	1	None	-10921639	56.230	66	0	190	73830	41.835	4.464	0.485	0.878
ID2253613	2253613	24	0.490	182.278	46.763	0	1920.080	8	3.950	1	None	-10921639	60.648	65	0	159	79631	40.801	5.071	0.571	1.081
ID2250384	2250384	24	0.542	180.685	45.828	0	2160.090	9	3.950	1	None	-10921639	63.674	70	0	156	83604	38.974	4.951	0.587	1.209
ID2256010	2256010	24	0.489	180.984	46.435	0	2400.100	10	3.950	1	None	-10921639	58.067	47	0	154	76242	43.123	4.799	0.466	0.856
ID2249573	2249573	24	0.345	180.892	47.985	0	2640.110	11	3.950	1	None	-10921639	43.903	40	0	160	57644	35.766	4.803	0.402	0.704
ID2257651	2257651	24	0.383	181.799	48.860	0	2880.120	12	3.950	1	None	-10921639	50.221	40	0	154	65940	36.655	5.348	0.468	0.874
ID2259362	2259362	24	0.331	180.971	49.162	0	3120.130	13	3.950	1	None	-10921639	50.627	46	0	120	66473	31.748	5.706	0.465	1.012
ID2258550	2258550	24	0.420	179.049	60.089	0	3360.140	14	3.950	1	None	-10921639	44.386	35	0	159	58279	45.846	3.132	0.395	0.548
ID2262859	2262859	24	0.575	179.221	57.758	0	3600.150	15	3.950	1	None	-10921639	51.360	43	0	163	67436	48.925	4.566	0.659	0.834
ID2265452	2265452	24	0.428	177.405	56.845	0	3840.160	16	3.950	1	None	-10921639	43.660	37	0	162	57325	45.743	4.548	0.340	0.485
ID2264577	2264577	24	0.544	176.378	56.903	0	4080.170	17	3.950	1	None	-10921639	46.382	40	0	163	60899	49.609	4.545	0.536	0.652
ID2266315	2266315	24	0.453	175.804	55.702	0	4320.180	18	3.950	1	None	-10921639	40.762	40	0	165	53521	40.694	4.526	0.628	0.773
ID2261132	2261132	24	0.516	175.857	54.222	0	4560.190	19	3.950	1	None	-10921639	48.534	42	0	167	63725	44.884	4.699	0.659	0.859
ID2261989	2261989	24	0.465	178.826	55.238	0	4800.200	20	3.950	1	None	-10921639	46.088	46	0	125	60513	37.251	4.843	0.605	0.933
ID2260267	2260267	24	0.454	179.901	54.927	0	5040.210	21	3.950	1	None	-10921639	44.053	44	0	128	57841	41.157	4.463	0.579	0.785
ID2255215	2255215	25	1.031	452.914	43.929	0	0.000	0	3.950	1	None	-10921639	133.200	141	0	255	174892	106.946	13.576	0.305	0.582
ID2248764	2248764	25	1.045	453.751	43.438	0	240.010	1	3.950	1	None	-10921639	135.899	148	0	255	178435	103.725	4.672	0.325	0.643
ID2252805	2252805	25	0.803	452.873	42.468	0	480.020	2	3.950	1	None	-10921639	133.652	129	0	255	175485	96.071	4.389	0.223	0.508
ID2248765	2248765	26	0.302	444.052	44.041	0	240.010	1	3.950	1	None	-10921639	60.764	30	0	255	79783	74.266	2.933	-0.086	-0.153
ID2252807	2252807	26	0.555	444.358	42.797	0	480.020	2	3.950	1	None	-10921639	63.483	31	0	255	83353	80.273	3.248	0.109	0.156
ID2255158	2255158	27	0.667	205.340	28.139	0	0.000	0	3.950	1	None	-10921639	62.353	59	0	191	81869	54.717	4.681	0.594	0.849
ID2248706	2248706	27	0.667	205.649	28.308	0	240.010	1	3.950	1	None	-10921639	64.652	62	0	188	84888	51.191	4.708	0.655	1.000
ID2252756	2252756	27	0.823	205.167	29.026	0	480.020	2	3.950	1	None	-10921639	69.862	60	0	255	91729	68.175	4.482	0.651	0.808
ID2251146	2251146	27	0.471	204.372	29.908	0	720.030	3	3.950	1	None	-10921639	45.481	29	0	203	59716	50.414	3.591	0.348	0.466
ID2254366	2254366	27	0.706	204.161	29.990	0	960.040	4	3.950	1	None	-10921639	60.918	32	0	255	79985	66.916	3.926	0.507	0.612
ID2256773	2256773	27	0.318	203.093	30.690	0	1200.050	5	3.950	1	None	-10921639	32.778	11	0	127	43037	35.172	3.211	0.326	0.458
ID2255156	2255156	28	0.505	264.045	27.387	0	0.000	0	3.950	1	None	-10921639	52.021	39	0	157	68303	42.167	4.733	0.589	0.915
ID2248707	2248707	28	0.501	264.169	28.458	0	240.010	1	3.950	1	None	-10921639	52.200	36	0	192	68538	49.066	3.030	0.492	0.701
ID2252746	2252746	28	0.345	263.728	25.618	0	480.020	2	3.950	1	None	-10921639	48.408	30	0	187	63560	43.929	4.644	0.311	0.523
ID2251126	2251126	28	0.237	264.390	23.931	0	720.030	3	3.950	1	None	-10921639	39.851	31	0	152	52324	37.222	2.677	0.232	0.403
ID2255152	2255152	29	1.505	124.318	26.616	0	0.000	0	3.950	1	None	-10921639	223.701	255	0	255	293719	73.176	8.092	0.601	2.295
ID2248704	2248704	29	1.446	124.886	27.201	0	240.010	1	3.950	1	None	-10921639	195.593	255	0	255	256814	94.143	6.034	0.548	1.471
ID2252747	2252747	29	1.338	125.857	26.315	0	480.020	2	3.950	1	None	-10921639	186.267	255	0	255	244568	99.369	5.827	0.466	1.191
ID2251129	2251129	29	1.461	127.359	24.418	0	720.030	3	3.950	1	None	-10921639	209.074	255	0	255	274514	87.259	6.752	0.572	1.744
ID2254353	2254353	29	1.263	127.211	24.533	0	960.040	4	3.950	1	None	-10921639	178.376	255	0	255	234208	102.342	5.394	0.430	1.047
ID2256753	2256753	29	1.432	127.541	23.351	0	1200.050	5	3.950	1	None	-10921639	205.114	255	0	255	269315	92.065	8.602	0.597	1.665
ID2251893	2251893	29	0.668	124.263	14.779	0	1440.060	6	3.950	1	None	-10921639	91.411	85	0	255	120023	73.055	4.637	0.316	0.601
ID2247828	2247828	29	0.696	125.407	13.587	0	1680.070	7	3.950	1	None	-10921639	93.749	98	0	233	123093	72.355	4.960	0.288	0.580
ID2253484	2253484	29	0.371	128.261	12.748	0	1920.080	8	3.950	1	None	-10921639	77.813	88	0	205	102168	52.163	4.953	0.141	0.370
ID2250258	2250258	29	0.499	126.496	10.522	0	2160.090	9	3.950	1	None	-10921639	83.552	94	0	245	109704	59.845	4.692	0.199	0.464
ID2255872	2255872	29	0.498	130.541	10.080	0	2400.100	10	3.950	1	None	-10921639	94.675	95	0	255	124308	75.594	4.687	0.202	0.421
ID2249431	2249431	29	1.024	129.513	9.840	0	2640.110	11	3.950	1	None	-10921639	92.990	54	0	255	122096	98.013	4.425	0.588	0.703
ID2257502	2257502	29	1.028	131.216	11.230	0	2880.120	12	3.950	1	None	-10921639	106.081	95	0	255	139285	87.035	4.946	0.676	0.983
ID2259216	2259216	29	0.764	130.768	11.421	0	3120.130	13	3.950	1	None	-10921639	111.046	94	0	255	145803	87.867	5.691	0.508	0.852
ID2258343	2258343	29	0.653	134.695	9.298	0	3360.140	14	3.950	1	None	-10921639	54.452	0	0	255	71495	91.583	2.872	0.322	0.290
ID2262659	2262659	29	0.598	135.799	8.189	0	3600.150	15	3.950	1	None	-10921639	63.768	8	0	255	83727	88.827	3.117	0.128	0.163
ID2265246	2265246	29	0.312	137.120	8.080	0	3840.160	16	3.950	1	None	-10921639	57.162	0	0	255	75054	80.820	3.001	-0.148	-0.245
ID2264377	2264377	29	0.288	137.271	7.489	0	4080.170	17	3.950	1	None	-10921639	49.979	6	0	244	65622	66.860	3.316	-0.118	-0.200
ID2255155	2255155	30	1.442	471.459	26.840	0	0.000	0	3.950	1	None	-10921639	165.824	216	0	255	217727	102.872	5.314	0.714	1.343
ID2248705	2248705	30	1.304	469.031	27.178	0	240.010	1	3.950	1	None	-10921639	158.109	226	0	255	207597	108.965	4.764	0.621	1.111
ID2252749	2252749	30	1.344	468.461	26.429	0	480.020	2	3.950	1	None	-10921639	168.725	201	0	255	221536	93.787	5.312	0.640	1.404
ID2251138	2251138	30	1.501	468.458	27.561	0	720.030	3	3.950	1	None	-10921639	215.627	250	0	255	283118	54.255	7.540	0.669	3.185
ID2254362	2254362	30	1.243	466.259	28.360	0	960.040	4	3.950	1	None	-10921639	170.662	213	0	255	224079	96.196	5.714	0.549	1.257
ID2256767	2256767	30	1.080	467.832	29.151	0	1200.050	5	3.950	1	None	-10921639	138.841	136	0	255	182298	101.764	4.919	0.418	0.805
ID2251958	2251958	30	1.398	467.523	32.083	0	1440.060	6	3.950	1	None	-10921639	175.545	255	0	255	230490	104.791	5.337	0.532	1.164
ID2247896	2247896	30	1.614	469.087	31.510	0	1680.070	7	3.950	1	None	-10921639	192.055	255	0	255	252168	97.481	6.093	0.743	1.680
ID2253551	2253551	30	1.510	468.939	31.331	0	1920.080	8	3.950	1	None	-10921639	173.149	255	0	255	227344	108.733	5.323	0.664	1.271
ID2250332	2250332	30	1.466	468.666	31.261	0	2160.090	9	3.950	1	None	-10921639	170.542	255	0	255	223922	107.668	5.434	0.627	1.221
ID2255946	2255946	30	1.403	469.670	30.225	0	2400.100	10	3.950	1	None	-10921639	158.422	212	0	255	208008	107.769	5.161	0.565	1.061
ID2249502	2249502	30	1.400	467.860	29.990	0	2640.110	11	3.950	1	None	-10921639	161.334	220	0	255	211831	104.839	5.074	0.568	1.115
ID2257571	2257571	30	1.623	467.047	28.391	0	2880.120	12	3.950	1	None	-10921639	193.309	255	0	255	253815	92.083	6.143	0.718	1.755
ID2259284	2259284	30	1.526	465.447	28.805	0	3120.130	13	3.950	1	None	-10921639	191.860	255	0	255	251912	96.063	6.011	0.623	1.534
ID2258416	2258416	30	1.384	462.316	28.725	0	3360.140	14	3.950	1	None	-10921639	183.722	248	0	255	241227	96.068	5.468	0.528	1.322
ID2262740	2262740	30	1.537	460.026	29.160	0	3600.150	15	3.950	1	None	-10921639	188.867	255	0	255	247982	98.240	5.755	0.651	1.517
ID2265338	2265338	30	1.500	458.794	29.646	0	3840.160	16	3.950	1	None	-10921639	193.041	255	0	255	253463	97.958	5.943	0.621	1.510
ID2264463	2264463	30	1.465	458.329	29.115	0	4080.170	17	3.950	1	None	-10921639	182.270	255	0	255	239321	105.614	5.453	0.611	1.309
ID2266210	2266210	30	1.512	457.409	28.441	0	4320.180	18	3.950	1	None	-10921639	179.599	255	0	255	235813	108.110	5.394	0.667	1.330
ID2261027	2261027	30	1.526	456.553	26.769	0	4560.190	19	3.950	1	None	-10921639	182.090	255	0	255	239084	102.682	5.348	0.673	1.426
ID2261875	2261875	30	1.565	457.059	26.652	0	4800.200	20	3.950	1	None	-10921639	190.306	255	0	255	249872	97.105	5.836	0.690	1.600
ID2260154	2260154	30	1.621	454.938	26.861	0	5040.210	21	3.950	1	None	-10921639	181.904	255	0	255	238840	100.790	6.108	0.735	1.529
ID2263612	2263612	30	1.658	455.578	27.958	0	5280.220	22	3.950	1	None	-10921639	198.067	255	0	255	260062	91.360	6.493	0.740	1.845
ID2267077	2267077	30	1.604	453.974	28.620	0	5520.230	23	3.950	1	None	-10921639	205.944	255	0	255	270404	82.860	6.738	0.697	2.042
ID2267964	2267964	30	1.531	455.013	29.236	0	5760.240	24	3.950	1	None	-10921639	190.540	255	0	255	250179	96.257	6.247	0.641	1.546
ID2268847	2268847	30	1.464	456.717	31.298	0	6000.250	25	3.950	1	None	-10921639	164.126	218	0	255	215497	104.432	5.308	0.632	1.217
ID2269703	2269703	30	1.608	455.189	31.986	0	6240.260	26	3.950	1	None	-10921639	186.589	255	0	255	244991	93.538	6.184	0.749	1.708
ID2271542	2271542	30	1.375	452.949	32.430	0	6480.270	27	3.950	1	None	-10921639	183.401	231	0	255	240805	89.628	5.524	0.536	1.429
ID2272471	2272471	30	1.363	451.529	32.738	0	6720.280	28	3.950	1	None	-10921639	181.942	231	0	255	238890	91.204	6.221	0.591	1.482
ID2270615	2270615	30	1.376	451.091	33.829	0	6960.290	29	3.950	1	None	-10921639	162.339	243	0	255	213151	109.899	4.877	0.593	1.100
ID2277153	2277153	30	1.313	448.000	33.499	0	7200.300	30	3.950	1	None	-10921639	163.897	223	0	255	215197	104.981	5.219	0.513	1.059
ID2273396	2273396	30	1.319	450.402	34.029	0	7440.310	31	3.950	1	None	-10921639	154.642	207	0	255	203045	108.329	5.081	0.513	0.969
ID2276220	2276220	30	1.236	450.702	32.761	0	7680.320	32	3.950	1	None	-10921639	160.927	235	0	255	211297	110.738	5.052	0.428	0.872
ID2274326	2274326	30	1.129	451.164	31.881	0	7920.330	33	3.950	1	None	-10921639	144.002	185	0	255	189074	112.780	4.757	0.339	0.646
ID2275275	2275275	30	0.777	449.644	29.670	0	8160.340	34	3.950	1	None	-10921639	117.685	103	0	255	154521	97.848	4.562	0.231	0.451
ID2278075	2278075	30	0.579	445.955	34.308	0	8400.350	35	3.950	1	None	-10921639	103.209	92	0	255	135513	86.035	3.073	0.200	0.400
ID2255161	2255161	31	1.124	423.739	28.609	0	0.000	0	3.950	1	None	-10921639	115.970	118	0	255	152268	88.831	4.947	0.597	0.976
ID2248710	2248710	31	1.206	423.942	29.180	0	240.010	1	3.950	1	None	-10921639	108.981	94	0	255	143092	85.888	4.739	0.766	1.101
ID2252754	2252754	31	1.375	422.404	28.603	0	480.020	2	3.950	1	None	-10921639	124.779	130	0	255	163835	86.141	4.906	0.900	1.373
ID2251147	2251147	31	1.479	420.815	30.013	0	720.030	3	3.950	1	None	-10921639	134.336	152	0	255	176383	90.288	5.219	0.896	1.406
ID2254374	2254374	31	1.384	422.300	30.998	0	960.040	4	3.950	1	None	-10921639	131.405	153	0	255	172535	81.260	5.177	0.908	1.539
ID2256775	2256775	31	1.316	422.383	30.758	0	1200.050	5	3.950	1	None	-10921639	120.886	126	0	255	158723	82.079	5.085	0.899	1.394
ID2251950	2251950	31	0.977	421.591	29.803	0	1440.060	6	3.950	1	None	-10921639	96.123	92	0	252	126210	67.884	4.919	0.819	1.275
ID2247889	2247889	31	0.805	421.713	29.950	0	1680.070	7	3.950	1	None	-10921639	78.166	60	0	255	102632	62.420	4.650	0.656	0.993
ID2253544	2253544	31	0.819	421.518	29.344	0	1920.080	8	3.950	1	None	-10921639	82.822	87	0	255	108745	62.048	4.775	0.601	1.003
ID2250322	2250322	31	1.043	419.303	28.998	0	2160.090	9	3.950	1	None	-10921639	105.497	120	0	255	138518	73.820	4.999	0.700	1.177
ID2255940	2255940	31	1.078	418.805	28.726	0	2400.100	10	3.950	1	None	-10921639	125.363	128	0	255	164602	57.575	6.167	0.762	1.883
ID2249493	2249493	31	0.810	420.336	26.675	0	2640.110	11	3.950	1	None	-10921639	81.171	96	0	222	106577	60.524	4.799	0.655	1.062
ID2257563	2257563	31	0.726	419.031	25.782	0	2880.120	12	3.950	1	None	-10921639	84.701	97	0	218	111213	60.469	4.763	0.627	1.080
ID2259268	2259268	31	0.399	419.652	23.544	0	3120.130	13	3.950	1	None	-10921639	55.688	58	0	188	73119	47.144	4.571	0.292	0.534
ID2258406	2258406	31	0.543	414.477	25.303	0	3360.140	14	3.950	1	None	-10921639	59.608	60	0	190	78265	50.410	4.628	0.480	0.766
ID2262731	2262731	31	0.414	415.094	25.972	0	3600.150	15	3.950	1	None	-10921639	55.410	50	0	192	72753	52.376	11.115	0.339	0.536
ID2265326	2265326	31	0.291	419.183	26.844	0	3840.160	16	3.950	1	None	-10921639	61.010	49	0	243	80106	53.106	15.010	0.101	0.211
ID2255160	2255160	32	0.501	158.134	28.406	0	0.000	0	3.950	1	None	-10921639	57.629	67	0	153	75667	41.635	4.959	0.464	0.878
ID2248708	2248708	32	0.501	158.314	28.586	0	240.010	1	3.950	1	None	-10921639	63.673	73	0	163	83603	39.240	5.902	0.643	1.271
ID2252752	2252752	32	0.418	159.591	28.612	0	480.020	2	3.950	1	None	-10921639	50.718	39	0	157	66593	36.847	6.242	0.526	0.949
ID2251141	2251141	32	0.381	158.877	28.967	0	720.030	3	3.950	1	None	-10921639	57.177	67	0	154	75073	37.491	7.248	0.504	1.022
ID2254365	2254365	32	0.269	165.551	28.777	0	960.040	4	3.950	1	None	-10921639	40.018	37	0	123	52544	37.304	3.612	0.195	0.351
ID2255164	2255164	33	1.104	241.632	29.192	0	0.000	0	3.950	1	None	-10921639	124.526	137	0	255	163502	99.807	4.702	0.534	0.868
ID2248709	2248709	33	0.976	242.551	29.283	0	240.010	1	3.950	1	None	-10921639	114.172	120	0	255	149908	95.931	4.596	0.386	0.663
ID2252757	2252757	33	0.906	244.050	29.186	0	480.020	2	3.950	1	None	-10921639	115.066	115	0	255	151082	69.141	4.775	0.485	1.087
ID2251143	2251143	33	0.927	244.184	29.509	0	720.030	3	3.950	1	None	-10921639	116.939	116	0	255	153541	61.122	4.950	0.543	1.346
ID2254360	2254360	33	1.076	246.370	28.265	0	960.040	4	3.950	1	None	-10921639	112.782	118	0	255	148083	84.008	4.715	0.547	0.949
ID2256764	2256764	33	1.072	246.583	28.368	0	1200.050	5	3.950	1	None	-10921639	122.989	146	0	255	161484	80.426	4.819	0.568	1.108
ID2251942	2251942	33	1.031	246.235	27.903	0	1440.060	6	3.950	1	None	-10921639	125.386	147	0	255	164632	79.959	4.857	0.522	1.075
ID2247879	2247879	33	1.170	246.012	26.998	0	1680.070	7	3.950	1	None	-10921639	132.573	148	0	255	174068	82.107	4.955	0.607	1.220
ID2253536	2253536	33	0.960	248.608	26.557	0	1920.080	8	3.950	1	None	-10921639	113.727	120	0	236	149324	52.955	5.927	0.687	1.749
ID2250313	2250313	33	1.012	248.393	25.762	0	2160.090	9	3.950	1	None	-10921639	109.797	112	0	255	144164	77.594	4.974	0.608	1.070
ID2255933	2255933	33	0.801	250.218	25.789	0	2400.100	10	3.950	1	None	-10921639	78.171	58	0	255	102638	74.512	4.366	0.425	0.625
ID2249491	2249491	33	0.937	251.151	26.177	0	2640.110	11	3.950	1	None	-10921639	87.224	52	0	255	114525	91.073	4.552	0.544	0.675
ID2257560	2257560	33	0.956	246.268	25.498	0	2880.120	12	3.950	1	None	-10921639	91.675	80	0	255	120369	85.999	2.735	0.680	0.863
ID2259264	2259264	33	0.833	246.723	22.980	0	3120.130	13	3.950	1	None	-10921639	82.665	58	0	255	108539	82.490	13.035	0.475	0.645
ID2258400	2258400	33	0.832	243.904	23.483	0	3360.140	14	3.950	1	None	-10921639	95.807	96	0	253	125794	77.091	4.945	0.615	0.947
ID2262720	2262720	33	0.754	242.899	22.845	0	3600.150	15	3.950	1	None	-10921639	74.381	69	0	253	97662	70.177	4.425	0.442	0.650
ID2265316	2265316	33	0.835	243.516	24.289	0	3840.160	16	3.950	1	None	-10921639	74.827	42	0	253	98248	75.637	4.514	0.454	0.618
ID2264442	2264442	33	0.792	241.826	23.445	0	4080.170	17	3.950	1	None	-10921639	74.954	60	0	229	98415	69.728	4.515	0.534	0.748
ID2266186	2266186	33	0.496	238.800	22.806	0	4320.180	18	3.950	1	None	-10921639	59.342	24	0	255	77916	68.140	15.010	0.094	0.149
ID2261003	2261003	33	0.436	238.482	21.974	0	4560.190	19	3.950	1	None	-10921639	52.812	13	0	255	69342	63.905	3.363	0.067	0.104
ID2261909	2261909	33	0.619	242.324	35.302	0	4800.200	20	3.950	1	None	-10921639	72.484	47	0	243	95171	73.482	4.012	0.225	0.363
ID2260187	2260187	33	0.679	240.148	35.475	0	5040.210	21	3.950	1	None	-10921639	70.030	52	0	213	91950	66.182	4.527	0.359	0.559
ID2263645	2263645	33	0.608	239.812	37.013	0	5280.220	22	3.950	1	None	-10921639	67.834	62	0	218	89066	54.919	4.504	0.468	0.787
ID2267114	2267114	33	0.688	237.722	38.360	0	5520.230	23	3.950	1	None	-10921639	82.938	91	0	251	108897	51.251	5.092	0.585	1.194
ID2268012	2268012	33	0.848	237.255	40.688	0	5760.240	24	3.950	1	None	-10921639	97.999	96	0	212	128673	55.729	6.332	0.688	1.433
ID2268888	2268888	33	0.646	237.810	41.630	0	6000.250	25	3.950	1	None	-10921639	70.191	64	0	181	92161	53.899	4.670	0.490	0.856
ID2269748	2269748	33	0.710	237.677	43.272	0	6240.260	26	3.950	1	None	-10921639	75.482	61	0	252	99108	55.519	4.833	0.509	0.917
ID2271581	2271581	33	0.734	234.979	42.542	0	6480.270	27	3.950	1	None	-10921639	77.785	61	0	211	102132	60.440	4.448	0.495	0.853
ID2272511	2272511	33	0.757	234.277	42.735	0	6720.280	28	3.950	1	None	-10921639	75.913	54	0	253	99674	66.004	4.535	0.470	0.735
ID2270652	2270652	33	0.678	235.135	43.139	0	6960.290	29	3.950	1	None	-10921639	72.317	51	0	255	94952	70.213	4.447	0.364	0.549
ID2277190	2277190	33	0.499	232.874	42.489	0	7200.300	30	3.950	1	None	-10921639	82.118	82	0	238	107821	50.700	4.844	0.320	0.785
ID2273432	2273432	33	0.317	233.920	41.788	0	7440.310	31	3.950	1	None	-10921639	67.303	75	0	208	88369	47.053	15.010	0.148	0.368
ID2276250	2276250	33	0.302	231.570	40.477	0	7680.320	32	3.950	1	None	-10921639	61.791	56	0	181	81131	46.867	13.077	0.188	0.417
ID2274363	2274363	33	0.475	228.367	40.581	0	7920.330	33	3.950	1	None	-10921639	63.013	54	0	182	82736	54.637	15.010	0.253	0.466
ID2275312	2275312	33	0.302	229.206	39.963	0	8160.340	34	3.950	1	None	-10921639	53.210	53	0	189	69865	43.985	13.854	0.173	0.356
ID2278098	2278098	33	0.405	228.329	40.388	0	8400.350	35	3.950	1	None	-10921639	59.037	58	0	193	77516	50.988	13.583	0.306	0.543
ID2279053	2279053	33	0.585	230.323	40.959	0	8640.360	36	3.950	1	None	-10921639	76.650	69	0	211	100641	55.264	10.987	0.445	0.854
ID2280034	2280034	33	0.379	225.550	45.092	0	8880.370	37	3.950	1	None	-10921639	39.583	31	0	163	51973	42.727	3.017	0.290	0.417
ID2281978	2281978	33	0.409	226.215	46.002	0	9120.380	38	3.950	1	None	-10921639	43.228	39	0	164	56758	42.308	4.407	0.380	0.562
ID2280995	2280995	33	0.493	226.623	46.976	0	9360.390	39	3.950	1	None	-10921639	46.711	39	0	162	61331	47.221	4.543	0.510	0.668
ID2282919	2282919	33	0.572	222.215	46.557	0	9600.400	40	3.950	1	None	-10921639	55.029	36	0	233	72253	52.672	3.101	0.516	0.711
ID2285883	2285883	33	0.551	221.863	46.425	0	9840.410	41	3.950	1	None	-10921639	56.490	37	0	192	74172	52.422	4.356	0.496	0.715
ID2284906	2284906	33	0.352	220.224	46.253	0	10080.420	42	3.950	1	None	-10921639	44.974	36	0	158	59051	42.575	2.672	0.335	0.530
ID2255163	2255163	34	0.694	194.408	29.061	0	0.000	0	3.950	1	None	-10921639	74.259	70	0	188	97502	42.953	5.024	0.688	1.409
ID2248714	2248714	34	0.649	195.334	30.635	0	240.010	1	3.950	1	None	-10921639	69.151	71	0	188	90795	41.561	4.921	0.671	1.336
ID2252753	2252753	34	0.602	193.958	28.720	0	480.020	2	3.950	1	None	-10921639	61.554	71	0	159	80821	43.899	4.839	0.653	1.108
ID2251142	2251142	34	0.684	193.693	29.183	0	720.030	3	3.950	1	None	-10921639	73.880	72	0	187	97004	46.936	4.830	0.647	1.236
ID2254367	2254367	34	0.547	195.657	30.209	0	960.040	4	3.950	1	None	-10921639	55.506	69	0	153	72880	43.870	5.005	0.513	0.858
ID2256768	2256768	34	0.310	194.487	29.433	0	1200.050	5	3.950	1	None	-10921639	34.189	45	0	127	44890	29.887	4.629	0.441	0.700
ID2255167	2255167	35	1.054	290.050	29.628	0	0.000	0	3.950	1	None	-10921639	128.935	119	0	255	169292	94.923	4.611	0.330	0.675
ID2248715	2248715	35	1.279	292.288	30.633	0	240.010	1	3.950	1	None	-10921639	140.086	144	0	255	183933	98.590	4.878	0.514	0.965
ID2252760	2252760	35	1.064	293.684	30.555	0	480.020	2	3.950	1	None	-10921639	113.483	93	0	255	149003	99.440	4.657	0.444	0.702
ID2251153	2251153	35	0.897	292.555	32.031	0	720.030	3	3.950	1	None	-10921639	129.963	142	0	255	170641	94.620	4.997	0.410	0.799
ID2254381	2254381	35	0.979	294.145	32.403	0	960.040	4	3.950	1	None	-10921639	120.858	117	0	255	158686	104.545	4.483	0.347	0.595
ID2256781	2256781	35	1.151	293.806	31.974	0	1200.050	5	3.950	1	None	-10921639	130.894	133	0	255	171864	108.052	4.617	0.457	0.760
ID2251956	2251956	35	1.552	291.644	31.634	0	1440.060	6	3.950	1	None	-10921639	144.127	153	0	255	189239	97.238	5.089	0.888	1.395
ID2247892	2247892	35	1.594	293.610	30.794	0	1680.070	7	3.950	1	None	-10921639	156.136	200	0	255	205006	103.325	5.115	0.810	1.352
ID2253545	2253545	35	1.495	293.990	29.463	0	1920.080	8	3.950	1	None	-10921639	165.936	185	0	255	217874	85.135	5.100	0.719	1.630
ID2250319	2250319	35	1.368	292.035	28.072	0	2160.090	9	3.950	1	None	-10921639	146.708	178	0	255	192628	98.272	4.949	0.602	1.122
ID2255935	2255935	35	1.264	291.017	27.130	0	2400.100	10	3.950	1	None	-10921639	135.433	153	0	255	177823	94.619	5.024	0.624	1.100
ID2249492	2249492	35	1.336	289.314	26.337	0	2640.110	11	3.950	1	None	-10921639	130.885	143	0	255	171852	94.858	4.869	0.668	1.105
ID2257568	2257568	35	1.272	287.469	27.179	0	2880.120	12	3.950	1	None	-10921639	131.688	144	0	255	172906	105.119	4.694	0.551	0.890
ID2259282	2259282	35	1.097	286.999	27.932	0	3120.130	13	3.950	1	None	-10921639	124.018	132	0	255	162835	103.690	4.582	0.450	0.742
ID2258411	2258411	35	0.979	286.201	27.087	0	3360.140	14	3.950	1	None	-10921639	123.701	125	0	255	162419	100.346	15.010	0.315	0.591
ID2262726	2262726	35	0.907	287.029	24.834	0	3600.150	15	3.950	1	None	-10921639	116.315	105	0	255	152722	106.509	15.010	0.236	0.417
ID2265318	2265318	35	1.005	287.441	24.387	0	3840.160	16	3.950	1	None	-10921639	110.732	63	0	255	145391	113.599	4.501	0.314	0.465
ID2264443	2264443	35	1.155	286.708	23.330	0	4080.170	17	3.950	1	None	-10921639	128.442	131	0	255	168644	103.361	4.867	0.475	0.801
ID2266192	2266192	35	1.309	284.200	23.807	0	4320.180	18	3.950	1	None	-10921639	128.442	137	0	255	168644	104.418	4.848	0.698	1.012
ID2261019	2261019	35	1.197	280.698	25.094	0	4560.190	19	3.950	1	None	-10921639	112.946	81	0	255	148298	106.138	4.642	0.578	0.780
ID2261865	2261865	35	1.341	280.115	24.931	0	4800.200	20	3.950	1	None	-10921639	146.959	151	0	255	192957	94.919	4.893	0.762	1.339
ID2260143	2260143	35	1.303	276.484	23.564	0	5040.210	21	3.950	1	None	-10921639	172.545	196	0	255	226552	84.366	7.430	0.755	1.760
ID2263599	2263599	35	1.491	276.450	24.448	0	5280.220	22	3.950	1	None	-10921639	181.026	220	0	255	237687	87.902	6.174	0.712	1.713
ID2267064	2267064	35	1.447	275.074	25.212	0	5520.230	23	3.950	1	None	-10921639	173.858	208	0	255	228276	88.648	5.574	0.680	1.587
ID2267953	2267953	35	1.552	274.780	26.280	0	5760.240	24	3.950	1	None	-10921639	171.761	198	0	255	225522	92.222	5.291	0.735	1.577
ID2268835	2268835	35	1.096	274.903	28.587	0	6000.250	25	3.950	1	None	-10921639	150.439	161	0	255	197526	75.990	9.175	0.546	1.398
ID2269693	2269693	35	1.227	273.253	28.884	0	6240.260	26	3.950	1	None	-10921639	166.460	181	0	255	218562	72.928	9.465	0.554	1.627
ID2271515	2271515	35	1.029	269.696	26.350	0	6480.270	27	3.950	1	None	-10921639	123.727	134	0	255	162453	93.480	4.860	0.328	0.654
ID2272440	2272440	35	1.082	270.886	25.402	0	6720.280	28	3.950	1	None	-10921639	140.603	160	0	255	184612	88.425	4.804	0.400	0.909
ID2270576	2270576	35	1.121	271.350	24.703	0	6960.290	29	3.950	1	None	-10921639	125.346	125	0	255	164579	101.652	4.789	0.387	0.688
ID2277109	2277109	35	0.971	269.239	23.104	0	7200.300	30	3.950	1	None	-10921639	107.085	106	0	255	140603	85.562	4.945	0.443	0.768
ID2273347	2273347	35	0.834	276.121	22.179	0	7440.310	31	3.950	1	None	-10921639	121.732	124	0	255	159834	83.310	4.768	0.377	0.800
ID2276175	2276175	35	1.280	277.085	22.068	0	7680.320	32	3.950	1	None	-10921639	146.035	155	0	255	191744	93.016	4.989	0.698	1.291
ID2274285	2274285	35	0.747	279.278	21.974	0	7920.330	33	3.950	1	None	-10921639	104.613	100	0	255	137357	84.075	4.649	0.292	0.562
ID2275237	2275237	35	1.029	277.971	20.738	0	8160.340	34	3.950	1	None	-10921639	123.744	124	0	255	162476	87.229	4.868	0.517	0.967
ID2278021	2278021	35	0.956	278.125	20.247	0	8400.350	35	3.950	1	None	-10921639	103.209	87	0	255	135514	96.531	4.539	0.515	0.727
ID2278974	2278974	35	0.479	276.575	20.022	0	8640.360	36	3.950	1	None	-10921639	73.135	45	0	255	96026	78.766	2.484	0.231	0.349
ID2279931	2279931	35	0.649	276.467	19.874	0	8880.370	37	3.950	1	None	-10921639	95.359	96	0	255	125207	78.710	15.010	0.269	0.514
ID2281890	2281890	35	0.933	268.546	25.035	0	9120.380	38	3.950	1	None	-10921639	122.583	131	0	255	160952	83.377	5.005	0.442	0.901
ID2280911	2280911	35	0.866	273.700	25.596	0	9360.390	39	3.950	1	None	-10921639	108.163	117	0	255	142018	76.971	15.010	0.326	0.691
ID2282839	2282839	35	0.663	276.764	26.538	0	9600.400	40	3.950	1	None	-10921639	113.532	113	0	255	149068	79.544	5.161	0.347	0.735
ID2285792	2285792	35	0.803	277.890	25.426	0	9840.410	41	3.950	1	None	-10921639	119.509	133	0	255	156915	85.236	4.809	0.389	0.785
ID2284808	2284808	35	1.057	277.797	22.773	0	10080.420	42	3.950	1	None	-10921639	139.711	155	0	255	183440	84.392	4.835	0.440	1.012
ID2286748	2286748	35	1.192	277.289	21.783	0	10320.430	43	3.950	1	None	-10921639	151.484	168	0	255	198899	76.464	4.966	0.536	1.382
ID2287736	2287736	35	0.780	275.543	20.283	0	10560.440	44	3.950	1	None	-10921639	92.285	92	0	212	121170	53.790	4.818	0.548	1.214
ID2283792	2283792	35	1.008	274.516	19.448	0	10800.450	45	3.950	1	None	-10921639	135.126	137	0	255	177421	67.867	4.934	0.492	1.313
ID2289769	2289769	35	0.783	275.868	24.003	0	11040.460	46	3.950	1	None	-10921639	95.476	101	0	236	125360	71.304	4.842	0.362	0.712
ID2288754	2288754	35	0.874	275.275	23.740	0	11280.470	47	3.950	1	None	-10921639	92.315	91	0	210	121210	66.018	4.919	0.631	1.082
ID2290773	2290773	35	0.918	275.925	23.298	0	11520.480	48	3.950	1	None	-10921639	93.798	93	0	244	123157	62.889	5.105	0.749	1.278
ID2291775	2291775	35	0.433	276.165	23.922	0	11760.490	49	3.950	1	None	-10921639	58.648	55	0	181	77005	46.591	4.609	0.280	0.551
ID2292789	2292789	35	0.594	278.142	24.278	0	12000.500	50	3.950	1	None	-10921639	72.632	87	0	215	95366	56.208	4.743	0.411	0.753
ID2293794	2293794	35	0.566	278.387	24.218	0	12240.510	51	3.950	1	None	-10921639	68.241	65	0	178	89600	48.266	4.898	0.567	1.024
ID2294796	2294796	35	0.357	277.847	25.072	0	12480.520	52	3.950	1	None	-10921639	40.333	42	0	129	52957	37.324	4.550	0.407	0.625
ID2295494	2295494	35	0.471	276.933	25.904	0	12720.530	53	3.950	1	None	-10921639	69.442	54	0	211	91178	64.451	3.755	0.143	0.270
ID2296564	2296564	35	0.626	278.437	26.791	0	12960.540	54	3.950	1	None	-10921639	73.522	57	0	255	96535	67.509	3.481	0.282	0.479
ID2297616	2297616	35	0.661	281.891	24.234	0	13200.550	55	3.950	1	None	-10921639	76.910	80	0	212	100983	63.445	4.786	0.388	0.678
ID2298671	2298671	35	0.603	284.345	23.848	0	13440.560	56	3.950	1	None	-10921639	74.476	78	0	210	97787	56.547	4.932	0.337	0.664
ID2299744	2299744	35	0.549	285.251	24.464	0	13680.570	57	3.950	1	None	-10921639	71.822	65	0	213	94302	57.650	4.763	0.270	0.529
ID2301966	2301966	35	0.336	296.864	24.096	0	13920.580	58	3.950	1	None	-10921639	44.107	36	0	149	57913	41.406	3.380	0.328	0.526
ID2303074	2303074	35	0.252	298.175	25.231	0	14160.590	59	3.950	1	None	-10921639	43.714	34	0	181	57397	40.467	3.144	0.090	0.179
ID2300852	2300852	35	0.558	286.827	27.214	0	14400.600	60	3.950	1	None	-10921639	75.088	84	0	208	98591	53.259	4.953	0.319	0.681
ID2304172	2304172	35	0.771	286.609	29.506	0	14640.610	61	3.950	1	None	-10921639	102.986	107	0	229	135220	57.288	4.992	0.428	1.077
ID2306472	2306472	35	0.651	284.957	30.595	0	14880.620	62	3.950	1	None	-10921639	84.297	84	0	222	110682	51.521	5.017	0.459	1.030
ID2307617	2307617	35	0.471	286.078	32.987	0	15120.630	63	3.950	1	None	-10921639	77.283	85	0	169	101472	51.188	4.684	0.291	0.680
ID2305326	2305326	35	0.644	284.695	34.765	0	15360.640	64	3.950	1	None	-10921639	88.468	91	0	208	116159	60.112	4.976	0.424	0.877
ID2308766	2308766	35	0.969	282.115	34.790	0	15600.650	65	3.950	1	None	-10921639	109.428	118	0	255	143679	73.349	5.036	0.550	1.059
ID2315863	2315863	35	0.808	283.371	35.687	0	15840.660	66	3.950	1	None	-10921639	101.308	116	0	237	133017	60.275	4.976	0.514	1.141
ID2312311	2312311	35	0.660	282.972	34.828	0	16080.670	67	3.950	1	None	-10921639	86.506	92	0	206	113583	56.905	4.927	0.435	0.921
ID2311129	2311129	35	0.634	280.649	34.305	0	16320.680	68	3.950	1	None	-10921639	86.954	86	0	238	114170	61.599	4.602	0.369	0.761
ID2313488	2313488	35	0.798	282.390	34.843	0	16560.690	69	3.950	1	None	-10921639	97.037	96	0	255	127410	71.573	4.651	0.432	0.818
ID2314693	2314693	35	0.797	283.362	36.205	0	16800.700	70	3.950	1	None	-10921639	100.063	99	0	255	131383	76.833	4.609	0.358	0.687
ID2309963	2309963	35	0.683	282.000	38.595	0	17040.710	71	3.950	1	None	-10921639	85.774	89	0	239	112621	67.709	4.839	0.401	0.726
ID2317081	2317081	35	0.618	278.679	38.831	0	17280.720	72	3.950	1	None	-10921639	78.201	87	0	217	102678	60.454	4.666	0.367	0.695
ID2318288	2318288	35	0.399	276.542	40.046	0	17520.730	73	3.950	1	None	-10921639	76.526	74	0	192	100479	50.578	4.469	0.136	0.363
ID2319490	2319490	35	0.747	274.248	41.445	0	17760.740	74	3.950	1	None	-10921639	95.773	114	0	206	125750	69.018	4.766	0.422	0.824
ID2320693	2320693	35	0.936	273.281	40.491	0	18000.750	75	3.950	1	None	-10921639	109.208	115	0	255	143390	73.529	4.867	0.490	0.977
ID2321894	2321894	35	0.710	273.625	36.462	0	18240.760	76	3.950	1	None	-10921639	89.620	81	0	242	117671	71.961	4.296	0.295	0.567
ID2323128	2323128	35	0.907	270.413	36.355	0	18480.770	77	3.950	1	None	-10921639	99.493	90	0	255	130634	77.808	4.611	0.520	0.875
ID2324328	2324328	35	0.716	270.310	34.552	0	18720.780	78	3.950	1	None	-10921639	83.773	83	0	246	109994	72.150	4.598	0.382	0.642
ID2328076	2328076	35	0.574	271.447	39.069	0	18960.790	79	3.950	1	None	-10921639	76.104	87	0	206	99924	48.815	5.458	0.483	1.015
ID2330568	2330568	35	0.312	273.141	41.011	0	19200.800	80	3.950	1	None	-10921639	53.641	61	0	144	70430	37.259	4.874	0.275	0.620
ID2326837	2326837	35	0.498	271.496	40.930	0	19440.810	81	3.950	1	None	-10921639	56.232	31	0	230	73832	54.117	4.533	0.423	0.618
ID2329336	2329336	35	0.316	268.493	40.141	0	19680.820	82	3.950	1	None	-10921639	48.124	32	0	188	63187	43.907	4.445	0.323	0.535
ID2325583	2325583	35	0.404	264.560	40.241	0	19920.830	83	3.950	1	None	-10921639	49.280	35	0	195	64705	46.915	3.767	0.378	0.576
ID2331798	2331798	35	0.465	264.419	40.901	0	20160.840	84	3.950	1	None	-10921639	54.076	30	0	189	71002	55.202	3.325	0.337	0.494
ID2333052	2333052	35	0.366	264.769	41.681	0	20400.850	85	3.950	1	None	-10921639	50.724	34	0	151	66600	39.044	3.245	0.360	0.688
ID2334278	2334278	35	0.264	263.490	40.630	0	20640.860	86	3.950	1	None	-10921639	40.570	28	0	151	53268	38.269	2.530	0.168	0.305
ID2255166	2255166	36	0.615	307.206	29.422	0	0.000	0	3.950	1	None	-10921639	73.375	55	0	242	96342	70.777	4.595	0.214	0.366
ID2248712	2248712	36	1.103	306.625	30.211	0	240.010	1	3.950	1	None	-10921639	110.305	108	0	255	144830	97.380	4.795	0.450	0.703
ID2252763	2252763	36	1.263	307.585	30.852	0	480.020	2	3.950	1	None	-10921639	123.786	125	0	255	162531	101.034	4.908	0.532	0.851
ID2251152	2251152	36	1.332	306.178	31.463	0	720.030	3	3.950	1	None	-10921639	123.818	114	0	255	162573	99.040	4.882	0.639	0.974
ID2254375	2254375	36	1.114	308.663	31.489	0	960.040	4	3.950	1	None	-10921639	103.605	106	0	255	136034	89.319	4.752	0.548	0.822
ID2256782	2256782	36	1.279	308.838	32.072	0	1200.050	5	3.950	1	None	-10921639	114.637	109	0	255	150518	90.584	4.820	0.705	1.046
ID2251964	2251964	36	1.428	308.485	32.815	0	1440.060	6	3.950	1	None	-10921639	124.969	123	0	255	164084	96.662	4.984	0.832	1.174
ID2247906	2247906	36	1.382	310.607	33.651	0	1680.070	7	3.950	1	None	-10921639	116.638	120	0	255	153146	96.922	4.884	0.819	1.084
ID2253558	2253558	36	1.212	311.586	33.245	0	1920.080	8	3.950	1	None	-10921639	102.688	92	0	255	134830	89.924	4.773	0.724	0.959
ID2250336	2250336	36	1.264	310.519	32.193	0	2160.090	9	3.950	1	None	-10921639	112.765	117	0	255	148061	93.804	4.797	0.631	0.931
ID2255953	2255953	36	1.228	309.924	31.936	0	2400.100	10	3.950	1	None	-10921639	108.667	85	0	255	142680	95.471	4.768	0.656	0.901
ID2249511	2249511	36	1.225	308.324	31.931	0	2640.110	11	3.950	1	None	-10921639	115.973	116	0	255	152272	85.291	4.894	0.732	1.149
ID2257583	2257583	36	1.102	307.899	31.560	0	2880.120	12	3.950	1	None	-10921639	111.178	112	0	255	145977	91.224	4.847	0.542	0.856
ID2259292	2259292	36	0.889	306.393	31.031	0	3120.130	13	3.950	1	None	-10921639	101.509	108	0	255	133281	75.963	4.984	0.444	0.821
ID2258423	2258423	36	0.332	302.193	31.344	0	3360.140	14	3.950	1	None	-10921639	51.823	37	0	215	68043	54.252	3.597	0.051	0.092
ID2262716	2262716	36	0.801	302.460	22.436	0	3600.150	15	3.950	1	None	-10921639	109.931	114	0	255	144339	68.693	5.083	0.457	1.004
ID2265303	2265303	36	0.328	301.290	21.190	0	3840.160	16	3.950	1	None	-10921639	58.893	38	0	238	77327	62.165	3.261	0.023	0.043
ID2255170	2255170	37	1.258	111.466	31.733	0	0.000	0	3.950	1	None	-10921639	153.234	251	0	255	201196	116.023	4.981	0.447	0.816
ID2248713	2248713	37	1.315	111.175	30.536	0	240.010	1	3.950	1	None	-10921639	155.141	237	0	255	203700	113.138	5.435	0.454	0.857
ID2252755	2252755	37	1.387	112.083	28.840	0	480.020	2	3.950	1	None	-10921639	153.377	247	0	255	201384	114.405	5.376	0.533	0.932
ID2251139	2251139	37	1.377	111.927	28.430	0	720.030	3	3.950	1	None	-10921639	156.797	252	0	255	205874	113.717	5.325	0.522	0.946
ID2254364	2254364	37	1.487	114.492	28.597	0	960.040	4	3.950	1	None	-10921639	156.298	248	0	255	205219	113.450	5.077	0.669	1.104
ID2256766	2256766	37	1.414	115.406	28.645	0	1200.050	5	3.950	1	None	-10921639	160.590	255	0	255	210855	114.118	5.063	0.593	1.048
ID2251947	2251947	37	1.340	115.360	28.647	0	1440.060	6	3.950	1	None	-10921639	158.860	249	0	255	208583	112.423	5.298	0.493	0.933
ID2247882	2247882	37	1.204	117.219	27.732	0	1680.070	7	3.950	1	None	-10921639	158.962	253	0	255	208717	114.031	5.007	0.395	0.789
ID2253531	2253531	37	1.386	119.602	25.224	0	1920.080	8	3.950	1	None	-10921639	193.563	255	0	255	254148	96.289	6.111	0.508	1.354
ID2250311	2250311	37	1.438	118.558	24.957	0	2160.090	9	3.950	1	None	-10921639	171.185	255	0	255	224766	107.418	5.587	0.581	1.171
ID2255927	2255927	37	1.431	119.568	24.396	0	2400.100	10	3.950	1	None	-10921639	167.486	235	0	255	219909	106.285	5.537	0.559	1.130
ID2249487	2249487	37	1.381	120.327	24.704	0	2640.110	11	3.950	1	None	-10921639	174.708	255	0	255	229391	104.190	5.596	0.484	1.093
ID2257559	2257559	37	1.412	121.500	25.344	0	2880.120	12	3.950	1	None	-10921639	162.660	233	0	255	213573	108.181	5.630	0.530	1.042
ID2259277	2259277	37	1.348	122.062	26.312	0	3120.130	13	3.950	1	None	-10921639	164.668	248	0	255	216209	107.535	5.680	0.462	0.967
ID2258409	2258409	37	1.370	121.009	25.936	0	3360.140	14	3.950	1	None	-10921639	185.553	254	0	255	243631	93.770	5.788	0.504	1.326
ID2262727	2262727	37	1.342	120.891	25.106	0	3600.150	15	3.950	1	None	-10921639	189.743	255	0	255	249132	97.297	5.277	0.495	1.292
ID2265320	2265320	37	1.322	122.054	25.038	0	3840.160	16	3.950	1	None	-10921639	202.374	255	0	255	265717	78.209	7.327	0.556	1.849
ID2264450	2264450	37	1.226	122.351	26.135	0	4080.170	17	3.950	1	None	-10921639	171.649	225	0	255	225375	98.818	5.288	0.397	0.988
ID2266203	2266203	37	1.112	121.791	26.796	0	4320.180	18	3.950	1	None	-10921639	170.513	243	0	255	223883	102.360	5.197	0.303	0.775
ID2261023	2261023	37	1.185	118.130	26.707	0	4560.190	19	3.950	1	None	-10921639	153.281	219	0	255	201258	111.175	5.357	0.324	0.674
ID2261868	2261868	37	1.023	120.576	25.835	0	4800.200	20	3.950	1	None	-10921639	147.895	220	0	255	194186	115.567	4.707	0.282	0.563
ID2260148	2260148	37	1.071	120.598	25.822	0	5040.210	21	3.950	1	None	-10921639	143.492	190	0	255	188405	114.931	4.795	0.326	0.614
ID2263601	2263601	37	0.845	122.262	24.828	0	5280.220	22	3.950	1	None	-10921639	116.126	69	0	255	152474	113.121	4.992	0.301	0.475
ID2267058	2267058	37	0.766	123.102	23.911	0	5520.230	23	3.950	1	None	-10921639	100.402	34	0	255	131828	113.831	3.112	0.179	0.267
ID2267946	2267946	37	0.788	124.680	24.885	0	5760.240	24	3.950	1	None	-10921639	103.897	22	0	255	136417	116.080	3.244	0.243	0.350
ID2268823	2268823	37	0.603	125.767	25.356	0	6000.250	25	3.950	1	None	-10921639	124.838	103	0	255	163912	107.732	5.002	0.235	0.441
ID2269669	2269669	37	0.654	127.279	23.603	0	6240.260	26	3.950	1	None	-10921639	89.521	9	0	255	117541	109.155	2.637	0.241	0.319
ID2271509	2271509	37	0.823	127.387	25.321	0	6480.270	27	3.950	1	None	-10921639	94.276	41	0	255	123785	108.737	4.511	0.252	0.349
ID2272438	2272438	37	1.004	129.677	25.168	0	6720.280	28	3.950	1	None	-10921639	110.926	64	0	255	145646	108.958	4.583	0.266	0.428
ID2270573	2270573	37	1.235	134.277	23.732	0	6960.290	29	3.950	1	None	-10921639	115.497	69	0	255	151647	112.341	4.753	0.544	0.724
ID2277113	2277113	37	1.022	132.979	24.639	0	7200.300	30	3.950	1	None	-10921639	115.304	76	0	255	151394	112.467	4.700	0.267	0.432
ID2273356	2273356	37	0.765	136.065	23.848	0	7440.310	31	3.950	1	None	-10921639	103.144	46	0	255	135428	110.999	4.524	0.075	0.130
ID2276186	2276186	37	0.783	135.036	24.190	0	7680.320	32	3.950	1	None	-10921639	94.766	27	0	255	124428	107.903	4.489	0.092	0.148
ID2274289	2274289	37	0.740	148.349	23.103	0	7920.330	33	3.950	1	None	-10921639	147.865	167	0	255	194147	95.695	15.010	0.204	0.524
ID2275248	2275248	37	1.090	144.968	23.406	0	8160.340	34	3.950	1	None	-10921639	174.602	251	0	255	229252	100.434	5.118	0.388	0.972
ID2278029	2278029	37	0.940	146.507	22.435	0	8400.350	35	3.950	1	None	-10921639	145.967	162	0	255	191655	98.758	4.687	0.221	0.536
ID2278977	2278977	37	0.905	148.323	21.644	0	8640.360	36	3.950	1	None	-10921639	148.285	180	0	255	194698	110.492	4.639	0.208	0.462
ID2279930	2279930	37	1.173	148.044	19.768	0	8880.370	37	3.950	1	None	-10921639	169.959	255	0	255	223156	104.072	5.131	0.385	0.908
ID2281875	2281875	37	0.973	149.967	21.581	0	9120.380	38	3.950	1	None	-10921639	162.490	218	0	255	213349	104.319	5.052	0.225	0.571
ID2280895	2280895	37	0.997	152.197	22.910	0	9360.390	39	3.950	1	None	-10921639	159.903	216	0	255	209952	104.910	5.187	0.237	0.583
ID2282822	2282822	37	1.180	152.583	24.077	0	9600.400	40	3.950	1	None	-10921639	168.874	238	0	255	221732	100.873	5.437	0.353	0.873
ID2285782	2285782	37	1.187	153.145	23.770	0	9840.410	41	3.950	1	None	-10921639	173.073	255	0	255	227245	102.380	5.316	0.369	0.911
ID2255171	2255171	38	0.516	168.526	31.926	0	0.000	0	3.950	1	None	-10921639	54.853	42	0	156	72022	44.062	4.721	0.478	0.805
ID2248718	2248718	38	0.471	169.280	31.789	0	240.010	1	3.950	1	None	-10921639	49.270	35	0	194	64691	45.468	4.612	0.384	0.602
ID2252762	2252762	38	0.442	171.989	30.896	0	480.020	2	3.950	1	None	-10921639	53.716	71	0	153	70529	40.130	5.251	0.453	0.834
ID2251154	2251154	38	0.391	172.742	32.212	0	720.030	3	3.950	1	None	-10921639	49.390	40	0	153	64849	39.473	4.752	0.293	0.568
ID2254372	2254372	38	0.309	174.403	30.848	0	960.040	4	3.950	1	None	-10921639	46.232	38	0	151	60703	37.154	15.010	0.183	0.384
ID2256772	2256772	38	0.360	173.629	30.504	0	1200.050	5	3.950	1	None	-10921639	42.979	42	0	161	56432	40.409	4.399	0.330	0.528
ID2251948	2251948	38	0.449	173.729	29.160	0	1440.060	6	3.950	1	None	-10921639	44.557	46	0	129	58503	39.598	4.815	0.557	0.805
ID2247890	2247890	38	0.530	173.734	30.869	0	1680.070	7	3.950	1	None	-10921639	52.401	47	0	165	68803	41.508	4.954	0.741	1.075
ID2253547	2253547	38	0.498	174.661	30.249	0	1920.080	8	3.950	1	None	-10921639	52.179	50	0	132	68511	39.106	4.909	0.688	1.087
ID2250330	2250330	38	0.466	175.105	30.902	0	2160.090	9	3.950	1	None	-10921639	46.634	41	0	162	61231	37.799	4.793	0.634	0.957
ID2255950	2255950	38	0.494	177.995	31.397	0	2400.100	10	3.950	1	None	-10921639	51.875	46	0	202	68112	42.132	4.636	0.575	0.899
ID2249513	2249513	38	0.368	178.021	32.096	0	2640.110	11	3.950	1	None	-10921639	40.870	41	0	128	53662	35.126	4.586	0.499	0.774
ID2257587	2257587	38	0.492	178.737	32.542	0	2880.120	12	3.950	1	None	-10921639	48.830	42	0	161	64114	38.260	4.769	0.620	0.977
ID2259299	2259299	38	0.544	178.008	32.707	0	3120.130	13	3.950	1	None	-10921639	52.411	46	0	165	68815	42.654	4.825	0.683	0.997
ID2258429	2258429	38	0.436	176.133	32.648	0	3360.140	14	3.950	1	None	-10921639	44.140	43	0	162	57956	33.225	5.155	0.685	1.080
ID2262751	2262751	38	0.455	177.055	32.110	0	3600.150	15	3.950	1	None	-10921639	45.368	43	0	131	59568	35.882	4.721	0.678	1.021
ID2265351	2265351	38	0.500	177.734	33.583	0	3840.160	16	3.950	1	None	-10921639	51.286	45	0	162	67339	43.721	4.755	0.659	0.932
ID2264476	2264476	38	0.277	175.483	33.081	0	4080.170	17	3.950	1	None	-10921639	34.161	43	0	127	44853	30.308	4.652	0.384	0.626
ID2266237	2266237	38	0.256	182.854	35.833	0	4320.180	18	3.950	1	None	-10921639	33.379	42	0	88	43827	24.947	5.189	0.393	0.756
ID2255174	2255174	39	1.475	451.948	32.347	0	0.000	0	3.950	1	None	-10921639	194.278	255	0	255	255087	87.740	6.093	0.590	1.644
ID2248719	2248719	39	1.393	452.185	31.656	0	240.010	1	3.950	1	None	-10921639	189.312	255	0	255	248566	90.875	5.606	0.521	1.428
ID2252767	2252767	39	1.330	451.073	32.461	0	480.020	2	3.950	1	None	-10921639	175.400	247	0	255	230300	99.403	5.471	0.480	1.144
ID2251164	2251164	39	1.394	450.038	33.845	0	720.030	3	3.950	1	None	-10921639	211.469	255	0	255	277659	65.752	6.805	0.497	2.134
ID2254384	2254384	39	1.491	450.245	34.219	0	960.040	4	3.950	1	None	-10921639	209.919	255	0	255	275623	69.282	6.931	0.605	2.283
ID2256791	2256791	39	1.430	449.615	34.349	0	1200.050	5	3.950	1	None	-10921639	187.982	232	0	255	246821	82.770	6.087	0.559	1.629
ID2251972	2251972	39	1.364	448.298	35.698	0	1440.060	6	3.950	1	None	-10921639	178.996	232	0	255	235022	89.679	5.107	0.500	1.331
ID2247917	2247917	39	1.292	448.510	36.399	0	1680.070	7	3.950	1	None	-10921639	190.545	230	0	255	250185	77.535	6.379	0.453	1.532
ID2253578	2253578	39	1.492	448.774	38.219	0	1920.080	8	3.950	1	None	-10921639	172.651	255	0	255	226691	106.109	5.707	0.614	1.237
ID2250356	2250356	39	1.615	448.663	37.375	0	2160.090	9	3.950	1	None	-10921639	182.554	255	0	255	239693	95.858	5.987	0.738	1.618
ID2255976	2255976	39	1.651	450.316	38.827	0	2400.100	10	3.950	1	None	-10921639	195.802	255	0	255	257088	82.426	6.207	0.755	2.044
ID2249540	2249540	39	1.538	449.508	39.419	0	2640.110	11	3.950	1	None	-10921639	172.364	204	0	255	226314	90.443	5.916	0.666	1.524
ID2257611	2257611	39	1.266	448.631	38.839	0	2880.120	12	3.950	1	None	-10921639	149.294	203	0	255	196023	112.552	4.706	0.522	0.910
ID2259322	2259322	39	1.473	449.861	38.439	0	3120.130	13	3.950	1	None	-10921639	174.074	236	0	255	228559	99.962	5.467	0.603	1.310
ID2258448	2258448	39	1.465	449.231	37.148	0	3360.140	14	3.950	1	None	-10921639	157.117	204	0	255	206295	106.661	5.128	0.653	1.164
ID2262778	2262778	39	1.482	449.184	38.467	0	3600.150	15	3.950	1	None	-10921639	170.158	228	0	255	223417	97.777	5.772	0.599	1.304
ID2265368	2265368	39	1.451	448.943	37.315	0	3840.160	16	3.950	1	None	-10921639	170.925	241	0	255	224424	103.933	5.319	0.598	1.231
ID2264489	2264489	39	1.530	448.185	35.554	0	4080.170	17	3.950	1	None	-10921639	174.560	235	0	255	229197	95.877	5.952	0.639	1.420
ID2266235	2266235	39	1.454	446.980	35.798	0	4320.180	18	3.950	1	None	-10921639	177.260	246	0	255	232742	96.250	5.584	0.571	1.338
ID2261055	2261055	39	1.473	446.152	34.268	0	4560.190	19	3.950	1	None	-10921639	169.053	235	0	255	221967	101.110	5.428	0.578	1.225
ID2261910	2261910	39	1.487	449.077	35.502	0	4800.200	20	3.950	1	None	-10921639	197.784	255	0	255	259691	84.686	6.722	0.609	1.768
ID2260193	2260193	39	1.275	448.002	37.085	0	5040.210	21	3.950	1	None	-10921639	169.596	255	0	255	222680	107.967	4.870	0.482	1.022
ID2263671	2263671	39	1.436	448.934	42.436	0	5280.220	22	3.950	1	None	-10921639	165.058	240	0	255	216721	106.583	5.107	0.632	1.199
ID2267120	2267120	39	0.247	448.935	38.853	0	5520.230	23	3.950	1	None	-10921639	56.644	22	0	255	74374	71.266	13.978	-0.132	-0.242
ID2267987	2267987	39	0.761	446.181	33.979	0	5760.240	24	3.950	1	None	-10921639	97.756	57	0	255	128354	98.786	3.299	0.183	0.306
ID2268863	2268863	39	0.768	447.931	34.422	0	6000.250	25	3.950	1	None	-10921639	95.753	49	0	255	125724	101.456	4.363	0.153	0.251
ID2255168	2255168	40	0.932	334.919	30.549	0	0.000	0	3.950	1	None	-10921639	95.770	87	0	247	125746	70.347	4.978	0.557	0.974
ID2248716	2248716	40	0.913	335.954	31.078	0	240.010	1	3.950	1	None	-10921639	87.899	85	0	249	115411	70.988	4.859	0.575	0.904
ID2252764	2252764	40	0.875	334.351	31.596	0	480.020	2	3.950	1	None	-10921639	89.510	92	0	255	117527	70.535	4.846	0.526	0.874
ID2251150	2251150	40	0.697	334.108	31.357	0	720.030	3	3.950	1	None	-10921639	69.698	56	0	223	91514	70.103	4.493	0.343	0.508
ID2254370	2254370	40	0.639	335.099	30.751	0	960.040	4	3.950	1	None	-10921639	69.417	53	0	255	91145	71.199	4.628	0.242	0.380
ID2256778	2256778	40	0.741	333.340	31.034	0	1200.050	5	3.950	1	None	-10921639	72.654	57	0	255	95395	70.702	4.518	0.389	0.575
ID2251951	2251951	40	0.757	329.628	30.557	0	1440.060	6	3.950	1	None	-10921639	75.702	63	0	255	99397	64.721	4.774	0.498	0.778
ID2247893	2247893	40	0.655	332.581	31.253	0	1680.070	7	3.950	1	None	-10921639	72.358	61	0	217	95006	65.385	4.762	0.335	0.556
ID2253549	2253549	40	0.724	334.385	31.027	0	1920.080	8	3.950	1	None	-10921639	75.931	66	0	219	99697	61.125	5.008	0.499	0.827
ID2250331	2250331	40	0.711	335.427	31.071	0	2160.090	9	3.950	1	None	-10921639	72.591	69	0	222	95312	61.285	4.826	0.463	0.750
ID2255947	2255947	40	0.662	335.933	30.446	0	2400.100	10	3.950	1	None	-10921639	65.966	67	0	190	86614	58.095	4.980	0.489	0.746
ID2249503	2249503	40	0.651	336.591	30.292	0	2640.110	11	3.950	1	None	-10921639	66.897	66	0	192	87836	50.952	4.940	0.586	0.970
ID2257579	2257579	40	0.653	339.532	30.834	0	2880.120	12	3.950	1	None	-10921639	72.912	60	0	219	95733	69.252	4.685	0.301	0.487
ID2259288	2259288	40	0.460	341.138	30.087	0	3120.130	13	3.950	1	None	-10921639	67.741	62	0	216	88944	62.281	4.753	0.143	0.273
ID2258420	2258420	40	0.532	339.631	30.179	0	3360.140	14	3.950	1	None	-10921639	63.806	60	0	225	83777	58.331	4.762	0.295	0.498
ID2262742	2262742	40	0.700	339.385	29.720	0	3600.150	15	3.950	1	None	-10921639	75.165	76	0	221	98691	69.938	4.696	0.374	0.585
ID2265337	2265337	40	0.787	339.211	29.670	0	3840.160	16	3.950	1	None	-10921639	83.080	79	0	221	109084	66.733	4.718	0.518	0.850
ID2264465	2264465	40	0.845	338.964	29.741	0	4080.170	17	3.950	1	None	-10921639	86.925	88	0	255	114132	63.366	4.994	0.674	1.104
ID2266218	2266218	40	0.920	339.919	29.973	0	4320.180	18	3.950	1	None	-10921639	88.387	91	0	255	116052	64.737	5.014	0.764	1.183
ID2261026	2261026	40	0.848	339.845	26.728	0	4560.190	19	3.950	1	None	-10921639	91.459	89	0	246	120086	64.362	4.942	0.557	1.017
ID2261876	2261876	40	1.022	341.202	27.443	0	4800.200	20	3.950	1	None	-10921639	110.745	120	0	249	145408	65.714	5.234	0.680	1.364
ID2260166	2260166	40	0.949	340.087	29.732	0	5040.210	21	3.950	1	None	-10921639	89.528	90	0	219	117550	66.172	5.017	0.714	1.127
ID2263622	2263622	40	0.951	340.396	30.587	0	5280.220	22	3.950	1	None	-10921639	89.840	96	0	255	117960	71.546	5.053	0.717	1.049
ID2267090	2267090	40	1.032	338.484	31.724	0	5520.230	23	3.950	1	None	-10921639	99.706	97	0	251	130914	70.381	5.059	0.708	1.174
ID2267981	2267981	40	0.797	339.988	33.407	0	5760.240	24	3.950	1	None	-10921639	86.732	90	0	246	113879	56.090	5.062	0.569	1.121
ID2268852	2268852	40	0.460	340.000	33.360	0	6000.250	25	3.950	1	None	-10921639	68.174	72	0	180	89513	45.707	4.860	0.300	0.689
ID2269708	2269708	40	0.703	340.002	33.526	0	6240.260	26	3.950	1	None	-10921639	101.423	113	0	223	133169	57.691	4.884	0.378	0.965
ID2271558	2271558	40	0.529	338.289	35.987	0	6480.270	27	3.950	1	None	-10921639	89.812	96	0	223	117923	52.089	4.908	0.320	0.836
ID2272486	2272486	40	0.751	337.839	36.348	0	6720.280	28	3.950	1	None	-10921639	101.514	106	0	228	133288	56.806	4.879	0.451	1.110
ID2270628	2270628	40	0.632	338.739	37.237	0	6960.290	29	3.950	1	None	-10921639	95.270	95	0	227	125089	55.448	4.731	0.356	0.902
ID2277162	2277162	40	0.725	336.502	36.540	0	7200.300	30	3.950	1	None	-10921639	101.063	108	0	255	132696	63.157	4.838	0.407	0.926
ID2273405	2273405	40	0.535	339.697	37.059	0	7440.310	31	3.950	1	None	-10921639	88.655	86	0	223	116404	52.362	4.985	0.301	0.784
ID2276235	2276235	40	0.523	339.093	37.567	0	7680.320	32	3.950	1	None	-10921639	82.995	88	0	199	108973	48.520	4.804	0.330	0.849
ID2274345	2274345	40	0.850	341.219	37.423	0	7920.330	33	3.950	1	None	-10921639	109.020	119	0	255	143143	65.968	4.773	0.500	1.101
ID2275304	2275304	40	0.641	340.480	38.728	0	8160.340	34	3.950	1	None	-10921639	92.766	105	0	204	121802	54.203	4.977	0.407	0.991
ID2255169	2255169	41	0.240	482.358	31.458	0	0.000	0	3.950	1	None	-10921639	30.631	19	0	120	40219	26.977	3.121	0.386	0.633
ID2248717	2248717	41	0.345	482.834	31.019	0	240.010	1	3.950	1	None	-10921639	36.626	18	0	162	48090	35.938	3.387	0.424	0.607
ID2252761	2252761	41	0.445	482.644	30.697	0	480.020	2	3.950	1	None	-10921639	41.674	25	0	164	54718	41.476	4.478	0.547	0.711
ID2251156	2251156	41	0.568	481.710	32.587	0	720.030	3	3.950	1	None	-10921639	53.893	32	0	226	70761	60.667	3.443	0.433	0.536
ID2254383	2254383	41	0.829	481.395	33.380	0	960.040	4	3.950	1	None	-10921639	73.895	33	0	255	97024	81.842	3.879	0.524	0.621
ID2256788	2256788	41	1.178	480.786	33.520	0	1200.050	5	3.950	1	None	-10921639	105.872	100	0	255	139010	92.010	4.744	0.719	0.963
ID2251966	2251966	41	1.184	479.261	34.260	0	1440.060	6	3.950	1	None	-10921639	108.790	97	0	255	142841	92.823	4.790	0.775	1.023
ID2247913	2247913	41	1.256	479.742	35.325	0	1680.070	7	3.950	1	None	-10921639	118.383	118	0	255	155437	99.848	4.732	0.743	1.011
ID2253566	2253566	41	1.365	480.578	35.354	0	1920.080	8	3.950	1	None	-10921639	128.631	143	0	255	168893	105.334	4.824	0.757	1.052
ID2250353	2250353	41	1.244	477.940	36.608	0	2160.090	9	3.950	1	None	-10921639	135.837	159	0	255	178354	101.165	4.829	0.566	0.971
ID2255974	2255974	41	1.167	477.322	37.800	0	2400.100	10	3.950	1	None	-10921639	137.957	161	0	255	181138	99.656	4.838	0.484	0.903
ID2249528	2249528	41	0.998	476.449	36.230	0	2640.110	11	3.950	1	None	-10921639	131.512	150	0	255	172675	85.716	4.899	0.561	1.103
ID2257603	2257603	41	1.045	474.014	36.370	0	2880.120	12	3.950	1	None	-10921639	129.824	136	0	255	170459	108.342	4.701	0.361	0.636
ID2259313	2259313	41	1.072	472.700	35.862	0	3120.130	13	3.950	1	None	-10921639	132.160	139	0	255	173526	111.555	4.643	0.380	0.653
ID2258439	2258439	41	0.949	471.239	34.216	0	3360.140	14	3.950	1	None	-10921639	114.750	104	0	255	150667	106.512	4.670	0.313	0.513
ID2262758	2262758	41	1.168	471.298	33.069	0	3600.150	15	3.950	1	None	-10921639	125.104	124	0	255	164262	110.517	4.724	0.476	0.730
ID2265348	2265348	41	1.304	472.317	32.355	0	3840.160	16	3.950	1	None	-10921639	126.044	132	0	255	165496	103.153	4.856	0.638	0.952
ID2264473	2264473	41	1.161	471.943	31.446	0	4080.170	17	3.950	1	None	-10921639	109.334	109	0	255	143555	92.869	4.706	0.665	0.940
ID2266227	2266227	41	1.336	471.782	33.045	0	4320.180	18	3.950	1	None	-10921639	127.087	130	0	255	166865	102.271	4.782	0.701	1.024
ID2261045	2261045	41	1.089	471.484	32.316	0	4560.190	19	3.950	1	None	-10921639	118.342	138	0	255	155383	92.901	4.813	0.521	0.872
ID2261900	2261900	41	1.136	472.347	32.413	0	4800.200	20	3.950	1	None	-10921639	127.687	142	0	255	167653	95.364	4.856	0.532	0.930
ID2260180	2260180	41	1.000	471.694	32.786	0	5040.210	21	3.950	1	None	-10921639	114.821	105	0	255	150760	104.434	4.385	0.411	0.640
ID2263636	2263636	41	0.860	470.828	33.699	0	5280.220	22	3.950	1	None	-10921639	101.490	60	0	255	133256	103.988	3.391	0.294	0.443
ID2267100	2267100	41	0.938	469.814	33.834	0	5520.230	23	3.950	1	None	-10921639	111.556	96	0	255	146473	100.137	4.405	0.310	0.527
ID2267991	2267991	41	1.096	470.523	35.043	0	5760.240	24	3.950	1	None	-10921639	121.842	118	0	255	159979	106.030	4.664	0.393	0.648
ID2268872	2268872	41	0.989	470.643	37.444	0	6000.250	25	3.950	1	None	-10921639	118.651	126	0	255	155789	100.699	4.599	0.355	0.617
ID2269731	2269731	41	1.109	466.703	38.580	0	6240.260	26	3.950	1	None	-10921639	143.248	175	0	255	188085	106.773	4.772	0.346	0.690
ID2271571	2271571	41	1.211	462.791	39.589	0	6480.270	27	3.950	1	None	-10921639	154.193	195	0	255	202456	102.529	5.135	0.441	0.920
ID2272500	2272500	41	1.322	461.215	40.269	0	6720.280	28	3.950	1	None	-10921639	161.465	193	0	255	212004	94.732	5.295	0.549	1.208
ID2270642	2270642	41	1.176	461.430	40.789	0	6960.290	29	3.950	1	None	-10921639	159.631	192	0	255	209596	99.548	4.934	0.452	0.999
ID2277186	2277186	41	1.081	459.395	41.820	0	7200.300	30	3.950	1	None	-10921639	161.021	197	0	255	211421	97.185	4.864	0.343	0.846
ID2273435	2273435	41	0.861	461.024	42.390	0	7440.310	31	3.950	1	None	-10921639	141.966	159	0	255	186402	100.217	5.084	0.245	0.558
ID2276256	2276256	41	0.925	459.900	40.727	0	7680.320	32	3.950	1	None	-10921639	121.619	112	0	255	159686	112.669	4.388	0.306	0.505
ID2274361	2274361	41	1.154	461.886	40.407	0	7920.330	33	3.950	1	None	-10921639	129.395	131	0	255	169895	110.789	4.659	0.486	0.764
ID2275314	2275314	41	1.452	464.758	40.461	0	8160.340	34	3.950	1	None	-10921639	148.759	184	0	255	195321	106.525	5.110	0.780	1.224
ID2278102	2278102	41	1.514	465.941	40.796	0	8400.350	35	3.950	1	None	-10921639	148.339	186	0	255	194769	108.305	5.337	0.770	1.192
ID2279041	2279041	41	0.728	462.585	38.384	0	8640.360	36	3.950	1	None	-10921639	69.391	0	0	255	91111	105.046	3.394	0.217	0.236
ID2280002	2280002	41	0.896	460.292	38.695	0	8880.370	37	3.950	1	None	-10921639	85.335	0	0	255	112045	106.141	4.457	0.295	0.367
ID2281949	2281949	41	0.877	462.410	39.787	0	9120.380	38	3.950	1	None	-10921639	92.260	0	0	255	121138	111.193	4.480	0.198	0.274
ID2280961	2280961	41	1.059	461.533	38.298	0	9360.390	39	3.950	1	None	-10921639	96.575	35	0	255	126803	105.032	4.527	0.445	0.566
ID2282882	2282882	41	1.214	458.455	38.343	0	9600.400	40	3.950	1	None	-10921639	103.211	43	0	255	135516	106.432	4.709	0.621	0.743
ID2285837	2285837	41	1.110	455.265	36.497	0	9840.410	41	3.950	1	None	-10921639	96.027	33	0	255	126084	105.363	4.521	0.529	0.630
ID2284863	2284863	41	1.050	453.182	36.600	0	10080.420	42	3.950	1	None	-10921639	98.650	57	0	255	129527	102.972	4.566	0.436	0.582
ID2286809	2286809	41	1.050	452.559	36.152	0	10320.430	43	3.950	1	None	-10921639	101.643	62	0	255	133457	106.323	4.587	0.373	0.519
ID2287796	2287796	41	0.920	452.705	35.492	0	10560.440	44	3.950	1	None	-10921639	118.486	90	0	255	155572	102.318	4.475	0.265	0.485
ID2283864	2283864	41	0.845	454.088	36.844	0	10800.450	45	3.950	1	None	-10921639	121.374	120	0	255	159364	90.655	13.428	0.242	0.523
ID2289812	2289812	41	0.892	452.933	34.692	0	11040.460	46	3.950	1	None	-10921639	109.685	85	0	255	144016	106.032	4.623	0.235	0.394
ID2288794	2288794	41	0.960	450.589	34.744	0	11280.470	47	3.950	1	None	-10921639	100.677	55	0	255	132189	107.842	3.484	0.444	0.574
ID2290818	2290818	41	0.810	446.965	33.560	0	11520.480	48	3.950	1	None	-10921639	114.419	129	0	255	150232	76.935	5.075	0.388	0.831
ID2291821	2291821	41	0.870	445.489	35.333	0	11760.490	49	3.950	1	None	-10921639	78.075	47	0	255	102512	91.364	3.353	0.432	0.516
ID2292842	2292842	41	0.535	442.968	38.447	0	12000.500	50	3.950	1	None	-10921639	67.445	0	0	255	88555	97.849	2.631	0.115	0.142
ID2293853	2293853	41	0.680	440.653	38.482	0	12240.510	51	3.950	1	None	-10921639	83.573	19	0	255	109731	102.682	3.266	0.177	0.245
ID2294831	2294831	41	0.679	439.022	37.850	0	12480.520	52	3.950	1	None	-10921639	78.235	18	0	255	102723	99.428	3.628	0.088	0.127
ID2295548	2295548	41	0.702	435.838	38.308	0	12720.530	53	3.950	1	None	-10921639	88.848	21	0	255	116658	103.626	3.836	0.080	0.127
ID2296622	2296622	41	0.724	432.734	41.126	0	12960.540	54	3.950	1	None	-10921639	85.085	41	0	255	111716	94.465	4.077	0.149	0.234
ID2297684	2297684	41	0.494	430.335	42.393	0	13200.550	55	3.950	1	None	-10921639	71.680	17	0	255	94116	86.087	3.388	-0.031	-0.053
ID2298747	2298747	41	0.614	429.759	43.738	0	13440.560	56	3.950	1	None	-10921639	72.948	26	0	255	95781	86.408	3.431	0.101	0.155
ID2299824	2299824	41	0.597	427.028	45.049	0	13680.570	57	3.950	1	None	-10921639	70.973	13	0	255	93187	87.380	3.497	0.076	0.114
ID2302049	2302049	41	0.545	426.625	45.685	0	13920.580	58	3.950	1	None	-10921639	66.744	0	0	255	87635	83.844	3.811	0.031	0.048
ID2303156	2303156	41	0.411	425.582	46.779	0	14160.590	59	3.950	1	None	-10921639	56.689	11	0	255	74433	68.922	2.746	0.067	0.103
ID2300929	2300929	41	0.605	422.176	48.181	0	14400.600	60	3.950	1	None	-10921639	63.308	48	0	254	83123	71.570	3.476	0.248	0.351
ID2304268	2304268	41	0.570	422.802	53.053	0	14640.610	61	3.950	1	None	-10921639	71.947	60	0	222	94466	59.934	5.003	0.563	0.865
ID2306573	2306573	41	0.364	420.996	54.808	0	14880.620	62	3.950	1	None	-10921639	51.264	33	0	189	67310	39.781	6.018	0.600	0.966
ID2307714	2307714	41	0.262	421.420	55.699	0	15120.630	63	3.950	1	None	-10921639	47.798	27	0	185	62759	48.381	4.731	0.262	0.410
ID2255179	2255179	42	0.689	348.475	33.924	0	0.000	0	3.950	1	None	-10921639	70.726	57	0	223	92863	69.547	4.574	0.343	0.520
ID2248722	2248722	42	1.038	347.411	33.408	0	240.010	1	3.950	1	None	-10921639	86.220	57	0	255	113207	91.060	4.626	0.572	0.689
ID2252766	2252766	42	1.006	347.083	31.969	0	480.020	2	3.950	1	None	-10921639	85.427	59	0	255	112166	84.545	4.731	0.602	0.760
ID2251158	2251158	42	0.863	346.938	33.271	0	720.030	3	3.950	1	None	-10921639	72.276	34	0	230	94898	77.917	4.466	0.571	0.675
ID2254376	2254376	42	1.007	348.962	31.795	0	960.040	4	3.950	1	None	-10921639	79.927	59	0	255	104944	81.699	4.654	0.753	0.840
ID2256780	2256780	42	1.029	348.629	31.317	0	1200.050	5	3.950	1	None	-10921639	82.973	66	0	255	108944	81.659	4.645	0.730	0.857
ID2251953	2251953	42	1.077	347.328	30.688	0	1440.060	6	3.950	1	None	-10921639	84.941	68	0	255	111527	82.700	4.609	0.808	0.918
ID2247894	2247894	42	1.099	349.092	31.353	0	1680.070	7	3.950	1	None	-10921639	91.404	95	0	255	120013	80.369	4.845	0.810	1.018
ID2253553	2253553	42	1.093	350.445	31.559	0	1920.080	8	3.950	1	None	-10921639	90.151	70	0	255	118368	78.547	4.870	0.854	1.058
ID2250337	2250337	42	0.952	349.743	32.126	0	2160.090	9	3.950	1	None	-10921639	85.027	94	0	254	111640	73.159	4.872	0.689	0.948
ID2255957	2255957	42	0.738	351.997	32.440	0	2400.100	10	3.950	1	None	-10921639	73.379	66	0	218	96347	66.269	4.794	0.501	0.739
ID2249514	2249514	42	0.656	352.554	32.061	0	2640.110	11	3.950	1	None	-10921639	63.030	63	0	192	82759	58.889	4.754	0.554	0.763
ID2257589	2257589	42	0.599	353.909	33.163	0	2880.120	12	3.950	1	None	-10921639	59.513	38	0	197	78140	60.897	4.661	0.441	0.598
ID2259304	2259304	42	0.639	356.289	33.456	0	3120.130	13	3.950	1	None	-10921639	68.577	62	0	214	90041	62.547	4.792	0.401	0.627
ID2258442	2258442	42	0.497	355.010	34.634	0	3360.140	14	3.950	1	None	-10921639	57.749	44	0	195	75824	56.400	4.524	0.270	0.436
ID2262762	2262762	42	0.488	354.374	33.633	0	3600.150	15	3.950	1	None	-10921639	64.155	58	0	182	84235	57.136	4.852	0.234	0.425
ID2265352	2265352	42	0.681	354.415	33.607	0	3840.160	16	3.950	1	None	-10921639	74.301	56	0	253	97557	74.536	4.660	0.298	0.458
ID2264479	2264479	42	0.761	354.462	33.656	0	4080.170	17	3.950	1	None	-10921639	77.433	57	0	255	101669	78.080	4.553	0.363	0.529
ID2266229	2266229	42	1.099	354.747	33.515	0	4320.180	18	3.950	1	None	-10921639	93.083	61	0	255	122218	93.451	4.591	0.668	0.798
ID2261054	2261054	42	1.090	355.863	34.207	0	4560.190	19	3.950	1	None	-10921639	95.688	93	0	255	125639	88.524	4.747	0.674	0.871
ID2261913	2261913	42	0.980	358.947	36.240	0	4800.200	20	3.950	1	None	-10921639	92.367	83	0	255	121278	87.921	4.734	0.550	0.745
ID2260191	2260191	42	0.621	358.549	36.427	0	5040.210	21	3.950	1	None	-10921639	72.762	62	0	223	95536	68.574	4.675	0.326	0.522
ID2263647	2263647	42	0.890	358.621	37.218	0	5280.220	22	3.950	1	None	-10921639	88.289	85	0	255	115923	81.781	4.657	0.460	0.680
ID2267108	2267108	42	0.728	357.992	37.551	0	5520.230	23	3.950	1	None	-10921639	80.607	66	0	247	105837	73.100	4.583	0.338	0.558
ID2268006	2268006	42	0.488	360.884	39.261	0	5760.240	24	3.950	1	None	-10921639	66.434	55	0	246	87228	60.127	4.453	0.304	0.515
ID2268886	2268886	42	0.457	361.784	41.360	0	6000.250	25	3.950	1	None	-10921639	50.623	37	0	192	66468	50.476	4.516	0.314	0.479
ID2269740	2269740	42	0.687	360.509	41.553	0	6240.260	26	3.950	1	None	-10921639	69.161	66	0	225	90808	65.434	4.686	0.453	0.659
ID2271585	2271585	42	0.709	358.886	42.925	0	6480.270	27	3.950	1	None	-10921639	66.115	56	0	226	86809	63.635	4.735	0.563	0.749
ID2272507	2272507	42	0.673	358.454	41.920	0	6720.280	28	3.950	1	None	-10921639	64.655	33	0	226	84892	65.407	4.591	0.468	0.630
ID2270643	2270643	42	0.822	360.204	41.030	0	6960.290	29	3.950	1	None	-10921639	80.137	65	0	255	105220	79.061	4.561	0.478	0.655
ID2277183	2277183	42	0.973	358.593	40.566	0	7200.300	30	3.950	1	None	-10921639	90.873	85	0	255	119316	81.057	4.747	0.592	0.834
ID2273427	2273427	42	1.047	361.621	40.676	0	7440.310	31	3.950	1	None	-10921639	96.334	82	0	255	126486	88.853	4.776	0.533	0.754
ID2276249	2276249	42	0.928	360.890	40.224	0	7680.320	32	3.950	1	None	-10921639	87.872	81	0	248	115376	79.599	4.718	0.539	0.773
ID2274366	2274366	42	0.863	362.928	41.124	0	7920.330	33	3.950	1	None	-10921639	86.044	82	0	253	112976	74.998	4.530	0.487	0.751
ID2275322	2275322	42	0.703	362.793	41.902	0	8160.340	34	3.950	1	None	-10921639	75.715	72	0	222	99414	61.044	4.857	0.538	0.867
ID2278112	2278112	42	0.962	362.871	42.352	0	8400.350	35	3.950	1	None	-10921639	88.204	90	0	255	115812	73.287	4.791	0.661	0.958
ID2279064	2279064	42	0.955	363.380	43.004	0	8640.360	36	3.950	1	None	-10921639	88.565	87	0	255	116286	76.421	4.665	0.582	0.853
ID2280031	2280031	42	1.058	364.039	44.112	0	8880.370	37	3.950	1	None	-10921639	95.035	91	0	255	124781	76.896	4.817	0.734	1.046
ID2281971	2281971	42	0.958	364.254	44.561	0	9120.380	38	3.950	1	None	-10921639	88.320	95	0	221	115964	69.153	4.864	0.741	1.087
ID2280992	2280992	42	0.874	366.436	45.876	0	9360.390	39	3.950	1	None	-10921639	82.605	89	0	220	108461	70.838	4.767	0.604	0.878
ID2282916	2282916	42	0.823	366.335	45.888	0	9600.400	40	3.950	1	None	-10921639	81.238	88	0	234	106666	66.241	4.919	0.587	0.907
ID2285879	2285879	42	0.962	364.308	45.566	0	9840.410	41	3.950	1	None	-10921639	91.710	95	0	249	120415	75.581	4.962	0.675	0.978
ID2284900	2284900	42	0.880	363.589	44.925	0	10080.420	42	3.950	1	None	-10921639	86.187	88	0	248	113163	70.298	4.772	0.587	0.907
ID2286838	2286838	42	0.656	362.518	43.134	0	10320.430	43	3.950	1	None	-10921639	83.148	84	0	241	109173	66.054	4.789	0.305	0.588
ID2287834	2287834	42	0.652	361.750	44.147	0	10560.440	44	3.950	1	None	-10921639	76.780	80	0	211	100812	66.851	4.686	0.323	0.561
ID2283896	2283896	42	0.769	362.258	43.410	0	10800.450	45	3.950	1	None	-10921639	90.570	83	0	255	118919	76.011	4.674	0.344	0.610
ID2289847	2289847	42	0.743	362.066	43.018	0	11040.460	46	3.950	1	None	-10921639	86.269	88	0	244	113271	69.439	4.942	0.386	0.692
ID2288820	2288820	42	0.736	360.861	41.559	0	11280.470	47	3.950	1	None	-10921639	93.869	99	0	235	123250	76.856	4.735	0.279	0.532
ID2290846	2290846	42	0.773	358.875	40.804	0	11520.480	48	3.950	1	None	-10921639	85.344	81	0	243	112057	77.914	4.598	0.297	0.502
ID2291840	2291840	42	0.553	357.562	41.326	0	11760.490	49	3.950	1	None	-10921639	66.327	56	0	255	87088	64.153	4.485	0.217	0.369
ID2292856	2292856	42	0.643	357.373	41.110	0	12000.500	50	3.950	1	None	-10921639	77.280	81	0	246	101469	70.605	4.568	0.227	0.405
ID2293865	2293865	42	0.693	357.092	41.740	0	12240.510	51	3.950	1	None	-10921639	85.424	86	0	252	112162	68.792	4.807	0.321	0.604
ID2294841	2294841	42	0.394	355.230	42.553	0	12480.520	52	3.950	1	None	-10921639	59.030	58	0	180	77506	48.542	4.883	0.175	0.362
ID2295579	2295579	42	0.357	354.529	44.768	0	12720.530	53	3.950	1	None	-10921639	65.148	66	0	201	85539	56.840	4.493	0.062	0.134
ID2296630	2296630	42	0.404	364.484	43.433	0	12960.540	54	3.950	1	None	-10921639	67.424	39	0	240	88528	71.680	4.390	-7.685E-4	-0.001
ID2297690	2297690	42	0.610	365.143	43.814	0	13200.550	55	3.950	1	None	-10921639	69.272	46	0	211	90954	68.394	4.594	0.249	0.404
ID2298752	2298752	42	0.592	364.668	44.905	0	13440.560	56	3.950	1	None	-10921639	69.816	50	0	255	91669	72.463	4.464	0.170	0.280
ID2299830	2299830	42	0.537	361.986	46.609	0	13680.570	57	3.950	1	None	-10921639	71.460	48	0	246	93827	71.047	3.372	0.151	0.264
ID2302059	2302059	42	0.535	361.095	47.797	0	13920.580	58	3.950	1	None	-10921639	74.209	42	0	255	97436	77.373	4.390	0.071	0.127
ID2303167	2303167	42	0.611	360.536	50.038	0	14160.590	59	3.950	1	None	-10921639	78.315	46	0	255	102827	82.082	4.462	0.117	0.200
ID2300939	2300939	42	0.578	356.875	51.315	0	14400.600	60	3.950	1	None	-10921639	71.146	41	0	243	93415	75.719	4.548	0.148	0.242
ID2304264	2304264	42	0.645	355.971	52.593	0	14640.610	61	3.950	1	None	-10921639	77.140	73	0	240	101285	73.309	4.609	0.224	0.385
ID2306579	2306579	42	0.258	356.071	55.856	0	14880.620	62	3.950	1	None	-10921639	55.420	30	0	245	72767	65.028	3.059	-0.136	-0.269
ID2255180	2255180	43	1.592	415.991	34.137	0	0.000	0	3.950	1	None	-10921639	163.660	190	0	255	214885	87.269	5.977	0.872	1.747
ID2248723	2248723	43	1.643	412.333	33.366	0	240.010	1	3.950	1	None	-10921639	166.847	191	0	255	219070	85.797	6.075	0.881	1.821
ID2252769	2252769	43	1.577	410.495	32.900	0	480.020	2	3.950	1	None	-10921639	157.445	193	0	255	206725	96.639	5.466	0.806	1.455
ID2251163	2251163	43	1.623	408.712	33.985	0	720.030	3	3.950	1	None	-10921639	158.917	190	0	255	208658	99.357	5.484	0.852	1.472
ID2254388	2254388	43	1.605	411.587	34.603	0	960.040	4	3.950	1	None	-10921639	159.228	190	0	255	209066	89.364	5.815	0.890	1.679
ID2256797	2256797	43	1.682	411.886	35.949	0	1200.050	5	3.950	1	None	-10921639	163.982	199	0	255	215309	94.633	5.951	0.944	1.683
ID2251971	2251971	43	1.623	411.433	35.690	0	1440.060	6	3.950	1	None	-10921639	156.920	194	0	255	206036	93.209	5.931	0.945	1.636
ID2247910	2247910	43	1.629	411.809	34.906	0	1680.070	7	3.950	1	None	-10921639	156.985	190	0	255	206121	88.613	5.990	0.933	1.710
ID2253571	2253571	43	1.618	411.958	36.636	0	1920.080	8	3.950	1	None	-10921639	164.544	186	0	255	216046	78.683	5.999	0.910	1.993
ID2250352	2250352	43	1.676	410.932	36.491	0	2160.090	9	3.950	1	None	-10921639	161.219	191	0	255	211681	91.900	5.534	0.951	1.710
ID2255975	2255975	43	1.545	411.976	38.122	0	2400.100	10	3.950	1	None	-10921639	152.062	177	0	255	199658	91.715	5.037	0.843	1.517
ID2249537	2249537	43	1.433	412.356	39.074	0	2640.110	11	3.950	1	None	-10921639	135.255	158	0	255	177590	82.561	5.075	0.918	1.568
ID2257614	2257614	43	1.476	411.912	40.037	0	2880.120	12	3.950	1	None	-10921639	149.628	164	0	255	196461	83.276	6.008	0.862	1.664
ID2259326	2259326	43	1.384	411.634	40.237	0	3120.130	13	3.950	1	None	-10921639	149.064	158	0	255	195721	80.391	5.878	0.769	1.612
ID2258460	2258460	43	1.173	410.526	39.851	0	3360.140	14	3.950	1	None	-10921639	126.283	146	0	255	165809	77.365	5.147	0.635	1.268
ID2262783	2262783	43	1.147	409.850	39.972	0	3600.150	15	3.950	1	None	-10921639	129.903	141	0	255	170562	81.746	5.092	0.542	1.117
ID2265378	2265378	43	1.202	409.601	39.543	0	3840.160	16	3.950	1	None	-10921639	129.931	145	0	255	170600	91.540	5.015	0.588	1.051
ID2264503	2264503	43	1.110	408.621	39.286	0	4080.170	17	3.950	1	None	-10921639	135.446	143	0	255	177840	79.460	5.314	0.502	1.139
ID2266256	2266256	43	1.163	407.248	40.702	0	4320.180	18	3.950	1	None	-10921639	148.853	174	0	255	195444	79.273	5.674	0.548	1.330
ID2261079	2261079	43	1.160	408.844	41.005	0	4560.190	19	3.950	1	None	-10921639	141.975	171	0	255	186413	84.451	5.368	0.564	1.213
ID2261936	2261936	43	1.136	410.702	41.202	0	4800.200	20	3.950	1	None	-10921639	140.248	160	0	255	184146	88.690	5.072	0.455	0.989
ID2260216	2260216	43	1.024	409.821	42.046	0	5040.210	21	3.950	1	None	-10921639	138.526	164	0	255	181885	93.505	5.100	0.341	0.754
ID2263669	2263669	43	1.079	409.555	42.301	0	5280.220	22	3.950	1	None	-10921639	135.176	155	0	255	177486	95.507	4.924	0.386	0.789
ID2267134	2267134	43	1.278	410.247	43.086	0	5520.230	23	3.950	1	None	-10921639	151.159	175	0	255	198472	85.500	4.990	0.592	1.315
ID2268025	2268025	43	1.445	412.292	44.476	0	5760.240	24	3.950	1	None	-10921639	159.471	183	0	255	209386	81.989	5.371	0.753	1.671
ID2268896	2268896	43	1.296	414.115	45.306	0	6000.250	25	3.950	1	None	-10921639	134.454	152	0	255	176538	77.995	5.259	0.802	1.534
ID2269762	2269762	43	1.285	413.295	46.795	0	6240.260	26	3.950	1	None	-10921639	140.657	151	0	255	184683	80.325	5.590	0.724	1.470
ID2271606	2271606	43	1.279	413.059	47.396	0	6480.270	27	3.950	1	None	-10921639	141.853	160	0	255	186253	93.802	5.133	0.607	1.142
ID2272531	2272531	43	1.052	411.269	47.106	0	6720.280	28	3.950	1	None	-10921639	128.318	141	0	255	168482	97.681	4.789	0.383	0.727
ID2270671	2270671	43	1.007	411.710	48.070	0	6960.290	29	3.950	1	None	-10921639	136.053	163	0	255	178638	95.663	4.863	0.319	0.688
ID2277210	2277210	43	1.086	407.800	47.308	0	7200.300	30	3.950	1	None	-10921639	134.025	146	0	255	175975	91.526	4.917	0.405	0.843
ID2273457	2273457	43	1.166	411.943	48.707	0	7440.310	31	3.950	1	None	-10921639	141.612	177	0	255	185936	94.030	5.165	0.463	0.953
ID2276283	2276283	43	1.287	411.834	49.476	0	7680.320	32	3.950	1	None	-10921639	144.050	177	0	255	189137	93.550	5.177	0.599	1.154
ID2274399	2274399	43	1.239	413.419	49.304	0	7920.330	33	3.950	1	None	-10921639	145.022	173	0	255	190414	92.345	5.057	0.531	1.089
ID2275357	2275357	43	1.456	411.765	50.716	0	8160.340	34	3.950	1	None	-10921639	159.653	186	0	255	209625	85.777	5.608	0.700	1.533
ID2278148	2278148	43	1.391	411.712	51.858	0	8400.350	35	3.950	1	None	-10921639	147.775	169	0	255	194028	84.314	5.046	0.725	1.474
ID2279101	2279101	43	1.247	411.557	53.460	0	8640.360	36	3.950	1	None	-10921639	135.985	157	0	255	178548	80.219	5.346	0.723	1.423
ID2280064	2280064	43	1.457	409.186	53.947	0	8880.370	37	3.950	1	None	-10921639	148.305	162	0	255	194724	88.899	5.124	0.794	1.477
ID2282007	2282007	43	1.354	406.498	54.424	0	9120.380	38	3.950	1	None	-10921639	148.546	156	0	255	195041	66.624	6.109	0.893	2.103
ID2281032	2281032	43	1.366	406.487	55.980	0	9360.390	39	3.950	1	None	-10921639	151.123	166	0	255	198425	71.951	6.231	0.797	1.864
ID2282963	2282963	43	1.276	404.184	57.367	0	9600.400	40	3.950	1	None	-10921639	143.047	151	0	255	187821	74.190	5.084	0.760	1.666
ID2285933	2285933	43	1.213	402.780	58.496	0	9840.410	41	3.950	1	None	-10921639	134.481	148	0	255	176574	79.213	5.058	0.676	1.370
ID2284957	2284957	43	1.144	400.900	58.713	0	10080.420	42	3.950	1	None	-10921639	125.403	136	0	255	164654	88.837	4.920	0.514	0.958
ID2286898	2286898	43	1.252	399.959	58.148	0	10320.430	43	3.950	1	None	-10921639	135.094	151	0	255	177378	88.006	5.024	0.621	1.176
ID2287898	2287898	43	0.903	398.633	60.595	0	10560.440	44	3.950	1	None	-10921639	111.228	118	0	255	146042	76.320	5.159	0.408	0.845
ID2283973	2283973	43	1.096	397.073	61.452	0	10800.450	45	3.950	1	None	-10921639	131.421	147	0	255	172556	90.670	4.978	0.470	0.927
ID2289929	2289929	43	1.060	399.070	61.179	0	11040.460	46	3.950	1	None	-10921639	127.286	149	0	255	167127	83.101	5.271	0.536	1.069
ID2288901	2288901	43	1.169	396.447	59.778	0	11280.470	47	3.950	1	None	-10921639	144.575	171	0	255	189827	84.920	5.216	0.586	1.258
ID2290927	2290927	43	1.221	392.449	59.842	0	11520.480	48	3.950	1	None	-10921639	147.468	176	0	255	193626	74.572	5.827	0.681	1.602
ID2291924	2291924	43	0.861	391.812	60.110	0	11760.490	49	3.950	1	None	-10921639	103.805	118	0	243	136296	68.123	5.091	0.501	1.017
ID2292946	2292946	43	0.964	392.394	60.775	0	12000.500	50	3.950	1	None	-10921639	126.068	138	0	255	165527	74.280	5.070	0.488	1.113
ID2293964	2293964	43	1.073	392.718	62.188	0	12240.510	51	3.950	1	None	-10921639	130.043	146	0	255	170746	75.733	5.128	0.544	1.209
ID2294891	2294891	43	0.925	390.369	63.261	0	12480.520	52	3.950	1	None	-10921639	111.487	121	0	255	146383	71.490	5.042	0.513	1.058
ID2295661	2295661	43	1.102	389.294	62.824	0	12720.530	53	3.950	1	None	-10921639	129.754	142	0	255	170367	90.767	5.020	0.453	0.891
ID2296732	2296732	43	0.739	389.628	65.590	0	12960.540	54	3.950	1	None	-10921639	114.607	123	0	255	150479	87.875	4.588	0.215	0.462
ID2255178	2255178	44	1.632	81.311	33.871	0	0.000	0	3.950	1	None	-10921639	160.891	255	0	255	211250	110.460	5.325	0.820	1.313
ID2248720	2248720	44	1.537	82.454	32.340	0	240.010	1	3.950	1	None	-10921639	146.019	200	0	255	191723	113.320	4.922	0.769	1.120
ID2252759	2252759	44	1.459	85.416	30.467	0	480.020	2	3.950	1	None	-10921639	157.713	242	0	255	207077	111.075	4.898	0.632	1.099
ID2251148	2251148	44	1.553	86.728	30.634	0	720.030	3	3.950	1	None	-10921639	175.970	255	0	255	231049	107.769	5.530	0.658	1.297
ID2254371	2254371	44	1.566	88.740	30.839	0	960.040	4	3.950	1	None	-10921639	171.969	255	0	255	225795	109.791	5.276	0.686	1.274
ID2256777	2256777	44	1.659	89.851	31.166	0	1200.050	5	3.950	1	None	-10921639	202.093	255	0	255	265348	94.182	6.281	0.722	1.799
ID2251954	2251954	44	1.608	89.876	31.761	0	1440.060	6	3.950	1	None	-10921639	205.933	255	0	255	270390	89.579	6.370	0.671	1.847
ID2247897	2247897	44	1.606	90.124	31.851	0	1680.070	7	3.950	1	None	-10921639	218.706	255	0	255	287161	74.380	6.793	0.638	2.291
ID2253554	2253554	44	1.677	92.468	31.973	0	1920.080	8	3.950	1	None	-10921639	222.960	255	0	255	292746	73.880	6.911	0.700	2.485
ID2250329	2250329	44	1.564	94.866	30.677	0	2160.090	9	3.950	1	None	-10921639	216.634	255	0	255	284440	78.009	6.739	0.627	2.141
ID2255952	2255952	44	1.601	96.864	31.868	0	2400.100	10	3.950	1	None	-10921639	221.682	255	0	255	291069	67.815	6.940	0.667	2.617
ID2249508	2249508	44	1.612	97.183	31.472	0	2640.110	11	3.950	1	None	-10921639	227.832	255	0	255	299143	55.985	7.124	0.672	3.270
ID2257578	2257578	44	1.557	98.141	30.951	0	2880.120	12	3.950	1	None	-10921639	225.723	255	0	255	296374	61.981	7.016	0.624	2.799
ID2259291	2259291	44	1.628	99.222	31.057	0	3120.130	13	3.950	1	None	-10921639	223.648	255	0	255	293650	67.312	7.019	0.676	2.680
ID2258421	2258421	44	1.647	98.619	30.471	0	3360.140	14	3.950	1	None	-10921639	216.682	255	0	255	284504	78.432	7.045	0.700	2.274
ID2262744	2262744	44	1.738	99.562	30.396	0	3600.150	15	3.950	1	None	-10921639	220.223	255	0	255	289153	75.885	6.945	0.771	2.527
ID2265341	2265341	44	1.742	100.973	29.992	0	3840.160	16	3.950	1	None	-10921639	218.441	255	0	255	286813	73.365	6.917	0.802	2.649
ID2264458	2264458	44	1.477	103.588	28.244	0	4080.170	17	3.950	1	None	-10921639	196.945	255	0	255	258589	96.004	5.616	0.591	1.525
ID2266212	2266212	44	1.474	102.959	28.975	0	4320.180	18	3.950	1	None	-10921639	198.812	255	0	255	261040	94.643	5.980	0.577	1.538
ID2261037	2261037	44	1.493	101.946	29.539	0	4560.190	19	3.950	1	None	-10921639	194.500	255	0	255	255378	98.985	5.450	0.599	1.473
ID2261891	2261891	44	1.509	103.841	30.815	0	4800.200	20	3.950	1	None	-10921639	207.133	255	0	255	271966	91.078	6.096	0.586	1.681
ID2260171	2260171	44	1.589	103.163	31.288	0	5040.210	21	3.950	1	None	-10921639	207.482	255	0	255	272424	85.834	6.478	0.656	1.916
ID2263623	2263623	44	1.499	103.262	30.875	0	5280.220	22	3.950	1	None	-10921639	192.736	255	0	255	253063	100.220	5.599	0.613	1.462
ID2267082	2267082	44	1.548	104.620	30.354	0	5520.230	23	3.950	1	None	-10921639	190.079	255	0	255	249574	97.353	6.111	0.687	1.590
ID2267973	2267973	44	1.535	105.660	32.076	0	5760.240	24	3.950	1	None	-10921639	183.112	255	0	255	240426	102.633	5.457	0.654	1.411
ID2268854	2268854	44	1.551	108.309	33.634	0	6000.250	25	3.950	1	None	-10921639	172.211	222	0	255	226113	96.766	5.419	0.757	1.533
ID2269722	2269722	44	1.661	106.925	35.682	0	6240.260	26	3.950	1	None	-10921639	192.500	255	0	255	252752	95.411	6.106	0.754	1.735
ID2271565	2271565	44	1.577	106.272	37.142	0	6480.270	27	3.950	1	None	-10921639	174.090	255	0	255	228580	107.005	5.415	0.727	1.370
ID2272485	2272485	44	1.450	108.246	36.268	0	6720.280	28	3.950	1	None	-10921639	156.863	204	0	255	205961	104.495	5.026	0.670	1.204
ID2270631	2270631	44	1.252	111.172	37.823	0	6960.290	29	3.950	1	None	-10921639	150.631	170	0	255	197779	92.356	5.460	0.656	1.292
ID2277167	2277167	44	1.563	109.286	38.409	0	7200.300	30	3.950	1	None	-10921639	182.146	248	0	255	239158	91.348	5.129	0.727	1.679
ID2273409	2273409	44	1.653	112.244	37.433	0	7440.310	31	3.950	1	None	-10921639	205.452	255	0	255	269759	85.349	6.436	0.770	2.095
ID2276234	2276234	44	1.583	112.210	37.147	0	7680.320	32	3.950	1	None	-10921639	165.756	244	0	255	217637	109.672	5.697	0.755	1.300
ID2274342	2274342	44	1.555	114.142	36.548	0	7920.330	33	3.950	1	None	-10921639	168.664	255	0	255	221456	109.883	5.516	0.717	1.282
ID2275290	2275290	44	1.163	114.844	35.060	0	8160.340	34	3.950	1	None	-10921639	119.561	76	0	255	156983	119.666	4.386	0.560	0.718
ID2278071	2278071	44	0.718	116.189	33.748	0	8400.350	35	3.950	1	None	-10921639	86.248	7	0	255	113244	108.176	3.260	0.129	0.182
ID2279024	2279024	44	0.798	118.391	33.367	0	8640.360	36	3.950	1	None	-10921639	85.162	3	0	255	111818	110.273	3.290	0.288	0.345
ID2279982	2279982	44	0.982	119.663	33.061	0	8880.370	37	3.950	1	None	-10921639	132.831	128	0	255	174407	104.124	4.602	0.389	0.714
ID2281925	2281925	44	1.160	124.398	34.063	0	9120.380	38	3.950	1	None	-10921639	141.928	166	0	255	186352	98.348	4.885	0.501	0.963
ID2280945	2280945	44	1.154	127.493	34.646	0	9360.390	39	3.950	1	None	-10921639	144.850	165	0	255	190188	99.595	4.967	0.389	0.815
ID2282868	2282868	44	1.023	126.368	35.437	0	9600.400	40	3.950	1	None	-10921639	145.050	179	0	255	190450	104.131	4.710	0.377	0.763
ID2285839	2285839	44	0.355	125.729	37.406	0	9840.410	41	3.950	1	None	-10921639	93.592	65	0	255	122886	92.815	15.010	-0.074	-0.162
ID2255173	2255173	45	0.689	230.945	32.030	0	0.000	0	3.950	1	None	-10921639	80.363	84	0	251	105516	62.299	4.741	0.433	0.779
ID2248721	2248721	45	0.804	231.653	32.881	0	240.010	1	3.950	1	None	-10921639	84.200	89	0	219	110554	64.595	4.646	0.583	0.960
ID2252765	2252765	45	0.805	232.527	31.989	0	480.020	2	3.950	1	None	-10921639	79.308	71	0	255	104131	72.955	4.636	0.535	0.758
ID2251149	2251149	45	0.763	231.344	30.999	0	720.030	3	3.950	1	None	-10921639	74.016	68	0	226	97183	68.057	4.531	0.515	0.739
ID2254368	2254368	45	0.379	232.959	30.312	0	960.040	4	3.950	1	None	-10921639	42.237	31	0	158	55457	46.140	4.436	0.264	0.383
ID2256774	2256774	45	0.582	235.431	30.737	0	1200.050	5	3.950	1	None	-10921639	54.983	39	0	153	72193	46.936	4.731	0.618	0.895
ID2255172	2255172	46	0.486	185.893	32.060	0	0.000	0	3.950	1	None	-10921639	51.706	40	0	161	67890	46.924	4.808	0.428	0.661
ID2248726	2248726	46	0.554	186.744	33.731	0	240.010	1	3.950	1	None	-10921639	59.542	73	0	157	78179	41.636	5.190	0.648	1.125
ID2252771	2252771	46	0.592	186.366	33.408	0	480.020	2	3.950	1	None	-10921639	61.353	72	0	197	80556	46.896	5.247	0.617	0.998
ID2251160	2251160	46	0.673	185.985	33.562	0	720.030	3	3.950	1	None	-10921639	66.099	71	0	192	86788	48.959	5.024	0.731	1.141
ID2254380	2254380	46	0.420	186.824	32.454	0	960.040	4	3.950	1	None	-10921639	43.373	43	0	129	56949	37.126	4.753	0.665	0.933
ID2256784	2256784	46	0.327	186.139	32.397	0	1200.050	5	3.950	1	None	-10921639	35.226	44	0	126	46252	31.719	4.670	0.548	0.786
ID2251961	2251961	46	0.241	185.811	32.552	0	1440.060	6	3.950	1	None	-10921639	30.752	13	0	163	40377	29.574	4.352	0.362	0.553
ID2247902	2247902	46	0.306	186.784	32.592	0	1680.070	7	3.950	1	None	-10921639	40.957	40	0	205	53776	37.345	4.655	0.447	0.677
ID2253552	2253552	46	0.383	187.449	31.583	0	1920.080	8	3.950	1	None	-10921639	44.791	39	0	123	58811	33.427	5.240	0.510	0.905
ID2248727	2248727	47	0.515	251.038	33.797	0	240.010	1	3.950	1	None	-10921639	57.403	32	0	255	75370	69.149	3.126	0.192	0.268
ID2252772	2252772	47	0.335	249.142	33.228	0	480.020	2	3.950	1	None	-10921639	59.409	58	0	187	78004	49.090	3.572	0.167	0.347
ID2255182	2255182	48	1.062	363.714	34.639	0	0.000	0	3.950	1	None	-10921639	144.159	145	0	255	189281	53.190	7.123	0.665	2.165
ID2248724	2248724	48	1.106	363.619	33.581	0	240.010	1	3.950	1	None	-10921639	138.305	144	0	255	181595	53.330	6.435	0.686	2.110
ID2252770	2252770	48	1.229	364.750	33.061	0	480.020	2	3.950	1	None	-10921639	136.743	146	0	255	179543	63.928	6.243	0.770	1.861
ID2251159	2251159	48	1.305	364.789	33.395	0	720.030	3	3.950	1	None	-10921639	143.156	153	0	255	187964	58.676	6.569	0.842	2.230
ID2254377	2254377	48	1.343	367.691	31.771	0	960.040	4	3.950	1	None	-10921639	156.748	162	6	255	205810	50.436	6.975	0.897	2.939
ID2256771	2256771	48	1.382	368.798	30.282	0	1200.050	5	3.950	1	None	-10921639	158.206	162	0	255	207725	55.238	6.958	0.904	2.720
ID2251952	2251952	48	1.529	368.649	30.428	0	1440.060	6	3.950	1	None	-10921639	143.729	163	0	255	188716	97.432	5.036	0.943	1.432
ID2247885	2247885	48	1.279	372.447	28.382	0	1680.070	7	3.950	1	None	-10921639	106.939	86	0	255	140411	100.670	4.747	0.962	1.041
ID2253537	2253537	48	1.216	375.063	26.781	0	1920.080	8	3.950	1	None	-10921639	101.701	56	0	255	133534	105.635	4.700	0.919	0.922
ID2250314	2250314	48	0.745	374.705	25.942	0	2160.090	9	3.950	1	None	-10921639	80.998	61	0	255	106350	78.331	5.079	0.886	0.971
ID2255929	2255929	48	0.509	371.061	24.711	0	2400.100	10	3.950	1	None	-10921639	49.389	0	0	255	64848	87.252	3.134	0.197	0.187
ID2249483	2249483	48	0.472	369.411	23.061	0	2640.110	11	3.950	1	None	-10921639	55.030	5	0	255	72255	80.442	2.649	0.108	0.133
ID2257546	2257546	48	0.819	370.833	22.084	0	2880.120	12	3.950	1	None	-10921639	72.059	24	0	255	94614	89.404	3.651	0.363	0.430
ID2259263	2259263	48	0.970	372.453	22.746	0	3120.130	13	3.950	1	None	-10921639	87.535	62	0	255	114933	88.919	4.541	0.507	0.662
ID2258405	2258405	48	0.853	370.842	25.238	0	3360.140	14	3.950	1	None	-10921639	75.174	53	0	255	98703	79.176	4.614	0.532	0.660
ID2262737	2262737	48	1.193	369.134	28.201	0	3600.150	15	3.950	1	None	-10921639	94.535	54	0	255	124125	100.908	4.661	0.691	0.766
ID2265332	2265332	48	1.175	369.414	28.565	0	3840.160	16	3.950	1	None	-10921639	92.201	59	0	255	121060	97.991	4.629	0.722	0.789
ID2264462	2264462	48	1.053	370.257	28.824	0	4080.170	17	3.950	1	None	-10921639	87.756	50	0	255	115223	95.249	4.649	0.552	0.655
ID2266211	2266211	48	1.150	368.009	28.939	0	4320.180	18	3.950	1	None	-10921639	93.200	56	0	255	122372	96.768	4.702	0.637	0.749
ID2261031	2261031	48	1.056	366.951	28.017	0	4560.190	19	3.950	1	None	-10921639	85.487	57	0	255	112245	90.996	4.712	0.620	0.719
ID2261883	2261883	48	1.125	368.674	28.476	0	4800.200	20	3.950	1	None	-10921639	87.238	51	0	255	114544	95.789	4.602	0.697	0.748
ID2260162	2260162	48	1.104	366.147	28.923	0	5040.210	21	3.950	1	None	-10921639	91.024	63	0	255	119515	86.691	4.673	0.710	0.872
ID2263619	2263619	48	1.081	366.468	30.170	0	5280.220	22	3.950	1	None	-10921639	90.090	61	0	255	118288	88.638	4.754	0.653	0.803
ID2267083	2267083	48	1.014	367.919	30.245	0	5520.230	23	3.950	1	None	-10921639	89.085	58	0	255	116969	92.687	4.569	0.487	0.629
ID2267971	2267971	48	1.082	369.607	31.444	0	5760.240	24	3.950	1	None	-10921639	92.713	60	0	255	121732	96.884	4.598	0.535	0.667
ID2268856	2268856	48	0.731	370.448	34.036	0	6000.250	25	3.950	1	None	-10921639	67.684	39	0	225	88869	70.441	4.640	0.460	0.605
ID2269711	2269711	48	0.895	371.138	34.561	0	6240.260	26	3.950	1	None	-10921639	78.707	63	0	255	103342	79.210	4.526	0.546	0.702
ID2271564	2271564	48	0.880	369.387	36.711	0	6480.270	27	3.950	1	None	-10921639	74.374	68	0	229	97653	70.928	4.734	0.703	0.866
ID2272481	2272481	48	0.949	369.340	35.816	0	6720.280	28	3.950	1	None	-10921639	81.464	53	0	255	106962	87.512	4.447	0.515	0.633
ID2270623	2270623	48	0.928	371.025	36.222	0	6960.290	29	3.950	1	None	-10921639	82.578	50	0	255	108425	89.209	4.409	0.433	0.559
ID2277161	2277161	48	0.965	369.532	36.319	0	7200.300	30	3.950	1	None	-10921639	84.073	62	0	255	110388	83.147	4.602	0.617	0.772
ID2273407	2273407	48	0.912	372.893	37.242	0	7440.310	31	3.950	1	None	-10921639	84.256	82	0	255	110628	74.442	4.767	0.611	0.859
ID2276242	2276242	48	0.732	370.675	38.941	0	7680.320	32	3.950	1	None	-10921639	69.011	55	0	223	90612	65.582	4.506	0.510	0.710
ID2274359	2274359	48	0.643	372.160	40.355	0	7920.330	33	3.950	1	None	-10921639	69.112	62	0	242	90744	63.102	4.626	0.376	0.599
ID2275326	2275326	48	0.460	371.295	42.671	0	8160.340	34	3.950	1	None	-10921639	55.808	47	0	215	73276	52.245	4.559	0.269	0.453
ID2278111	2278111	48	0.411	371.594	42.144	0	8400.350	35	3.950	1	None	-10921639	58.793	47	0	213	77195	56.027	4.526	0.155	0.282
ID2255175	2255175	49	1.189	133.626	32.830	0	0.000	0	3.950	1	None	-10921639	145.853	244	0	255	191505	119.579	4.583	0.492	0.805
ID2248725	2248725	49	1.238	134.970	33.746	0	240.010	1	3.950	1	None	-10921639	158.308	255	0	255	207859	115.989	4.802	0.449	0.846
ID2252768	2252768	49	1.085	134.217	32.676	0	480.020	2	3.950	1	None	-10921639	152.575	255	0	255	200331	117.984	4.676	0.332	0.644
ID2251151	2251151	49	1.077	132.692	31.513	0	720.030	3	3.950	1	None	-10921639	152.049	236	0	255	199640	115.542	4.615	0.350	0.683
ID2254369	2254369	49	1.090	133.243	30.575	0	960.040	4	3.950	1	None	-10921639	160.559	252	0	255	210814	112.671	4.865	0.334	0.713
ID2256779	2256779	49	1.211	132.355	31.365	0	1200.050	5	3.950	1	None	-10921639	168.177	254	0	255	220816	106.984	4.950	0.410	0.914
ID2251959	2251959	49	1.038	130.049	32.346	0	1440.060	6	3.950	1	None	-10921639	162.804	255	0	255	213761	112.439	4.827	0.299	0.667
ID2247895	2247895	49	1.082	130.183	31.572	0	1680.070	7	3.950	1	None	-10921639	171.738	245	0	255	225492	105.554	4.930	0.322	0.792
ID2253548	2253548	49	1.159	132.429	30.808	0	1920.080	8	3.950	1	None	-10921639	182.558	255	0	255	239699	100.683	5.060	0.364	0.967
ID2250325	2250325	49	1.136	133.559	30.021	0	2160.090	9	3.950	1	None	-10921639	175.581	255	0	255	230538	106.064	5.001	0.324	0.811
ID2255941	2255941	49	1.172	135.113	28.993	0	2400.100	10	3.950	1	None	-10921639	180.892	255	0	255	237511	101.706	4.889	0.370	0.961
ID2249498	2249498	49	1.077	134.689	28.194	0	2640.110	11	3.950	1	None	-10921639	163.216	241	0	255	214303	109.300	4.828	0.320	0.724
ID2257572	2257572	49	1.104	136.267	28.977	0	2880.120	12	3.950	1	None	-10921639	166.421	236	0	255	218511	107.073	4.964	0.321	0.756
ID2259286	2259286	49	0.861	137.110	29.538	0	3120.130	13	3.950	1	None	-10921639	135.636	167	0	255	178090	118.511	4.336	0.199	0.380
ID2258418	2258418	49	1.027	134.846	29.483	0	3360.140	14	3.950	1	None	-10921639	155.691	252	0	255	204422	114.455	4.660	0.304	0.634
ID2262741	2262741	49	1.381	134.844	29.682	0	3600.150	15	3.950	1	None	-10921639	197.145	255	0	255	258852	94.148	6.131	0.500	1.395
ID2265336	2265336	49	1.199	134.271	29.058	0	3840.160	16	3.950	1	None	-10921639	176.174	255	0	255	231316	110.124	5.191	0.393	0.902
ID2264459	2264459	49	1.152	132.713	28.250	0	4080.170	17	3.950	1	None	-10921639	177.289	255	0	255	232781	102.305	4.898	0.391	0.975
ID2266207	2266207	49	1.113	131.500	27.755	0	4320.180	18	3.950	1	None	-10921639	196.076	245	0	255	257448	85.695	6.207	0.360	1.211
ID2261024	2261024	49	1.306	130.001	26.673	0	4560.190	19	3.950	1	None	-10921639	224.753	255	0	255	295101	64.937	7.442	0.463	2.192
ID2261872	2261872	49	1.222	132.601	26.317	0	4800.200	20	3.950	1	None	-10921639	223.136	255	0	255	292978	64.459	7.033	0.386	1.929
ID2260144	2260144	49	1.336	133.418	24.761	0	5040.210	21	3.950	1	None	-10921639	234.700	255	0	255	308161	44.509	7.645	0.472	3.380
ID2263602	2263602	49	1.311	134.624	24.751	0	5280.220	22	3.950	1	None	-10921639	240.467	255	100	255	315733	28.825	7.967	0.467	5.315
ID2267053	2267053	49	1.171	135.634	22.795	0	5520.230	23	3.950	1	None	-10921639	216.408	255	0	255	284144	62.369	6.479	0.363	1.850
ID2267933	2267933	49	1.279	137.686	22.139	0	5760.240	24	3.950	1	None	-10921639	209.692	255	0	255	275326	75.944	6.418	0.424	1.643
ID2268808	2268808	49	1.382	137.994	21.509	0	6000.250	25	3.950	1	None	-10921639	214.759	255	0	255	281978	63.527	6.813	0.525	2.327
ID2269665	2269665	49	1.225	136.305	22.356	0	6240.260	26	3.950	1	None	-10921639	182.829	232	0	255	240055	88.552	5.025	0.421	1.223
ID2271514	2271514	49	0.935	136.538	25.701	0	6480.270	27	3.950	1	None	-10921639	158.147	179	0	255	207647	93.523	4.909	0.299	0.779
ID2272450	2272450	49	0.875	136.723	28.042	0	6720.280	28	3.950	1	None	-10921639	176.586	190	0	255	231858	74.327	6.257	0.306	1.112
ID2270592	2270592	49	1.113	141.341	28.490	0	6960.290	29	3.950	1	None	-10921639	154.720	173	0	255	203147	94.201	4.987	0.345	0.843
ID2277141	2277141	49	1.283	138.578	30.678	0	7200.300	30	3.950	1	None	-10921639	187.698	243	0	255	246447	88.244	6.047	0.459	1.338
ID2273393	2273393	49	1.041	143.546	33.404	0	7440.310	31	3.950	1	None	-10921639	166.097	197	0	255	218086	90.004	5.102	0.409	1.071
ID2276229	2276229	49	1.457	141.070	35.773	0	7680.320	32	3.950	1	None	-10921639	195.071	255	0	255	256128	91.710	5.967	0.582	1.566
ID2274343	2274343	49	1.421	141.642	36.836	0	7920.330	33	3.950	1	None	-10921639	203.665	255	0	255	267412	85.704	5.787	0.548	1.683
ID2275296	2275296	49	1.464	140.472	36.040	0	8160.340	34	3.950	1	None	-10921639	194.874	255	0	255	255870	95.433	6.212	0.581	1.501
ID2278082	2278082	49	1.286	140.922	36.706	0	8400.350	35	3.950	1	None	-10921639	173.525	255	0	255	227838	107.859	5.358	0.469	1.027
ID2279037	2279037	49	1.414	142.347	37.780	0	8640.360	36	3.950	1	None	-10921639	180.936	251	0	255	237569	95.533	6.102	0.530	1.313
ID2279997	2279997	49	1.545	142.069	37.803	0	8880.370	37	3.950	1	None	-10921639	188.462	255	0	255	247451	99.724	6.269	0.670	1.517
ID2281942	2281942	49	1.398	141.986	38.643	0	9120.380	38	3.950	1	None	-10921639	190.351	255	0	255	249931	99.758	6.033	0.528	1.319
ID2280963	2280963	49	1.353	144.120	39.132	0	9360.390	39	3.950	1	None	-10921639	194.569	255	0	255	255469	94.934	6.042	0.508	1.381
ID2282888	2282888	49	1.314	140.964	39.511	0	9600.400	40	3.950	1	None	-10921639	192.121	255	0	255	252255	99.177	5.408	0.469	1.237
ID2285850	2285850	49	1.437	143.657	38.958	0	9840.410	41	3.950	1	None	-10921639	160.515	232	0	255	210756	108.115	5.242	0.670	1.191
ID2284871	2284871	49	1.276	144.657	37.879	0	10080.420	42	3.950	1	None	-10921639	142.372	176	0	255	186934	112.820	4.855	0.608	0.954
ID2286810	2286810	49	1.297	145.273	37.139	0	10320.430	43	3.950	1	None	-10921639	140.023	166	0	255	183850	115.491	4.777	0.701	0.999
ID2287808	2287808	49	1.253	145.794	38.784	0	10560.440	44	3.950	1	None	-10921639	126.864	133	0	255	166573	116.547	4.784	0.758	0.938
ID2283880	2283880	49	0.789	149.883	40.500	0	10800.450	45	3.950	1	None	-10921639	102.439	26	0	255	134502	113.438	4.430	0.323	0.441
ID2289840	2289840	49	0.765	149.576	41.302	0	11040.460	46	3.950	1	None	-10921639	95.324	11	0	255	125161	111.186	3.147	0.276	0.371
ID2288818	2288818	49	0.850	147.109	41.623	0	11280.470	47	3.950	1	None	-10921639	95.719	0	0	255	125679	115.332	4.296	0.158	0.227
ID2290856	2290856	49	1.140	147.731	42.795	0	11520.480	48	3.950	1	None	-10921639	126.179	128	0	255	165673	116.846	4.723	0.372	0.586
ID2291858	2291858	49	1.068	148.679	44.760	0	11760.490	49	3.950	1	None	-10921639	122.045	118	0	255	160245	111.018	4.677	0.322	0.535
ID2292886	2292886	49	0.848	141.482	47.228	0	12000.500	50	3.950	1	None	-10921639	107.442	70	0	255	141071	109.476	3.310	0.428	0.588
ID2293882	2293882	49	0.329	140.926	44.534	0	12240.510	51	3.950	1	None	-10921639	42.611	6	0	255	55948	65.495	2.530	-0.001	-0.002
ID2255183	2255183	50	0.889	396.364	34.746	0	0.000	0	3.950	1	None	-10921639	60.947	0	0	255	80023	95.570	3.155	0.727	0.537
ID2248730	2248730	50	1.183	395.683	35.413	0	240.010	1	3.950	1	None	-10921639	77.750	0	0	255	102086	108.182	4.391	0.908	0.684
ID2252777	2252777	50	1.485	393.658	35.513	0	480.020	2	3.950	1	None	-10921639	108.736	75	0	255	142770	110.755	4.724	0.941	0.952
ID2251167	2251167	50	1.467	392.592	35.416	0	720.030	3	3.950	1	None	-10921639	110.551	83	0	255	145153	109.618	4.778	0.887	0.948
ID2254387	2254387	50	1.406	395.144	34.528	0	960.040	4	3.950	1	None	-10921639	116.707	88	0	255	153236	106.767	4.826	0.761	0.945
ID2256789	2256789	50	1.261	396.092	33.920	0	1200.050	5	3.950	1	None	-10921639	118.147	109	0	255	155127	105.052	4.735	0.535	0.784
ID2251963	2251963	50	1.214	396.276	32.649	0	1440.060	6	3.950	1	None	-10921639	115.478	95	0	255	151622	105.635	4.745	0.493	0.722
ID2247905	2247905	50	0.984	395.665	33.318	0	1680.070	7	3.950	1	None	-10921639	102.344	81	0	255	134378	96.466	4.676	0.359	0.560
ID2253563	2253563	50	1.100	397.906	34.597	0	1920.080	8	3.950	1	None	-10921639	104.962	86	0	255	137815	96.532	4.716	0.488	0.713
ID2250335	2250335	50	1.206	395.056	31.837	0	2160.090	9	3.950	1	None	-10921639	104.369	79	0	255	137036	105.300	4.696	0.544	0.699
ID2255951	2255951	50	1.417	396.080	31.625	0	2400.100	10	3.950	1	None	-10921639	112.677	89	0	255	147945	108.377	4.881	0.820	0.937
ID2249515	2249515	50	1.403	395.062	32.185	0	2640.110	11	3.950	1	None	-10921639	114.024	100	0	255	149713	96.553	4.842	0.913	1.127
ID2257582	2257582	50	1.382	395.883	31.379	0	2880.120	12	3.950	1	None	-10921639	116.764	123	0	255	153311	103.072	4.961	0.747	0.968
ID2259289	2259289	50	1.472	396.656	30.644	0	3120.130	13	3.950	1	None	-10921639	131.109	147	0	255	172146	102.234	5.061	0.747	1.096
ID2258419	2258419	50	1.342	394.390	29.831	0	3360.140	14	3.950	1	None	-10921639	114.080	121	0	255	149787	93.278	4.869	0.831	1.110
ID2262743	2262743	50	1.326	393.817	30.326	0	3600.150	15	3.950	1	None	-10921639	124.040	140	0	255	162865	94.265	4.964	0.722	1.103
ID2265345	2265345	50	1.303	395.224	31.931	0	3840.160	16	3.950	1	None	-10921639	124.315	124	0	255	163226	106.174	4.895	0.543	0.824
ID2264474	2264474	50	1.349	394.952	31.759	0	4080.170	17	3.950	1	None	-10921639	122.994	118	0	255	161491	104.027	4.934	0.629	0.913
ID2266220	2266220	50	1.414	394.947	31.202	0	4320.180	18	3.950	1	None	-10921639	130.238	150	0	255	171003	96.272	5.117	0.775	1.182
ID2261044	2261044	50	1.203	394.970	31.790	0	4560.190	19	3.950	1	None	-10921639	120.944	141	0	255	158799	87.017	5.139	0.642	1.087
ID2261903	2261903	50	1.334	396.823	33.166	0	4800.200	20	3.950	1	None	-10921639	127.340	145	0	255	167197	89.044	4.965	0.739	1.216
ID2260181	2260181	50	1.471	394.937	33.025	0	5040.210	21	3.950	1	None	-10921639	130.468	156	0	255	171304	96.402	5.106	0.854	1.247
ID2263635	2263635	50	1.404	395.144	33.668	0	5280.220	22	3.950	1	None	-10921639	126.388	127	0	255	165947	93.228	5.170	0.841	1.239
ID2267094	2267094	50	1.275	393.920	32.768	0	5520.230	23	3.950	1	None	-10921639	111.470	94	0	255	146360	98.318	4.896	0.697	0.931
ID2267977	2267977	50	1.311	395.651	32.730	0	5760.240	24	3.950	1	None	-10921639	115.793	118	0	255	152036	93.097	4.888	0.769	1.081
ID2268858	2268858	50	1.171	396.660	34.116	0	6000.250	25	3.950	1	None	-10921639	104.545	93	0	255	137268	87.103	4.856	0.692	0.981
ID2269727	2269727	50	1.195	395.332	36.822	0	6240.260	26	3.950	1	None	-10921639	111.005	116	0	255	145749	91.408	4.952	0.636	0.944
ID2271577	2271577	50	1.112	393.764	40.346	0	6480.270	27	3.950	1	None	-10921639	112.481	117	0	255	147688	94.089	4.876	0.507	0.804
ID2272503	2272503	50	0.994	392.256	40.918	0	6720.280	28	3.950	1	None	-10921639	101.708	113	0	255	133542	87.096	4.816	0.464	0.740
ID2270641	2270641	50	1.101	393.727	40.841	0	6960.290	29	3.950	1	None	-10921639	105.115	112	0	255	138016	91.157	4.746	0.555	0.823
ID2277176	2277176	50	1.088	391.702	39.646	0	7200.300	30	3.950	1	None	-10921639	107.439	118	0	255	141067	85.680	4.834	0.607	0.947
ID2273425	2273425	50	1.201	396.790	40.439	0	7440.310	31	3.950	1	None	-10921639	112.582	115	0	255	147820	91.003	4.864	0.660	0.984
ID2276252	2276252	50	1.249	395.327	40.278	0	7680.320	32	3.950	1	None	-10921639	116.653	123	0	255	153166	84.307	4.978	0.759	1.194
ID2274364	2274364	50	1.291	396.387	40.635	0	7920.330	33	3.950	1	None	-10921639	118.947	123	0	255	156178	84.504	5.100	0.812	1.262
ID2275319	2275319	50	1.101	393.972	40.994	0	8160.340	34	3.950	1	None	-10921639	111.776	118	0	255	146762	81.558	4.988	0.617	1.046
ID2278106	2278106	50	1.147	393.218	41.475	0	8400.350	35	3.950	1	None	-10921639	113.724	119	0	255	149319	88.477	4.872	0.604	0.968
ID2279057	2279057	50	1.191	393.296	41.521	0	8640.360	36	3.950	1	None	-10921639	119.191	122	0	255	156498	86.481	4.918	0.662	1.098
ID2280019	2280019	50	0.941	391.412	42.405	0	8880.370	37	3.950	1	None	-10921639	100.340	114	0	242	131746	72.749	4.892	0.565	0.995
ID2281972	2281972	50	0.861	390.954	44.600	0	9120.380	38	3.950	1	None	-10921639	102.337	111	0	255	134369	76.634	4.917	0.404	0.768
ID2280989	2280989	50	0.837	391.761	45.005	0	9360.390	39	3.950	1	None	-10921639	92.676	85	0	255	121683	82.327	4.693	0.339	0.570
ID2282914	2282914	50	0.945	391.390	45.217	0	9600.400	40	3.950	1	None	-10921639	98.130	95	0	255	128845	87.557	4.789	0.432	0.677
ID2285876	2285876	50	1.082	390.673	44.536	0	9840.410	41	3.950	1	None	-10921639	107.968	102	0	255	141762	91.762	4.763	0.506	0.790
ID2284902	2284902	50	0.958	388.061	45.201	0	10080.420	42	3.950	1	None	-10921639	106.018	94	0	255	139201	89.877	4.641	0.376	0.645
ID2286847	2286847	50	0.863	387.166	44.774	0	10320.430	43	3.950	1	None	-10921639	97.676	85	0	255	128248	97.422	4.587	0.236	0.383
ID2287836	2287836	50	0.751	385.253	44.805	0	10560.440	44	3.950	1	None	-10921639	91.808	89	0	255	120544	81.970	4.621	0.242	0.436
ID2283897	2283897	50	0.930	386.144	43.498	0	10800.450	45	3.950	1	None	-10921639	98.875	98	0	255	129823	84.913	4.635	0.474	0.749
ID2289858	2289858	50	1.140	386.715	44.314	0	11040.460	46	3.950	1	None	-10921639	131.532	144	0	255	172702	80.954	5.121	0.638	1.265
ID2288837	2288837	50	0.918	382.929	44.933	0	11280.470	47	3.950	1	None	-10921639	110.769	111	0	255	145440	94.982	4.691	0.278	0.507
ID2290867	2290867	50	0.932	379.591	45.882	0	11520.480	48	3.950	1	None	-10921639	107.515	95	0	255	141167	96.661	4.689	0.270	0.473
ID2291867	2291867	50	0.977	380.782	46.402	0	11760.490	49	3.950	1	None	-10921639	96.302	84	0	255	126445	90.172	4.746	0.456	0.669
ID2292889	2292889	50	1.221	381.099	47.680	0	12000.500	50	3.950	1	None	-10921639	120.207	116	0	255	157832	93.802	5.020	0.612	0.973
ID2293897	2293897	50	1.099	380.576	48.038	0	12240.510	51	3.950	1	None	-10921639	109.744	116	0	255	144094	95.223	4.774	0.532	0.800
ID2294856	2294856	50	1.064	379.831	48.346	0	12480.520	52	3.950	1	None	-10921639	103.423	119	0	255	135795	86.920	4.825	0.549	0.844
ID2295590	2295590	50	1.041	379.006	47.897	0	12720.530	53	3.950	1	None	-10921639	112.354	115	0	255	147521	95.440	4.884	0.395	0.667
ID2296655	2296655	50	0.823	377.053	48.999	0	12960.540	54	3.950	1	None	-10921639	99.487	107	0	255	130626	83.128	4.788	0.288	0.535
ID2297721	2297721	50	1.146	377.741	51.621	0	13200.550	55	3.950	1	None	-10921639	121.934	136	0	255	160099	92.946	4.820	0.479	0.850
ID2298779	2298779	50	1.137	376.840	52.938	0	13440.560	56	3.950	1	None	-10921639	118.166	115	0	255	155152	97.269	4.924	0.483	0.791
ID2299860	2299860	50	1.136	376.159	53.957	0	13680.570	57	3.950	1	None	-10921639	118.932	103	0	255	156158	102.302	4.677	0.424	0.693
ID2302091	2302091	50	1.123	375.714	55.641	0	13920.580	58	3.950	1	None	-10921639	120.365	106	0	255	158039	91.390	4.777	0.470	0.842
ID2303202	2303202	50	1.132	375.553	57.955	0	14160.590	59	3.950	1	None	-10921639	116.008	116	0	255	152319	88.672	4.962	0.562	0.942
ID2300985	2300985	50	1.005	372.476	60.700	0	14400.600	60	3.950	1	None	-10921639	106.899	106	0	255	140358	86.889	4.666	0.425	0.734
ID2304313	2304313	50	0.923	370.132	62.378	0	14640.610	61	3.950	1	None	-10921639	100.514	73	0	255	131975	98.978	4.539	0.291	0.458
ID2306605	2306605	50	0.790	368.466	62.110	0	14880.620	62	3.950	1	None	-10921639	90.393	34	0	255	118686	100.546	4.383	0.211	0.313
ID2307745	2307745	50	0.377	365.681	62.595	0	15120.630	63	3.950	1	None	-10921639	80.540	65	0	255	105749	82.307	2.849	0.060	0.111
ID2305451	2305451	50	0.711	364.593	62.913	0	15360.640	64	3.950	1	None	-10921639	104.489	100	0	255	137194	88.597	4.607	0.298	0.541
ID2308870	2308870	50	0.733	363.106	61.105	0	15600.650	65	3.950	1	None	-10921639	95.623	84	0	255	125553	83.369	4.851	0.404	0.660
ID2315977	2315977	50	0.721	363.277	60.832	0	15840.660	66	3.950	1	None	-10921639	94.797	86	0	255	124469	77.197	5.012	0.474	0.789
ID2312435	2312435	50	0.746	363.812	62.235	0	16080.670	67	3.950	1	None	-10921639	100.183	105	0	255	131540	81.780	4.501	0.310	0.579
ID2255181	2255181	51	1.177	212.431	34.660	0	0.000	0	3.950	1	None	-10921639	104.682	93	0	255	137447	94.404	4.714	0.765	0.961
ID2248731	2248731	51	1.049	212.361	35.481	0	240.010	1	3.950	1	None	-10921639	98.740	92	0	255	129645	87.311	4.588	0.687	0.921
ID2252778	2252778	51	0.964	212.756	35.849	0	480.020	2	3.950	1	None	-10921639	93.067	93	0	255	122197	80.139	4.693	0.678	0.938
ID2251168	2251168	51	1.039	210.642	36.441	0	720.030	3	3.950	1	None	-10921639	103.738	91	0	255	136208	76.456	4.748	0.670	1.088
ID2254392	2254392	51	1.206	212.752	35.740	0	960.040	4	3.950	1	None	-10921639	104.998	95	0	255	137863	85.113	4.706	0.774	1.076
ID2256793	2256793	51	0.825	211.562	34.650	0	1200.050	5	3.950	1	None	-10921639	71.981	59	0	255	94511	67.585	4.618	0.603	0.801
ID2251965	2251965	51	0.730	212.028	33.722	0	1440.060	6	3.950	1	None	-10921639	63.664	37	0	228	83591	61.671	4.476	0.569	0.749
ID2247903	2247903	51	0.993	213.139	32.960	0	1680.070	7	3.950	1	None	-10921639	80.494	55	0	255	105688	86.538	4.477	0.591	0.691
ID2253556	2253556	51	0.834	213.393	32.039	0	1920.080	8	3.950	1	None	-10921639	75.972	61	0	255	99751	73.415	3.618	0.504	0.693
ID2250333	2250333	51	0.506	213.661	31.594	0	2160.090	9	3.950	1	None	-10921639	58.665	60	0	222	77027	50.129	4.362	0.358	0.617
ID2255954	2255954	51	0.336	217.242	32.277	0	2400.100	10	3.950	1	None	-10921639	46.422	35	0	153	60952	35.750	4.628	0.368	0.698
ID2249509	2249509	51	0.305	216.585	31.878	0	2640.110	11	3.950	1	None	-10921639	42.784	38	0	119	56176	32.795	4.614	0.322	0.636
ID2257586	2257586	51	0.378	216.138	32.256	0	2880.120	12	3.950	1	None	-10921639	50.116	41	0	153	65802	35.849	4.740	0.406	0.807
ID2259296	2259296	51	0.378	218.989	32.355	0	3120.130	13	3.950	1	None	-10921639	39.995	39	0	159	52513	35.700	4.685	0.445	0.690
ID2258425	2258425	51	0.340	217.129	32.009	0	3360.140	14	3.950	1	None	-10921639	34.960	42	0	125	45903	32.190	4.064	0.475	0.700
ID2262749	2262749	51	0.240	216.138	31.420	0	3600.150	15	3.950	1	None	-10921639	31.375	41	0	88	41196	25.257	4.672	0.301	0.575
ID2265346	2265346	51	0.493	215.021	32.033	0	3840.160	16	3.950	1	None	-10921639	50.985	43	0	155	66943	37.801	4.939	0.658	1.070
ID2264477	2264477	51	0.597	214.335	33.135	0	4080.170	17	3.950	1	None	-10921639	61.596	71	0	154	80876	42.029	4.698	0.722	1.229
ID2266228	2266228	51	0.922	211.888	33.394	0	4320.180	18	3.950	1	None	-10921639	81.434	66	0	255	106923	70.856	4.772	0.780	1.007
ID2261046	2261046	51	1.027	211.225	32.590	0	4560.190	19	3.950	1	None	-10921639	87.950	61	0	255	115478	84.006	4.618	0.730	0.884
ID2261899	2261899	51	0.921	213.416	32.292	0	4800.200	20	3.950	1	None	-10921639	82.006	66	0	255	107674	74.155	4.611	0.662	0.881
ID2260176	2260176	51	0.370	214.005	31.906	0	5040.210	21	3.950	1	None	-10921639	44.221	39	0	161	58062	38.889	4.624	0.360	0.602
ID2263629	2263629	51	0.531	216.320	32.512	0	5280.220	22	3.950	1	None	-10921639	50.723	37	0	160	66599	48.425	4.636	0.547	0.741
ID2255184	2255184	52	0.518	271.657	34.981	0	0.000	0	3.950	1	None	-10921639	72.622	69	0	223	95353	67.837	3.398	0.285	0.475
ID2248728	2248728	52	0.596	273.283	34.634	0	240.010	1	3.950	1	None	-10921639	67.674	46	0	255	88856	70.390	3.235	0.370	0.520
ID2252779	2252779	52	0.911	266.771	36.023	0	480.020	2	3.950	1	None	-10921639	77.875	60	0	255	102250	75.072	4.526	0.753	0.891
ID2251162	2251162	52	0.983	263.475	33.651	0	720.030	3	3.950	1	None	-10921639	84.499	63	0	255	110947	74.864	4.669	0.763	0.977
ID2254378	2254378	52	1.064	264.624	31.911	0	960.040	4	3.950	1	None	-10921639	88.294	54	0	255	115930	92.853	4.377	0.705	0.786
ID2256786	2256786	52	1.068	263.628	32.898	0	1200.050	5	3.950	1	None	-10921639	87.574	56	0	255	114985	90.068	4.543	0.760	0.840
ID2251960	2251960	52	0.871	263.293	32.249	0	1440.060	6	3.950	1	None	-10921639	76.566	59	0	255	100531	75.614	3.146	0.752	0.869
ID2247899	2247899	52	1.006	263.253	31.883	0	1680.070	7	3.950	1	None	-10921639	87.506	64	0	255	114895	87.515	3.353	0.787	0.881
ID2253557	2253557	52	1.066	263.633	32.118	0	1920.080	8	3.950	1	None	-10921639	103.700	95	0	255	136158	93.877	4.684	0.691	0.903
ID2250327	2250327	52	1.040	260.535	30.336	0	2160.090	9	3.950	1	None	-10921639	95.273	78	0	255	125094	99.278	4.415	0.464	0.608
ID2255949	2255949	52	1.059	261.919	31.321	0	2400.100	10	3.950	1	None	-10921639	92.912	47	0	255	121993	99.228	4.428	0.476	0.604
ID2249510	2249510	52	0.849	262.873	31.975	0	2640.110	11	3.950	1	None	-10921639	74.517	54	0	255	97841	79.486	4.480	0.544	0.661
ID2257593	2257593	52	0.889	263.958	34.235	0	2880.120	12	3.950	1	None	-10921639	88.209	53	0	255	115818	90.076	4.596	0.476	0.632
ID2259309	2259309	52	0.859	265.409	34.917	0	3120.130	13	3.950	1	None	-10921639	86.276	41	0	255	113281	96.162	3.357	0.312	0.427
ID2258430	2258430	52	0.759	264.537	32.639	0	3360.140	14	3.950	1	None	-10921639	79.379	48	0	255	104224	82.925	3.187	0.271	0.408
ID2262757	2262757	52	0.758	264.952	33.093	0	3600.150	15	3.950	1	None	-10921639	86.467	87	0	245	113531	70.727	4.695	0.461	0.772
ID2265357	2265357	52	0.669	266.557	34.118	0	3840.160	16	3.950	1	None	-10921639	83.765	75	0	249	109984	60.421	4.733	0.414	0.812
ID2264490	2264490	52	0.572	269.652	36.131	0	4080.170	17	3.950	1	None	-10921639	70.714	51	0	251	92848	63.750	4.546	0.306	0.520
ID2266246	2266246	52	0.497	270.621	37.792	0	4320.180	18	3.950	1	None	-10921639	57.837	17	0	216	75940	62.948	3.468	0.245	0.361
ID2261069	2261069	52	0.479	272.167	38.184	0	4560.190	19	3.950	1	None	-10921639	67.271	52	0	253	88327	64.036	3.174	0.257	0.430
ID2261953	2261953	52	0.648	268.831	45.347	0	4800.200	20	3.950	1	None	-10921639	80.807	77	0	238	106100	69.781	4.447	0.269	0.491
ID2260235	2260235	52	0.682	267.027	46.025	0	5040.210	21	3.950	1	None	-10921639	85.781	83	0	241	112630	71.351	4.554	0.282	0.529
ID2255176	2255176	53	1.253	143.939	33.703	0	0.000	0	3.950	1	None	-10921639	158.567	222	0	255	208199	107.243	5.015	0.412	0.863
ID2248729	2248729	53	1.178	144.861	35.196	0	240.010	1	3.950	1	None	-10921639	156.104	212	0	255	204964	107.881	4.762	0.380	0.796
ID2252773	2252773	53	1.310	144.488	33.969	0	480.020	2	3.950	1	None	-10921639	173.372	255	0	255	227638	104.358	5.524	0.495	1.100
ID2251161	2251161	53	1.518	142.949	33.745	0	720.030	3	3.950	1	None	-10921639	189.023	255	0	255	248187	96.235	6.742	0.658	1.559
ID2254382	2254382	53	1.494	143.247	33.127	0	960.040	4	3.950	1	None	-10921639	195.657	255	0	255	256897	93.035	7.465	0.682	1.705
ID2256785	2256785	53	1.218	141.205	32.857	0	1200.050	5	3.950	1	None	-10921639	173.542	255	0	255	227861	103.441	6.940	0.511	1.135
ID2251957	2251957	53	1.267	140.538	32.155	0	1440.060	6	3.950	1	None	-10921639	161.721	252	0	255	212340	112.347	4.967	0.483	0.937
ID2247898	2247898	53	1.339	140.507	31.874	0	1680.070	7	3.950	1	None	-10921639	155.867	216	0	255	204653	110.919	5.265	0.479	0.910
ID2253550	2253550	53	1.096	141.894	31.346	0	1920.080	8	3.950	1	None	-10921639	133.906	152	0	255	175819	112.913	4.853	0.293	0.537
ID2255188	2255188	54	0.671	495.753	36.554	0	0.000	0	3.950	1	None	-10921639	84.308	86	0	255	110697	55.620	4.908	0.509	1.023
ID2248734	2248734	54	0.618	495.463	35.941	0	240.010	1	3.950	1	None	-10921639	76.283	67	0	226	100160	49.246	4.836	0.525	1.067
ID2252776	2252776	54	0.515	495.995	34.917	0	480.020	2	3.950	1	None	-10921639	67.548	65	0	189	88690	41.200	5.245	0.528	1.133
ID2251166	2251166	54	0.619	494.928	34.928	0	720.030	3	3.950	1	None	-10921639	80.312	88	0	222	105450	49.408	4.878	0.528	1.124
ID2254389	2254389	54	0.495	496.205	34.919	0	960.040	4	3.950	1	None	-10921639	76.339	65	0	189	100233	44.160	5.601	0.499	1.150
ID2256801	2256801	54	0.561	497.075	36.400	0	1200.050	5	3.950	1	None	-10921639	78.220	90	0	187	102703	43.353	5.151	0.526	1.243
ID2251973	2251973	54	0.543	495.083	35.812	0	1440.060	6	3.950	1	None	-10921639	76.347	73	0	193	100244	46.286	5.687	0.543	1.161
ID2247911	2247911	54	0.490	495.014	34.861	0	1680.070	7	3.950	1	None	-10921639	68.227	64	0	190	89582	44.487	14.161	0.486	1.004
ID2253565	2253565	54	0.486	495.915	35.308	0	1920.080	8	3.950	1	None	-10921639	65.721	66	0	153	86292	42.784	15.010	0.463	0.972
ID2250344	2250344	54	0.421	495.011	34.370	0	2160.090	9	3.950	1	None	-10921639	54.714	66	0	194	71839	35.075	4.530	0.474	1.003
ID2255968	2255968	54	0.348	496.427	35.757	0	2400.100	10	3.950	1	None	-10921639	52.360	67	0	155	68749	30.930	5.289	0.414	0.991
ID2249531	2249531	54	0.244	497.641	37.062	0	2640.110	11	3.950	1	None	-10921639	42.843	44	0	94	56253	20.622	7.226	0.477	1.342
ID2257604	2257604	54	0.315	496.263	36.403	0	2880.120	12	3.950	1	None	-10921639	45.231	42	0	124	59388	28.580	5.192	0.472	1.014
ID2259319	2259319	54	0.346	497.547	38.107	0	3120.130	13	3.950	1	None	-10921639	47.157	44	0	125	61917	28.295	5.103	0.500	1.111
ID2258454	2258454	54	0.310	496.363	38.212	0	3360.140	14	3.950	1	None	-10921639	41.156	42	0	127	54038	28.752	4.753	0.540	1.004
ID2262780	2262780	54	0.356	497.175	38.618	0	3600.150	15	3.950	1	None	-10921639	45.257	42	0	127	59423	29.154	4.808	0.519	1.060
ID2265375	2265375	54	0.470	497.438	38.739	0	3840.160	16	3.950	1	None	-10921639	58.923	69	0	163	77366	34.874	4.976	0.563	1.217
ID2264504	2264504	54	0.459	497.153	39.354	0	4080.170	17	3.950	1	None	-10921639	54.171	44	0	160	71127	37.079	4.521	0.577	1.070
ID2266252	2266252	54	0.620	495.525	39.210	0	4320.180	18	3.950	1	None	-10921639	68.507	65	0	233	89950	49.306	4.836	0.588	1.029
ID2261073	2261073	54	0.585	495.216	39.431	0	4560.190	19	3.950	1	None	-10921639	69.883	67	0	191	91757	47.260	4.883	0.573	1.077
ID2261926	2261926	54	0.598	495.949	39.437	0	4800.200	20	3.950	1	None	-10921639	74.097	68	0	188	97290	44.087	4.795	0.574	1.225
ID2260210	2260210	54	0.693	494.200	40.407	0	5040.210	21	3.950	1	None	-10921639	85.652	88	0	216	112461	49.398	4.881	0.560	1.245
ID2263668	2263668	54	0.774	494.306	42.052	0	5280.220	22	3.950	1	None	-10921639	89.530	89	0	252	117553	59.536	4.715	0.542	1.057
ID2267133	2267133	54	0.834	493.026	42.843	0	5520.230	23	3.950	1	None	-10921639	103.920	109	0	255	136447	62.584	4.773	0.529	1.149
ID2268021	2268021	54	0.687	493.860	43.395	0	5760.240	24	3.950	1	None	-10921639	108.967	110	0	255	143074	55.237	13.806	0.390	1.107
ID2268915	2268915	54	0.593	495.606	49.026	0	6000.250	25	3.950	1	None	-10921639	97.056	104	0	255	127435	50.753	5.778	0.410	1.112
ID2269766	2269766	54	0.750	492.090	48.348	0	6240.260	26	3.950	1	None	-10921639	133.011	134	0	255	174643	54.051	15.010	0.343	1.258
ID2271628	2271628	54	0.624	494.289	52.689	0	6480.270	27	3.950	1	None	-10921639	107.472	116	0	255	141111	56.892	4.673	0.309	0.892
ID2272571	2272571	54	0.660	492.555	54.430	0	6720.280	28	3.950	1	None	-10921639	99.699	101	0	255	130905	63.802	3.177	0.283	0.689
ID2270709	2270709	54	0.867	493.394	54.916	0	6960.290	29	3.950	1	None	-10921639	117.909	110	0	255	154814	80.231	4.631	0.296	0.672
ID2277249	2277249	54	0.645	490.186	56.063	0	7200.300	30	3.950	1	None	-10921639	91.989	80	0	255	120782	76.915	3.324	0.157	0.324
ID2273497	2273497	54	0.648	492.401	58.255	0	7440.310	31	3.950	1	None	-10921639	81.795	54	0	255	107397	83.329	3.304	0.138	0.237
ID2276318	2276318	54	0.793	489.903	57.966	0	7680.320	32	3.950	1	None	-10921639	94.401	63	0	255	123948	96.625	4.059	0.178	0.295
ID2274445	2274445	54	0.961	489.231	58.724	0	7920.330	33	3.950	1	None	-10921639	115.678	80	0	255	151885	108.222	4.607	0.234	0.405
ID2275395	2275395	54	1.040	487.107	59.129	0	8160.340	34	3.950	1	None	-10921639	125.398	115	0	255	164647	109.874	4.777	0.265	0.478
ID2278184	2278184	54	1.226	486.866	59.127	0	8400.350	35	3.950	1	None	-10921639	127.446	110	0	255	167337	112.443	5.012	0.437	0.690
ID2279132	2279132	54	1.057	486.057	59.485	0	8640.360	36	3.950	1	None	-10921639	130.913	140	0	255	171889	112.597	4.731	0.285	0.516
ID2280095	2280095	54	1.180	487.266	60.565	0	8880.370	37	3.950	1	None	-10921639	146.580	178	0	255	192460	108.499	4.919	0.408	0.782
ID2282027	2282027	54	1.149	488.711	59.612	0	9120.380	38	3.950	1	None	-10921639	149.193	180	0	255	195891	103.724	4.843	0.413	0.841
ID2281051	2281051	54	1.040	488.187	59.875	0	9360.390	39	3.950	1	None	-10921639	146.344	179	0	255	192150	107.905	4.830	0.353	0.707
ID2282972	2282972	54	0.976	485.700	59.439	0	9600.400	40	3.950	1	None	-10921639	129.197	140	0	255	169636	111.472	4.687	0.239	0.448
ID2285932	2285932	54	0.996	482.122	58.157	0	9840.410	41	3.950	1	None	-10921639	124.616	116	0	255	163621	114.518	4.856	0.206	0.371
ID2284962	2284962	54	0.899	479.303	59.857	0	10080.420	42	3.950	1	None	-10921639	113.487	81	0	255	149008	113.872	4.681	0.124	0.220
ID2286910	2286910	54	0.928	477.817	60.274	0	10320.430	43	3.950	1	None	-10921639	109.227	59	0	255	143415	112.225	4.685	0.165	0.275
ID2287903	2287903	54	0.692	476.282	62.122	0	10560.440	44	3.950	1	None	-10921639	105.032	71	0	255	137907	103.755	3.449	0.126	0.226
ID2255190	2255190	55	0.805	70.852	36.972	0	0.000	0	3.950	1	None	-10921639	62.845	34	0	255	82516	70.737	4.476	0.730	0.750
ID2248735	2248735	55	0.890	72.244	36.145	0	240.010	1	3.950	1	None	-10921639	70.406	33	0	255	92443	79.228	4.445	0.703	0.734
ID2252775	2252775	55	1.067	74.789	34.345	0	480.020	2	3.950	1	None	-10921639	86.043	64	0	255	112974	86.616	4.659	0.790	0.877
ID2251155	2251155	55	1.364	74.835	32.510	0	720.030	3	3.950	1	None	-10921639	120.709	126	0	255	158491	100.200	4.873	0.869	1.120
ID2254379	2254379	55	1.283	76.246	32.414	0	960.040	4	3.950	1	None	-10921639	119.130	129	0	255	156418	95.909	4.943	0.834	1.130
ID2256783	2256783	55	1.219	74.739	32.401	0	1200.050	5	3.950	1	None	-10921639	114.820	126	0	255	150759	90.707	4.871	0.789	1.116
ID2251962	2251962	55	1.098	73.528	32.621	0	1440.060	6	3.950	1	None	-10921639	97.812	91	0	255	128427	87.890	4.715	0.737	0.945
ID2247900	2247900	55	1.017	74.660	32.120	0	1680.070	7	3.950	1	None	-10921639	92.561	100	0	255	121533	82.843	4.638	0.693	0.915
ID2253555	2253555	55	0.807	74.692	32.116	0	1920.080	8	3.950	1	None	-10921639	69.740	45	0	235	91569	71.187	4.455	0.608	0.741
ID2250334	2250334	55	0.871	74.271	31.816	0	2160.090	9	3.950	1	None	-10921639	80.088	69	0	255	105156	76.028	4.386	0.578	0.772
ID2255956	2255956	55	0.982	76.210	32.497	0	2400.100	10	3.950	1	None	-10921639	96.743	94	0	255	127023	84.707	4.625	0.580	0.838
ID2249512	2249512	55	0.981	77.115	32.143	0	2640.110	11	3.950	1	None	-10921639	94.739	93	0	255	124392	85.166	4.696	0.568	0.806
ID2257588	2257588	55	0.898	78.350	32.693	0	2880.120	12	3.950	1	None	-10921639	91.394	81	0	255	120000	84.487	4.728	0.513	0.734
ID2259293	2259293	55	0.940	81.353	31.466	0	3120.130	13	3.950	1	None	-10921639	93.244	78	0	255	122429	89.401	4.553	0.507	0.702
ID2258424	2258424	55	0.871	80.994	31.624	0	3360.140	14	3.950	1	None	-10921639	88.403	61	0	255	116073	87.729	4.500	0.440	0.616
ID2262755	2262755	55	0.849	82.808	32.669	0	3600.150	15	3.950	1	None	-10921639	87.808	59	0	255	115292	89.383	4.508	0.377	0.538
ID2265349	2265349	55	0.847	83.255	32.799	0	3840.160	16	3.950	1	None	-10921639	94.871	84	0	255	124566	92.938	4.508	0.309	0.482
ID2264480	2264480	55	1.043	82.204	34.123	0	4080.170	17	3.950	1	None	-10921639	110.991	104	0	255	145731	91.659	4.612	0.442	0.743
ID2266230	2266230	55	1.099	80.085	34.379	0	4320.180	18	3.950	1	None	-10921639	125.030	141	0	255	164165	91.036	5.022	0.524	0.945
ID2261053	2261053	55	1.121	80.752	34.153	0	4560.190	19	3.950	1	None	-10921639	127.057	147	0	255	166826	86.986	4.968	0.595	1.090
ID2261906	2261906	55	1.201	82.086	34.767	0	4800.200	20	3.950	1	None	-10921639	144.295	165	0	255	189459	92.068	5.048	0.556	1.120
ID2260184	2260184	55	1.234	81.506	34.408	0	5040.210	21	3.950	1	None	-10921639	154.915	181	0	255	203403	88.407	5.640	0.565	1.265
ID2263641	2263641	55	1.050	84.297	35.611	0	5280.220	22	3.950	1	None	-10921639	126.368	134	0	255	165921	93.580	4.850	0.467	0.859
ID2267109	2267109	55	1.136	85.160	37.761	0	5520.230	23	3.950	1	None	-10921639	139.126	159	0	255	182672	93.633	5.050	0.496	0.985
ID2267999	2267999	55	1.147	87.610	38.434	0	5760.240	24	3.950	1	None	-10921639	133.405	136	0	255	175161	90.964	4.698	0.500	0.978
ID2268877	2268877	55	0.950	89.371	39.802	0	6000.250	25	3.950	1	None	-10921639	134.093	155	0	255	176064	83.851	4.827	0.382	0.884
ID2269738	2269738	55	0.535	97.798	41.394	0	6240.260	26	3.950	1	None	-10921639	74.118	44	0	255	97317	78.287	2.752	0.045	0.081
ID2271587	2271587	55	1.147	97.110	43.521	0	6480.270	27	3.950	1	None	-10921639	134.389	150	0	255	176453	99.510	4.833	0.423	0.803
ID2272509	2272509	55	1.113	98.698	42.270	0	6720.280	28	3.950	1	None	-10921639	130.628	150	0	255	171515	101.600	4.942	0.369	0.693
ID2270646	2270646	55	0.887	103.023	41.571	0	6960.290	29	3.950	1	None	-10921639	109.334	83	0	255	143555	106.578	4.662	0.167	0.293
ID2255177	2255177	56	1.116	283.157	33.791	0	0.000	0	3.950	1	None	-10921639	145.015	171	0	255	190405	95.668	4.958	0.477	0.979
ID2248732	2248732	56	0.834	284.136	35.561	0	240.010	1	3.950	1	None	-10921639	123.173	132	0	255	161726	95.242	4.365	0.393	0.730
ID2252787	2252787	56	1.114	279.662	38.298	0	480.020	2	3.950	1	None	-10921639	167.478	184	0	255	219899	86.305	7.923	0.532	1.347
ID2251171	2251171	56	1.415	277.656	37.130	0	720.030	3	3.950	1	None	-10921639	186.913	226	0	255	245417	83.926	7.406	0.624	1.711
ID2254397	2254397	56	1.617	278.034	37.249	0	960.040	4	3.950	1	None	-10921639	196.167	235	0	255	257567	79.965	7.402	0.774	2.140
ID2256803	2256803	56	1.458	277.557	37.185	0	1200.050	5	3.950	1	None	-10921639	198.140	231	0	255	260158	74.421	8.705	0.642	2.082
ID2251990	2251990	56	1.298	275.409	40.213	0	1440.060	6	3.950	1	None	-10921639	148.186	187	0	255	194568	105.508	4.871	0.557	1.005
ID2247941	2247941	56	1.235	275.920	41.825	0	1680.070	7	3.950	1	None	-10921639	123.663	94	0	255	162369	114.930	15.010	0.428	0.645
ID2253598	2253598	56	1.359	278.790	42.776	0	1920.080	8	3.950	1	None	-10921639	129.718	126	0	255	170320	111.512	4.896	0.588	0.862
ID2250371	2250371	56	1.272	276.975	41.647	0	2160.090	9	3.950	1	None	-10921639	118.573	99	0	255	155687	111.338	4.751	0.512	0.722
ID2255995	2255995	56	1.426	278.210	42.728	0	2400.100	10	3.950	1	None	-10921639	117.225	75	0	255	153916	113.804	4.855	0.781	0.903
ID2249555	2249555	56	1.371	278.980	42.522	0	2640.110	11	3.950	1	None	-10921639	110.207	69	0	255	144702	113.928	4.726	0.784	0.850
ID2257630	2257630	56	1.318	278.452	42.730	0	2880.120	12	3.950	1	None	-10921639	105.973	39	0	255	139143	114.494	4.701	0.690	0.755
ID2259340	2259340	56	1.387	278.942	43.111	0	3120.130	13	3.950	1	None	-10921639	124.738	111	0	255	163781	113.114	4.911	0.649	0.868
ID2258474	2258474	56	1.063	279.424	42.570	0	3360.140	14	3.950	1	None	-10921639	102.950	83	0	255	135174	94.088	4.676	0.454	0.684
ID2262800	2262800	56	1.076	281.067	43.444	0	3600.150	15	3.950	1	None	-10921639	110.435	86	0	255	145001	100.110	4.690	0.401	0.631
ID2265390	2265390	56	1.112	283.091	41.932	0	3840.160	16	3.950	1	None	-10921639	140.136	152	0	255	183998	68.614	5.005	0.525	1.406
ID2264518	2264518	56	1.090	284.462	42.786	0	4080.170	17	3.950	1	None	-10921639	148.746	156	0	255	195303	74.493	4.740	0.464	1.265
ID2266268	2266268	56	1.172	286.619	43.307	0	4320.180	18	3.950	1	None	-10921639	176.899	192	0	255	232268	73.525	6.149	0.460	1.516
ID2261099	2261099	56	1.227	288.798	45.589	0	4560.190	19	3.950	1	None	-10921639	187.192	207	0	255	245783	65.203	5.997	0.457	1.800
ID2261957	2261957	56	1.356	292.126	46.606	0	4800.200	20	3.950	1	None	-10921639	203.385	224	0	255	267045	60.663	6.713	0.504	2.248
ID2260239	2260239	56	1.485	291.659	48.046	0	5040.210	21	3.950	1	None	-10921639	208.373	224	0	255	273594	58.773	6.943	0.653	2.802
ID2263706	2263706	56	1.117	294.163	51.853	0	5280.220	22	3.950	1	None	-10921639	162.757	184	0	255	213700	74.670	6.185	0.530	1.510
ID2267185	2267185	56	0.760	295.243	54.024	0	5520.230	23	3.950	1	None	-10921639	132.424	140	0	255	173873	58.282	6.004	0.401	1.300
ID2268088	2268088	56	1.146	295.337	59.965	0	5760.240	24	3.950	1	None	-10921639	147.104	146	0	255	193148	82.852	4.851	0.467	1.130
ID2268969	2268969	56	0.991	296.225	62.548	0	6000.250	25	3.950	1	None	-10921639	113.903	101	0	255	149554	86.754	4.751	0.398	0.747
ID2269826	2269826	56	1.188	295.920	62.065	0	6240.260	26	3.950	1	None	-10921639	131.920	127	0	255	173211	94.161	4.759	0.479	0.907
ID2271672	2271672	56	1.174	294.555	62.512	0	6480.270	27	3.950	1	None	-10921639	130.055	122	0	255	170762	89.437	4.723	0.473	0.934
ID2272605	2272605	56	1.144	293.280	63.348	0	6720.280	28	3.950	1	None	-10921639	139.954	149	0	255	183760	92.563	4.814	0.504	1.013
ID2270741	2270741	56	1.457	295.494	62.665	0	6960.290	29	3.950	1	None	-10921639	161.424	195	0	255	211950	91.094	5.119	0.663	1.412
ID2277270	2277270	56	1.410	291.835	62.208	0	7200.300	30	3.950	1	None	-10921639	153.483	175	0	255	201523	95.979	5.017	0.626	1.232
ID2273522	2273522	56	1.428	295.329	64.196	0	7440.310	31	3.950	1	None	-10921639	151.755	178	0	255	199254	101.901	5.099	0.649	1.172
ID2276343	2276343	56	1.233	295.495	64.445	0	7680.320	32	3.950	1	None	-10921639	148.847	175	0	255	195436	101.297	4.878	0.473	0.944
ID2274476	2274476	56	1.071	295.860	65.658	0	7920.330	33	3.950	1	None	-10921639	138.921	155	0	255	182403	105.480	4.604	0.349	0.682
ID2275426	2275426	56	1.270	295.998	66.502	0	8160.340	34	3.950	1	None	-10921639	153.770	184	0	255	201900	99.436	4.885	0.544	1.090
ID2278221	2278221	56	1.196	296.247	67.973	0	8400.350	35	3.950	1	None	-10921639	152.841	191	0	255	200680	104.326	4.660	0.449	0.909
ID2279168	2279168	56	1.350	296.248	67.504	0	8640.360	36	3.950	1	None	-10921639	145.931	158	0	255	191607	104.558	4.955	0.612	1.060
ID2280128	2280128	56	1.352	296.435	67.530	0	8880.370	37	3.950	1	None	-10921639	151.586	187	0	255	199032	103.126	4.926	0.618	1.123
ID2282062	2282062	56	1.251	296.569	66.649	0	9120.380	38	3.950	1	None	-10921639	144.845	164	0	255	190182	104.923	4.874	0.506	0.928
ID2281088	2281088	56	1.314	299.434	67.247	0	9360.390	39	3.950	1	None	-10921639	153.772	185	0	255	201903	100.144	4.947	0.578	1.124
ID2283007	2283007	56	1.272	298.807	65.933	0	9600.400	40	3.950	1	None	-10921639	130.912	129	0	255	171887	103.498	4.878	0.550	0.898
ID2285964	2285964	56	1.085	299.140	65.140	0	9840.410	41	3.950	1	None	-10921639	119.059	127	0	255	156325	94.442	4.831	0.465	0.800
ID2284977	2284977	56	1.120	300.246	63.635	0	10080.420	42	3.950	1	None	-10921639	116.108	111	0	255	152450	100.398	4.729	0.470	0.739
ID2286925	2286925	56	1.088	301.426	63.625	0	10320.430	43	3.950	1	None	-10921639	119.709	109	0	255	157178	103.738	4.741	0.464	0.732
ID2287913	2287913	56	1.037	301.057	63.489	0	10560.440	44	3.950	1	None	-10921639	100.671	79	0	255	132181	95.329	4.547	0.536	0.737
ID2283980	2283980	56	1.131	301.864	63.067	0	10800.450	45	3.950	1	None	-10921639	122.533	112	0	255	160886	102.968	4.548	0.516	0.810
ID2289937	2289937	56	1.237	302.258	64.152	0	11040.460	46	3.950	1	None	-10921639	133.064	138	0	255	174713	102.535	4.736	0.540	0.910
ID2288921	2288921	56	1.125	300.145	64.590	0	11280.470	47	3.950	1	None	-10921639	129.326	126	0	255	169805	107.988	4.653	0.384	0.664
ID2290946	2290946	56	1.013	298.146	64.348	0	11520.480	48	3.950	1	None	-10921639	121.800	126	0	255	159924	96.705	4.703	0.368	0.678
ID2291945	2291945	56	1.057	298.245	64.025	0	11760.490	49	3.950	1	None	-10921639	108.744	99	0	255	142781	101.619	4.691	0.433	0.646
ID2292964	2292964	56	1.147	297.427	64.044	0	12000.500	50	3.950	1	None	-10921639	123.540	132	0	255	162208	98.948	4.843	0.470	0.798
ID2293973	2293973	56	1.168	297.398	64.259	0	12240.510	51	3.950	1	None	-10921639	128.726	138	0	255	169017	100.292	4.762	0.437	0.781
ID2294901	2294901	56	0.705	296.679	65.608	0	12480.520	52	3.950	1	None	-10921639	72.097	64	0	231	94664	67.912	15.010	0.415	0.622
ID2295682	2295682	56	1.180	295.663	67.193	0	12720.530	53	3.950	1	None	-10921639	147.391	183	0	255	193525	103.006	5.655	0.548	1.013
ID2296747	2296747	56	1.164	294.249	68.422	0	12960.540	54	3.950	1	None	-10921639	132.910	144	0	255	174511	90.745	4.890	0.548	1.037
ID2297804	2297804	56	0.874	294.601	68.934	0	13200.550	55	3.950	1	None	-10921639	101.153	111	0	255	132814	80.035	4.648	0.448	0.782
ID2298863	2298863	56	0.899	296.391	69.824	0	13440.560	56	3.950	1	None	-10921639	103.025	112	0	255	135272	87.757	4.646	0.419	0.693
ID2299940	2299940	56	0.933	294.620	70.963	0	13680.570	57	3.950	1	None	-10921639	110.593	102	0	255	145209	95.944	4.453	0.365	0.617
ID2302165	2302165	56	1.059	295.952	72.099	0	13920.580	58	3.950	1	None	-10921639	128.447	135	0	255	168651	98.647	4.733	0.381	0.718
ID2303274	2303274	56	0.988	296.798	73.355	0	14160.590	59	3.950	1	None	-10921639	113.796	113	0	255	149414	90.557	4.842	0.342	0.640
ID2301051	2301051	56	1.072	297.075	75.620	0	14400.600	60	3.950	1	None	-10921639	128.858	141	0	255	169190	86.567	4.984	0.468	0.949
ID2304387	2304387	56	1.119	296.566	77.835	0	14640.610	61	3.950	1	None	-10921639	122.412	113	0	255	160727	84.589	4.941	0.547	1.023
ID2306690	2306690	56	1.143	297.380	79.367	0	14880.620	62	3.950	1	None	-10921639	118.896	111	0	255	156110	83.659	4.919	0.577	1.040
ID2307838	2307838	56	0.967	296.555	81.484	0	15120.630	63	3.950	1	None	-10921639	104.566	78	0	255	137295	92.899	4.692	0.428	0.675
ID2305542	2305542	56	1.107	296.210	81.965	0	15360.640	64	3.950	1	None	-10921639	121.319	123	0	255	159292	93.621	4.700	0.577	0.948
ID2308977	2308977	56	1.226	295.757	81.327	0	15600.650	65	3.950	1	None	-10921639	130.976	137	0	255	171972	94.076	4.780	0.625	1.071
ID2316080	2316080	56	1.336	294.804	81.256	0	15840.660	66	3.950	1	None	-10921639	145.826	158	0	255	191470	92.390	4.915	0.648	1.242
ID2312534	2312534	56	1.294	295.904	81.165	0	16080.670	67	3.950	1	None	-10921639	141.833	141	0	255	186227	90.902	5.015	0.699	1.284
ID2311341	2311341	56	1.396	292.965	80.368	0	16320.680	68	3.950	1	None	-10921639	138.647	149	0	255	182044	101.253	4.831	0.689	1.117
ID2313704	2313704	56	1.463	294.509	81.576	0	16560.690	69	3.950	1	None	-10921639	157.142	187	0	255	206328	95.130	5.007	0.670	1.326
ID2314910	2314910	56	1.442	295.635	83.554	0	16800.700	70	3.950	1	None	-10921639	152.059	179	0	255	199654	95.343	5.056	0.647	1.253
ID2310170	2310170	56	1.365	295.182	85.208	0	17040.710	71	3.950	1	None	-10921639	146.355	170	0	255	192164	94.686	4.904	0.609	1.171
ID2317295	2317295	56	1.323	296.530	87.409	0	17280.720	72	3.950	1	None	-10921639	120.606	94	0	255	158356	106.986	4.774	0.711	0.937
ID2318503	2318503	56	0.843	295.041	90.075	0	17520.730	73	3.950	1	None	-10921639	78.589	30	0	255	103187	95.765	3.403	0.382	0.454
ID2319717	2319717	56	0.668	293.054	93.543	0	17760.740	74	3.950	1	None	-10921639	82.321	49	0	255	108087	88.697	2.716	0.287	0.414
ID2320933	2320933	56	0.723	291.925	96.968	0	18000.750	75	3.950	1	None	-10921639	66.947	34	0	255	87901	81.089	2.939	0.428	0.495
ID2322184	2322184	56	0.618	294.714	101.027	0	18240.760	76	3.950	1	None	-10921639	76.868	52	0	255	100928	78.660	2.460	0.320	0.474
ID2323393	2323393	56	0.258	294.507	97.863	0	18480.770	77	3.950	1	None	-10921639	45.642	22	0	181	59928	43.288	3.237	0.089	0.172
ID2324605	2324605	56	0.287	293.691	97.737	0	18720.780	78	3.950	1	None	-10921639	55.647	57	0	204	73065	43.563	7.950	0.291	0.575
ID2328336	2328336	56	0.271	293.118	97.871	0	18960.790	79	3.950	1	None	-10921639	52.161	47	0	212	68488	47.852	2.946	0.128	0.247
ID2330824	2330824	56	0.475	292.155	98.609	0	19200.800	80	3.950	1	None	-10921639	69.078	58	0	255	90700	56.818	6.064	0.476	0.784
ID2327095	2327095	56	0.679	290.516	99.157	0	19440.810	81	3.950	1	None	-10921639	74.545	59	0	255	97878	61.987	4.588	0.498	0.800
ID2329592	2329592	56	0.671	291.084	98.604	0	19680.820	82	3.950	1	None	-10921639	74.901	87	0	218	98345	57.962	4.716	0.508	0.871
ID2325846	2325846	56	0.701	290.189	98.420	0	19920.830	83	3.950	1	None	-10921639	74.093	91	0	180	97284	56.751	4.869	0.551	0.927
ID2332064	2332064	56	0.914	290.322	98.574	0	20160.840	84	3.950	1	None	-10921639	94.056	89	0	255	123495	78.056	4.796	0.505	0.809
ID2333311	2333311	56	0.901	290.204	98.490	0	20400.850	85	3.950	1	None	-10921639	95.787	89	0	255	125768	78.192	4.999	0.446	0.755
ID2334544	2334544	56	1.062	289.128	97.626	0	20640.860	86	3.950	1	None	-10921639	116.545	116	0	255	153024	79.720	4.865	0.519	0.999
ID2335806	2335806	56	1.054	291.454	96.448	0	20880.870	87	3.950	1	None	-10921639	120.174	136	0	255	157789	80.945	5.101	0.486	0.971
ID2337076	2337076	56	1.211	289.557	95.207	0	21120.880	88	3.950	1	None	-10921639	136.660	150	0	255	179434	79.226	5.120	0.575	1.260
ID2338354	2338354	56	0.932	290.287	94.529	0	21360.890	89	3.950	1	None	-10921639	117.250	116	0	229	153949	58.434	4.948	0.541	1.410
ID2339614	2339614	56	0.906	289.333	91.223	0	21600.900	90	3.950	1	None	-10921639	112.622	108	0	255	147873	60.370	4.816	0.500	1.244
ID2340897	2340897	56	0.495	288.490	93.133	0	21840.910	91	3.950	1	None	-10921639	78.235	74	0	236	102723	54.559	15.010	0.162	0.400
ID2342190	2342190	56	0.357	287.894	97.147	0	22080.920	92	3.950	1	None	-10921639	77.350	82	0	158	101561	40.997	5.312	0.278	0.821
ID2343476	2343476	56	0.548	287.255	96.523	0	22320.930	93	3.950	1	None	-10921639	91.784	96	0	245	120512	55.270	4.783	0.263	0.692
ID2346050	2346050	56	0.346	292.440	100.094	0	22560.940	94	3.950	1	None	-10921639	71.301	74	0	224	93618	59.004	15.010	0.130	0.278
ID2344782	2344782	56	0.401	292.183	100.349	0	22800.950	95	3.950	1	None	-10921639	64.676	47	0	245	84920	62.415	2.841	0.168	0.298
ID2347340	2347340	56	0.523	291.034	97.939	0	23040.960	96	3.950	1	None	-10921639	80.095	74	0	255	105165	72.696	3.172	0.214	0.389
ID2348599	2348599	56	0.873	289.363	95.539	0	23280.970	97	3.950	1	None	-10921639	119.251	127	0	255	156576	65.277	4.919	0.402	1.048
ID2351209	2351209	56	0.644	288.526	95.806	0	23520.980	98	3.950	1	None	-10921639	117.035	121	0	255	153667	77.922	4.997	0.266	0.631
ID2349895	2349895	56	0.569	289.495	94.169	0	23760.990	99	3.950	1	None	-10921639	104.577	100	0	255	137310	75.719	4.909	0.250	0.553
ID2352512	2352512	56	0.417	289.024	95.869	0	24001.000	100	3.950	1	None	-10921639	73.951	69	0	243	97098	56.655	14.093	0.210	0.453
ID2353734	2353734	56	0.399	289.148	97.324	0	24241.010	101	3.950	1	None	-10921639	81.728	79	0	204	107309	51.162	5.589	0.331	0.794
ID2355028	2355028	56	0.525	290.482	97.903	0	24481.020	102	3.950	1	None	-10921639	72.743	55	0	225	95511	50.649	4.817	0.378	0.788
ID2358975	2358975	56	0.408	290.229	97.616	0	24721.030	103	3.950	1	None	-10921639	61.583	51	0	212	80858	47.075	4.634	0.287	0.583
ID2362929	2362929	56	0.545	291.071	101.510	0	24961.040	104	3.950	1	None	-10921639	75.330	76	0	255	98908	62.201	4.467	0.347	0.623
ID2356357	2356357	56	0.478	290.153	102.067	0	25201.050	105	3.950	1	None	-10921639	70.283	75	0	255	92282	56.819	3.388	0.294	0.562
ID2357679	2357679	56	0.413	290.494	103.236	0	25441.060	106	3.950	1	None	-10921639	70.341	64	0	255	92358	59.421	4.443	0.131	0.274
ID2361634	2361634	56	0.261	290.476	103.317	0	25681.070	107	3.950	1	None	-10921639	49.011	47	0	169	64352	43.475	3.184	0.046	0.099
ID2364251	2364251	56	0.468	290.689	103.466	0	25921.080	108	3.950	1	None	-10921639	82.401	84	0	193	108192	54.082	4.949	0.221	0.551
ID2360342	2360342	56	0.704	293.742	102.237	0	26161.090	109	3.950	1	None	-10921639	98.647	100	0	255	129524	63.180	4.754	0.336	0.786
ID2368188	2368188	56	0.828	292.775	101.405	0	26401.100	110	3.950	1	None	-10921639	107.317	111	0	255	140907	67.748	4.938	0.396	0.899
ID2365528	2365528	56	0.803	291.608	100.994	0	26641.110	111	3.950	1	None	-10921639	104.922	101	0	255	137762	69.957	4.917	0.359	0.792
ID2366859	2366859	56	0.553	290.152	100.798	0	26881.120	112	3.950	1	None	-10921639	88.021	89	0	255	115572	60.912	4.862	0.258	0.592
ID2369493	2369493	56	0.522	289.828	99.792	0	27121.130	113	3.950	1	None	-10921639	76.900	65	0	238	100970	71.220	13.619	0.212	0.378
ID2370817	2370817	56	0.549	288.403	99.651	0	27361.140	114	3.950	1	None	-10921639	78.862	70	0	239	103546	60.773	4.492	0.312	0.618
ID2372113	2372113	56	0.345	287.249	100.191	0	27601.150	115	3.950	1	None	-10921639	59.235	54	0	170	77775	40.960	5.186	0.228	0.537
ID2378750	2378750	56	0.435	286.451	99.235	0	27841.160	116	3.950	1	None	-10921639	69.502	77	0	206	91256	48.618	5.281	0.305	0.669
ID2377440	2377440	56	0.471	285.711	100.498	0	28081.170	117	3.950	1	None	-10921639	78.132	81	0	163	102587	40.415	5.123	0.372	1.049
ID2373442	2373442	56	0.632	285.261	100.351	0	28321.180	118	3.950	1	None	-10921639	91.468	88	0	239	120098	53.324	5.532	0.460	1.081
ID2374772	2374772	56	0.449	285.424	99.160	0	28561.190	119	3.950	1	None	-10921639	80.295	79	0	170	105427	38.728	4.810	0.298	0.952
ID2380066	2380066	56	0.313	285.000	98.196	0	28801.200	120	3.950	1	None	-10921639	69.690	71	0	194	91503	34.663	4.822	0.237	0.771
ID2376102	2376102	56	0.489	285.178	98.106	0	29041.210	121	3.950	1	None	-10921639	71.941	76	0	166	94459	44.625	4.663	0.342	0.822
ID2382728	2382728	56	0.790	285.358	96.520	0	29281.220	122	3.950	1	None	-10921639	101.018	87	0	236	132636	57.059	8.929	0.498	1.177
ID2381387	2381387	56	0.807	287.167	96.813	0	29521.230	123	3.950	1	None	-10921639	95.271	78	0	255	125091	62.801	4.715	0.446	0.936
ID2384049	2384049	56	0.719	285.946	95.758	0	29761.240	124	3.950	1	None	-10921639	103.188	104	0	255	135486	65.777	7.882	0.458	0.986
ID2385383	2385383	56	0.435	287.342	95.439	0	30001.250	125	3.950	1	None	-10921639	70.050	51	0	237	91976	56.680	3.147	0.280	0.541
ID2255187	2255187	57	0.494	176.534	36.622	0	0.000	0	3.950	1	None	-10921639	50.832	36	0	162	66743	47.320	4.393	0.431	0.647
ID2248733	2248733	57	0.525	177.330	35.717	0	240.010	1	3.950	1	None	-10921639	52.690	41	0	160	69182	47.770	4.802	0.522	0.757
ID2252782	2252782	57	0.479	177.936	37.102	0	480.020	2	3.950	1	None	-10921639	51.926	36	0	193	68179	49.631	4.795	0.360	0.554
ID2251180	2251180	57	0.595	176.646	39.073	0	720.030	3	3.950	1	None	-10921639	63.202	66	0	188	82984	53.332	4.938	0.470	0.758
ID2254400	2254400	57	0.560	177.955	37.719	0	960.040	4	3.950	1	None	-10921639	58.178	65	0	189	76388	52.711	4.937	0.463	0.699
ID2256808	2256808	57	0.542	177.597	39.027	0	1200.050	5	3.950	1	None	-10921639	53.106	35	0	192	69728	54.367	4.632	0.471	0.626
ID2251982	2251982	57	0.555	178.337	38.258	0	1440.060	6	3.950	1	None	-10921639	54.981	41	0	198	72190	54.336	4.501	0.591	0.752
ID2247930	2247930	57	0.614	180.980	39.075	0	1680.070	7	3.950	1	None	-10921639	59.858	41	0	234	78593	58.768	4.223	0.586	0.753
ID2253579	2253579	57	0.532	181.940	38.433	0	1920.080	8	3.950	1	None	-10921639	60.570	68	0	153	79529	51.522	4.754	0.480	0.762
ID2250355	2250355	57	0.346	182.399	37.449	0	2160.090	9	3.950	1	None	-10921639	46.107	35	0	157	60538	40.138	4.500	0.349	0.594
ID2255977	2255977	57	0.371	183.066	39.046	0	2400.100	10	3.950	1	None	-10921639	48.704	40	0	153	63949	39.376	4.808	0.317	0.595
ID2249543	2249543	57	0.444	184.697	40.105	0	2640.110	11	3.950	1	None	-10921639	58.888	68	0	154	77320	44.671	5.231	0.475	0.849
ID2257619	2257619	57	0.400	187.088	40.660	0	2880.120	12	3.950	1	None	-10921639	50.385	41	0	154	66156	41.046	4.466	0.366	0.658
ID2259336	2259336	57	0.346	188.396	41.575	0	3120.130	13	3.950	1	None	-10921639	41.091	35	0	154	53953	40.216	4.503	0.323	0.498
ID2258464	2258464	57	0.347	183.984	40.512	0	3360.140	14	3.950	1	None	-10921639	33.762	9	0	165	44330	39.030	2.605	0.365	0.463
ID2255245	2255245	58	0.262	188.992	51.117	0	0.000	0	3.950	1	None	-10921639	28.868	9	0	166	37904	37.197	15.010	0.144	0.195
ID2248802	2248802	58	0.388	189.186	51.811	0	240.010	1	3.950	1	None	-10921639	38.379	5	0	161	50392	47.738	3.492	0.224	0.295
ID2252843	2252843	58	0.331	190.911	51.264	0	480.020	2	3.950	1	None	-10921639	33.254	4	0	168	43663	44.771	3.043	0.185	0.232
ID2251235	2251235	58	0.239	191.216	51.712	0	720.030	3	3.950	1	None	-10921639	29.321	5	0	128	38498	36.799	3.704	0.119	0.169
ID2255247	2255247	59	0.437	317.679	51.033	0	0.000	0	3.950	1	None	-10921639	48.664	25	0	228	63896	60.103	3.086	0.266	0.340
ID2248800	2248800	59	0.245	317.711	50.998	0	240.010	1	3.950	1	None	-10921639	37.934	24	0	154	49807	44.438	2.926	0.170	0.248
ID2252847	2252847	59	0.304	316.887	51.553	0	480.020	2	3.950	1	None	-10921639	58.398	47	0	195	76677	56.502	6.055	0.319	0.500
ID2251231	2251231	59	0.523	316.357	51.235	0	720.030	3	3.950	1	None	-10921639	79.031	65	0	255	103768	73.571	6.032	0.505	0.720
ID2248801	2248801	60	0.912	100.316	51.283	0	240.010	1	3.950	1	None	-10921639	115.950	95	0	255	152243	97.018	4.444	0.293	0.542
ID2252838	2252838	60	0.766	101.935	50.695	0	480.020	2	3.950	1	None	-10921639	99.321	82	0	255	130408	93.369	4.469	0.136	0.255
ID2251225	2251225	60	0.717	101.316	50.281	0	720.030	3	3.950	1	None	-10921639	103.426	86	0	255	135798	85.366	4.403	0.135	0.288
ID2254448	2254448	60	0.559	103.224	50.530	0	960.040	4	3.950	1	None	-10921639	75.324	35	0	255	98900	86.204	2.984	0.078	0.126
ID2256853	2256853	60	0.538	101.038	50.315	0	1200.050	5	3.950	1	None	-10921639	70.115	0	0	255	92061	92.914	3.503	-0.011	-0.016
ID2252032	2252032	60	0.539	100.738	49.939	0	1440.060	6	3.950	1	None	-10921639	67.746	0	0	255	88950	93.759	3.099	0.016	0.023
ID2247971	2247971	60	0.546	101.200	49.142	0	1680.070	7	3.950	1	None	-10921639	67.206	0	0	255	88242	90.436	3.253	0.060	0.084
ID2253623	2253623	60	0.325	102.694	49.169	0	1920.080	8	3.950	1	None	-10921639	70.353	5	0	255	92374	87.341	2.756	-0.049	-0.084
ID2255249	2255249	61	0.376	167.897	52.557	0	0.000	0	3.950	1	None	-10921639	46.353	31	0	192	60862	41.688	4.566	0.318	0.537
ID2248806	2248806	61	0.666	168.440	52.259	0	240.010	1	3.950	1	None	-10921639	70.379	68	0	187	92407	46.396	4.783	0.673	1.220
ID2252839	2252839	61	0.379	169.041	50.938	0	480.020	2	3.950	1	None	-10921639	50.038	31	0	255	65700	42.489	4.729	0.347	0.607
ID2251237	2251237	61	0.557	168.013	53.259	0	720.030	3	3.950	1	None	-10921639	54.340	31	0	255	71348	57.561	4.490	0.525	0.650
ID2254456	2254456	61	0.511	168.839	52.418	0	960.040	4	3.950	1	None	-10921639	51.855	32	0	189	68085	49.698	4.573	0.429	0.626
ID2256861	2256861	61	0.529	170.953	52.481	0	1200.050	5	3.950	1	None	-10921639	59.542	33	0	255	78179	61.943	4.933	0.554	0.685
ID2252039	2252039	61	0.566	170.568	51.666	0	1440.060	6	3.950	1	None	-10921639	52.695	34	0	193	69188	52.049	3.393	0.493	0.669
ID2247978	2247978	61	0.310	170.781	51.446	0	1680.070	7	3.950	1	None	-10921639	38.670	32	0	155	50774	41.470	4.153	0.155	0.250
ID2253624	2253624	61	0.360	172.356	49.321	0	1920.080	8	3.950	1	None	-10921639	48.716	36	0	240	63964	44.784	4.486	0.306	0.510
ID2250397	2250397	61	0.513	171.642	48.759	0	2160.090	9	3.950	1	None	-10921639	52.532	34	0	195	68974	51.023	4.747	0.428	0.617
ID2256012	2256012	61	0.390	172.003	47.863	0	2400.100	10	3.950	1	None	-10921639	46.632	37	0	156	61228	38.513	4.821	0.350	0.627
ID2249569	2249569	61	0.296	172.289	46.803	0	2640.110	11	3.950	1	None	-10921639	49.880	38	0	255	65493	43.076	6.560	0.488	0.759
ID2257639	2257639	61	0.338	174.568	46.233	0	2880.120	12	3.950	1	None	-10921639	50.673	36	0	249	66534	43.579	5.092	0.450	0.721
ID2259350	2259350	61	0.371	175.643	45.912	0	3120.130	13	3.950	1	None	-10921639	45.929	31	0	255	60305	51.504	3.251	0.296	0.407
ID2258485	2258485	61	0.435	175.531	45.899	0	3360.140	14	3.950	1	None	-10921639	47.634	32	0	255	62544	55.722	3.924	0.362	0.455
ID2262814	2262814	61	0.459	180.896	47.255	0	3600.150	15	3.950	1	None	-10921639	48.697	41	0	159	63939	37.838	5.035	0.534	0.896
ID2265409	2265409	61	0.527	180.906	46.922	0	3840.160	16	3.950	1	None	-10921639	52.130	40	0	180	68447	46.114	4.496	0.530	0.783
ID2264525	2264525	61	0.411	180.711	45.075	0	4080.170	17	3.950	1	None	-10921639	45.385	39	0	156	59590	41.750	4.698	0.479	0.704
ID2266274	2266274	61	0.411	179.070	44.887	0	4320.180	18	3.950	1	None	-10921639	45.586	36	0	156	59855	42.983	4.609	0.535	0.739
ID2261091	2261091	61	0.327	178.465	43.338	0	4560.190	19	3.950	1	None	-10921639	42.295	37	0	121	55533	36.518	4.846	0.423	0.688
ID2261948	2261948	61	0.508	180.221	44.500	0	4800.200	20	3.950	1	None	-10921639	54.752	37	0	193	71890	44.102	4.953	0.573	0.904
ID2260232	2260232	61	0.597	180.494	45.597	0	5040.210	21	3.950	1	None	-10921639	62.324	66	0	190	81832	50.804	4.679	0.550	0.871
ID2263685	2263685	61	0.692	183.813	46.216	0	5280.220	22	3.950	1	None	-10921639	67.516	66	0	255	88649	61.634	4.722	0.680	0.887
ID2267154	2267154	61	0.693	184.742	46.722	0	5520.230	23	3.950	1	None	-10921639	73.842	66	0	255	96954	57.422	4.713	0.614	0.979
ID2268044	2268044	61	0.614	184.933	47.925	0	5760.240	24	3.950	1	None	-10921639	65.175	64	0	234	85575	51.547	4.606	0.569	0.917
ID2268913	2268913	61	0.409	184.693	49.054	0	6000.250	25	3.950	1	None	-10921639	48.144	34	0	194	63213	44.144	3.690	0.392	0.614
ID2269787	2269787	61	0.465	183.602	51.826	0	6240.260	26	3.950	1	None	-10921639	56.181	27	0	225	73765	64.608	3.104	0.213	0.306
ID2255244	2255244	62	0.233	236.605	50.899	0	0.000	0	3.950	1	None	-10921639	53.037	41	0	174	69638	50.484	4.555	0.049	0.098
ID2248807	2248807	62	0.383	236.839	53.104	0	240.010	1	3.950	1	None	-10921639	64.554	70	0	179	84760	52.657	4.544	0.186	0.384
ID2252854	2252854	62	0.318	237.806	54.722	0	480.020	2	3.950	1	None	-10921639	79.695	74	0	237	104640	65.247	15.010	0.186	0.383
ID2251242	2251242	62	0.474	235.370	54.593	0	720.030	3	3.950	1	None	-10921639	63.681	49	0	236	83613	64.629	3.640	0.168	0.283
ID2255248	2255248	63	1.656	441.343	51.741	0	0.000	0	3.950	1	None	-10921639	158.320	217	0	255	207874	106.949	5.524	0.805	1.320
ID2248804	2248804	63	1.451	440.491	52.009	0	240.010	1	3.950	1	None	-10921639	143.679	188	0	255	188650	114.589	5.094	0.617	0.957
ID2252848	2252848	63	1.455	437.777	51.646	0	480.020	2	3.950	1	None	-10921639	137.579	153	0	255	180641	112.611	5.050	0.623	0.938
ID2251234	2251234	63	1.470	435.793	51.571	0	720.030	3	3.950	1	None	-10921639	147.349	180	0	255	193469	109.571	5.217	0.626	1.035
ID2254452	2254452	63	1.226	435.189	51.687	0	960.040	4	3.950	1	None	-10921639	131.115	141	0	255	172154	115.141	5.113	0.417	0.670
ID2256859	2256859	63	1.377	433.671	51.253	0	1200.050	5	3.950	1	None	-10921639	147.498	203	0	255	193665	112.982	5.241	0.562	0.940
ID2252037	2252037	63	1.234	430.926	50.717	0	1440.060	6	3.950	1	None	-10921639	155.571	197	0	255	204265	104.037	4.844	0.481	0.972
ID2247984	2247984	63	1.365	432.801	52.939	0	1680.070	7	3.950	1	None	-10921639	177.082	222	0	255	232509	88.501	5.119	0.516	1.363
ID2253641	2253641	63	1.328	435.216	53.767	0	1920.080	8	3.950	1	None	-10921639	163.519	205	0	255	214701	100.587	5.210	0.467	1.035
ID2250413	2250413	63	1.402	435.919	53.280	0	2160.090	9	3.950	1	None	-10921639	154.238	198	0	255	202514	105.737	5.025	0.587	1.079
ID2256038	2256038	63	1.458	436.379	54.193	0	2400.100	10	3.950	1	None	-10921639	156.240	210	0	255	205143	108.220	5.399	0.589	1.070
ID2249599	2249599	63	1.248	435.510	53.841	0	2640.110	11	3.950	1	None	-10921639	133.083	142	0	255	174738	98.442	4.843	0.577	0.990
ID2257680	2257680	63	1.383	435.262	55.528	0	2880.120	12	3.950	1	None	-10921639	144.743	186	0	255	190047	110.625	4.948	0.578	0.958
ID2259409	2259409	63	1.544	435.941	58.469	0	3120.130	13	3.950	1	None	-10921639	158.369	217	0	255	207938	107.286	5.105	0.714	1.230
ID2258544	2258544	63	1.700	435.608	58.724	0	3360.140	14	3.950	1	None	-10921639	162.072	225	0	255	212800	103.587	5.416	0.878	1.463
ID2262865	2262865	63	1.726	437.637	58.191	0	3600.150	15	3.950	1	None	-10921639	165.928	225	0	255	217863	102.492	5.905	0.905	1.538
ID2265456	2265456	63	1.730	438.611	57.498	0	3840.160	16	3.950	1	None	-10921639	168.221	254	0	255	220874	105.011	5.763	0.909	1.525
ID2264574	2264574	63	1.708	437.265	56.504	0	4080.170	17	3.950	1	None	-10921639	170.606	219	0	255	224006	99.291	5.958	0.869	1.598
ID2266323	2266323	63	1.588	436.141	57.272	0	4320.180	18	3.950	1	None	-10921639	164.789	236	0	255	216368	102.087	5.693	0.718	1.350
ID2261139	2261139	63	1.528	434.821	55.933	0	4560.190	19	3.950	1	None	-10921639	166.252	202	0	255	218289	95.315	5.384	0.699	1.435
ID2261991	2261991	63	1.555	435.643	55.316	0	4800.200	20	3.950	1	None	-10921639	172.549	211	0	255	226557	94.254	5.419	0.717	1.529
ID2260274	2260274	63	1.550	433.297	56.111	0	5040.210	21	3.950	1	None	-10921639	170.580	230	0	255	223971	99.545	5.673	0.683	1.391
ID2263727	2263727	63	1.540	431.393	57.046	0	5280.220	22	3.950	1	None	-10921639	169.056	242	0	255	221971	101.745	5.814	0.674	1.338
ID2267202	2267202	63	1.531	429.518	58.111	0	5520.230	23	3.950	1	None	-10921639	167.551	228	0	255	219995	102.547	5.595	0.671	1.312
ID2268093	2268093	63	1.623	431.603	60.613	0	5760.240	24	3.950	1	None	-10921639	171.249	240	0	255	224850	100.185	5.856	0.769	1.486
ID2268959	2268959	63	1.552	432.776	60.855	0	6000.250	25	3.950	1	None	-10921639	152.598	192	0	255	200361	104.019	5.096	0.772	1.278
ID2269831	2269831	63	1.550	432.152	63.021	0	6240.260	26	3.950	1	None	-10921639	159.986	193	0	255	210062	95.226	5.240	0.795	1.489
ID2271680	2271680	63	1.504	429.167	65.041	0	6480.270	27	3.950	1	None	-10921639	160.685	223	0	255	210980	108.286	4.999	0.710	1.233
ID2272613	2272613	63	1.581	427.222	66.062	0	6720.280	28	3.950	1	None	-10921639	167.865	243	0	255	220407	103.774	5.430	0.724	1.358
ID2270758	2270758	63	1.544	428.474	67.199	0	6960.290	29	3.950	1	None	-10921639	158.401	220	0	255	207980	109.773	5.189	0.716	1.205
ID2277287	2277287	63	1.514	425.225	65.605	0	7200.300	30	3.950	1	None	-10921639	163.855	220	0	255	215142	102.438	5.305	0.667	1.280
ID2273535	2273535	63	1.445	427.528	67.291	0	7440.310	31	3.950	1	None	-10921639	163.787	223	0	255	215052	105.746	5.083	0.600	1.162
ID2276358	2276358	63	1.404	426.650	67.181	0	7680.320	32	3.950	1	None	-10921639	144.798	171	0	255	190120	107.883	5.084	0.555	0.958
ID2274485	2274485	63	1.541	428.416	68.171	0	7920.330	33	3.950	1	None	-10921639	157.807	217	0	255	207200	109.502	5.569	0.670	1.157
ID2275437	2275437	63	1.583	426.990	68.820	0	8160.340	34	3.950	1	None	-10921639	163.462	217	0	255	214626	104.586	5.844	0.711	1.299
ID2278228	2278228	63	1.539	425.836	69.528	0	8400.350	35	3.950	1	None	-10921639	155.535	205	0	255	204217	106.616	5.328	0.706	1.208
ID2279172	2279172	63	1.462	424.192	68.628	0	8640.360	36	3.950	1	None	-10921639	151.736	200	0	255	199230	108.364	5.302	0.611	1.062
ID2280125	2280125	63	1.372	422.247	66.768	0	8880.370	37	3.950	1	None	-10921639	142.610	164	0	255	187247	106.338	5.120	0.542	0.943
ID2282064	2282064	63	1.495	421.608	67.017	0	9120.380	38	3.950	1	None	-10921639	172.571	201	0	255	226586	88.332	5.821	0.646	1.534
ID2281097	2281097	63	1.443	422.935	69.637	0	9360.390	39	3.950	1	None	-10921639	150.212	169	0	255	197229	98.253	5.064	0.655	1.210
ID2283001	2283001	63	1.486	421.633	65.439	0	9600.400	40	3.950	1	None	-10921639	148.616	190	0	255	195133	109.646	5.163	0.704	1.120
ID2285970	2285970	63	1.520	419.654	66.033	0	9840.410	41	3.950	1	None	-10921639	158.973	204	0	255	208732	102.111	5.381	0.700	1.283
ID2284995	2284995	63	1.546	418.355	66.416	0	10080.420	42	3.950	1	None	-10921639	160.110	193	0	255	210225	99.130	5.185	0.749	1.383
ID2286928	2286928	63	1.595	419.523	64.303	0	10320.430	43	3.950	1	None	-10921639	161.809	215	0	255	212455	102.265	5.325	0.816	1.422
ID2287914	2287914	63	1.737	416.445	63.303	0	10560.440	44	3.950	1	None	-10921639	170.938	234	0	255	224442	103.234	6.042	0.940	1.604
ID2283974	2283974	63	1.739	416.956	62.386	0	10800.450	45	3.950	1	None	-10921639	168.731	231	0	255	221544	105.041	5.602	0.933	1.550
ID2289932	2289932	63	1.608	415.489	62.532	0	11040.460	46	3.950	1	None	-10921639	158.031	223	0	255	207495	109.061	5.121	0.848	1.330
ID2288914	2288914	63	1.606	413.027	62.848	0	11280.470	47	3.950	1	None	-10921639	161.140	218	0	255	211577	107.360	5.415	0.823	1.355
ID2290937	2290937	63	1.550	410.918	62.248	0	11520.480	48	3.950	1	None	-10921639	161.821	216	0	255	212471	103.440	5.114	0.745	1.335
ID2291937	2291937	63	1.600	412.675	62.272	0	11760.490	49	3.950	1	None	-10921639	147.392	190	0	255	193526	103.098	5.249	0.843	1.308
ID2292956	2292956	63	1.592	412.729	61.756	0	12000.500	50	3.950	1	None	-10921639	150.541	184	0	255	197660	105.776	5.285	0.788	1.255
ID2293977	2293977	63	1.690	412.741	64.403	0	12240.510	51	3.950	1	None	-10921639	172.350	219	0	255	226296	98.318	6.040	0.836	1.596
ID2294903	2294903	63	1.643	411.116	65.681	0	12480.520	52	3.950	1	None	-10921639	164.088	221	0	255	215448	103.761	5.547	0.802	1.408
ID2295687	2295687	63	1.668	408.907	68.205	0	12720.530	53	3.950	1	None	-10921639	158.875	215	0	255	208603	106.901	5.468	0.871	1.384
ID2296760	2296760	63	1.675	406.690	71.563	0	12960.540	54	3.950	1	None	-10921639	165.359	216	0	255	217117	102.260	5.984	0.854	1.490
ID2297829	2297829	63	1.527	406.118	73.701	0	13200.550	55	3.950	1	None	-10921639	154.422	196	0	255	202756	105.925	5.232	0.765	1.264
ID2298885	2298885	63	1.453	403.617	75.152	0	13440.560	56	3.950	1	None	-10921639	143.821	177	0	255	188837	109.534	5.189	0.686	1.069
ID2299971	2299971	63	1.440	401.096	77.017	0	13680.570	57	3.950	1	None	-10921639	140.121	178	0	255	183979	112.955	5.028	0.650	0.977
ID2302201	2302201	63	1.545	401.361	79.006	0	13920.580	58	3.950	1	None	-10921639	153.955	207	0	255	202143	108.358	5.235	0.749	1.217
ID2303306	2303306	63	1.550	400.622	79.269	0	14160.590	59	3.950	1	None	-10921639	143.372	174	0	255	188247	107.922	5.214	0.818	1.195
ID2301078	2301078	63	1.493	396.834	81.588	0	14400.600	60	3.950	1	None	-10921639	153.318	203	0	255	201307	107.763	5.334	0.660	1.131
ID2304414	2304414	63	1.383	393.934	84.344	0	14640.610	61	3.950	1	None	-10921639	146.651	188	0	255	192553	110.728	5.190	0.583	0.976
ID2306719	2306719	63	1.404	392.671	85.091	0	14880.620	62	3.950	1	None	-10921639	146.842	186	0	255	192804	109.809	5.208	0.591	0.993
ID2307856	2307856	63	1.350	389.509	85.114	0	15120.630	63	3.950	1	None	-10921639	137.274	179	0	255	180241	115.195	4.986	0.563	0.858
ID2305561	2305561	63	1.365	390.191	85.392	0	15360.640	64	3.950	1	None	-10921639	140.142	181	0	255	184007	115.743	5.041	0.549	0.858
ID2308994	2308994	63	1.353	390.016	85.332	0	15600.650	65	3.950	1	None	-10921639	124.613	112	0	255	163617	111.710	4.921	0.632	0.864
ID2316100	2316100	63	1.409	388.202	86.648	0	15840.660	66	3.950	1	None	-10921639	136.124	158	0	255	178731	111.268	4.876	0.713	1.018
ID2312562	2312562	63	1.343	388.510	89.007	0	16080.670	67	3.950	1	None	-10921639	134.541	144	0	255	176652	113.218	5.003	0.572	0.865
ID2311387	2311387	63	1.158	386.040	89.921	0	16320.680	68	3.950	1	None	-10921639	121.797	97	0	255	159919	117.217	4.842	0.392	0.585
ID2313753	2313753	63	1.137	387.224	91.599	0	16560.690	69	3.950	1	None	-10921639	127.331	129	0	255	167185	113.385	4.985	0.353	0.586
ID2314947	2314947	63	1.111	389.447	92.356	0	16800.700	70	3.950	1	None	-10921639	117.503	93	0	255	154281	111.370	4.775	0.371	0.571
ID2310211	2310211	63	1.043	387.589	93.776	0	17040.710	71	3.950	1	None	-10921639	115.367	89	0	255	151477	113.657	4.770	0.287	0.452
ID2317328	2317328	63	0.905	387.050	94.499	0	17280.720	72	3.950	1	None	-10921639	129.712	139	0	255	170312	102.310	4.774	0.188	0.402
ID2318529	2318529	63	0.919	385.422	96.009	0	17520.730	73	3.950	1	None	-10921639	135.596	146	0	255	178038	93.796	4.846	0.238	0.556
ID2319739	2319739	63	1.178	383.336	98.674	0	17760.740	74	3.950	1	None	-10921639	160.673	185	0	255	210964	91.851	5.120	0.418	1.031
ID2320949	2320949	63	1.107	380.309	98.843	0	18000.750	75	3.950	1	None	-10921639	146.515	161	0	255	192374	90.575	5.045	0.384	0.898
ID2322146	2322146	63	0.957	375.639	93.862	0	18240.760	76	3.950	1	None	-10921639	127.938	141	0	255	167982	85.063	4.960	0.356	0.789
ID2323375	2323375	63	0.649	372.681	93.698	0	18480.770	77	3.950	1	None	-10921639	121.215	125	0	255	159155	72.010	5.812	0.329	0.834
ID2324589	2324589	63	0.569	373.295	95.405	0	18720.780	78	3.950	1	None	-10921639	107.739	114	0	250	141461	57.075	4.740	0.198	0.625
ID2328316	2328316	63	0.337	372.776	95.133	0	18960.790	79	3.950	1	None	-10921639	87.506	94	0	218	114895	45.062	5.020	0.134	0.459
ID2330813	2330813	63	0.278	372.760	95.970	0	19200.800	80	3.950	1	None	-10921639	74.845	72	0	253	98271	59.188	4.372	-0.007	-0.018
ID2327087	2327087	63	0.372	368.116	97.833	0	19440.810	81	3.950	1	None	-10921639	87.657	52	0	255	115094	94.715	2.957	0.068	0.118
ID2255255	2255255	64	1.151	68.469	54.262	0	0.000	0	3.950	1	None	-10921639	89.039	22	0	255	116908	103.029	4.453	0.610	0.655
ID2248805	2248805	64	0.889	71.604	52.354	0	240.010	1	3.950	1	None	-10921639	68.995	25	0	255	90591	85.867	3.356	0.522	0.551
ID2252837	2252837	64	1.029	74.080	50.466	0	480.020	2	3.950	1	None	-10921639	85.372	43	0	255	112093	98.410	4.454	0.481	0.564
ID2251224	2251224	64	0.506	73.513	50.340	0	720.030	3	3.950	1	None	-10921639	49.853	23	0	255	65457	67.322	2.881	0.203	0.250
ID2254447	2254447	64	1.086	75.057	50.208	0	960.040	4	3.950	1	None	-10921639	91.312	47	0	255	119893	102.669	4.485	0.496	0.590
ID2256851	2256851	64	1.166	72.958	49.438	0	1200.050	5	3.950	1	None	-10921639	90.974	55	0	255	119449	96.948	4.588	0.675	0.756
ID2252027	2252027	64	0.724	72.390	47.952	0	1440.060	6	3.950	1	None	-10921639	58.307	32	0	233	76557	69.833	3.862	0.524	0.574
ID2247966	2247966	64	0.546	74.096	47.598	0	1680.070	7	3.950	1	None	-10921639	47.735	39	0	200	62676	49.016	4.627	0.627	0.750
ID2253614	2253614	64	1.091	77.648	46.985	0	1920.080	8	3.950	1	None	-10921639	87.526	61	0	255	114922	89.051	4.626	0.754	0.845
ID2250392	2250392	64	0.781	75.418	47.463	0	2160.090	9	3.950	1	None	-10921639	74.511	56	0	255	97833	71.344	3.489	0.474	0.672
ID2256014	2256014	64	1.287	77.480	48.091	0	2400.100	10	3.950	1	None	-10921639	111.950	86	0	255	146991	99.444	4.737	0.722	0.944
ID2249570	2249570	64	1.121	78.651	47.470	0	2640.110	11	3.950	1	None	-10921639	97.219	59	0	255	127649	96.705	4.538	0.597	0.751
ID2257646	2257646	64	0.520	79.934	47.576	0	2880.120	12	3.950	1	None	-10921639	58.079	34	0	255	76258	65.207	3.245	0.197	0.293
ID2259408	2259408	64	0.344	75.110	58.469	0	3120.130	13	3.950	1	None	-10921639	51.553	45	0	185	67689	56.063	2.575	0.070	0.120
ID2258537	2258537	64	0.565	75.149	57.507	0	3360.140	14	3.950	1	None	-10921639	60.871	53	0	222	79924	60.652	4.659	0.309	0.474
ID2262858	2262858	64	0.679	76.090	57.532	0	3600.150	15	3.950	1	None	-10921639	68.571	61	0	220	90034	56.248	4.857	0.521	0.835
ID2265459	2265459	64	0.683	76.923	58.162	0	3840.160	16	3.950	1	None	-10921639	72.724	68	0	187	95487	55.298	4.968	0.601	0.988
ID2264588	2264588	64	0.750	79.279	58.814	0	4080.170	17	3.950	1	None	-10921639	83.778	94	0	218	110000	66.130	4.875	0.483	0.826
ID2266324	2266324	64	0.788	78.746	57.483	0	4320.180	18	3.950	1	None	-10921639	64.036	18	0	255	84079	85.830	3.490	0.517	0.508
ID2261140	2261140	64	0.768	77.785	56.596	0	4560.190	19	3.950	1	None	-10921639	63.410	27	0	255	83257	78.517	3.248	0.694	0.662
ID2262003	2262003	64	0.460	80.648	58.181	0	4800.200	20	3.950	1	None	-10921639	50.164	27	0	233	65865	60.334	4.509	0.303	0.387
ID2260262	2260262	64	0.827	80.025	53.345	0	5040.210	21	3.950	1	None	-10921639	67.579	0	0	255	88731	99.269	3.388	0.353	0.355
ID2263717	2263717	64	0.775	82.114	54.951	0	5280.220	22	3.950	1	None	-10921639	65.657	0	0	255	86207	88.466	3.514	0.367	0.398
ID2267193	2267193	64	0.850	85.043	55.899	0	5520.230	23	3.950	1	None	-10921639	74.535	21	0	255	97865	86.202	3.545	0.505	0.580
ID2268072	2268072	64	0.949	89.358	55.072	0	5760.240	24	3.950	1	None	-10921639	76.979	16	0	255	101073	92.500	4.489	0.561	0.598
ID2268943	2268943	64	0.614	92.888	56.363	0	6000.250	25	3.950	1	None	-10921639	68.302	60	0	255	89681	65.672	3.583	0.331	0.518
ID2269806	2269806	64	0.751	93.552	56.456	0	6240.260	26	3.950	1	None	-10921639	83.029	82	0	255	109017	76.112	4.478	0.446	0.673
ID2271644	2271644	64	0.536	93.249	56.578	0	6480.270	27	3.950	1	None	-10921639	101.300	115	0	255	133007	78.736	3.279	0.260	0.531
ID2272581	2272581	64	1.042	86.746	58.655	0	6720.280	28	3.950	1	None	-10921639	148.722	184	0	255	195272	102.539	4.705	0.371	0.785
ID2270717	2270717	64	1.244	89.705	58.550	0	6960.290	29	3.950	1	None	-10921639	175.228	233	0	255	230075	101.313	5.057	0.463	1.095
ID2277260	2277260	64	1.405	88.755	59.912	0	7200.300	30	3.950	1	None	-10921639	191.973	255	0	255	252061	95.822	6.177	0.494	1.325
ID2273501	2273501	64	1.464	93.068	60.308	0	7440.310	31	3.950	1	None	-10921639	222.359	255	0	255	291957	67.220	6.937	0.543	2.327
ID2276325	2276325	64	1.534	92.731	60.335	0	7680.320	32	3.950	1	None	-10921639	227.839	255	0	255	299152	57.816	7.109	0.592	2.931
ID2274451	2274451	64	1.559	94.751	60.919	0	7920.330	33	3.950	1	None	-10921639	226.684	255	0	255	297636	57.022	7.134	0.630	3.074
ID2275407	2275407	64	1.568	96.151	61.747	0	8160.340	34	3.950	1	None	-10921639	209.375	255	0	255	274910	74.945	6.780	0.658	2.217
ID2278196	2278196	64	1.377	97.057	62.480	0	8400.350	35	3.950	1	None	-10921639	168.139	185	0	255	220766	81.804	5.129	0.641	1.605
ID2279138	2279138	64	0.957	98.037	61.794	0	8640.360	36	3.950	1	None	-10921639	118.898	129	0	255	156113	84.337	4.763	0.400	0.806
ID2280090	2280090	64	1.016	98.011	59.571	0	8880.370	37	3.950	1	None	-10921639	122.640	122	0	255	161026	94.191	4.637	0.342	0.663
ID2282024	2282024	64	1.045	99.339	58.895	0	9120.380	38	3.950	1	None	-10921639	135.775	146	0	255	178273	97.581	4.853	0.348	0.718
ID2281045	2281045	64	1.107	101.413	58.636	0	9360.390	39	3.950	1	None	-10921639	161.363	177	0	255	211869	94.454	4.958	0.365	0.914
ID2282968	2282968	64	1.042	102.667	58.377	0	9600.400	40	3.950	1	None	-10921639	160.704	174	0	255	211004	95.322	5.086	0.315	0.808
ID2255254	2255254	65	0.805	483.403	53.813	0	0.000	0	3.950	1	None	-10921639	68.417	0	0	255	89831	104.081	2.945	0.398	0.374
ID2248810	2248810	65	0.787	480.772	53.292	0	240.010	1	3.950	1	None	-10921639	83.244	0	0	255	109299	109.516	3.964	0.136	0.183
ID2252855	2252855	65	0.670	478.403	54.671	0	480.020	2	3.950	1	None	-10921639	97.124	46	0	255	127524	105.334	3.955	0.064	0.112
ID2251241	2251241	65	0.841	476.545	53.948	0	720.030	3	3.950	1	None	-10921639	95.037	27	0	255	124783	107.900	4.469	0.131	0.204
ID2254467	2254467	65	0.799	477.782	54.489	0	960.040	4	3.950	1	None	-10921639	91.000	32	0	255	119483	105.944	4.428	0.103	0.161
ID2256877	2256877	65	0.746	476.429	55.713	0	1200.050	5	3.950	1	None	-10921639	91.642	31	0	255	120326	104.172	4.419	0.052	0.086
ID2252058	2252058	65	0.896	475.775	56.359	0	1440.060	6	3.950	1	None	-10921639	92.590	12	0	255	121571	105.164	4.517	0.207	0.302
ID2248006	2248006	65	0.918	475.505	57.153	0	1680.070	7	3.950	1	None	-10921639	94.127	35	0	255	123589	105.772	4.506	0.217	0.318
ID2253661	2253661	65	0.896	476.044	58.327	0	1920.080	8	3.950	1	None	-10921639	95.507	41	0	255	125401	106.214	4.485	0.195	0.293
ID2250434	2250434	65	0.800	473.911	57.835	0	2160.090	9	3.950	1	None	-10921639	105.648	69	0	255	138716	104.060	15.010	0.144	0.255
ID2256058	2256058	65	0.754	473.845	58.555	0	2400.100	10	3.950	1	None	-10921639	102.495	60	0	255	134576	104.440	15.010	0.082	0.149
ID2249621	2249621	65	0.770	471.878	58.612	0	2640.110	11	3.950	1	None	-10921639	103.110	82	0	255	135383	96.502	4.202	0.148	0.276
ID2257702	2257702	65	0.947	472.016	59.557	0	2880.120	12	3.950	1	None	-10921639	155.887	184	0	255	204680	93.478	7.130	0.409	0.968
ID2259415	2259415	65	0.920	472.558	59.628	0	3120.130	13	3.950	1	None	-10921639	139.330	162	0	255	182940	96.721	4.765	0.345	0.739
ID2258541	2258541	65	0.719	471.712	58.379	0	3360.140	14	3.950	1	None	-10921639	111.983	115	0	255	147034	83.555	15.010	0.241	0.520
ID2262857	2262857	65	0.661	473.943	57.419	0	3600.150	15	3.950	1	None	-10921639	119.647	122	0	255	157097	102.828	14.507	0.188	0.368
ID2265451	2265451	65	0.738	474.412	56.796	0	3840.160	16	3.950	1	None	-10921639	96.934	49	0	255	127274	103.314	4.482	0.081	0.140
ID2264582	2264582	65	0.865	472.599	58.082	0	4080.170	17	3.950	1	None	-10921639	114.027	109	0	255	149718	99.349	4.576	0.252	0.462
ID2266330	2266330	65	0.833	471.554	57.761	0	4320.180	18	3.950	1	None	-10921639	108.014	97	0	255	141822	98.699	4.526	0.199	0.363
ID2261144	2261144	65	0.673	471.536	56.715	0	4560.190	19	3.950	1	None	-10921639	110.501	100	0	255	145088	97.085	4.394	0.070	0.150
ID2255250	2255250	66	1.245	326.777	52.788	0	0.000	0	3.950	1	None	-10921639	114.503	118	0	255	150342	87.224	4.848	0.752	1.127
ID2248811	2248811	66	1.231	327.282	53.772	0	240.010	1	3.950	1	None	-10921639	112.060	122	0	255	147135	84.297	4.908	0.766	1.153
ID2252850	2252850	66	1.119	326.438	53.277	0	480.020	2	3.950	1	None	-10921639	103.797	94	0	255	136286	77.490	4.915	0.727	1.128
ID2251243	2251243	66	1.064	325.977	54.733	0	720.030	3	3.950	1	None	-10921639	97.593	89	0	255	128139	85.336	4.663	0.578	0.838
ID2254461	2254461	66	0.939	327.139	53.975	0	960.040	4	3.950	1	None	-10921639	95.789	85	0	255	125771	84.323	4.678	0.432	0.685
ID2256862	2256862	66	0.854	325.930	52.484	0	1200.050	5	3.950	1	None	-10921639	83.771	56	0	255	109991	85.180	4.385	0.391	0.553
ID2252035	2252035	66	1.008	325.041	50.176	0	1440.060	6	3.950	1	None	-10921639	95.289	81	0	255	125115	89.048	4.660	0.490	0.704
ID2247979	2247979	66	0.994	326.545	51.614	0	1680.070	7	3.950	1	None	-10921639	92.919	62	0	255	122003	88.711	4.739	0.507	0.704
ID2253634	2253634	66	1.088	327.317	52.522	0	1920.080	8	3.950	1	None	-10921639	97.659	59	0	255	128226	99.186	4.644	0.489	0.647
ID2250412	2250412	66	0.994	326.104	52.748	0	2160.090	9	3.950	1	None	-10921639	97.832	77	0	255	128453	95.138	4.615	0.404	0.591
ID2256039	2256039	66	0.916	326.764	54.300	0	2400.100	10	3.950	1	None	-10921639	87.091	58	0	255	114350	89.798	4.386	0.386	0.540
ID2249602	2249602	66	0.760	326.110	54.708	0	2640.110	11	3.950	1	None	-10921639	81.409	59	0	255	106890	79.411	4.672	0.283	0.452
ID2257676	2257676	66	1.014	324.117	55.083	0	2880.120	12	3.950	1	None	-10921639	105.199	90	0	255	138126	93.240	4.798	0.427	0.675
ID2259387	2259387	66	0.700	323.213	54.997	0	3120.130	13	3.950	1	None	-10921639	89.238	77	0	255	117170	80.547	4.030	0.230	0.415
ID2258522	2258522	66	0.847	322.474	54.335	0	3360.140	14	3.950	1	None	-10921639	96.995	83	0	255	127355	90.087	4.531	0.274	0.463
ID2262839	2262839	66	1.184	321.199	53.073	0	3600.150	15	3.950	1	None	-10921639	121.218	116	0	255	159159	104.271	4.776	0.449	0.720
ID2265442	2265442	66	1.043	322.808	53.869	0	3840.160	16	3.950	1	None	-10921639	114.151	106	0	255	149880	100.179	4.655	0.364	0.608
ID2264562	2264562	66	0.999	323.385	53.378	0	4080.170	17	3.950	1	None	-10921639	107.468	86	0	255	141105	97.787	4.578	0.371	0.595
ID2266310	2266310	66	1.190	322.820	53.723	0	4320.180	18	3.950	1	None	-10921639	128.736	143	0	255	169031	105.666	4.875	0.399	0.695
ID2261129	2261129	66	0.998	323.328	53.209	0	4560.190	19	3.950	1	None	-10921639	108.868	74	0	255	142944	107.159	4.639	0.262	0.422
ID2261987	2261987	66	0.987	325.961	54.362	0	4800.200	20	3.950	1	None	-10921639	118.321	103	0	255	155355	104.856	4.640	0.248	0.448
ID2260260	2260260	66	1.010	324.172	52.793	0	5040.210	21	3.950	1	None	-10921639	123.169	134	0	255	161721	100.410	4.677	0.304	0.572
ID2263712	2263712	66	1.015	322.898	52.572	0	5280.220	22	3.950	1	None	-10921639	116.039	111	0	255	152359	95.410	4.726	0.342	0.620
ID2267192	2267192	66	1.147	325.289	55.458	0	5520.230	23	3.950	1	None	-10921639	148.567	171	0	255	195068	87.007	4.844	0.557	1.222
ID2268077	2268077	66	1.116	324.303	55.873	0	5760.240	24	3.950	1	None	-10921639	145.202	169	0	255	190650	86.099	5.227	0.477	1.090
ID2268953	2268953	66	1.118	326.988	58.814	0	6000.250	25	3.950	1	None	-10921639	132.438	145	0	255	173891	73.024	4.979	0.581	1.333
ID2269816	2269816	66	1.134	325.360	59.697	0	6240.260	26	3.950	1	None	-10921639	132.650	139	0	255	174170	90.213	4.846	0.445	0.905
ID2271657	2271657	66	1.020	322.908	59.909	0	6480.270	27	3.950	1	None	-10921639	120.832	137	0	255	158653	91.631	4.713	0.424	0.786
ID2272588	2272588	66	0.893	320.843	60.120	0	6720.280	28	3.950	1	None	-10921639	107.605	103	0	255	141285	88.052	4.632	0.318	0.589
ID2270730	2270730	66	0.882	322.040	61.643	0	6960.290	29	3.950	1	None	-10921639	101.536	77	0	255	133317	99.815	4.556	0.249	0.405
ID2277267	2277267	66	1.009	320.187	61.255	0	7200.300	30	3.950	1	None	-10921639	104.069	70	0	255	136643	102.962	4.527	0.350	0.524
[truncated: 133,435 more rows]
