# Supplementary material for: A Yap-dependent mechanoregulatory program sustains cell migration for embryo axis assembly
Source: Nat Commun. 2023 May 16;14:2804. doi: 10.1038/s41467-023-38482-w (PMC10188487; doi:10.1038/s41467-023-38482-w)
Supplement: Supplementary file 13 — Source Data [file 41467_2023_38482_MOESM13_ESM.zip › Source Data/FigS7/FigS7F-G/FigS7F.csv]

	names_all	values_all_flatness	condition_all
1	c0	5.479	c
2	c0	1.571	c
3	c0	1.658	c
4	c0	2.316	c
5	c0	3.599	c
6	c0	1.948	c
7	c0	2.639	c
8	c0	2.178	c
9	c0	2.286	c
10	c0	2.749	c
11	c0	2.122	c
12	c0	5.648	c
13	c0	2.01	c
14	c0	2.542	c
15	c0	5.958	c
16	c0	2.724	c
17	c0	2.239	c
18	c0	2.64	c
19	c0	2.815	c
20	c0	1.593	c
21	c0	2.164	c
22	c0	2.771	c
23	c1	2.746	c
24	c1	2.634	c
25	c1	2.603	c
26	c1	3.476	c
27	c1	4.893	c
28	c1	3.515	c
29	c1	3.662	c
30	c1	3.916	c
31	c1	3.699	c
32	c1	3.344	c
33	c1	3.474	c
34	c2	2.309	c
35	c2	2.348	c
36	c2	3.602	c
37	c2	4.408	c
38	c2	2.748	c
39	c2	2.879	c
40	c2	3.973	c
41	c2	4.98	c
42	c2	3.514	c
43	c2	3.162	c
44	c2	3.352	c
45	c2	5.002	c
46	c2	3.961	c
47	c2	4.369	c
48	c3	1.457	c
49	c3	1.873	c
50	c3	2.91	c
51	c3	3.157	c
52	c3	3.285	c
53	c3	2.824	c
54	c3	2.622	c
55	c3	2.802	c
56	c3	4.592	c
57	c3	7.766	c
58	c3	3.311	c
59	c3	3.148	c
60	c3	4.804	c
61	c3	2.346	c
62	c3	4.596	c
63	c3	2.816	c
64	c3	4.343	c
116	m1	1.424	m
117	m1	1.304	m
118	m1	2.623	m
119	m1	1.711	m
120	m1	1.899	m
121	m1	1.681	m
122	m1	2.209	m
123	m1	1.529	m
124	m1	2.075	m
125	m1	1.964	m
126	m1	1.432	m
127	m1	1.07	m
128	m1	1.678	m
129	m1	1.439	m
130	m1	1.6	m
131	m1	3.014	m
132	m1	1.382	m
133	m1	1.918	m
134	m1	1.169	m
135	m1	1.542	m
136	m1	1.199	m
137	m1	1.369	m
138	m1	1.348	m
139	m1	1.172	m
140	m1	1.319	m
141	m1	1.512	m
142	m1	1.605	m
143	m1	1.223	m
144	m1	2.038	m
145	m1	2.051	m
146	m1	1.828	m
147	m1	1.189	m
148	m1	2.535	m
149	m1	1.178	m
150	m1	1.471	m
151	m1	1.066	m
152	m1	1.211	m
153	m1	1.464	m
154	m1	1.186	m
155	m1	1.531	m
156	m1	1.194	m
157	m1	1.093	m
158	m1	1.33	m
159	m1	1.422	m
160	m1	2.083	m
161	m1	1.318	m
162	m1	1.077	m
163	m1	1.764	m
164	m5	1.356	m
165	m5	1.726	m
166	m5	1.283	m
167	m5	3.123	m
168	m5	1.663	m
169	m5	1.388	m
170	m5	2.766	m
171	m5	1.475	m
172	m5	1.811	m
173	m5	1.565	m
174	m5	1.954	m
175	m5	1.751	m
176	m5	1.326	m
177	m5	1.895	m
178	m5	1.634	m
179	m5	1.635	m
180	m5	1.19	m
181	m5	1.443	m
182	m5	1.99	m
183	m5	1.977	m
184	m5	2.209	m
185	m5	1.902	m
186	m5	1.219	m
187	m6	1.93	m
188	m6	1.391	m
189	m6	1.392	m
190	m6	1.475	m
191	m6	1.508	m
192	m6	2.198	m
193	m6	1.28	m
194	m6	1.437	m
195	m6	1.474	m
196	m6	1.377	m
197	m6	1.359	m
198	m6	2.692	m
199	m6	1.719	m
200	m6	1.42	m
201	m6	2.543	m
202	m6	1.596	m
203	m6	2.406	m
204	m6	1.51	m
205	m6	1.509	m
206	m6	2.36	m
207	m6	1.07	m
208	m6	1.181	m
209	m6	1.592	m
210	m6	1.462	m
211	m6	1.162	m
212	m6	2.411	m
213	m6	1.562	m
214	m6	1.78	m
215	m6	1.155	m
216	m6	2.096	m
217	m6	1.421	m
218	m6	1.042	m
219	m6	1.245	m
220	m7	1.23	m
221	m7	1.274	m
222	m7	1.659	m
223	m7	1.164	m
224	m7	1.151	m
225	m7	1.064	m
226	m7	2.229	m
227	m7	1.353	m
228	m7	1.541	m
229	m7	1.367	m
230	m7	1.22	m
231	m7	1.682	m
232	m7	1.035	m
233	m7	1.396	m
234	m7	1.105	m
235	m7	1.324	m
236	m7	2.04	m
237	m7	1.279	m
238	m7	1.602	m
239	m7	2.168	m
240	m7	2.001	m
241	m7	2.88	m
242	m7	1.115	m
243	m7	1.348	m
244	m7	1.039	m
245	m7	1.179	m
246	m7	1.357	m
247	m7	1.09	m
248	m7	1.817	m
249	m7	1.721	m
250	m7	1.29	m
251	m7	2.308	m
252	m7	1.399	m
253	m7	1.406	m
254	m7	1.117	m
255	m7	2.047	m
256	m7	1.248	m
257	m7	1.295	m
258	m7	2.759	m
259	m7	1.327	m
260	m7	1.904	m
261	m7	1.122	m
262	m7	1.665	m
263	m7	3.223	m
264	m7	1.154	m
265	m7	1.049	m
266	m7	2.375	m
267	m7	1.655	m
268	m7	1.728	m
269	m7	2.548	m
270	m7	1.615	m
271	m9 pax	1.891	m pax
272	m9 pax	1.16	m pax
273	m9 pax	2.041	m pax
274	m9 pax	1.624	m pax
275	m9 pax	1.567	m pax
276	m9 pax	1.272	m pax
277	m9 pax	2.261	m pax
278	m9 pax	1.231	m pax
279	m9 pax	1.126	m pax
280	m9 pax	2.007	m pax
281	m9 pax	1.134	m pax
282	m9 pax	1.547	m pax
283	m9 pax	1.733	m pax
284	m9 pax	1.547	m pax
285	m9 pax	1.955	m pax
286	m9 pax	2.81	m pax
287	m9 pax	1.906	m pax
288	m9 pax	2.206	m pax
289	m9 pax	3.405	m pax
290	m9 pax	1.296	m pax
291	m9 pax	1.442	m pax
292	m9 pax	2.459	m pax
293	m9 pax	1.249	m pax
294	m9 pax	1.852	m pax
295	m9 pax	1.09	m pax
296	m9 pax	1.772	m pax
297	m9 pax	1.78	m pax
298	m9 pax	1.308	m pax
299	m9 pax	1.977	m pax
300	m9 pax	1.487	m pax
301	m8 pax	2.482	m pax
302	m8 pax	1.514	m pax
303	m8 pax	3.224	m pax
304	m8 pax	2.71	m pax
305	m8 pax	2.17	m pax
306	m8 pax	1.541	m pax
307	m8 pax	3.814	m pax
308	m8 pax	2.299	m pax
309	m8 pax	2.212	m pax
310	m8 pax	2.218	m pax
311	m8 pax	5.504	m pax
312	m8 pax	3.304	m pax
313	m8 pax	3.648	m pax
314	m8 pax	1.464	m pax
315	m8 pax	3.492	m pax
316	m8 pax	1.279	m pax
317	m8 pax	1.152	m pax
318	m8 pax	2.234	m pax
319	m8 pax	2.451	m pax
320	m8 pax	2.732	m pax
321	m8 pax	1.503	m pax
322	m10 pax	3.187	m pax
323	m10 pax	2.329	m pax
324	m10 pax	3.6	m pax
325	m10 pax	2.366	m pax
326	m10 pax	2.848	m pax
327	m10 pax	2.947	m pax
328	m10 pax	1.243	m pax
329	m10 pax	1.427	m pax
330	m10 pax	3.012	m pax
331	m10 pax	1.679	m pax
332	m10 pax	3.061	m pax
333	m10 pax	1.362	m pax
334	m10 pax	3.16	m pax
335	m10 pax	2.928	m pax
336	m10 pax	1.895	m pax
337	m10 pax	2.357	m pax
338	m10 pax	2.722	m pax
339	m10 pax	2.458	m pax
340	m11 pax	1.331	m pax
341	m11 pax	3.149	m pax
342	m11 pax	2.039	m pax
343	m11 pax	1.234	m pax
344	m11 pax	1.46	m pax
345	m11 pax	1.452	m pax
346	m11 pax	1.727	m pax
347	m11 pax	2.961	m pax
348	m11 pax	2.249	m pax
349	m11 pax	1.338	m pax
350	m11 pax	1.929	m pax
351	m11 pax	1.723	m pax
352	m11 pax	1.721	m pax
353	m11 pax	1.995	m pax
354	m11 pax	1.663	m pax
355	m11 pax	1.542	m pax
356	m11 pax	1.345	m pax
357	m11 pax	1.674	m pax
358	m11 pax	1.922	m pax
359	m11 pax	2.574	m pax
360	m11 pax	2.36	m pax
361	m11 pax	1.617	m pax
