# Supplementary material for: A Yap-dependent mechanoregulatory program sustains cell migration for embryo axis assembly
Source: Nat Commun. 2023 May 16;14:2804. doi: 10.1038/s41467-023-38482-w (PMC10188487; doi:10.1038/s41467-023-38482-w)
Supplement: Supplementary file 13 — Source Data [file 41467_2023_38482_MOESM13_ESM.zip › Source Data/FigS7/FigS7F-G/FigS7G.csv]

	condition_all	names_all	values_all_sphericity
1	c	c0	0.499318181818182
2	c	c1	0.493545454545455
3	c	c2	0.488928571428571
4	c	c3	0.517588235294118
5	m	m1	0.615395833333333
6	m	m5	0.593608695652174
7	m	m6	0.568030303030303
8	m	m7	0.589960784313725
9	m pax	m10 pax	0.535833333333333
10	m pax	m11 pax	0.538454545454545
11	m pax	m8 pax	0.481761904761905
12	m pax	m9 pax	0.571833333333333
