# Supplementary material for: A Yap-dependent mechanoregulatory program sustains cell migration for embryo axis assembly
Source: Nat Commun. 2023 May 16;14:2804. doi: 10.1038/s41467-023-38482-w (PMC10188487; doi:10.1038/s41467-023-38482-w)
Supplement: Supplementary file 13 — Source Data [file 41467_2023_38482_MOESM13_ESM.zip › Source Data/FigS7/FigS7B-D/FigS7B-D.csv]

	Area	X	Y	XM	YM	Perim.	Major	Minor	Angle	Circ.	Feret	X.Area	Slice	FeretX	FeretY	FeretAngle	MinFeret	AR	Round	Solidity	N_Filopodios	Condition	Sample2
1	114407	2178.86	303.88	2178.86	303.88	1415.37	422.13	345.08	24.14	0.72	467.97	100	1	1942	370	8.36	376.87	1.22	0.82	0.92	2	dm_noPax	dm_noPax_1
2	181553	1558.02	1035.1	1558.02	1035.1	2386.36	512.16	451.34	0.51	0.4	627.89	100	1	1278	1136	26.69	517.04	1.13	0.88	0.75	9	dm_noPax	dm_noPax_1
3	203056	302.1	1234.18	302.1	1234.18	2238.43	581.43	444.66	11.66	0.51	645.59	100	1	14	1188	171.81	452.55	1.31	0.76	0.86	8	dm_noPax	dm_noPax_1
4	140052	1485.86	1960.51	1485.86	1960.51	1826.65	440.93	404.42	111.88	0.53	532.85	100	1	1529	2209	84.08	441.03	1.09	0.92	0.84	6	dm_noPax	dm_noPax_1
5	186891	769.84	2311.19	769.84	2311.19	2554.42	610.58	389.73	77.24	0.36	707.41	100	1	681	1916	106	500.37	1.57	0.64	0.73	10	dm_noPax	dm_noPax_1
6	125782	2113.11	2120.61	2113.11	2120.61	1432.08	456.62	350.73	35.54	0.77	477.58	100	1	1864	2135	7.94	344.91	1.3	0.77	0.97	1	dm_noPax	dm_noPax_1
7	108186	1424.17	581.64	1424.17	581.64	1406.48	386.69	356.22	140.22	0.69	437.15	100	1	1215	645	34.56	390.7	1.09	0.92	0.9	1	dm_noPax	dm_noPax_2
8	108553	1326.23	1011.23	1326.23	1011.23	1322.97	429.44	321.84	131.06	0.78	487.02	100	1	1207	789	126.4	329.44	1.33	0.75	0.98	0	dm_noPax	dm_noPax_2
9	100057	1388.56	1552.12	1388.56	1552.12	1545.23	404.39	315.04	141.91	0.53	537.57	100	1	1150	1327	153.01	380.58	1.28	0.78	0.8	3	dm_noPax	dm_noPax_2
10	187396	2221.78	1962.06	2221.78	1962.06	2395.83	596.26	400.16	110.21	0.41	842.57	100	1	2209	1603	100.67	428.82	1.49	0.67	0.81	5	dm_noPax	dm_noPax_2
11	151299	713.8	945.11	713.8	945.11	1605.02	562.11	342.71	146.23	0.74	551.77	100	1	456	871	167.65	348.87	1.64	0.61	0.95	1	dm_noPax	dm_noPax_3
12	188548	1424.19	1282.16	1424.19	1282.16	1978.28	598.31	401.24	40.42	0.61	629.06	100	1	1177	1476	34.25	427.97	1.49	0.67	0.92	7	dm_noPax	dm_noPax_3
13	169004	453.63	1261.51	453.63	1261.51	1843.52	672.64	319.91	154.13	0.62	728.88	100	1	168	1052	144.72	344.31	2.1	0.48	0.95	4	dm_noPax	dm_noPax_3
14	192056	2169	1698.53	2169	1698.53	2420.53	606.66	403.08	40.79	0.41	687.02	100	1	1876	1964	38.32	467.88	1.51	0.66	0.82	12	dm_noPax	dm_noPax_3
15	184695	692.26	2264.11	692.26	2264.11	2236.21	664.46	353.91	26.9	0.46	742.47	100	1	457	2514	44.67	452.82	1.88	0.53	0.78	8	dm_noPax	dm_noPax_3
16	115547	1675.45	2543.64	1675.45	2543.64	1577.41	469.73	313.2	23.01	0.58	557.72	100	1	1421	2699	30.61	362.4	1.5	0.67	0.86	3	dm_noPax	dm_noPax_3
17	150809	1313.44	562.72	1313.44	562.72	1875.48	465.2	412.76	122.15	0.54	596.12	100	1	1063	293	111.14	457.32	1.13	0.89	0.89	3	dm_noPax	dm_noPax_4
18	185254	2553.29	1891.96	2553.29	1891.96	2448.22	650.64	362.52	150.71	0.39	774.57	100	1	2187	1737	153.47	460.5	1.79	0.56	0.79	13	dm_noPax	dm_noPax_4
19	225857	1481.34	807.04	1481.34	807.04	2050.12	589.18	488.09	68.69	0.68	687.55	100	1	1409	1166	70.72	522.14	1.21	0.83	0.93	4	dm_Pax	dm_Pax_1
20	270483	1881.5	1174.46	1881.5	1174.46	3112.31	626.28	549.9	66.33	0.35	793.12	100	1	1792	1539	83.48	623.1	1.14	0.88	0.8	12	dm_Pax	dm_Pax_1
21	427772	2458.83	1638.49	2458.83	1638.49	3992.13	970.99	560.93	174.09	0.34	1170.04	100	1	1833	1658	176.62	650.76	1.73	0.58	0.81	14	dm_Pax	dm_Pax_1
22	378541	387.87	1721.4	387.87	1721.4	2869.31	850.27	566.84	66.81	0.58	929.16	100	1	176	2206	65.72	661.14	1.5	0.67	0.89	10	dm_Pax	dm_Pax_1
23	443911	1251.7	2239.26	1251.7	2239.26	4745.38	938.22	602.42	43.02	0.25	1274.81	100	1	650	2637	32.93	720.5	1.56	0.64	0.69	18	dm_Pax	dm_Pax_1
24	283494	2441.11	1164.12	2441.11	1164.12	4704.33	738.11	489.03	101.69	0.16	1101.69	100	1	2434	602	94.01	655.85	1.51	0.66	0.57	11	dm_Pax	dm_Pax_2
25	420884	877.26	1158.28	877.26	1158.28	6092.09	820.5	653.12	100.97	0.14	1173.65	100	1	721	734	99.37	903.91	1.26	0.8	0.54	18	dm_Pax	dm_Pax_2
26	330760	1608	1873.97	1608	1873.97	4335.4	736.7	571.65	35.64	0.22	987.71	100	1	1075	2053	20.69	748.79	1.29	0.78	0.62	14	dm_Pax	dm_Pax_2
27	600853	455.63	1129.11	455.63	1129.11	4730.07	1105.4	692.08	60.87	0.34	1281.45	100	1	453	1803	85.79	809.59	1.6	0.63	0.8	22	dm_Pax	dm_Pax_3
28	242920	2181.68	931.67	2181.68	931.67	3953.45	714.77	432.72	4.41	0.2	898.47	100	1	1758	994	9.93	630.3	1.65	0.61	0.58	16	dm_Pax	dm_Pax_3
29	289036	1279.78	1529.06	1279.78	1529.06	3572.72	775.31	474.67	76.7	0.28	1027.67	100	1	1026	2084	80.31	577.33	1.63	0.61	0.68	10	dm_Pax	dm_Pax_3
30	435956	2655.24	1855.08	2655.24	1855.08	4215.41	943.27	588.46	35.12	0.31	1219.74	100	1	2132	2316	41.11	783.43	1.6	0.62	0.7	10	dm_Pax	dm_Pax_3
31	304153	1250.12	1770.07	1250.12	1770.07	4281.11	1078.66	359.02	70.13	0.21	1206.68	100	1	936	2269	64.16	443.92	3	0.33	0.7	17	dm_Pax	dm_Pax_4
32	532443	654.02	1748.32	654.02	1748.32	5072.46	1044.99	648.74	78.3	0.26	1187.12	100	1	569	2300	71.69	801.68	1.61	0.62	0.78	21	dm_Pax	dm_Pax_4
33	331948	2366.72	1884.11	2366.72	1884.11	3157.84	734.71	575.26	70.07	0.42	861.23	100	1	2211	1449	94.13	658.41	1.28	0.78	0.83	14	dm_Pax	dm_Pax_4
34	490450	1075.55	859.59	1075.55	859.59	6933.47	878.42	710.89	22.49	0.13	1129.96	100	1	541	1041	16.4	875.44	1.24	0.81	0.65	28	control	control_1
35	508343	2389.53	2317.87	2389.53	2317.87	5938.29	916.85	705.94	22.53	0.18	1118.18	100	1	1987	2560	27.48	892.16	1.3	0.77	0.71	27	control	control_1
36	747850	1442.19	1182.57	1442.19	1182.57	7045.13	1113.06	855.47	67.58	0.19	1497	100	1	1429	1875	89.89	1087.53	1.3	0.77	0.64	18	control	control_2
37	730703	2041.35	2250.64	2041.35	2250.64	7115.84	1252.76	742.65	46.52	0.18	1608.78	100	1	1284	2542	47.49	980.77	1.69	0.59	0.64	23	control	control_2
38	521550	660.71	729.31	660.71	729.31	8286.94	869.56	763.67	39.04	0.1	1246.25	100	1	114	962	1.15	1015.13	1.14	0.88	0.55	29	control	control_3
39	519879	2219.25	1416.3	2219.25	1416.3	8802.68	1094.77	604.63	48.35	0.08	1540.9	100	1	1674	1793	45.71	910.43	1.81	0.55	0.52	25	control	control_3
40	488287	1139.81	1720.48	1139.81	1720.48	6880.87	1100.87	564.74	57.44	0.13	1364.38	100	1	633	2129	46.34	732.75	1.95	0.51	0.63	25	control	control_3
41	357594	2268.84	1231.89	2268.84	1231.89	4314.28	738.19	616.79	103.48	0.24	900.8	100	1	1814	1210	169.25	760.21	1.2	0.84	0.71	21	control	control_4
42	467149	917.11	1418.69	917.11	1418.69	5314.6	921.71	645.31	150.23	0.21	1170.11	100	1	258	1405	175.2	826.14	1.43	0.7	0.65	19	control	control_4
