# Supplementary material for: A Yap-dependent mechanoregulatory program sustains cell migration for embryo axis assembly
Source: Nat Commun. 2023 May 16;14:2804. doi: 10.1038/s41467-023-38482-w (PMC10188487; doi:10.1038/s41467-023-38482-w)
Supplement: Supplementary file 13 — Source Data [file 41467_2023_38482_MOESM13_ESM.zip › Source Data/Fig6_S6C-E/Fig6C-D/wt_dmut_morph.csv]

Feature 1	Area	X	Y	XM	YM	Perim.	Major	Minor	Angle	Circ.	Feret	%Area	Slice	FeretX	FeretY	FeretAngle	MinFeret	AR	Round	Solidity	N_Filopodios	Condition	Sample2
1.0	498147.0	690.68	550.56	690.68	550.56	7114.59	883.83	717.63	9.3	0.12	1127.07	100.0	1	171.0	781.0	13.91	913.98	1.23	0.81	0.64	27.0	wt	c1
2.0	796211.0	1926.55	1064.59	1926.55	1064.59	5785.46	1375.78	736.87	138.23	0.3	1646.09	100.0	1	1309.0	694.0	152.27	907.05	1.87	0.54	0.79	29.0	wt	c1
3.0	527526.0	821.52	1827.45	821.52	1827.45	5363.6	1048.62	640.53	166.4	0.23	1155.54	100.0	1	284.0	1691.0	161.06	828.54	1.64	0.61	0.73	25.0	wt	c1
4.0	501770.0	2302.46	2265.05	2302.46	2265.05	6482.79	900.0	709.86	13.87	0.15	1229.02	100.0	1	1762.0	2004.0	179.67	841.09	1.27	0.79	0.71	28.0	wt	c1
1.0	700150.0	1315.21	792.53	1315.21	792.53	6558.66	1441.36	618.49	123.04	0.2	1678.9	100.0	1	829.0	71.0	123.07	729.12	2.33	0.43	0.8	31.0	wt	c2
2.0	656553.0	2535.46	1590.6	2535.46	1590.6	5642.05	1226.9	681.35	103.14	0.26	1393.6	100.0	1	2452.0	953.0	97.71	745.51	1.8	0.56	0.76	22.0	wt	c2
3.0	708700.0	1096.02	1861.27	1096.02	1861.27	6007.26	1082.82	833.33	164.43	0.25	1232.04	100.0	1	557.0	1519.0	148.1	948.43	1.3	0.77	0.78	26.0	wt	c2
1.0	498147.0	690.68	550.56	690.68	550.56	7114.59	883.83	717.63	9.3	0.12	1127.07	100.0	1	171.0	781.0	13.91	913.98	1.23	0.81	0.64	27.0	wt	c3
2.0	796211.0	1926.55	1064.59	1926.55	1064.59	5785.46	1375.78	736.87	138.23	0.3	1646.09	100.0	1	1309.0	694.0	152.27	907.05	1.87	0.54	0.79	29.0	wt	c3
3.0	527526.0	821.52	1827.45	821.52	1827.45	5363.6	1048.62	640.53	166.4	0.23	1155.54	100.0	1	284.0	1691.0	161.06	828.54	1.64	0.61	0.73	25.0	wt	c3
4.0	501770.0	2302.46	2265.05	2302.46	2265.05	6482.79	900.0	709.86	13.87	0.15	1229.02	100.0	1	1762.0	2004.0	179.67	841.09	1.27	0.79	0.71	28.0	wt	c3
1.0	393186.0	807.59	1283.5	807.59	1283.5	4399.14	886.03	565.02	142.45	0.26	1085.42	100.0	1	387.0	1081.0	156.32	754.23	1.57	0.64	0.66	16.0	wt	c4
2.0	281485.0	756.69	2152.5	756.69	2152.5	3995.27	801.8	446.99	16.67	0.22	939.21	100.0	1	348.0	2297.0	11.61	608.44	1.79	0.56	0.64	10.0	wt	c4
3.0	384989.0	1899.8	2675.6	1899.8	2675.6	5308.52	722.76	678.21	133.92	0.17	942.04	100.0	1	1748.0	2211.0	126.32	822.79	1.07	0.94	0.65	28.0	wt	c4
1.0	156433.0	1529.97	1044.87	1529.97	1044.87	1801.57	460.4	432.62	139.28	0.61	617.3	100.0	1	1279.0	864.0	131.12	434.5	1.06	0.94	0.86	5.0	mut	m1
2.0	221656.0	991.58	1309.65	991.58	1309.65	2809.34	675.51	417.79	2.39	0.35	754.68	100.0	1	565.0	1305.0	177.57	540.41	1.62	0.62	0.7	5.0	mut	m1
3.0	116244.0	2137.78	1625.71	2137.78	1625.71	1883.93	404.88	365.56	169.35	0.41	559.3	100.0	1	1987.0	1369.0	127.96	393.4	1.11	0.9	0.78	6.0	mut	m1
4.0	135223.0	1475.77	1962.37	1475.77	1962.37	1835.54	424.37	405.71	46.83	0.5	538.22	100.0	1	1201.0	2020.0	18.3	433.63	1.05	0.96	0.84	5.0	mut	m1
5.0	207839.0	312.12	2041.88	312.12	2041.88	2838.88	625.05	423.37	116.12	0.32	773.12	100.0	1	117.0	1736.0	120.81	531.01	1.48	0.68	0.77	13.0	mut	m1
1.0	132035.0	1287.63	573.02	1287.63	573.02	1658.05	457.15	367.74	163.8	0.6	508.66	100.0	1	1026.0	657.0	31.0	390.57	1.24	0.8	0.87	4.0	mut	m3
2.0	131978.0	1828.26	782.76	1828.26	782.76	1478.69	434.03	387.16	32.36	0.76	522.41	100.0	1	1663.0	955.0	52.78	390.08	1.12	0.89	0.96	1.0	mut	m3
3.0	94584.0	2545.9	1304.97	2545.9	1304.97	1741.31	492.43	244.56	88.38	0.39	611.53	100.0	1	2361.0	1584.0	74.05	265.78	2.01	0.5	0.75	6.0	mut	m3
4.0	192211.0	1814.4	1437.2	1814.4	1437.2	2888.25	611.14	400.45	110.2	0.29	879.46	100.0	1	1794.0	1104.0	102.08	454.36	1.53	0.66	0.72	10.0	mut	m3
5.0	103546.0	1330.66	1516.96	1330.66	1516.96	1438.7	444.33	296.72	115.36	0.63	507.67	100.0	1	1134.0	1317.0	129.81	310.79	1.5	0.67	0.87	3.0	mut	m3
6.0	233744.0	1117.87	1926.72	1117.87	1926.72	2592.79	687.77	432.72	134.23	0.44	841.35	100.0	1	915.0	1633.0	137.17	512.37	1.59	0.63	0.78	8.0	mut	m3
7.0	187092.0	1841.68	2222.49	1841.68	2222.49	2143.37	609.12	391.08	98.61	0.51	689.02	100.0	1	1813.0	2599.0	89.58	464.35	1.56	0.64	0.8	6.0	mut	m3
8.0	192397.0	1148.9	2534.64	1148.9	2534.64	2558.64	639.44	383.1	133.7	0.37	814.69	100.0	1	888.0	2219.0	130.77	469.32	1.67	0.6	0.73	12.0	mut	m3
1.0	181641.0	1720.0	833.52	1720.0	833.52	3221.17	498.07	464.34	98.47	0.22	643.81	100.0	1	1499.0	609.0	158.5	563.29	1.07	0.93	0.7	15.0	mut	m4
2.0	76608.0	1085.63	1019.27	1085.63	1019.27	1178.66	384.79	253.49	27.13	0.69	399.44	100.0	1	887.0	1078.0	23.61	279.98	1.52	0.66	0.93	2.0	mut	m4
3.0	165389.0	2341.24	1144.74	2341.24	1144.74	1702.86	505.04	416.96	11.96	0.72	596.39	100.0	1	2051.0	1279.0	24.89	416.46	1.21	0.83	0.94	2.0	mut	m4
4.0	128532.0	985.71	1665.59	985.71	1665.59	1397.29	429.57	380.96	100.22	0.83	460.14	100.0	1	927.0	1445.0	103.19	382.71	1.13	0.89	0.97	1.0	mut	m4
5.0	73622.0	1501.98	2154.43	1501.98	2154.43	1230.84	401.74	233.33	156.79	0.61	475.47	100.0	1	1331.0	2063.0	163.13	234.35	1.72	0.58	0.92	1.0	mut	m4
6.0	126132.0	1112.39	2724.5	1112.39	2724.5	1594.06	480.52	334.21	100.34	0.62	575.87	100.0	1	1062.0	2435.0	98.19	347.29	1.44	0.7	0.89	5.0	mut	m4
7.0	83773.0	380.73	2686.72	380.73	2686.72	1409.78	372.49	286.35	42.2	0.53	424.05	100.0	1	228.0	2844.0	47.77	341.99	1.3	0.77	0.81	7.0	mut	m4
1.0	208733.0	2456.86	556.8	2456.86	556.8	2786.27	646.62	411.01	36.45	0.34	771.99	100.0	1	2321.0	866.0	62.54	480.85	1.57	0.64	0.75	10.0	mut	m5
2.0	145282.0	1861.96	652.83	1861.96	652.83	2039.99	488.58	378.61	73.61	0.44	560.47	100.0	1	1849.0	361.0	92.35	449.67	1.29	0.77	0.77	8.0	mut	m5
3.0	255946.0	855.4	640.26	855.4	640.26	2549.55	708.36	460.05	166.98	0.49	770.2	100.0	1	453.0	531.0	163.64	531.58	1.54	0.65	0.87	10.0	mut	m5
4.0	140665.0	1149.79	1068.16	1149.79	1068.16	1659.74	512.69	349.34	47.09	0.64	554.65	100.0	1	922.0	1163.0	36.13	377.8	1.47	0.68	0.9	4.0	mut	m5
5.0	158478.0	450.07	1193.85	450.07	1193.85	1707.57	620.8	325.03	156.06	0.68	685.83	100.0	1	152.0	1035.0	147.75	325.97	1.91	0.52	0.98	1.0	mut	m5
6.0	103162.0	1789.86	1267.44	1789.86	1267.44	1401.22	442.96	296.53	74.39	0.66	478.41	100.0	1	1622.0	1431.0	47.37	314.13	1.49	0.67	0.91	5.0	mut	m5
7.0	157297.0	480.03	1652.12	480.03	1652.12	1947.07	465.08	430.63	58.09	0.52	584.64	100.0	1	346.0	1419.0	102.85	438.74	1.08	0.93	0.87	5.0	mut	m5
8.0	170678.0	1625.88	2208.89	1625.88	2208.89	1977.43	593.99	365.86	43.39	0.55	721.91	100.0	1	1386.0	2503.0	52.15	434.67	1.62	0.62	0.86	3.0	mut	m5
9.0	160679.0	674.68	2173.0	674.68	2173.0	1780.04	611.99	334.29	28.11	0.64	635.77	100.0	1	404.0	2297.0	28.26	393.72	1.83	0.55	0.9	2.0	mut	m5
10.0	216620.0	1004.15	2528.01	1004.15	2528.01	2220.54	578.1	477.09	66.29	0.55	680.23	100.0	1	821.0	2793.0	62.98	506.36	1.21	0.83	0.9	7.0	mut	m5
11.0	120038.0	1672.46	2538.65	1672.46	2538.65	1652.0	500.65	305.27	19.29	0.55	608.42	100.0	1	1388.0	2689.0	29.22	336.77	1.64	0.61	0.89	4.0	mut	m5
