# Supplementary material for: A Yap-dependent mechanoregulatory program sustains cell migration for embryo axis assembly
Source: Nat Commun. 2023 May 16;14:2804. doi: 10.1038/s41467-023-38482-w (PMC10188487; doi:10.1038/s41467-023-38482-w)
Supplement: Supplementary file 13 — Source Data [file 41467_2023_38482_MOESM13_ESM.zip › Source Data/Fig6_S6C-E/Fig6E_S6C/FAquantification_WT_dMUT.csv]

Sample_name	# Branches	# Junctions	Average Branch Length	Maximum Branch Length	Skeleton length	Condition
mut2	1.0	0.0	33.627	33.627	33.627	mut
mut2	1.0	0.0	20.414	20.414	20.414	mut
mut2	1.0	0.0	6.243	6.243	6.243	mut
mut2	1.0	0.0	1.0	1.0	1.0	mut
mut2	1.0	0.0	8.071	8.071	8.071	mut
mut2	1.0	0.0	39.314	39.314	39.314	mut
mut2	1.0	0.0	14.414	14.414	14.414	mut
mut2	1.0	0.0	16.899	16.899	16.899	mut
mut2	1.0	0.0	3.828	3.828	3.828	mut
mut2	1.0	0.0	23.728	23.728	23.728	mut
mut2	1.0	0.0	24.799	24.799	24.799	mut
mut2	1.0	0.0	11.485	11.485	11.485	mut
mut2	1.0	0.0	27.456	27.456	27.456	mut
mut2	1.0	0.0	18.971	18.971	18.971	mut
mut2	1.0	0.0	14.485	14.485	14.485	mut
mut2	1.0	0.0	4.828	4.828	4.828	mut
mut2	1.0	0.0	18.071	18.071	18.071	mut
mut2	0.0	0.0	0.0	0.0	0.0	mut
mut2	1.0	0.0	18.899	18.899	18.899	mut
mut2	1.0	0.0	14.657	14.657	14.657	mut
mut2	1.0	0.0	108.669	108.669	108.669	mut
mut2	1.0	0.0	29.042	29.042	29.042	mut
mut2	1.0	0.0	44.828	44.828	44.828	mut
mut2	1.0	0.0	21.971	21.971	21.971	mut
mut2	1.0	0.0	19.385	19.385	19.385	mut
mut2	1.0	0.0	20.899	20.899	20.899	mut
mut2	1.0	0.0	34.284	34.284	34.284	mut
mut1	1.0	0.0	22.243	22.243	22.243	mut
mut1	1.0	0.0	44.899	44.899	44.899	mut
mut1	1.0	0.0	73.012	73.012	73.012	mut
mut1	1.0	0.0	22.828	22.828	22.828	mut
mut1	1.0	0.0	29.627	29.627	29.627	mut
mut1	1.0	0.0	42.243	42.243	42.243	mut
mut1	1.0	0.0	9.828	9.828	9.828	mut
mut1	1.0	0.0	29.042	29.042	29.042	mut
mut1	1.0	0.0	34.243	34.243	34.243	mut
mut1	1.0	0.0	48.627	48.627	48.627	mut
mut1	1.0	0.0	24.071	24.071	24.071	mut
mut1	1.0	0.0	73.426	73.426	73.426	mut
mut1	1.0	0.0	35.314	35.314	35.314	mut
mut1	1.0	0.0	13.314	13.314	13.314	mut
mut1	1.0	0.0	13.657	13.657	13.657	mut
mut1	1.0	0.0	26.971	26.971	26.971	mut
mut1	1.0	0.0	25.385	25.385	25.385	mut
mut1	1.0	0.0	42.657	42.657	42.657	mut
mut1	1.0	0.0	7.657	7.657	7.657	mut
mut1	1.0	0.0	7.657	7.657	7.657	mut
mut1	1.0	0.0	41.698	41.698	41.698	mut
mut1	1.0	0.0	13.485	13.485	13.485	mut
mut1	1.0	0.0	20.142	20.142	20.142	mut
mut1	1.0	0.0	11.899	11.899	11.899	mut
mut1	1.0	0.0	39.314	39.314	39.314	mut
mut1	1.0	0.0	35.042	35.042	35.042	mut
mut1	1.0	0.0	53.971	53.971	53.971	mut
mut1	1.0	0.0	17.142	17.142	17.142	mut
mut1	1.0	0.0	32.071	32.071	32.071	mut
mut1	1.0	0.0	23.142	23.142	23.142	mut
mut1	1.0	0.0	27.213	27.213	27.213	mut
mut1	1.0	0.0	22.657	22.657	22.657	mut
mut1	1.0	0.0	47.456	47.456	47.456	mut
mut1	1.0	0.0	29.87	29.87	29.87	mut
mut1	1.0	0.0	50.012	50.012	50.012	mut
mut1	1.0	0.0	31.87	31.87	31.87	mut
mut1	1.0	0.0	51.941	51.941	51.941	mut
mut1	1.0	0.0	16.142	16.142	16.142	mut
mut1	1.0	0.0	34.698	34.698	34.698	mut
mut1	1.0	0.0	76.497	76.497	76.497	mut
mut1	1.0	0.0	28.314	28.314	28.314	mut
mut1	1.0	0.0	29.414	29.414	29.414	mut
mut1	1.0	0.0	26.314	26.314	26.314	mut
mut1	1.0	0.0	39.728	39.728	39.728	mut
mut1	1.0	0.0	35.213	35.213	35.213	mut
mut1	1.0	0.0	38.698	38.698	38.698	mut
mut1	1.0	0.0	22.971	22.971	22.971	mut
mut1	1.0	0.0	43.485	43.485	43.485	mut
mut1	1.0	0.0	43.456	43.456	43.456	mut
mut1	1.0	0.0	24.828	24.828	24.828	mut
mut1	1.0	0.0	66.255	66.255	66.255	mut
mut1	1.0	0.0	37.284	37.284	37.284	mut
mut3	1.0	0.0	35.042	35.042	35.042	mut
mut3	1.0	0.0	13.314	13.314	13.314	mut
mut3	1.0	0.0	28.657	28.657	28.657	mut
mut3	1.0	0.0	170.125	170.125	170.125	mut
mut3	1.0	0.0	22.828	22.828	22.828	mut
mut3	1.0	0.0	42.284	42.284	42.284	mut
mut3	1.0	0.0	11.485	11.485	11.485	mut
mut3	1.0	0.0	21.657	21.657	21.657	mut
mut3	1.0	0.0	4.0	4.0	4.0	mut
mut3	1.0	0.0	101.184	101.184	101.184	mut
mut3	1.0	0.0	28.799	28.799	28.799	mut
mut3	1.0	0.0	29.627	29.627	29.627	mut
mut3	1.0	0.0	37.556	37.556	37.556	mut
mut3	1.0	0.0	82.083	82.083	82.083	mut
mut3	1.0	0.0	34.385	34.385	34.385	mut
mut3	1.0	0.0	117.326	117.326	117.326	mut
mut3	1.0	0.0	35.284	35.284	35.284	mut
mut3	1.0	0.0	58.042	58.042	58.042	mut
mut3	1.0	0.0	45.87	45.87	45.87	mut
mut3	1.0	0.0	47.77	47.77	47.77	mut
mut3	1.0	0.0	56.87	56.87	56.87	mut
mut3	1.0	0.0	22.799	22.799	22.799	mut
mut3	1.0	0.0	34.527	34.527	34.527	mut
mut3	1.0	0.0	86.669	86.669	86.669	mut
mut3	1.0	0.0	9.899	9.899	9.899	mut
mut3	1.0	0.0	40.385	40.385	40.385	mut
mut3	1.0	0.0	14.243	14.243	14.243	mut
mut4	1.0	0.0	35.87	35.87	35.87	mut
mut4	3.0	1.0	20.933	54.971	62.799	mut
mut4	1.0	0.0	25.243	25.243	25.243	mut
mut4	1.0	0.0	41.213	41.213	41.213	mut
mut4	1.0	0.0	21.899	21.899	21.899	mut
mut4	1.0	0.0	11.657	11.657	11.657	mut
mut4	1.0	0.0	46.556	46.556	46.556	mut
mut4	1.0	0.0	6.414	6.414	6.414	mut
mut4	1.0	0.0	6.0	6.0	6.0	mut
mut4	1.0	0.0	20.971	20.971	20.971	mut
mut4	1.0	0.0	15.485	15.485	15.485	mut
mut4	1.0	0.0	39.042	39.042	39.042	mut
mut4	1.0	0.0	40.728	40.728	40.728	mut
mut4	1.0	0.0	22.556	22.556	22.556	mut
mut4	1.0	0.0	19.071	19.071	19.071	mut
mut4	1.0	0.0	23.385	23.385	23.385	mut
mut4	1.0	0.0	53.899	53.899	53.899	mut
mut4	1.0	0.0	23.799	23.799	23.799	mut
mut4	3.0	1.0	20.761	29.728	62.283	mut
mut4	1.0	0.0	41.142	41.142	41.142	mut
mut4	1.0	0.0	6.0	6.0	6.0	mut
mut4	1.0	0.0	48.627	48.627	48.627	mut
mut4	1.0	0.0	61.314	61.314	61.314	mut
mut4	1.0	0.0	30.971	30.971	30.971	mut
mut4	1.0	0.0	7.0	7.0	7.0	mut
mut4	1.0	0.0	58.213	58.213	58.213	mut
mut4	1.0	0.0	72.971	72.971	72.971	mut
mut4	1.0	0.0	35.314	35.314	35.314	mut
mut4	1.0	0.0	81.698	81.698	81.698	mut
mut4	1.0	0.0	9.485	9.485	9.485	mut
mut4	1.0	0.0	34.314	34.314	34.314	mut
mut4	1.0	0.0	11.828	11.828	11.828	mut
mut4	1.0	0.0	130.012	130.012	130.012	mut
mut4	1.0	0.0	17.071	17.071	17.071	mut
mut4	1.0	0.0	48.385	48.385	48.385	mut
mut4	1.0	0.0	1.0	1.0	1.0	mut
mut4	1.0	0.0	15.828	15.828	15.828	mut
mut4	1.0	0.0	48.728	48.728	48.728	mut
mut4	1.0	0.0	78.899	78.899	78.899	mut
mut4	1.0	0.0	17.556	17.556	17.556	mut
mut4	1.0	0.0	47.314	47.314	47.314	mut
mut4	1.0	0.0	6.414	6.414	6.414	mut
mut4	1.0	0.0	9.414	9.414	9.414	mut
mut4	1.0	0.0	15.071	15.071	15.071	mut
mut4	1.0	0.0	106.255	106.255	106.255	mut
mut4	1.0	0.0	18.899	18.899	18.899	mut
mut4	1.0	0.0	30.456	30.456	30.456	mut
mut4	1.0	0.0	39.284	39.284	39.284	mut
mut4	1.0	0.0	34.314	34.314	34.314	mut
mut4	1.0	0.0	37.627	37.627	37.627	mut
mut4	1.0	0.0	31.243	31.243	31.243	mut
mut4	1.0	0.0	16.414	16.414	16.414	mut
mut4	1.0	0.0	38.456	38.456	38.456	mut
mut4	1.0	0.0	29.657	29.657	29.657	mut
mut4	1.0	0.0	36.314	36.314	36.314	mut
mut4	1.0	0.0	51.042	51.042	51.042	mut
mut4	1.0	0.0	18.314	18.314	18.314	mut
mut4	1.0	0.0	74.113	74.113	74.113	mut
mut4	1.0	0.0	5.414	5.414	5.414	mut
mut4	1.0	0.0	32.971	32.971	32.971	mut
mut4	1.0	0.0	25.213	25.213	25.213	mut
mut4	1.0	0.0	4.828	4.828	4.828	mut
mut4	1.0	0.0	10.828	10.828	10.828	mut
mut4	1.0	0.0	37.87	37.87	37.87	mut
mut4	1.0	0.0	64.385	64.385	64.385	mut
mut4	1.0	0.0	57.284	57.284	57.284	mut
mut4	1.0	0.0	2.414	2.414	2.414	mut
mut4	1.0	0.0	12.657	12.657	12.657	mut
mut4	1.0	0.0	21.314	21.314	21.314	mut
mut4	1.0	0.0	41.971	41.971	41.971	mut
mut4	1.0	0.0	10.243	10.243	10.243	mut
mut4	1.0	0.0	13.0	13.0	13.0	mut
mut4	1.0	0.0	30.243	30.243	30.243	mut
mut4	1.0	0.0	11.071	11.071	11.071	mut
mut4	1.0	0.0	19.899	19.899	19.899	mut
mut4	1.0	0.0	40.243	40.243	40.243	mut
mut4	1.0	0.0	4.414	4.414	4.414	mut
mut4	1.0	0.0	58.142	58.142	58.142	mut
mut4	1.0	0.0	19.899	19.899	19.899	mut
mut4	4.0	1.0	34.521	97.508	138.084	mut
mut4	1.0	0.0	24.657	24.657	24.657	mut
mut4	1.0	0.0	23.071	23.071	23.071	mut
mut4	1.0	0.0	19.414	19.414	19.414	mut
mut4	1.0	0.0	42.142	42.142	42.142	mut
mut4	1.0	0.0	45.243	45.243	45.243	mut
mut4	1.0	0.0	56.184	56.184	56.184	mut
mut4	1.0	0.0	56.799	56.799	56.799	mut
mut4	1.0	0.0	61.213	61.213	61.213	mut
mut4	1.0	0.0	18.0	18.0	18.0	mut
mut4	1.0	0.0	13.657	13.657	13.657	mut
mut4	1.0	0.0	91.698	91.698	91.698	mut
mut4	1.0	0.0	11.243	11.243	11.243	mut
mut4	1.0	0.0	57.314	57.314	57.314	mut
mut4	1.0	0.0	13.0	13.0	13.0	mut
mut4	6.0	2.0	21.36	50.426	128.16	mut
mut4	1.0	0.0	36.385	36.385	36.385	mut
mut4	1.0	0.0	16.728	16.728	16.728	mut
mut4	1.0	0.0	51.971	51.971	51.971	mut
mut4	1.0	0.0	19.071	19.071	19.071	mut
mut4	1.0	0.0	9.828	9.828	9.828	mut
mut4	1.0	0.0	27.0	27.0	27.0	mut
mut4	1.0	0.0	50.385	50.385	50.385	mut
mut4	1.0	0.0	20.0	20.0	20.0	mut
mut4	1.0	0.0	41.899	41.899	41.899	mut
mut4	1.0	0.0	8.071	8.071	8.071	mut
mut4	1.0	0.0	9.657	9.657	9.657	mut
mut4	1.0	0.0	4.243	4.243	4.243	mut
mut4	1.0	0.0	8.0	8.0	8.0	mut
mut4	1.0	0.0	53.527	53.527	53.527	mut
mut4	1.0	0.0	10.414	10.414	10.414	mut
mut4	1.0	0.0	41.142	41.142	41.142	mut
mut4	1.0	0.0	15.728	15.728	15.728	mut
mut4	1.0	0.0	19.657	19.657	19.657	mut
mut4	1.0	0.0	28.556	28.556	28.556	mut
mut4	1.0	0.0	1.0	1.0	1.0	mut
mut4	1.0	0.0	25.385	25.385	25.385	mut
mut4	1.0	0.0	31.799	31.799	31.799	mut
mut4	1.0	0.0	97.799	97.799	97.799	mut
mut4	1.0	0.0	15.899	15.899	15.899	mut
mut4	1.0	0.0	21.728	21.728	21.728	mut
mut4	1.0	0.0	14.485	14.485	14.485	mut
mut4	1.0	0.0	36.213	36.213	36.213	mut
mut4	1.0	0.0	42.213	42.213	42.213	mut
mut4	1.0	0.0	25.799	25.799	25.799	mut
mut4	1.0	0.0	23.556	23.556	23.556	mut
mut4	1.0	0.0	97.154	97.154	97.154	mut
mut4	3.0	1.0	33.347	54.071	100.041	mut
mut4	1.0	0.0	25.899	25.899	25.899	mut
mut4	1.0	0.0	20.243	20.243	20.243	mut
mut4	1.0	0.0	21.243	21.243	21.243	mut
mut4	1.0	0.0	26.971	26.971	26.971	mut
mut4	1.0	0.0	17.971	17.971	17.971	mut
mut4	1.0	0.0	15.728	15.728	15.728	mut
mut4	1.0	0.0	31.728	31.728	31.728	mut
crt2	1.0	0.0	89.569	89.569	89.569	crt
crt2	1.0	0.0	35.042	35.042	35.042	crt
crt2	1.0	0.0	215.007	215.007	215.007	crt
crt2	3.0	1.0	35.685	39.184	107.055	crt
crt2	1.0	0.0	32.485	32.485	32.485	crt
crt2	1.0	0.0	156.368	156.368	156.368	crt
crt2	1.0	0.0	86.74	86.74	86.74	crt
crt2	1.0	0.0	157.024	157.024	157.024	crt
crt2	3.0	1.0	63.685	98.426	191.055	crt
crt2	1.0	0.0	60.698	60.698	60.698	crt
crt2	1.0	0.0	19.728	19.728	19.728	crt
crt2	1.0	0.0	219.794	219.794	219.794	crt
crt2	1.0	0.0	55.627	55.627	55.627	crt
crt2	1.0	0.0	102.368	102.368	102.368	crt
crt2	1.0	0.0	111.77	111.77	111.77	crt
crt2	1.0	0.0	258.522	258.522	258.522	crt
crt2	1.0	0.0	105.326	105.326	105.326	crt
crt2	1.0	0.0	77.426	77.426	77.426	crt
crt2	3.0	1.0	85.965	122.397	257.895	crt
crt2	1.0	0.0	99.782	99.782	99.782	crt
crt2	1.0	0.0	86.083	86.083	86.083	crt
crt2	1.0	0.0	25.385	25.385	25.385	crt
crt2	6.0	2.0	37.388	103.61	224.32799999999997	crt
crt2	1.0	0.0	45.213	45.213	45.213	crt
crt2	1.0	0.0	83.184	83.184	83.184	crt
crt2	1.0	0.0	136.794	136.794	136.794	crt
crt2	1.0	0.0	67.184	67.184	67.184	crt
crt2	1.0	0.0	62.556	62.556	62.556	crt
crt2	1.0	0.0	18.899	18.899	18.899	crt
crt2	1.0	0.0	67.698	67.698	67.698	crt
crt2	3.0	1.0	83.283	95.225	249.849	crt
crt2	7.0	2.0	17.411	37.728	121.87700000000001	crt
crt2	1.0	0.0	38.042	38.042	38.042	crt
crt2	1.0	0.0	111.054	111.054	111.054	crt
crt2	1.0	0.0	32.627	32.627	32.627	crt
crt2	1.0	0.0	320.551	320.551	320.551	crt
crt2	1.0	0.0	85.74	85.74	85.74	crt
crt2	1.0	0.0	41.971	41.971	41.971	crt
crt2	3.0	1.0	48.341	62.142	145.023	crt
crt2	1.0	0.0	24.627	24.627	24.627	crt
crt2	1.0	0.0	125.669	125.669	125.669	crt
crt2	1.0	0.0	56.598	56.598	56.598	crt
crt2	1.0	0.0	161.137	161.137	161.137	crt
crt2	1.0	0.0	88.669	88.669	88.669	crt
crt2	1.0	0.0	84.941	84.941	84.941	crt
crt2	1.0	0.0	52.113	52.113	52.113	crt
crt2	1.0	0.0	147.054	147.054	147.054	crt
crt2	1.0	0.0	88.941	88.941	88.941	crt
crt2	1.0	0.0	58.527	58.527	58.527	crt
crt2	3.0	1.0	32.604	55.255	97.812	crt
crt2	1.0	0.0	82.255	82.255	82.255	crt
crt2	1.0	0.0	103.971	103.971	103.971	crt
crt2	1.0	0.0	41.941	41.941	41.941	crt
crt2	1.0	0.0	89.497	89.497	89.497	crt
crt2	1.0	0.0	65.971	65.971	65.971	crt
crt2	1.0	0.0	75.87	75.87	75.87	crt
crt2	1.0	0.0	15.728	15.728	15.728	crt
crt2	1.0	0.0	24.213	24.213	24.213	crt
crt2	1.0	0.0	74.184	74.184	74.184	crt
crt2	1.0	0.0	121.397	121.397	121.397	crt
crt2	1.0	0.0	102.184	102.184	102.184	crt
crt2	1.0	0.0	56.598	56.598	56.598	crt
crt2	1.0	0.0	50.77	50.77	50.77	crt
crt2	1.0	0.0	55.87	55.87	55.87	crt
crt2	1.0	0.0	42.314	42.314	42.314	crt
crt2	3.0	1.0	30.314	53.456	90.94200000000001	crt
crt2	4.0	1.0	23.183	44.284	92.732	crt
crt2	3.0	1.0	20.637	31.698	61.911	crt
crt2	1.0	0.0	118.882	118.882	118.882	crt
crt2	1.0	0.0	45.556	45.556	45.556	crt
crt2	1.0	0.0	100.284	100.284	100.284	crt
crt2	1.0	0.0	145.74	145.74	145.74	crt
crt2	1.0	0.0	61.012	61.012	61.012	crt
crt2	7.0	3.0	9.863	21.657	69.041	crt
crt2	3.0	1.0	35.27	45.87	105.81	crt
crt2	1.0	0.0	60.669	60.669	60.669	crt
crt2	1.0	0.0	54.556	54.556	54.556	crt
crt2	1.0	0.0	28.971	28.971	28.971	crt
crt2	7.0	3.0	32.95	55.728	230.65000000000003	crt
crt2	1.0	0.0	64.799	64.799	64.799	crt
crt2	1.0	0.0	69.213	69.213	69.213	crt
crt2	1.0	0.0	96.912	96.912	96.912	crt
crt2	1.0	0.0	112.054	112.054	112.054	crt
crt2	1.0	0.0	90.296	90.296	90.296	crt
crt2	1.0	0.0	52.728	52.728	52.728	crt
crt2	1.0	0.0	25.657	25.657	25.657	crt
crt2	1.0	0.0	36.627	36.627	36.627	crt
crt2	3.0	1.0	54.837	61.828	164.51100000000002	crt
crt2	1.0	0.0	51.355	51.355	51.355	crt
crt2	1.0	0.0	40.485	40.485	40.485	crt
crt2	1.0	0.0	30.728	30.728	30.728	crt
crt2	1.0	0.0	56.556	56.556	56.556	crt
crt2	1.0	0.0	49.385	49.385	49.385	crt
crt2	1.0	0.0	51.527	51.527	51.527	crt
crt2	1.0	0.0	57.083	57.083	57.083	crt
crt2	1.0	0.0	72.083	72.083	72.083	crt
crt2	1.0	0.0	59.456	59.456	59.456	crt
crt2	1.0	0.0	85.255	85.255	85.255	crt
crt2	1.0	0.0	44.213	44.213	44.213	crt
crt2	1.0	0.0	108.912	108.912	108.912	crt
crt2	1.0	0.0	157.669	157.669	157.669	crt
crt2	1.0	0.0	100.468	100.468	100.468	crt
crt1	1.0	0.0	25.314	25.314	25.314	crt
crt1	1.0	0.0	33.799	33.799	33.799	crt
crt1	1.0	0.0	127.711	127.711	127.711	crt
crt1	1.0	0.0	71.971	71.971	71.971	crt
crt1	1.0	0.0	194.794	194.794	194.794	crt
crt1	1.0	0.0	100.083	100.083	100.083	crt
crt1	1.0	0.0	166.296	166.296	166.296	crt
crt1	1.0	0.0	54.841	54.841	54.841	crt
crt1	1.0	0.0	55.426	55.426	55.426	crt
crt1	1.0	0.0	117.569	117.569	117.569	crt
crt1	1.0	0.0	100.326	100.326	100.326	crt
crt1	1.0	0.0	57.355	57.355	57.355	crt
crt1	5.0	2.0	24.224	57.385	121.12	crt
crt1	3.0	1.0	41.337	68.87	124.01100000000001	crt
crt1	1.0	0.0	62.941	62.941	62.941	crt
crt1	3.0	1.0	24.728	66.941	74.184	crt
crt1	1.0	0.0	31.071	31.071	31.071	crt
crt1	1.0	0.0	88.698	88.698	88.698	crt
crt1	1.0	0.0	155.497	155.497	155.497	crt
crt1	1.0	0.0	110.569	110.569	110.569	crt
crt1	1.0	0.0	132.61	132.61	132.61	crt
crt1	1.0	0.0	40.87	40.87	40.87	crt
crt1	1.0	0.0	52.598	52.598	52.598	crt
crt1	1.0	0.0	205.007	205.007	205.007	crt
crt1	1.0	0.0	123.012	123.012	123.012	crt
crt1	3.0	1.0	127.229	179.35	381.687	crt
crt1	1.0	0.0	86.598	86.598	86.598	crt
crt1	1.0	0.0	162.397	162.397	162.397	crt
crt1	1.0	0.0	71.698	71.698	71.698	crt
crt1	1.0	0.0	66.071	66.071	66.071	crt
crt1	1.0	0.0	59.243	59.243	59.243	crt
crt1	1.0	0.0	145.426	145.426	145.426	crt
crt1	1.0	0.0	103.539	103.539	103.539	crt
crt1	1.0	0.0	77.698	77.698	77.698	crt
crt1	1.0	0.0	77.054	77.054	77.054	crt
crt1	1.0	0.0	55.669	55.669	55.669	crt
crt1	1.0	0.0	66.77	66.77	66.77	crt
crt1	1.0	0.0	49.899	49.899	49.899	crt
crt1	1.0	0.0	57.527	57.527	57.527	crt
crt1	1.0	0.0	112.799	112.799	112.799	crt
crt1	1.0	0.0	124.598	124.598	124.598	crt
crt1	1.0	0.0	60.527	60.527	60.527	crt
crt1	1.0	0.0	77.213	77.213	77.213	crt
crt1	3.0	1.0	27.223	44.213	81.669	crt
crt1	1.0	0.0	57.113	57.113	57.113	crt
crt1	1.0	0.0	34.042	34.042	34.042	crt
crt1	1.0	0.0	55.113	55.113	55.113	crt
crt1	1.0	0.0	167.296	167.296	167.296	crt
crt1	1.0	0.0	69.941	69.941	69.941	crt
crt1	1.0	0.0	37.799	37.799	37.799	crt
crt1	1.0	0.0	76.556	76.556	76.556	crt
crt1	1.0	0.0	109.284	109.284	109.284	crt
crt1	1.0	0.0	45.527	45.527	45.527	crt
crt1	1.0	0.0	153.225	153.225	153.225	crt
crt1	1.0	0.0	64.213	64.213	64.213	crt
crt1	1.0	0.0	49.627	49.627	49.627	crt
crt1	1.0	0.0	40.657	40.657	40.657	crt
crt1	1.0	0.0	59.74	59.74	59.74	crt
crt3	1.0	0.0	38.657	38.657	38.657	crt
crt3	1.0	0.0	36.657	36.657	36.657	crt
crt3	3.0	1.0	82.85	158.267	248.54999999999998	crt
crt3	1.0	0.0	165.581	165.581	165.581	crt
crt3	1.0	0.0	148.539	148.539	148.539	crt
crt3	1.0	0.0	138.439	138.439	138.439	crt
crt3	1.0	0.0	21.142	21.142	21.142	crt
crt3	1.0	0.0	76.497	76.497	76.497	crt
crt3	1.0	0.0	123.468	123.468	123.468	crt
crt3	1.0	0.0	154.953	154.953	154.953	crt
crt3	1.0	0.0	47.527	47.527	47.527	crt
crt3	1.0	0.0	61.627	61.627	61.627	crt
crt3	3.0	1.0	128.973	234.409	386.91900000000004	crt
crt3	1.0	0.0	127.255	127.255	127.255	crt
crt3	4.0	1.0	57.317	152.095	229.268	crt
crt3	1.0	0.0	82.669	82.669	82.669	crt
crt3	1.0	0.0	79.569	79.569	79.569	crt
crt3	1.0	0.0	178.882	178.882	178.882	crt
crt3	1.0	0.0	225.581	225.581	225.581	crt
crt3	1.0	0.0	77.728	77.728	77.728	crt
crt3	1.0	0.0	15.485	15.485	15.485	crt
crt3	1.0	0.0	190.581	190.581	190.581	crt
crt3	1.0	0.0	177.652	177.652	177.652	crt
crt3	1.0	0.0	43.971	43.971	43.971	crt
crt3	3.0	1.0	36.947	65.728	110.84100000000001	crt
crt3	1.0	0.0	100.083	100.083	100.083	crt
crt3	1.0	0.0	44.698	44.698	44.698	crt
crt3	1.0	0.0	205.024	205.024	205.024	crt
crt3	5.0	2.0	106.152	145.782	530.76	crt
crt3	1.0	0.0	81.77	81.77	81.77	crt
crt3	1.0	0.0	24.899	24.899	24.899	crt
crt3	1.0	0.0	235.551	235.551	235.551	crt
crt3	1.0	0.0	199.823	199.823	199.823	crt
crt3	1.0	0.0	94.497	94.497	94.497	crt
crt3	1.0	0.0	22.314	22.314	22.314	crt
crt3	1.0	0.0	157.012	157.012	157.012	crt
crt3	1.0	0.0	60.184	60.184	60.184	crt
crt3	3.0	1.0	71.655	142.51	214.965	crt
crt3	1.0	0.0	86.326	86.326	86.326	crt
crt3	1.0	0.0	126.054	126.054	126.054	crt
crt3	1.0	0.0	33.0	33.0	33.0	crt
crt3	1.0	0.0	74.497	74.497	74.497	crt
crt3	1.0	0.0	68.113	68.113	68.113	crt
crt3	1.0	0.0	13.485	13.485	13.485	crt
crt3	3.0	1.0	29.89	49.042	89.67	crt
crt3	1.0	0.0	107.64	107.64	107.64	crt
crt3	5.0	2.0	35.71	84.811	178.55	crt
crt3	1.0	0.0	22.385	22.385	22.385	crt
crt3	1.0	0.0	65.385	65.385	65.385	crt
crt3	1.0	0.0	29.971	29.971	29.971	crt
crt3	1.0	0.0	21.971	21.971	21.971	crt
crt3	1.0	0.0	38.941	38.941	38.941	crt
crt3	1.0	0.0	8.657	8.657	8.657	crt
crt3	1.0	0.0	16.414	16.414	16.414	crt
crt3	1.0	0.0	56.042	56.042	56.042	crt
crt3	1.0	0.0	18.071	18.071	18.071	crt
crt3	1.0	0.0	141.368	141.368	141.368	crt
crt3	1.0	0.0	2.0	2.0	2.0	crt
crt3	3.0	1.0	70.994	165.841	212.982	crt
crt3	1.0	0.0	5.0	5.0	5.0	crt
crt3	1.0	0.0	7.414	7.414	7.414	crt
crt3	3.0	1.0	111.454	246.794	334.36199999999997	crt
crt3	1.0	0.0	41.113	41.113	41.113	crt
crt3	1.0	0.0	75.941	75.941	75.941	crt
crt3	1.0	0.0	42.385	42.385	42.385	crt
crt3	1.0	0.0	8.243	8.243	8.243	crt
crt3	1.0	0.0	95.598	95.598	95.598	crt
crt3	1.0	0.0	88.213	88.213	88.213	crt
crt3	1.0	0.0	50.042	50.042	50.042	crt
crt3	1.0	0.0	98.284	98.284	98.284	crt
crt3	1.0	0.0	87.811	87.811	87.811	crt
crt3	1.0	0.0	45.556	45.556	45.556	crt
crt3	1.0	0.0	72.184	72.184	72.184	crt
crt3	1.0	0.0	48.799	48.799	48.799	crt
crt3	1.0	0.0	96.397	96.397	96.397	crt
crt3	1.0	0.0	282.806	282.806	282.806	crt
crt3	1.0	0.0	91.669	91.669	91.669	crt
crt3	1.0	0.0	46.113	46.113	46.113	crt
crt3	1.0	0.0	9.243	9.243	9.243	crt
crt3	1.0	0.0	93.083	93.083	93.083	crt
crt3	1.0	0.0	105.841	105.841	105.841	crt
crt3	1.0	0.0	71.527	71.527	71.527	crt
crt3	1.0	0.0	68.87	68.87	68.87	crt
crt3	1.0	0.0	56.314	56.314	56.314	crt
crt3	5.0	2.0	32.019	61.841	160.095	crt
crt3	1.0	0.0	277.22	277.22	277.22	crt
crt3	3.0	1.0	68.888	135.581	206.66400000000002	crt
crt3	1.0	0.0	49.799	49.799	49.799	crt
crt3	4.0	1.0	29.164	63.064	116.656	crt
crt3	1.0	0.0	47.598	47.598	47.598	crt
crt3	1.0	0.0	31.042	31.042	31.042	crt
crt3	1.0	0.0	78.598	78.598	78.598	crt
crt3	3.0	1.0	52.527	92.669	157.58100000000002	crt
crt3	1.0	0.0	23.485	23.485	23.485	crt
crt3	7.0	2.0	81.441	156.238	570.087	crt
crt3	1.0	0.0	43.213	43.213	43.213	crt
crt3	1.0	0.0	85.669	85.669	85.669	crt
crt3	1.0	0.0	64.042	64.042	64.042	crt
crt3	3.0	1.0	112.263	158.108	336.789	crt
crt3	1.0	0.0	34.113	34.113	34.113	crt
crt3	6.0	2.0	46.581	86.461	279.486	crt
crt3	1.0	0.0	151.752	151.752	151.752	crt
crt3	1.0	0.0	91.941	91.941	91.941	crt
crt3	1.0	0.0	126.569	126.569	126.569	crt
crt3	1.0	0.0	136.598	136.598	136.598	crt
crt3	1.0	0.0	125.125	125.125	125.125	crt
crt3	1.0	0.0	62.657	62.657	62.657	crt
crt3	1.0	0.0	62.113	62.113	62.113	crt
crt3	3.0	1.0	48.436	88.64	145.308	crt
crt3	1.0	0.0	42.071	42.071	42.071	crt
crt3	1.0	0.0	48.77	48.77	48.77	crt
crt3	1.0	0.0	116.225	116.225	116.225	crt
crt4	1.0	0.0	121.882	121.882	121.882	crt
crt4	1.0	0.0	123.569	123.569	123.569	crt
crt4	1.0	0.0	34.971	34.971	34.971	crt
crt4	1.0	0.0	106.054	106.054	106.054	crt
crt4	1.0	0.0	101.681	101.681	101.681	crt
crt4	1.0	0.0	36.627	36.627	36.627	crt
crt4	3.0	1.0	28.014	75.799	84.042	crt
crt4	1.0	0.0	36.456	36.456	36.456	crt
crt4	1.0	0.0	93.841	93.841	93.841	crt
crt4	1.0	0.0	84.841	84.841	84.841	crt
crt4	1.0	0.0	55.497	55.497	55.497	crt
crt4	1.0	0.0	38.899	38.899	38.899	crt
crt4	1.0	0.0	68.527	68.527	68.527	crt
crt4	1.0	0.0	35.042	35.042	35.042	crt
crt4	1.0	0.0	75.426	75.426	75.426	crt
crt4	1.0	0.0	61.728	61.728	61.728	crt
crt4	1.0	0.0	61.243	61.243	61.243	crt
crt4	1.0	0.0	151.225	151.225	151.225	crt
crt4	1.0	0.0	17.899	17.899	17.899	crt
crt4	1.0	0.0	149.652	149.652	149.652	crt
crt4	1.0	0.0	92.782	92.782	92.782	crt
crt4	1.0	0.0	135.853	135.853	135.853	crt
crt4	1.0	0.0	24.828	24.828	24.828	crt
crt4	3.0	1.0	72.194	148.782	216.582	crt
crt4	1.0	0.0	84.64	84.64	84.64	crt
crt4	1.0	0.0	188.137	188.137	188.137	crt
crt4	1.0	0.0	93.083	93.083	93.083	crt
crt4	1.0	0.0	63.941	63.941	63.941	crt
crt4	1.0	0.0	182.581	182.581	182.581	crt
crt4	1.0	0.0	110.225	110.225	110.225	crt
crt4	1.0	0.0	38.042	38.042	38.042	crt
crt4	1.0	0.0	148.154	148.154	148.154	crt
crt4	1.0	0.0	16.314	16.314	16.314	crt
crt4	1.0	0.0	11.071	11.071	11.071	crt
crt4	1.0	0.0	24.414	24.414	24.414	crt
crt4	5.0	2.0	42.476	65.87	212.38	crt
crt4	1.0	0.0	111.497	111.497	111.497	crt
crt4	1.0	0.0	49.042	49.042	49.042	crt
crt4	1.0	0.0	68.87	68.87	68.87	crt
crt4	1.0	0.0	30.728	30.728	30.728	crt
crt4	1.0	0.0	29.657	29.657	29.657	crt
crt4	1.0	0.0	23.314	23.314	23.314	crt
crt4	1.0	0.0	94.912	94.912	94.912	crt
crt4	3.0	1.0	46.048	53.547	138.144	crt
crt4	1.0	0.0	71.456	71.456	71.456	crt
crt4	1.0	0.0	69.912	69.912	69.912	crt
crt4	1.0	0.0	49.284	49.284	49.284	crt
crt4	1.0	0.0	94.598	94.598	94.598	crt
crt4	1.0	0.0	44.042	44.042	44.042	crt
crt4	4.0	1.0	31.047	54.083	124.188	crt
crt4	1.0	0.0	149.468	149.468	149.468	crt
crt4	5.0	2.0	32.714	76.326	163.57	crt
crt4	1.0	0.0	29.213	29.213	29.213	crt
crt4	1.0	0.0	76.912	76.912	76.912	crt
crt4	1.0	0.0	70.083	70.083	70.083	crt
crt4	1.0	0.0	81.083	81.083	81.083	crt
crt4	1.0	0.0	113.385	113.385	113.385	crt
crt4	1.0	0.0	125.024	125.024	125.024	crt
crt4	1.0	0.0	8.243	8.243	8.243	crt
crt4	4.0	1.0	61.072	124.184	244.288	crt
crt4	1.0	0.0	55.284	55.284	55.284	crt
crt4	1.0	0.0	71.527	71.527	71.527	crt
crt4	1.0	0.0	83.355	83.355	83.355	crt
crt4	1.0	0.0	19.0	19.0	19.0	crt
crt4	1.0	0.0	97.669	97.669	97.669	crt
crt4	1.0	0.0	26.828	26.828	26.828	crt
crt4	1.0	0.0	100.527	100.527	100.527	crt
crt4	1.0	0.0	23.213	23.213	23.213	crt
crt4	1.0	0.0	69.77	69.77	69.77	crt
crt4	1.0	0.0	24.385	24.385	24.385	crt
crt4	1.0	0.0	61.77	61.77	61.77	crt
crt4	1.0	0.0	108.841	108.841	108.841	crt
crt4	1.0	0.0	75.054	75.054	75.054	crt
crt4	1.0	0.0	55.828	55.828	55.828	crt
crt4	3.0	1.0	72.793	120.296	218.37900000000002	crt
crt4	1.0	0.0	42.042	42.042	42.042	crt
crt4	1.0	0.0	53.456	53.456	53.456	crt
crt4	1.0	0.0	45.87	45.87	45.87	crt
crt4	1.0	0.0	79.882	79.882	79.882	crt
crt4	1.0	0.0	134.752	134.752	134.752	crt
crt4	1.0	0.0	62.042	62.042	62.042	crt
crt4	4.0	1.0	61.946	153.983	247.784	crt
crt4	5.0	2.0	33.548	104.012	167.74	crt
crt4	7.0	2.0	10.523	21.556	73.661	crt
crt4	1.0	0.0	64.042	64.042	64.042	crt
crt4	1.0	0.0	45.456	45.456	45.456	crt
crt4	3.0	1.0	41.27	73.284	123.81	crt
crt4	1.0	0.0	49.071	49.071	49.071	crt
crt4	3.0	1.0	45.913	56.698	137.73899999999998	crt
crt4	1.0	0.0	39.698	39.698	39.698	crt
crt4	1.0	0.0	86.314	86.314	86.314	crt
crt4	9.0	3.0	37.413	82.284	336.717	crt
crt4	1.0	0.0	123.196	123.196	123.196	crt
crt4	1.0	0.0	132.652	132.652	132.652	crt
crt4	1.0	0.0	60.184	60.184	60.184	crt
crt4	1.0	0.0	117.355	117.355	117.355	crt
crt4	1.0	0.0	153.167	153.167	153.167	crt
crt4	1.0	0.0	61.698	61.698	61.698	crt
crt4	1.0	0.0	104.728	104.728	104.728	crt
crt4	1.0	0.0	42.385	42.385	42.385	crt
crt4	1.0	0.0	20.314	20.314	20.314	crt
crt4	1.0	0.0	24.213	24.213	24.213	crt
crt4	1.0	0.0	41.971	41.971	41.971	crt
crt4	1.0	0.0	100.87	100.87	100.87	crt
crt4	3.0	1.0	62.194	81.184	186.582	crt
crt4	1.0	0.0	32.799	32.799	32.799	crt
crt4	1.0	0.0	69.77	69.77	69.77	crt
crt4	1.0	0.0	54.184	54.184	54.184	crt
crt4	1.0	0.0	46.828	46.828	46.828	crt
crt4	1.0	0.0	30.456	30.456	30.456	crt
crt4	1.0	0.0	73.113	73.113	73.113	crt
crt4	1.0	0.0	33.414	33.414	33.414	crt
crt4	1.0	0.0	67.071	67.071	67.071	crt
crt4	1.0	0.0	106.941	106.941	106.941	crt
crt4	1.0	0.0	135.581	135.581	135.581	crt
crt4	1.0	0.0	49.799	49.799	49.799	crt
crt4	1.0	0.0	45.113	45.113	45.113	crt
crt4	1.0	0.0	91.64	91.64	91.64	crt
crt4	1.0	0.0	101.698	101.698	101.698	crt
crt4	1.0	0.0	94.083	94.083	94.083	crt
crt4	1.0	0.0	65.255	65.255	65.255	crt
crt4	1.0	0.0	75.728	75.728	75.728	crt
crt4	1.0	0.0	40.385	40.385	40.385	crt
crt4	1.0	0.0	47.828	47.828	47.828	crt
crt4	1.0	0.0	72.728	72.728	72.728	crt
crt4	1.0	0.0	49.113	49.113	49.113	crt
crt4	1.0	0.0	46.012	46.012	46.012	crt
crt4	1.0	0.0	54.77	54.77	54.77	crt
crt4	1.0	0.0	53.527	53.527	53.527	crt
crt4	1.0	0.0	35.142	35.142	35.142	crt
crt4	1.0	0.0	44.456	44.456	44.456	crt
crt4	1.0	0.0	49.598	49.598	49.598	crt
crt4	1.0	0.0	83.284	83.284	83.284	crt
