# Supplementary material for: A Yap-dependent mechanoregulatory program sustains cell migration for embryo axis assembly
Source: Nat Commun. 2023 May 16;14:2804. doi: 10.1038/s41467-023-38482-w (PMC10188487; doi:10.1038/s41467-023-38482-w)
Supplement: Supplementary file 13 — Source Data [file 41467_2023_38482_MOESM13_ESM.zip › Source Data/Fig6_S6C-E/Fig6F_S6D-E/c2_vs.csv]

Value	Volume.pix.	Volume.unit.	Surface.pix.	Surface.unit.	Channel	Frame
1	33576	139.957	9840	221.187	1	1
2	33232	138.523	10254	230.83	1	1
3	38239	159.394	13152	282.047	1	1
4	1153	4.806	930	22.313	1	1
5	23812	99.257	7356	175.449	1	1
6	144	0.6	212	5.365	1	1
7	23838	99.365	16282	371.206	1	1
8	32562	135.73	13140	280.013	1	1
9	56968	237.463	14550	318.735	1	1
10	23522	98.048	13470	303.885	1	1
11	2	0.008	10	0.259	1	1
12	89524	373.168	24614	546.95	1	1
13	56	0.233	106	2.64	1	1
14	68	0.283	130	3.684	1	1
15	220	0.917	288	7.769	1	1
16	87	0.363	156	3.993	1	1
17	37792	157.53	11696	256.018	1	1
18	29724	123.9	12880	280.888	1	1
19	116	0.484	198	5.236	1	1
20	12958	54.014	6522	146.218	1	1
21	3	0.013	16	0.449	1	1
22	72	0.3	146	3.648	1	1
23	30	0.125	72	1.935	1	1
24	96	0.4	156	4.05	1	1
25	3	0.013	14	0.386	1	1
26	146	0.609	216	5.349	1	1
27	115450	481.236	35396	737.693	1	1
28	75961	316.632	26764	574.48	1	1
29	32410	135.096	11514	250.318	1	1
30	28427	118.494	10912	241.374	1	1
31	22803	95.051	7092	171.434	1	1
32	37085	154.583	13512	299.11	1	1
33	3	0.013	14	0.386	1	1
34	1	0.004	6	0.161	1	1
35	67482	281.289	22366	473.28	1	1
36	36478	152.053	13988	301.245	1	1
37	25395	105.855	11604	252.224	1	1
38	12543	52.284	6202	140.632	1	1
39	273105	1138.398	61540	1332.294	1	1
40	18	0.075	46	1.198	1	1
41	14172	59.074	8056	192.855	1	1
42	1	0.004	6	0.161	1	1
