# Supplementary material for: A Yap-dependent mechanoregulatory program sustains cell migration for embryo axis assembly
Source: Nat Commun. 2023 May 16;14:2804. doi: 10.1038/s41467-023-38482-w (PMC10188487; doi:10.1038/s41467-023-38482-w)
Supplement: Supplementary file 13 — Source Data [file 41467_2023_38482_MOESM13_ESM.zip › Source Data/Fig6_S6C-E/Fig6F_S6D-E/c2_shape.csv]

Value	Compactness	Sphericity	Elongatio	Flatness	Spareness	Channel	Frame
1	0.205	0.589	1.1	2.309	0.967	1	1
2	0.176	0.561	1.191	2.348	0.963	1	1
3	0.128	0.504	1.26	3.602	0.953	1	1
4	0.235	0.617	1.464	1.123	0.959	1	1
5	0.206	0.591	1.983	1.266	0.942	1	1
6	0.264	0.641	1.273	1.344	0.985	1	1
7	0.022	0.279	1.185	7.808	0.494	1	1
8	0.095	0.456	1.137	4.408	0.955	1	1
9	0.197	0.582	1.099	2.748	0.977	1	1
10	0.039	0.338	1.18	4.933	0.811	1	1
11	0.451	0.767	NA	NA	NA	1	1
12	0.096	0.458	1.298	3.221	0.916	1	1
13	0.335	0.695	1.247	1.027	1.001	1	1
14	0.182	0.566	1.852	2.248	0.953	1	1
15	0.203	0.588	1.222	2.573	0.922	1	1
16	0.234	0.616	1.235	1.136	0.953	1	1
17	0.167	0.551	1.17	2.879	0.971	1	1
18	0.078	0.428	1.301	3.973	0.932	1	1
19	0.184	0.569	1.775	1.482	0.824	1	1
20	0.106	0.473	1.992	2.469	0.878	1	1
21	0.195	0.58	1.84	NA	NA	1	1
22	0.21	0.594	1.842	1.247	0.91	1	1
23	0.244	0.625	1.354	1.446	0.893	1	1
24	0.273	0.648	1.068	1.625	1.003	1	1
25	0.308	0.675	2.303	NA	NA	1	1
26	0.274	0.649	1.534	1.195	0.993	1	1
27	0.065	0.403	1.552	5.518	0.83	1	1
28	0.06	0.391	1.372	4.98	0.849	1	1
29	0.132	0.509	1.083	3.514	0.955	1	1
30	0.113	0.483	1.324	3.162	0.915	1	1
31	0.203	0.588	1.685	1.216	0.905	1	1
32	0.101	0.466	1.316	3.352	0.923	1	1
33	0.308	0.675	2.303	NA	NA	1	1
34	0.469	0.777	NA	NA	NA	1	1
35	0.084	0.439	1.165	5.002	0.913	1	1
36	0.096	0.457	1.299	3.961	0.937	1	1
37	0.079	0.429	1.117	4.369	0.945	1	1
38	0.111	0.481	2.643	2.039	0.879	1	1
39	0.062	0.396	1.504	3.959	0.763	1	1
40	0.37	0.718	1.184	1.369	1.072	1	1
41	0.055	0.38	2.323	2.45	0.604	1	1
42	0.469	0.777	NA	NA	NA	1	1
