# Supplementary material for: A Yap-dependent mechanoregulatory program sustains cell migration for embryo axis assembly
Source: Nat Commun. 2023 May 16;14:2804. doi: 10.1038/s41467-023-38482-w (PMC10188487; doi:10.1038/s41467-023-38482-w)
Supplement: Supplementary file 13 — Source Data [file 41467_2023_38482_MOESM13_ESM.zip › Source Data/Fig6_S6C-E/Fig6F_S6D-E/m3_vs.csv]

Value	Volume.pix.	Volume.unit.	Surface.pix.	Surface.unit.	Channel	Frame
1	6	0.025	24	0.588	1	1
2	3	0.013	14	0.357	1	1
3	146	0.609	226	6.15	1	1
4	33809	140.928	8344	220.361	1	1
5	105265	438.782	23076	548.703	1	1
6	59506	248.042	14430	337.386	1	1
7	35	0.146	84	2.115	1	1
8	31	0.129	76	1.947	1	1
9	44	0.183	106	2.782	1	1
10	6	0.025	22	0.525	1	1
11	29	0.121	70	1.815	1	1
12	89820	374.401	20838	504.271	1	1
13	3	0.013	14	0.357	1	1
14	10916	45.502	4582	113.608	1	1
15	58571	244.145	13014	314.048	1	1
16	223	0.93	258	6.734	1	1
17	484	2.017	518	13.703	1	1
18	5	0.021	20	0.518	1	1
19	90	0.375	146	3.791	1	1
20	92	0.383	148	4.082	1	1
21	6	0.025	24	0.588	1	1
22	3	0.013	14	0.386	1	1
23	4	0.017	16	0.392	1	1
24	255	1.063	362	9.51	1	1
25	53297	222.161	12188	287.865	1	1
26	981	4.089	754	19.827	1	1
27	29	0.121	76	1.776	1	1
28	40	0.167	84	2.172	1	1
29	10517	43.839	8780	183.182	1	1
30	1	0.004	6	0.161	1	1
31	116	0.484	186	4.999	1	1
32	2	0.008	10	0.259	1	1
33	565	2.355	506	12.895	1	1
34	4	0.017	16	0.392	1	1
35	9419	39.262	3612	94.336	1	1
36	28	0.117	70	1.872	1	1
37	172	0.717	272	7.177	1	1
38	11	0.046	40	1.037	1	1
39	54	0.225	138	3.509	1	1
40	73366	305.815	17268	417.31	1	1
41	1338	5.577	950	25.655	1	1
42	12	0.05	38	0.974	1	1
43	1141	4.756	1162	28.653	1	1
44	58	0.242	122	2.946	1	1
45	1	0.004	6	0.161	1	1
46	4	0.017	16	0.392	1	1
47	103	0.429	184	4.451	1	1
48	61186	255.045	16812	390.765	1	1
49	35	0.146	104	2.576	1	1
50	23	0.096	70	1.587	1	1
51	290	1.209	394	9.638	1	1
52	11	0.046	38	0.917	1	1
53	1132	4.719	1176	30.094	1	1
54	1555	6.482	1358	34.738	1	1
55	181	0.754	234	6.089	1	1
56	430	1.792	436	11.594	1	1
57	31699	132.133	8072	199.579	1	1
58	129	0.538	180	4.895	1	1
59	2017	8.408	1854	45.72	1	1
60	25	0.104	74	1.713	1	1
61	5	0.021	20	0.547	1	1
62	124575	519.273	25244	584.56	1	1
63	52	0.217	100	2.65	1	1
64	430	1.792	490	11.448	1	1
65	77	0.321	156	3.508	1	1
66	188	0.784	302	6.957	1	1
67	58232	242.732	13570	325.102	1	1
68	61	0.254	126	3.415	1	1
69	18	0.075	58	1.435	1	1
70	15840	66.027	5074	128.028	1	1
71	23	0.096	58	1.435	1	1
72	45308	188.86	11426	271.18	1	1
73	3	0.013	14	0.357	1	1
74	35	0.146	76	1.919	1	1
75	33923	141.403	8050	206.099	1	1
76	47080	196.246	11786	279.372	1	1
77	2362	9.846	1760	45.2	1	1
78	57	0.238	128	2.908	1	1
79	28968	120.749	12430	299.342	1	1
80	42	0.175	94	2.289	1	1
81	38	0.158	86	2.406	1	1
82	316	1.317	366	9.123	1	1
83	27	0.113	68	1.694	1	1
84	56895	237.158	13456	320.07	1	1
85	2135	8.899	1458	37.559	1	1
86	30	0.125	70	1.9	1	1
87	13	0.054	42	0.958	1	1
88	3	0.013	14	0.357	1	1
89	70997	295.941	17116	416.324	1	1
90	5	0.021	20	0.49	1	1
91	39	0.163	114	2.722	1	1
92	37	0.154	84	2.258	1	1
93	51	0.213	100	2.678	1	1
94	625	2.605	604	15.824	1	1
95	39	0.163	84	2.2	1	1
96	126790	528.505	22476	539.194	1	1
97	61	0.254	130	3.085	1	1
98	71151	296.582	23506	538.715	1	1
99	125	0.521	210	5.701	1	1
100	4	0.017	18	0.484	1	1
101	45555	189.889	10448	243.213	1	1
102	8839	36.844	3580	95.321	1	1
103	25	0.104	60	1.584	1	1
104	165	0.688	224	5.944	1	1
105	96	0.4	148	3.968	1	1
106	45030	187.701	13426	314.244	1	1
107	1	0.004	6	0.161	1	1
108	70	0.292	120	3.254	1	1
109	800	3.335	704	18.673	1	1
110	6	0.025	22	0.525	1	1
111	374	1.559	434	10.989	1	1
112	52364	218.272	11848	280.819	1	1
113	75625	315.232	16706	400.105	1	1
114	20	0.083	62	1.476	1	1
115	7	0.029	28	0.714	1	1
116	92576	385.889	21544	534.673	1	1
117	10	0.042	36	0.853	1	1
118	16187	67.473	5808	137.981	1	1
119	62	0.258	124	3.494	1	1
120	2	0.008	10	0.259	1	1
121	104185	434.28	24310	549.143	1	1
122	9	0.038	30	0.806	1	1
123	15	0.063	40	1.094	1	1
124	71138	296.528	17634	401.676	1	1
125	8	0.033	30	0.749	1	1
126	170	0.709	220	5.818	1	1
127	23	0.096	56	1.486	1	1
128	106	0.442	172	4.242	1	1
129	33706	140.498	8176	202.355	1	1
130	28	0.117	74	1.856	1	1
131	48007	200.11	10960	272.955	1	1
132	3	0.013	14	0.357	1	1
133	2	0.008	10	0.259	1	1
134	5	0.021	20	0.49	1	1
135	46945	195.683	10890	258.818	1	1
136	12	0.05	40	1.037	1	1
137	19177	79.937	5606	140.406	1	1
138	65525	273.131	20310	497.553	1	1
139	489548	2040.609	63010	1476.191	1	1
140	46952	195.712	10322	265.582	1	1
141	28	0.117	68	1.78	1	1
142	841	3.506	836	21.793	1	1
143	43174	179.964	18886	455.394	1	1
144	151808	632.789	28698	708.952	1	1
145	63	0.263	120	3.368	1	1
146	19	0.079	48	1.29	1	1
147	15	0.063	40	1.037	1	1
148	54	0.225	104	2.776	1	1
149	454	1.892	536	13.302	1	1
150	52	0.217	102	2.741	1	1
151	105528	439.878	23560	549.408	1	1
152	50505	210.523	12214	283.383	1	1
153	1	0.004	6	0.161	1	1
154	54144	225.691	12780	298.147	1	1
155	260	1.084	310	8.151	1	1
156	51	0.213	102	2.741	1	1
157	79	0.329	136	3.589	1	1
158	84537	352.38	29420	703.38	1	1
159	33633	140.194	7984	197.08	1	1
160	38669	161.186	10694	242.979	1	1
161	92	0.383	156	3.765	1	1
162	206	0.859	266	6.845	1	1
163	119	0.496	190	5.068	1	1
164	31	0.129	68	1.866	1	1
165	16	0.067	48	1.29	1	1
166	1993	8.308	2076	54.424	1	1
167	177	0.738	260	6.37	1	1
168	7015	29.241	4902	125.355	1	1
169	48	0.2	114	3.292	1	1
170	31	0.129	68	1.866	1	1
171	2	0.008	10	0.259	1	1
172	145	0.604	192	5.16	1	1
173	18632	77.665	6006	149.578	1	1
174	31	0.129	70	1.815	1	1
175	11733	48.907	6572	168.335	1	1
176	59	0.246	128	3.307	1	1
177	42	0.175	84	2.172	1	1
178	19842	82.708	5984	148.397	1	1
179	15	0.063	44	1.192	1	1
180	1048	4.368	788	20.959	1	1
181	40	0.167	82	2.223	1	1
182	539	2.247	526	13.557	1	1
183	4	0.017	18	0.484	1	1
184	5	0.021	20	0.547	1	1
185	390	1.626	456	12.027	1	1
186	119	0.496	172	4.556	1	1
187	18535	77.26	6864	161.827	1	1
188	27	0.113	62	1.647	1	1
189	10	0.042	36	0.968	1	1
190	66	0.275	126	3.301	1	1
191	1252	5.219	1526	39.139	1	1
192	4	0.017	16	0.392	1	1
193	20	0.083	54	1.508	1	1
194	24	0.1	62	1.619	1	1
195	233	0.971	304	8.161	1	1
196	45143	188.172	10326	243.604	1	1
197	21	0.088	54	1.423	1	1
198	7	0.029	26	0.737	1	1
199	75	0.313	134	3.696	1	1
200	47	0.196	106	3.039	1	1
201	3255	13.568	2532	69.532	1	1
202	2	0.008	10	0.259	1	1
203	24	0.1	62	1.619	1	1
204	7	0.029	26	0.68	1	1
205	36	0.15	96	2.494	1	1
206	132	0.55	196	5.23	1	1
207	16	0.067	50	1.296	1	1
208	5480	22.843	2446	62.99	1	1
209	571	2.38	582	14.843	1	1
210	47	0.196	92	2.425	1	1
211	38915	162.211	8804	221.419	1	1
212	4141	17.261	3572	89.049	1	1
213	13	0.054	42	1.1	1	1
214	850	3.543	762	19.509	1	1
215	8	0.033	28	0.714	1	1
216	43	0.179	94	2.46	1	1
217	10027	41.796	4584	112.159	1	1
218	2379	9.917	1802	46.642	1	1
219	53168	221.623	13320	319.22	1	1
220	13	0.054	40	1.066	1	1
221	5837	24.331	3816	100.56	1	1
222	11	0.046	38	1.002	1	1
223	34	0.142	80	2.074	1	1
224	66	0.275	130	3.342	1	1
225	225	0.938	266	6.987	1	1
226	195	0.813	254	6.522	1	1
227	512	2.134	616	15.861	1	1
228	438	1.826	530	13.712	1	1
229	17	0.071	46	1.227	1	1
230	4819	20.087	3554	90.79	1	1
231	53	0.221	106	2.811	1	1
232	2	0.008	10	0.288	1	1
233	1638	6.828	1942	51.127	1	1
234	131	0.546	188	5.034	1	1
235	133	0.554	198	5.264	1	1
236	1	0.004	6	0.161	1	1
237	49	0.204	110	2.852	1	1
238	5479	22.838	3824	96.763	1	1
239	126	0.525	190	5.068	1	1
