# Supplementary material for: A Yap-dependent mechanoregulatory program sustains cell migration for embryo axis assembly
Source: Nat Commun. 2023 May 16;14:2804. doi: 10.1038/s41467-023-38482-w (PMC10188487; doi:10.1038/s41467-023-38482-w)
Supplement: Supplementary file 13 — Source Data [file 41467_2023_38482_MOESM13_ESM.zip › Source Data/Fig6_S6C-E/Fig6F_S6D-E/m1_shape.csv]

Value	Compactness	Sphericity	Elongatio	Flatness	Spareness	Channel	Frame
1	0.205	0.59	1.18	1.549	0.894	1	1
2	0.28	0.654	1.146	1.424	0.983	1	1
3	0.327	0.689	1.211	1.304	0.956	1	1
4	0.218	0.602	2.197	1.078	0.996	1	1
5	0.196	0.58	1.832	1.243	0.916	1	1
6	0.057	0.386	1.144	2.623	0.625	1	1
7	0.264	0.641	1.535	1.095	0.988	1	1
8	0.247	0.627	1.15	1.589	0.974	1	1
9	0.215	0.599	1.54	1.589	0.988	1	1
10	0.237	0.619	1.164	1.711	0.954	1	1
11	0.209	0.593	1.682	1.102	0.963	1	1
12	0.333	0.693	1.633	NA	NA	1	1
13	0.224	0.607	1.087	1.899	0.955	1	1
14	0.225	0.609	1.41	1.681	0.954	1	1
15	0.157	0.539	1.415	2.209	0.911	1	1
16	0.263	0.641	1.298	1.529	0.982	1	1
17	0.23	0.613	1.083	2.075	0.961	1	1
18	0.213	0.598	1.202	1.964	0.953	1	1
19	0.112	0.483	1.604	2.783	0.76	1	1
20	0.269	0.646	1.004	1.432	0.983	1	1
21	0.388	0.729	1.441	1.373	1.231	1	1
22	0.278	0.653	1.568	1.07	0.937	1	1
23	0.211	0.596	1.669	1.678	0.955	1	1
24	0.469	0.777	NA	NA	NA	1	1
25	0.209	0.593	1.374	1.372	0.857	1	1
26	0.247	0.627	1.246	1.439	0.961	1	1
27	0.249	0.629	1.252	1.6	0.946	1	1
28	0.251	0.631	1.613	1.281	0.996	1	1
29	0.148	0.529	1.109	3.014	0.944	1	1
30	0.277	0.652	1.071	1.382	0.99	1	1
31	0.252	0.632	1.042	1.918	0.971	1	1
32	0.29	0.662	1.193	1.169	0.954	1	1
33	0.157	0.539	1.966	1.791	0.934	1	1
34	0.252	0.632	1.055	1.542	0.971	1	1
35	0.151	0.533	3.658	1.258	0.753	1	1
36	0.287	0.66	1.24	1.199	0.98	1	1
37	0.255	0.634	1.32	1.369	0.965	1	1
38	0.293	0.664	1.003	1.348	0.989	1	1
39	0.189	0.574	2.603	1.172	0.744	1	1
40	0.288	0.66	1.167	1.319	0.987	1	1
41	0.237	0.619	1.369	1.512	0.974	1	1
42	0.16	0.543	1.212	1.145	0.738	1	1
43	0.287	0.659	1.35	1.414	0.971	1	1
44	0.21	0.594	1.847	1.308	0.907	1	1
45	0.229	0.612	1.412	1.605	0.962	1	1
46	0.328	0.689	1.812	1.302	1.034	1	1
47	0.295	0.666	1.055	1.223	0.989	1	1
48	0.388	0.729	NA	NA	NA	1	1
49	0.207	0.592	1.153	2.038	0.936	1	1
50	0.258	0.636	1.296	1.728	1.085	1	1
51	0.177	0.562	1.69	1.233	0.888	1	1
52	0.184	0.568	1.126	2.683	0.969	1	1
53	0.207	0.591	1.036	2.051	0.954	1	1
54	0.307	0.674	1.671	1.287	1.104	1	1
55	0.184	0.568	1.385	1.189	0.859	1	1
56	0.2	0.585	1.083	1.828	0.948	1	1
57	0.18	0.564	1.175	1.189	0.861	1	1
58	0.271	0.647	2.564	1.31	1.295	1	1
59	0.181	0.566	2.077	1.08	0.89	1	1
60	0.149	0.53	1.524	2.535	0.929	1	1
61	0.151	0.533	1.276	2.439	0.88	1	1
62	0.156	0.539	2.163	1.199	0.753	1	1
63	0.155	0.537	1.057	1.805	0.711	1	1
64	0.171	0.555	1.439	2.46	0.953	1	1
65	0.247	0.627	1.213	1.178	0.923	1	1
66	0.201	0.586	2.185	1.228	0.919	1	1
67	0.219	0.603	1.681	1.022	0.891	1	1
68	0.263	0.64	1.147	1.471	0.978	1	1
69	0.138	0.517	1.602	1.574	0.792	1	1
70	0.082	0.435	2.603	2.482	0.705	1	1
71	0.252	0.631	1.365	1.066	0.876	1	1
72	0.249	0.629	1.792	1.07	1	1	1
73	0.265	0.642	1.27	1.211	0.975	1	1
74	0.26	0.638	1.088	1.464	0.975	1	1
75	0.277	0.652	1.217	1.186	0.987	1	1
76	0.219	0.602	1.152	1.531	0.92	1	1
77	0.229	0.612	1.546	1.453	0.949	1	1
78	0.235	0.617	1.411	1.267	0.989	1	1
79	0.252	0.631	1.347	1.194	0.936	1	1
80	0.16	0.543	1.349	1.601	0.888	1	1
81	0.178	0.563	1.196	1.768	0.854	1	1
82	0.282	0.656	1.262	1.093	0.988	1	1
83	0.264	0.642	1.319	1.33	0.985	1	1
84	0.24	0.621	2.1	1.048	1	1	1
85	0.193	0.578	1.49	2.692	1.036	1	1
86	0.264	0.641	1.146	1.422	0.974	1	1
87	0.112	0.482	1.5	2.083	0.84	1	1
88	0.264	0.641	1.158	1.318	0.972	1	1
89	0.152	0.534	1.539	2.082	0.841	1	1
90	0.248	0.628	1.314	1.077	0.897	1	1
91	0.24	0.622	1.075	1.764	0.864	1	1
92	0.27	0.646	1.274	1.22	0.957	1	1
93	0.225	0.608	1.766	1.255	0.996	1	1
94	0.165	0.548	1.579	1.962	0.869	1	1
