# Supplementary material for: A Yap-dependent mechanoregulatory program sustains cell migration for embryo axis assembly
Source: Nat Commun. 2023 May 16;14:2804. doi: 10.1038/s41467-023-38482-w (PMC10188487; doi:10.1038/s41467-023-38482-w)
Supplement: Supplementary file 13 — Source Data [file 41467_2023_38482_MOESM13_ESM.zip › Source Data/Fig6_S6C-E/Fig6F_S6D-E/m1_vs.csv]

Value	Volume.pix.	Volume.unit.	Surface.pix.	Surface.unit.	Channel	Frame
1	143741	599.163	24650	582.572	1	1
2	53132	221.473	11414	270.515	1	1
3	36898	153.804	8476	201.518	1	1
4	378	1.576	408	10.88	1	1
5	846	3.526	806	19.304	1	1
6	39633	165.204	15710	377.586	1	1
7	5816	24.243	2426	63.156	1	1
8	204	0.85	272	6.92	1	1
9	117	0.488	186	4.999	1	1
10	52081	217.092	12088	282.164	1	1
11	486	2.026	528	13.049	1	1
12	4	0.017	18	0.455	1	1
13	45179	188.322	11320	261.752	1	1
14	50515	210.564	12196	281.216	1	1
15	39589	165.021	11784	269.953	1	1
16	50639	211.081	11540	267.626	1	1
17	57905	241.368	13426	305.916	1	1
18	43643	181.919	11326	259.831	1	1
19	163207	680.304	34314	775.089	1	1
20	43130	179.781	9876	238.555	1	1
21	9	0.038	28	0.743	1	1
22	27507	114.659	7148	174.803	1	1
23	52027	216.867	12752	293.126	1	1
24	1	0.004	6	0.161	1	1
25	619	2.58	632	15.341	1	1
26	38098	158.806	9570	226.138	1	1
27	34920	145.559	9052	212.606	1	1
28	207	0.863	282	6.951	1	1
29	37586	156.672	12004	265.474	1	1
30	48854	203.641	10484	256.758	1	1
31	51335	213.982	11912	273.831	1	1
32	37855	157.793	8678	213.384	1	1
33	4576	19.074	2330	64.056	1	1
34	59825	249.372	12718	303.146	1	1
35	278	1.159	358	10.011	1	1
36	47478	197.905	10304	248.954	1	1
37	45369	189.114	10558	251.141	1	1
38	52935	220.652	11028	265.893	1	1
39	61163	254.949	13970	338.952	1	1
40	44169	184.112	9814	237.107	1	1
41	52233	217.726	12082	282.944	1	1
42	3395	14.152	2052	52.068	1	1
43	61	0.254	112	2.944	1	1
44	21182	88.294	6786	161.356	1	1
45	47481	197.918	11536	268.298	1	1
46	40	0.167	78	2.125	1	1
47	56159	234.091	11370	275.826	1	1
48	3	0.013	14	0.357	1	1
49	54414	226.817	13310	304.044	1	1
50	11	0.046	38	0.974	1	1
51	782	3.26	748	18.924	1	1
52	387760	1616.32	53092	1171.877	1	1
53	56898	237.171	13584	313.48	1	1
54	7	0.029	26	0.68	1	1
55	1077	4.489	926	23.156	1	1
56	37538	156.472	10278	239.975	1	1
57	70098	292.193	15058	377.243	1	1
58	7	0.029	26	0.708	1	1
59	1561	6.507	1184	29.777	1	1
60	46907	195.525	13922	307.514	1	1
61	7825	32.617	3354	92.622	1	1
62	222	0.925	338	8.523	1	1
63	2984	12.438	1862	48.34	1	1
64	1127	4.698	930	24.452	1	1
65	51792	215.887	10958	277.369	1	1
66	20874	87.01	6764	162.087	1	1
67	98722	411.508	18120	444.001	1	1
68	56082	233.77	12130	286.573	1	1
69	159501	664.856	30444	713.094	1	1
70	381626	1590.752	69006	1514.388	1	1
71	53519	223.086	11368	281.724	1	1
72	179	0.746	236	6.324	1	1
73	53080	221.256	11312	275.503	1	1
74	44611	185.954	10292	246.807	1	1
75	53872	224.557	11290	274.037	1	1
76	48667	202.861	11634	277.131	1	1
77	111	0.463	182	4.73	1	1
78	372	1.551	404	10.496	1	1
79	54155	225.737	11404	283.975	1	1
80	96841	403.667	20734	486.549	1	1
81	258274	1076.577	38414	902.686	1	1
82	48900	203.832	10254	255.388	1	1
83	51074	212.894	11322	268.632	1	1
84	1000	4.168	750	20.157	1	1
85	15	0.063	48	1.319	1	1
86	46518	193.903	10572	252.611	1	1
87	33843	141.07	11778	271.988	1	1
88	57481	239.601	11980	290.87	1	1
89	5684	23.693	2800	74.671	1	1
90	27138	113.121	7236	179.982	1	1
91	59041	246.104	12874	305.57	1	1
92	102	0.425	168	4.23	1	1
93	114	0.475	182	4.844	1	1
94	442	1.842	504	13.26	1	1
