# Supplementary material for: A Yap-dependent mechanoregulatory program sustains cell migration for embryo axis assembly
Source: Nat Commun. 2023 May 16;14:2804. doi: 10.1038/s41467-023-38482-w (PMC10188487; doi:10.1038/s41467-023-38482-w)
Supplement: Supplementary file 13 — Source Data [file 41467_2023_38482_MOESM13_ESM.zip › Source Data/Fig6_S6C-E/Fig6F_S6D-E/c4_shape.csv]

Value	Compactness	Sphericity	Elongatio	Flatness	Spareness	Channel	Frame
1	0.16	0.543	2.207	NA	NA	1	1
2	0.055	0.379	1.261	5.479	0.853	1	1
3	0.307	0.674	1.154	1.44	1.024	1	1
4	0.268	0.645	1.823	1.262	1.018	1	1
5	0.235	0.617	1.594	1.391	1.001	1	1
6	0.123	0.497	2.125	1.571	0.739	1	1
7	0.264	0.642	1.382	1.586	1.016	1	1
8	0.15	0.532	1.387	1.337	0.828	1	1
9	0.211	0.595	1.416	1.658	0.949	1	1
10	0.166	0.549	1.056	2.316	0.928	1	1
11	0.296	0.666	1.524	1.148	1.035	1	1
12	0.152	0.533	2.615	1.152	0.711	1	1
13	0.097	0.46	1.627	2.498	0.765	1	1
14	0.469	0.777	NA	NA	NA	1	1
15	0.082	0.434	1.245	3.599	0.825	1	1
16	0.451	0.767	NA	NA	NA	1	1
17	0.217	0.601	2.351	1.47	1.009	1	1
18	0.127	0.503	1.753	1.948	0.857	1	1
19	0.171	0.555	1.133	2.639	0.957	1	1
20	0.263	0.641	1.058	2.178	0.968	1	1
21	0.218	0.601	1.393	1.605	0.924	1	1
22	0.151	0.533	1.1	2.286	0.947	1	1
23	0.322	0.685	1.738	1.372	1.141	1	1
24	0.094	0.455	2.032	1.505	0.661	1	1
25	0.136	0.514	1.524	1.945	0.74	1	1
26	0.081	0.433	1.064	2.749	0.857	1	1
27	0.244	0.625	1.064	2.122	0.973	1	1
28	0.085	0.44	3.226	1.282	0.684	1	1
29	0.152	0.534	2.5	1.405	0.665	1	1
30	0.275	0.65	1.156	1.326	1.015	1	1
31	0.1	0.464	2.83	1.07	0.511	1	1
32	0.388	0.729	1.732	NA	NA	1	1
33	0.13	0.506	2.217	1.229	0.646	1	1
34	0.262	0.64	1.234	1.544	0.993	1	1
35	0.068	0.408	1.096	5.648	0.89	1	1
36	0.05	0.367	1.131	3.32	0.756	1	1
37	0.238	0.62	1.142	2.01	0.978	1	1
38	0.451	0.767	NA	NA	NA	1	1
39	0.213	0.598	1.179	1.52	0.912	1	1
40	0.134	0.512	2.368	1.155	0.727	1	1
41	0.113	0.483	2.266	1.315	0.709	1	1
42	0.234	0.616	1.141	1.199	0.945	1	1
43	0.193	0.578	1.472	1.963	0.784	1	1
44	0.268	0.644	1.431	1.122	0.984	1	1
45	0.186	0.571	1.744	1.472	0.921	1	1
46	0.19	0.575	1.799	1.121	0.871	1	1
47	0.235	0.617	1.158	1.545	0.974	1	1
48	0.249	0.629	1.487	1.262	0.986	1	1
49	0.085	0.44	2.543	2.114	0.765	1	1
50	0.07	0.412	1.139	1.421	0.538	1	1
51	0.192	0.577	1.524	1.554	0.908	1	1
52	0.125	0.5	3.076	1.577	0.831	1	1
53	0.03	0.31	1.502	2.526	0.43	1	1
54	0.089	0.446	2.251	1.527	0.556	1	1
55	0.124	0.499	1.189	2.542	0.935	1	1
56	0.207	0.592	1.306	1.622	0.947	1	1
57	0.094	0.455	1.182	1.953	0.567	1	1
58	0.236	0.618	1.708	1.066	1.005	1	1
59	0.307	0.674	1.251	1.871	1.221	1	1
60	0.027	0.3	1.163	5.958	0.675	1	1
61	0.18	0.565	1.321	2.185	0.863	1	1
62	0.076	0.423	1.449	2.724	0.737	1	1
63	0.225	0.608	1.151	2.239	0.981	1	1
64	0.036	0.33	1.251	2.64	0.789	1	1
65	0.271	0.647	1.765	1.317	1.028	1	1
66	0.276	0.651	1.421	1.141	0.989	1	1
67	0.221	0.605	1.674	NA	NA	1	1
68	0.039	0.339	1.151	2.815	0.679	1	1
69	0.273	0.649	1.494	1.135	1.034	1	1
70	0.191	0.576	2.252	1.37	0.979	1	1
71	0.183	0.568	1.667	1.593	0.89	1	1
72	0.295	0.666	1.607	1.34	1.036	1	1
73	0.192	0.577	1.426	1.418	0.874	1	1
74	0.154	0.536	1.589	1.608	0.743	1	1
75	0.171	0.555	1.215	1.648	0.849	1	1
76	0.28	0.654	1.633	1.036	0.998	1	1
77	0.212	0.597	1.337	2.165	0.913	1	1
78	0.234	0.616	1.544	1.151	0.935	1	1
79	0.388	0.729	1.732	NA	NA	1	1
80	0.469	0.777	NA	NA	NA	1	1
81	0.11	0.479	1.318	3.159	0.895	1	1
82	0.388	0.729	1.732	NA	NA	1	1
83	0.069	0.41	1.352	1.008	0.492	1	1
84	0.137	0.515	2.807	1.19	0.724	1	1
85	0.023	0.284	1.202	3.648	0.546	1	1
86	0.238	0.62	1.218	1.097	0.957	1	1
87	0.067	0.407	1.501	2.34	0.775	1	1
88	0.197	0.582	1.355	2.164	0.958	1	1
89	0.207	0.591	1.458	1.247	0.891	1	1
90	0.208	0.592	2.484	1.095	0.974	1	1
91	0.221	0.605	1.544	1.06	0.865	1	1
92	0.179	0.564	1.189	2.771	0.97	1	1
93	0.236	0.618	1.379	1.621	0.995	1	1
94	0.084	0.439	2.555	1.284	0.607	1	1
95	0.28	0.654	1.636	1.308	0.997	1	1
