# Supplementary material for: A Yap-dependent mechanoregulatory program sustains cell migration for embryo axis assembly
Source: Nat Commun. 2023 May 16;14:2804. doi: 10.1038/s41467-023-38482-w (PMC10188487; doi:10.1038/s41467-023-38482-w)
Supplement: Supplementary file 13 — Source Data [file 41467_2023_38482_MOESM13_ESM.zip › Source Data/Fig6_S6C-E/Fig6F_S6D-E/c3_shape.csv]

Value	Compactness	Sphericity	Elongatio	Flatness	Spareness	Channel	Frame
1	0.151	0.532	2.724	1.457	0.944	1	1
2	0.204	0.589	1.573	1.873	0.98	1	1
3	0.278	0.652	1.636	1.797	1.367	1	1
4	0.201	0.586	1.131	2.91	0.949	1	1
5	0.157	0.54	1.124	3.157	0.959	1	1
6	0.16	0.543	1.123	3.285	0.973	1	1
7	0.205	0.589	1.24	2.824	0.962	1	1
8	0.133	0.511	1.146	4.47	0.94	1	1
9	0.137	0.515	3.136	1.343	0.745	1	1
10	0.207	0.591	1.144	2.622	0.974	1	1
11	0.058	0.386	2.314	2.039	0.572	1	1
12	0.174	0.558	1.226	2.802	0.958	1	1
13	0.05	0.369	1.144	4.592	0.836	1	1
14	0.025	0.292	1.235	7.766	0.779	1	1
15	0.238	0.62	4.391	NA	NA	1	1
16	0.141	0.52	1.152	3.311	0.95	1	1
17	0.177	0.561	1.689	1.626	0.907	1	1
18	0.207	0.592	1.013	3.148	0.967	1	1
19	0.101	0.466	1.081	4.804	0.957	1	1
20	0.23	0.612	1.138	2.346	0.981	1	1
21	0.451	0.767	NA	NA	NA	1	1
22	0.082	0.434	1.455	4.596	0.895	1	1
23	0.179	0.563	1.132	2.816	0.943	1	1
24	0.076	0.423	1.084	4.343	0.926	1	1
