# Supplementary material for: A Yap-dependent mechanoregulatory program sustains cell migration for embryo axis assembly
Source: Nat Commun. 2023 May 16;14:2804. doi: 10.1038/s41467-023-38482-w (PMC10188487; doi:10.1038/s41467-023-38482-w)
Supplement: Supplementary file 13 — Source Data [file 41467_2023_38482_MOESM13_ESM.zip › Source Data/Fig6_S6C-E/Fig6F_S6D-E/c4_vs.csv]

Value	Volume.pix.	Volume.unit.	Surface.pix.	Surface.unit.	Channel	Frame
1	14	0.058	46	1.341	1	1
2	71397	297.608	27094	568.546	1	1
3	73	0.304	126	3.244	1	1
4	43	0.179	88	2.384	1	1
5	23	0.096	60	1.641	1	1
6	80050	333.677	19788	468.208	1	1
7	50	0.208	100	2.65	1	1
8	1220	5.085	1054	26.891	1	1
9	39381	164.154	10472	243.601	1	1
10	34667	144.504	10538	242.38	1	1
11	23	0.096	58	1.521	1	1
12	94	0.392	204	4.855	1	1
13	1759	7.332	1726	39.675	1	1
14	1	0.004	6	0.161	1	1
15	66924	278.963	22172	476.072	1	1
16	2	0.008	10	0.259	1	1
17	10	0.042	36	0.968	1	1
18	42689	177.943	13256	304.133	1	1
19	29485	122.904	9634	215.213	1	1
20	63874	266.249	13954	312.462	1	1
21	657	2.739	586	15.74	1	1
22	26375	109.94	9012	208.204	1	1
23	11	0.046	34	0.904	1	1
24	841	3.506	984	24.535	1	1
25	419	1.747	502	13.653	1	1
26	26442	110.22	10818	256.484	1	1
27	66827	278.559	14560	329.975	1	1
28	2130	8.879	1852	47.111	1	1
29	125	0.521	218	5.868	1	1
30	45	0.188	96	2.437	1	1
31	612	2.551	742	19.476	1	1
32	3	0.013	14	0.357	1	1
33	189	0.788	328	8.15	1	1
34	41	0.171	88	2.327	1	1
35	69045	287.804	24900	517.234	1	1
36	17366	72.388	9554	228.712	1	1
37	35677	148.714	9638	219.076	1	1
38	2	0.008	10	0.259	1	1
39	400	1.667	440	11.378	1	1
40	587	2.447	684	17.156	1	1
41	1480	6.169	1396	33.658	1	1
42	174	0.725	250	6.339	1	1
43	36	0.15	90	2.362	1	1
44	243	1.013	288	7.569	1	1
45	403	1.68	454	11.964	1	1
46	86	0.358	164	4.246	1	1
47	433	1.805	452	11.615	1	1
48	1207	5.031	864	22.564	1	1
49	16539	68.94	7978	184.968	1	1
50	2364	9.854	2084	53.936	1	1
51	9	0.038	36	0.939	1	1
52	76	0.317	172	4.499	1	1
53	6236	25.994	5422	136.925	1	1
54	1208	5.035	1238	31.827	1	1
55	32319	134.717	11136	254.905	1	1
56	180	0.75	262	6.747	1	1
57	453	1.888	656	16.242	1	1
58	11	0.046	38	1.002	1	1
59	7	0.029	26	0.68	1	1
60	45160	188.243	23932	529.457	1	1
61	96269	401.283	20356	465.638	1	1
62	28228	117.664	11646	274.573	1	1
63	65253	271.998	14950	333.754	1	1
64	24358	101.533	12948	318.492	1	1
65	38	0.158	80	2.188	1	1
66	144	0.6	204	5.283	1	1
67	10	0.042	34	0.961	1	1
68	25509	106.331	12972	319.936	1	1
69	20	0.083	54	1.423	1	1
70	28	0.117	76	2.005	1	1
71	53658	223.665	13396	313.78	1	1
72	33	0.138	72	1.935	1	1
73	503	2.097	516	13.725	1	1
74	413	1.722	498	12.956	1	1
75	658	2.743	660	17.082	1	1
76	159	0.663	212	5.622	1	1
77	151	0.629	218	5.954	1	1
78	216	0.9	280	7.316	1	1
79	3	0.013	14	0.357	1	1
80	1	0.004	6	0.161	1	1
81	223360	931.043	43770	963.309	1	1
82	3	0.013	14	0.357	1	1
83	4463	18.603	3140	82.887	1	1
84	308	1.284	458	11.092	1	1
85	17017	70.933	11642	291.816	1	1
86	399	1.663	440	10.951	1	1
87	23163	96.552	10326	250.249	1	1
88	34227	142.67	10076	226.997	1	1
89	119	0.496	208	5.124	1	1
90	70	0.292	146	3.591	1	1
91	563	2.347	580	14.124	1	1
92	64959	270.772	16344	358.963	1	1
93	11	0.046	38	1.002	1	1
94	656	2.734	850	21.551	1	1
95	48	0.2	98	2.529	1	1
