# Supplementary material for: A Yap-dependent mechanoregulatory program sustains cell migration for embryo axis assembly
Source: Nat Commun. 2023 May 16;14:2804. doi: 10.1038/s41467-023-38482-w (PMC10188487; doi:10.1038/s41467-023-38482-w)
Supplement: Supplementary file 13 — Source Data [file 41467_2023_38482_MOESM13_ESM.zip › Source Data/Fig6_S6C-E/Fig6F_S6D-E/m2_vs.csv]

Value	Volume.pix.	Volume.unit.	Surface.pix.	Surface.unit.	Channel	Frame
1	100694	419.728	26356	579.744	1	1
2	389966	1625.516	77642	1871.107	1	1
3	348374	1452.146	80506	1800.144	1	1
4	28361	118.219	7380	176.607	1	1
5	20852	86.918	6122	144.576	1	1
6	2723	11.35	2376	60.804	1	1
7	49	0.204	94	2.545	1	1
8	112	0.467	176	4.683	1	1
9	177	0.738	234	6.203	1	1
10	503	2.097	514	14.175	1	1
11	960	4.002	936	24.813	1	1
12	237	0.988	340	9.328	1	1
13	48	0.2	96	2.58	1	1
14	8	0.033	30	0.721	1	1
15	4	0.017	18	0.484	1	1
16	342	1.426	400	10.37	1	1
17	710	2.96	570	14.92	1	1
18	1593	6.64	1500	37.147	1	1
19	21	0.088	54	1.423	1	1
20	113	0.471	174	4.534	1	1
21	26956	112.362	7664	177.033	1	1
22	121	0.504	178	4.689	1	1
23	26	0.108	58	1.549	1	1
24	104556	435.826	33756	732.312	1	1
25	32343	134.817	8174	193.621	1	1
26	65904	274.711	26198	619.269	1	1
27	393469	1640.118	76428	1719.79	1	1
28	37857	157.801	9764	226.085	1	1
29	96847	403.692	35714	832.119	1	1
30	720	3.001	786	20.696	1	1
31	31821	132.641	8454	196.373	1	1
32	794	3.31	692	17.951	1	1
33	27822	115.972	14812	358.196	1	1
34	154	0.642	214	5.913	1	1
35	1	0.004	6	0.161	1	1
36	2	0.008	10	0.259	1	1
37	30867	128.665	8006	188.706	1	1
38	232	0.967	374	9.519	1	1
39	3	0.013	14	0.357	1	1
40	114	0.475	234	6.631	1	1
41	29577	123.287	8400	193.153	1	1
42	28773	119.936	7810	184.532	1	1
43	71	0.296	126	3.272	1	1
44	38452	160.281	10108	229.549	1	1
45	4	0.017	18	0.484	1	1
46	206	0.859	256	6.699	1	1
47	317	1.321	454	11.707	1	1
48	144	0.6	204	5.226	1	1
49	341	1.421	400	10.37	1	1
50	43	0.179	90	2.362	1	1
51	340	1.417	354	9.514	1	1
52	17	0.071	48	1.262	1	1
53	53711	223.886	12970	329.256	1	1
54	428	1.784	426	11.164	1	1
55	22581	94.126	7396	169.013	1	1
56	30432	126.851	7818	186.069	1	1
57	117	0.488	214	5.628	1	1
58	6003	25.023	2708	71.733	1	1
59	69	0.288	120	3.168	1	1
60	42639	177.734	15332	354.878	1	1
61	318	1.326	462	11.646	1	1
62	1361	5.673	1074	27.039	1	1
63	105	0.438	164	4.332	1	1
64	694	2.893	742	19.076	1	1
65	123	0.513	196	4.944	1	1
66	13	0.054	42	1.072	1	1
67	71	0.296	124	3.295	1	1
68	80	0.333	140	3.715	1	1
69	133584	556.825	35546	754.131	1	1
70	1025	4.273	756	19.947	1	1
71	22	0.092	56	1.486	1	1
72	18	0.075	54	1.48	1	1
73	726	3.026	856	19.973	1	1
74	76	0.317	128	3.45	1	1
75	200	0.834	254	6.636	1	1
76	96	0.4	152	3.895	1	1
77	53	0.221	114	2.864	1	1
78	5	0.021	20	0.547	1	1
79	34064	141.991	8654	201.986	1	1
80	2373	9.892	1920	50.688	1	1
81	19	0.079	54	1.423	1	1
82	655416	2732.005	89824	2111.607	1	1
83	463	1.93	438	11.543	1	1
84	2265	9.441	1912	46.414	1	1
85	182	0.759	244	6.291	1	1
86	33668	140.34	8768	204.964	1	1
87	263	1.096	332	8.818	1	1
88	1326	5.527	898	23.611	1	1
89	49	0.204	94	2.488	1	1
90	99	0.413	156	4.078	1	1
91	119	0.496	198	5.179	1	1
92	274	1.142	346	9.175	1	1
93	38	0.158	86	2.264	1	1
94	10370	43.226	6754	176.288	1	1
95	29	0.121	68	1.866	1	1
96	31744	132.32	8102	193.169	1	1
97	159	0.663	220	5.818	1	1
98	350	1.459	434	11.189	1	1
99	288	1.2	318	8.632	1	1
100	7	0.029	26	0.708	1	1
101	31863	132.816	8248	193.309	1	1
102	66	0.275	128	3.307	1	1
103	20571	85.747	8746	203.384	1	1
104	38181	159.152	10096	229.455	1	1
105	100	0.417	164	4.303	1	1
106	469	1.955	456	12.084	1	1
107	27581	114.967	7990	185.034	1	1
108	75	0.313	146	3.705	1	1
109	9	0.038	32	0.841	1	1
110	8	0.033	24	0.645	1	1
111	1138	4.744	888	22.582	1	1
112	17	0.071	56	1.543	1	1
113	36667	152.841	10518	237.383	1	1
114	17	0.071	50	1.325	1	1
115	682	2.843	776	20.665	1	1
116	56	0.233	114	2.978	1	1
117	974	4.06	722	18.758	1	1
118	59145	246.537	14098	320.639	1	1
119	8085	33.701	4938	119.962	1	1
120	49	0.204	94	2.517	1	1
121	90	0.375	152	4.009	1	1
122	22	0.092	62	1.647	1	1
123	6933	28.899	4920	123.272	1	1
124	1949	8.124	1706	42.636	1	1
125	28	0.117	66	1.802	1	1
126	34	0.142	78	2.068	1	1
127	365407	1523.145	71810	1635.677	1	1
128	58287	242.961	12516	303.545	1	1
129	52	0.217	104	2.748	1	1
130	1516	6.319	988	26.116	1	1
