# Supplementary material for: A Yap-dependent mechanoregulatory program sustains cell migration for embryo axis assembly
Source: Nat Commun. 2023 May 16;14:2804. doi: 10.1038/s41467-023-38482-w (PMC10188487; doi:10.1038/s41467-023-38482-w)
Supplement: Supplementary file 13 — Source Data [file 41467_2023_38482_MOESM13_ESM.zip › Source Data/Fig6_S6C-E/Fig6F_S6D-E/c3_vs.csv]

Value	Volume.pix.	Volume.unit.	Surface.pix.	Surface.unit.	Channel	Frame
1	49912	208.051	13788	318.934	1	1
2	31550	131.512	9382	212.491	1	1
3	4	0.017	18	0.484	1	1
4	43691	182.119	12212	265.065	1	1
5	37592	156.697	11924	260.348	1	1
6	62350	259.897	16808	362.687	1	1
7	41825	174.341	11892	256.028	1	1
8	90760	378.32	23924	495.006	1	1
9	172	0.717	300	7.521	1	1
10	36502	152.153	10616	233.039	1	1
11	11287	47.048	6722	163.183	1	1
12	28440	118.548	9548	209.013	1	1
13	27612	115.097	13750	310.431	1	1
14	47723	198.926	26010	564.037	1	1
15	3	0.013	16	0.421	1	1
16	43843	182.753	13712	299.474	1	1
17	14602	60.866	5696	133.269	1	1
18	42340	176.488	11978	257.036	1	1
19	71824	299.388	22062	464.549	1	1
20	37435	156.042	10326	228.858	1	1
21	2	0.008	10	0.259	1	1
22	78028	325.248	25140	526.964	1	1
23	38705	161.336	11542	254.484	1	1
24	36844	153.579	14982	327.778	1	1
