# Supplementary material for: A Yap-dependent mechanoregulatory program sustains cell migration for embryo axis assembly
Source: Nat Commun. 2023 May 16;14:2804. doi: 10.1038/s41467-023-38482-w (PMC10188487; doi:10.1038/s41467-023-38482-w)
Supplement: Supplementary file 13 — Source Data [file 41467_2023_38482_MOESM13_ESM.zip › Source Data/Fig6_S6C-E/Fig6F_S6D-E/m3_shape.csv]

Value	Compactness	Sphericity	Elongatio	Flatness	Spareness	Channel	Frame
1	0.348	0.703	2.031	NA	NA	1	1
2	0.388	0.729	NA	NA	NA	1	1
3	0.18	0.565	2.724	1.074	0.765	1	1
4	0.21	0.594	1.201	1.93	0.92	1	1
5	0.132	0.509	2.542	1.251	0.896	1	1
6	0.181	0.566	2.498	1.391	0.882	1	1
7	0.254	0.634	1.158	1.144	0.916	1	1
8	0.256	0.635	1.388	1.105	0.926	1	1
9	0.177	0.561	2.145	1.275	0.739	1	1
10	0.49	0.788	1.633	NA	NA	1	1
11	0.277	0.651	1.249	1.361	1.006	1	1
12	0.124	0.498	1.247	1.233	0.867	1	1
13	0.388	0.729	1.732	NA	NA	1	1
14	0.16	0.543	1.283	1.279	0.844	1	1
15	0.218	0.602	1.121	1.392	0.969	1	1
16	0.32	0.684	1.27	1.18	0.978	1	1
17	0.179	0.563	1.695	1.325	0.786	1	1
18	0.352	0.706	1.798	1.104	1.335	1	1
19	0.292	0.664	1.194	1.215	0.996	1	1
20	0.245	0.625	2.496	1.056	0.985	1	1
21	0.348	0.703	1.354	NA	NA	1	1
22	0.308	0.675	2.303	NA	NA	1	1
23	0.522	0.805	1	NA	NA	1	1
24	0.149	0.53	1.95	1.745	0.767	1	1
25	0.234	0.616	1.275	1.475	0.981	1	1
26	0.243	0.624	1.176	1.732	0.969	1	1
27	0.295	0.666	1.091	1.48	1.015	1	1
28	0.307	0.674	1.214	1.174	1.018	1	1
29	0.035	0.328	2.649	3.502	0.611	1	1
30	0.469	0.777	NA	NA	NA	1	1
31	0.212	0.596	1.516	1.438	0.968	1	1
32	0.451	0.767	NA	NA	NA	1	1
33	0.293	0.664	1.276	1.055	0.925	1	1
34	0.522	0.805	1	NA	NA	1	1
35	0.208	0.592	1.203	1.614	0.884	1	1
36	0.235	0.617	1.595	1.222	0.988	1	1
37	0.157	0.54	1.81	1.951	0.822	1	1
38	0.213	0.597	1.245	1.267	0.976	1	1
39	0.133	0.51	2.378	2.033	0.863	1	1
40	0.146	0.526	1.259	1.508	0.909	1	1
41	0.208	0.593	2.03	1.279	0.937	1	1
42	0.306	0.674	1.199	1.343	1.089	1	1
43	0.109	0.477	1.857	1.226	0.674	1	1
44	0.259	0.637	1.093	1.137	0.915	1	1
45	0.469	0.777	NA	NA	NA	1	1
46	0.522	0.805	1	NA	NA	1	1
47	0.236	0.618	1.307	1.193	0.865	1	1
48	0.123	0.498	1.336	2.198	0.822	1	1
49	0.141	0.52	3.272	2.198	1.026	1	1
50	0.26	0.638	1.158	3.241	1.442	1	1
51	0.185	0.569	1.742	1.438	0.795	1	1
52	0.309	0.676	1.642	1.276	1.141	1	1
53	0.092	0.452	2.342	1.346	0.513	1	1
54	0.113	0.484	1.765	1.411	0.708	1	1
55	0.285	0.658	1.259	1.407	0.967	1	1
56	0.233	0.615	1.593	1.334	0.972	1	1
57	0.248	0.629	1.186	1.28	0.992	1	1
58	0.279	0.653	1.93	1.058	1.007	1	1
59	0.084	0.437	2.127	1.175	0.422	1	1
60	0.244	0.625	1.643	1.686	1.04	1	1
61	0.3	0.67	1.809	1.617	1.335	1	1
62	0.153	0.534	1.884	1.623	0.885	1	1
63	0.286	0.659	1.585	1.136	1.01	1	1
64	0.242	0.623	1.7	1.344	0.876	1	1
65	0.27	0.646	1.445	1.769	1.018	1	1
66	0.206	0.591	1.641	1.467	0.834	1	1
67	0.194	0.579	1.262	1.437	0.957	1	1
68	0.184	0.568	1.864	1.682	0.989	1	1
69	0.215	0.599	2.394	1.422	0.929	1	1
70	0.235	0.617	1.512	1.368	0.907	1	1
71	0.352	0.706	1.088	1.077	1.057	1	1
72	0.202	0.587	1.472	1.474	0.949	1	1
73	0.388	0.729	1.732	NA	NA	1	1
74	0.341	0.698	1.229	1.141	0.981	1	1
75	0.258	0.637	1.167	1.377	0.94	1	1
76	0.2	0.585	1.966	1.359	0.965	1	1
77	0.119	0.491	1.882	1.067	0.637	1	1
78	0.26	0.638	1.291	1.752	0.999	1	1
79	0.061	0.395	1.096	2.692	0.828	1	1
80	0.289	0.661	1.11	1.305	0.98	1	1
81	0.204	0.588	2.495	1.273	0.984	1	1
82	0.258	0.637	1.554	1.28	0.93	1	1
83	0.294	0.665	1.606	1.199	1.023	1	1
84	0.194	0.579	1.139	1.719	0.937	1	1
85	0.169	0.553	1.438	1.603	0.861	1	1
86	0.258	0.636	1.795	1.319	1.028	1	1
87	0.378	0.723	1.691	NA	NA	1	1
88	0.388	0.729	1.732	NA	NA	1	1
89	0.137	0.516	1.194	1.42	0.878	1	1
90	0.418	0.747	1.732	NA	NA	1	1
91	0.148	0.529	3.609	1.438	0.706	1	1
92	0.234	0.616	1.607	1.878	1.007	1	1
93	0.266	0.643	1.677	1.514	0.995	1	1
94	0.194	0.579	1.472	1.055	0.822	1	1
95	0.281	0.655	1.565	1.163	0.992	1	1
96	0.202	0.586	1.358	1.351	0.95	1	1
97	0.249	0.629	1.704	1.111	0.947	1	1
98	0.064	0.399	1.846	2.543	0.655	1	1
99	0.166	0.549	1.484	2.269	0.822	1	1
100	0.278	0.652	2.789	1.083	1.367	1	1
101	0.283	0.657	1.076	1.596	0.981	1	1
102	0.177	0.562	1.63	1.854	0.886	1	1
103	0.309	0.676	1.3	1.341	1.016	1	1
104	0.255	0.634	1.426	1.339	0.994	1	1
105	0.29	0.662	1.685	1.232	1.01	1	1
106	0.128	0.505	1.109	2.406	0.922	1	1
107	0.469	0.777	NA	NA	NA	1	1
108	0.28	0.654	1.838	1.263	1.017	1	1
109	0.193	0.578	2.005	1.094	0.909	1	1
110	0.49	0.788	1.633	NA	NA	1	1
111	0.207	0.592	1.771	1.206	0.965	1	1
112	0.243	0.624	1.115	1.51	0.978	1	1
113	0.175	0.56	1.194	1.509	0.943	1	1
114	0.244	0.625	1.27	1.542	0.99	1	1
115	0.264	0.642	2.063	1.498	1.295	1	1
116	0.11	0.479	1.319	1.225	0.856	1	1
117	0.316	0.681	1.556	NA	NA	1	1
118	0.196	0.581	1.483	1.335	0.866	1	1
119	0.177	0.562	1.751	2.368	0.915	1	1
120	0.451	0.767	NA	NA	NA	1	1
121	0.129	0.505	1.166	2.765	0.847	1	1
122	0.304	0.672	1.182	1.957	1.231	1	1
123	0.338	0.696	1.905	1.503	1.132	1	1
124	0.153	0.535	1.177	2.36	0.946	1	1
125	0.299	0.669	1.033	1.187	1.116	1	1
126	0.288	0.661	1.483	1.265	1.009	1	1
127	0.317	0.682	1.448	1.409	1.024	1	1
128	0.289	0.661	1.232	1.196	0.929	1	1
129	0.269	0.646	1.16	1.07	0.991	1	1
130	0.241	0.622	1.177	1.295	0.896	1	1
131	0.223	0.606	1.121	1.181	0.963	1	1
132	0.388	0.729	1.732	NA	NA	1	1
133	0.451	0.767	NA	NA	NA	1	1
134	0.418	0.747	1.732	NA	NA	1	1
135	0.25	0.63	1.143	1.592	0.984	1	1
136	0.254	0.633	1.434	1.187	1.093	1	1
137	0.261	0.639	1.385	1.288	0.959	1	1
138	0.068	0.409	2.088	1.462	0.638	1	1
139	0.146	0.527	1.161	1.713	0.85	1	1
140	0.231	0.614	1.243	1.162	0.977	1	1
141	0.273	0.649	1.244	1.442	1.042	1	1
142	0.134	0.512	2.063	1.967	0.782	1	1
143	0.039	0.338	2.19	2.411	0.69	1	1
144	0.127	0.503	1.465	1.261	0.87	1	1
145	0.204	0.589	1.734	1.961	0.957	1	1
146	0.33	0.691	1.251	2.263	1.109	1	1
147	0.396	0.735	1.063	1.327	1.112	1	1
148	0.268	0.645	1.836	1.028	1.002	1	1
149	0.172	0.556	1.957	1.277	0.8	1	1
150	0.258	0.637	1.97	1.176	0.982	1	1
151	0.132	0.509	2.015	1.567	0.847	1	1
152	0.22	0.604	1.593	1.562	0.965	1	1
153	0.469	0.777	NA	NA	NA	1	1
154	0.217	0.601	1.089	1.78	0.968	1	1
155	0.245	0.626	1.192	1.819	0.976	1	1
156	0.248	0.628	1.855	1.063	1.004	1	1
157	0.265	0.643	1.558	1.203	1.003	1	1
158	0.04	0.343	2.635	1.647	0.618	1	1
159	0.29	0.662	1.068	1.155	0.996	1	1
160	0.205	0.589	1.216	2.096	0.973	1	1
161	0.312	0.678	1.463	1.044	0.994	1	1
162	0.26	0.638	1.123	1.699	0.956	1	1
163	0.214	0.598	1.387	1.707	0.967	1	1
164	0.291	0.663	1.866	1.407	1.042	1	1
165	0.234	0.617	1.649	1.295	1.027	1	1
166	0.048	0.364	2.257	1.271	0.344	1	1
167	0.238	0.62	1.768	1.056	0.961	1	1
168	0.049	0.366	1.849	1.788	0.447	1	1
169	0.127	0.503	3.023	2.829	0.911	1	1
170	0.291	0.663	1.629	1.559	1.057	1	1
171	0.451	0.767	NA	NA	NA	1	1
172	0.301	0.67	1.729	1.094	0.965	1	1
173	0.204	0.589	1.656	1.166	0.948	1	1
174	0.316	0.681	1.365	1.064	0.998	1	1
175	0.057	0.384	1.972	1.417	0.612	1	1
176	0.189	0.574	2.046	1.695	0.876	1	1
177	0.338	0.697	1.47	1.085	1.05	1	1
178	0.237	0.619	1.324	1.122	0.946	1	1
179	0.261	0.639	1.818	1.215	1.045	1	1
180	0.234	0.617	1.304	1.686	0.973	1	1
181	0.286	0.659	1.806	1.192	1.03	1	1
182	0.229	0.612	1.107	1.492	0.921	1	1
183	0.278	0.652	2.523	NA	NA	1	1
184	0.3	0.67	1.468	NA	NA	1	1
185	0.172	0.556	1.175	1.706	0.819	1	1
186	0.294	0.665	1.509	1.143	1.006	1	1
187	0.159	0.542	1.244	1.868	0.95	1	1
188	0.32	0.684	1.488	1.368	1.066	1	1
189	0.217	0.601	1.516	1.43	0.975	1	1
190	0.238	0.62	1.558	2.021	1.011	1	1
191	0.051	0.372	1.335	1.864	0.377	1	1
192	0.522	0.805	1	NA	NA	1	1
193	0.229	0.612	2.247	1.114	0.957	1	1
194	0.267	0.644	1.401	1.484	1.024	1	1
195	0.196	0.581	1.488	1.692	0.942	1	1
196	0.277	0.652	1.228	1.421	0.984	1	1
197	0.301	0.67	1.592	1.131	1.047	1	1
198	0.241	0.622	2.342	1.767	1.221	1	1
199	0.219	0.603	2.695	1.034	0.977	1	1
200	0.155	0.537	2.464	2.152	0.867	1	1
201	0.062	0.396	2.747	2.88	0.691	1	1
202	0.451	0.767	NA	NA	NA	1	1
203	0.267	0.644	1.243	1.643	1.034	1	1
204	0.307	0.674	1.622	1.57	1.221	1	1
205	0.164	0.547	1.707	1.827	0.946	1	1
206	0.239	0.621	1.402	1.561	0.969	1	1
207	0.231	0.614	1.31	1.17	0.934	1	1
208	0.236	0.618	1.435	1.342	0.853	1	1
209	0.196	0.581	1.46	1.095	0.826	1	1
210	0.304	0.673	1.384	1.167	1.025	1	1
211	0.274	0.65	1.141	1.042	0.997	1	1
212	0.048	0.363	1.755	2.287	0.468	1	1
213	0.249	0.629	1.716	1.21	1.035	1	1
214	0.191	0.576	1.234	1.675	0.87	1	1
215	0.345	0.701	2.144	1.177	1.367	1	1
216	0.244	0.625	1.207	1.464	1.007	1	1
217	0.14	0.519	2.009	1.133	0.649	1	1
218	0.11	0.479	1.77	1.692	0.759	1	1
219	0.171	0.555	1.93	1.245	0.882	1	1
220	0.275	0.65	1.537	1.238	1.064	1	1
221	0.066	0.404	1.483	1.321	0.522	1	1
222	0.236	0.618	1.6	1.121	1.022	1	1
223	0.255	0.634	1.134	1.364	0.996	1	1
224	0.229	0.612	1.221	1.055	0.966	1	1
225	0.292	0.663	1.481	1.115	0.982	1	1
226	0.269	0.646	1.402	1.485	0.981	1	1
227	0.129	0.505	2.01	1.196	0.51	1	1
228	0.146	0.527	1.515	1.104	0.677	1	1
229	0.308	0.675	1.838	1.088	1.041	1	1
230	0.061	0.394	1.865	1.183	0.427	1	1
231	0.249	0.629	1.332	1.465	1.02	1	1
232	0.33	0.691	NA	NA	NA	1	1
233	0.039	0.34	2.456	1.559	0.317	1	1
234	0.264	0.642	1.569	1.323	0.988	1	1
235	0.238	0.62	1.66	1.174	0.975	1	1
236	0.469	0.777	NA	NA	NA	1	1
237	0.203	0.588	1.052	2.363	0.986	1	1
238	0.065	0.402	1.538	1.565	0.559	1	1
239	0.24	0.621	1.471	1.497	0.969	1	1
