# Supplementary material for: A Yap-dependent mechanoregulatory program sustains cell migration for embryo axis assembly
Source: Nat Commun. 2023 May 16;14:2804. doi: 10.1038/s41467-023-38482-w (PMC10188487; doi:10.1038/s41467-023-38482-w)
Supplement: Supplementary file 13 — Source Data [file 41467_2023_38482_MOESM13_ESM.zip › Source Data/Fig6_S6C-E/Fig6F_S6D-E/c1_vs.csv]

Value	Volume.pix.	Volume.unit.	Surface.pix.	Surface.unit.	Channel	Frame
1	83991	350.104	35844	803.516	1	1
2	45232	188.543	12662	276.475	1	1
3	42403	176.751	11828	261.334	1	1
4	89	0.371	140	3.744	1	1
5	1432	5.969	1014	28.279	1	1
6	42773	178.293	11920	258.225	1	1
7	1	0.004	6	0.161	1	1
8	7	0.029	24	0.645	1	1
9	40925	170.59	13436	292.37	1	1
10	2605	10.859	1666	41.97	1	1
11	36138	150.636	16490	364.066	1	1
12	6	0.025	22	0.582	1	1
13	29026	120.991	12626	287.543	1	1
14	11	0.046	36	0.939	1	1
15	51	0.213	98	2.615	1	1
16	13959	58.186	7106	147.177	1	1
17	16644	69.378	8422	199.839	1	1
18	43154	179.881	15370	344.272	1	1
19	1123	4.681	944	23.355	1	1
20	47159	196.575	16618	360.1	1	1
21	49505	206.354	15644	334.741	1	1
22	78823	328.562	23666	510.234	1	1
23	141	0.588	224	5.744	1	1
24	17168	71.562	7402	172.511	1	1
25	18	0.075	52	1.359	1	1
26	359	1.496	372	9.741	1	1
27	351	1.463	364	9.574	1	1
28	113	0.471	164	4.332	1	1
29	1034	4.31	852	21.329	1	1
30	44853	186.963	13946	301.257	1	1
