# Supplementary material for: A Yap-dependent mechanoregulatory program sustains cell migration for embryo axis assembly
Source: Nat Commun. 2023 May 16;14:2804. doi: 10.1038/s41467-023-38482-w (PMC10188487; doi:10.1038/s41467-023-38482-w)
Supplement: Supplementary file 13 — Source Data [file 41467_2023_38482_MOESM13_ESM.zip › Source Data/Fig6_S6C-E/Fig6F_S6D-E/m4_shape.csv]

Value	Compactness	Sphericity	Elongatio	Flatness	Spareness	Channel	Frame
1	0.451	0.767	NA	NA	NA	1	1
2	0.153	0.535	1.357	1.23	0.848	1	1
3	0.048	0.364	1.29	1.091	0.723	1	1
4	0.086	0.441	1.305	1.504	0.566	1	1
5	0.163	0.546	1.864	1.771	0.88	1	1
6	0.272	0.648	1.147	1.274	0.989	1	1
7	0.265	0.642	1.774	1.107	1.011	1	1
8	0.271	0.647	1.358	1.136	0.989	1	1
9	0.272	0.648	1.815	1.161	1.006	1	1
10	0.192	0.576	1.279	1.659	0.931	1	1
11	0.182	0.566	1.614	1.394	0.902	1	1
12	0.292	0.663	1.13	1.164	0.994	1	1
13	0.119	0.493	1.258	3.451	0.891	1	1
14	0.145	0.525	1.207	1.124	0.873	1	1
15	0.293	0.664	1.039	1.151	0.98	1	1
16	0.075	0.421	3.722	1.401	0.474	1	1
17	0.283	0.656	1.079	1.064	0.993	1	1
18	0.188	0.573	1.175	2.229	0.964	1	1
19	0.311	0.678	1.738	1.112	1.046	1	1
20	0.269	0.645	1.766	1.042	1.022	1	1
21	0.233	0.615	1.507	1.308	0.985	1	1
22	0.219	0.603	1.773	1.126	0.916	1	1
23	0.272	0.648	1.062	1.353	0.978	1	1
24	0.155	0.537	2.013	1.541	0.796	1	1
25	0.164	0.547	2.854	1.288	0.906	1	1
26	0.33	0.691	NA	NA	NA	1	1
27	0.311	0.677	1.5	1.096	1.021	1	1
28	0.236	0.618	1.491	1.369	1.006	1	1
29	0.346	0.702	1.067	1.252	1.015	1	1
30	0.388	0.729	1.732	NA	NA	1	1
31	0.274	0.649	1.594	1.149	1.023	1	1
32	0.144	0.524	1.857	1.133	0.859	1	1
33	0.348	0.703	1.354	NA	NA	1	1
34	0.075	0.421	2.337	1.798	0.67	1	1
35	0.308	0.675	1.591	1.213	1.013	1	1
36	0.257	0.636	1.1	1.367	0.978	1	1
37	0.469	0.777	NA	NA	NA	1	1
38	0.262	0.64	1.215	1.22	0.991	1	1
39	0.218	0.602	1.442	1.682	0.969	1	1
40	0.279	0.654	1.157	1.035	0.984	1	1
41	0.212	0.596	1.71	1.396	0.962	1	1
42	0.117	0.49	2.148	1.72	0.806	1	1
43	0.305	0.673	1.145	1.105	0.989	1	1
44	0.072	0.415	1.518	1.798	0.617	1	1
45	0.044	0.353	1.832	2.464	0.487	1	1
46	0.13	0.507	1.445	1.817	0.734	1	1
47	0.053	0.375	2.835	2.841	0.587	1	1
48	0.295	0.666	1.423	1.057	1.023	1	1
49	0.135	0.513	2.199	1.48	0.762	1	1
50	0.243	0.624	1.417	1.112	0.968	1	1
51	0.274	0.65	1.192	1.382	1	1	1
52	0.043	0.351	2.075	2.067	0.409	1	1
53	0.169	0.553	1.402	1.324	0.81	1	1
54	0.14	0.52	1.458	1.969	0.737	1	1
55	0.469	0.777	NA	NA	NA	1	1
56	0.238	0.62	1.811	1.305	0.904	1	1
57	0.307	0.674	1.251	1.871	1.221	1	1
58	0.182	0.567	1.015	2.04	0.934	1	1
59	0.192	0.577	1.616	1.815	0.878	1	1
60	0.273	0.649	1.159	1.279	0.988	1	1
61	0.137	0.515	1.434	1.602	0.839	1	1
62	0.175	0.56	2.645	1.099	0.911	1	1
63	0.469	0.777	NA	NA	NA	1	1
64	0.135	0.513	1.597	2.168	0.939	1	1
65	0.285	0.658	1.47	1.145	1.001	1	1
66	0.243	0.624	1.191	2.001	0.928	1	1
67	0.307	0.674	1.657	1.268	1.021	1	1
68	0.271	0.647	1.323	NA	NA	1	1
69	0.278	0.652	1.636	1.797	1.367	1	1
70	0.094	0.455	1.26	2.88	0.823	1	1
71	0.081	0.434	1.411	1.115	0.729	1	1
72	0.268	0.645	1.349	1.348	0.984	1	1
73	0.469	0.777	NA	NA	NA	1	1
74	0.286	0.659	1.809	1.208	1.064	1	1
75	0.469	0.777	NA	NA	NA	1	1
76	0.274	0.649	2.811	1.103	1.193	1	1
77	0.308	0.675	1.138	1.039	0.988	1	1
78	0.172	0.556	1.23	1.179	0.881	1	1
79	0.418	0.747	1.732	NA	NA	1	1
80	0.251	0.631	1.473	1.379	0.989	1	1
81	0.275	0.65	1.159	1.22	0.98	1	1
82	0.177	0.561	3.442	1.27	0.964	1	1
83	0.143	0.522	2.085	1.784	0.863	1	1
84	0.289	0.661	1.113	1.27	0.947	1	1
85	0.226	0.609	1.486	1.357	0.961	1	1
86	0.081	0.432	2.23	1.824	0.388	1	1
87	0.256	0.635	1.23	1.326	0.975	1	1
88	0.301	0.671	1.2	1.09	0.992	1	1
89	0.211	0.596	1.519	1.444	0.935	1	1
90	0.191	0.576	1.32	1.817	0.952	1	1
91	0.285	0.658	1.226	1.241	0.986	1	1
92	0.251	0.631	1.044	1.721	0.986	1	1
93	0.193	0.578	1.083	1.29	0.9	1	1
94	0.128	0.504	1.568	2.308	0.899	1	1
95	0.168	0.552	1.815	1.134	0.857	1	1
96	0.25	0.63	1.651	1.29	0.981	1	1
97	0.295	0.666	2.57	NA	NA	1	1
98	0.451	0.767	NA	NA	NA	1	1
99	0.246	0.627	1.394	1.296	1.008	1	1
100	0.057	0.384	2.074	1.87	0.53	1	1
101	0.254	0.633	1.472	1.495	1.019	1	1
102	0.232	0.614	2.023	NA	NA	1	1
103	0.116	0.488	2.296	1.305	0.706	1	1
104	0.291	0.663	1.623	1.264	1.048	1	1
105	0.245	0.626	2.111	1.097	0.999	1	1
106	0.212	0.596	2.192	1.107	0.897	1	1
107	0.152	0.534	1.453	1.875	0.881	1	1
108	0.267	0.644	1.211	1.116	0.907	1	1
109	0.087	0.443	2.048	1.497	0.551	1	1
110	0.207	0.592	1.473	1.738	0.893	1	1
111	0.219	0.603	1.401	1.399	0.924	1	1
112	0.16	0.542	1.74	1.675	0.881	1	1
113	0.522	0.805	1	NA	NA	1	1
114	0.228	0.61	1.459	1.406	0.99	1	1
115	0.14	0.519	1.366	1.284	0.826	1	1
116	0.099	0.463	1.624	3.108	0.863	1	1
117	0.294	0.665	1.672	1.17	1.046	1	1
118	0.451	0.767	NA	NA	NA	1	1
119	0.284	0.658	1.067	1.117	0.992	1	1
120	0.177	0.561	1.287	2.047	0.961	1	1
121	0.107	0.474	1.981	2.647	0.835	1	1
122	0.28	0.654	1.735	1.036	1.001	1	1
123	0.202	0.587	1.326	1.248	0.929	1	1
124	0.269	0.645	1.186	1.295	0.982	1	1
125	0.243	0.624	1.174	1.467	0.943	1	1
126	0.307	0.674	1.322	1.626	1.193	1	1
127	0.129	0.505	2.173	2.651	0.896	1	1
128	0.284	0.658	1.291	1.043	1.018	1	1
129	0.469	0.777	NA	NA	NA	1	1
130	0.131	0.508	1.142	1.457	0.852	1	1
131	0.148	0.529	1.457	2.759	0.889	1	1
132	0.177	0.561	1.491	2.267	0.967	1	1
133	0.354	0.707	1.116	1.721	1.141	1	1
134	0.245	0.626	1.197	1.611	0.991	1	1
135	0.469	0.777	1.821	1	1.367	1	1
136	0.098	0.462	2.049	1.699	0.503	1	1
137	0.118	0.49	1.563	2.109	0.856	1	1
138	0.298	0.668	1.555	1.042	1.004	1	1
139	0.284	0.657	1.034	1.327	0.993	1	1
140	0.219	0.603	1.116	1.904	0.965	1	1
141	0.228	0.611	1.369	1.122	0.925	1	1
142	0.184	0.569	2.008	1.665	0.905	1	1
143	0.261	0.639	1.324	1.668	0.939	1	1
144	0.036	0.33	1.139	3.223	0.336	1	1
145	0.399	0.736	1.08	NA	NA	1	1
146	0.217	0.601	1.479	1.154	0.96	1	1
147	0.279	0.654	1.628	1.107	1.003	1	1
148	0.06	0.393	1.77	2.697	0.652	1	1
149	0.217	0.601	1.247	1.414	0.91	1	1
150	0.281	0.655	1.306	1.049	0.994	1	1
151	0.167	0.551	1.185	2.375	0.971	1	1
152	0.162	0.546	2.58	1.128	0.674	1	1
153	0.275	0.65	1.461	1.123	0.998	1	1
154	0.286	0.659	1.19	1.134	0.957	1	1
155	0.214	0.598	1.361	1.655	0.94	1	1
156	0.189	0.573	1.253	1.728	0.954	1	1
157	0.268	0.645	1.7	1.053	0.963	1	1
158	0.288	0.66	1.199	1.253	0.992	1	1
159	0.064	0.399	1.423	2.452	0.728	1	1
160	0.267	0.644	1.56	1.223	0.928	1	1
161	0.104	0.471	1.294	1.756	0.572	1	1
162	0.258	0.637	1.891	1.546	1.079	1	1
163	0.119	0.492	1.269	2.548	0.874	1	1
164	0.174	0.558	2.566	1.317	0.985	1	1
165	0.138	0.517	1.532	1.419	0.787	1	1
166	0.216	0.6	1.388	1.485	0.85	1	1
167	0.214	0.599	1.5	1.615	0.968	1	1
168	0.219	0.603	1.254	1.572	0.981	1	1
