# Supplementary material for: A Yap-dependent mechanoregulatory program sustains cell migration for embryo axis assembly
Source: Nat Commun. 2023 May 16;14:2804. doi: 10.1038/s41467-023-38482-w (PMC10188487; doi:10.1038/s41467-023-38482-w)
Supplement: Supplementary file 13 — Source Data [file 41467_2023_38482_MOESM13_ESM.zip › Source Data/Fig6_S6C-E/Fig6F_S6D-E/m4_vs.csv]

Value	Volume.pix.	Volume.unit.	Surface.pix.	Surface.unit.	Channel	Frame
1	2	0.008	10	0.259	1	1
2	65811	274.323	15044	381.878	1	1
3	146753	611.718	38040	958.454	1	1
4	140289	584.774	33186	767.306	1	1
5	214	0.892	318	8.204	1	1
6	33589	140.011	8354	201.225	1	1
7	42	0.175	88	2.356	1	1
8	2376	9.904	1314	34.459	1	1
9	61	0.254	110	2.994	1	1
10	44466	185.35	11596	272.735	1	1
11	2197	9.158	1470	37.368	1	1
12	38622	160.99	8772	215.758	1	1
13	1498	6.244	1196	33.293	1	1
14	6177	25.748	3062	80.306	1	1
15	38006	158.422	8592	213.231	1	1
16	1427	5.948	1442	37.709	1	1
17	31124	129.736	7668	188.854	1	1
18	63246	263.632	15058	346.982	1	1
19	22	0.092	54	1.451	1	1
20	44	0.183	90	2.419	1	1
21	239	0.996	302	7.841	1	1
22	12274	51.162	4482	110.587	1	1
23	40525	168.922	9340	228.047	1	1
24	75127	313.156	17856	414.973	1	1
25	212	0.884	298	8.142	1	1
26	2	0.008	10	0.288	1	1
27	29	0.121	66	1.745	1	1
28	61	0.254	120	3.139	1	1
29	62	0.258	110	2.795	1	1
30	3	0.013	14	0.357	1	1
31	35	0.146	86	2.064	1	1
32	14119	58.853	5602	139.652	1	1
33	6	0.025	24	0.588	1	1
34	197608	823.7	44354	1009.219	1	1
35	59	0.246	106	2.811	1	1
36	30910	128.844	8042	193.924	1	1
37	1	0.004	6	0.161	1	1
38	36259	151.14	8654	214.364	1	1
39	73580	306.707	15790	365.456	1	1
40	40552	169.035	9078	226.149	1	1
41	34800	145.059	9490	224.064	1	1
42	13375	55.752	5552	144.174	1	1
43	40404	168.418	8874	219.013	1	1
44	280677	1169.961	57342	1293.38	1	1
45	189395	789.465	52352	1168.693	1	1
46	12638	52.68	5064	134.015	1	1
47	325092	1355.098	72552	1579.597	1	1
48	61	0.254	112	2.915	1	1
49	6816	28.411	3474	87.747	1	1
50	3761	15.677	1862	48.569	1	1
51	86	0.358	144	3.756	1	1
52	4963	20.688	4130	103.875	1	1
53	75217	313.531	16654	403.879	1	1
54	1129	4.706	982	26.126	1	1
55	1	0.004	6	0.161	1	1
56	206	0.859	258	7.048	1	1
57	7	0.029	26	0.68	1	1
58	47607	198.443	12324	290.37	1	1
59	666	2.776	642	16.57	1	1
60	41052	171.119	9606	229.787	1	1
61	35415	147.622	10848	262.111	1	1
62	195	0.813	310	7.523	1	1
63	1	0.004	6	0.161	1	1
64	27671	115.342	9816	223.423	1	1
65	246	1.025	284	7.471	1	1
66	36191	150.857	9642	219.659	1	1
67	32	0.133	70	1.872	1	1
68	7	0.029	26	0.708	1	1
69	4	0.017	18	0.484	1	1
70	41996	175.054	14514	332.884	1	1
71	36872	153.696	12384	320.048	1	1
72	35007	145.922	8824	207.962	1	1
73	1	0.004	6	0.161	1	1
74	19	0.079	50	1.353	1	1
75	1	0.004	6	0.161	1	1
76	8	0.033	28	0.772	1	1
77	37727	157.259	8478	208.712	1	1
78	29768	124.084	8976	216.392	1	1
79	5	0.021	20	0.49	1	1
80	157	0.654	216	5.777	1	1
81	6082	25.352	2506	64.203	1	1
82	148	0.617	228	6.242	1	1
83	116179	484.275	24774	570.806	1	1
84	70	0.292	136	3.218	1	1
85	81779	340.884	16286	387.248	1	1
86	1820	7.586	1780	43.18	1	1
87	98	0.408	166	4.195	1	1
88	42207	175.934	9266	226.448	1	1
89	449	1.872	470	12.327	1	1
90	74148	309.075	16610	383.691	1	1
91	12322	51.362	3906	101.496	1	1
92	36764	153.245	9380	219.472	1	1
93	43254	180.298	10896	267.023	1	1
94	29044	121.066	10302	234.716	1	1
95	6250	26.052	3062	76.997	1	1
96	180	0.75	240	6.336	1	1
97	12	0.05	42	0.986	1	1
98	2	0.008	10	0.259	1	1
99	36	0.15	86	2.178	1	1
100	179124	746.652	42966	1036.366	1	1
101	50	0.208	102	2.684	1	1
102	9	0.038	36	0.882	1	1
103	4534	18.899	2848	70.257	1	1
104	47	0.196	104	2.462	1	1
105	293	1.221	326	8.828	1	1
106	15121	63.03	5222	128.46	1	1
107	217	0.905	322	8.473	1	1
108	218	0.909	294	7.046	1	1
109	705	2.939	856	22.397	1	1
110	1692	7.053	1154	30.054	1	1
111	42142	175.663	10556	251.534	1	1
112	148663	619.68	28024	647.988	1	1
113	4	0.017	16	0.392	1	1
114	39067	162.845	9860	236.223	1	1
115	9398	39.174	4292	107.516	1	1
116	157219	655.344	36212	787.689	1	1
117	20	0.083	52	1.388	1	1
118	2	0.008	10	0.259	1	1
119	36592	152.528	8524	209.91	1	1
120	24693	102.929	8300	189.249	1	1
121	850	3.543	868	23.689	1	1
122	463	1.93	428	11.455	1	1
123	24028	100.157	7324	177.688	1	1
124	33707	140.503	8452	202.556	1	1
125	19	0.079	56	1.429	1	1
126	8	0.033	28	0.743	1	1
127	83	0.346	178	4.717	1	1
128	14	0.058	44	1.106	1	1
129	1	0.004	6	0.161	1	1
130	121547	506.651	25478	605.509	1	1
131	76434	318.604	19306	426.637	1	1
132	182	0.759	270	7.171	1	1
133	11	0.046	34	0.876	1	1
134	71	0.296	132	3.433	1	1
135	8	0.033	24	0.645	1	1
136	143	0.596	286	7.42	1	1
137	1067	4.448	986	26.68	1	1
138	41	0.171	84	2.229	1	1
139	36267	151.174	8656	208.809	1	1
140	37329	155.6	9958	232.021	1	1
141	42180	175.821	9842	248.346	1	1
142	74112	308.925	16844	388.554	1	1
143	453	1.888	442	11.556	1	1
144	77137	321.534	29424	688.733	1	1
145	7	0.029	26	0.623	1	1
146	24325	101.395	6676	174.962	1	1
147	232	0.967	272	7.234	1	1
148	89933	374.872	28104	640.508	1	1
149	409	1.705	454	11.479	1	1
150	34141	142.312	8244	201.368	1	1
151	59905	249.705	15270	348.04	1	1
152	103	0.429	210	5.045	1	1
153	95	0.396	152	4.009	1	1
154	25	0.104	64	1.625	1	1
155	66187	275.891	14572	342.505	1	1
156	24589	102.496	7896	184.685	1	1
157	61	0.254	124	3.009	1	1
158	134	0.559	194	4.967	1	1
159	16351	68.157	8406	201.985	1	1
160	14388	59.974	4780	115.05	1	1
161	325	1.355	488	12.583	1	1
162	12	0.05	38	1.031	1	1
163	30044	125.234	10690	245.847	1	1
164	122	0.509	206	5.517	1	1
165	350631	1461.554	50834	1205.733	1	1
166	835	3.481	714	18.505	1	1
167	57164	238.28	13270	310.508	1	1
168	713	2.972	644	16.576	1	1
