# Supplementary material for: A Yap-dependent mechanoregulatory program sustains cell migration for embryo axis assembly
Source: Nat Commun. 2023 May 16;14:2804. doi: 10.1038/s41467-023-38482-w (PMC10188487; doi:10.1038/s41467-023-38482-w)
Supplement: Supplementary file 13 — Source Data [file 41467_2023_38482_MOESM13_ESM.zip › Source Data/Fig6_S6C-E/Fig6F_S6D-E/c1_shape.csv]

Value	Compactness	Sphericity	Elongatio	Flatness	Spareness	Channel	Frame
1	0.027	0.299	1.607	5.581	0.711	1	1
2	0.19	0.575	1.182	2.746	0.971	1	1
3	0.198	0.583	1.204	2.634	0.928	1	1
4	0.297	0.667	1.747	1.054	1.006	1	1
5	0.178	0.563	1.4	2.135	0.868	1	1
6	0.209	0.593	1.268	2.603	0.977	1	1
7	0.469	0.777	NA	NA	NA	1	1
8	0.359	0.711	1.704	1.238	1.295	1	1
9	0.132	0.509	1.087	3.476	0.961	1	1
10	0.18	0.565	1.805	1.14	0.847	1	1
11	0.053	0.376	1.234	4.893	0.872	1	1
12	0.359	0.711	1.797	1.282	1.331	1	1
13	0.07	0.411	1.39	3.515	0.806	1	1
14	0.287	0.66	1.187	1.199	1.073	1	1
15	0.286	0.659	1.503	1.296	1.017	1	1
16	0.12	0.493	1.309	3.911	0.908	1	1
17	0.068	0.409	1.365	2.757	0.765	1	1
18	0.09	0.448	1.095	3.662	0.917	1	1
19	0.195	0.579	1.693	1.049	0.885	1	1
20	0.094	0.454	1.303	3.916	0.943	1	1
21	0.128	0.504	1.21	3.699	0.955	1	1
22	0.092	0.451	1.727	3.344	0.818	1	1
23	0.206	0.591	1.419	1.507	0.944	1	1
24	0.113	0.483	1.386	2.249	0.901	1	1
25	0.253	0.633	1.588	1.233	0.951	1	1
26	0.274	0.65	1.429	1.148	0.992	1	1
27	0.276	0.651	1.351	1.2	0.983	1	1
28	0.309	0.676	1.558	1.045	1.014	1	1
29	0.217	0.6	1.747	1.093	0.886	1	1
30	0.145	0.525	1.142	3.474	0.955	1	1
