# Supplementary material for: A Yap-dependent mechanoregulatory program sustains cell migration for embryo axis assembly
Source: Nat Commun. 2023 May 16;14:2804. doi: 10.1038/s41467-023-38482-w (PMC10188487; doi:10.1038/s41467-023-38482-w)
Supplement: Supplementary file 13 — Source Data [file 41467_2023_38482_MOESM13_ESM.zip › Source Data/Fig6_S6C-E/Fig6F_S6D-E/m2_shape.csv]

Value	Compactness	Sphericity	Elongatio	Flatness	Spareness	Channel	Frame
1	0.102	0.468	1.783	2.164	0.701	1	1
2	0.046	0.357	1.163	1.892	0.744	1	1
3	0.041	0.344	1.314	3.647	0.835	1	1
4	0.287	0.66	1.091	1.356	0.994	1	1
5	0.283	0.656	1.383	1.388	0.955	1	1
6	0.065	0.402	2.068	1.214	0.405	1	1
7	0.286	0.659	1.736	1.096	1.021	1	1
8	0.24	0.622	1.981	1.135	1.001	1	1
9	0.258	0.637	1.554	1.213	0.981	1	1
10	0.175	0.559	2.974	1.153	0.959	1	1
11	0.119	0.491	1.934	1.794	0.596	1	1
12	0.136	0.514	2.011	1.757	0.779	1	1
13	0.264	0.641	1.814	1.101	1.016	1	1
14	0.336	0.695	2.142	NA	NA	1	1
15	0.278	0.652	2.789	1.083	1.367	1	1
16	0.206	0.591	1.617	1.607	0.931	1	1
17	0.298	0.668	1.357	1.224	0.99	1	1
18	0.097	0.46	1.521	1.464	0.716	1	1
19	0.301	0.67	1.484	1.206	1.045	1	1
20	0.269	0.646	1.194	1.391	0.993	1	1
21	0.257	0.636	1.249	1.726	0.981	1	1
22	0.279	0.654	1.361	1.386	1.003	1	1
23	0.357	0.71	1.658	1.108	1.044	1	1
24	0.055	0.38	2.687	3.585	0.834	1	1
25	0.283	0.657	1.367	1.283	0.993	1	1
26	0.036	0.33	2.426	3.123	0.552	1	1
27	0.06	0.391	1.277	3.287	0.874	1	1
28	0.244	0.625	1.259	1.663	0.981	1	1
29	0.032	0.317	1.846	3.26	0.722	1	1
30	0.115	0.486	2.557	2.017	0.738	1	1
31	0.263	0.641	1.608	1.388	0.981	1	1
32	0.214	0.598	1.108	1.369	0.888	1	1
33	0.033	0.321	1.728	2.766	0.59	1	1
34	0.225	0.609	2.672	1.037	0.97	1	1
35	0.469	0.777	NA	NA	NA	1	1
36	0.451	0.767	NA	NA	NA	1	1
37	0.279	0.653	1.184	1.475	0.986	1	1
38	0.123	0.497	2.894	1.505	0.714	1	1
39	0.388	0.729	1.732	NA	NA	1	1
40	0.088	0.444	1.596	5.631	0.981	1	1
41	0.239	0.62	1.2	1.811	0.968	1	1
42	0.259	0.637	1.038	1.565	0.982	1	1
43	0.283	0.656	1.263	1.355	1.004	1	1
44	0.24	0.622	1.223	1.954	0.974	1	1
45	0.278	0.652	1.636	1.797	1.367	1	1
46	0.277	0.652	1.265	1.249	1	1	1
47	0.123	0.497	2.594	1.734	0.773	1	1
48	0.286	0.658	1.105	1.456	0.99	1	1
49	0.205	0.59	1.765	1.229	0.93	1	1
50	0.276	0.651	1.25	1.206	0.985	1	1
51	0.264	0.641	1.84	1.085	0.999	1	1
52	0.283	0.656	1.453	1.414	1.077	1	1
53	0.159	0.542	1.49	1.751	0.923	1	1
54	0.259	0.637	1.483	1.174	0.989	1	1
55	0.208	0.592	1.06	2.083	0.961	1	1
56	0.283	0.656	1.205	1.326	0.992	1	1
57	0.151	0.532	1.293	1.924	0.898	1	1
58	0.192	0.577	1.485	1.447	0.892	1	1
59	0.294	0.665	1.458	1.177	1.006	1	1
60	0.08	0.431	2.349	1.895	0.628	1	1
61	0.126	0.501	2.175	1.177	0.639	1	1
62	0.184	0.569	1.559	1.194	0.865	1	1
63	0.267	0.644	1.523	1.021	0.984	1	1
64	0.136	0.515	2.431	1.194	0.6	1	1
65	0.246	0.627	1.43	1.71	0.984	1	1
66	0.27	0.646	1.66	1.364	1.11	1	1
67	0.277	0.652	1.342	1.497	1.011	1	1
68	0.245	0.626	1.499	1.262	0.998	1	1
69	0.082	0.434	2.139	3.632	0.918	1	1
70	0.26	0.638	1.412	1.198	0.991	1	1
71	0.29	0.662	1.418	1.364	1.033	1	1
72	0.196	0.581	2.342	1.203	1.03	1	1
73	0.13	0.507	1.988	1.718	0.759	1	1
74	0.277	0.651	1.829	1.01	1.019	1	1
75	0.269	0.645	1.415	1.094	0.995	1	1
76	0.306	0.674	1.24	1.511	1.012	1	1
77	0.235	0.617	1.855	1.498	0.996	1	1
78	0.3	0.67	1.809	1.617	1.335	1	1
79	0.277	0.652	1.033	1.634	0.988	1	1
80	0.085	0.44	1.091	1.633	0.482	1	1
81	0.246	0.627	1.332	1.138	1.022	1	1
82	0.09	0.448	1.326	2.261	0.956	1	1
83	0.274	0.649	1.293	1.355	0.988	1	1
84	0.101	0.465	1.959	1.572	0.559	1	1
85	0.261	0.639	1.439	1.32	0.963	1	1
86	0.259	0.637	1.142	1.635	0.98	1	1
87	0.198	0.583	1.618	1.407	0.836	1	1
88	0.262	0.64	1.335	1.275	0.989	1	1
89	0.306	0.674	1.342	1.422	1.011	1	1
90	0.284	0.657	1.391	1.087	0.997	1	1
91	0.2	0.585	1.615	1.931	0.936	1	1
92	0.191	0.576	1.866	1.337	0.95	1	1
93	0.245	0.625	1.4	1.167	0.986	1	1
94	0.039	0.338	1.511	1.648	0.336	1	1
95	0.255	0.634	2.311	1.049	1.017	1	1
96	0.275	0.65	1.595	1.19	0.989	1	1
97	0.252	0.632	1.531	1.1	0.994	1	1
98	0.172	0.556	2.013	1.343	0.959	1	1
99	0.253	0.633	1.779	1.207	0.991	1	1
100	0.271	0.647	1.518	1.409	1.104	1	1
101	0.276	0.651	1.277	1.443	0.989	1	1
102	0.237	0.619	1.062	1.625	0.995	1	1
103	0.099	0.462	1.323	2.519	0.869	1	1
104	0.237	0.619	1.199	1.99	0.968	1	1
105	0.247	0.627	1.387	1.316	0.987	1	1
106	0.245	0.626	1.794	1.089	0.976	1	1
107	0.236	0.618	1.051	1.977	0.98	1	1
108	0.217	0.601	1.097	1.705	0.976	1	1
109	0.268	0.644	1.383	1.703	1.16	1	1
110	0.469	0.777	1.821	1	1.367	1	1
111	0.221	0.605	1.456	1.259	0.897	1	1
112	0.155	0.537	1.921	NA	NA	1	1
113	0.198	0.582	1.148	2.209	0.974	1	1
114	0.244	0.625	1.545	1.331	1.034	1	1
115	0.104	0.47	3.451	1.248	0.639	1	1
116	0.233	0.616	1.111	1.687	0.982	1	1
117	0.282	0.656	1.383	1.031	0.998	1	1
118	0.209	0.593	1.349	1.902	0.964	1	1
119	0.074	0.421	1.575	1.995	0.658	1	1
120	0.296	0.666	1.609	1.224	1.022	1	1
121	0.247	0.627	1.564	1.049	0.998	1	1
122	0.213	0.597	1.745	1.098	0.974	1	1
123	0.05	0.369	1.927	1.819	0.477	1	1
124	0.096	0.458	3.667	1.121	0.606	1	1
125	0.263	0.641	1.731	1.549	1.016	1	1
126	0.257	0.636	1.525	1.081	0.984	1	1
127	0.06	0.391	1.094	3.515	0.9	1	1
128	0.239	0.62	1.383	1.219	0.948	1	1
129	0.256	0.635	1.311	1.535	1.005	1	1
130	0.254	0.633	1.412	1.212	0.988	1	1
