# Supplementary material for: A Yap-dependent mechanoregulatory program sustains cell migration for embryo axis assembly
Source: Nat Commun. 2023 May 16;14:2804. doi: 10.1038/s41467-023-38482-w (PMC10188487; doi:10.1038/s41467-023-38482-w)
Supplement: Supplementary file 13 — Source Data [file 41467_2023_38482_MOESM13_ESM.zip › Source Data/Fig7_S6F-G/Fig7D_S6F-G/ro5_l_shape.csv]

Value	Compactness	Sphericity	Elongatio	Flatness	Spareness	Channel	Frame
1	0.05136	0.37171	2.10013	3.0711	0.66664	1	1
2	0.02374	0.2874	1.37247	2.4969	0.54968	1	1
3	0.03484	0.32661	1.09416	3.41374	0.38474	1	1
4	0.13641	0.51477	1.14185	3.20543	0.88218	1	1
5	0.24244	0.62354	1.14517	2.01942	0.92528	1	1
6	0.18941	0.57429	1.11347	1.49962	0.85718	1	1
7	0.09879	0.46227	1.25963	1.32386	0.66153	1	1
8	0.25841	0.63695	1.83575	1.09218	0.9988	1	1
9	0.30898	0.67604	1.27087	1.11594	0.99895	1	1
10	0.10459	0.47115	1.6033	1.36748	0.61414	1	1
11	0.20522	0.58985	1.83583	1.47287	0.92948	1	1
12	0.23797	0.61969	1.93258	1.39331	0.98364	1	1
13	0.20989	0.59429	1.08986	1.7273	0.94571	1	1
14	0.18268	0.56741	1.55539	1.16464	0.86898	1	1
15	0.22739	0.61037	1.29395	1.68405	1.00132	1	1
16	0.30091	0.67011	1.14673	1.61062	1.05695	1	1
17	0.26175	0.63968	1.22154	2.27033	1.03475	1	1
18	0.05202	0.37329	2.9322	1.62042	0.37765	1	1
19	0.18447	0.56926	1.33436	1.64647	0.92785	1	1
20	0.25731	0.63605	1.51555	1.04889	0.96099	1	1
21	0.30098	0.67016	1.03911	1.43853	0.97063	1	1
22	0.17424	0.55853	1.73631	1.6493	0.82816	1	1
23	0.24307	0.62409	1.40936	1.53958	1.00523	1	1
24	0.25765	0.63632	1.39498	1.31095	0.98448	1	1
25	0.25367	0.63303	1.58912	1.12552	1.00756	1	1
26	0.26316	0.64083	1.6616	1.2456	1.01185	1	1
27	0.24672	0.62719	1.37841	1.19875	0.97514	1	1
28	0.0351	0.32741	1.83811	4.02186	0.71482	1	1
29	0.09173	0.45099	1.2371	2.22363	0.85157	1	1
30	0.02108	0.27625	1.8419	3.5628	0.52801	1	1
31	0.22987	0.61258	1.63666	1.80726	1.03456	1	1
32	0.23573	0.61774	1.70289	1.15901	0.99611	1	1
33	0.19108	0.57597	1.56207	1.48317	0.90999	1	1
34	0.04228	0.34838	1.886	3.54201	0.69769	1	1
35	0.22427	0.60757	1.0747	1.89574	0.97368	1	1
36	0.24453	0.62533	1.44361	1.40884	1.00976	1	1
37	0.2794	0.65375	1.53845	1.12759	1.00902	1	1
38	0.14533	0.52575	1.50644	2.33997	0.88093	1	1
39	0.16085	0.54384	1.63388	1.79011	0.81841	1	1
40	0.14865	0.52973	1.32572	1.98465	0.79356	1	1
41	0.16921	0.5531	1.27327	2.36475	0.96409	1	1
42	0.38791	0.72931	NA	NA	NA	1	1
43	0.19333	0.57823	1.15188	2.19696	0.97199	1	1
44	0.26409	0.64158	1.43659	1.39753	1.01326	1	1
45	0.25578	0.63478	1.21521	1.72397	0.98459	1	1
46	0.32526	0.68772	1.1278	1.31831	1.02622	1	1
47	0.0829	0.43603	2.41759	3.67051	0.79595	1	1
48	0.23745	0.61924	1.47766	1.25979	0.96215	1	1
49	0.16161	0.5447	1.90643	1.46608	0.83397	1	1
50	0.46866	0.77676	NA	NA	NA	1	1
51	0.28955	0.66157	1.41618	1.12723	1.0427	1	1
52	0.28137	0.65528	1.28815	1.19234	0.98268	1	1
53	0.2663	0.64337	1.54478	1.20332	0.98583	1	1
54	0.25305	0.63251	1.59562	1.38883	1.00205	1	1
55	0.13714	0.51569	2.35823	1.48739	0.82424	1	1
56	0.0954	0.45692	1.07203	3.17604	0.91228	1	1
57	0.15006	0.53141	1.77992	1.53877	0.78	1	1
58	0.07187	0.41577	2.72173	1.09933	0.50106	1	1
59	0.19008	0.57497	2.11762	1.32915	0.87574	1	1
60	0.46866	0.77676	NA	NA	NA	1	1
61	0.19045	0.57534	1.19657	1.95422	0.91164	1	1
62	0.21511	0.59917	1.22037	1.89077	0.97474	1	1
63	0.35882	0.7106	1.70424	1.23799	1.29472	1	1
64	0.46866	0.77676	NA	NA	NA	1	1
65	0.1851	0.5699	1.08537	2.29818	0.96632	1	1
66	0.2262	0.6093	2.08588	1.17048	0.98749	1	1
67	0.28703	0.65964	1.68944	1.13032	1.02366	1	1
68	0.28063	0.65471	1.2513	1.38187	0.96722	1	1
69	0.28624	0.65903	1.69554	1.26176	1.05022	1	1
70	0.17759	0.56209	1.14929	2.56151	0.90672	1	1
71	0.07879	0.42871	1.10474	2.43603	0.86756	1	1
72	0.24688	0.62733	1.28312	1.31761	0.95477	1	1
73	0.27217	0.64806	1.50332	1.14084	0.99587	1	1
74	0.19158	0.57648	1.30313	1.957	0.96168	1	1
75	0.23513	0.61721	1.67705	1.21896	0.98632	1	1
76	0.46866	0.77676	NA	NA	NA	1	1
77	0.21624	0.60022	1.93611	1.17971	0.8991	1	1
78	0.3044	0.67269	1.63735	1.12471	1.01941	1	1
79	0.10882	0.47742	1.13339	2.26718	0.90619	1	1
80	0.24562	0.62626	1.35845	1.32127	0.99382	1	1
81	0.26104	0.6391	1.38593	1.37668	0.99016	1	1
82	0.10509	0.47191	1.47694	1.89441	0.89799	1	1
83	0.25754	0.63623	1.37442	1.5873	1.1414	1	1
84	0.3378	0.69644	2.74678	1.08853	1.23281	1	1
85	0.11626	0.48806	1.8782	1.78591	0.72494	1	1
86	0.17025	0.55424	2.6582	1.28028	0.85042	1	1
87	0.15107	0.53259	1.69258	2.88289	0.88427	1	1
88	0.03818	0.33673	1.1384	3.94138	0.75186	1	1
89	0.06261	0.39709	1.26643	2.65721	0.74159	1	1
90	0.13361	0.51122	2.56198	1.15697	0.68612	1	1
91	0.13232	0.50958	1.29981	2.11473	0.93767	1	1
