# Supplementary material for: A Yap-dependent mechanoregulatory program sustains cell migration for embryo axis assembly
Source: Nat Commun. 2023 May 16;14:2804. doi: 10.1038/s41467-023-38482-w (PMC10188487; doi:10.1038/s41467-023-38482-w)
Supplement: Supplementary file 13 — Source Data [file 41467_2023_38482_MOESM13_ESM.zip › Source Data/Fig7_S6F-G/Fig7D_S6F-G/dmso7_f_vs.csv]

Value	Volume.pix.	Volume.unit.	Surface.pix.	Surface.unit.	Channel	Frame
1	10349	43.13828	5088	132.9776	1	1
2	197251	822.21175	41750	979.394	1	1
3	16547	68.97373	5922	158.98555	1	1
4	11	0.04585	36	0.91047	1	1
5	75224	313.56017	16602	422.91295	1	1
6	40177	167.47191	9100	229.72602	1	1
7	5442	22.68418	2246	59.08838	1	1
8	20	0.08337	58	1.37814	1	1
9	16	0.06669	50	1.43885	1	1
10	13	0.05419	42	1.01468	1	1
11	2587	10.78353	1384	35.87416	1	1
12	7911	32.97584	2896	76.31026	1	1
13	4	0.01667	18	0.45524	1	1
14	36057	150.29829	8960	219.65056	1	1
15	3	0.01251	14	0.35724	1	1
16	17679	73.69231	5386	139.63646	1	1
17	3	0.01251	14	0.35724	1	1
18	34853	145.2796	10394	274.30499	1	1
19	1721	7.17374	1220	32.99727	1	1
20	66	0.27511	112	3.05759	1	1
21	42333	176.45888	10646	262.90906	1	1
22	1	0.00417	6	0.16125	1	1
23	5721	23.84715	2616	69.82142	1	1
24	9	0.03752	32	0.75543	1	1
25	5	0.02084	20	0.48997	1	1
26	8	0.03335	30	0.7207	1	1
27	1	0.00417	6	0.16125	1	1
28	127	0.52938	190	4.98275	1	1
29	6	0.02501	24	0.58797	1	1
30	24166	100.73241	7264	181.58054	1	1
31	16842	70.2034	5514	139.97712	1	1
32	42291	176.28381	9702	236.6449	1	1
33	514	2.14253	458	12.17587	1	1
34	41164	171.58607	9470	242.65526	1	1
35	103618	431.91637	34640	844.92555	1	1
36	9054	37.74027	3822	98.06904	1	1
37	646	2.69276	624	16.02873	1	1
38	56772	236.64572	18986	493.09736	1	1
39	1357	5.65645	1050	26.50795	1	1
40	25942	108.13541	7956	198.84735	1	1
41	4358	18.16568	2294	59.52274	1	1
42	94	0.39183	156	4.16406	1	1
43	65409	272.64778	16150	414.0928	1	1
44	70460	293.70213	16914	423.25488	1	1
45	4995	20.82092	3120	84.19381	1	1
46	8892	37.06499	5118	133.84091	1	1
47	14	0.05836	44	1.16351	1	1
48	40998	170.89413	11738	302.43948	1	1
49	18421	76.78523	6046	153.7805	1	1
50	3740	15.58964	2300	59.74103	1	1
51	41278	172.06126	10690	258.93859	1	1
52	29631	123.51246	11408	297.19287	1	1
53	2636	10.98778	2296	61.2688	1	1
54	19452	81.0828	9954	261.18678	1	1
55	32	0.13339	68	1.83704	1	1
56	32524	135.5715	8140	213.48044	1	1
57	43949	183.19493	11432	300.03408	1	1
58	25	0.10421	60	1.58401	1	1
59	2	0.00834	10	0.28777	1	1
60	63211	263.48574	13662	352.56971	1	1
61	24149	100.66155	8440	212.10228	1	1
62	28906	120.4904	7888	196.0976	1	1
63	15138	63.10052	6200	159.67819	1	1
64	4080	17.00688	2042	52.72159	1	1
65	1190	4.96034	966	24.82085	1	1
66	303	1.26301	338	8.89377	1	1
67	96	0.40016	160	4.43318	1	1
68	5867	24.45573	3630	96.50273	1	1
69	26	0.10838	64	1.682	1	1
70	39147	163.1785	11704	307.12555	1	1
71	1355	5.64812	888	23.72283	1	1
72	13	0.05419	40	1.06551	1	1
73	731	3.04707	652	17.19957	1	1
74	35	0.14589	78	2.06777	1	1
75	1951	8.13246	1146	30.5141	1	1
76	2119	8.83274	1222	32.86087	1	1
77	7692	32.06297	2918	77.2628	1	1
78	431	1.79656	448	11.63141	1	1
79	11775	49.08235	4182	113.70534	1	1
80	905	3.77236	688	18.22413	1	1
81	7725	32.20052	3316	91.6481	1	1
82	69364	289.13362	14898	360.74544	1	1
83	28240	117.71428	7070	184.0011	1	1
84	25835	107.68939	8046	202.8919	1	1
85	29098	121.29073	9332	230.64652	1	1
86	5653	23.5637	2390	62.67323	1	1
87	83572	348.35757	19498	499.90774	1	1
88	27883	116.22618	6942	181.40719	1	1
89	64242	267.78332	13060	340.54538	1	1
90	56	0.23343	108	2.93108	1	1
91	17	0.07086	48	1.29002	1	1
92	159	0.66277	220	5.81754	1	1
93	10	0.04168	36	0.96752	1	1
94	4597	19.16192	2566	68.69631	1	1
95	79285	330.48785	16810	406.27485	1	1
96	70046	291.97644	17858	458.01862	1	1
97	1516	6.31922	1130	28.09705	1	1
98	17541	73.11708	6578	169.26668	1	1
99	6282	26.18559	2748	67.8357	1	1
100	4084	17.02355	2124	56.05676	1	1
101	83639	348.63685	21432	542.16842	1	1
102	5269	21.96305	3550	93.14526	1	1
103	4149	17.2945	3518	92.96026	1	1
104	16717	69.68235	5350	133.84871	1	1
105	43	0.17924	98	2.55774	1	1
106	38259	159.47701	8982	220.71719	1	1
107	91064	379.58687	19430	472.60048	1	1
108	95	0.39599	162	4.35383	1	1
109	51	0.21259	112	3.00055	1	1
110	11738	48.92812	4892	126.86385	1	1
111	492	2.05083	460	12.60992	1	1
112	8743	36.44391	4006	106.7125	1	1
113	165	0.68778	294	8.58593	1	1
114	7348	30.62906	3192	87.46938	1	1
115	40942	170.6607	9492	239.55767	1	1
116	37683	157.07604	10012	239.66169	1	1
117	13280	55.35572	4404	121.58267	1	1
118	32	0.13339	74	2.05534	1	1
119	2601	10.84189	1382	36.86622	1	1
120	21189	88.32323	9362	232.90741	1	1
121	288	1.20049	368	10.24195	1	1
122	42004	175.08749	10674	277.77049	1	1
123	49411	205.96248	15118	385.98651	1	1
124	9618	40.09122	3646	90.6769	1	1
125	1493	6.22335	1144	28.62543	1	1
126	39264	163.6662	10052	242.26739	1	1
127	24865	103.64609	9236	235.96709	1	1
128	767	3.19713	652	16.40095	1	1
129	21055	87.76467	8220	212.90186	1	1
130	8554	35.65609	5132	133.17136	1	1
131	69	0.28762	126	3.38631	1	1
132	9078	37.84031	3854	95.68705	1	1
133	12	0.05002	32	0.841	1	1
134	5751	23.9722	3090	81.21987	1	1
135	218	0.9087	302	8.21147	1	1
136	17098	71.2705	6540	168.80635	1	1
137	2376	9.90401	1772	47.77549	1	1
138	79596	331.7842	16130	412.54751	1	1
139	26	0.10838	60	1.66957	1	1
140	7243	30.19138	4446	116.75033	1	1
141	18	0.07503	50	1.41033	1	1
142	7660	31.92958	3282	83.38514	1	1
143	12	0.05002	42	1.15729	1	1
144	328	1.36722	412	11.26285	1	1
145	79366	330.82548	21634	543.42354	1	1
146	1	0.00417	6	0.16125	1	1
147	13	0.05419	40	1.03699	1	1
148	3	0.01251	14	0.35724	1	1
149	179	0.74614	226	6.06435	1	1
150	55	0.22926	104	2.80456	1	1
151	12496	52.08774	4262	104.96945	1	1
152	54015	225.15357	14380	353.51711	1	1
153	30926	128.91048	8098	199.51673	1	1
154	32916	137.2055	8180	216.51397	1	1
155	171	0.71279	250	6.68084	1	1
156	275	1.1463	306	8.25242	1	1
157	29931	124.76297	9904	249.62259	1	1
158	12781	53.27572	6448	161.96042	1	1
159	10	0.04168	32	0.841	1	1
160	92	0.38349	152	4.15163	1	1
161	1111	4.63104	888	23.97953	1	1
162	39066	162.84087	19336	493.4718	1	1
163	35987	150.00651	11032	280.82233	1	1
164	35430	147.68474	11418	299.64832	1	1
165	92	0.38349	148	4.05363	1	1
166	1590	6.62768	1096	28.81855	1	1
167	1	0.00417	6	0.16125	1	1
168	23260	96.95588	7878	207.36127	1	1
169	395	1.6465	396	10.75678	1	1
170	55	0.22926	108	2.93108	1	1
171	28583	119.14403	7180	188.5071	1	1
172	1	0.00417	6	0.16125	1	1
173	1149	4.78944	794	21.40569	1	1
174	82327	343.16798	21390	518.33608	1	1
175	59	0.24593	108	2.87403	1	1
176	160	0.66694	250	6.59528	1	1
177	56	0.23343	106	2.8393	1	1
178	3	0.01251	14	0.38576	1	1
179	67676	282.09744	17032	428.35618	1	1
180	1686	7.02784	1030	27.27294	1	1
181	3174	13.23035	1600	42.42084	1	1
182	1477	6.15666	1058	27.41699	1	1
183	20992	87.50206	7248	185.40982	1	1
184	73861	307.8787	15232	361.21277	1	1
185	12496	52.08774	5314	139.98319	1	1
186	38717	161.38611	9208	232.7997	1	1
187	103240	430.34074	23200	586.67997	1	1
188	8032	33.48021	4424	118.59295	1	1
189	47640	198.58032	12548	317.90525	1	1
190	1146	4.77693	970	28.02775	1	1
191	13332	55.57248	5138	128.59795	1	1
192	29	0.12088	70	1.92882	1	1
193	9917	41.33755	5006	132.92248	1	1
194	8	0.03335	28	0.80005	1	1
195	7139	29.75787	3714	94.90979	1	1
196	4992	20.80842	2166	55.84499	1	1
197	10581	44.10534	5524	139.72297	1	1
198	4551	18.97017	2328	59.88508	1	1
199	471	1.96329	590	14.78221	1	1
200	48653	202.80287	10968	281.36505	1	1
201	26	0.10838	62	1.70431	1	1
202	12831	53.48413	6198	148.83359	1	1
203	26116	108.8607	7130	184.44422	1	1
204	20	0.08337	52	1.44506	1	1
205	40	0.16673	90	2.39027	1	1
206	193	0.80449	248	6.7602	1	1
207	2605	10.85856	1520	39.14894	1	1
208	193	0.80449	256	6.64244	1	1
209	38928	162.26564	9992	247.61425	1	1
210	9380	39.09915	3952	96.64755	1	1
211	114	0.47519	172	4.55603	1	1
212	23	0.09587	66	1.83083	1	1
213	146	0.60858	194	5.25188	1	1
214	3428	14.28911	1876	47.81341	1	1
215	553	2.3051	678	17.50853	1	1
216	19937	83.10445	8438	218.51353	1	1
217	4266	17.78219	2766	71.62802	1	1
218	40214	167.62614	9216	239.07089	1	1
219	17097	71.26633	5430	138.43263	1	1
220	46	0.19174	96	2.66561	1	1
221	1	0.00417	6	0.16125	1	1
222	51	0.21259	106	2.75373	1	1
223	127	0.52938	178	4.80285	1	1
224	8	0.03335	24	0.64501	1	1
225	57907	241.3768	12998	329.51435	1	1
226	19484	81.21618	7622	198.06628	1	1
227	38	0.1584	78	2.09629	1	1
228	19	0.0792	50	1.32476	1	1
229	54	0.22509	114	3.03528	1	1
230	92	0.38349	144	3.95564	1	1
231	6435	26.82335	3144	83.84055	1	1
232	7	0.02918	32	0.89805	1	1
233	222	0.92537	294	7.75879	1	1
234	69197	288.4375	14232	359.38916	1	1
235	49228	205.19967	14716	364.14451	1	1
236	39	0.16257	82	2.22281	1	1
237	263	1.09628	298	7.97087	1	1
238	266	1.10878	298	7.85678	1	1
239	10803	45.03071	5030	120.13359	1	1
240	164	0.68361	244	6.51959	1	1
241	34517	143.87903	10784	280.16586	1	1
242	2651	11.0503	1824	48.25081	1	1
243	17117	71.34969	7252	186.04974	1	1
244	683	2.84698	896	24.31813	1	1
245	16211	67.57317	6596	169.35113	1	1
246	58300	243.01496	17840	454.45448	1	1
247	373	1.5548	418	10.91071	1	1
248	3861	16.09401	2234	61.96034	1	1
249	4387	18.28656	2612	66.18669	1	1
250	23125	96.39316	6418	162.86548	1	1
251	223	0.92954	280	7.37302	1	1
252	1310	5.46054	948	25.47797	1	1
253	15	0.06253	46	1.25529	1	1
254	16102	67.11882	5484	135.77673	1	1
255	5873	24.48074	3004	73.47987	1	1
256	8192	34.14715	3664	84.94284	1	1
257	4	0.01667	16	0.44902	1	1
258	23	0.09587	56	1.48601	1	1
259	14077	58.6779	4950	129.29731	1	1
260	1318	5.49389	1224	33.12378	1	1
261	12713	52.99227	4018	105.23811	1	1
262	33821	140.97786	8866	217.93239	1	1
263	20	0.08337	54	1.45128	1	1
264	28110	117.1724	9686	234.71273	1	1
265	5314	22.15063	2250	59.30046	1	1
266	9557	39.83695	3368	87.36022	1	1
267	519	2.16338	610	15.89967	1	1
268	434	1.80907	542	15.23203	1	1
269	88	0.36682	144	3.84155	1	1
270	2911	12.13407	2026	53.27084	1	1
271	116	0.48353	178	4.80285	1	1
272	27750	115.67179	8480	216.61896	1	1
273	49897	207.9883	11506	291.30807	1	1
274	17415	72.59186	7602	197.51926	1	1
275	24312	101.34099	7212	187.6653	1	1
276	1340	5.58559	904	23.82959	1	1
277	12	0.05002	36	0.96752	1	1
278	6	0.02501	22	0.61028	1	1
279	1775	7.39883	1042	27.56693	1	1
280	28837	120.20279	8884	228.39888	1	1
281	10	0.04168	36	0.99604	1	1
282	41612	173.45349	10108	257.98592	1	1
283	4738	19.74966	2522	62.76962	1	1
284	405	1.68818	428	10.62803	1	1
285	4967	20.70421	2516	68.598	1	1
286	63	0.26261	118	3.04771	1	1
287	157	0.65443	214	5.71333	1	1
288	18285	76.21833	6158	157.60819	1	1
289	2770	11.54634	1432	36.42261	1	1
290	44219	184.32039	11336	283.70639	1	1
291	144	0.60024	222	6.10897	1	1
292	10663	44.44715	4972	127.11242	1	1
293	493	2.055	442	11.75537	1	1
294	5846	24.36819	2640	62.08094	1	1
295	192	0.80032	340	9.18521	1	1
296	8	0.03335	28	0.77153	1	1
297	63	0.26261	124	3.40862	1	1
298	64	0.26677	138	4.02256	1	1
299	337	1.40473	396	11.18462	1	1
300	75754	315.76939	16728	416.05984	1	1
301	205	0.85451	260	6.96861	1	1
302	13721	57.19397	7494	171.34269	1	1
303	1	0.00417	6	0.16125	1	1
304	117	0.4877	170	4.57834	1	1
305	6358	26.50239	3312	76.88976	1	1
306	51240	213.58639	12518	327.25284	1	1
307	105	0.43768	186	4.82771	1	1
308	1260	5.25212	890	23.13008	1	1
309	13195	55.00141	6162	152.943	1	1
310	197	0.82117	246	6.61137	1	1
311	608	2.53436	694	18.24278	1	1
312	14293	59.57827	5006	130.7548	1	1
313	61811	257.65005	15308	377.99171	1	1
314	766	3.19296	792	20.68643	1	1
315	2071	8.63266	1446	33.52834	1	1
316	10	0.04168	30	0.80626	1	1
317	177	0.7378	238	6.67208	1	1
318	425	1.77155	490	12.84574	1	1
319	4181	17.42788	2286	56.64567	1	1
320	728	3.03456	610	16.78385	1	1
321	4663	19.43703	2162	56.20335	1	1
322	50	0.20842	112	3.08611	1	1
323	48510	202.20679	12278	297.81393	1	1
324	29	0.12088	66	1.8023	1	1
325	383	1.59648	438	11.6859	1	1
326	1207	5.0312	914	24.25997	1	1
327	344	1.43391	388	10.76045	1	1
328	12	0.05002	40	1.09403	1	1
329	1	0.00417	6	0.16125	1	1
330	84	0.35014	164	4.303	1	1
331	55574	231.65203	13706	358.09709	1	1
332	195	0.81283	248	6.47498	1	1
333	24981	104.12962	9018	220.03043	1	1
334	28	0.11671	70	1.95734	1	1
335	13944	58.12351	4914	126.41881	1	1
336	19621	81.78725	6594	173.7088	1	1
337	46	0.19174	94	2.60236	1	1
338	663	2.76362	592	15.61556	1	1
339	3	0.01251	14	0.38576	1	1
340	177	0.7378	222	6.05193	1	1
341	951	3.9641	792	20.48677	1	1
342	127	0.52938	184	4.93558	1	1
343	44389	185.02901	14566	364.96194	1	1
344	52403	218.43419	13288	328.93226	1	1
345	2	0.00834	12	0.32251	1	1
346	39734	165.62533	11330	299.71716	1	1
347	327	1.36305	354	9.65654	1	1
348	25	0.10421	64	1.73905	1	1
349	17214	71.75402	6608	175.37806	1	1
350	21783	90.79923	6752	172.14613	1	1
351	28012	116.7639	8632	225.22003	1	1
352	1807	7.53221	1174	29.80248	1	1
353	8	0.03335	32	0.81248	1	1
354	7	0.02918	24	0.64501	1	1
355	4	0.01667	16	0.39198	1	1
356	6	0.02501	22	0.58175	1	1
357	5896	24.57661	3906	103.74923	1	1
358	75664	315.39424	15270	381.46742	1	1
359	184	0.76698	238	6.32982	1	1
360	585	2.43849	630	16.73191	1	1
361	7934	33.07171	5466	143.59289	1	1
362	147	0.61275	252	6.80115	1	1
363	3859	16.08567	2948	78.58246	1	1
364	50	0.20842	102	2.79834	1	1
365	1778	7.41133	1094	27.18658	1	1
366	2	0.00834	10	0.28777	1	1
367	20	0.08337	58	1.60632	1	1
368	139	0.5794	222	6.16601	1	1
369	4882	20.3499	3272	88.14578	1	1
370	1216	5.06872	874	22.19618	1	1
371	3944	16.43998	2938	80.09158	1	1
372	199	0.8295	276	7.36059	1	1
373	135	0.56273	220	6.13128	1	1
374	459	1.91327	430	11.71809	1	1
375	166	0.69195	228	6.07057	1	1
376	2008	8.37005	1528	35.86523	1	1
377	19232	80.16576	8772	228.39315	1	1
378	595	2.48017	640	16.22106	1	1
379	22	0.0917	74	2.08386	1	1
380	14	0.05836	44	1.22055	1	1
381	197	0.82117	262	7.08892	1	1
382	94	0.39183	164	4.53118	1	1
383	9478	39.50765	3486	93.57389	1	1
384	7707	32.12549	3416	93.89831	1	1
385	96	0.40016	162	4.52496	1	1
386	679	2.83031	588	15.46053	1	1
387	53673	223.728	15180	382.84206	1	1
388	65	0.27094	146	4.07594	1	1
389	32	0.13339	78	2.15333	1	1
390	47000	195.91258	12052	302.21718	1	1
391	531	2.2134	584	14.99174	1	1
392	2514	10.47924	1868	42.0271	1	1
393	191	0.79616	236	6.38065	1	1
394	5	0.02084	20	0.54702	1	1
395	4099	17.08608	2434	58.01823	1	1
396	54	0.22509	104	2.8616	1	1
397	123	0.51271	188	5.0621	1	1
398	4	0.01667	18	0.48376	1	1
399	14777	61.59575	4388	114.85879	1	1
400	449	1.87159	444	12.13237	1	1
401	97	0.40433	156	4.36371	1	1
402	251	1.04626	408	11.4786	1	1
403	62844	261.95596	15506	384.08315	1	1
404	5	0.02084	20	0.54702	1	1
405	31501	131.30728	8990	231.78009	1	1
406	1045	4.35593	824	19.70202	1	1
407	19	0.0792	52	1.38802	1	1
408	291	1.21299	390	9.82544	1	1
409	1451	6.04828	1028	24.92792	1	1
410	17278	72.0208	5786	152.45926	1	1
411	31704	132.15346	9778	241.84388	1	1
412	159	0.66277	214	5.6848	1	1
413	1510	6.29421	1082	28.40426	1	1
414	14856	61.92505	6514	168.04104	1	1
415	640	2.66775	768	20.35516	1	1
416	1165	4.85613	1234	28.42019	1	1
417	49	0.20425	100	2.67804	1	1
418	532	2.21756	662	16.97394	1	1
419	122	0.50854	176	4.68255	1	1
420	656	2.73444	644	16.43314	1	1
421	152	0.63359	210	5.50124	1	1
422	3078	12.83019	2226	60.50938	1	1
423	254	1.05876	374	9.34789	1	1
424	28621	119.30242	9358	245.41617	1	1
425	480	2.00081	498	13.1273	1	1
426	17096	71.26216	6766	173.90095	1	1
427	145	0.60441	192	5.21714	1	1
428	51	0.21259	96	2.60857	1	1
429	43255	180.3021	13794	353.1795	1	1
430	847	3.53059	784	18.2372	1	1
431	667	2.78029	686	18.16088	1	1
432	174	0.72529	220	5.81754	1	1
433	283	1.17964	374	10.28912	1	1
434	959	3.99745	822	21.97757	1	1
435	20	0.08337	54	1.50832	1	1
436	1	0.00417	6	0.16125	1	1
437	1017	4.23921	760	20.52996	1	1
438	7	0.02918	24	0.64501	1	1
439	31950	133.17887	8324	209.26043	1	1
440	619	2.58021	596	14.05928	1	1
441	1098	4.57685	1276	28.15138	1	1
442	277	1.15463	338	8.20924	1	1
443	32	0.13339	76	2.1186	1	1
444	11289	47.05653	4220	110.31519	1	1
445	3232	13.47212	1582	42.67866	1	1
446	217	0.90453	282	6.83732	1	1
447	891	3.714	806	18.21999	1	1
448	68966	287.47461	14374	364.56503	1	1
449	22	0.0917	54	1.4798	1	1
450	42	0.17507	92	2.45353	1	1
451	37090	154.6042	9614	233.37665	1	1
452	40	0.16673	88	2.46962	1	1
453	86	0.35848	140	3.77208	1	1
454	9	0.03752	34	0.9613	1	1
455	58947	245.71189	13758	345.70895	1	1
456	42216	175.97118	10964	287.08556	1	1
457	42112	175.53767	10132	257.06222	1	1
458	49913	208.05499	11976	291.94127	1	1
459	12871	53.65087	4762	124.3493	1	1
460	28	0.11671	60	1.64105	1	1
461	5546	23.11768	3762	101.04857	1	1
462	29	0.12088	70	1.9003	1	1
463	248	1.03375	370	8.67945	1	1
464	13	0.05419	38	1.08782	1	1
465	12528	52.22112	6250	159.69093	1	1
466	112	0.46686	186	5.08441	1	1
467	149	0.62108	220	5.50379	1	1
468	21	0.08754	54	1.42275	1	1
469	2276	9.48717	1616	43.41179	1	1
470	11	0.04585	36	0.96752	1	1
471	44	0.18341	86	2.34932	1	1
472	26	0.10838	72	1.87799	1	1
473	1634	6.81109	1314	34.74396	1	1
474	27	0.11255	66	1.77378	1	1
475	29	0.12088	66	1.83083	1	1
476	20	0.08337	64	1.79609	1	1
477	30	0.12505	70	1.9003	1	1
478	19	0.0792	52	1.44506	1	1
479	2320	9.67058	1796	51.78611	1	1
480	76	0.31679	136	3.47443	1	1
481	12676	52.83804	5006	131.32524	1	1
482	24654	102.76657	9166	230.50153	1	1
483	176	0.73363	278	6.34001	1	1
484	5502	22.93428	3740	98.81253	1	1
485	1730	7.21125	1440	39.47081	1	1
486	36	0.15006	90	2.24766	1	1
487	100	0.41684	176	4.14063	1	1
488	27	0.11255	66	1.68822	1	1
489	152	0.63359	204	5.51112	1	1
490	32900	137.1388	8410	223.38937	1	1
491	57	0.2376	116	2.89889	1	1
492	103	0.42934	192	4.61818	1	1
493	130	0.54189	250	6.16745	1	1
494	35	0.14589	88	2.1844	1	1
495	62	0.25844	132	3.14826	1	1
496	139	0.5794	188	5.03358	1	1
497	169	0.70445	294	6.8746	1	1
498	16	0.06669	46	1.22677	1	1
499	65	0.27094	130	3.19909	1	1
500	18	0.07503	56	1.48601	1	1
501	52	0.21675	102	2.57017	1	1
502	23	0.09587	54	1.45128	1	1
503	33	0.13756	72	1.84947	1	1
504	1	0.00417	6	0.16125	1	1
505	3	0.01251	14	0.38576	1	1
506	3	0.01251	14	0.35724	1	1
507	5871	24.4724	2610	68.83303	1	1
508	32	0.13339	82	1.90906	1	1
509	616	2.56771	710	20.40312	1	1
510	15954	66.5019	6644	175.63252	1	1
511	19	0.0792	56	1.40045	1	1
512	529	2.20506	594	15.1369	1	1
513	35	0.14589	108	2.53177	1	1
514	1086	4.52683	1240	32.63158	1	1
515	157	0.65443	236	6.3236	1	1
516	254	1.05876	328	9.00531	1	1
517	14	0.05836	46	1.1412	1	1
