# Supplementary material for: A Yap-dependent mechanoregulatory program sustains cell migration for embryo axis assembly
Source: Nat Commun. 2023 May 16;14:2804. doi: 10.1038/s41467-023-38482-w (PMC10188487; doi:10.1038/s41467-023-38482-w)
Supplement: Supplementary file 13 — Source Data [file 41467_2023_38482_MOESM13_ESM.zip › Source Data/Fig7_S6F-G/Fig7D_S6F-G/dmso6_f_vs.csv]

Value	Volume.pix.	Volume.unit.	Surface.pix.	Surface.unit.	Channel	Frame
1	16	0.06669	46	1.25529	1	1
2	494	2.05917	516	12.78392	1	1
3	691	2.88033	592	15.38739	1	1
4	13307	55.46827	5968	141.8441	1	1
5	923	3.84739	844	22.0174	1	1
6	184	0.76698	252	6.63001	1	1
7	31564	131.56989	9202	214.24171	1	1
8	912	3.80154	962	25.29329	1	1
9	26	0.10838	64	1.682	1	1
10	24	0.10004	62	1.53318	1	1
11	206	0.85868	314	7.99206	1	1
12	263	1.09628	340	8.07284	1	1
13	2113	8.80773	1292	32.30827	1	1
14	58	0.24176	112	2.82942	1	1
15	10	0.04168	34	0.79017	1	1
16	148	0.61692	206	5.46029	1	1
17	21850	91.07851	7422	183.12677	1	1
18	14352	59.8242	5602	140.67838	1	1
19	9891	41.22918	3758	98.2695	1	1
20	403	1.67985	416	11.24676	1	1
21	7889	32.88413	3198	81.18465	1	1
22	1170	4.87697	928	23.36224	1	1
23	13632	56.82298	4254	108.85212	1	1
24	19868	82.81683	5996	148.12039	1	1
25	4915	20.48745	4122	109.69695	1	1
26	126	0.52521	196	5.20105	1	1
27	65	0.27094	122	3.17423	1	1
28	966	4.02663	818	21.45174	1	1
29	2	0.00834	10	0.25925	1	1
30	146	0.60858	232	5.96891	1	1
31	146	0.60858	208	5.46651	1	1
32	15791	65.82246	6262	152.0843	1	1
33	58	0.24176	106	2.86782	1	1
34	1176	4.90198	842	21.46927	1	1
35	14762	61.53322	5472	135.34013	1	1
36	3653	15.22699	2408	62.35837	1	1
37	50	0.20842	108	2.90255	1	1
38	827	3.44723	780	20.36392	1	1
39	196	0.817	254	6.63623	1	1
40	11287	47.0482	5698	138.38115	1	1
41	638	2.65941	756	19.43369	1	1
42	50	0.20842	98	2.58626	1	1
43	10	0.04168	30	0.77774	1	1
44	53	0.22092	104	2.8616	1	1
45	2	0.00834	10	0.25925	1	1
46	619	2.58021	622	17.24897	1	1
47	2	0.00834	10	0.25925	1	1
48	8567	35.71028	4170	104.48394	1	1
49	114	0.47519	174	4.56225	1	1
50	8835	36.8274	5552	142.6907	1	1
51	24	0.10004	58	1.52075	1	1
52	49	0.20425	94	2.43122	1	1
53	88	0.36682	132	3.54757	1	1
54	501	2.08834	530	13.51195	1	1
55	23191	96.66827	7380	169.56238	1	1
56	5233	21.81299	3188	79.75599	1	1
57	10	0.04168	30	0.83479	1	1
58	17	0.07086	44	1.16351	1	1
59	21987	91.64957	6556	155.79295	1	1
60	2162	9.01198	1870	47.48103	1	1
61	170	0.70862	226	6.03583	1	1
62	435	1.81323	486	12.34844	1	1
63	12265	51.12485	4516	114.17266	1	1
64	59857	249.50509	18766	443.07061	1	1
65	6475	26.99008	2990	76.11745	1	1
66	5	0.02084	20	0.54702	1	1
67	226	0.94205	274	7.35438	1	1
68	1	0.00417	6	0.16125	1	1
69	176	0.73363	234	6.26034	1	1
70	22	0.0917	58	1.49223	1	1
71	3076	12.82185	1562	39.79283	1	1
72	3262	13.59717	1824	48.1082	1	1
73	13779	57.43573	4622	122.03184	1	1
74	9935	41.41258	4254	106.91262	1	1
75	15814	65.91833	6572	163.00171	1	1
76	1420	5.91906	1178	28.3888	1	1
77	32	0.13339	76	1.97599	1	1
78	111	0.46269	162	4.23974	1	1
79	42	0.17507	90	2.39027	1	1
80	153	0.63776	218	5.72575	1	1
81	4	0.01667	16	0.44902	1	1
82	6	0.02501	24	0.64501	1	1
83	11	0.04585	32	0.841	1	1
84	186	0.77531	262	7.00335	1	1
85	93	0.38766	146	3.87629	1	1
86	428	1.78405	488	12.26909	1	1
87	3	0.01251	14	0.35724	1	1
88	20	0.08337	56	1.45749	1	1
89	20	0.08337	50	1.32476	1	1
90	571	2.38013	692	18.46474	1	1
91	10	0.04168	36	0.96752	1	1
92	2638	10.99611	2056	52.96474	1	1
93	70	0.29178	140	3.60094	1	1
94	23	0.09587	60	1.52696	1	1
95	68	0.28345	128	3.39253	1	1
96	7	0.02918	26	0.67975	1	1
97	2	0.00834	10	0.28777	1	1
98	36	0.15006	76	2.03303	1	1
99	159	0.66277	218	5.72575	1	1
100	24348	101.49105	9482	226.0927	1	1
101	211	0.87952	284	7.29988	1	1
102	259	1.0796	298	7.8853	1	1
103	1504	6.2692	1020	26.95665	1	1
104	8217	34.25135	3854	99.56605	1	1
105	30228	126.00097	9480	220.18241	1	1
106	257	1.07127	346	8.69045	1	1
107	3405	14.19324	2500	66.00982	1	1
108	8315	34.65985	3828	97.17498	1	1
109	498	2.07584	656	17.38313	1	1
110	21489	89.57373	9980	250.94257	1	1
111	1	0.00417	6	0.16125	1	1
112	8799	36.67734	3768	93.99374	1	1
113	65	0.27094	110	2.93729	1	1
114	13	0.05419	38	1.03078	1	1
115	4	0.01667	16	0.39198	1	1
116	91	0.37932	172	4.49899	1	1
117	8221	34.26803	3140	79.17902	1	1
118	13530	56.39781	5972	142.88332	1	1
119	1567	6.53181	1668	44.17232	1	1
120	7	0.02918	28	0.74301	1	1
121	462	1.92578	468	12.34956	1	1
122	18609	77.56888	5432	133.78975	1	1
123	234	0.97539	334	9.39474	1	1
124	37	0.15423	82	2.19428	1	1
125	340	1.41724	384	10.14906	1	1
126	30	0.12505	78	2.03924	1	1
127	1	0.00417	6	0.16125	1	1
128	263	1.09628	414	10.86976	1	1
129	13439	56.01849	6236	158.62064	1	1
130	313	1.30469	388	9.96183	1	1
131	67	0.27928	124	3.20897	1	1
132	56	0.23343	116	3.01298	1	1
133	12	0.05002	40	1.06551	1	1
134	29738	123.95847	9242	217.18968	1	1
135	1898	7.91153	1114	29.53048	1	1
136	5	0.02084	22	0.58175	1	1
137	49	0.20425	102	2.68426	1	1
138	30084	125.40072	8996	214.25766	1	1
139	46	0.19174	100	2.70656	1	1
140	1216	5.06872	836	21.70733	1	1
141	3	0.01251	14	0.38576	1	1
142	121	0.50437	184	4.87854	1	1
143	3076	12.82185	2824	75.85837	1	1
144	445	1.85492	590	15.58083	1	1
145	55	0.22926	116	3.26968	1	1
146	4901	20.4291	2794	71.48684	1	1
147	5855	24.40571	3508	87.51	1	1
148	7	0.02918	28	0.74301	1	1
149	9426	39.29089	4734	115.62011	1	1
150	32	0.13339	74	1.94125	1	1
151	2	0.00834	10	0.28777	1	1
152	65	0.27094	124	3.46566	1	1
153	82	0.3418	148	3.96807	1	1
154	3	0.01251	16	0.44902	1	1
155	13	0.05419	42	1.10025	1	1
156	48	0.20008	98	2.58626	1	1
157	53	0.22092	114	2.94972	1	1
158	12895	53.75091	4542	113.68301	1	1
159	271	1.12962	306	8.19538	1	1
160	26	0.10838	68	1.83704	1	1
161	85	0.35431	182	4.70119	1	1
162	192	0.80032	274	7.86778	1	1
163	20002	83.37539	10218	262.83419	1	1
164	1806	7.52805	1100	28.91654	1	1
165	412	1.71736	408	10.48033	1	1
166	28	0.11671	68	1.78	1	1
167	27414	114.27122	9038	205.31813	1	1
168	10	0.04168	32	0.841	1	1
169	1	0.00417	6	0.16125	1	1
170	99	0.41267	178	4.91694	1	1
171	11513	47.99025	5084	121.2426	1	1
172	1	0.00417	6	0.16125	1	1
173	56	0.23343	114	3.09233	1	1
174	50	0.20842	98	2.64331	1	1
175	20714	86.34326	11034	287.3601	1	1
176	1	0.00417	6	0.16125	1	1
177	27965	116.56798	8898	219.25827	1	1
178	64	0.26677	114	3.03528	1	1
179	1049	4.3726	1008	26.80528	1	1
180	21529	89.74047	7312	178.67781	1	1
181	850	3.5431	724	19.33426	1	1
182	631	2.63023	670	17.7689	1	1
183	24024	100.14051	8742	211.18669	1	1
184	84	0.35014	150	3.97428	1	1
185	2401	10.00821	1646	42.25003	1	1
186	4	0.01667	18	0.48376	1	1
187	167	0.69611	260	6.99714	1	1
188	44	0.18341	90	2.41879	1	1
189	414	1.7257	434	11.35973	1	1
190	8260	34.43059	3772	92.35188	1	1
191	109	0.45435	172	4.44195	1	1
192	4006	16.69842	2542	63.1455	1	1
193	1	0.00417	6	0.16125	1	1
194	19	0.0792	50	1.35328	1	1
195	1683	7.01534	1464	37.77701	1	1
196	360	1.50061	424	11.8991	1	1
197	1220	5.08539	1280	31.30123	1	1
198	30767	128.24771	9640	236.93713	1	1
199	4513	18.81178	2690	63.60536	1	1
200	2	0.00834	10	0.28777	1	1
201	11783	49.1157	4466	108.82629	1	1
202	749	3.1221	698	18.19816	1	1
203	12	0.05002	40	1.09403	1	1
204	12360	51.52084	4382	108.5653	1	1
205	2397	9.99154	1982	49.2266	1	1
206	7721	32.18385	3130	78.91977	1	1
207	40420	168.48482	13202	317.79814	1	1
208	8013	33.40101	3592	90.02424	1	1
209	19	0.0792	54	1.45128	1	1
210	760	3.16795	702	18.12502	1	1
211	1445	6.02327	944	24.55283	1	1
212	7122	29.68701	3628	91.99003	1	1
213	1167	4.86447	892	22.56585	1	1
214	18311	76.32671	6940	158.18401	1	1
215	83	0.34597	146	3.81924	1	1
216	14	0.05836	48	1.2615	1	1
217	8318	34.67236	3582	90.70622	1	1
218	1363	5.68146	992	24.13153	1	1
219	34307	143.00368	9966	254.9492	1	1
220	510	2.12586	456	11.82739	1	1
221	28831	120.17778	9120	219.17795	1	1
222	80	0.33347	136	3.64556	1	1
223	215	0.8962	300	7.83447	1	1
224	16606	69.21967	5528	133.34645	1	1
225	103	0.42934	180	4.75202	1	1
226	96	0.40016	152	4.18015	1	1
227	482	2.00915	450	11.95136	1	1
228	347	1.44642	426	10.73591	1	1
229	19	0.0792	54	1.53684	1	1
230	246	1.02541	422	10.55235	1	1
231	16	0.06669	44	1.16351	1	1
232	134	0.55856	218	5.7828	1	1
233	11	0.04585	38	1.00225	1	1
234	22	0.0917	56	1.51454	1	1
235	4689	19.54541	2700	66.34602	1	1
236	5201	21.6796	3688	89.03903	1	1
237	11436	47.66928	4834	115.61708	1	1
238	651	2.7136	558	14.76835	1	1
239	5	0.02084	20	0.54702	1	1
240	4	0.01667	18	0.48376	1	1
241	57	0.2376	104	2.71899	1	1
242	22572	94.08806	7454	189.72923	1	1
243	10	0.04168	30	0.80626	1	1
244	2	0.00834	10	0.25925	1	1
245	2	0.00834	10	0.28777	1	1
246	138	0.57523	208	5.18129	1	1
247	10	0.04168	34	0.9613	1	1
248	3	0.01251	16	0.4205	1	1
249	28	0.11671	66	1.77378	1	1
250	16880	70.36179	5176	127.86036	1	1
251	270	1.12546	454	10.53769	1	1
252	27847	116.07612	8044	189.25213	1	1
253	22	0.0917	56	1.48601	1	1
254	15767	65.72242	5924	146.84136	1	1
255	2	0.00834	10	0.28777	1	1
256	62	0.25844	126	3.30075	1	1
257	126	0.52521	202	4.8489	1	1
258	47	0.19591	96	2.46596	1	1
259	115	0.47936	188	5.17619	1	1
260	8	0.03335	30	0.74922	1	1
261	71	0.29595	174	3.8492	1	1
262	760	3.16795	672	17.71807	1	1
263	24	0.10004	66	1.60265	1	1
264	10	0.04168	36	0.85343	1	1
265	27698	115.45503	9666	247.57109	1	1
266	4	0.01667	16	0.39198	1	1
267	14256	59.42404	5168	128.03515	1	1
268	20757	86.5225	7364	168.54291	1	1
269	2940	12.25496	2194	56.70208	1	1
270	1061	4.42262	970	25.23258	1	1
271	655	2.73027	690	17.5173	1	1
272	154	0.64193	220	5.70345	1	1
273	61	0.25427	108	2.84551	1	1
274	1	0.00417	6	0.16125	1	1
275	132	0.55022	202	5.33378	1	1
276	8627	35.96038	3758	94.84685	1	1
277	570	2.37596	726	19.08378	1	1
278	54	0.22509	102	2.68426	1	1
279	13131	54.73464	4830	114.74898	1	1
280	6046	25.20186	3496	85.73287	1	1
281	7713	32.1505	3916	95.48038	1	1
282	32029	133.50817	8300	207.61715	1	1
283	14018	58.43197	4666	116.09336	1	1
284	10923	45.53092	4260	102.36773	1	1
285	186	0.77531	236	6.46621	1	1
286	32245	134.40853	8992	207.11471	1	1
287	12	0.05002	36	0.939	1	1
288	3387	14.11821	1924	48.84674	1	1
289	2	0.00834	10	0.28777	1	1
290	3439	14.33497	2272	58.88394	1	1
291	2	0.00834	10	0.28777	1	1
292	72	0.30012	132	3.43348	1	1
293	90	0.37515	150	3.97428	1	1
294	12660	52.77135	4922	118.20079	1	1
295	5473	22.81339	3054	76.54448	1	1
296	143	0.59607	292	7.78109	1	1
297	28741	119.80263	7662	188.35044	1	1
298	22418	93.44613	7444	186.73187	1	1
299	549	2.28843	618	16.63758	1	1
300	6	0.02501	24	0.67353	1	1
301	5452	22.72586	4238	105.23714	1	1
302	1855	7.73229	1524	38.73353	1	1
303	5	0.02084	20	0.5185	1	1
304	1	0.00417	6	0.16125	1	1
305	177	0.7378	248	6.61759	1	1
306	3084	12.8552	2376	59.69195	1	1
