# Supplementary material for: A Yap-dependent mechanoregulatory program sustains cell migration for embryo axis assembly
Source: Nat Commun. 2023 May 16;14:2804. doi: 10.1038/s41467-023-38482-w (PMC10188487; doi:10.1038/s41467-023-38482-w)
Supplement: Supplementary file 13 — Source Data [file 41467_2023_38482_MOESM13_ESM.zip › Source Data/Fig7_S6F-G/Fig7D_S6F-G/dmso3_f_shape.csv]

Value	Compactness	Sphericity	Elongatio	Flatness	Spareness	Channel	Frame
1	0.02427	0.28954	1.06756	3.1209	0.33107	1	1
2	0.03191	0.3172	1.55116	1.49465	0.44169	1	1
3	0.04779	0.36289	1.58312	2.41186	0.48502	1	1
4	0.16328	0.54657	1.5266	1.34397	0.86476	1	1
5	0.11663	0.48858	1.78817	1.58416	0.90854	1	1
6	0.31125	0.6777	1.57712	1.73205	1.33143	1	1
7	0.13197	0.50912	1.68053	1.06173	0.78271	1	1
8	0.19215	0.57705	1.16878	1.44466	0.80494	1	1
9	0.17108	0.55514	1.53454	1.10587	0.79895	1	1
10	0.27209	0.64799	1.16655	1.21095	0.971	1	1
11	0.13771	0.5164	2.47276	1.39866	0.77586	1	1
12	0.23686	0.61872	1.34916	1.43554	0.8659	1	1
13	0.15783	0.54042	1.18245	1.96745	0.96267	1	1
14	0.24539	0.62606	1.17553	1.55531	0.9433	1	1
15	0.17241	0.55658	1.47654	1.36936	0.90337	1	1
16	0.33326	0.69331	2.44949	NA	NA	1	1
17	0.28836	0.66066	1.75903	1.08109	0.96802	1	1
18	0.1444	0.52464	1.48783	1.46703	0.85334	1	1
19	0.14433	0.52455	1.70223	1.15075	0.62237	1	1
20	0.24078	0.62212	1.40127	1.36329	0.96126	1	1
21	0.22284	0.60627	1.1271	1.39331	0.97255	1	1
22	0.23219	0.61463	1.33946	1.57118	0.96817	1	1
23	0.30234	0.67117	1.46163	1.07877	1.00872	1	1
24	0.18834	0.57321	2.2272	1.24875	0.80817	1	1
25	0.14629	0.52691	1.78991	1.20414	0.841	1	1
26	0.24633	0.62686	1.02439	1.32669	0.98471	1	1
27	0.21849	0.6023	1.32837	1.52967	0.88212	1	1
28	0.09772	0.4606	1.53433	1.46595	0.66694	1	1
29	0.1436	0.52366	1.59223	1.52516	0.77245	1	1
30	0.15869	0.5414	1.54371	1.22059	0.6761	1	1
31	0.17277	0.55696	1.132	1.80457	0.92234	1	1
32	0.18128	0.56596	1.4206	1.27087	0.94481	1	1
33	0.1357	0.51388	2.03879	1.01829	0.8595	1	1
34	0.27318	0.64886	1.21794	1.32408	1.01159	1	1
35	0.20793	0.59243	1.45797	1.36474	0.98347	1	1
36	0.20201	0.58676	1.8405	1.30571	0.92251	1	1
37	0.13859	0.5175	1.77433	1.20108	0.69241	1	1
38	0.17195	0.55608	1.30002	1.24029	0.80013	1	1
39	0.2668	0.64377	1.93429	1.04163	1.00261	1	1
40	0.22695	0.60997	1.78259	1.24305	0.9866	1	1
41	0.2799	0.65414	1.6793	1.30917	0.94036	1	1
42	0.21699	0.60092	2.04578	1.3354	0.99347	1	1
43	0.16294	0.54619	1.40701	1.36148	0.94925	1	1
44	0.46866	0.77676	NA	NA	NA	1	1
45	0.11064	0.48008	1.10102	2.33216	0.74725	1	1
46	0.20383	0.58851	1.48095	1.09593	0.78155	1	1
47	0.23208	0.61453	1.65664	1.28604	0.98703	1	1
48	0.08887	0.44626	1.31714	2.05844	0.39492	1	1
49	0.21899	0.60276	2.27179	1.28218	0.97529	1	1
50	0.27375	0.64931	1.10162	1.03931	0.99489	1	1
51	0.27471	0.65007	1.56884	1.21335	0.93676	1	1
52	0.28077	0.65481	1.72652	1.31532	1.00727	1	1
53	0.1494	0.53062	1.62441	1.32339	0.75723	1	1
54	0.12065	0.49414	2.12939	1.14847	0.60261	1	1
55	0.2569	0.6357	1.83255	1.11075	0.99503	1	1
56	0.25361	0.63298	1.73653	2.00458	1.14454	1	1
57	0.15576	0.53804	1.68657	1.37962	0.80204	1	1
58	0.34729	0.70291	1.8211	NA	NA	1	1
59	0.32984	0.69093	NA	NA	NA	1	1
60	0.30808	0.67539	2.3026	NA	NA	1	1
61	0.30808	0.67539	2.3026	NA	NA	1	1
62	0.23493	0.61704	1.1361	1.57327	0.98493	1	1
63	0.23156	0.61407	1.21983	2.34649	0.91952	1	1
64	0.06038	0.39232	1.74964	1.17838	0.52826	1	1
65	0.30435	0.67265	1.73519	1.12819	1.00765	1	1
66	0.18298	0.56772	1.74247	1.823	0.81082	1	1
67	0.24708	0.6275	1.39252	1.38105	0.9785	1	1
68	0.23093	0.61352	1.05023	1.3708	0.89204	1	1
69	0.16454	0.54797	2.92801	1.15235	0.93839	1	1
70	0.46866	0.77676	NA	NA	NA	1	1
71	0.23898	0.62056	2.37628	1.14	0.95807	1	1
72	0.17308	0.55729	1.50552	1.66463	0.95524	1	1
73	0.24212	0.62327	1.80869	1.63299	1.16024	1	1
74	0.07264	0.41725	1.68746	1.30581	0.563	1	1
75	0.21344	0.59762	1.45622	1.59967	0.98615	1	1
76	0.20276	0.58748	1.38383	1.49053	0.91339	1	1
77	0.19379	0.57869	1.10505	1.6145	0.9639	1	1
78	0.37847	0.72335	1.1458	1.14186	1.10103	1	1
79	0.16646	0.55009	1.60184	1.45816	0.70699	1	1
80	0.27621	0.65125	1.25795	1.16583	0.96133	1	1
81	0.1206	0.49406	1.24854	1.72412	0.87515	1	1
82	0.05947	0.39033	1.02602	2.26152	0.68413	1	1
83	0.09232	0.45195	1.33226	1.81766	0.77218	1	1
84	0.28122	0.65517	2.18991	1.01612	0.98869	1	1
85	0.2865	0.65924	1.68719	1.08151	0.94286	1	1
86	0.05727	0.38546	1.95303	1.67054	0.5709	1	1
87	0.28025	0.65441	1.18229	1.08747	0.90341	1	1
88	0.23167	0.61417	1.6849	1.39071	0.96897	1	1
89	0.20948	0.5939	2.38832	1.0485	0.96248	1	1
90	0.18206	0.56676	1.20387	1.91185	0.96012	1	1
91	0.10619	0.47355	1.5123	1.5579	0.87781	1	1
92	0.24083	0.62217	1.64039	1.12765	0.96123	1	1
93	0.16959	0.55352	1.20705	1.55918	0.88753	1	1
94	0.15787	0.54047	1.59229	1.51141	0.95861	1	1
95	0.23458	0.61673	1.69965	1.17043	1.00378	1	1
96	0.20715	0.59169	1.43549	1.16835	0.82656	1	1
97	0.28779	0.66023	1.48299	1.39859	1.00153	1	1
98	0.0786	0.42836	1.46826	2.98429	0.57288	1	1
99	0.24224	0.62337	1.22019	1.35066	0.88213	1	1
100	0.15194	0.53361	1.33662	1.16901	0.92494	1	1
101	0.15528	0.53749	1.37658	2.00505	0.94484	1	1
102	0.14286	0.52276	2.9548	1.38015	0.84798	1	1
103	0.25372	0.63307	1.38422	1.23001	0.9469	1	1
104	0.08395	0.43786	3.09769	2.12754	0.52275	1	1
105	0.16971	0.55365	1.17016	1.35008	0.94598	1	1
106	0.25134	0.63109	1.06201	1.33345	0.90655	1	1
107	0.17813	0.56266	1.22905	2.15443	0.94148	1	1
108	0.12476	0.49968	1.39445	1.46703	0.67958	1	1
109	0.26421	0.64168	1.18125	1.06915	0.90071	1	1
110	0.09129	0.45027	1.4328	1.05193	0.65545	1	1
111	0.21205	0.59632	1.54591	1.47002	0.92339	1	1
112	0.28176	0.65559	1.19339	1.35043	0.93519	1	1
113	0.28984	0.66179	1.32156	1.48334	1.06255	1	1
114	0.32984	0.69093	NA	NA	NA	1	1
115	0.22064	0.60426	2.03694	1.39607	0.92085	1	1
116	0.10394	0.47018	1.62153	1.531	0.78411	1	1
117	0.23042	0.61307	1.24136	1.49649	0.8943	1	1
118	0.24019	0.62161	1.80269	1.05484	0.97447	1	1
119	0.30782	0.6752	2.15876	1.2739	1.04954	1	1
120	0.13423	0.51202	2.28219	1.18023	0.77229	1	1
121	0.27235	0.6482	1.3171	1.13501	0.97662	1	1
122	0.27776	0.65247	1.19775	1.37681	0.98874	1	1
123	0.18218	0.5669	1.55115	1.87278	0.88178	1	1
124	0.1575	0.54004	1.1262	1.97284	0.91199	1	1
125	0.19898	0.58381	1.28735	1.48303	0.93681	1	1
126	0.18976	0.57465	1.12641	2.09838	0.94192	1	1
127	0.32984	0.69093	NA	NA	NA	1	1
128	0.30481	0.67299	1.08775	1.25317	0.95623	1	1
129	0.27689	0.65178	1.18587	1.21787	0.92333	1	1
130	0.40867	0.74209	1.1848	1.06776	1.13481	1	1
131	0.21149	0.5958	1.22398	1.42064	0.96482	1	1
132	0.27456	0.64995	1.58154	1.24998	0.97108	1	1
133	0.16258	0.54579	1.6262	1.27035	0.93861	1	1
134	0.26809	0.64481	1.19867	1.34583	0.939	1	1
135	0.20118	0.58595	2.01158	1.18285	0.8904	1	1
136	0.31689	0.68177	1.27607	1.4803	0.9799	1	1
137	0.30175	0.67073	1.24557	1.09853	1.0035	1	1
138	0.23134	0.61388	1.19751	1.70201	0.98247	1	1
139	0.18953	0.57441	1.89534	1.66991	0.8705	1	1
140	0.33136	0.69199	1.25421	1.08696	0.99612	1	1
141	0.21174	0.59603	1.78792	1.22968	0.97026	1	1
142	0.24164	0.62286	1.07162	1.11025	0.98553	1	1
143	0.26179	0.63971	1.01715	1.16044	0.91753	1	1
144	0.23651	0.61842	1.69134	1.46982	0.87532	1	1
145	0.11731	0.48954	1.32735	1.69094	0.88641	1	1
146	0.24675	0.62722	1.55417	1.3988	0.95752	1	1
147	0.31375	0.67951	1.24549	1.36267	1.03892	1	1
148	0.2081	0.59259	1.38892	1.68793	0.9552	1	1
149	0.27239	0.64824	1.64414	1.83626	1.14721	1	1
150	0.27545	0.65065	1.3449	1.33954	1.02545	1	1
151	0.2608	0.6389	1.49599	1.00992	0.98525	1	1
152	0.05879	0.38884	1.99365	1.48956	0.56164	1	1
153	0.16002	0.54291	1.37214	1.37044	0.83521	1	1
154	0.23286	0.61522	1.28791	1.37192	0.98832	1	1
155	0.39326	0.73265	1.32948	1.16069	1.11696	1	1
156	0.28157	0.65543	1.30197	1.10052	1.06213	1	1
157	0.46866	0.77676	NA	NA	NA	1	1
158	0.19805	0.5829	1.14338	1.39147	0.82223	1	1
159	0.15512	0.5373	1.96165	1.44281	0.76393	1	1
160	0.36273	0.71317	1.37342	1.15369	1.01299	1	1
161	0.30489	0.67305	1.02676	1.38429	1.00268	1	1
162	0.31251	0.67861	1.10429	1.01764	1.06362	1	1
163	0.19911	0.58393	1.6872	2.65249	1.33143	1	1
164	0.2787	0.6532	1.30054	1.47958	1.04485	1	1
165	0.28433	0.65757	1.46809	1.41483	1.01081	1	1
166	0.08144	0.43346	1.28826	1.9743	0.7725	1	1
167	0.28591	0.65878	1.6249	1.34189	0.97764	1	1
168	0.10198	0.4672	1.17845	1.92651	0.74755	1	1
169	0.19356	0.57846	1.82489	1.55393	0.98812	1	1
170	0.34804	0.70341	1.35401	NA	NA	1	1
171	0.46866	0.77676	NA	NA	NA	1	1
172	0.46866	0.77676	NA	NA	NA	1	1
173	0.4897	0.78821	1.63299	NA	NA	1	1
174	0.45113	0.76695	NA	NA	NA	1	1
175	0.2553	0.63438	1.36088	1.39464	0.97733	1	1
176	0.21765	0.60152	1.22045	1.37603	0.96548	1	1
177	0.22027	0.60393	1.28712	1.6264	0.95087	1	1
178	0.35998	0.71136	1.68113	NA	NA	1	1
179	0.46866	0.77676	NA	NA	NA	1	1
180	0.37349	0.72016	1.23192	NA	NA	1	1
181	0.47997	0.78296	1	NA	NA	1	1
182	0.19448	0.57937	1.28926	1.31914	0.9706	1	1
183	0.39831	0.73577	1.63299	NA	NA	1	1
184	0.14503	0.5254	5.85392	NA	NA	1	1
185	0.13649	0.51487	1.50868	1.61781	0.94001	1	1
186	0.1722	0.55635	1.15922	1.33572	0.94679	1	1
187	0.39878	0.73606	1.08012	NA	NA	1	1
188	0.39878	0.73606	1.08012	NA	NA	1	1
189	0.32188	0.68533	1.70344	1.78864	1.13609	1	1
190	0.2276	0.61056	2.86021	NA	NA	1	1
191	0.30808	0.67539	2.3026	NA	NA	1	1
192	0.09992	0.46404	1.3563	1.6916	0.9299	1	1
193	0.45113	0.76695	NA	NA	NA	1	1
194	0.38791	0.72931	1.73205	NA	NA	1	1
195	0.26884	0.6454	1.76121	1.10218	1.00212	1	1
196	0.45113	0.76695	NA	NA	NA	1	1
197	0.255	0.63413	1.70636	1.10642	1.00911	1	1
198	0.39878	0.73606	1.08012	NA	NA	1	1
199	0.13641	0.51477	1.17064	1.31325	0.66799	1	1
200	0.16583	0.5494	1.42899	1.18377	0.90729	1	1
201	0.19194	0.57684	1.15018	1.40734	0.9656	1	1
202	0.10388	0.47009	1.98078	1.53623	0.86238	1	1
203	0.05573	0.38197	1.38158	5.98945	0.53806	1	1
204	0.17819	0.56272	1.26193	1.98115	0.87356	1	1
205	0.38791	0.72931	1.73205	NA	NA	1	1
206	0.26254	0.64032	1.31646	1.166	1.08988	1	1
207	0.08754	0.44402	1.59335	1.29198	0.61145	1	1
208	0.14848	0.52953	2.08645	1.21423	0.90673	1	1
209	0.09665	0.45892	5.53468	1.12134	0.61796	1	1
210	0.06032	0.39219	1.65686	1.13153	0.62098	1	1
211	0.11692	0.48898	1.15642	2.09086	0.88854	1	1
212	0.22107	0.60466	1.61576	1.10738	0.99398	1	1
213	0.39974	0.73665	1.19278	1.5992	1.22303	1	1
214	0.05468	0.37955	1.57406	2.15263	0.40838	1	1
215	0.07188	0.41578	1.34098	1.73604	0.79826	1	1
216	0.2382	0.61989	1.81731	1.32851	0.98097	1	1
217	0.2859	0.65878	1.452	1.46972	1.02725	1	1
218	0.05922	0.38979	1.47057	1.54572	0.46322	1	1
219	0.21651	0.60047	2.08334	1.12048	0.96979	1	1
220	0.12953	0.50596	1.15185	1.66258	0.71286	1	1
221	0.07263	0.41722	1.11037	1.73306	0.65729	1	1
222	0.16958	0.55351	1.45372	1.83886	0.87219	1	1
223	0.1821	0.5668	2.18293	1.25621	0.88041	1	1
224	0.17991	0.56453	2.58005	1.41401	0.97614	1	1
225	0.25481	0.63397	2.17485	1.18033	0.99764	1	1
226	0.21349	0.59767	2.1938	1.24454	0.98425	1	1
227	0.22459	0.60785	1.55926	1.32427	0.93753	1	1
228	0.08761	0.44414	2.14552	1.35188	0.50572	1	1
229	0.18633	0.57117	1.3014	1.323	0.92012	1	1
230	0.13579	0.51399	1.39351	1.26633	0.85721	1	1
231	0.20471	0.58936	1.23791	1.68589	0.98143	1	1
232	0.07495	0.42163	1.47766	1.7198	0.72649	1	1
233	0.20664	0.59121	1.13205	1.61984	0.90955	1	1
234	0.26259	0.64037	1.35474	1.18181	0.98489	1	1
235	0.26074	0.63885	1.68356	1.29986	1.00932	1	1
236	0.31283	0.67884	1.17544	1.50125	1.00966	1	1
237	0.11108	0.4807	1.24276	1.63452	0.80026	1	1
238	0.16188	0.545	1.48312	1.24035	0.94661	1	1
239	0.14562	0.52611	1.16328	1.19622	0.92948	1	1
240	0.16266	0.54587	1.7852	1.51877	0.88789	1	1
241	0.14216	0.5219	2.51357	2.68675	1.02954	1	1
242	0.27717	0.652	2.69966	1.05147	1.07903	1	1
243	0.22034	0.60399	1.52134	1.35662	0.95506	1	1
244	0.2874	0.65992	1.68783	1.06933	1.01427	1	1
245	0.32984	0.69093	NA	NA	NA	1	1
246	0.2551	0.63422	1.70677	1.23236	0.97432	1	1
247	0.24333	0.62431	1.73178	1.02044	0.96995	1	1
248	0.2631	0.64078	3.60982	1.05202	1.18533	1	1
249	0.45113	0.76695	NA	NA	NA	1	1
250	0.25921	0.6376	1.74264	1.21897	0.99779	1	1
251	0.07733	0.42603	1.9665	1.61893	0.4531	1	1
252	0.28711	0.6597	1.88229	1.08519	1.02015	1	1
253	0.17923	0.56382	1.8912	1.20621	0.88199	1	1
254	0.14442	0.52466	1.30419	1.37308	0.9208	1	1
255	0.11232	0.48249	1.17297	1.12007	0.73854	1	1
256	0.26522	0.64249	1.04646	1.72374	0.90383	1	1
257	0.28101	0.655	1.58372	1.19579	0.99652	1	1
258	0.11552	0.48703	1.59021	1.90311	0.75349	1	1
259	0.13904	0.51806	1.24745	1.20817	0.70153	1	1
260	0.04161	0.34654	1.8611	1.69238	0.56743	1	1
261	0.15344	0.53536	1.94317	1.49769	0.76574	1	1
262	0.24022	0.62164	1.44796	1.648	0.98151	1	1
263	0.23358	0.61586	1.60278	1.19953	0.99149	1	1
264	0.04405	0.35316	1.19544	2.04516	0.57742	1	1
265	0.2224	0.60587	1.16227	1.56275	0.9811	1	1
266	0.13327	0.5108	2.34798	1.09039	0.73617	1	1
267	0.06383	0.39965	1.70214	1.50466	0.49545	1	1
268	0.25861	0.63711	1.20911	1.27651	1.01878	1	1
269	0.25526	0.63435	1.18406	1.64734	0.98926	1	1
270	0.14664	0.52733	2.08472	1.54806	0.66932	1	1
271	0.24212	0.62327	1.8827	1.03017	0.97835	1	1
272	0.11732	0.48954	1.36232	1.38022	0.59499	1	1
273	0.34289	0.69993	1.89566	1.197	1.05664	1	1
274	0.0501	0.36865	1.88749	1.0359	0.61367	1	1
275	0.20614	0.59073	1.9783	1.11503	0.95195	1	1
276	0.06388	0.39976	1.63245	1.19872	0.49374	1	1
277	0.29038	0.6622	1.33536	1.47689	1.00311	1	1
278	0.10838	0.47678	1.73135	1.61778	0.65766	1	1
279	0.25317	0.63261	2.099	1.29052	1.00127	1	1
280	0.30808	0.67539	2.3026	NA	NA	1	1
281	0.06912	0.4104	2.27959	1.45374	0.45545	1	1
282	0.1724	0.55656	3.35556	NA	NA	1	1
283	0.23541	0.61746	1.33988	1.41262	0.95833	1	1
284	0.11135	0.48109	1.63161	1.49985	0.87509	1	1
285	0.46866	0.77676	NA	NA	NA	1	1
286	0.14379	0.52389	1.24142	1.95328	0.73847	1	1
287	0.33011	0.69112	1.41888	1.32237	1.01918	1	1
288	0.26577	0.64294	1.25659	1.83406	1.06898	1	1
289	0.20485	0.5895	1.75041	1.17524	0.96597	1	1
290	0.04814	0.36379	2.39685	1.2484	0.61578	1	1
291	0.23303	0.61537	1.33943	1.35939	0.96341	1	1
292	0.20307	0.58778	1.00725	1.61194	0.96147	1	1
293	0.23783	0.61956	1.52521	1.41911	0.96905	1	1
294	0.46866	0.77676	NA	NA	NA	1	1
295	0.30745	0.67493	1.03551	1.61414	0.99674	1	1
296	0.11999	0.49323	1.64111	1.19941	0.82175	1	1
297	0.30014	0.66953	1.80925	1.61666	1.33455	1	1
298	0.07498	0.42168	1.22794	1.2097	0.65403	1	1
299	0.16585	0.54942	1.22422	1.45073	0.94817	1	1
300	0.46866	0.77676	NA	NA	NA	1	1
301	0.46866	0.77676	NA	NA	NA	1	1
302	0.08685	0.44285	1.3679	1.22144	0.79056	1	1
303	0.08407	0.43807	2.33147	2.82476	0.43955	1	1
304	0.45113	0.76695	NA	NA	NA	1	1
305	0.22428	0.60757	1.42209	1.77215	0.99024	1	1
306	0.17749	0.56199	1.03251	1.13066	0.95786	1	1
307	0.38791	0.72931	1.73205	NA	NA	1	1
308	0.17943	0.56402	1.68436	2.355	1.06898	1	1
309	0.06431	0.40064	1.7661	1.4042	0.73393	1	1
310	0.34407	0.70073	1.26647	1.07821	1.1202	1	1
311	0.1446	0.52487	1.42252	1.27793	0.94281	1	1
312	0.37493	0.72108	1.17552	1.73205	1.23281	1	1
313	0.23637	0.6183	1.70052	1.55744	0.97964	1	1
314	0.14885	0.52997	1.44341	1.23344	0.78827	1	1
315	0.2624	0.64021	1.91687	1.07686	1.00517	1	1
316	0.27955	0.65386	1.72183	1.2254	1.0354	1	1
317	0.21697	0.6009	2.78119	1.13417	1.02734	1	1
318	0.04128	0.34559	1.15474	1.76217	0.43506	1	1
319	0.10075	0.46532	1.52204	2.51126	0.64454	1	1
320	0.11343	0.48407	2.07037	1.36942	0.87239	1	1
321	0.12068	0.49417	1.55604	2.02221	0.80809	1	1
322	0.05764	0.38629	1.53186	1.7131	0.70878	1	1
323	0.18002	0.56465	1.22983	1.71424	0.85133	1	1
324	0.31318	0.6791	1.2556	1.41177	1.0509	1	1
325	0.14146	0.52105	2.44933	2.69906	1.01242	1	1
326	0.24863	0.62881	2.46332	1.36237	1.02812	1	1
327	0.19077	0.57566	2.62088	1.35789	1.01959	1	1
328	0.13206	0.50924	2.43875	1.21918	0.68271	1	1
329	0.23647	0.61838	1.26245	1.57533	0.95765	1	1
330	0.30014	0.66953	1.80925	1.61666	1.33455	1	1
331	0.23444	0.61661	1.87844	1.21611	0.99315	1	1
332	0.16851	0.55234	1.20121	1.77433	0.91996	1	1
333	0.13217	0.50938	1.28188	1.2118	0.82125	1	1
334	0.21619	0.60018	1.8211	2.3094	1.11581	1	1
335	0.09165	0.45087	1.74951	1.69182	0.6087	1	1
336	0.1087	0.47724	2.11221	1.46139	0.64867	1	1
337	0.22098	0.60458	1.12036	1.73573	0.97964	1	1
338	0.23522	0.61729	1.86997	1.46702	1.0081	1	1
339	0.23978	0.62126	1.44586	1.40088	0.97167	1	1
340	0.20755	0.59207	1.42001	1.27927	0.84073	1	1
341	0.29297	0.66416	1.97539	1.49826	1.10627	1	1
342	0.19792	0.58277	2.14121	1.32594	0.91532	1	1
343	0.21036	0.59474	2.22331	1.19671	0.96462	1	1
344	0.25048	0.63036	1.41256	1.27499	0.95616	1	1
345	0.25285	0.63235	1.14227	1.36372	0.97572	1	1
346	0.18734	0.5722	2.80065	1.52623	1.00172	1	1
347	0.24212	0.62327	2.03496	1.29585	1.04948	1	1
348	0.30808	0.67539	2.3026	NA	NA	1	1
349	0.25203	0.63166	2.00818	1.02721	1.01338	1	1
350	0.27654	0.65151	1.84955	1.19434	1.03213	1	1
351	0.21148	0.59578	1.34313	1.385	0.97231	1	1
352	0.17802	0.56255	1.29979	1.61766	0.95744	1	1
353	0.35147	0.70572	1.49413	1.08454	1.03297	1	1
354	0.23331	0.61562	1.90923	1.17763	0.95766	1	1
355	0.09942	0.46327	2.27061	1.29134	0.45354	1	1
356	0.27389	0.64942	1.41905	1.17808	0.99053	1	1
357	0.15892	0.54166	1.08732	1.1325	0.94839	1	1
358	0.25757	0.63626	2.05896	1.12763	1.00288	1	1
359	0.35244	0.70637	1.79787	1.10377	1.33455	1	1
360	0.27293	0.64866	1.68739	1.27619	1.07504	1	1
361	0.25157	0.63128	1.31534	1.51924	1.00206	1	1
362	0.25051	0.63039	2.10907	1.06931	1.00094	1	1
363	0.35168	0.70585	1.68601	1.51186	1.13012	1	1
364	0.2839	0.65723	1.41588	1.25121	1.00206	1	1
365	0.06256	0.39698	1.40767	1.74437	0.5648	1	1
366	0.28623	0.65903	1.752	1.08845	1.02948	1	1
367	0.11899	0.49186	3.26582	1.63375	0.74646	1	1
368	0.24643	0.62695	1.80855	1.27298	1.00026	1	1
369	0.23938	0.62091	1.19773	1.58553	0.98709	1	1
370	0.17612	0.56053	1.24146	1.83566	0.96882	1	1
371	0.26766	0.64446	3.31337	1.11658	1.22303	1	1
372	0.1822	0.56691	1.4348	1.69097	0.89822	1	1
373	0.19535	0.58024	2.75557	1.07354	1.01392	1	1
374	0.1342	0.51198	1.80859	1.41136	0.70517	1	1
375	0.1904	0.57529	1.17802	1.3309	0.82858	1	1
376	0.09513	0.4565	1.82057	4.89008	0.96385	1	1
377	0.1735	0.55774	1.86393	1.15515	0.8662	1	1
378	0.13833	0.51718	1.5977	1.63195	0.90936	1	1
379	0.08915	0.44672	1.59349	1.78973	0.50394	1	1
380	0.11479	0.486	1.14769	1.72664	0.87348	1	1
381	0.25118	0.63095	1.40738	1.16087	0.96337	1	1
382	0.45113	0.76695	NA	NA	NA	1	1
383	0.21886	0.60264	1.74514	1.56959	0.98553	1	1
384	0.09002	0.44817	1.71638	1.64428	0.86579	1	1
385	0.13887	0.51784	1.25346	1.57724	0.91302	1	1
386	0.09095	0.44971	1.76362	1.40377	0.82719	1	1
387	0.20007	0.58487	1.47371	1.53929	0.94941	1	1
388	0.22915	0.61194	1.084	1.46877	0.95805	1	1
389	0.06695	0.40606	2.12705	1.26503	0.56749	1	1
390	0.09465	0.45574	2.90422	1.76147	0.56377	1	1
391	0.1687	0.55255	1.2838	1.94153	0.82181	1	1
392	0.06494	0.40195	1.93268	1.52179	0.60476	1	1
393	0.25838	0.63692	1.81407	1.76538	1.10204	1	1
394	0.46866	0.77676	NA	NA	NA	1	1
395	0.25274	0.63226	1.78058	1.14531	1.00181	1	1
396	0.26005	0.63829	1.34475	1.19655	0.98396	1	1
397	0.07668	0.42485	1.22191	1.36941	0.74003	1	1
398	0.08105	0.43276	1.50758	1.64484	0.68407	1	1
399	0.08042	0.43165	1.62592	1.13855	0.69754	1	1
400	0.23384	0.61608	1.12187	1.26583	0.98273	1	1
401	0.03295	0.32061	1.39836	1.80457	0.34106	1	1
402	0.20447	0.58913	2.03005	1.23588	0.8657	1	1
403	0.03764	0.33513	1.8462	1.68731	0.52708	1	1
404	0.0501	0.36864	1.1487	1.5761	0.39505	1	1
405	0.06678	0.40571	1.46421	2.51923	0.55581	1	1
406	0.28071	0.65477	1.61252	1.19048	1.03374	1	1
407	0.22335	0.60673	2.09483	1.34567	0.98805	1	1
408	0.12089	0.49445	1.38154	1.46695	0.75136	1	1
409	0.3703	0.7181	1.79028	1.09244	1.06925	1	1
410	0.23878	0.62039	1.64281	1.25189	0.94957	1	1
411	0.19462	0.57951	1.46551	1.23858	0.88361	1	1
412	0.14746	0.52831	2.54102	1.1056	0.88004	1	1
413	0.19253	0.57743	2.15925	1.18084	0.86291	1	1
414	0.10868	0.47721	1.12709	3.91815	0.85438	1	1
415	0.23864	0.62027	1.64353	1.21675	1.01679	1	1
416	0.14593	0.52648	1.1934	2.29064	0.79252	1	1
417	0.27385	0.64938	2.41344	1.08207	1.11581	1	1
418	0.09164	0.45084	1.73105	1.31716	0.54006	1	1
419	0.24792	0.62821	1.31027	1.28417	1.00472	1	1
420	0.20245	0.58718	2.62407	1.30086	0.97707	1	1
421	0.20004	0.58484	2.71238	1.37082	1.05422	1	1
422	0.27786	0.65255	1.5566	1.22972	1.01501	1	1
423	0.32984	0.69093	NA	NA	NA	1	1
424	0.12607	0.50142	1.59592	1.22527	0.7417	1	1
425	0.14526	0.52567	1.12483	1.41877	0.81615	1	1
426	0.20093	0.58571	1.39169	1.37079	0.87297	1	1
427	0.16299	0.54625	1.26612	1.3622	0.82759	1	1
428	0.25504	0.63416	2.0032	1.05799	0.99317	1	1
429	0.20901	0.59346	1.54067	1.27417	0.97824	1	1
430	0.08357	0.4372	3.81521	1.12312	0.79897	1	1
431	0.32984	0.69093	NA	NA	NA	1	1
432	0.09678	0.45912	1.09431	1.97737	0.75833	1	1
433	0.46866	0.77676	NA	NA	NA	1	1
434	0.28233	0.65602	1.44114	1.45096	1.05808	1	1
435	0.10491	0.47164	1.24575	1.83996	0.88582	1	1
436	0.2085	0.59297	1.79472	1.50785	0.99297	1	1
437	0.14683	0.52756	1.53912	1.50538	0.77949	1	1
438	0.18565	0.57047	1.05279	1.08719	0.94832	1	1
439	0.05788	0.38682	1.38513	1.47874	0.76094	1	1
440	0.28644	0.65919	1.60508	1.07418	0.99893	1	1
441	0.0566	0.38394	1.88878	1.68727	0.45868	1	1
442	0.07403	0.41989	1.78196	1.6553	0.62159	1	1
443	0.24875	0.62891	1.73139	1.07646	0.99696	1	1
444	0.10902	0.47771	2.53766	1.26652	0.70575	1	1
445	0.13818	0.51699	1.16154	2.01182	0.92962	1	1
446	0.24809	0.62836	1.94828	1.34431	1.05331	1	1
447	0.36261	0.7131	1.81389	1.08301	1.07629	1	1
448	0.20701	0.59156	1.50014	1.53658	0.95764	1	1
449	0.30657	0.67429	1.27167	1.45829	1.10414	1	1
450	0.33036	0.6913	1.48646	1.16905	1.16489	1	1
451	0.14831	0.52933	2.15517	1.53881	0.7985	1	1
452	0.09157	0.45073	2.22501	1.6021	0.68165	1	1
453	0.25968	0.63799	1.08097	1.23858	0.9812	1	1
454	0.30808	0.67539	2.3026	NA	NA	1	1
455	0.1673	0.55102	1.16652	1.81574	0.84021	1	1
456	0.22136	0.60492	1.35169	1.20073	0.98418	1	1
457	0.1478	0.52872	1.73236	1.51018	0.90541	1	1
458	0.19619	0.58107	1.45606	1.64744	0.96363	1	1
459	0.16819	0.552	1.16349	1.64938	0.94957	1	1
460	0.22686	0.60989	1.38913	1.36205	0.96934	1	1
461	0.06958	0.41131	2.70652	1.5536	0.47235	1	1
462	0.12929	0.50566	2.2209	1.05345	0.90217	1	1
463	0.12434	0.49912	2.05624	1.26908	0.50409	1	1
464	0.16593	0.54951	1.39172	2.60716	0.88679	1	1
465	0.15819	0.54083	2.30163	1.59861	0.88179	1	1
466	0.27983	0.65408	1.80579	1.31933	0.99936	1	1
467	0.22904	0.61184	1.58035	1.27482	0.98759	1	1
468	0.12778	0.50368	1.84799	1.10842	0.67363	1	1
469	0.07983	0.43058	1.21752	1.74218	0.79208	1	1
470	0.11893	0.49177	1.08058	1.17779	0.87836	1	1
471	0.24873	0.62889	NA	NA	NA	1	1
472	0.1668	0.55047	1.28686	1.29351	0.91995	1	1
473	0.3044	0.67269	1.85158	1.08734	1.05135	1	1
474	0.19479	0.57968	2.93344	1.04316	0.965	1	1
475	0.0661	0.40433	1.9075	2.4742	0.67576	1	1
476	0.23475	0.61688	1.4504	1.66842	1.03578	1	1
477	0.13486	0.51282	2.4141	1.48921	0.71369	1	1
