# Supplementary material for: A Yap-dependent mechanoregulatory program sustains cell migration for embryo axis assembly
Source: Nat Commun. 2023 May 16;14:2804. doi: 10.1038/s41467-023-38482-w (PMC10188487; doi:10.1038/s41467-023-38482-w)
Supplement: Supplementary file 13 — Source Data [file 41467_2023_38482_MOESM13_ESM.zip › Source Data/Fig7_S6F-G/Fig7D_S6F-G/ro5_l_vs.csv]

Value	Volume.pix.	Volume.unit.	Surface.pix.	Surface.unit.	Channel	Frame
1	96405	401.85005	31350	708.46449	1	1
2	23204	96.72246	13978	354.54982	1	1
3	2685	11.19203	2978	74.08362	1	1
4	5984	24.94342	3836	80.20068	1	1
5	15600	65.0263	5646	125.41317	1	1
6	26754	111.52011	7456	195.0976	1	1
7	2317	9.65807	1858	47.44374	1	1
8	457	1.90494	432	11.66726	1	1
9	79	0.3293	134	3.41117	1	1
10	1796	7.48636	1498	39.28023	1	1
11	257	1.07127	330	8.58369	1	1
12	49	0.20425	100	2.70656	1	1
13	23515	98.01881	6648	172.9924	1	1
14	508	2.11752	576	14.05418	1	1
15	14	0.05836	44	1.19203	1	1
16	21	0.08754	54	1.42275	1	1
17	19	0.0792	54	1.39423	1	1
18	4964	20.6917	3776	97.6409	1	1
19	618	2.57604	594	15.96404	1	1
20	361	1.50478	386	9.98414	1	1
21	26146	108.98575	6936	164.64609	1	1
22	99	0.41267	186	4.79919	1	1
23	42	0.17507	92	2.42501	1	1
24	39	0.16257	86	2.26376	1	1
25	49	0.20425	100	2.64952	1	1
26	36	0.15006	80	2.13102	1	1
27	52	0.21675	106	2.78225	1	1
28	702501	2928.27196	139194	3023.20665	1	1
29	14741	61.44569	6978	166.97279	1	1
30	201184	838.60588	68010	1556.75712	1	1
31	12	0.05002	42	1.07173	1	1
32	48	0.20008	100	2.67804	1	1
33	176	0.73363	252	6.82967	1	1
34	107721	449.01912	36306	813.96451	1	1
35	30295	126.28025	8622	200.34623	1	1
36	14	0.05836	44	1.16351	1	1
37	46	0.19174	94	2.45975	1	1
38	65	0.27094	138	3.85143	1	1
39	59	0.24593	132	3.49052	1	1
40	2025	8.44091	1422	37.84617	1	1
41	39582	164.99174	11682	263.0191	1	1
42	3	0.01251	14	0.35724	1	1
43	32556	135.70489	9698	220.85976	1	1
44	21	0.08754	56	1.48601	1	1
45	50	0.20842	100	2.67804	1	1
46	44	0.18341	88	2.26997	1	1
47	572	2.3843	716	19.79428	1	1
48	204	0.85034	264	7.00956	1	1
49	7547	31.45856	3442	88.47433	1	1
50	1	0.00417	6	0.16125	1	1
51	25	0.10421	62	1.61874	1	1
52	229	0.95455	274	7.15472	1	1
53	63	0.26261	120	3.08245	1	1
54	80	0.33347	146	3.67663	1	1
55	3936	16.40664	2358	60.54873	1	1
56	76427	318.57469	21772	493.68199	1	1
57	1459	6.08163	1148	30.32066	1	1
58	1616	6.73606	1602	41.48583	1	1
59	29181	121.6367	8614	206.48215	1	1
60	1	0.00417	6	0.16125	1	1
61	23905	99.64447	7812	180.65919	1	1
62	38779	161.64455	10410	239.50073	1	1
63	7	0.02918	24	0.64501	1	1
64	1	0.00417	6	0.16125	1	1
65	34204	142.57434	10194	231.58499	1	1
66	199	0.8295	254	7.00702	1	1
67	54	0.22509	102	2.71278	1	1
68	86	0.35848	144	3.72746	1	1
69	19	0.0792	50	1.35328	1	1
70	47634	198.55531	13122	292.82093	1	1
71	15589	64.98045	7604	182.32321	1	1
72	368	1.53395	390	10.25327	1	1
73	208	0.86702	256	6.78505	1	1
74	57254	238.65487	14110	322.75854	1	1
75	142	0.59191	208	5.52355	1	1
76	1	0.00417	6	0.16125	1	1
77	98	0.4085	170	4.43573	1	1
78	20	0.08337	56	1.37192	1	1
79	22524	93.88798	8916	209.2459	1	1
80	76	0.31679	136	3.58852	1	1
81	40	0.16673	86	2.29228	1	1
82	26439	110.20708	9876	235.55977	1	1
83	11	0.04585	38	0.97373	1	1
84	10	0.04168	30	0.83479	1	1
85	1444	6.0191	1244	32.78662	1	1
86	28	0.11671	74	2.08386	1	1
87	12416	51.75427	5886	126.10183	1	1
88	70417	293.52289	27200	634.30461	1	1
89	11522	48.02776	6698	160.91178	1	1
90	14142	58.94884	5834	143.28168	1	1
91	32998	137.5473	10896	252.87596	1	1
