# Supplementary material for: A Yap-dependent mechanoregulatory program sustains cell migration for embryo axis assembly
Source: Nat Commun. 2023 May 16;14:2804. doi: 10.1038/s41467-023-38482-w (PMC10188487; doi:10.1038/s41467-023-38482-w)
Supplement: Supplementary file 13 — Source Data [file 41467_2023_38482_MOESM13_ESM.zip › Source Data/Fig7_S6F-G/Fig7D_S6F-G/ro4_l_vs.csv]

Value	Volume.pix.	Volume.unit.	Surface.pix.	Surface.unit.	Channel	Frame
1	72879	303.78538	18298	416.83081	1	1
2	71	0.29595	124	3.43714	1	1
3	13	0.05419	44	1.04942	1	1
4	6086	25.36859	4000	102.04476	1	1
5	1089	4.53934	936	24.35685	1	1
6	181	0.75447	230	6.19087	1	1
7	426	1.77572	542	13.60628	1	1
8	56895	237.15843	18834	452.06669	1	1
9	78	0.32513	136	3.67408	1	1
10	3	0.01251	14	0.35724	1	1
11	22467	93.65038	11474	250.99252	1	1
12	388	1.61732	506	12.83841	1	1
13	445	1.85492	436	11.99343	1	1
14	42	0.17507	86	2.34932	1	1
15	168	0.70028	220	5.93162	1	1
16	937	3.90575	850	21.92196	1	1
17	1370	5.71064	1350	35.51182	1	1
18	247	1.02958	296	7.65091	1	1
19	183	0.76281	238	6.0446	1	1
20	26	0.10838	62	1.64727	1	1
21	54	0.22509	112	3.02907	1	1
22	2904	12.1049	1932	49.81282	1	1
23	245	1.02125	292	8.03779	1	1
24	54118	225.58291	17242	411.41055	1	1
25	52	0.21675	102	2.68426	1	1
26	7	0.02918	26	0.73679	1	1
27	496	2.0675	602	16.35969	1	1
28	2	0.00834	10	0.25925	1	1
29	287	1.19632	354	9.08609	1	1
30	164	0.68361	224	5.85849	1	1
31	42	0.17507	86	2.3208	1	1
32	207	0.86285	270	7.1423	1	1
33	1281	5.33966	1178	30.12865	1	1
34	1526	6.36091	1528	39.54458	1	1
35	3817	15.9106	3236	82.92847	1	1
36	180	0.7503	230	6.21939	1	1
37	25233	105.18004	10848	265.93254	1	1
38	65037	271.09716	17806	411.10937	1	1
39	75	0.31263	134	3.61082	1	1
40	79	0.3293	130	3.51283	1	1
41	456	1.90077	476	12.4885	1	1
42	51764	215.77061	16314	390.10191	1	1
43	139	0.5794	202	5.41934	1	1
44	61	0.25427	116	3.07002	1	1
45	758	3.15961	606	16.25803	1	1
46	4	0.01667	18	0.48376	1	1
47	73	0.30429	132	3.54757	1	1
48	24	0.10004	54	1.45128	1	1
49	192	0.80032	240	6.50716	1	1
50	9	0.03752	28	0.74301	1	1
51	39	0.16257	82	2.22281	1	1
52	23629	98.49401	9492	239.01575	1	1
53	36	0.15006	82	2.19428	1	1
54	24	0.10004	60	1.61253	1	1
55	56889	237.13342	19560	469.66732	1	1
56	131	0.54605	204	5.68226	1	1
57	704	2.93452	622	16.19365	1	1
58	68	0.28345	118	3.21885	1	1
59	571	2.38013	696	17.70707	1	1
60	222	0.92537	286	7.87654	1	1
61	37857	157.80133	9500	230.65511	1	1
62	1391	5.79818	1138	29.34836	1	1
63	22477	93.69206	10074	226.73417	1	1
64	131	0.54605	198	5.17874	1	1
65	6	0.02501	24	0.64501	1	1
66	77	0.32096	130	3.48431	1	1
67	358	1.49227	376	10.23829	1	1
68	64716	269.75912	17374	403.4352	1	1
69	528	2.20089	486	13.26115	1	1
70	3	0.01251	16	0.44902	1	1
71	34121	142.22836	9936	239.68225	1	1
72	445	1.85492	434	11.95869	1	1
73	256	1.0671	406	9.73254	1	1
74	480	2.00081	440	11.74916	1	1
75	262	1.09211	332	8.96069	1	1
76	76	0.31679	134	3.61082	1	1
77	76	0.31679	136	3.67408	1	1
78	12	0.05002	46	1.22677	1	1
79	361	1.50478	388	10.27557	1	1
80	56	0.23343	114	2.83563	1	1
