# Supplementary material for: A Yap-dependent mechanoregulatory program sustains cell migration for embryo axis assembly
Source: Nat Commun. 2023 May 16;14:2804. doi: 10.1038/s41467-023-38482-w (PMC10188487; doi:10.1038/s41467-023-38482-w)
Supplement: Supplementary file 13 — Source Data [file 41467_2023_38482_MOESM13_ESM.zip › Source Data/Fig7_S6F-G/Fig7D_S6F-G/dmso1_l_vs.csv]

Value	Volume.pix.	Volume.unit.	Surface.pix.	Surface.unit.	Channel	Frame
1	33	0.13756	78	2.09629	1	1
2	52	0.21675	98	2.58626	1	1
3	18034	75.17207	9036	220.85645	1	1
4	9	0.03752	32	0.86952	1	1
5	43940	183.15742	14252	314.21529	1	1
6	18	0.07503	52	1.3595	1	1
7	20	0.08337	54	1.42275	1	1
8	24	0.10004	58	1.54927	1	1
9	573	2.38847	578	15.17276	1	1
10	41	0.1709	84	2.2005	1	1
11	31537	131.45734	11016	255.67319	1	1
12	1	0.00417	6	0.16125	1	1
13	86	0.35848	140	3.8006	1	1
14	267	1.11295	314	8.22024	1	1
15	2	0.00834	10	0.25925	1	1
16	35	0.14589	78	2.06777	1	1
17	34770	144.93362	9474	221.58988	1	1
18	26110	108.83569	10488	241.5685	1	1
19	113	0.47102	172	4.49899	1	1
20	13	0.05419	38	0.97373	1	1
21	12	0.05002	38	1.08782	1	1
22	25	0.10421	58	1.60632	1	1
23	54	0.22509	104	2.77604	1	1
24	38691	161.27774	10634	239.25549	1	1
25	11245	46.87313	6154	154.23016	1	1
26	1843	7.68227	1350	36.68123	1	1
27	247	1.02958	322	8.78701	1	1
28	5031	20.97098	3768	96.7889	1	1
29	37811	157.60959	10236	232.97046	1	1
30	55	0.22926	106	2.8393	1	1
31	147	0.61275	208	5.46651	1	1
32	77	0.32096	138	3.76586	1	1
33	37495	156.29239	10924	244.83417	1	1
34	23847	99.40271	12280	309.22898	1	1
35	39	0.16257	84	2.22902	1	1
36	2114	8.8119	1456	38.40816	1	1
37	101	0.421	168	4.37247	1	1
38	34475	143.70396	10434	234.24167	1	1
39	41	0.1709	84	2.22902	1	1
40	65415	272.67279	14988	336.6387	1	1
41	4665	19.44537	3304	83.73872	1	1
42	18	0.07503	56	1.48601	1	1
43	18	0.07503	50	1.32476	1	1
44	6870	28.63658	4542	112.7703	1	1
45	43	0.17924	90	2.44732	1	1
46	17149	71.48308	10628	258.88856	1	1
47	24	0.10004	60	1.61253	1	1
48	3906	16.28159	1998	49.27632	1	1
49	1338	5.57726	1206	31.04279	1	1
50	356	1.48393	416	10.93301	1	1
51	43155	179.88526	13548	309.48943	1	1
52	199	0.8295	270	7.1423	1	1
53	444	1.85075	486	13.80306	1	1
54	91935	383.21751	26706	555.18966	1	1
55	7	0.02918	26	0.67975	1	1
56	9	0.03752	28	0.74301	1	1
57	278	1.1588	380	9.9655	1	1
58	37	0.15423	82	2.19428	1	1
59	7	0.02918	26	0.67975	1	1
60	17	0.07086	52	1.3595	1	1
61	20780	86.61837	6512	154.77206	1	1
62	16140	67.27721	7260	172.61218	1	1
63	17110	71.32052	7206	170.30524	1	1
64	329	1.37139	358	9.5834	1	1
65	97	0.40433	158	4.22731	1	1
66	1411	5.88155	1224	31.4695	1	1
67	43	0.17924	92	2.45353	1	1
68	888	3.7015	732	19.5873	1	1
69	1104	4.60186	996	26.93913	1	1
70	657	2.73861	610	16.44159	1	1
71	1985	8.27418	1388	35.7725	1	1
72	141	0.58774	228	6.09909	1	1
73	81	0.33764	136	3.53147	1	1
74	553	2.3051	624	16.1143	1	1
75	176	0.73363	232	6.22561	1	1
76	127	0.52938	182	4.8438	1	1
77	91	0.37932	162	4.21122	1	1
78	120	0.5002	182	4.75824	1	1
79	80	0.33347	138	3.6803	1	1
80	2	0.00834	10	0.25925	1	1
81	384	1.60065	380	9.79436	1	1
82	9	0.03752	30	0.83479	1	1
83	2	0.00834	10	0.28777	1	1
84	190	0.79199	244	6.54811	1	1
85	7	0.02918	28	0.74301	1	1
86	50821	211.83985	12482	281.47715	1	1
87	138124	575.74955	28690	621.16493	1	1
88	1718	7.16123	1280	32.01429	1	1
89	65	0.27094	124	3.35158	1	1
90	146	0.60858	202	5.33378	1	1
91	7	0.02918	24	0.64501	1	1
92	41	0.1709	86	2.23523	1	1
93	70	0.29178	126	3.35779	1	1
94	97	0.40433	168	4.48656	1	1
95	48	0.20008	94	2.51679	1	1
96	12	0.05002	42	1.07173	1	1
97	35	0.14589	76	2.03303	1	1
98	37	0.15423	82	2.16576	1	1
99	113	0.47102	170	4.63539	1	1
100	17922	74.70522	10030	239.34683	1	1
101	70	0.29178	122	3.34536	1	1
102	17	0.07086	44	1.16351	1	1
103	55	0.22926	114	2.97824	1	1
104	33	0.13756	84	2.28606	1	1
105	785	3.27216	760	19.38907	1	1
106	138	0.57523	190	5.12536	1	1
107	45	0.18758	96	2.523	1	1
108	13	0.05419	40	1.03699	1	1
109	112	0.46686	192	5.07453	1	1
110	22889	95.40943	8046	184.01029	1	1
111	18	0.07503	56	1.45749	1	1
112	17	0.07086	48	1.2615	1	1
113	589	2.45516	628	15.92707	1	1
114	50	0.20842	100	2.70656	1	1
115	2591	10.8002	1960	48.15997	1	1
116	1095	4.56435	818	21.53731	1	1
117	5	0.02084	20	0.5185	1	1
118	590	2.45933	590	14.83925	1	1
119	468	1.95079	532	13.60373	1	1
120	22	0.0917	56	1.48601	1	1
