# Supplementary material for: A Yap-dependent mechanoregulatory program sustains cell migration for embryo axis assembly
Source: Nat Commun. 2023 May 16;14:2804. doi: 10.1038/s41467-023-38482-w (PMC10188487; doi:10.1038/s41467-023-38482-w)
Supplement: Supplementary file 13 — Source Data [file 41467_2023_38482_MOESM13_ESM.zip › Source Data/Fig7_S6F-G/Fig7D_S6F-G/dmso5_l_shape.csv]

Value	Compactness	Sphericity	Elongatio	Flatness	Spareness	Channel	Frame
1	0.09778	0.4607	1.23584	2.59213	0.92101	1	1
2	0.10022	0.4645	1.23454	2.87159	0.94145	1	1
3	0.24674	0.62721	1.01	1.89597	0.98598	1	1
4	0.08785	0.44454	1.39264	2.52765	0.87737	1	1
5	0.23132	0.61387	1.20023	1.21658	0.9556	1	1
6	0.19699	0.58186	1.16248	1.91883	0.97702	1	1
7	0.14494	0.52528	1.18946	2.80621	0.97998	1	1
8	0.13764	0.51632	2.05164	2.09373	0.88044	1	1
9	0.30661	0.67431	1.41023	1.58891	1.19285	1	1
10	0.35931	0.71092	1.79666	1.2816	1.33143	1	1
11	0.12982	0.50634	1.27412	2.37706	0.95724	1	1
12	0.07535	0.42238	1.09655	2.45594	0.7703	1	1
13	0.2035	0.5882	1.25017	2.8307	1.03559	1	1
14	0.07825	0.42772	1.55518	2.09251	0.71364	1	1
15	0.30661	0.67431	1.41023	1.58891	1.19285	1	1
16	0.1231	0.49746	1.04251	2.66813	0.9352	1	1
17	0.17372	0.55797	1.53967	1.31188	0.86978	1	1
18	0.13031	0.50698	1.05586	2.52473	0.945	1	1
19	0.12662	0.50215	1.07024	2.7163	0.94069	1	1
20	0.2314	0.61394	1.18486	1.35746	0.92595	1	1
