# Supplementary material for: A Yap-dependent mechanoregulatory program sustains cell migration for embryo axis assembly
Source: Nat Commun. 2023 May 16;14:2804. doi: 10.1038/s41467-023-38482-w (PMC10188487; doi:10.1038/s41467-023-38482-w)
Supplement: Supplementary file 13 — Source Data [file 41467_2023_38482_MOESM13_ESM.zip › Source Data/Fig7_S6F-G/Fig7D_S6F-G/dmso6_f_shape.csv]

Value	Compactness	Sphericity	Elongatio	Flatness	Spareness	Channel	Frame
1	0.25433	0.63357	2.01775	1.18448	1.03304	1	1
2	0.22953	0.61228	1.09932	1.86873	0.9707	1	1
3	0.25754	0.63623	1.25783	1.35625	0.98074	1	1
4	0.12193	0.49587	1.6536	1.69229	0.88602	1	1
5	0.15685	0.5393	2.04466	1.22836	0.70605	1	1
6	0.22828	0.61116	1.68823	1.3579	0.96392	1	1
7	0.19909	0.58392	1.37166	1.82367	0.96905	1	1
8	0.10101	0.46571	1.23162	2.62791	0.57638	1	1
9	0.27916	0.65356	1.42755	1.13552	1.02348	1	1
10	0.31407	0.67974	1.20425	1.30928	1.0775	1	1
11	0.16336	0.54666	2.02096	1.47535	0.87882	1	1
12	0.25835	0.6369	1.66401	1.11981	0.90175	1	1
13	0.26016	0.63838	1.27223	1.166	0.95147	1	1
14	0.29184	0.66331	1.24232	1.3136	0.99599	1	1
15	0.39831	0.73577	1.26491	NA	NA	1	1
16	0.2644	0.64183	1.55952	1.15909	0.98876	1	1
17	0.15277	0.53458	1.33883	1.13534	0.90122	1	1
18	0.14539	0.52583	2.31015	1.18095	0.90181	1	1
19	0.20258	0.58731	1.0863	1.78277	0.92649	1	1
20	0.22434	0.60763	1.83804	1.21267	0.98054	1	1
21	0.22856	0.61141	1.08277	1.23833	0.94478	1	1
22	0.21096	0.5953	1.31858	1.19299	0.88264	1	1
23	0.28313	0.65664	1.22333	1.14434	0.98325	1	1
24	0.2387	0.62032	1.11436	1.29684	0.98663	1	1
25	0.03596	0.33008	1.57503	1.36396	0.4214	1	1
26	0.22174	0.60527	1.69175	1.17007	0.96869	1	1
27	0.25959	0.63792	1.47126	1.44295	0.99536	1	1
28	0.18576	0.57058	1.48773	1.70852	0.84655	1	1
29	0.45113	0.76695	NA	NA	NA	1	1
30	0.19697	0.58184	1.64355	1.60866	0.89449	1	1
31	0.25642	0.63531	1.55255	1.06209	0.9997	1	1
32	0.1393	0.51838	1.4475	1.71151	0.91312	1	1
33	0.28027	0.65443	1.71026	1.37664	0.98002	1	1
34	0.27463	0.65	1.20991	1.01507	0.98074	1	1
35	0.17274	0.55693	1.30442	1.5146	0.92853	1	1
36	0.10814	0.47643	1.36377	1.16299	0.81363	1	1
37	0.2009	0.58568	1.79149	1.18089	0.98382	1	1
38	0.15915	0.54192	1.53516	1.30603	0.77087	1	1
39	0.2583	0.63686	1.28399	1.32524	0.98633	1	1
40	0.09447	0.45545	1.31702	1.7788	0.81546	1	1
41	0.10898	0.47766	1.72496	1.25827	0.59919	1	1
42	0.28399	0.65731	1.49381	1.18275	1.00828	1	1
43	0.41771	0.74752	1.46836	1.31092	1.23281	1	1
44	0.23556	0.61759	2.21883	1.22022	1.02033	1	1
45	0.45113	0.76695	NA	NA	NA	1	1
46	0.14671	0.52742	2.21795	1.31835	0.7496	1	1
47	0.45113	0.76695	NA	NA	NA	1	1
48	0.12644	0.50192	1.15605	1.38131	0.87509	1	1
49	0.26894	0.64548	1.30741	1.48672	1.00305	1	1
50	0.0528	0.37515	1.51635	1.40471	0.58256	1	1
51	0.32183	0.68529	1.27276	1.56032	1.00688	1	1
52	0.32832	0.68987	1.12318	1.70201	1.02309	1	1
53	0.34084	0.69853	1.7666	1.09819	1.02138	1	1
54	0.19994	0.58475	1.34295	1.12507	0.81738	1	1
55	0.21679	0.60073	1.07562	1.9108	0.95992	1	1
56	0.10607	0.47337	1.04365	2.04294	0.80061	1	1
57	0.3378	0.69644	2.74678	1.08853	1.23281	1	1
58	0.36056	0.71174	1.3008	1.2638	1.08295	1	1
59	0.25123	0.63099	1.10974	1.40806	0.9899	1	1
60	0.08581	0.44107	1.46751	1.9503	0.53803	1	1
61	0.25827	0.63683	1.62062	1.05531	1.00025	1	1
62	0.19748	0.58234	1.54574	1.27855	0.84738	1	1
63	0.19862	0.58346	1.09456	1.82518	0.94764	1	1
64	0.08095	0.43258	2.19636	1.38537	0.5964	1	1
65	0.18681	0.57166	1.34706	1.54274	0.89211	1	1
66	0.30014	0.66953	1.80925	1.61666	1.33455	1	1
67	0.25233	0.63191	1.77873	1.05404	0.99037	1	1
68	0.46866	0.77676	NA	NA	NA	1	1
69	0.24809	0.62835	1.76601	1.11252	0.97807	1	1
70	0.28623	0.65903	1.47512	1.07613	1.04182	1	1
71	0.29508	0.66575	1.05395	1.28478	0.98986	1	1
72	0.1878	0.57266	1.34631	2.01327	0.89238	1	1
73	0.2053	0.58993	1.20805	1.811	0.92417	1	1
74	0.15872	0.54143	1.29752	1.42323	0.9328	1	1
75	0.11347	0.48413	1.18364	1.63724	0.88993	1	1
76	0.17319	0.55741	1.94902	1.22793	0.83109	1	1
77	0.26081	0.63892	1.30807	1.12374	1.02361	1	1
78	0.31769	0.68234	1.47195	1.08093	1.00803	1	1
79	0.25383	0.63316	1.70461	1.2395	1.00442	1	1
80	0.24506	0.62578	1.3732	1.31095	0.96571	1	1
81	0.34729	0.70291	1.8211	NA	NA	1	1
82	0.26362	0.6412	1.50614	1.28126	1.03132	1	1
83	0.39974	0.73665	1.19278	1.5992	1.22303	1	1
84	0.19792	0.58277	1.82524	1.50455	0.89325	1	1
85	0.29181	0.66328	1.67853	1.02327	1.00743	1	1
86	0.19491	0.5798	1.26058	1.38545	0.89388	1	1
87	0.38791	0.72931	1.73205	NA	NA	1	1
88	0.25388	0.6332	1.13726	1.51392	1.02238	1	1
89	0.33809	0.69664	1.67729	1.20203	1.06307	1	1
90	0.10177	0.46688	1.25013	2.31475	0.64937	1	1
91	0.21697	0.6009	1.67191	1.52427	0.98389	1	1
92	0.09204	0.4515	1.73123	1.29286	0.68884	1	1
93	0.20622	0.5908	1.982	1.07325	0.90235	1	1
94	0.29198	0.66341	1.35216	1.13807	1.03183	1	1
95	0.23272	0.6151	1.96838	1.02712	0.99403	1	1
96	0.30657	0.67429	1.27167	1.45829	1.10414	1	1
97	0.32984	0.69093	NA	NA	NA	1	1
98	0.30308	0.67172	1.607	1.10373	1.02044	1	1
99	0.26465	0.64204	1.35374	1.27115	0.99616	1	1
100	0.1008	0.46539	1.39365	1.91822	0.8998	1	1
101	0.2249	0.60813	1.62386	1.28669	0.97678	1	1
102	0.26886	0.64542	1.52274	1.18655	1.00066	1	1
103	0.22692	0.60995	1.64987	1.14575	0.95236	1	1
104	0.13442	0.51226	1.5684	1.32796	0.90955	1	1
105	0.16821	0.55202	1.36647	2.07184	0.97062	1	1
106	0.19775	0.5826	2.07328	1.5452	0.94933	1	1
107	0.07921	0.42947	1.72877	1.63803	0.74063	1	1
108	0.14806	0.52903	1.21042	1.09688	0.81017	1	1
109	0.09278	0.45271	2.15182	1.67329	0.56282	1	1
110	0.05742	0.3858	1.24553	1.42703	0.70088	1	1
111	0.46866	0.77676	NA	NA	NA	1	1
112	0.18321	0.56796	1.15575	1.23365	0.94248	1	1
113	0.32762	0.68938	1.48852	1.25712	1.00425	1	1
114	0.30323	0.67183	2.48368	1.2401	1.16411	1	1
115	0.52205	0.8052	1	NA	NA	1	1
116	0.1787	0.56326	2.35082	1.40892	0.8881	1	1
117	0.26755	0.64437	1.30425	1.31568	0.98139	1	1
118	0.12332	0.49775	2.77583	1.26148	0.94015	1	1
119	0.05598	0.38255	1.13868	2.26342	0.56109	1	1
120	0.23475	0.61688	1.4504	1.66842	1.03578	1	1
121	0.2227	0.60614	1.69875	1.16331	0.97531	1	1
122	0.28416	0.65744	1.05283	1.15379	0.99121	1	1
123	0.12977	0.50628	1.25568	3.44278	0.92184	1	1
124	0.25463	0.63382	1.61117	1.0798	0.97292	1	1
125	0.2173	0.6012	1.22095	1.49485	0.94499	1	1
126	0.20855	0.59302	1.12799	2.07722	0.94645	1	1
127	0.46866	0.77676	NA	NA	NA	1	1
128	0.10584	0.47302	2.18608	1.33328	0.55276	1	1
129	0.08893	0.44635	1.69458	1.11144	0.74361	1	1
130	0.19474	0.57963	1.35007	1.55692	0.9014	1	1
131	0.26695	0.64389	1.25523	1.13729	0.96981	1	1
132	0.2253	0.60849	1.26988	1.79982	0.97141	1	1
133	0.23392	0.61615	1.34416	1.83173	1.10599	1	1
134	0.16962	0.55356	1.41621	1.65501	0.94931	1	1
135	0.27489	0.65021	1.51594	1.16166	0.99722	1	1
136	0.24952	0.62956	1.16665	1.6541	1.08966	1	1
137	0.24395	0.62484	1.69469	1.25828	0.99843	1	1
138	0.18082	0.56548	2.6929	1.05444	0.96296	1	1
139	0.20972	0.59413	1.94952	1.17264	0.9873	1	1
140	0.28407	0.65737	1.35041	1.05456	0.99912	1	1
141	0.30808	0.67539	2.3026	NA	NA	1	1
142	0.24779	0.6281	1.76161	1.16747	0.97405	1	1
143	0.04259	0.34923	1.60603	1.47968	0.35254	1	1
144	0.10288	0.46857	1.5513	1.48012	0.59449	1	1
145	0.17006	0.55403	2.21121	1.62271	0.98097	1	1
146	0.1292	0.50554	1.12912	1.1057	0.85081	1	1
147	0.10052	0.46497	1.97816	1.16631	0.74372	1	1
148	0.23475	0.61688	1.56978	1.04699	1.03578	1	1
149	0.11296	0.48341	1.27955	1.58401	0.87178	1	1
150	0.27507	0.65035	1.631	1.01638	1.00871	1	1
151	0.32984	0.69093	NA	NA	NA	1	1
152	0.19946	0.58427	1.75971	1.85474	0.93454	1	1
153	0.21148	0.59579	1.16593	1.92555	0.88814	1	1
154	0.19535	0.58024	1.84022	NA	NA	1	1
155	0.24934	0.62941	1.46329	1.35217	0.98812	1	1
156	0.26173	0.63966	1.37016	1.41623	1.01805	1	1
157	0.21508	0.59914	1.63983	1.49492	0.85624	1	1
158	0.2224	0.60587	1.33905	1.20124	0.98169	1	1
159	0.26219	0.64004	1.41085	1.55663	0.9295	1	1
160	0.21427	0.5984	1.7039	1.3544	1.01351	1	1
161	0.13665	0.51507	2.49668	1.49601	0.75742	1	1
162	0.14874	0.52984	2.22684	2.01783	0.90879	1	1
163	0.0433	0.35115	1.2565	1.56695	0.70098	1	1
164	0.26508	0.64238	1.32197	1.26953	0.99049	1	1
165	0.28977	0.66173	1.28128	1.03282	0.99743	1	1
166	0.27317	0.64885	1.33404	1.36119	1.02576	1	1
167	0.17063	0.55464	1.8682	1.74447	0.97495	1	1
168	0.33036	0.6913	1.43209	1.46772	1.11919	1	1
169	0.46866	0.77676	NA	NA	NA	1	1
170	0.16202	0.54516	3.59871	1.46059	0.85234	1	1
171	0.14615	0.52674	1.66308	1.47395	0.91075	1	1
172	0.46866	0.77676	NA	NA	NA	1	1
173	0.2084	0.59288	1.62481	1.78348	0.9304	1	1
174	0.266	0.64312	1.56501	1.45673	0.98996	1	1
175	0.03553	0.32876	1.51829	1.12284	0.59804	1	1
176	0.46866	0.77676	NA	NA	NA	1	1
177	0.1458	0.52632	1.66335	1.16914	0.87319	1	1
178	0.28783	0.66026	1.68895	1.05298	0.99651	1	1
179	0.11227	0.48242	1.54245	1.69022	0.6728	1	1
180	0.15967	0.54251	1.02912	2.08974	0.92814	1	1
181	0.19644	0.58132	1.58686	1.27399	0.89127	1	1
182	0.13946	0.51858	1.65105	1.39918	0.73233	1	1
183	0.12041	0.49381	1.51492	1.75976	0.93608	1	1
184	0.22088	0.60449	1.27248	1.82305	0.98043	1	1
185	0.15021	0.53157	1.06365	1.42412	0.86937	1	1
186	0.27772	0.65244	2.52298	NA	NA	1	1
187	0.15998	0.54286	1.83663	1.61823	0.85541	1	1
188	0.26884	0.6454	1.72734	1.18723	1.00877	1	1
189	0.22976	0.61248	1.51716	1.06657	0.95974	1	1
190	0.17022	0.5542	1.29339	1.47037	0.93803	1	1
191	0.26639	0.64344	1.2541	1.32985	0.99059	1	1
192	0.12525	0.50033	2.14888	1.11868	0.78207	1	1
193	0.46866	0.77676	NA	NA	NA	1	1
194	0.28624	0.65903	1.82433	1.13233	1.04657	1	1
195	0.10324	0.46913	1.60453	1.11155	0.69	1	1
196	0.15116	0.5327	1.19399	3.41699	0.93766	1	1
197	0.09537	0.45688	1.26187	2.4018	0.66519	1	1
198	0.13985	0.51906	1.87672	1.1843	0.81555	1	1
199	0.15554	0.53779	1.7191	1.42187	0.80406	1	1
200	0.32984	0.69093	NA	NA	NA	1	1
201	0.21169	0.59598	1.0618	1.3521	0.96898	1	1
202	0.18292	0.56766	1.8643	1.38262	0.81974	1	1
203	0.2161	0.60009	1.26519	2.02778	1.00312	1	1
204	0.23461	0.61676	1.18214	1.14223	0.97708	1	1
205	0.09465	0.45573	1.27825	1.54326	0.68197	1	1
206	0.23833	0.62	1.21962	1.30684	0.89033	1	1
207	0.10003	0.4642	2.35744	1.41517	0.75135	1	1
208	0.17294	0.55714	1.35734	1.43968	0.94179	1	1
209	0.23208	0.61453	1.71531	1.36348	1.01124	1	1
210	0.19062	0.57552	1.35637	1.12566	0.84694	1	1
211	0.27721	0.65203	1.38406	1.04017	0.99918	1	1
212	0.12805	0.50403	1.78953	1.29555	0.88364	1	1
213	0.2329	0.61526	1.34398	1.21046	0.8846	1	1
214	0.16646	0.5501	1.27889	2.10816	0.96705	1	1
215	0.243	0.62403	1.15547	1.97506	0.9913	1	1
216	0.19186	0.57676	2.8538	1.07123	1.03837	1	1
217	0.18218	0.5669	1.11705	1.17205	0.93266	1	1
218	0.25979	0.63808	1.34184	1.2105	0.91914	1	1
219	0.13957	0.51872	1.6761	1.4441	0.77066	1	1
220	0.30893	0.67601	1.2371	1.25289	0.97338	1	1
221	0.15514	0.53732	1.35937	1.66591	0.91943	1	1
222	0.25958	0.63791	1.42848	1.64276	0.978	1	1
223	0.1889	0.57378	1.12833	1.81417	0.89497	1	1
224	0.22854	0.6114	1.13596	1.32165	0.98072	1	1
225	0.19428	0.57917	1.63092	1.36036	0.93319	1	1
226	0.24794	0.62823	2.27923	1.09049	0.99424	1	1
227	0.26744	0.64428	1.59635	1.06115	0.9985	1	1
228	0.19122	0.57611	1.49072	1.25782	0.82397	1	1
229	0.19543	0.58032	2.68406	1.2464	0.99286	1	1
230	0.10121	0.46602	3.38571	1.27318	0.57751	1	1
231	0.31938	0.68355	1.8211	1.07872	1.04239	1	1
232	0.18246	0.56719	1.90222	1.40807	0.83991	1	1
233	0.23617	0.61813	1.30371	2.36722	1.13231	1	1
234	0.27377	0.64933	1.66777	1.20349	1.04362	1	1
235	0.14794	0.52889	1.56022	1.37704	0.80438	1	1
236	0.0753	0.42228	1.48703	2.2405	0.78243	1	1
237	0.16629	0.54991	1.35523	1.56194	0.8817	1	1
238	0.25855	0.63706	1.45141	1.24467	0.99294	1	1
239	0.30014	0.66953	1.80925	1.61666	1.33455	1	1
240	0.27772	0.65244	1.93806	1.58707	1.36658	1	1
241	0.31762	0.68229	1.63099	1.24497	1.01115	1	1
242	0.14659	0.52728	1.12246	1.49497	0.87832	1	1
243	0.37493	0.72108	1.17552	1.73205	1.23281	1	1
244	0.45113	0.76695	NA	NA	NA	1	1
245	0.32984	0.69093	NA	NA	NA	1	1
246	0.26905	0.64557	1.35909	1.11208	0.92429	1	1
247	0.22121	0.60478	3.39326	1.28091	1.23281	1	1
248	0.23786	0.6196	4.39107	NA	NA	1	1
249	0.27606	0.65113	1.71756	1.27779	1.01765	1	1
250	0.26787	0.64462	1.25238	1.03823	0.99175	1	1
251	0.12243	0.49654	3.3676	1.3448	0.63302	1	1
252	0.22481	0.60805	1.39674	1.41612	0.96593	1	1
253	0.28984	0.66179	1.47934	1.29969	1.05941	1	1
254	0.15429	0.53635	1.41293	1.66765	0.94441	1	1
255	0.32984	0.69093	NA	NA	NA	1	1
256	0.21005	0.59444	1.302	1.71548	0.79735	1	1
257	0.27365	0.64923	1.37198	1.0472	0.93162	1	1
258	0.28948	0.66152	1.45503	1.36368	0.99024	1	1
259	0.18739	0.57225	2.49881	1.30346	0.973	1	1
260	0.29904	0.66872	1.0334	1.1875	1.11581	1	1
261	0.1737	0.55795	2.32962	1.94785	0.90308	1	1
262	0.20406	0.58874	1.24114	1.66849	0.94477	1	1
263	0.27497	0.65027	1.34906	1.19045	1.00638	1	1
264	0.31614	0.68123	2.43545	NA	NA	1	1
265	0.09935	0.46316	1.21751	1.66798	0.75259	1	1
266	0.52205	0.8052	1	NA	NA	1	1
267	0.19028	0.57517	1.08952	1.2031	0.96008	1	1
268	0.17684	0.5613	1.51421	1.88984	0.96722	1	1
269	0.09317	0.45334	1.73938	1.27958	0.64176	1	1
270	0.1377	0.51639	1.68472	1.19713	0.66954	1	1
271	0.15684	0.53929	1.8461	1.2018	0.78632	1	1
272	0.25119	0.63096	1.88613	1.11813	0.96982	1	1
273	0.31737	0.68211	1.53798	1.30314	1.01506	1	1
274	0.46866	0.77676	NA	NA	NA	1	1
275	0.22564	0.6088	1.15988	1.89467	0.9976	1	1
276	0.17141	0.55549	1.73598	1.36438	0.85525	1	1
277	0.09186	0.45121	1.65453	1.50621	0.54646	1	1
278	0.29628	0.66665	1.49886	1.16979	1.00899	1	1
279	0.22425	0.60754	1.06365	1.57549	0.95943	1	1
280	0.11399	0.48487	1.39605	1.8924	0.84788	1	1
281	0.1343	0.51211	1.36852	1.83761	0.89676	1	1
282	0.22526	0.60845	1.39483	1.4829	0.98905	1	1
283	0.24679	0.62725	1.10498	1.24103	0.98655	1	1
284	0.21856	0.60236	1.13722	1.36963	0.97615	1	1
285	0.25145	0.63118	2.06509	1.1996	0.98466	1	1
286	0.22997	0.61267	1.19771	1.73399	0.98006	1	1
287	0.34178	0.69917	1.27952	1.1978	1.10204	1	1
288	0.19342	0.57832	2.02176	1.1008	0.93018	1	1
289	0.32984	0.69093	NA	NA	NA	1	1
290	0.11383	0.48464	1.49891	1.32408	0.76395	1	1
291	0.32984	0.69093	NA	NA	NA	1	1
292	0.25168	0.63137	1.23607	1.62186	1.00269	1	1
293	0.25357	0.63294	1.37384	1.45455	0.99072	1	1
294	0.19072	0.57561	1.3754	1.47057	0.96602	1	1
295	0.13125	0.5082	1.11014	1.82565	0.88902	1	1
296	0.0853	0.44019	1.33029	2.85438	0.44275	1	1
297	0.24293	0.62397	1.47458	1.19334	0.95992	1	1
298	0.15168	0.5333	1.41086	2.02024	0.96	1	1
299	0.1286	0.50476	1.34318	1.78025	0.67948	1	1
300	0.23153	0.61405	1.97309	NA	NA	1	1
301	0.05012	0.36869	2.29381	1.71606	0.56286	1	1
302	0.11636	0.48821	1.07743	2.03653	0.79754	1	1
303	0.35244	0.70637	1.79787	1.10377	1.33455	1	1
304	0.46866	0.77676	NA	NA	NA	1	1
305	0.21244	0.59668	1.67631	1.24878	0.92117	1	1
306	0.08787	0.44458	1.33358	1.54373	0.70992	1	1
