# Supplementary material for: A Yap-dependent mechanoregulatory program sustains cell migration for embryo axis assembly
Source: Nat Commun. 2023 May 16;14:2804. doi: 10.1038/s41467-023-38482-w (PMC10188487; doi:10.1038/s41467-023-38482-w)
Supplement: Supplementary file 13 — Source Data [file 41467_2023_38482_MOESM13_ESM.zip › Source Data/Fig7_S6F-G/Fig7D_S6F-G/ro2_l_vs.csv]

Value	Volume.pix.	Volume.unit.	Surface.pix.	Surface.unit.	Channel	Frame
1	385	1.60482	420	10.97397	1	1
2	1444	6.0191	1084	27.86856	1	1
3	174442	727.13579	57774	1279.60597	1	1
4	39407	164.26228	16052	340.11579	1	1
5	7150	29.80372	5276	133.84696	1	1
6	3129	13.04278	1872	47.80098	1	1
7	10	0.04168	34	0.90426	1	1
8	40384	168.33476	10760	251.82591	1	1
9	4	0.01667	16	0.44902	1	1
10	2978	12.41335	2078	54.40216	1	1
11	35	0.14589	74	1.99829	1	1
12	30597	127.53909	9820	230.67963	1	1
13	19150	79.82395	8046	185.46491	1	1
14	43849	182.7781	11074	257.53621	1	1
15	95	0.39599	162	4.26826	1	1
16	77	0.32096	136	3.55999	1	1
17	9231	38.47806	7012	174.83643	1	1
18	21	0.08754	54	1.42275	1	1
19	91	0.37932	148	3.99659	1	1
20	181	0.75447	236	6.03838	1	1
21	686	2.85949	718	19.0304	1	1
22	518	2.15921	648	17.21567	1	1
23	81	0.33764	136	3.64556	1	1
24	8	0.03335	30	0.77774	1	1
25	52	0.21675	98	2.67183	1	1
26	430	1.79239	512	13.1708	1	1
27	19857	82.77098	6258	151.81518	1	1
28	21239	88.53164	8346	173.87585	1	1
29	21064	87.80218	8472	203.07464	1	1
30	25446	106.0679	9474	224.69878	1	1
31	4	0.01667	16	0.39198	1	1
32	6	0.02501	22	0.58175	1	1
33	715	2.98037	620	15.67404	1	1
34	17	0.07086	44	1.19203	1	1
35	20114	83.84225	8002	186.95396	1	1
36	26	0.10838	62	1.64727	1	1
37	42	0.17507	86	2.26376	1	1
38	57	0.2376	112	2.80089	1	1
39	166	0.69195	224	5.94405	1	1
40	14	0.05836	40	1.09403	1	1
41	16	0.06669	46	1.25529	1	1
42	50	0.20842	98	2.58626	1	1
43	1	0.00417	6	0.16125	1	1
44	39	0.16257	88	2.32701	1	1
45	38494	160.45657	10772	250.46562	1	1
46	1	0.00417	6	0.16125	1	1
47	391	1.62983	440	11.69211	1	1
48	1983	8.26584	1606	42.01165	1	1
49	2185	9.10785	1764	43.32972	1	1
50	333	1.38806	496	12.63621	1	1
51	28922	120.5571	9674	230.93905	1	1
52	23790	99.16511	13366	339.07177	1	1
53	22095	92.09975	6784	162.74771	1	1
54	13830	57.64832	4848	120.7375	1	1
55	12	0.05002	36	0.96752	1	1
56	673	2.8053	906	22.80901	1	1
57	17371	72.40846	5674	141.75775	1	1
58	15	0.06253	44	1.19203	1	1
59	240	1.0004	304	7.98951	1	1
60	194	0.80866	254	6.43657	1	1
61	20869	86.98935	6676	158.33348	1	1
62	10	0.04168	30	0.83479	1	1
63	15563	64.87207	4922	122.27944	1	1
64	7	0.02918	24	0.64501	1	1
65	15	0.06253	42	1.18581	1	1
66	5	0.02084	20	0.54702	1	1
67	152	0.63359	256	6.61392	1	1
68	4	0.01667	18	0.51228	1	1
69	2	0.00834	10	0.28777	1	1
70	28	0.11671	70	1.9003	1	1
71	10	0.04168	32	0.841	1	1
72	28	0.11671	68	1.86556	1	1
73	37793	157.53455	11260	264.61716	1	1
74	8001	33.35099	4618	115.54491	1	1
75	26	0.10838	60	1.64105	1	1
76	42	0.17507	84	2.17198	1	1
77	44544	185.6751	11580	265.52587	1	1
78	51	0.21259	96	2.63709	1	1
79	7	0.02918	30	0.80626	1	1
80	65	0.27094	118	3.10476	1	1
81	11879	49.51586	6072	147.50086	1	1
82	3473	14.47669	1768	44.54007	1	1
83	14	0.05836	42	1.10025	1	1
84	104	0.43351	210	5.61533	1	1
85	13210	55.06394	7822	201.62547	1	1
86	7	0.02918	26	0.73679	1	1
87	174	0.72529	272	7.09147	1	1
