# Supplementary material for: A Yap-dependent mechanoregulatory program sustains cell migration for embryo axis assembly
Source: Nat Commun. 2023 May 16;14:2804. doi: 10.1038/s41467-023-38482-w (PMC10188487; doi:10.1038/s41467-023-38482-w)
Supplement: Supplementary file 13 — Source Data [file 41467_2023_38482_MOESM13_ESM.zip › Source Data/Fig7_S6F-G/Fig7D_S6F-G/ro3_l_vs.csv]

Value	Volume.pix.	Volume.unit.	Surface.pix.	Surface.unit.	Channel	Frame
1	194	0.80866	254	6.83588	1	1
2	36392	151.69469	17596	440.4621	1	1
3	243	1.01291	284	7.75624	1	1
4	773	3.22214	664	16.98016	1	1
5	37	0.15423	82	2.22281	1	1
6	608	2.53436	676	17.95867	1	1
7	726	3.02622	744	20.28059	1	1
8	11	0.04585	34	0.93278	1	1
9	578	2.40931	564	15.12926	1	1
10	400	1.66734	526	14.15553	1	1
11	1029	4.28923	818	21.10948	1	1
12	460	1.91744	524	14.20635	1	1
13	25810	107.58518	10026	233.31624	1	1
14	189	0.78782	254	6.97849	1	1
15	188	0.78365	260	7.19679	1	1
16	59382	247.52512	21298	544.77541	1	1
17	34255	142.78692	10270	242.20317	1	1
18	32831	136.85119	9672	223.80232	1	1
19	13	0.05419	40	1.06551	1	1
20	249	1.03792	292	7.95223	1	1
21	5175	21.57123	2522	65.07991	1	1
22	745	3.10542	650	17.05075	1	1
23	18	0.07503	54	1.4798	1	1
24	97	0.40433	158	4.31288	1	1
25	5	0.02084	22	0.61028	1	1
26	210	0.87535	290	8.25975	1	1
27	52105	217.19202	13124	301.64047	1	1
28	299	1.24634	356	9.12083	1	1
29	423	1.76321	412	11.03467	1	1
30	565	2.35512	506	13.15215	1	1
31	280	1.16714	340	9.15668	1	1
32	35	0.14589	84	2.14345	1	1
33	22564	94.05471	9266	214.12682	1	1
34	123	0.51271	180	4.83759	1	1
35	398	1.659	406	10.73081	1	1
36	72	0.30012	134	3.66787	1	1
37	765	3.18879	774	20.3738	1	1
38	752	3.1346	690	18.74375	1	1
39	149	0.62108	212	5.79268	1	1
40	45	0.18758	90	2.30471	1	1
41	21733	90.59081	9662	230.87324	1	1
42	14493	60.41194	5702	136.53964	1	1
43	457	1.90494	450	11.83727	1	1
44	2405	10.02489	1690	42.61492	1	1
45	438	1.82574	596	15.68504	1	1
46	2	0.00834	12	0.32251	1	1
47	28644	119.3983	10118	237.42405	1	1
48	109	0.45435	168	4.42952	1	1
49	184	0.76698	264	7.03809	1	1
50	1	0.00417	6	0.16125	1	1
51	331	1.37972	418	11.11036	1	1
52	22320	93.03763	7848	187.04591	1	1
53	18	0.07503	52	1.44506	1	1
54	67	0.27928	124	3.46566	1	1
55	14038	58.51534	7496	194.76553	1	1
56	14	0.05836	46	1.28381	1	1
57	405	1.68818	406	10.8449	1	1
58	6	0.02501	24	0.67353	1	1
59	45	0.18758	90	2.41879	1	1
60	12	0.05002	36	0.939	1	1
61	27648	115.24662	8856	207.11997	1	1
62	40730	169.77701	13142	318.98077	1	1
63	15	0.06253	44	1.22055	1	1
64	20247	84.39664	7898	189.51155	1	1
65	20833	86.83929	9854	235.89073	1	1
66	64	0.26677	122	3.31684	1	1
67	2	0.00834	12	0.32251	1	1
68	12	0.05002	40	1.09403	1	1
69	36	0.15006	78	2.18185	1	1
70	1	0.00417	6	0.16125	1	1
71	4349	18.12817	3588	81.02735	1	1
72	1	0.00417	6	0.16125	1	1
73	50	0.20842	98	2.58626	1	1
74	336	1.40057	422	10.78052	1	1
75	30895	128.78126	10306	245.02462	1	1
76	66	0.27511	118	3.10476	1	1
77	95	0.39599	156	4.2211	1	1
78	23669	98.66074	9656	229.20032	1	1
79	1596	6.65269	1986	42.65043	1	1
80	165	0.68778	352	8.13865	1	1
81	50317	209.739	11816	274.75872	1	1
82	27667	115.32582	9576	226.61294	1	1
83	7	0.02918	24	0.64501	1	1
84	201	0.83784	280	7.43006	1	1
85	4	0.01667	16	0.39198	1	1
86	2133	8.8911	1492	38.77672	1	1
87	27	0.11255	64	1.73905	1	1
88	41	0.1709	88	2.38406	1	1
89	110	0.45852	172	4.52751	1	1
90	13	0.05419	40	1.06551	1	1
91	304	1.26718	356	9.40605	1	1
