# Supplementary material for: A Yap-dependent mechanoregulatory program sustains cell migration for embryo axis assembly
Source: Nat Commun. 2023 May 16;14:2804. doi: 10.1038/s41467-023-38482-w (PMC10188487; doi:10.1038/s41467-023-38482-w)
Supplement: Supplementary file 13 — Source Data [file 41467_2023_38482_MOESM13_ESM.zip › Source Data/Fig7_S6F-G/Fig7D_S6F-G/dmso6_l_vs.csv]

Value	Volume.pix.	Volume.unit.	Surface.pix.	Surface.unit.	Channel	Frame
1	55243	230.27231	13176	296.83919	1	1
2	36	0.15006	84	2.34311	1	1
3	57	0.2376	126	3.47188	1	1
4	1900	7.91987	1614	40.92415	1	1
5	308	1.28385	368	10.01378	1	1
6	162	0.67527	220	5.87458	1	1
7	2107	8.78272	2004	52.575	1	1
8	30	0.12505	68	1.86556	1	1
9	150	0.62525	206	5.46029	1	1
10	5591	23.30526	3740	91.59645	1	1
11	24	0.10004	62	1.61874	1	1
12	31626	131.82832	14098	336.41185	1	1
13	54	0.22509	110	2.90877	1	1
14	607	2.53019	682	17.1787	1	1
15	57	0.2376	108	2.67438	1	1
16	16	0.06669	44	1.19203	1	1
17	5	0.02084	22	0.61028	1	1
18	900	3.75152	884	22.79769	1	1
19	1888	7.86985	1404	34.93803	1	1
20	10	0.04168	36	0.99604	1	1
21	264	1.10045	424	11.21457	1	1
22	23016	95.93881	10212	236.54672	1	1
23	22	0.0917	56	1.48601	1	1
24	9151	38.1446	6930	167.0233	1	1
25	1199	4.99785	1228	31.8242	1	1
26	37299	155.47539	23068	566.70369	1	1
27	25554	106.51809	7866	182.88057	1	1
28	64	0.26677	122	3.28832	1	1
29	29	0.12088	66	1.74526	1	1
30	4131	17.21947	3734	93.23209	1	1
31	16	0.06669	44	1.22055	1	1
32	228	0.95038	270	7.19934	1	1
33	42802	178.41383	19218	475.99191	1	1
34	235	0.97956	392	10.14539	1	1
35	55	0.22926	102	2.71278	1	1
36	257	1.07127	310	7.83702	1	1
37	45384	189.17652	12536	279.47725	1	1
38	3	0.01251	14	0.38576	1	1
39	5	0.02084	22	0.58175	1	1
40	5975	24.90591	3632	89.03616	1	1
41	339	1.41307	404	10.78164	1	1
42	42	0.17507	86	2.3208	1	1
43	88	0.36682	150	3.83167	1	1
44	22	0.0917	58	1.57779	1	1
45	11	0.04585	36	0.99604	1	1
46	10	0.04168	34	0.90426	1	1
47	72	0.30012	128	3.47809	1	1
48	243	1.01291	296	7.765	1	1
49	126	0.52521	188	4.71984	1	1
50	40877	170.38975	13230	303.13922	1	1
51	832	3.46807	982	25.1843	1	1
52	9	0.03752	38	1.03078	1	1
53	83	0.34597	138	3.70882	1	1
54	5084	21.19191	3796	93.59586	1	1
55	5	0.02084	20	0.48997	1	1
56	18	0.07503	46	1.22677	1	1
57	47	0.19591	100	2.59248	1	1
58	13	0.05419	56	1.45749	1	1
59	788	3.28466	818	21.59435	1	1
60	146	0.60858	242	6.14259	1	1
61	24	0.10004	62	1.59022	1	1
62	137	0.57106	192	5.10305	1	1
63	516	2.15087	514	13.57632	1	1
64	51	0.21259	100	2.64952	1	1
65	17458	72.7711	6728	157.69643	1	1
66	1692	7.05285	1264	31.96457	1	1
67	422	1.75904	522	14.02901	1	1
68	1689	7.04035	1138	28.46417	1	1
69	27	0.11255	66	1.71674	1	1
70	343	1.42974	374	10.17503	1	1
71	194	0.80866	302	8.41113	1	1
72	51	0.21259	100	2.621	1	1
73	7	0.02918	26	0.67975	1	1
74	248822	1037.17786	76286	1756.74135	1	1
75	505	2.10502	584	14.70652	1	1
76	18101	75.45135	7772	184.32835	1	1
77	670	2.7928	646	16.12561	1	1
78	1	0.00417	6	0.16125	1	1
79	8485	35.36847	5630	135.60288	1	1
80	21	0.08754	54	1.36571	1	1
81	12	0.05002	40	1.03699	1	1
82	4835	20.15399	4778	98.87175	1	1
