# Supplementary material for: A Yap-dependent mechanoregulatory program sustains cell migration for embryo axis assembly
Source: Nat Commun. 2023 May 16;14:2804. doi: 10.1038/s41467-023-38482-w (PMC10188487; doi:10.1038/s41467-023-38482-w)
Supplement: Supplementary file 13 — Source Data [file 41467_2023_38482_MOESM13_ESM.zip › Source Data/Fig7_S6F-G/Fig7D_S6F-G/dmso7_l_vs.csv]

Value	Volume.pix.	Volume.unit.	Surface.pix.	Surface.unit.	Channel	Frame
1	637285	2656.42867	125882	2847.96233	1	1
2	2	0.00834	12	0.32251	1	1
3	44743	186.50461	14616	334.02824	1	1
4	106	0.44185	176	4.51142	1	1
5	352	1.46726	478	11.95279	1	1
6	181	0.75447	236	6.23804	1	1
7	36	0.15006	80	2.04546	1	1
8	2	0.00834	10	0.25925	1	1
9	21	0.08754	58	1.60632	1	1
10	6	0.02501	24	0.64501	1	1
11	60067	250.38044	15842	347.478	1	1
12	89	0.37098	148	3.99659	1	1
13	1	0.00417	6	0.16125	1	1
14	14	0.05836	44	1.16351	1	1
15	8	0.03335	30	0.77774	1	1
16	47706	198.85544	12866	287.11972	1	1
17	22	0.0917	56	1.48601	1	1
18	12	0.05002	38	1.00225	1	1
19	2	0.00834	10	0.25925	1	1
20	28183	117.47669	14972	350.96411	1	1
21	2001	8.34087	1990	50.70609	1	1
22	13	0.05419	42	1.10025	1	1
23	1	0.00417	6	0.16125	1	1
24	22	0.0917	54	1.42275	1	1
25	268434	1118.9276	52702	1132.13182	1	1
26	6	0.02501	24	0.61649	1	1
27	340	1.41724	428	10.99882	1	1
28	10096	42.08369	6518	156.58759	1	1
29	193	0.80449	260	6.79748	1	1
30	97	0.40433	168	4.37247	1	1
31	33666	140.33176	11772	263.58396	1	1
32	133	0.55439	224	5.17396	1	1
33	6	0.02501	24	0.58797	1	1
34	19	0.0792	62	1.61874	1	1
35	5	0.02084	20	0.48997	1	1
