# Supplementary material for: A Yap-dependent mechanoregulatory program sustains cell migration for embryo axis assembly
Source: Nat Commun. 2023 May 16;14:2804. doi: 10.1038/s41467-023-38482-w (PMC10188487; doi:10.1038/s41467-023-38482-w)
Supplement: Supplementary file 13 — Source Data [file 41467_2023_38482_MOESM13_ESM.zip › Source Data/Fig7_S6F-G/Fig7D_S6F-G/ro3_l_shape.csv]

Value	Compactness	Sphericity	Elongatio	Flatness	Spareness	Channel	Frame
1	0.23153	0.61405	1.72501	1.35517	0.99221	1	1
2	0.03046	0.31229	1.40106	2.43733	0.68387	1	1
3	0.24868	0.62885	1.70241	1.49793	0.9982	1	1
4	0.23984	0.62131	1.05688	1.2924	0.97138	1	1
5	0.24495	0.62569	1.8702	1.13523	1.00208	1	1
6	0.12542	0.50056	1.14982	1.50902	0.69506	1	1
7	0.12417	0.49889	1.88953	1.16064	0.67712	1	1
8	0.29297	0.66416	2.19047	1.27901	1.1414	1	1
9	0.18958	0.57446	1.46212	1.52982	0.8864	1	1
10	0.11085	0.48037	1.63101	2.08578	0.63916	1	1
11	0.2212	0.60477	1.17288	1.56857	0.92383	1	1
12	0.14503	0.52539	1.66592	2.30231	0.76012	1	1
13	0.10307	0.46886	1.10209	2.54909	0.92421	1	1
14	0.20655	0.59112	1.73839	1.53684	0.97058	1	1
15	0.18633	0.57116	2.6014	1.09564	0.95025	1	1
16	0.04286	0.34996	2.03029	1.28978	0.57269	1	1
17	0.16229	0.54546	1.03858	1.95219	0.9497	1	1
18	0.18895	0.57383	1.06055	1.90812	0.97558	1	1
19	0.27453	0.64993	1.54312	1.27519	1.06619	1	1
20	0.24228	0.62341	2.00656	1.09491	0.99139	1	1
21	0.19092	0.57582	1.92967	1.85065	0.89054	1	1
22	0.22002	0.6037	1.24788	1.15808	0.91563	1	1
23	0.19648	0.58135	2.37411	1.35797	0.98376	1	1
24	0.23047	0.61311	2.10944	1.12958	0.98645	1	1
25	0.21614	0.60013	2.57543	1.29099	1.08966	1	1
26	0.15379	0.53576	3.84517	1.08032	0.92838	1	1
27	0.19439	0.57928	1.05415	2.17246	0.97506	1	1
28	0.23154	0.61405	1.36169	1.3889	0.91016	1	1
29	0.26169	0.63963	1.71839	1.2504	0.99657	1	1
30	0.27573	0.65087	1.27632	1.30897	0.99438	1	1
31	0.20067	0.58546	1.36228	1.707	0.88682	1	1
32	0.24444	0.62526	1.27092	1.66106	1.00224	1	1
33	0.10191	0.46709	1.19311	2.48997	0.90662	1	1
34	0.26261	0.64038	1.71847	1.40298	1.00555	1	1
35	0.25191	0.63156	1.47058	1.1349	0.98824	1	1
36	0.20645	0.59102	1.97172	1.44119	0.99188	1	1
37	0.13598	0.51424	1.75943	1.63621	0.80082	1	1
38	0.16875	0.55261	1.75541	1.43256	0.83959	1	1
39	0.22445	0.60772	1.99994	1.09053	0.99564	1	1
40	0.32506	0.68757	1.30941	1.13116	1.01961	1	1
41	0.07542	0.42251	1.13223	2.60224	0.83588	1	1
42	0.16215	0.54531	1.16137	1.68107	0.93273	1	1
43	0.24743	0.6278	1.19137	1.52286	0.94227	1	1
44	0.14687	0.52761	1.76545	1.1335	0.80881	1	1
45	0.0977	0.46057	2.04343	1.54647	0.50097	1	1
46	0.23433	0.61651	NA	NA	NA	1	1
47	0.12047	0.49388	1.28667	2.03379	0.92585	1	1
48	0.26864	0.64524	1.20363	1.46308	0.96147	1	1
49	0.19083	0.57573	1.85195	1.6287	0.93248	1	1
50	0.46866	0.77676	NA	NA	NA	1	1
51	0.15698	0.53945	1.25993	1.85781	0.71175	1	1
52	0.1496	0.53085	1.33721	1.61317	0.94543	1	1
53	0.21099	0.59533	2.24185	1.22476	0.99614	1	1
54	0.21192	0.5962	2.27823	1.20049	0.99295	1	1
55	0.05241	0.37424	1.7637	1.53687	0.53699	1	1
56	0.18203	0.56673	1.37884	2.33244	0.96482	1	1
57	0.25271	0.63223	1.4551	1.37458	0.99279	1	1
58	0.23153	0.61405	1.97309	NA	NA	1	1
59	0.2812	0.65514	1.72869	1.26483	0.99573	1	1
60	0.34178	0.69917	1.23079	1.28176	1.11811	1	1
61	0.16906	0.55294	1.12351	1.83065	0.96031	1	1
62	0.10044	0.46484	2.38731	1.12762	0.76668	1	1
63	0.24316	0.62416	1.4741	2.27248	1.13157	1	1
64	0.11836	0.49098	1.2497	1.86799	0.90585	1	1
65	0.06498	0.40202	1.15857	2.7517	0.8341	1	1
66	0.22058	0.60421	2.1649	1.16635	0.96375	1	1
67	0.23433	0.61651	NA	0	NA	1	1
68	0.2161	0.60009	1.72459	1.62527	1.07918	1	1
69	0.24519	0.6259	2.36633	1.2011	1.02793	1	1
70	0.46866	0.77676	NA	NA	NA	1	1
71	0.06987	0.41187	1.49059	3.07967	0.72305	1	1
72	0.46866	0.77676	NA	NA	NA	1	1
73	0.28399	0.65731	1.37445	1.29828	1.01641	1	1
74	0.17707	0.56154	2.0175	1.36245	0.83966	1	1
75	0.12751	0.50332	1.23745	1.97266	0.93298	1	1
76	0.28601	0.65886	1.61829	1.06775	0.99852	1	1
77	0.2358	0.6178	1.76556	1.3163	0.97612	1	1
78	0.09143	0.4505	1.09814	2.45398	0.90312	1	1
79	0.06452	0.40108	2.36873	3.12902	0.64988	1	1
80	0.09924	0.46298	3.21243	1.96771	0.50939	1	1
81	0.23986	0.62133	1.03673	1.79343	0.9854	1	1
82	0.12926	0.50561	1.04452	2.14402	0.9217	1	1
83	0.35882	0.7106	1.70424	1.23799	1.29472	1	1
84	0.19355	0.57845	1.54594	1.81801	0.86068	1	1
85	0.52205	0.8052	1	NA	NA	1	1
86	0.15334	0.53524	1.26408	1.40328	0.8337	1	1
87	0.27238	0.64822	1.49155	2.31088	1.06722	1	1
88	0.24378	0.62469	1.79185	1.22658	0.99449	1	1
89	0.25621	0.63513	1.07702	2.02529	1.00938	1	1
90	0.27453	0.64993	1.94562	1.02755	1.06399	1	1
91	0.21823	0.60205	1.16166	1.76414	0.97628	1	1
