# Supplementary material for: A Yap-dependent mechanoregulatory program sustains cell migration for embryo axis assembly
Source: Nat Commun. 2023 May 16;14:2804. doi: 10.1038/s41467-023-38482-w (PMC10188487; doi:10.1038/s41467-023-38482-w)
Supplement: Supplementary file 13 — Source Data [file 41467_2023_38482_MOESM13_ESM.zip › Source Data/Fig7_S6F-G/Fig7D_S6F-G/dmso6_l_shape.csv]

Value	Compactness	Sphericity	Elongatio	Flatness	Spareness	Channel	Frame
1	0.22928	0.61206	1.25716	1.96835	0.98172	1	1
2	0.19797	0.58282	1.46117	3.0974	1.04309	1	1
3	0.15256	0.53433	1.51399	3.15091	0.85724	1	1
4	0.1035	0.46952	1.37786	1.48803	0.62617	1	1
5	0.18565	0.57047	2.4462	1.46104	0.95483	1	1
6	0.25438	0.63362	1.47135	1.27574	0.97566	1	1
7	0.06003	0.39155	1.37499	1.55813	0.40529	1	1
8	0.27239	0.64823	2.04645	1.23546	1.03706	1	1
9	0.27159	0.6476	1.60003	1.11539	1.00026	1	1
10	0.07993	0.43077	1.52435	1.82578	0.67765	1	1
11	0.26685	0.64381	1.5895	1.32101	1.04656	1	1
12	0.05162	0.37235	1.2108	2.95687	0.85762	1	1
13	0.23283	0.6152	1.20967	1.67161	0.98732	1	1
14	0.14282	0.52271	2.26558	1.21686	0.70791	1	1
15	0.33378	0.69367	1.05164	1.09812	0.97499	1	1
16	0.297	0.6672	1.75807	1.04138	1.04239	1	1
17	0.21614	0.60013	1.42344	2.47174	1.33455	1	1
18	0.13434	0.51215	2.2277	1.29082	0.65011	1	1
19	0.16424	0.54764	1.31563	1.30555	0.8204	1	1
20	0.19886	0.58369	1.85386	1.206	0.99994	1	1
21	0.0971	0.45964	2.83394	1.43575	0.48581	1	1
22	0.07865	0.42845	1.29441	2.73002	0.8835	1	1
23	0.28984	0.66179	1.47934	1.29969	1.05941	1	1
24	0.03532	0.32809	1.56429	3.21212	0.6076	1	1
25	0.08765	0.4442	1.79188	1.07831	0.64199	1	1
26	0.01502	0.24674	1.30425	4.61805	0.4769	1	1
27	0.2098	0.5942	1.22243	1.70099	0.97837	1	1
28	0.22637	0.60945	2.08	1.42927	0.99732	1	1
29	0.31088	0.67743	1.45268	1.15661	1.0266	1	1
30	0.04138	0.34589	1.12471	2.76092	0.55719	1	1
31	0.27666	0.65161	3.12363	1.17589	1.1524	1	1
32	0.27376	0.64932	1.69471	1.07413	0.99967	1	1
33	0.03338	0.32199	1.08252	3.16579	0.7268	1	1
34	0.10392	0.47015	2.49974	1.39836	0.54342	1	1
35	0.29776	0.66776	1.48372	1.19014	1.01515	1	1
36	0.26965	0.64605	1.11667	1.1815	0.97707	1	1
37	0.18542	0.57023	1.27772	2.28939	0.97696	1	1
38	0.30808	0.67539	2.3026	NA	NA	1	1
39	0.24952	0.62956	2.66737	1.33777	1.33455	1	1
40	0.09939	0.46322	1.70582	1.57494	0.75343	1	1
41	0.18019	0.56482	1.95759	1.32278	0.88123	1	1
42	0.27731	0.65211	1.83787	1.06289	1.0247	1	1
43	0.27051	0.64674	1.47537	1.38241	0.99238	1	1
44	0.24215	0.62329	2.08082	1.10194	0.99069	1	1
45	0.24062	0.62198	1.99635	1.67508	1.1414	1	1
46	0.26577	0.64294	2.21396	1.26293	1.08966	1	1
47	0.24212	0.62327	1.70954	1.35128	1.00287	1	1
48	0.24784	0.62814	1.35327	1.2271	0.98478	1	1
49	0.29672	0.66698	1.18546	1.23755	0.99182	1	1
50	0.11787	0.49031	1.21275	2.52233	0.95129	1	1
51	0.08516	0.43996	1.79857	1.39218	0.46921	1	1
52	0.14534	0.52576	1.15113	1.3899	0.79026	1	1
53	0.26536	0.6426	1.69579	1.24812	0.99403	1	1
54	0.06195	0.39568	2.09191	1.98344	0.61961	1	1
55	0.41764	0.74748	1.73205	NA	NA	1	1
56	0.34486	0.70126	1.81719	1.14996	1.05888	1	1
57	0.24913	0.62923	1.79532	1.20647	0.96719	1	1
58	0.10726	0.47514	3.14305	1.17595	0.54227	1	1
59	0.12118	0.49485	1.57817	1.92446	0.64775	1	1
60	0.18073	0.56539	1.63167	1.37227	0.85761	1	1
61	0.28147	0.65536	1.30911	1.21167	1.02538	1	1
62	0.27754	0.6523	1.63721	1.05572	0.99972	1	1
63	0.20909	0.59353	1.40816	1.65826	0.9244	1	1
64	0.2748	0.65014	1.52727	1.33983	1.00679	1	1
65	0.15272	0.53453	1.0517	2.02219	0.93371	1	1
66	0.17226	0.55641	2.44449	1.45173	0.85344	1	1
67	0.12674	0.50231	1.66839	2.06884	0.69172	1	1
68	0.24308	0.62409	1.08344	1.09034	0.92305	1	1
69	0.28314	0.65665	1.15297	1.33203	1.0277	1	1
70	0.21946	0.60319	2.48572	1.11388	0.97289	1	1
71	0.12429	0.49905	1.1015	3.38248	0.83212	1	1
72	0.28387	0.65721	1.45989	1.09526	1.01062	1	1
73	0.30657	0.67429	1.27167	1.45829	1.10414	1	1
74	0.02244	0.28206	2.22212	4.32069	0.66989	1	1
75	0.15756	0.54011	1.9298	1.63394	0.72719	1	1
76	0.1028	0.46846	1.02634	2.3652	0.91627	1	1
77	0.21037	0.59474	1.20335	1.16527	0.84797	1	1
78	0.46866	0.77676	NA	NA	NA	1	1
79	0.05674	0.38426	1.23243	2.75522	0.67746	1	1
80	0.34021	0.6981	1.4097	1.33613	1.08084	1	1
81	0.25376	0.6331	1.44746	2.04227	1.07596	1	1
82	0.04753	0.36223	1.11089	5.63741	0.78031	1	1
