# Supplementary material for: A Yap-dependent mechanoregulatory program sustains cell migration for embryo axis assembly
Source: Nat Commun. 2023 May 16;14:2804. doi: 10.1038/s41467-023-38482-w (PMC10188487; doi:10.1038/s41467-023-38482-w)
Supplement: Supplementary file 13 — Source Data [file 41467_2023_38482_MOESM13_ESM.zip › Source Data/Fig7_S6F-G/Fig7D_S6F-G/dmso5_f_shape.csv]

Value	Compactness	Sphericity	Elongatio	Flatness	Spareness	Channel	Frame
1	0.11299	0.48345	1.27365	1.50275	0.52165	1	1
2	0.30014	0.66953	1.80925	1.61666	1.33455	1	1
3	0.07089	0.41386	1.47648	1.23604	0.71324	1	1
4	0.25553	0.63457	1.75593	1.10441	0.99956	1	1
5	0.24925	0.62933	1.40718	1.22885	1.02494	1	1
6	0.24716	0.62757	1.79633	1.28668	0.99339	1	1
7	0.25563	0.63466	1.58583	1.32573	0.9832	1	1
8	0.14955	0.5308	1.10254	2.72935	0.87769	1	1
9	0.26064	0.63877	1.67141	1.06766	1.01801	1	1
10	0.19694	0.58181	1.60059	1.61264	0.94526	1	1
11	0.11061	0.48003	1.3105	1.49876	0.87597	1	1
12	0.12712	0.5028	3.26716	1.37272	0.79446	1	1
13	0.21189	0.59617	1.33679	1.18806	0.90341	1	1
14	0.16278	0.54602	1.91872	1.18872	0.80226	1	1
15	0.09735	0.46003	2.08325	1.13566	0.70527	1	1
16	0.14351	0.52356	1.52144	1.57062	0.83425	1	1
17	0.28063	0.6547	1.90186	1.12235	1.00995	1	1
18	0.07527	0.42222	1.89843	1.50676	0.5825	1	1
19	0.32808	0.6897	1.55418	1.16228	1.0283	1	1
20	0.26714	0.64404	1.59287	1.29419	0.9018	1	1
21	0.05388	0.37769	1.75193	1.49383	0.49009	1	1
22	0.27002	0.64635	1.5813	1.0865	0.99691	1	1
23	0.22169	0.60522	1.39453	1.29211	0.91098	1	1
24	0.08947	0.44726	1.32397	1.86568	0.65667	1	1
25	0.15628	0.53864	3.74756	1.10234	0.94372	1	1
26	0.24711	0.62753	2.00737	1.13423	0.99367	1	1
27	0.25287	0.63236	1.82376	1.16106	0.98768	1	1
28	0.27772	0.65244	1.93806	1.58707	1.36658	1	1
29	0.08206	0.43456	1.52885	2.86473	0.68868	1	1
30	0.14548	0.52594	2.57878	1.57527	0.72859	1	1
31	0.08629	0.4419	1.32878	1.6138	0.85193	1	1
32	0.29	0.66191	1.71698	1.22888	1.01538	1	1
33	0.11684	0.48887	2.41097	2.14056	0.85084	1	1
34	0.27102	0.64715	1.26381	1.06605	0.98152	1	1
35	0.15072	0.53218	1.5995	1.20754	0.76577	1	1
36	0.15087	0.53236	1.62183	1.13478	0.71982	1	1
37	0.30182	0.67078	1.05852	1.23664	0.94044	1	1
38	0.11927	0.49224	2.06405	1.30724	0.69001	1	1
39	0.18752	0.57238	1.31188	1.62828	0.91478	1	1
40	0.21749	0.60137	1.16305	1.16507	0.97862	1	1
41	0.21291	0.59713	1.38062	1.46572	0.95183	1	1
42	0.35882	0.7106	1.70424	1.23799	1.29472	1	1
43	0.11835	0.49098	2.72409	1.54618	0.59044	1	1
44	0.06504	0.40216	1.38222	1.58954	0.66933	1	1
45	0.27538	0.6506	1.80056	1.06153	1.00367	1	1
46	0.0974	0.46009	1.56306	1.5907	0.58302	1	1
47	0.34729	0.70291	1.8211	NA	NA	1	1
48	0.28229	0.65599	2.17801	1.06314	1.03632	1	1
49	0.18061	0.56526	2.46719	1.06511	0.92133	1	1
50	0.15427	0.53633	2.16782	1.52108	0.70345	1	1
51	0.17183	0.55595	1.20727	1.14707	0.86665	1	1
52	0.22791	0.61083	1.17827	1.37827	0.93655	1	1
53	0.18703	0.57187	2.16781	1.54504	0.95755	1	1
54	0.09244	0.45215	1.91734	2.00933	0.77392	1	1
55	0.35403	0.70743	1.51371	1.30107	1.17205	1	1
56	0.46866	0.77676	NA	NA	NA	1	1
57	0.06241	0.39665	1.06871	1.85619	0.51323	1	1
58	0.28711	0.65971	1.85632	1.08673	1.04118	1	1
59	0.2028	0.58752	1.07837	1.2265	0.96822	1	1
60	0.1869	0.57174	1.50173	1.38196	0.85732	1	1
61	0.13448	0.51233	1.22436	1.19085	0.88086	1	1
62	0.09379	0.45434	1.14313	1.95304	0.61026	1	1
63	0.22273	0.60617	1.91485	1.17072	0.9825	1	1
64	0.2179	0.60176	1.69731	1.10811	0.97751	1	1
65	0.18271	0.56744	1.49311	1.98808	0.99421	1	1
66	0.26947	0.64591	1.21948	1.36819	0.98282	1	1
67	0.10798	0.47619	1.96516	1.22728	0.7315	1	1
68	0.15751	0.54006	1.84309	1.35557	0.79009	1	1
69	0.13637	0.51472	1.53491	1.2043	0.83272	1	1
70	0.46866	0.77676	NA	NA	NA	1	1
71	0.17886	0.56343	1.16179	1.40567	0.944	1	1
72	0.11334	0.48395	1.87137	1.40708	0.65693	1	1
73	0.22964	0.61237	2.15875	1.17814	0.99254	1	1
74	0.10068	0.46521	1.36126	1.34438	0.84445	1	1
75	0.2042	0.58887	2.02635	1.31799	0.98041	1	1
76	0.22039	0.60404	2.11859	1.36617	1.00126	1	1
77	0.27236	0.64821	1.94619	1.16492	0.99819	1	1
78	0.30026	0.66963	1.68301	1.02723	1.00168	1	1
79	0.29891	0.66862	1.92406	1.37159	1.16489	1	1
80	0.10871	0.47726	5.72411	NA	NA	1	1
81	0.2616	0.63956	1.54876	1.29298	0.98522	1	1
82	0.18775	0.57261	2.08471	1.4487	0.95098	1	1
83	0.16718	0.55088	2.63757	1.32683	0.87124	1	1
84	0.19605	0.58093	1.19284	1.87348	0.95185	1	1
85	0.1677	0.55145	1.0343	1.72618	0.87071	1	1
86	0.233	0.61534	2.0178	1.13025	0.99617	1	1
87	0.24876	0.62892	1.67172	1.15072	0.99156	1	1
88	0.22365	0.607	1.38875	1.56318	1.00646	1	1
89	0.46866	0.77676	NA	NA	NA	1	1
90	0.06549	0.40308	1.83244	1.52896	0.66497	1	1
91	0.21102	0.59536	1.21175	1.47389	0.92952	1	1
92	0.23475	0.61688	1.4504	1.66842	1.03578	1	1
93	0.23457	0.61672	1.64729	1.47618	0.99659	1	1
94	0.35244	0.70637	1.79787	1.10377	1.33455	1	1
95	0.23601	0.61798	2.04426	1.16943	0.99909	1	1
96	0.21492	0.59899	2.24897	1.31875	0.99234	1	1
97	0.2018	0.58655	1.72928	1.80209	0.97902	1	1
98	0.08972	0.44768	1.25535	1.1701	0.80668	1	1
99	0.22005	0.60373	1.34202	1.50068	0.97741	1	1
100	0.12493	0.4999	1.8645	1.95958	0.69472	1	1
101	0.1939	0.57879	1.44138	1.42891	0.89043	1	1
102	0.17986	0.56448	1.30024	1.3736	0.90003	1	1
103	0.23189	0.61437	1.82735	1.12861	1.00218	1	1
104	0.22687	0.6099	1.93329	1.15551	0.98805	1	1
105	0.39974	0.73665	1.19278	1.5992	1.22303	1	1
106	0.23141	0.61394	2.00817	1.18431	0.99113	1	1
107	0.04432	0.35389	1.43493	1.49097	0.37681	1	1
108	0.17444	0.55875	1.32356	1.67981	0.8557	1	1
109	0.13801	0.51678	1.57705	1.86033	0.72931	1	1
110	0.32183	0.68529	1.30745	1.30283	1.03934	1	1
111	0.29346	0.66453	1.88275	1.12514	1.01584	1	1
112	0.1957	0.58058	2.64267	1.0833	0.93343	1	1
113	0.14327	0.52327	1.26494	1.29405	0.77918	1	1
114	0.34225	0.69949	1.34744	1.16409	1.01281	1	1
115	0.1361	0.51439	1.72496	1.64967	0.82893	1	1
116	0.10228	0.46766	1.2212	1.88664	0.5727	1	1
117	0.25317	0.63261	1.06092	1.58746	0.97299	1	1
118	0.24615	0.62671	1.31325	1.72134	0.9803	1	1
119	0.19294	0.57784	1.17459	1.16817	0.95189	1	1
120	0.28488	0.65799	1.61903	1.07629	1.0073	1	1
121	0.25551	0.63456	1.39841	1.14978	0.98538	1	1
122	0.32984	0.69093	NA	NA	NA	1	1
123	0.13132	0.50829	1.53079	1.35402	0.91788	1	1
124	0.08369	0.43741	1.0122	1.20318	0.8446	1	1
125	0.25526	0.63435	1.8072	1.09047	1.00075	1	1
126	0.24758	0.62792	1.51243	1.47088	1.00061	1	1
127	0.22456	0.60782	1.1578	1.56776	0.97057	1	1
128	0.25791	0.63653	1.75768	1.36489	1.00343	1	1
129	0.10913	0.47787	1.65219	1.40625	0.75786	1	1
130	0.21547	0.59951	1.29653	1.86052	0.92481	1	1
131	0.19831	0.58315	1.23906	1.85475	0.90345	1	1
132	0.21213	0.59639	1.27673	1.40801	0.91854	1	1
133	0.27572	0.65086	1.66744	1.10568	0.99673	1	1
134	0.09055	0.44905	2.82833	1.6145	0.61422	1	1
135	0.24186	0.62305	1.49339	1.29247	0.99485	1	1
136	0.24952	0.62956	1.16665	1.6541	1.08966	1	1
137	0.14293	0.52284	1.25875	1.13932	0.87527	1	1
138	0.24479	0.62555	1.91343	1.03715	1.00198	1	1
139	0.22967	0.6124	1.48219	1.65887	1.02478	1	1
140	0.08595	0.44132	1.31355	1.82502	0.58303	1	1
141	0.06035	0.39226	2.19493	1.14738	0.61595	1	1
142	0.27248	0.6483	1.59935	1.27012	1.07131	1	1
143	0.29108	0.66273	1.76454	1.04256	1.01962	1	1
144	0.21845	0.60226	1.70672	1.44983	0.95991	1	1
145	0.11456	0.48568	1.1921	1.46965	0.75603	1	1
146	0.21504	0.59911	2.44307	1.10344	0.97497	1	1
147	0.30808	0.67539	2.3026	NA	NA	1	1
148	0.19823	0.58307	1.51956	1.12621	0.90865	1	1
149	0.26747	0.6443	1.7137	1.06229	0.99846	1	1
150	0.25035	0.63025	1.92435	1.23718	0.9973	1	1
151	0.16944	0.55335	1.612	1.53531	0.89182	1	1
152	0.17241	0.55658	3.18077	1.1489	0.96639	1	1
153	0.255	0.63413	1.57738	1.29349	0.97695	1	1
154	0.25558	0.63462	2.25623	1.06633	1.00425	1	1
155	0.1846	0.56939	1.00206	1.16036	0.95994	1	1
156	0.15468	0.53679	1.34638	1.28912	0.91918	1	1
157	0.0525	0.37444	1.21316	1.63834	0.62089	1	1
158	0.20047	0.58526	1.39407	1.29796	0.91873	1	1
159	0.23556	0.61759	1.23935	1.57376	0.96013	1	1
160	0.46866	0.77676	NA	NA	NA	1	1
161	0.26433	0.64178	1.02275	1.61756	0.98053	1	1
162	0.13612	0.51441	1.28202	1.5726	0.77963	1	1
163	0.21416	0.59829	2.62124	1.16151	0.99362	1	1
164	0.20323	0.58793	1.98875	1.38861	0.98421	1	1
165	0.22643	0.60951	1.77783	1.24977	0.9937	1	1
166	0.26045	0.63862	1.49176	1.41079	1.03251	1	1
167	0.26738	0.64424	1.68966	1.10708	0.98843	1	1
168	0.1963	0.58118	2.84233	1.36579	0.99821	1	1
169	0.06795	0.40806	1.20328	1.26389	0.63773	1	1
170	0.46866	0.77676	NA	NA	NA	1	1
171	0.203	0.58772	1.44518	1.6033	0.93653	1	1
172	0.12154	0.49534	2.90292	1.10883	0.68285	1	1
173	0.08765	0.44421	2.97004	2.05	0.61807	1	1
174	0.19115	0.57605	1.15772	1.20976	0.83144	1	1
175	0.31056	0.6772	1.80469	1.06723	1.01581	1	1
176	0.22241	0.60588	1.60346	1.51959	1.00137	1	1
177	0.05076	0.37026	1.58312	1.82402	0.49034	1	1
178	0.2392	0.62076	1.31579	1.50365	0.97802	1	1
179	0.07161	0.41527	1.60887	1.90585	0.56404	1	1
180	0.26391	0.64143	1.42289	1.34562	0.99037	1	1
181	0.25438	0.63362	2.11398	1.22811	1.0099	1	1
182	0.27551	0.6507	1.67137	1.13921	0.9969	1	1
183	0.20883	0.59328	1.85928	1.33686	0.93133	1	1
184	0.26651	0.64353	1.70479	1.07774	1.00032	1	1
185	0.07068	0.41347	1.95019	1.69454	0.42376	1	1
186	0.17672	0.56117	1.10631	1.97801	0.95183	1	1
187	0.1262	0.50159	3.29011	1.38194	0.69992	1	1
188	0.24167	0.62289	1.82909	1.35767	0.95898	1	1
189	0.19196	0.57686	2.32007	1.41101	1.01362	1	1
190	0.244	0.62488	1.07872	1.57437	0.97637	1	1
191	0.1662	0.54981	1.78692	1.58641	0.81847	1	1
192	0.45113	0.76695	NA	NA	NA	1	1
193	0.23505	0.61714	1.08418	1.10525	0.98196	1	1
194	0.23387	0.61611	2.97385	NA	NA	1	1
195	0.13947	0.5186	3.07072	1.24357	0.76352	1	1
196	0.26166	0.63961	1.54002	1.34243	0.99346	1	1
197	0.33891	0.69721	1.41499	1.04177	1.01245	1	1
198	0.32799	0.68964	1.85636	1.08008	1.01351	1	1
199	0.1915	0.5764	1.4983	2.19166	0.89881	1	1
200	0.2822	0.65592	1.3068	1.30183	1.00976	1	1
201	0.2219	0.60541	1.30436	1.31517	0.93677	1	1
202	0.25612	0.63506	1.50566	1.4811	1.0041	1	1
203	0.38791	0.72931	NA	NA	NA	1	1
204	0.30461	0.67285	2.04717	1.14676	1.03617	1	1
205	0.09527	0.45673	1.20563	2.01995	0.84431	1	1
206	0.26124	0.63926	1.18089	1.3672	1.02594	1	1
207	0.09774	0.46063	1.30614	1.21816	0.88331	1	1
208	0.14616	0.52676	2.17188	1.83496	0.73423	1	1
209	0.32376	0.68666	1.52687	1.07113	1.03698	1	1
210	0.22229	0.60577	1.18638	1.37895	0.98066	1	1
211	0.17147	0.55556	2.15959	1.29476	0.87349	1	1
212	0.0635	0.39896	2.1746	1.31073	0.31433	1	1
213	0.21822	0.60205	1.94903	1.24126	0.98981	1	1
214	0.28353	0.65695	1.64706	1.30246	1.00454	1	1
215	0.17063	0.55465	2.04768	1.53789	0.9249	1	1
216	0.27772	0.65244	2.78932	1.08305	1.36658	1	1
217	0.27616	0.65121	1.47144	1.27196	0.99733	1	1
218	0.30192	0.67086	1.49127	1.33055	1.0126	1	1
219	0.25428	0.63354	1.38001	1.36886	0.99485	1	1
220	0.11584	0.48748	1.09687	1.48521	0.9399	1	1
221	0.16346	0.54677	1.10989	1.13576	0.74929	1	1
222	0.10751	0.47551	1.33174	1.34505	0.68129	1	1
223	0.24864	0.62881	1.54116	1.38254	0.99393	1	1
224	0.2571	0.63587	1.25435	1.40692	0.95818	1	1
225	0.22776	0.6107	1.81437	1.09011	0.97734	1	1
226	0.28389	0.65723	1.50912	1.46012	1.03181	1	1
227	0.26995	0.64629	1.97358	1.35295	1.01984	1	1
228	0.09321	0.4534	1.29628	2.18112	0.62754	1	1
229	0.14779	0.52871	3.82632	1.16234	0.89516	1	1
230	0.23797	0.61969	1.78803	1.22056	0.99499	1	1
231	0.25274	0.63226	1.53461	1.63084	0.96953	1	1
232	0.25059	0.63045	1.47905	1.32143	1.01446	1	1
233	0.24425	0.62509	1.55184	1.30628	0.97743	1	1
234	0.27744	0.65221	1.38211	1.03575	0.99566	1	1
235	0.07264	0.41725	1.6263	1.46848	0.5976	1	1
236	0.09269	0.45256	1.41916	1.43751	0.73196	1	1
237	0.05783	0.38671	1.24504	1.78439	0.53038	1	1
238	0.35931	0.71092	1.79666	1.2816	1.33143	1	1
239	0.19574	0.58062	1.6064	1.21624	0.87809	1	1
240	0.23729	0.6191	1.98842	1.04788	0.99456	1	1
241	0.26469	0.64207	1.57592	1.12283	0.99579	1	1
242	0.26454	0.64194	1.85117	1.06279	1.03187	1	1
243	0.26345	0.64106	1.55957	1.01091	0.99513	1	1
244	0.1025	0.468	1.68792	1.19708	0.52667	1	1
245	0.12643	0.5019	1.60404	2.08206	0.72248	1	1
246	0.30032	0.66967	1.33719	1.32819	1.01751	1	1
247	0.3378	0.69644	2.74678	1.08853	1.23281	1	1
248	0.24741	0.62778	1.44684	1.45929	1.00201	1	1
249	0.10889	0.47752	1.30577	1.68336	0.86491	1	1
250	0.27654	0.65151	1.8351	1.20655	1.03636	1	1
251	0.27772	0.65244	1.63636	1.79711	1.36658	1	1
252	0.27072	0.64691	1.57355	1.162	0.99813	1	1
253	0.2464	0.62693	1.44802	1.18725	1.01784	1	1
254	0.08162	0.43377	2.22131	1.39245	0.53282	1	1
255	0.17329	0.55751	2.45417	1.25761	0.87082	1	1
256	0.24952	0.62956	1.16665	1.6541	1.08966	1	1
257	0.27234	0.64819	1.785	1.13737	1.01016	1	1
258	0.13009	0.50669	2.0776	1.58782	0.75959	1	1
259	0.23772	0.61947	1.28678	1.42573	0.96139	1	1
260	0.1933	0.5782	1.33884	1.82438	0.96945	1	1
261	0.12363	0.49816	1.72277	3.14655	0.92486	1	1
262	0.12073	0.49424	1.62759	1.5605	0.63538	1	1
263	0.17904	0.56362	1.18558	1.78886	0.91685	1	1
264	0.06473	0.40151	1.13424	1.29683	0.81627	1	1
265	0.19917	0.58399	2.95759	1.15802	1.03612	1	1
266	0.24786	0.62816	1.04247	1.23909	0.95093	1	1
267	0.27101	0.64713	1.51759	1.40902	1.10414	1	1
268	0.46866	0.77676	NA	NA	NA	1	1
269	0.30808	0.67539	2.3026	NA	NA	1	1
270	0.23785	0.61958	1.79154	1.08877	1.01133	1	1
271	0.25798	0.63659	1.20451	1.32764	0.97715	1	1
272	0.24919	0.62928	1.56631	1.32026	0.98022	1	1
273	0.0948	0.45596	1.27636	1.79604	0.82016	1	1
274	0.20966	0.59407	1.97878	1.72505	1.10414	1	1
275	0.46866	0.77676	NA	NA	NA	1	1
276	0.15878	0.5415	1.34681	2.40881	0.95994	1	1
277	0.24051	0.62189	1.75497	1.29687	0.97102	1	1
278	0.23433	0.61651	2.54222	1.34352	1.0392	1	1
279	0.35168	0.70585	1.96702	1.39971	1.13012	1	1
280	0.06513	0.40234	1.72814	1.53742	0.68605	1	1
281	0.15862	0.54132	1.30829	3.2479	1.00087	1	1
282	0.11263	0.48293	2.72644	1.73132	0.84048	1	1
283	0.18325	0.568	1.3419	2.34378	0.9379	1	1
284	0.29158	0.66311	1.29946	1.50049	1.01979	1	1
285	0.11956	0.49263	1.11884	2.37268	0.89347	1	1
286	0.20352	0.58821	1.2052	2.00317	0.91905	1	1
287	0.14882	0.52994	1.37693	1.70052	0.76652	1	1
288	0.3089	0.67599	1.57183	1.31741	1.00778	1	1
289	0.24889	0.62902	1.93418	1.17406	0.97937	1	1
290	0.21962	0.60333	1.53525	1.41021	0.9544	1	1
291	0.27293	0.64866	1.49732	1.34758	1.04292	1	1
292	0.10724	0.4751	2.44473	1.60016	0.54489	1	1
293	0.28227	0.65598	2.04664	1.06184	1.02859	1	1
294	0.26528	0.64254	1.43037	1.23913	1.03192	1	1
295	0.26104	0.6391	1.28464	2.28529	1.13325	1	1
296	0.27923	0.65362	1.72818	1.01475	1.00045	1	1
297	0.275	0.6503	1.88975	1.09362	1.01304	1	1
298	0.2524	0.63197	1.37932	1.20753	1.00454	1	1
299	0.24809	0.62836	2.01963	1.3517	1.04864	1	1
300	0.25493	0.63408	1.73286	1.18821	0.98985	1	1
301	0.26166	0.63961	1.64528	1.22321	0.98729	1	1
302	0.17275	0.55693	1.40718	1.54852	0.92257	1	1
303	0.14027	0.51958	2.70258	1.35658	0.83352	1	1
304	0.06706	0.40627	2.80883	1.25704	0.77062	1	1
305	0.08097	0.43263	1.28159	1.7722	0.88486	1	1
306	0.13749	0.51612	4.01815	1.11454	0.86356	1	1
307	0.06676	0.40568	1.28382	1.40818	0.87239	1	1
308	0.12511	0.50015	2.49392	1.53504	0.7485	1	1
309	0.25891	0.63735	1.35906	1.62798	0.99878	1	1
310	0.11946	0.4925	1.35698	1.74095	0.90844	1	1
311	0.17915	0.56373	2.37053	1.45223	0.91921	1	1
312	0.10949	0.4784	1.50736	1.58767	0.61282	1	1
313	0.26067	0.6388	1.11958	1.23741	0.87878	1	1
314	0.27101	0.64713	1.51759	1.40902	1.10414	1	1
315	0.2569	0.6357	1.68548	1.1205	0.99958	1	1
316	0.25024	0.63016	1.79163	1.26507	0.998	1	1
317	0.18871	0.57359	2.64775	1.04186	0.9305	1	1
318	0.19563	0.58051	1.27666	1.89542	0.96446	1	1
319	0.07581	0.42323	1.4534	1.54226	0.52232	1	1
320	0.11438	0.48542	1.9503	1.88649	0.6103	1	1
321	0.10191	0.46709	2.62025	1.21839	0.69003	1	1
322	0.32015	0.6841	1.67559	1.34927	1.02888	1	1
323	0.2215	0.60505	1.41048	1.22188	0.96255	1	1
324	0.1153	0.48671	1.50855	1.92387	0.74579	1	1
325	0.24597	0.62655	1.49673	1.17767	0.98186	1	1
326	0.30808	0.67539	2.3026	NA	NA	1	1
327	0.27581	0.65093	1.33541	1.25938	0.99679	1	1
328	0.23806	0.61977	2.56167	1.3512	1.06117	1	1
329	0.32984	0.69093	NA	NA	NA	1	1
330	0.25887	0.63732	2.15647	1.03429	1.03635	1	1
331	0.17108	0.55513	3.22568	1.28411	0.97544	1	1
332	0.22451	0.60778	1.74525	1.71828	1.00079	1	1
333	0.23604	0.61801	2.27443	1.19718	1.04657	1	1
334	0.15064	0.53209	1.26602	3.37014	0.94655	1	1
335	0.22719	0.61019	1.64023	1.43051	0.98317	1	1
336	0.28135	0.65527	1.59815	1.19199	0.98613	1	1
337	0.12488	0.49984	1.17245	1.34743	0.70324	1	1
338	0.07419	0.42019	1.79525	1.28569	0.73699	1	1
339	0.28492	0.65802	1.83616	1.01618	1.00528	1	1
340	0.08967	0.44759	1.65943	1.42897	0.81963	1	1
341	0.17801	0.56253	1.10183	1.3382	0.91479	1	1
342	0.33326	0.69331	1.63299	NA	NA	1	1
343	0.27772	0.65244	1.93806	1.58707	1.36658	1	1
344	0.10996	0.47908	1.28214	1.59806	0.72049	1	1
345	0.16068	0.54366	1.25266	1.64621	0.72962	1	1
346	0.30902	0.67608	1.4678	1.24924	1.03377	1	1
347	0.09416	0.45495	1.60996	1.54638	0.84255	1	1
348	0.19729	0.58215	1.44019	1.38884	0.91402	1	1
349	0.46866	0.77676	NA	NA	NA	1	1
350	0.26362	0.6412	2.09259	1.08336	1.15306	1	1
351	0.17428	0.55858	1.23361	1.36781	0.91768	1	1
352	0.28276	0.65636	1.70339	1.13705	1.00315	1	1
353	0.25722	0.63597	1.89187	1.04223	0.99818	1	1
354	0.26787	0.64463	1.40929	1.17628	1.01285	1	1
355	0.16696	0.55064	1.70679	2.79677	1.01541	1	1
356	0.21404	0.59818	2.73855	1.27111	0.9855	1	1
357	0.21303	0.59724	1.19332	1.49806	0.9336	1	1
358	0.11484	0.48606	1.21442	1.23811	0.77411	1	1
359	0.11733	0.48956	1.27664	1.84432	0.89579	1	1
360	0.19975	0.58456	1.85605	1.53073	0.9404	1	1
361	0.35244	0.70637	1.79787	1.10377	1.33455	1	1
362	0.24261	0.62369	1.57267	1.23448	0.98668	1	1
363	0.12332	0.49775	1.27919	1.26527	0.81319	1	1
364	0.11015	0.47936	1.13461	1.14585	0.87366	1	1
365	0.27771	0.65243	1.69251	1.09474	1.00006	1	1
366	0.08203	0.4345	2.3736	1.51674	0.50286	1	1
367	0.1479	0.52884	1.15169	1.50501	0.80172	1	1
368	0.23351	0.61579	2.51572	1.06735	0.99141	1	1
369	0.2435	0.62445	1.21146	1.51184	0.9868	1	1
370	0.19167	0.57657	2.30485	1.43133	0.94166	1	1
371	0.16953	0.55345	2.11636	1.76014	0.88732	1	1
372	0.28229	0.65599	2.28571	1.11472	1.03682	1	1
373	0.13813	0.51693	1.19781	1.70861	0.68322	1	1
374	0.08452	0.43885	1.73811	1.58851	0.61782	1	1
375	0.23561	0.61764	1.56732	1.14473	0.97996	1	1
376	0.21963	0.60334	1.20402	1.52854	0.91711	1	1
377	0.15103	0.53254	3.42573	1.17306	0.93839	1	1
378	0.15387	0.53586	1.38825	1.33167	0.70857	1	1
379	0.14391	0.52404	2.6962	1.26713	0.75002	1	1
380	0.25599	0.63495	2.12842	1.04273	0.98484	1	1
381	0.21394	0.59809	2.53836	1.19713	0.99401	1	1
382	0.22896	0.61177	1.97085	1.51101	1.00377	1	1
383	0.21614	0.60013	2.57543	1.29099	1.08966	1	1
384	0.20664	0.59121	1.64044	1.24477	0.90623	1	1
385	0.18557	0.57039	1.13386	2.0781	0.84274	1	1
386	0.23538	0.61743	2.37599	1.2047	0.99475	1	1
387	0.12893	0.50518	1.57823	2.65022	0.86222	1	1
388	0.14647	0.52712	2.62242	1.27869	0.69206	1	1
389	0.13215	0.50936	1.01904	1.63299	0.92753	1	1
390	0.20781	0.59232	1.73091	1.12801	0.83053	1	1
391	0.12931	0.50568	2.66033	1.81294	0.67384	1	1
392	0.27864	0.65315	1.52907	1.14782	0.99594	1	1
393	0.15352	0.53546	1.68544	1.44671	0.89731	1	1
394	0.3138	0.67954	1.54551	1.1295	0.97297	1	1
395	0.25137	0.63111	1.47417	1.40824	1.03469	1	1
396	0.28719	0.65977	1.18661	1.19875	1.07267	1	1
397	0.04321	0.35092	1.88349	1.61068	0.6721	1	1
398	0.27772	0.65244	1.93806	1.58707	1.36658	1	1
399	0.32854	0.69002	1.43252	1.49222	1.00861	1	1
400	0.08513	0.4399	1.47854	1.601	0.74735	1	1
401	0.227	0.61002	1.94939	1.05363	0.97877	1	1
402	0.26577	0.64294	1.2948	1.81758	1.11919	1	1
403	0.26834	0.645	2.43962	1.06824	1.04445	1	1
404	0.35882	0.7106	1.70424	1.23799	1.29472	1	1
405	0.11056	0.47996	5.37205	1.21802	0.82037	1	1
406	0.29677	0.66702	1.80247	1.10343	1.03056	1	1
407	0.34729	0.70291	1.8211	NA	NA	1	1
408	0.27553	0.65072	1.89538	1.02219	1.00346	1	1
409	0.34443	0.70097	1.04833	1.13912	0.92673	1	1
410	0.27101	0.64713	1.51759	1.40902	1.10414	1	1
411	0.28886	0.66104	1.33955	1.61468	0.95952	1	1
412	0.25698	0.63577	1.55415	1.11676	0.99174	1	1
413	0.22451	0.60778	1.75391	1.16509	0.99343	1	1
414	0.10676	0.4744	2.1521	1.43228	0.64009	1	1
415	0.24954	0.62957	1.82749	1.35378	0.98167	1	1
416	0.31011	0.67687	1.13746	1.06178	0.94487	1	1
417	0.38805	0.7294	1.44111	1.37251	1.23062	1	1
418	0.28951	0.66154	1.63572	1.17811	1.00752	1	1
419	0.30413	0.67249	1.67643	1.09789	1.01203	1	1
420	0.28263	0.65626	1.71738	1.15776	1.00181	1	1
421	0.1948	0.5797	2.75467	1.50832	0.99439	1	1
422	0.18074	0.5654	2.3185	1.45476	0.95726	1	1
423	0.21978	0.60348	1.42617	1.4567	0.86354	1	1
424	0.29246	0.66378	1.0955	1.32274	1.01676	1	1
425	0.17509	0.55944	1.51202	1.34649	0.82519	1	1
426	0.15972	0.54257	2.38933	1.12375	0.82623	1	1
427	0.22409	0.6074	2.17777	1.19053	0.98011	1	1
428	0.14624	0.52685	1.0632	2.08746	0.88475	1	1
429	0.16373	0.54707	2.594	1.22574	0.89612	1	1
430	0.30808	0.67539	2.3026	NA	NA	1	1
431	0.27893	0.65338	1.92286	1.41613	0.98757	1	1
432	0.23433	0.61651	1.64798	1.61968	0.94501	1	1
433	0.22227	0.60575	1.07603	1.28494	0.81789	1	1
434	0.24068	0.62203	1.91012	1.25655	0.96746	1	1
435	0.46866	0.77676	NA	NA	NA	1	1
436	0.27284	0.64859	1.29619	1.61885	0.93181	1	1
437	0.11678	0.48879	1.50197	1.45482	0.86158	1	1
438	0.27836	0.65293	1.29867	1.25952	0.93544	1	1
439	0.22841	0.61128	2.62024	1.32608	1.01063	1	1
440	0.24821	0.62845	1.39921	1.29911	0.90478	1	1
441	0.29366	0.66469	1.0439	1.32557	0.92889	1	1
442	0.13551	0.51364	1.64232	1.3512	0.87639	1	1
443	0.26377	0.64132	1.20911	1.18958	0.90825	1	1
444	0.32052	0.68436	1.20205	1.16452	0.9585	1	1
445	0.2034	0.5881	2.49365	NA	NA	1	1
446	0.26442	0.64184	1.13883	1.46219	0.94073	1	1
447	0.27498	0.65028	1.10705	1.09662	0.92094	1	1
448	0.27699	0.65186	1.17561	1.07011	0.93261	1	1
449	0.2296	0.61234	1.19539	1.66481	0.9071	1	1
450	0.45113	0.76695	NA	NA	NA	1	1
451	0.27169	0.64767	1.15299	1.1788	0.92891	1	1
452	0.18129	0.56597	2.09678	1.435	0.89069	1	1
453	0.21118	0.59551	1.39327	1.53099	0.95891	1	1
454	0.30482	0.673	1.29589	1.36798	0.98627	1	1
455	0.21962	0.60334	1.21066	1.50986	0.97195	1	1
456	0.2467	0.62718	1.09213	1.41956	0.93593	1	1
457	0.05271	0.37495	1.33814	1.34297	0.64933	1	1
458	0.20293	0.58764	1.89757	1.39123	0.82202	1	1
459	0.27772	0.65244	1.93806	1.58707	1.36658	1	1
460	0.30058	0.66987	1.17988	1.05372	0.99569	1	1
461	0.24074	0.62208	1.68601	NA	NA	1	1
462	0.21977	0.60347	2.25984	2.03738	1.16024	1	1
463	0.25605	0.635	1.14521	1.1248	0.93209	1	1
464	0.23608	0.61804	1.25378	1.18995	0.87399	1	1
465	0.17421	0.5585	1.00956	1.64578	0.90625	1	1
466	0.26172	0.63965	1.16816	1.29871	0.93267	1	1
467	0.23736	0.61916	1.1324	1.13676	0.98304	1	1
468	0.27505	0.65034	1.60322	2.43091	1.36471	1	1
469	0.10002	0.46418	1.77226	2.00643	0.62453	1	1
470	0.3482	0.70352	1.15155	1.20399	1.07062	1	1
471	0.10259	0.46814	1.22784	1.11675	0.83474	1	1
472	0.27774	0.65245	1.46586	1.0779	0.99437	1	1
473	0.27845	0.653	1.10209	1.25073	0.99016	1	1
474	0.22551	0.60868	1.33206	3.6878	1.43206	1	1
475	0.25267	0.6322	1.41426	1.57451	1.02421	1	1
476	0.16143	0.5445	1.38549	2.18653	0.85965	1	1
477	0.29259	0.66388	1.28898	1.09038	1.06898	1	1
478	0.32653	0.68861	1.12052	1.29398	1.0323	1	1
479	0.24995	0.62992	1.65362	1.51784	1.01331	1	1
480	0.11604	0.48776	1.9325	1.53555	0.77069	1	1
481	0.15709	0.53957	1.29829	1.75384	0.8745	1	1
482	0.21796	0.60181	2.08077	1.48294	0.98686	1	1
483	0.33597	0.69518	1.50442	NA	NA	1	1
484	0.45113	0.76695	NA	NA	NA	1	1
485	0.52205	0.8052	1	NA	NA	1	1
486	0.22399	0.60731	1.09108	1.45288	0.97324	1	1
487	0.29832	0.66818	1.45608	NA	NA	1	1
488	0.26444	0.64187	1.38142	1.32413	0.97996	1	1
489	0.46866	0.77676	NA	NA	NA	1	1
490	0.46866	0.77676	NA	NA	NA	1	1
491	0.02747	0.30174	1.15745	1.66909	0.65788	1	1
492	0.45113	0.76695	NA	NA	NA	1	1
493	0.46866	0.77676	NA	NA	NA	1	1
494	0.45113	0.76695	NA	NA	NA	1	1
495	0.34804	0.70341	2.44949	NA	NA	1	1
496	0.26948	0.64592	1.43615	1.39065	1.0115	1	1
497	0.3283	0.68985	2.76944	1.12782	1.22303	1	1
498	0.256	0.63496	1.56137	1.05193	0.9689	1	1
499	0.06763	0.40742	1.89151	1.09331	0.73693	1	1
500	0.09815	0.46128	1.10844	1.81784	0.86912	1	1
501	0.05545	0.38133	1.70383	1.44491	0.80948	1	1
502	0.06007	0.39165	1.27295	1.37192	0.51228	1	1
503	0.11782	0.49024	2.55855	1.58015	0.67487	1	1
504	0.24263	0.62371	1.95154	1.18452	1.00669	1	1
505	0.26309	0.64077	1.38197	1.18697	1.00208	1	1
506	0.10425	0.47064	2.02887	1.68511	0.51377	1	1
507	0.08344	0.43698	1.30323	1.48919	0.70809	1	1
508	0.13227	0.50952	1.71792	1.68799	0.78056	1	1
509	0.27764	0.65237	1.67661	1.08142	1.00306	1	1
510	0.13717	0.51573	1.55286	1.55374	0.90884	1	1
511	0.03788	0.33585	1.16773	1.99893	0.55551	1	1
512	0.45113	0.76695	NA	NA	NA	1	1
513	0.22346	0.60683	1.81116	1.28939	0.9659	1	1
514	0.16857	0.55241	1.60894	1.13024	0.87412	1	1
515	0.25107	0.63086	1.84017	1.22695	0.99137	1	1
516	0.26302	0.64071	1.89012	1.1142	0.9998	1	1
517	0.03185	0.31698	1.23641	1.24182	0.61361	1	1
518	0.12898	0.50526	1.79186	1.43955	0.71337	1	1
519	0.25223	0.63182	1.53598	1.28142	0.99357	1	1
520	0.24627	0.62681	1.19871	1.37292	0.98443	1	1
521	0.26064	0.63877	1.81173	1.05948	1.03485	1	1
522	0.31289	0.67888	1.48194	1.23997	1.09869	1	1
523	0.113	0.48345	1.55869	1.44295	0.91703	1	1
524	0.3123	0.67846	1.6088	1.336	0.99379	1	1
525	0.27273	0.6485	1.7276	1.13329	0.9997	1	1
526	0.27084	0.647	1.35534	1.19578	0.96164	1	1
527	0.25526	0.63435	1.29781	1.24521	0.97032	1	1
528	0.07161	0.41527	1.61846	1.7946	0.61279	1	1
529	0.29904	0.66872	1.29582	1.20088	1.06692	1	1
530	0.13897	0.51797	1.90758	2.03936	0.84758	1	1
531	0.2749	0.65022	1.12786	1.0901	0.99042	1	1
532	0.19891	0.58374	1.51641	1.16802	0.92118	1	1
533	0.33608	0.69526	2.23577	1.33012	1.15281	1	1
534	0.05726	0.38543	1.30195	1.12316	0.57411	1	1
535	0.2631	0.64078	3.49278	1.10904	1.18533	1	1
536	0.0721	0.41621	1.09814	2.64888	0.82509	1	1
537	0.14181	0.52148	1.88372	1.43039	0.78814	1	1
538	0.09212	0.45163	3.18129	1.91139	0.73607	1	1
539	0.15123	0.53278	1.72657	1.42137	0.83058	1	1
540	0.10852	0.47698	2.54688	1.70436	0.70307	1	1
541	0.2569	0.6357	1.56414	1.50308	1.02921	1	1
542	0.32984	0.69093	NA	NA	NA	1	1
543	0.31201	0.67825	1.21032	1.36127	1.04029	1	1
544	0.26429	0.64174	1.97072	1.03872	1.00309	1	1
545	0.12	0.49324	1.10296	2.96527	0.77291	1	1
546	0.2128	0.59703	1.82789	1.33365	0.93974	1	1
547	0.14689	0.52763	1.38008	1.10606	0.91168	1	1
548	0.24336	0.62434	1.62371	1.04514	1.00054	1	1
549	0.15865	0.54135	1.30576	1.54435	0.95447	1	1
550	0.26878	0.64535	1.77811	1.23017	0.99973	1	1
551	0.0839	0.43778	1.50321	1.5762	0.58925	1	1
552	0.20209	0.58683	2.38849	1.0982	0.98684	1	1
553	0.46866	0.77676	NA	NA	NA	1	1
554	0.27554	0.65072	1.92353	1.14333	1.01437	1	1
555	0.28528	0.6583	2.1256	1.35195	1.04501	1	1
556	0.0697	0.41154	5.51576	1.79107	0.611	1	1
