# Supplementary material for: A Yap-dependent mechanoregulatory program sustains cell migration for embryo axis assembly
Source: Nat Commun. 2023 May 16;14:2804. doi: 10.1038/s41467-023-38482-w (PMC10188487; doi:10.1038/s41467-023-38482-w)
Supplement: Supplementary file 13 — Source Data [file 41467_2023_38482_MOESM13_ESM.zip › Source Data/Fig7_S6F-G/Fig7D_S6F-G/ro8_l_vs.csv]

Value	Volume.pix.	Volume.unit.	Surface.pix.	Surface.unit.	Channel	Frame
1	104343	434.93843	32224	724.04355	1	1
2	3388	14.12238	2262	53.03436	1	1
3	33956	141.54059	9132	234.13228	1	1
4	4508	18.79093	4218	96.93212	1	1
5	65472	272.91039	15892	368.91082	1	1
6	183	0.76281	236	6.43769	1	1
7	102	0.42517	204	5.19738	1	1
8	1	0.00417	6	0.16125	1	1
9	6505	27.11513	4034	100.38203	1	1
10	146	0.60858	208	5.38094	1	1
11	6	0.02501	22	0.61028	1	1
12	44711	186.37122	12896	292.6036	1	1
13	160	0.66694	212	5.79268	1	1
14	295	1.22966	338	9.23604	1	1
15	57	0.2376	112	2.71533	1	1
16	108	0.45018	168	4.42952	1	1
17	2241	9.34128	1530	38.21026	1	1
18	18	0.07503	56	1.37192	1	1
19	183036	762.95861	49738	1087.58353	1	1
20	495	2.06333	530	13.91125	1	1
21	461	1.92161	476	12.57407	1	1
22	578	2.40931	512	13.54158	1	1
23	15	0.06253	46	1.22677	1	1
24	15	0.06253	42	1.12877	1	1
25	37	0.15423	78	2.09629	1	1
26	37	0.15423	84	2.22902	1	1
27	1404	5.85237	1240	34.20029	1	1
28	30946	128.99384	8918	202.20716	1	1
29	6	0.02501	24	0.61649	1	1
30	33629	140.17753	9758	221.1888	1	1
31	28369	118.252	8306	196.65479	1	1
32	47	0.19591	98	2.58626	1	1
33	104140	434.09225	22908	487.0578	1	1
34	861	3.58895	860	22.32381	1	1
35	1760	7.3363	1694	41.28681	1	1
36	132	0.55022	194	5.0237	1	1
37	11	0.04585	38	0.94521	1	1
38	1064	4.43513	1032	25.93862	1	1
39	211304	880.78961	45792	986.04882	1	1
40	188	0.78365	232	6.16856	1	1
41	29981	124.97138	8176	193.99763	1	1
42	26	0.10838	64	1.65348	1	1
43	481	2.00498	478	12.55176	1	1
44	1	0.00417	6	0.16125	1	1
45	1	0.00417	6	0.16125	1	1
46	32368	134.92124	9524	219.00711	1	1
47	19	0.0792	46	1.19824	1	1
48	31	0.12922	70	1.84326	1	1
49	45	0.18758	96	2.55153	1	1
50	12	0.05002	32	0.841	1	1
51	6	0.02501	24	0.64501	1	1
52	30732	128.10182	12192	283.51386	1	1
53	45850	191.11897	12480	281.58502	1	1
54	48460	201.99837	12216	275.60225	1	1
55	44	0.18341	94	2.54531	1	1
56	32905	137.15965	9142	214.42607	1	1
57	31	0.12922	74	1.94125	1	1
58	125	0.52104	204	5.53965	1	1
59	57	0.2376	110	2.85172	1	1
60	60	0.2501	108	2.87403	1	1
61	80	0.33347	138	3.6803	1	1
62	12	0.05002	38	1.03078	1	1
63	32516	135.53816	9646	250.58933	1	1
64	37815	157.62626	11096	252.24241	1	1
65	372	1.55063	484	12.3137	1	1
66	57	0.2376	104	2.80456	1	1
67	18064	75.29712	7292	171.82742	1	1
68	65	0.27094	142	3.83533	1	1
69	13101	54.60959	7458	179.81598	1	1
70	2554	10.64597	1482	39.57278	1	1
71	150	0.62525	216	5.63397	1	1
72	7558	31.50441	5292	132.1283	1	1
73	283	1.17964	366	9.46564	1	1
74	29	0.12088	70	1.9003	1	1
75	7	0.02918	28	0.74301	1	1
76	78	0.32513	192	4.84635	1	1
77	16	0.06669	46	1.22677	1	1
78	18	0.07503	48	1.23298	1	1
79	5065	21.11271	3072	77.82686	1	1
80	145	0.60441	218	5.72575	1	1
81	1388	5.78567	1082	27.83382	1	1
82	4	0.01667	16	0.39198	1	1
83	109	0.45435	182	4.81528	1	1
