# Supplementary material for: A Yap-dependent mechanoregulatory program sustains cell migration for embryo axis assembly
Source: Nat Commun. 2023 May 16;14:2804. doi: 10.1038/s41467-023-38482-w (PMC10188487; doi:10.1038/s41467-023-38482-w)
Supplement: Supplementary file 13 — Source Data [file 41467_2023_38482_MOESM13_ESM.zip › Source Data/Fig7_S6F-G/Fig7D_S6F-G/dmso3_l_shape.csv]

Value	Compactness	Sphericity	Elongatio	Flatness	Spareness	Channel	Frame
1	0.13463	0.51252	1.82464	1.8468	0.90971	1	1
2	0.25853	0.63705	1.56608	1.15937	0.98375	1	1
3	0.30122	0.67034	1.07686	1.17719	0.99763	1	1
4	0.05154	0.37216	1.08843	4.29037	0.81048	1	1
5	0.25465	0.63384	1.23952	1.47031	0.9701	1	1
6	0.25663	0.63548	1.05166	1.1949	0.96538	1	1
7	0.25927	0.63765	1.8677	1.25233	1.01078	1	1
8	0.15889	0.54162	2.12367	1.36732	0.69563	1	1
9	0.35244	0.70637	1.79787	1.10377	1.33455	1	1
10	0.29781	0.6678	1.20743	1.56279	1.11006	1	1
11	0.24304	0.62406	1.40807	1.12061	0.94199	1	1
12	0.07613	0.42383	1.04699	2.77013	0.82738	1	1
13	0.30719	0.67474	1.10192	1.20558	1.02521	1	1
14	0.24245	0.62355	1.46356	1.31912	0.96972	1	1
15	0.24215	0.62329	1.91013	1.52944	1.03025	1	1
16	0.18046	0.5651	1.63464	1.62546	0.95297	1	1
17	0.2319	0.61437	1.40705	1.40926	0.98568	1	1
18	0.09125	0.45021	2.05296	3.18594	0.87836	1	1
19	0.25789	0.63652	1.27032	1.27757	0.9854	1	1
20	0.12803	0.50401	1.27956	2.7744	0.94823	1	1
21	0.26254	0.64032	1.83965	1.20922	1.11647	1	1
22	0.12512	0.50016	1.1134	3.32562	0.95862	1	1
23	0.26074	0.63886	1.32566	1.32615	0.96898	1	1
24	0.23475	0.61688	1.20534	1.56911	0.97872	1	1
25	0.10588	0.47308	2.38839	1.4507	0.62714	1	1
26	0.12291	0.49719	2.13575	1.33996	0.59778	1	1
27	0.04673	0.36019	3.78643	2.92316	0.66221	1	1
28	0.15496	0.53712	1.58555	1.59123	0.90616	1	1
29	0.03887	0.33876	2.40043	2.44903	0.60566	1	1
30	0.10318	0.46903	1.77046	1.49898	0.53443	1	1
31	0.26114	0.63918	1.2882	1.13793	0.99093	1	1
32	0.38791	0.72931	1.73205	NA	NA	1	1
33	0.04127	0.34558	1.09428	4.67995	0.42543	1	1
34	0.29168	0.66318	1.1738	1.2643	0.99103	1	1
35	0.26685	0.64381	1.09121	1.75522	1.02962	1	1
36	0.23138	0.61391	1.24754	1.22022	0.97372	1	1
37	0.27628	0.6513	1.42738	1.29381	1.01126	1	1
38	0.14969	0.53097	1.35511	2.71646	0.97538	1	1
39	0.06845	0.40907	2.43649	1.56364	0.67056	1	1
40	0.19648	0.58135	1.60324	1.57935	1.01597	1	1
41	0.26942	0.64587	1.36733	1.24356	1.00301	1	1
42	0.279	0.65343	1.18236	1.35267	0.94776	1	1
43	0.27828	0.65287	1.13385	1.23906	0.99838	1	1
44	0.23687	0.61873	1.14049	1.1724	0.96352	1	1
45	0.11039	0.47971	2.18296	1.72461	0.88299	1	1
46	0.16492	0.54839	1.28771	70753264.84179	24172572.57643	1	1
47	0.09594	0.45779	1.03687	3.91505	0.9531	1	1
48	0.2759	0.65101	1.2854	1.22072	1.05422	1	1
49	0.29385	0.66483	1.44639	1.1046	1.03732	1	1
50	0.21323	0.59742	1.24501	1.26703	0.97597	1	1
51	0.34729	0.70291	1.8211	NA	NA	1	1
52	0.07137	0.4148	1.06286	3.35169	0.85313	1	1
53	0.08433	0.43853	1.18032	3.34338	0.93586	1	1
