# Supplementary material for: A Yap-dependent mechanoregulatory program sustains cell migration for embryo axis assembly
Source: Nat Commun. 2023 May 16;14:2804. doi: 10.1038/s41467-023-38482-w (PMC10188487; doi:10.1038/s41467-023-38482-w)
Supplement: Supplementary file 13 — Source Data [file 41467_2023_38482_MOESM13_ESM.zip › Source Data/Fig7_S6F-G/Fig7D_S6F-G/dmso1_f_vs.csv]

Value	Volume.pix.	Volume.unit.	Surface.pix.	Surface.unit.	Channel	Frame
1	30202	125.89259	8516	204.75155	1	1
2	27554	114.85479	8368	200.69791	1	1
3	32116	133.87082	9262	216.48173	1	1
4	95610	398.5362	23548	581.22969	1	1
5	22843	95.21768	7128	174.76903	1	1
6	46814	195.13726	11156	283.37529	1	1
7	104428	435.29274	22618	548.81974	1	1
8	2146	8.94528	1244	31.81686	1	1
9	179020	746.21851	45806	1081.89797	1	1
10	39914	166.37563	10736	271.94497	1	1
11	12	0.05002	42	0.98616	1	1
12	18	0.07503	56	1.31488	1	1
13	87323	363.99307	22014	512.94474	1	1
14	6801	28.34897	3606	91.57941	1	1
15	7	0.02918	28	0.71448	1	1
16	12772	53.2382	11846	275.08011	1	1
17	13059	54.43452	4912	122.84734	1	1
18	11	0.04585	38	0.88817	1	1
19	13933	58.07766	5264	138.71547	1	1
20	32981	137.47644	10496	266.17938	1	1
21	26101	108.79817	10050	242.23266	1	1
22	591	2.4635	616	16.26058	1	1
23	24714	103.01667	7296	168.64537	1	1
24	22564	94.05471	7578	191.56914	1	1
25	16	0.06669	48	1.29002	1	1
26	18	0.07503	52	1.47358	1	1
27	46592	194.21189	11644	276.30641	1	1
28	60	0.2501	108	2.90255	1	1
29	8487	35.37681	4534	110.92003	1	1
30	50043	208.59688	14278	346.21228	1	1
31	37660	156.98016	9522	242.10378	1	1
32	1017	4.23921	1112	27.01433	1	1
33	2	0.00834	10	0.25925	1	1
34	52	0.21675	102	2.79834	1	1
35	806	3.35969	918	22.0762	1	1
36	21982	91.62873	7542	178.53678	1	1
37	32612	135.93832	8468	204.91615	1	1
38	111054	462.91224	29298	699.55026	1	1
39	19372	80.74933	6124	146.63564	1	1
40	3699	15.41874	1854	50.99657	1	1
41	63526	264.79878	18358	428.42606	1	1
42	41312	172.20299	11040	268.81087	1	1
43	11	0.04585	38	0.88817	1	1
44	29682	123.72505	8364	201.65524	1	1
45	23079	96.20141	6520	163.15388	1	1
46	577	2.40514	506	13.86521	1	1
47	136173	567.6171	35294	868.69141	1	1
48	6	0.02501	24	0.58797	1	1
49	17	0.07086	52	1.15984	1	1
50	8172	34.06378	4782	120.70357	1	1
51	82984	345.90658	21294	507.88394	1	1
52	12758	53.17984	5062	124.5969	1	1
53	5321	22.1798	6022	129.26251	1	1
54	70	0.29178	126	3.27222	1	1
55	114	0.47519	174	4.73338	1	1
56	17411	72.57519	6484	156.56751	1	1
57	32498	135.46313	8706	206.85356	1	1
58	3	0.01251	14	0.35724	1	1
59	89	0.37098	144	3.87007	1	1
60	90502	377.24426	26954	640.52817	1	1
61	2770	11.54634	1946	51.28243	1	1
62	591	2.4635	512	13.79828	1	1
63	9	0.03752	30	0.69218	1	1
64	56177	234.16555	12314	297.38387	1	1
65	4	0.01667	16	0.44902	1	1
66	266	1.10878	298	7.74269	1	1
67	33	0.13756	90	2.01949	1	1
68	81	0.33764	154	3.98671	1	1
69	787	3.28049	884	22.62656	1	1
70	4181	17.42788	2268	58.32959	1	1
71	46920	195.57911	12538	279.96834	1	1
72	118	0.49187	310	6.43944	1	1
73	24	0.10004	72	1.59277	1	1
74	19358	80.69097	6450	153.80932	1	1
75	5342	22.26734	2972	80.91027	1	1
76	4412	18.39077	2260	58.67552	1	1
77	453	1.88826	874	17.77526	1	1
78	36797	153.38288	10118	237.76632	1	1
79	5	0.02084	20	0.48997	1	1
80	64033	266.91213	17488	430.54312	1	1
81	215	0.8962	366	7.69728	1	1
82	50	0.20842	138	2.93872	1	1
83	28	0.11671	82	1.79497	1	1
84	109	0.45435	178	4.63172	1	1
85	17	0.07086	52	1.38802	1	1
86	14729	61.39567	5102	134.98913	1	1
87	43816	182.64054	11742	276.95317	1	1
88	33163	138.23508	8110	213.64392	1	1
89	49772	207.46725	12888	304.32984	1	1
90	28633	119.35244	7522	196.47207	1	1
91	55671	232.05637	17266	401.90171	1	1
92	44	0.18341	94	2.48827	1	1
93	1	0.00417	6	0.16125	1	1
94	50198	209.24297	11804	289.12508	1	1
95	22183	92.46657	7146	181.58468	1	1
96	10012	41.73355	3528	88.6845	1	1
97	2795	11.65055	2378	64.37579	1	1
98	4402	18.34909	2668	66.64591	1	1
99	156	0.65026	228	6.12761	1	1
100	15567	64.88875	6256	152.3794	1	1
101	1099	4.58102	772	20.56724	1	1
102	320	1.33387	342	9.02029	1	1
103	89	0.37098	174	4.44816	1	1
104	15	0.06253	48	1.29002	1	1
105	5855	24.40571	2818	74.29953	1	1
106	35	0.14589	78	2.09629	1	1
107	73	0.30429	146	3.67663	1	1
108	24824	103.47519	8920	200.87284	1	1
109	2	0.00834	12	0.32251	1	1
110	141248	588.77149	34598	854.86334	1	1
111	33630	140.1817	9616	221.94552	1	1
112	15146	63.13387	5738	142.47	1	1
113	14605	60.87879	9712	222.55754	1	1
114	5865	24.44739	3186	78.18107	1	1
115	11333	47.23994	4878	123.3977	1	1
116	39922	166.40898	12764	320.85815	1	1
117	4082	17.01522	2400	60.39401	1	1
118	7	0.02918	28	0.77153	1	1
119	12823	53.45079	6556	163.608	1	1
120	60	0.2501	108	2.78847	1	1
121	1015	4.23088	1270	31.38425	1	1
122	27074	112.85398	8352	195.7424	1	1
123	351	1.46309	386	10.35493	1	1
124	27854	116.1053	7634	193.45446	1	1
125	6680	27.8446	3684	92.16403	1	1
126	36513	152.19906	9544	230.56365	1	1
127	4702	19.59959	2252	55.65585	1	1
128	163	0.67944	222	5.65262	1	1
129	9038	37.67357	4028	95.68577	1	1
130	23190	96.6641	6868	174.27492	1	1
131	513	2.13836	564	15.58561	1	1
132	1563	6.51514	1298	32.61213	1	1
133	106	0.44185	164	4.38857	1	1
134	79	0.3293	158	3.88505	1	1
135	1968	8.20332	1154	30.3393	1	1
136	24476	102.0246	7588	190.88716	1	1
137	6986	29.12011	2970	76.76836	1	1
138	19730	82.2416	7426	178.03375	1	1
139	11955	49.83266	5354	131.63641	1	1
140	110	0.45852	164	4.47413	1	1
141	31488	131.25309	9156	231.75395	1	1
142	21	0.08754	50	1.26772	1	1
143	14425	60.12849	5198	123.67892	1	1
144	22218	92.61246	6814	172.93773	1	1
145	7982	33.27179	3946	101.19244	1	1
146	1194	4.97701	810	21.65506	1	1
147	1	0.00417	6	0.16125	1	1
148	31	0.12922	74	1.99829	1	1
149	4686	19.5329	2630	67.8969	1	1
150	24069	100.32808	6730	175.58599	1	1
151	28	0.11671	70	1.9003	1	1
152	30	0.12505	76	1.97599	1	1
153	1	0.00417	6	0.16125	1	1
154	45	0.18758	92	2.39649	1	1
155	16723	69.70736	5278	127.32162	1	1
156	1783	7.43217	1172	29.68217	1	1
157	2105	8.77438	1376	36.02044	1	1
158	225097	938.2837	53378	1257.47611	1	1
159	7685	32.03379	4816	112.85155	1	1
160	4	0.01667	18	0.45524	1	1
161	160	0.66694	220	5.73197	1	1
162	41	0.1709	82	2.16576	1	1
163	14968	62.3919	4604	124.62847	1	1
164	1127	4.69773	962	27.09018	1	1
165	30552	127.35151	7950	206.04479	1	1
166	489	2.03832	468	12.09286	1	1
167	19715	82.17907	6640	164.06865	1	1
168	16554	69.00291	5216	135.45742	1	1
169	17137	71.43306	5970	157.25223	1	1
170	1	0.00417	6	0.16125	1	1
171	2452	10.2208	1790	47.20394	1	1
172	20139	83.94646	7492	178.92335	1	1
173	34088	142.09081	10744	256.02599	1	1
174	11707	48.79891	5454	125.92897	1	1
175	31783	132.48275	9974	229.4468	1	1
176	29891	124.59623	9300	213.40532	1	1
177	624	2.60105	638	16.98494	1	1
178	337	1.40473	638	18.354	1	1
179	26328	109.74439	7908	197.04393	1	1
180	34504	143.82484	8962	220.76914	1	1
181	2186	9.11202	1446	37.17916	1	1
182	5688	23.70959	2658	63.13514	1	1
183	36962	154.07065	11268	278.21853	1	1
184	99	0.41267	158	4.19879	1	1
185	6058	25.25188	3612	93.59459	1	1
186	3874	16.1482	2154	53.35481	1	1
187	4335	18.06981	2722	64.78862	1	1
188	29	0.12088	66	1.74526	1	1
189	11	0.04585	38	1.08782	1	1
190	120	0.5002	200	5.78392	1	1
191	42826	178.51387	11590	285.26569	1	1
192	1	0.00417	6	0.16125	1	1
193	245	1.02125	330	9.06857	1	1
194	34909	145.51303	9878	237.84775	1	1
195	560	2.33428	514	12.60657	1	1
196	28548	118.99813	9176	214.27501	1	1
197	21808	90.90344	7902	186.12985	1	1
198	5548	23.12602	3088	80.67173	1	1
199	38911	162.19477	9662	235.69347	1	1
200	21592	90.00307	6210	162.81817	1	1
201	26	0.10838	68	1.83704	1	1
202	115	0.47936	182	4.87233	1	1
203	176	0.73363	248	6.58906	1	1
204	113821	474.44608	29786	735.49267	1	1
205	125	0.52104	184	4.93558	1	1
206	341	1.42141	436	10.62437	1	1
207	33508	139.67316	10356	262.97775	1	1
208	10022	41.77523	5506	130.71111	1	1
209	9863	41.11246	5482	134.40146	1	1
210	2070	8.62849	1338	31.85223	1	1
211	573	2.38847	534	13.98073	1	1
212	1241	5.17293	842	22.29641	1	1
213	14433	60.16184	5886	154.13903	1	1
214	15569	64.89708	5670	141.28897	1	1
215	42	0.17507	88	2.32701	1	1
216	24368	101.57442	8506	191.54328	1	1
217	20834	86.84346	7380	179.74476	1	1
218	92077	383.80941	25654	599.41025	1	1
219	17	0.07086	46	1.28381	1	1
220	2492	10.38754	1398	37.28672	1	1
221	372	1.55063	364	9.63056	1	1
222	204	0.85034	286	6.90679	1	1
223	15591	64.98879	5270	135.19738	1	1
224	37546	156.50497	8308	220.53398	1	1
225	10524	43.86774	5256	131.44601	1	1
226	5	0.02084	20	0.5185	1	1
227	134	0.55856	194	5.2804	1	1
228	432	1.80073	456	11.54217	1	1
229	60957	254.09028	13930	332.26755	1	1
230	73	0.30429	140	3.82912	1	1
231	24030	100.16552	7046	176.45374	1	1
232	950	3.95994	876	21.63195	1	1
233	49172	204.96624	12586	287.04835	1	1
234	34166	142.41594	10592	235.41712	1	1
235	30942	128.97717	8258	199.78569	1	1
236	519	2.16338	658	15.30724	1	1
237	17785	74.13415	6068	153.84886	1	1
238	9	0.03752	30	0.80626	1	1
239	678	2.82614	612	14.65091	1	1
240	2	0.00834	10	0.28777	1	1
241	1377	5.73982	1174	30.05918	1	1
242	17053	71.08292	7654	196.9963	1	1
243	40059	166.98004	10592	250.84757	1	1
244	4	0.01667	18	0.48376	1	1
245	6	0.02501	24	0.64501	1	1
246	120	0.5002	184	4.70741	1	1
247	63	0.26261	116	3.0415	1	1
248	53	0.22092	104	2.63343	1	1
249	4	0.01667	18	0.48376	1	1
250	23132	96.42234	7858	194.12193	1	1
251	21855	91.09935	7762	177.82276	1	1
252	92	0.38349	148	3.82546	1	1
253	33525	139.74403	8898	220.39915	1	1
254	262	1.09211	470	10.55888	1	1
255	20	0.08337	64	1.56791	1	1
256	15839	66.02254	7790	183.15783	1	1
257	18651	77.74395	7720	181.62831	1	1
258	2	0.00834	10	0.25925	1	1
259	24955	104.02124	8582	199.82264	1	1
260	2	0.00834	10	0.25925	1	1
261	2	0.00834	10	0.25925	1	1
262	18	0.07503	56	1.25784	1	1
263	11	0.04585	36	0.82491	1	1
264	23282	97.04759	7846	182.39059	1	1
265	27443	114.3921	7434	194.11654	1	1
266	69459	289.52961	17418	429.29883	1	1
267	3362	14.014	2278	56.96308	1	1
268	17843	74.37592	6382	153.48395	1	1
269	30007	125.07976	12912	316.78299	1	1
270	35273	147.03031	9878	234.11136	1	1
271	37990	158.35572	9274	236.54151	1	1
272	28339	118.12695	8874	211.3116	1	1
273	1102	4.59352	1206	30.78609	1	1
274	22441	93.542	7832	175.18805	1	1
275	12183	50.78304	5654	139.67054	1	1
276	293	1.22133	354	8.68679	1	1
277	828	3.4514	752	18.8223	1	1
278	1	0.00417	6	0.16125	1	1
279	23402	97.54779	6334	168.73673	1	1
280	25439	106.03873	8434	193.08793	1	1
281	4309	17.96143	2728	70.22646	1	1
282	138	0.57523	204	5.36851	1	1
283	36460	151.97814	9490	237.72604	1	1
284	21474	89.51121	6416	163.77197	1	1
285	10	0.04168	30	0.80626	1	1
286	116	0.48353	202	4.99151	1	1
287	31385	130.82375	9380	225.51908	1	1
288	32924	137.23885	9494	235.31409	1	1
289	28004	116.73055	8930	214.59451	1	1
290	30183	125.81339	7918	196.76125	1	1
291	28567	119.07733	9328	222.2486	1	1
292	30411	126.76378	9360	224.1164	1	1
293	3292	13.72222	1822	49.44252	1	1
294	21393	89.17357	6492	167.60189	1	1
295	6621	27.59866	3658	95.44885	1	1
296	3701	15.42707	1786	46.99185	1	1
297	17688	73.72982	5938	153.55902	1	1
298	492	2.05083	458	11.83361	1	1
299	33791	140.85281	9528	228.63148	1	1
300	9555	39.82861	3786	102.66333	1	1
301	66190	275.90327	21148	530.96102	1	1
302	41406	172.59481	11032	260.54314	1	1
303	5086	21.20024	2838	75.73074	1	1
304	312	1.30053	336	8.6879	1	1
305	39882	166.24224	11032	267.2173	1	1
306	21399	89.19858	6724	167.63821	1	1
307	17253	71.91659	5974	147.22489	1	1
308	9	0.03752	28	0.74301	1	1
309	287	1.19632	328	8.57748	1	1
310	1712	7.13622	1184	32.65723	1	1
311	58	0.24176	112	2.82942	1	1
312	5	0.02084	20	0.54702	1	1
313	24132	100.59069	8176	188.69252	1	1
314	12373	51.57503	4256	117.78574	1	1
315	8734	36.40639	4598	118.81985	1	1
316	19297	80.4367	7038	160.02869	1	1
317	119	0.49603	184	4.79297	1	1
318	30049	125.25483	10570	250.55103	1	1
319	30198	125.87592	8008	204.45663	1	1
320	3	0.01251	14	0.35724	1	1
321	4469	18.62837	2014	53.2906	1	1
322	20216	84.26742	7340	185.06819	1	1
323	276	1.15047	370	9.53512	1	1
324	36880	153.72885	9854	228.8743	1	1
325	13361	55.69336	4712	113.64077	1	1
326	12880	53.68838	6126	147.72569	1	1
327	8473	35.31845	3684	91.93585	1	1
328	938	3.90991	1002	25.30349	1	1
329	43161	179.91027	10854	263.49829	1	1
330	17289	72.06665	6354	153.88183	1	1
331	53	0.22092	110	2.85172	1	1
332	14318	59.68247	6350	155.09585	1	1
333	45442	189.41828	11034	269.07745	1	1
334	48052	200.29769	10438	264.37341	1	1
335	20	0.08337	52	1.3595	1	1
336	13082	54.53039	4740	121.54282	1	1
337	1	0.00417	6	0.16125	1	1
338	32316	134.70449	8730	215.17101	1	1
339	32579	135.80076	9018	220.34417	1	1
340	41596	173.3868	11006	271.64301	1	1
341	10064	41.9503	3626	96.00543	1	1
342	21218	88.44411	5972	151.83925	1	1
343	34353	143.19542	9550	227.01703	1	1
344	45	0.18758	90	2.36175	1	1
345	27418	114.2879	7840	193.8093	1	1
346	21435	89.34864	7612	184.82948	1	1
347	29344	122.31614	8008	191.8784	1	1
348	5189	21.62958	2306	58.30505	1	1
349	12419	51.76677	5282	127.36257	1	1
350	53	0.22092	104	2.6049	1	1
351	152	0.63359	216	5.80511	1	1
352	80	0.33347	138	3.56621	1	1
353	35251	146.9386	9836	240.4839	1	1
354	29718	123.87511	8460	208.22837	1	1
355	14308	59.64079	5910	141.97763	1	1
356	6811	28.39065	5038	124.97868	1	1
357	1160	4.83529	808	21.44919	1	1
358	31	0.12922	72	1.93504	1	1
359	29968	124.91719	9846	224.88487	1	1
360	2700	11.25455	2172	54.69423	1	1
361	734	3.05957	614	15.28461	1	1
362	57	0.2376	116	3.07002	1	1
363	39	0.16257	90	2.36175	1	1
364	14464	60.29105	4948	128.49248	1	1
365	336	1.40057	376	9.52524	1	1
366	2348	9.78729	1564	42.965	1	1
367	18262	76.12246	5718	151.7631	1	1
368	54250	226.13314	12372	307.43272	1	1
369	4333	18.06147	2040	51.23223	1	1
370	32630	136.01335	8816	218.20487	1	1
371	21359	89.03185	9736	237.26394	1	1
372	32	0.13339	74	1.96977	1	1
373	12000	50.02023	5092	130.1093	1	1
374	948	3.9516	918	23.84456	1	1
375	21452	89.4195	8320	205.19787	1	1
376	42612	177.62185	9660	253.96991	1	1
377	2114	8.8119	2024	49.6138	1	1
378	39498	164.6416	10300	257.04229	1	1
379	33920	141.39052	8848	218.21873	1	1
380	13	0.05419	38	1.03078	1	1
381	20848	86.90182	6878	176.07436	1	1
382	91	0.37932	148	3.85398	1	1
383	42	0.17507	84	2.11493	1	1
384	22	0.0917	56	1.48601	1	1
385	25576	106.60979	7432	185.43961	1	1
386	23661	98.62739	6678	159.79432	1	1
387	108	0.45018	172	4.61308	1	1
388	32	0.13339	78	1.9822	1	1
389	1	0.00417	6	0.16125	1	1
390	1806	7.52805	1268	32.7471	1	1
391	40	0.16673	90	2.24766	1	1
392	89837	374.4723	20472	507.35497	1	1
393	60	0.2501	112	2.9435	1	1
394	17019	70.9412	5928	150.84688	1	1
395	56214	234.31978	14522	350.22193	1	1
396	350	1.45892	360	9.47552	1	1
397	74122	308.96664	21896	541.24279	1	1
398	2599	10.83355	1378	36.45448	1	1
399	377	1.57147	442	11.29902	1	1
400	3988	16.62339	2406	62.58033	1	1
401	3734	15.56463	1838	48.32283	1	1
402	45070	187.86766	10908	259.67298	1	1
403	15687	65.38895	5550	138.00687	1	1
404	16748	69.81157	4896	124.48043	1	1
405	778	3.24298	716	18.9101	1	1
406	11176	46.58551	4152	106.90943	1	1
407	36223	150.99024	10458	250.23156	1	1
408	14959	62.35439	6252	156.47415	1	1
