# Supplementary material for: A Yap-dependent mechanoregulatory program sustains cell migration for embryo axis assembly
Source: Nat Commun. 2023 May 16;14:2804. doi: 10.1038/s41467-023-38482-w (PMC10188487; doi:10.1038/s41467-023-38482-w)
Supplement: Supplementary file 13 — Source Data [file 41467_2023_38482_MOESM13_ESM.zip › Source Data/Fig7_S6F-G/Fig7D_S6F-G/ro6_l_shape.csv]

Value	Compactness	Sphericity	Elongatio	Flatness	Spareness	Channel	Frame
1	0.21937	0.60311	1.16917	1.88401	0.97707	1	1
2	0.18771	0.57257	1.45459	1.0179	0.87994	1	1
3	0.2013	0.58607	1.10875	1.92844	0.98061	1	1
4	0.28703	0.65964	1.67343	1.10988	1.00117	1	1
5	0.2264	0.60948	2.10049	1.22562	0.87339	1	1
6	0.35882	0.7106	1.70424	1.23799	1.29472	1	1
7	0.21238	0.59663	2.15818	1.26013	0.95971	1	1
8	0.24945	0.6295	1.99549	1.03619	1.03365	1	1
9	0.26759	0.64441	1.59605	1.70216	1.23062	1	1
10	0.23475	0.61688	1.4504	1.66842	1.03578	1	1
11	0.22357	0.60693	1.90493	1.15848	0.96157	1	1
12	0.23947	0.62099	1.84925	1.10802	1.01719	1	1
13	0.18915	0.57403	1.09523	1.66789	0.97393	1	1
14	0.45113	0.76695	NA	NA	NA	1	1
15	0.2188	0.60258	1.02771	1.69066	0.91987	1	1
16	0.1864	0.57123	1.23038	2.35046	0.97881	1	1
17	0.1879	0.57277	2.28943	1.30399	0.98494	1	1
18	0.41718	0.74721	1.206	1.25052	1.13713	1	1
19	0.19228	0.57718	1.3365	2.1168	0.99093	1	1
20	0.2681	0.64481	1.26926	1.45223	1.00453	1	1
21	0.24235	0.62347	1.64579	1.41231	0.90194	1	1
22	0.13936	0.51845	1.38275	2.52652	0.87004	1	1
23	0.25383	0.63316	1.79708	1.51327	1.03117	1	1
24	0.24065	0.62201	1.18386	1.71857	0.98126	1	1
25	0.03356	0.32256	1.91026	2.1482	0.42109	1	1
26	0.07247	0.41692	1.55137	2.3665	0.37131	1	1
27	0.22055	0.60419	1.81546	1.16775	0.97356	1	1
28	0.16399	0.54736	1.56334	1.96837	0.95515	1	1
29	0.06033	0.39221	3.10959	2.47124	0.78749	1	1
30	0.30581	0.67373	1.20058	1.41474	1.02494	1	1
31	0.18744	0.5723	1.99553	1.39425	0.93817	1	1
32	0.46866	0.77676	1.8211	1	1.36658	1	1
33	0.26782	0.64458	1.58727	1.21957	1.00193	1	1
34	0.26376	0.64131	1.81776	1.17735	1.02544	1	1
35	0.24928	0.62936	1.35661	1.40807	0.98813	1	1
36	0.25459	0.63379	1.53235	1.28447	0.98728	1	1
37	0.22101	0.6046	1.14882	1.96928	0.95967	1	1
38	0.34804	0.70341	1.35401	NA	NA	1	1
39	0.11722	0.48941	2.15401	1.62393	0.52918	1	1
40	0.25572	0.63473	1.23145	1.4567	0.97673	1	1
41	0.21464	0.59874	1.06392	1.86491	0.94809	1	1
42	0.16976	0.55371	1.10861	1.85746	0.96521	1	1
43	0.21452	0.59863	1.09328	1.44713	0.97314	1	1
44	0.12973	0.50623	1.27897	1.80914	0.8948	1	1
45	0.16083	0.54382	1.1365	2.66633	0.97003	1	1
46	0.25309	0.63255	1.33568	1.19616	0.96917	1	1
47	0.30433	0.67264	1.76336	1.07174	1.00748	1	1
48	0.2523	0.63188	1.76758	1.08518	0.99795	1	1
49	0.19374	0.57864	1.05874	1.53062	0.90577	1	1
50	0.28411	0.6574	1.8616	1.10132	1.00924	1	1
51	0.25025	0.63017	1.82819	1.04643	1.00182	1	1
52	0.19699	0.58185	1.23518	1.40638	0.79282	1	1
53	0.23115	0.61371	1.2096	1.33515	0.88504	1	1
54	0.08082	0.43235	2.04066	2.37675	0.49967	1	1
55	0.20943	0.59386	1.35307	1.85398	0.97455	1	1
56	0.1069	0.4746	3.04416	1.31578	0.60204	1	1
57	0.14012	0.5194	1.37833	2.53121	0.97101	1	1
58	0.25612	0.63506	1.74691	1.23279	1.00266	1	1
59	0.24652	0.62703	1.54058	1.42572	1.00352	1	1
60	0.1834	0.56815	2.28311	1.3748	0.93895	1	1
61	0.04992	0.36821	1.99644	1.27768	0.39637	1	1
62	0.18933	0.57421	1.41625	1.85936	0.93232	1	1
63	0.12327	0.49769	2.48212	1.6681	0.78769	1	1
64	0.45113	0.76695	NA	NA	NA	1	1
65	0.19373	0.57863	1.10571	2.18432	0.98332	1	1
66	0.26499	0.64231	1.30721	1.10446	0.98578	1	1
67	0.24288	0.62393	1.55605	1.14781	0.9811	1	1
68	0.46866	0.77676	NA	NA	NA	1	1
69	0.15407	0.53609	2.14506	1.52569	0.84038	1	1
70	0.0754	0.42247	1.09963	1.73727	0.70797	1	1
71	0.26685	0.64381	1.88746	1.12361	0.99236	1	1
72	0.15326	0.53516	1.2068	2.34274	0.92205	1	1
73	0.14909	0.53026	1.56463	1.38387	0.80119	1	1
74	0.21492	0.599	1.99806	1.3924	0.97501	1	1
75	0.24876	0.62892	1.90269	1.07722	1.00398	1	1
76	0.12598	0.5013	1.73207	2.95154	0.88905	1	1
77	0.25699	0.63578	1.06957	1.59001	0.96506	1	1
78	0.29071	0.66245	2.04116	1.11925	1.02107	1	1
79	0.27079	0.64696	1.60391	1.30338	1.00773	1	1
80	0.146	0.52656	2.21055	1.27334	0.7742	1	1
81	0.22324	0.60663	2.18972	1.13723	0.98069	1	1
82	0.32354	0.68651	1.7412	1.04458	1.01344	1	1
83	0.19301	0.57791	2.17354	1.1506	0.95168	1	1
84	0.23947	0.62099	1.26984	1.90077	1.02192	1	1
85	0.20581	0.59041	2.59943	1.03187	0.92009	1	1
86	0.13404	0.51178	1.10043	2.69373	0.96285	1	1
87	0.313	0.67896	1.87487	1.07889	1.02596	1	1
88	0.23603	0.618	1.02143	1.6286	0.98362	1	1
89	0.30075	0.66999	1.15453	1.42453	1.0268	1	1
90	0.23554	0.61758	1.04198	1.8784	0.97463	1	1
91	0.20203	0.58678	1.11725	1.84712	0.98082	1	1
92	0.07132	0.41471	1.15492	1.54561	0.51135	1	1
93	0.24887	0.62901	1.27303	1.18557	0.97351	1	1
94	0.25873	0.63721	1.47734	1.21189	0.9934	1	1
95	0.15909	0.54186	1.40816	1.79652	0.76636	1	1
96	0.08972	0.44767	3.14214	1.99241	0.65669	1	1
97	0.29066	0.66241	1.22101	1.33716	1.02644	1	1
98	0.11995	0.49318	1.16334	1.55966	0.71829	1	1
99	0.05058	0.36982	1.83863	1.36726	0.40299	1	1
100	0.28638	0.65914	1.27105	1.24944	0.99619	1	1
101	0.2368	0.61867	1.80447	1.37372	1.02601	1	1
102	0.19399	0.57888	1.60041	1.19677	0.85932	1	1
103	0.46866	0.77676	1.8211	1	1.36658	1	1
104	0.14236	0.52215	2.00936	1.1304	0.62276	1	1
105	0.46866	0.77676	1.8211	1	1.36658	1	1
106	0.11802	0.49052	1.07796	2.06574	0.92973	1	1
107	0.27477	0.65012	1.52178	1.36452	1.0427	1	1
108	0.04348	0.35164	1.17674	2.47938	0.67588	1	1
109	0.2561	0.63504	1.51074	1.21824	0.99865	1	1
110	0.21614	0.60013	2.54256	1.83051	1.33455	1	1
111	0.22058	0.60421	2.21066	1.28382	0.99011	1	1
112	0.22968	0.61241	1.22638	1.3164	0.95678	1	1
113	0.30596	0.67384	1.80816	1.11386	1.00628	1	1
114	0.08636	0.44202	1.21812	3.3889	0.56672	1	1
115	0.20207	0.58682	1.6411	1.48269	0.92915	1	1
116	0.18652	0.57136	1.93172	1.18385	0.87897	1	1
117	0.10751	0.47549	1.3192	5.03935	1.02726	1	1
118	0.1319	0.50903	1.69419	1.48165	0.76594	1	1
119	0.18672	0.57157	1.63305	1.35625	0.91083	1	1
120	0.22676	0.6098	1.29852	1.29972	0.93823	1	1
121	0.17149	0.55558	1.50935	1.71897	0.79022	1	1
122	0.09772	0.4606	1.62189	1.50043	0.44711	1	1
123	0.20449	0.58915	1.11456	1.37977	0.90849	1	1
124	0.27477	0.65012	1.59726	1.03829	1.03437	1	1
125	0.23919	0.62075	1.95255	1.16727	0.99169	1	1
126	0.15915	0.54192	2.9452	1.57835	0.95495	1	1
127	0.24382	0.62473	1.30295	1.30804	0.97625	1	1
128	0.09475	0.45588	1.34402	1.41968	0.73892	1	1
129	0.32403	0.68685	2.06369	1.52928	1.13713	1	1
130	0.05943	0.39025	1.53959	1.85251	0.52983	1	1
131	0.24727	0.62766	1.28066	1.33736	0.97056	1	1
132	0.16298	0.54623	2.43962	1.42388	0.93042	1	1
133	0.35882	0.7106	1.70424	1.23799	1.29472	1	1
134	0.215	0.59907	2.05061	1.23392	0.96313	1	1
135	0.23623	0.61818	1.81665	1.36404	1.00101	1	1
136	0.15928	0.54207	2.38477	1.19244	0.72314	1	1
137	0.15218	0.5339	2.38272	1.0927	0.70711	1	1
138	0.11473	0.48592	2.05617	1.27818	0.71987	1	1
139	0.14042	0.51977	1.80471	1.79084	0.75493	1	1
140	0.2585	0.63702	1.5849	1.40274	1.04543	1	1
141	0.27789	0.65257	1.26644	1.13968	0.99967	1	1
142	0.30257	0.67134	1.2887	1.10599	1.00174	1	1
143	0.16929	0.55319	1.33224	1.08463	0.75466	1	1
144	0.35882	0.7106	1.70424	1.23799	1.29472	1	1
