# Supplementary material for: A Yap-dependent mechanoregulatory program sustains cell migration for embryo axis assembly
Source: Nat Commun. 2023 May 16;14:2804. doi: 10.1038/s41467-023-38482-w (PMC10188487; doi:10.1038/s41467-023-38482-w)
Supplement: Supplementary file 13 — Source Data [file 41467_2023_38482_MOESM13_ESM.zip › Source Data/Fig7_S6F-G/Fig7D_S6F-G/ro1_l_shape.csv]

Value	Compactness	Sphericity	Elongatio	Flatness	Spareness	Channel	Frame
1	0.22423	0.60753	1.26327	1.0703	0.91294	1	1
2	0.12699	0.50263	1.63019	1.58066	0.7549	1	1
3	0.24846	0.62867	1.42445	1.0365	0.8873	1	1
4	0.06861	0.40938	1.60405	1.48905	0.39015	1	1
5	0.21982	0.60352	1.65347	1.08653	0.89476	1	1
6	0.08156	0.43367	1.45607	1.16643	0.51916	1	1
7	0.22435	0.60763	1.18686	1.60854	0.92992	1	1
8	0.18072	0.56538	1.68881	1.13006	0.91979	1	1
9	0.23045	0.61309	1.18229	1.60596	0.96824	1	1
10	0.20085	0.58563	1.28512	2.06919	0.97847	1	1
11	0.24477	0.62553	1.35689	1.13143	0.93598	1	1
12	0.17456	0.55887	1.54808	1.14361	0.85865	1	1
13	0.18768	0.57254	1.45842	1.32469	0.81612	1	1
14	0.12112	0.49478	1.28881	1.33279	0.75285	1	1
15	0.0905	0.44897	1.34948	1.73578	0.75417	1	1
16	0.25006	0.63001	1.1629	1.41785	0.98885	1	1
17	0.46866	0.77676	NA	NA	NA	1	1
18	0.26782	0.64459	1.33864	1.16353	0.91864	1	1
19	0.27985	0.65409	1.63017	1.13359	0.96331	1	1
20	0.25268	0.63221	1.41432	1.36349	0.99189	1	1
21	0.2748	0.65014	1.62995	1.32512	1.02961	1	1
22	0.17554	0.55992	1.08032	1.83935	0.79405	1	1
23	0.28124	0.65518	1.05615	1.07983	0.93441	1	1
24	0.17171	0.55582	1.48636	1.34191	0.81774	1	1
25	0.05416	0.37835	1.45126	1.60601	0.44187	1	1
26	0.07649	0.42448	1.24916	2.0203	0.85726	1	1
27	0.25427	0.63353	1.13017	1.55877	0.99201	1	1
28	0.2357	0.61771	1.86308	1.52826	0.93802	1	1
29	0.29231	0.66366	1.01226	1.58305	1.00113	1	1
30	0.1408	0.52024	1.60636	1.41688	0.69051	1	1
31	0.23105	0.61363	2.12756	1.13196	1.024	1	1
32	0.45113	0.76695	NA	NA	NA	1	1
33	0.28346	0.65689	1.98961	1.20511	0.99833	1	1
34	0.0719	0.41582	1.39135	1.72856	0.62959	1	1
35	0.28396	0.65728	1.82031	1.09434	1.00177	1	1
36	0.25281	0.63231	1.94216	1.15733	0.98717	1	1
37	0.177	0.56147	1.22092	1.60541	0.76417	1	1
38	0.20009	0.5849	3.37453	1.48618	1.16024	1	1
39	0.14695	0.52771	1.78515	1.05231	0.84214	1	1
40	0.23636	0.61829	1.49902	1.56207	0.99109	1	1
41	0.18025	0.56488	2.51029	1.2274	0.89513	1	1
42	0.07064	0.41337	2.41832	1.55774	0.57379	1	1
43	0.14374	0.52383	1.41196	2.05072	0.95184	1	1
44	0.14392	0.52405	1.63945	1.34804	0.90647	1	1
45	0.08441	0.43866	1.14527	1.1134	0.75121	1	1
46	0.10825	0.47659	1.19623	1.88906	0.84792	1	1
47	0.46866	0.77676	NA	NA	NA	1	1
48	0.233	0.61534	1.56149	1.19434	0.96499	1	1
49	0.29513	0.66579	1.64724	1.40339	0.91503	1	1
50	0.24788	0.62817	1.81499	1.12811	1.00578	1	1
51	0.46866	0.77676	NA	NA	NA	1	1
52	0.06875	0.40965	1.72733	3.01448	0.56507	1	1
53	0.17295	0.55715	1.24241	1.14666	0.87058	1	1
54	0.24	0.62145	1.99517	1.14353	0.96374	1	1
55	0.27034	0.6466	1.63198	1.18563	1.0202	1	1
56	0.16693	0.55061	1.11694	2.29853	0.95269	1	1
57	0.11089	0.48043	1.36459	2.10672	0.91135	1	1
58	0.10324	0.46911	1.26036	2.56464	0.90834	1	1
59	0.14825	0.52925	1.82821	1.38213	0.78583	1	1
60	0.12314	0.49751	1.62244	2.66751	0.77059	1	1
61	0.28897	0.66113	1.34401	1.45536	0.91036	1	1
62	0.31007	0.67684	1.03532	1.1922	0.93038	1	1
63	0.19137	0.57627	2.01404	1.57915	0.96184	1	1
64	0.24849	0.62869	1.74356	1.34143	1.02699	1	1
65	0.28797	0.66037	1.08434	1.12451	0.94964	1	1
66	0.21812	0.60195	1.42272	1.46768	0.97809	1	1
67	0.2826	0.65623	1.30463	1.13276	0.99737	1	1
68	0.18135	0.56603	2.39341	1.26482	0.88423	1	1
69	0.24809	0.62836	1.63239	1.55148	0.95085	1	1
70	0.34729	0.70291	1.8211	NA	NA	1	1
71	0.27917	0.65357	1.86571	1.77643	1.29619	1	1
72	0.1952	0.58009	2.38263	1.45204	0.92419	1	1
73	0.32267	0.68589	1.57696	1.14832	1.04213	1	1
74	0.25468	0.63386	1.19353	1.59384	1.00517	1	1
75	0.30115	0.67029	1.38164	1.38287	1.04235	1	1
76	0.2551	0.63422	1.78741	NA	NA	1	1
77	0.33938	0.69753	1.6779	NA	NA	1	1
78	0.14399	0.52413	2.27875	1.28573	0.73047	1	1
79	0.30128	0.67039	1.88722	1.03506	1.03096	1	1
80	0.33938	0.69753	1.03848	NA	NA	1	1
81	0.07325	0.41841	1.53331	2.37555	0.63106	1	1
82	0.47997	0.78296	1	NA	NA	1	1
83	0.25732	0.63605	1.27466	1.28516	0.98286	1	1
84	0.119	0.49187	2.41331	1.75663	0.61862	1	1
85	0.22654	0.6096	1.97368	1.14131	0.98405	1	1
86	0.27136	0.64742	1.71318	1.13149	0.99482	1	1
87	0.20654	0.59111	1.68189	1.53595	0.94922	1	1
88	0.20842	0.5929	1.33215	1.6266	0.96445	1	1
89	0.15836	0.54102	2.03927	1.48076	0.86316	1	1
90	0.27597	0.65106	1.32377	1.44593	0.99431	1	1
91	0.15076	0.53223	1.76938	1.47443	0.70046	1	1
92	0.19212	0.57702	1.88456	1.54129	0.89678	1	1
93	0.13132	0.50829	1.11593	1.77524	0.8999	1	1
94	0.13814	0.51694	2.54697	1.25909	0.74035	1	1
95	0.25823	0.6368	1.79246	1.06757	0.9713	1	1
96	0.04507	0.35588	1.66225	1.94324	0.2699	1	1
97	0.15922	0.542	2.0822	NA	NA	1	1
98	0.10627	0.47366	1.91614	1.09621	0.57145	1	1
99	0.26813	0.64484	1.65313	1.37188	1.00357	1	1
100	0.08871	0.44599	1.91034	1.53034	0.55894	1	1
101	0.20349	0.58819	1.18601	1.2156	0.9717	1	1
102	0.23326	0.61557	1.64094	1.34786	0.97535	1	1
103	0.37493	0.72108	1.17552	1.73205	1.23281	1	1
104	0.26227	0.64011	1.09169	1.31	0.98614	1	1
105	0.30323	0.67183	1.92175	1.41754	1.11569	1	1
106	0.16546	0.54899	2.20154	1.19419	0.80276	1	1
107	0.31266	0.67872	1.49259	1.3966	1.03358	1	1
108	0.09009	0.44829	1.0625	2.75668	0.88163	1	1
109	0.11371	0.48447	1.22882	1.65484	0.71126	1	1
110	0.20415	0.58882	1.38726	1.86855	0.89317	1	1
111	0.25602	0.63498	1.54335	1.25622	1.01862	1	1
112	0.21614	0.60013	1.8211	NA	NA	1	1
113	0.0865	0.44226	1.11206	1.67917	0.83196	1	1
114	0.30902	0.67608	1.3736	1.22427	1.02692	1	1
115	0.11143	0.48121	1.42833	1.59123	0.76802	1	1
116	0.07658	0.42466	1.42008	1.83255	0.82515	1	1
117	0.25218	0.63178	1.53368	1.47079	1.02922	1	1
118	0.16952	0.55345	1.16068	1.58414	0.95846	1	1
119	0.23684	0.61871	2.25521	1.08378	0.99324	1	1
120	0.25656	0.63542	1.6897	1.06522	0.9913	1	1
121	0.32526	0.68772	1.2027	1.17852	1.03387	1	1
122	0.22218	0.60567	2.01508	1.08491	0.99534	1	1
123	0.25014	0.63007	1.41051	1.47713	0.97926	1	1
124	0.2528	0.6323	1.53921	1.24485	0.99491	1	1
125	0.26104	0.6391	1.74385	1.27431	0.99707	1	1
126	0.27414	0.64962	1.55216	1.15618	1.00304	1	1
127	0.17126	0.55533	2.00593	1.32458	0.88345	1	1
128	0.20187	0.58662	1.54481	1.60615	0.92605	1	1
129	0.16351	0.54683	1.76526	1.52845	0.77711	1	1
130	0.2058	0.59041	1.8211	2	1.052	1	1
131	0.24873	0.62889	1.95698	1.02504	0.9929	1	1
132	0.24484	0.6256	1.63168	1.07916	0.98097	1	1
133	0.12738	0.50316	1.6309	1.52298	0.77903	1	1
134	0.10221	0.46755	2.28583	1.16082	0.56648	1	1
135	0.26483	0.64218	1.07305	1.30556	0.98231	1	1
136	0.18936	0.57424	1.07913	1.22947	0.96503	1	1
137	0.2233	0.60669	1.42369	1.63363	0.97202	1	1
138	0.06506	0.40219	1.34561	1.89819	0.67246	1	1
139	0.246	0.62658	1.57295	1.32919	0.98366	1	1
140	0.19395	0.57884	1.94663	1.30596	0.86385	1	1
141	0.16051	0.54346	2.50394	1.18279	0.87917	1	1
142	0.2648	0.64216	1.52247	1.23561	0.99662	1	1
143	0.32984	0.69093	NA	NA	NA	1	1
144	0.188	0.57287	1.29011	1.40606	0.92905	1	1
145	0.28586	0.65875	1.38992	1.09893	0.99694	1	1
146	0.19011	0.575	1.53313	1.59166	0.90343	1	1
147	0.20782	0.59233	1.67493	1.29514	0.92258	1	1
148	0.13744	0.51606	1.89008	1.7496	0.80811	1	1
149	0.18856	0.57343	1.40366	1.55322	0.85491	1	1
150	0.26739	0.64424	1.42938	1.22947	1.00322	1	1
151	0.24408	0.62495	1.68556	1.15717	0.97507	1	1
152	0.05931	0.38999	1.12896	2.47489	0.61646	1	1
153	0.19174	0.57664	1.37939	1.0995	0.92488	1	1
154	0.27385	0.64938	1.28771	1.63299	1.11581	1	1
155	0.35931	0.71092	1.79666	1.2816	1.33143	1	1
156	0.26362	0.6412	1.60439	2.12097	1.19087	1	1
157	0.24632	0.62685	1.31656	1.56702	1.05958	1	1
158	0.05736	0.38566	1.8001	2.87338	0.74059	1	1
159	0.07973	0.4304	1.20061	2.03159	0.80033	1	1
160	0.26045	0.63862	2.00771	1.0411	0.99963	1	1
161	0.22123	0.6048	1.06761	2.00003	0.97592	1	1
162	0.29282	0.66405	1.91084	1.09796	1.00731	1	1
163	0.08778	0.44442	1.40698	1.41379	0.69822	1	1
164	0.32309	0.68619	1.32563	1.4967	1.05735	1	1
165	0.10553	0.47256	1.29813	1.95114	0.88241	1	1
166	0.07574	0.42309	1.85516	1.60506	0.80704	1	1
167	0.18731	0.57216	2.05848	1.10791	0.89912	1	1
168	0.20368	0.58837	2.05577	1.33958	1.01479	1	1
169	0.21977	0.60347	2.43242	1.21282	1.0176	1	1
170	0.19915	0.58397	1.62118	1.80568	0.9413	1	1
171	0.29394	0.66489	1.27847	2.1722	1.11338	1	1
172	0.297	0.66719	1.21159	1.15136	1.03831	1	1
173	0.46866	0.77676	NA	NA	NA	1	1
174	0.12928	0.50564	2.43332	NA	NA	1	1
175	0.26834	0.64501	1.28491	1.25045	0.98075	1	1
176	0.14505	0.52542	1.45172	1.41481	0.89089	1	1
177	0.2872	0.65977	1.20209	1.3861	0.97663	1	1
178	0.24952	0.62956	1.16665	1.6541	1.08966	1	1
179	0.24384	0.62475	1.04352	1.87256	1.00559	1	1
180	0.14414	0.52432	1.65546	1.35631	0.74919	1	1
181	0.07348	0.41884	1.18578	1.7819	0.68565	1	1
182	0.20783	0.59234	1.44695	1.71486	0.96642	1	1
183	0.3378	0.69644	2.74678	1.08853	1.23281	1	1
184	0.26064	0.63877	1.52056	1.26469	1.00621	1	1
185	0.24039	0.62178	1.66131	1.04093	0.9833	1	1
186	0.14555	0.52603	1.29375	1.3353	0.81367	1	1
187	0.2052	0.58983	1.36708	1.92345	0.95365	1	1
188	0.28289	0.65646	1.45283	1.4139	1.07745	1	1
189	0.10247	0.46794	1.43747	1.15357	0.7765	1	1
190	0.22288	0.60631	1.37613	1.22977	0.95177	1	1
191	0.25056	0.63043	1.24278	1.3499	0.98034	1	1
192	0.13728	0.51587	2.37976	1.66171	0.8933	1	1
193	0.23924	0.62079	1.47168	1.21565	0.96744	1	1
194	0.03332	0.32179	1.7293	3.80401	0.69547	1	1
195	0.09581	0.45759	1.59474	1.66961	0.86712	1	1
196	0.27566	0.65081	1.37277	1.39385	0.9821	1	1
197	0.09224	0.45183	1.20508	1.45371	0.75142	1	1
198	0.21892	0.60269	2.00096	1.14926	1.02322	1	1
199	0.35882	0.7106	1.70424	1.23799	1.29472	1	1
200	0.34729	0.70291	1.8211	NA	NA	1	1
201	0.11256	0.48282	2.04983	1.39811	0.68932	1	1
202	0.01901	0.2669	1.82569	2.04437	0.38599	1	1
203	0.05101	0.37086	2.40514	1.42165	0.4503	1	1
204	0.31125	0.6777	1.57712	1.73205	1.33143	1	1
205	0.17753	0.56203	1.45148	1.33197	0.8832	1	1
206	0.46866	0.77676	NA	NA	NA	1	1
207	0.27955	0.65386	1.35322	1.88203	1.05491	1	1
208	0.23853	0.62018	1.96378	1.91616	0.99143	1	1
209	0.22867	0.61151	1.46279	1.6168	0.97202	1	1
210	0.17864	0.5632	1.23638	2.59462	0.89401	1	1
211	0.27101	0.64713	1.32278	NA	NA	1	1
212	0.38791	0.72931	1.73205	NA	NA	1	1
213	0.11371	0.48447	1.65393	2.0892	0.92196	1	1
214	0.15366	0.53561	1.17435	2.37865	0.95877	1	1
215	0.2584	0.63694	1.52894	1.31945	0.98708	1	1
216	0.12409	0.49878	1.90762	1.16661	0.68239	1	1
217	0.22157	0.60512	1.72991	1.14013	0.91281	1	1
218	0.21795	0.6018	1.26711	1.76551	0.91146	1	1
219	0.17088	0.55492	1.23684	1.87041	0.79274	1	1
220	0.3077	0.67511	1.4713	1.27038	1.01214	1	1
221	0.22904	0.61184	1.6009	1.21356	0.97316	1	1
222	0.0633	0.39855	2.1967	1.50795	0.50798	1	1
223	0.15529	0.53751	1.2191	1.78715	0.93872	1	1
224	0.11689	0.48894	1.53527	1.96905	0.92635	1	1
225	0.09725	0.45986	1.15671	2.27452	0.8324	1	1
226	0.33424	0.69399	1.47595	1.2319	1.04565	1	1
227	0.25907	0.63749	1.24453	1.0898	0.89935	1	1
228	0.20473	0.58938	1.40236	1.66721	0.91009	1	1
229	0.24402	0.6249	1.41965	1.17324	0.96149	1	1
230	0.27772	0.65244	1.70219	1.15952	1.001	1	1
231	0.18592	0.57074	1.49431	1.37874	0.84374	1	1
232	0.1813	0.56598	1.32531	2.10358	0.91252	1	1
233	0.21013	0.59452	1.88195	1.21163	0.96262	1	1
234	0.35931	0.71092	1.79666	1.2816	1.33143	1	1
235	0.2318	0.61428	1.54077	1.65258	0.93463	1	1
236	0.24684	0.62729	2.0106	1.08207	0.99493	1	1
237	0.24506	0.62579	1.9615	1.15739	0.99561	1	1
238	0.17493	0.55927	1.3025	1.18585	0.76786	1	1
239	0.27772	0.65244	1.63636	1.79711	1.36658	1	1
240	0.12014	0.49343	1.10564	2.18851	0.90263	1	1
241	0.12201	0.49599	1.92753	1.28909	0.85626	1	1
242	0.22536	0.60854	1.3352	1.49774	0.97495	1	1
243	0.23587	0.61786	2.17902	1.14179	1.03283	1	1
244	0.18851	0.57339	1.31932	1.66869	0.8944	1	1
245	0.29448	0.6653	1.64209	1.17975	1.00898	1	1
