# Supplementary material for: A Yap-dependent mechanoregulatory program sustains cell migration for embryo axis assembly
Source: Nat Commun. 2023 May 16;14:2804. doi: 10.1038/s41467-023-38482-w (PMC10188487; doi:10.1038/s41467-023-38482-w)
Supplement: Supplementary file 13 — Source Data [file 41467_2023_38482_MOESM13_ESM.zip › Source Data/Fig7_S6F-G/Fig7D_S6F-G/ro6_l_vs.csv]

Value	Volume.pix.	Volume.unit.	Surface.pix.	Surface.unit.	Channel	Frame
1	36086	150.41918	9872	226.79107	1	1
2	3031	12.63428	1830	45.81655	1	1
3	31619	131.79915	9258	213.70266	1	1
4	54	0.22509	102	2.71278	1	1
5	4685	19.52873	2418	57.54068	1	1
6	7	0.02918	24	0.64501	1	1
7	99	0.41267	170	4.49278	1	1
8	21	0.08754	56	1.51454	1	1
9	9	0.03752	32	0.841	1	1
10	7	0.02918	28	0.74301	1	1
11	207	0.86285	268	7.22165	1	1
12	32	0.13339	76	2.03303	1	1
13	28390	118.33953	8570	203.06539	1	1
14	2	0.00834	10	0.25925	1	1
15	1648	6.86945	1164	29.00131	1	1
16	37067	154.50833	10938	243.76531	1	1
17	60	0.2501	124	3.35158	1	1
18	14	0.05836	38	0.97373	1	1
19	121	0.50437	194	5.30892	1	1
20	103	0.42934	162	4.26826	1	1
21	402	1.67568	410	10.94289	1	1
22	8772	36.56479	4762	102.75808	1	1
23	42	0.17507	90	2.39027	1	1
24	153	0.63776	220	5.76049	1	1
25	12934	53.91347	8406	213.96466	1	1
26	2732	11.38794	2428	58.71264	1	1
27	171	0.71279	238	6.38686	1	1
28	248	1.03375	346	9.03272	1	1
29	265157	1105.26791	59844	1318.09648	1	1
30	33	0.13756	74	1.91273	1	1
31	172	0.71696	260	6.76896	1	1
32	8	0.03335	24	0.64501	1	1
33	261	1.08794	296	7.93613	1	1
34	63	0.26261	114	3.09233	1	1
35	105	0.43768	168	4.42952	1	1
36	181	0.75447	236	6.3236	1	1
37	473	1.97163	486	12.57662	1	1
38	6	0.02501	24	0.58797	1	1
39	1348	5.61894	1294	31.23065	1	1
40	196	0.817	252	6.65854	1	1
41	588	2.45099	558	14.68278	1	1
42	26707	111.3242	8622	202.1146	1	1
43	27631	115.17575	7948	191.23562	1	1
44	17416	72.59603	6936	166.24333	1	1
45	40169	167.43856	12168	270.148	1	1
46	5578	23.25107	2484	62.28076	1	1
47	157	0.65443	202	5.41934	1	1
48	80	0.33347	138	3.6803	1	1
49	5444	22.69251	2622	66.98785	1	1
50	109	0.45435	160	4.34762	1	1
51	106	0.44185	166	4.45182	1	1
52	508	2.11752	528	13.70539	1	1
53	785	3.27216	752	17.36767	1	1
54	870	3.62647	970	26.40199	1	1
55	59	0.24593	120	3.19654	1	1
56	1212	5.05204	1146	30.0007	1	1
57	38337	159.80214	12282	274.18156	1	1
58	67	0.27928	120	3.25358	1	1
59	80	0.33347	138	3.70882	1	1
60	115	0.47936	200	5.21347	1	1
61	3260	13.58883	2866	74.79094	1	1
62	42118	175.56268	11402	264.0601	1	1
63	176	0.73363	304	7.90394	1	1
64	2	0.00834	10	0.25925	1	1
65	38617	160.96928	10914	247.31304	1	1
66	590	2.45933	532	13.71781	1	1
67	198	0.82533	258	6.81979	1	1
68	1	0.00417	6	0.16125	1	1
69	470	1.95913	626	14.12397	1	1
70	17738	73.93824	8142	201.64999	1	1
71	24	0.10004	62	1.61874	1	1
72	61700	257.18736	16176	365.45788	1	1
73	3982	16.59838	2420	59.34379	1	1
74	209	0.87119	268	7.36426	1	1
75	123	0.51271	190	4.9257	1	1
76	566	2.35929	628	17.09648	1	1
77	1408	5.86904	952	24.74882	1	1
78	58	0.24176	104	2.83308	1	1
79	86	0.35848	140	3.77208	1	1
80	550	2.29259	632	15.96803	1	1
81	439	1.82991	442	11.92651	1	1
82	87	0.36265	134	3.5823	1	1
83	168	0.70028	242	6.59894	1	1
84	32	0.13339	76	2.03303	1	1
85	435	1.81323	450	12.17954	1	1
86	31173	129.94006	10752	242.41729	1	1
87	42	0.17507	84	2.22902	1	1
88	31549	131.50736	8564	202.36222	1	1
89	24	0.10004	60	1.55549	1	1
90	26	0.10838	68	1.78	1	1
91	31502	131.31145	9198	212.91727	1	1
92	2999	12.50089	2462	62.81137	1	1
93	351	1.46309	380	9.90845	1	1
94	392	1.63399	396	10.52861	1	1
95	196	0.817	298	7.79974	1	1
96	166	0.69195	324	8.45096	1	1
97	38	0.1584	82	2.13724	1	1
98	946	3.94326	928	24.4746	1	1
99	1915	7.9824	1994	52.23018	1	1
100	208	0.86702	256	6.67096	1	1
101	34	0.14172	78	2.12481	1	1
102	160	0.66694	244	6.37698	1	1
103	8	0.03335	24	0.64501	1	1
104	553	2.3051	630	16.16147	1	1
105	8	0.03335	24	0.64501	1	1
106	24466	101.98292	9052	215.20175	1	1
107	25	0.10421	62	1.64727	1	1
108	12242	51.02897	7552	189.20659	1	1
109	85	0.35431	144	3.81303	1	1
110	5	0.02084	22	0.61028	1	1
111	39	0.16257	88	2.38406	1	1
112	245	1.02125	310	8.00815	1	1
113	69	0.28762	116	3.12706	1	1
114	579	2.41348	736	19.68529	1	1
115	113	0.47102	192	4.98896	1	1
116	271	1.12962	366	9.18042	1	1
117	90	0.37515	188	5.29028	1	1
118	2314	9.64557	1646	43.04864	1	1
119	1092	4.55184	980	23.23859	1	1
120	1628	6.78608	1098	28.42545	1	1
121	494	2.05917	532	14.0886	1	1
122	418	1.74237	606	15.20271	1	1
123	305	1.27135	374	9.63311	1	1
124	25	0.10421	62	1.64727	1	1
125	101	0.421	160	4.37614	1	1
126	50	0.20842	110	3.13694	1	1
127	362	1.50894	386	10.18379	1	1
128	21865	91.14103	8760	214.8364	1	1
129	14	0.05836	38	1.0593	1	1
130	3357	13.99316	2836	71.95961	1	1
131	125	0.52104	192	4.98896	1	1
132	39	0.16257	96	2.63709	1	1
133	7	0.02918	24	0.64501	1	1
134	212	0.88369	272	7.43373	1	1
135	69	0.28762	124	3.40862	1	1
136	3685	15.36038	2192	55.12716	1	1
137	412	1.71736	518	12.98979	1	1
138	25544	106.4764	9232	223.57608	1	1
139	112	0.46686	214	5.59924	1	1
140	23	0.09587	62	1.59022	1	1
141	147	0.61275	206	5.3462	1	1
142	111	0.46269	166	4.30921	1	1
143	1679	6.99866	1234	31.98545	1	1
144	7	0.02918	24	0.64501	1	1
