# Supplementary material for: A Yap-dependent mechanoregulatory program sustains cell migration for embryo axis assembly
Source: Nat Commun. 2023 May 16;14:2804. doi: 10.1038/s41467-023-38482-w (PMC10188487; doi:10.1038/s41467-023-38482-w)
Supplement: Supplementary file 13 — Source Data [file 41467_2023_38482_MOESM13_ESM.zip › Source Data/Fig7_S6F-G/Fig7D_S6F-G/ro7_l_vs.csv]

Value	Volume.pix.	Volume.unit.	Surface.pix.	Surface.unit.	Channel	Frame
1	33200	138.38931	9716	221.14387	1	1
2	6	0.02501	24	0.61649	1	1
3	582	2.42598	730	18.98212	1	1
4	47	0.19591	96	2.55153	1	1
5	1	0.00417	6	0.16125	1	1
6	62	0.25844	122	3.37388	1	1
7	31402	130.89461	10796	247.40276	1	1
8	39	0.16257	84	2.2005	1	1
9	92	0.38349	164	4.27448	1	1
10	20856	86.93516	10086	237.63837	1	1
11	4	0.01667	18	0.45524	1	1
12	66488	277.14544	15926	364.85224	1	1
13	518	2.15921	516	13.29731	1	1
14	268	1.11712	336	8.48825	1	1
15	7	0.02918	26	0.73679	1	1
16	21293	88.75673	13400	331.98985	1	1
17	637	2.65524	762	19.96573	1	1
18	4699	19.58709	3168	83.03093	1	1
19	6743	28.1072	4620	112.78448	1	1
20	19	0.0792	54	1.45128	1	1
21	7	0.02918	26	0.70827	1	1
22	46	0.19174	98	2.61478	1	1
23	713	2.97204	746	19.6308	1	1
24	5	0.02084	20	0.54702	1	1
25	18528	77.23124	9596	230.83931	1	1
26	1070	4.46014	804	20.43849	1	1
27	19121	79.70307	12052	295.31484	1	1
28	158	0.6586	212	5.70711	1	1
29	32397	135.04212	8444	198.82342	1	1
30	265	1.10461	376	9.75341	1	1
31	21	0.08754	54	1.42275	1	1
32	95	0.39599	160	4.00535	1	1
33	5	0.02084	20	0.54702	1	1
34	28960	120.7155	8150	192.37665	1	1
35	1022	4.26006	1294	33.31276	1	1
36	1371	5.71481	1478	37.59233	1	1
37	131	0.54605	190	5.09684	1	1
38	288	1.20049	354	9.65654	1	1
39	61	0.25427	108	2.87403	1	1
40	2497	10.40838	1884	47.43896	1	1
41	19	0.0792	52	1.38802	1	1
42	227	0.94622	274	7.09768	1	1
43	3	0.01251	14	0.38576	1	1
44	15	0.06253	42	1.12877	1	1
45	14022	58.44864	7348	178.53297	1	1
46	14753	61.49571	8412	184.91931	1	1
47	37	0.15423	80	2.15955	1	1
48	141	0.58774	216	5.6625	1	1
49	100	0.41684	154	4.1008	1	1
50	21474	89.51121	8250	193.34337	1	1
51	12469	51.97519	8256	200.00765	1	1
52	70	0.29178	126	3.2437	1	1
53	10458	43.59263	6984	163.56878	1	1
54	8	0.03335	28	0.74301	1	1
55	276	1.15047	308	8.00194	1	1
56	6	0.02501	24	0.58797	1	1
57	194	0.80866	288	7.28379	1	1
58	75	0.31263	134	3.61082	1	1
59	491	2.04666	608	16.12163	1	1
60	2	0.00834	10	0.25925	1	1
61	2083	8.68268	1844	45.54631	1	1
62	10	0.04168	34	0.90426	1	1
63	524	2.18422	582	15.18518	1	1
64	14	0.05836	38	1.00225	1	1
65	3053	12.72598	2712	67.89498	1	1
66	8	0.03335	24	0.64501	1	1
67	56	0.23343	106	2.86782	1	1
68	102	0.42517	162	4.35383	1	1
