# Supplementary material for: A Yap-dependent mechanoregulatory program sustains cell migration for embryo axis assembly
Source: Nat Commun. 2023 May 16;14:2804. doi: 10.1038/s41467-023-38482-w (PMC10188487; doi:10.1038/s41467-023-38482-w)
Supplement: Supplementary file 13 — Source Data [file 41467_2023_38482_MOESM13_ESM.zip › Source Data/Fig7_S6F-G/Fig7D_S6F-G/dmso7_f_shape.csv]

Value	Compactness	Sphericity	Elongatio	Flatness	Spareness	Channel	Frame
1	0.0895	0.44732	1.70992	1.44784	0.75334	1	1
2	0.08139	0.43336	1.96375	1.23454	0.62515	1	1
3	0.13389	0.51158	1.1392	1.87919	0.92503	1	1
4	0.31504	0.68044	1.04489	1.3456	1.08511	1	1
5	0.14701	0.52777	2.47745	1.25146	0.767	1	1
6	0.26164	0.63959	1.05007	1.21472	0.97036	1	1
7	0.28209	0.65584	1.29686	1.36184	0.99544	1	1
8	0.3003	0.66966	1.2362	1.2818	0.99973	1	1
9	0.16888	0.55275	1.48692	NA	NA	1	1
10	0.31789	0.68248	1.42366	1.10341	1.06951	1	1
11	0.28486	0.65798	1.32405	1.07688	0.99023	1	1
12	0.27675	0.65168	1.2973	1.36408	0.99249	1	1
13	0.33326	0.69331	1.63299	NA	NA	1	1
14	0.24108	0.62238	1.20699	1.23857	0.98883	1	1
15	0.38791	0.72931	1.73205	NA	NA	1	1
16	0.22558	0.60874	1.22675	1.59451	0.94599	1	1
17	0.38791	0.72931	NA	NA	NA	1	1
18	0.11565	0.48721	1.22615	2.01117	0.91659	1	1
19	0.162	0.54513	1.61491	1.33645	0.83194	1	1
20	0.29945	0.66903	1.92923	1.17665	1.02028	1	1
21	0.19379	0.57868	1.08215	1.57106	0.92859	1	1
22	0.46866	0.77676	NA	NA	NA	1	1
23	0.18896	0.57383	1.46057	1.5187	0.86764	1	1
24	0.36921	0.7174	1.38971	NA	NA	1	1
25	0.41764	0.74748	1.73205	NA	NA	1	1
26	0.33597	0.69518	1.22474	NA	NA	1	1
27	0.46866	0.77676	NA	NA	NA	1	1
28	0.2562	0.63513	1.60677	1.12738	0.97466	1	1
29	0.34804	0.70341	1.35401	NA	NA	1	1
30	0.19168	0.57658	1.57913	1.42936	0.88733	1	1
31	0.20323	0.58794	1.16219	1.12694	0.90681	1	1
32	0.26521	0.64248	1.10958	1.32279	0.99073	1	1
33	0.28761	0.66009	1.47521	1.15874	0.99678	1	1
34	0.23305	0.61539	1.30781	1.27641	0.96822	1	1
35	0.03498	0.32704	1.57402	1.17187	0.40156	1	1
36	0.17079	0.55482	1.22517	1.21547	0.80421	1	1
37	0.19914	0.58396	1.48627	1.3758	0.9024	1	1
38	0.05283	0.37522	2.55974	1.48323	0.68881	1	1
39	0.19427	0.57917	1.26169	1.38624	0.89186	1	1
40	0.1682	0.55201	1.51881	1.21768	0.90531	1	1
41	0.17697	0.56144	1.22653	1.54798	0.81503	1	1
42	0.24048	0.62186	1.3041	1.60296	0.9966	1	1
43	0.1184	0.49105	1.23093	1.31623	0.69278	1	1
44	0.12867	0.50484	1.12234	1.14671	0.74283	1	1
45	0.08215	0.43471	1.27748	1.63661	0.73229	1	1
46	0.06481	0.40167	2.03203	1.3919	0.47283	1	1
47	0.24453	0.62533	1.57712	1.30268	1.04099	1	1
48	0.1194	0.49241	1.1067	1.41379	0.79169	1	1
49	0.18336	0.56811	1.10522	1.28564	0.95189	1	1
50	0.12892	0.50517	1.65632	1.26145	0.70678	1	1
51	0.19285	0.57775	1.38943	1.3011	0.95146	1	1
52	0.06573	0.40357	1.78777	1.19472	0.78213	1	1
53	0.05937	0.39011	1.68802	1.45497	0.49079	1	1
54	0.04173	0.34686	2.61254	1.37169	0.52371	1	1
55	0.32458	0.68724	1.53721	1.40218	1.0288	1	1
56	0.21366	0.59782	1.33277	1.48751	0.96478	1	1
57	0.14053	0.5199	1.04491	1.88642	0.88378	1	1
58	0.30902	0.67608	1.51713	1.22082	1.04982	1	1
59	0.32984	0.69093	NA	NA	NA	1	1
60	0.17916	0.56374	1.23771	1.88532	0.95257	1	1
61	0.1201	0.49338	1.63348	1.72356	0.8314	1	1
62	0.21774	0.60161	1.37932	1.14607	0.97365	1	1
63	0.11061	0.48002	1.15886	1.3534	0.87442	1	1
64	0.22322	0.60661	1.14976	1.46584	0.94944	1	1
65	0.18198	0.56669	1.31539	1.55206	0.88767	1	1
66	0.25645	0.63534	1.43675	1.15065	0.94753	1	1
67	0.20786	0.59237	1.93432	1.37393	0.97079	1	1
68	0.07527	0.42221	1.26283	1.03879	0.69894	1	1
69	0.27916	0.65356	1.26092	1.42773	1.00844	1	1
70	0.10395	0.47019	1.68701	1.46094	0.69635	1	1
71	0.27025	0.64653	1.69471	1.07774	0.99912	1	1
72	0.27453	0.64993	2.04732	1.08744	1.10451	1	1
73	0.20638	0.59096	1.47193	1.43457	0.94436	1	1
74	0.27228	0.64814	2.06471	1.13659	1.00044	1	1
75	0.26327	0.64091	1.49645	1.24592	0.98983	1	1
76	0.24866	0.62883	1.40275	1.57672	0.9791	1	1
77	0.25209	0.63171	1.35911	1.31356	0.97881	1	1
78	0.23197	0.61444	1.12942	1.49145	0.91996	1	1
79	0.18534	0.57015	1.26865	2.06654	0.89694	1	1
80	0.26591	0.64305	1.65331	1.04798	0.9906	1	1
81	0.15234	0.53408	1.16999	2.39741	0.86342	1	1
82	0.20139	0.58616	1.17403	1.67844	0.94323	1	1
83	0.25156	0.63127	1.3306	1.22409	0.9562	1	1
84	0.15704	0.53951	1.41971	1.71373	0.94307	1	1
85	0.1356	0.51375	1.39132	1.83548	0.8998	1	1
86	0.25509	0.63421	1.28578	1.22176	0.97144	1	1
87	0.10986	0.47894	1.41323	2.0299	0.70671	1	1
88	0.25592	0.63489	1.30831	1.28874	0.98659	1	1
89	0.20535	0.58997	1.36403	1.73693	0.9769	1	1
90	0.24472	0.6255	1.59672	1.32953	0.98659	1	1
91	0.26454	0.64194	1.29307	1.63336	1.00061	1	1
92	0.25232	0.63191	1.34617	1.43288	0.9936	1	1
93	0.21697	0.6009	1.71809	1.36803	1.06898	1	1
94	0.12809	0.50409	1.10505	1.99001	0.84151	1	1
95	0.18421	0.56899	1.59243	1.22671	0.93072	1	1
96	0.10035	0.46469	2.1957	1.12304	0.69892	1	1
97	0.20361	0.5883	1.14664	1.22431	0.88379	1	1
98	0.12467	0.49957	1.7974	1.40656	0.77705	1	1
99	0.24843	0.62864	1.0812	1.52221	0.98017	1	1
100	0.18607	0.5709	1.22613	1.53603	0.87389	1	1
101	0.08626	0.44184	1.9275	1.16076	0.63328	1	1
102	0.06751	0.40718	1.59348	1.39146	0.60407	1	1
103	0.04211	0.3479	1.26521	1.62516	0.53108	1	1
104	0.22901	0.61181	1.13033	1.23487	0.95526	1	1
105	0.21714	0.60106	1.47845	1.28012	0.89179	1	1
106	0.26751	0.64434	1.1275	1.17753	0.98676	1	1
107	0.15438	0.53645	1.57012	1.10508	0.83268	1	1
108	0.21489	0.59897	1.5162	1.39777	0.96689	1	1
109	0.1892	0.57408	1.98337	1.64891	0.91014	1	1
110	0.1326	0.50994	1.30836	1.33446	0.82692	1	1
111	0.23723	0.61905	2.04028	1.04508	0.99981	1	1
112	0.12361	0.49814	1.11437	1.93344	0.88688	1	1
113	0.08453	0.43886	1.5053	5.36541	0.97199	1	1
114	0.15854	0.54123	1.01052	2.64373	0.88075	1	1
115	0.2396	0.6211	1.09601	1.19476	0.9755	1	1
116	0.20271	0.58743	1.33895	1.45556	0.97152	1	1
117	0.19282	0.57772	1.75132	1.66832	0.90168	1	1
118	0.23176	0.61425	2.35275	1.37415	1.04471	1	1
119	0.26532	0.64258	1.6734	1.11239	0.99237	1	1
120	0.06983	0.4118	1.57947	1.51152	0.79347	1	1
121	0.15171	0.53334	1.52233	2.38287	0.88202	1	1
122	0.16177	0.54488	1.35272	1.40685	0.92628	1	1
123	0.08343	0.43696	1.71408	1.71996	0.66847	1	1
124	0.24382	0.62472	1.27305	1.10823	0.91432	1	1
125	0.18674	0.57159	1.1087	1.94952	0.97711	1	1
126	0.21305	0.59726	1.47321	1.36695	0.96551	1	1
127	0.09247	0.4522	1.69279	1.1338	0.80397	1	1
128	0.26204	0.63991	1.25185	1.38812	0.99618	1	1
129	0.09027	0.44859	1.77617	1.21537	0.86204	1	1
130	0.06088	0.3934	1.53323	1.52628	0.67657	1	1
131	0.24093	0.62225	1.40595	1.46862	1.00798	1	1
132	0.18484	0.56964	1.57395	1.55102	0.85586	1	1
133	0.47572	0.78064	1.11519	1.63299	1.25529	1	1
134	0.12131	0.49503	1.39606	1.2064	0.78868	1	1
135	0.16867	0.55251	2.58619	1.21885	0.8109	1	1
136	0.11943	0.49246	1.33634	1.6343	0.91717	1	1
137	0.10173	0.46682	1.24618	1.3724	0.72467	1	1
138	0.17731	0.5618	1.21233	1.37111	0.92152	1	1
139	0.28544	0.65842	2.13918	1.31145	1.04067	1	1
140	0.06478	0.40162	1.17146	1.3335	0.69366	1	1
141	0.22697	0.60999	2.96755	1.40768	1.08262	1	1
142	0.19887	0.5837	1.27265	1.60149	0.82909	1	1
143	0.18256	0.56729	3.11018	1.50162	1.11049	1	1
144	0.14797	0.52893	1.21579	2.48157	0.86672	1	1
145	0.07713	0.42568	1.1203	1.164	0.55066	1	1
146	0.46866	0.77676	NA	NA	NA	1	1
147	0.29781	0.6678	2.10037	1.33627	1.15281	1	1
148	0.38791	0.72931	1.73205	NA	NA	1	1
149	0.28231	0.65601	1.54473	1.22888	0.9635	1	1
150	0.26947	0.64591	1.6842	1.23823	1.018	1	1
151	0.2653	0.64256	1.02985	1.12202	0.98034	1	1
152	0.12977	0.50628	1.44496	1.35949	0.76576	1	1
153	0.23664	0.61853	1.41282	1.13455	0.97341	1	1
154	0.20977	0.59417	1.10807	1.8168	0.91725	1	1
155	0.1927	0.5776	1.04859	2.10074	0.95872	1	1
156	0.26442	0.64185	1.9491	1.033	1.00118	1	1
157	0.11318	0.48372	1.49406	1.05906	0.6721	1	1
158	0.07556	0.42276	1.44423	1.43099	0.7264	1	1
159	0.33036	0.6913	1.06633	1.87083	1.16489	1	1
160	0.23244	0.61485	1.9532	1.19267	0.99308	1	1
161	0.17591	0.56031	1.28777	2.03678	0.86347	1	1
162	0.02496	0.29223	1.66704	1.47094	0.40997	1	1
163	0.11492	0.48618	1.15268	1.54615	0.806	1	1
164	0.09168	0.45092	1.10152	1.65986	0.8838	1	1
165	0.2497	0.62971	1.95734	1.13928	1.00488	1	1
166	0.20757	0.59209	1.16133	1.30686	0.8691	1	1
167	0.46866	0.77676	NA	NA	NA	1	1
168	0.11924	0.4922	1.16328	1.76532	0.89189	1	1
169	0.24634	0.62687	1.90532	1.10809	0.99737	1	1
170	0.23606	0.61803	1.78436	1.25826	0.99131	1	1
171	0.23967	0.62116	1.33539	1.38752	0.96234	1	1
172	0.46866	0.77676	NA	NA	NA	1	1
173	0.2645	0.64192	1.81777	1.07221	0.99561	1	1
174	0.09564	0.45731	2.20168	1.33016	0.62615	1	1
175	0.28814	0.6605	1.59292	1.13583	1.01067	1	1
176	0.17536	0.55972	2.11855	1.41776	0.69462	1	1
177	0.26923	0.64572	1.89358	1.20761	0.97564	1	1
178	0.30808	0.67539	2.3026	NA	NA	1	1
179	0.11451	0.4856	2.08417	1.23758	0.66364	1	1
180	0.27536	0.65058	1.49545	1.16764	0.96169	1	1
181	0.25933	0.6377	1.49668	1.27188	0.98983	1	1
182	0.20801	0.59251	1.08986	1.66031	0.92514	1	1
183	0.13586	0.51408	1.09926	1.58201	0.92605	1	1
184	0.22747	0.61044	1.24824	1.50668	0.97775	1	1
185	0.11187	0.48184	1.33942	1.7048	0.85179	1	1
186	0.23347	0.61576	1.48412	1.07327	0.97943	1	1
187	0.10372	0.46985	1.19587	1.86598	0.71302	1	1
188	0.07601	0.4236	1.02948	1.3895	0.77135	1	1
189	0.13881	0.51778	1.88291	1.0739	0.83501	1	1
190	0.11722	0.4894	1.76682	2.97889	0.90518	1	1
191	0.16424	0.54763	1.41339	1.42383	0.92644	1	1
192	0.2303	0.61296	1.98115	1.22993	1.01053	1	1
193	0.08229	0.43496	1.30458	1.95075	0.79149	1	1
194	0.24559	0.62623	1.91332	NA	NA	1	1
195	0.11714	0.4893	1.83124	1.57631	0.78471	1	1
196	0.28118	0.65513	1.1994	1.17707	0.96516	1	1
197	0.08065	0.43206	1.59813	1.57927	0.76265	1	1
198	0.18951	0.5744	1.09146	1.3054	0.87456	1	1
199	0.13496	0.51294	2.49771	1.07889	0.71358	1	1
200	0.20883	0.59329	1.2586	1.66564	0.97416	1	1
201	0.26834	0.645	2.16391	1.1388	1.035	1	1
202	0.09813	0.46125	1.50524	1.64353	0.67767	1	1
203	0.2136	0.59777	1.12883	1.22899	0.97486	1	1
204	0.26048	0.63865	2.19009	1.21753	1.04415	1	1
205	0.23023	0.6129	1.54881	1.36496	0.99091	1	1
206	0.23693	0.61878	2.08105	1.01588	0.99965	1	1
207	0.22225	0.60573	1.29074	1.69025	0.79879	1	1
208	0.24975	0.62975	1.76893	1.081	0.97217	1	1
209	0.19615	0.58102	1.16458	1.48595	0.94307	1	1
210	0.19152	0.57642	1.19223	1.15848	0.87266	1	1
211	0.27004	0.64636	1.37663	1.42151	1.00608	1	1
212	0.16939	0.55331	1.60094	1.95599	0.96067	1	1
213	0.28916	0.66127	1.88399	1.03584	1.00562	1	1
214	0.21126	0.59558	1.17242	1.23367	0.88058	1	1
215	0.11196	0.48198	1.94706	1.78054	0.6083	1	1
216	0.07486	0.42146	2.12727	1.57445	0.5782	1	1
217	0.09731	0.45997	1.63489	1.12224	0.67715	1	1
218	0.23257	0.61497	1.516	1.19575	0.98294	1	1
219	0.21652	0.60048	1.06304	1.48762	0.96433	1	1
220	0.21954	0.60326	2.33006	1.15989	0.97858	1	1
221	0.46866	0.77676	NA	NA	NA	1	1
222	0.24477	0.62554	1.51482	1.09462	0.99738	1	1
223	0.28608	0.65892	1.76965	1.05649	1.00331	1	1
224	0.46866	0.77676	1.8211	1	1.36658	1	1
225	0.18417	0.56895	1.64744	1.48499	0.96624	1	1
226	0.09601	0.4579	1.1091	1.29949	0.8421	1	1
227	0.30803	0.67535	1.72289	1.17779	1.04392	1	1
228	0.30512	0.67322	1.50848	1.4999	1.06432	1	1
229	0.20491	0.58955	1.95048	1.48877	0.96929	1	1
230	0.26872	0.64531	2.21804	1.05308	0.99984	1	1
231	0.13808	0.51686	2.34315	1.20409	0.71948	1	1
232	0.13295	0.51038	7.55038	1.01848	0.68002	1	1
233	0.20735	0.59188	1.28214	1.49927	0.92154	1	1
234	0.2027	0.58743	1.42982	1.30313	0.94409	1	1
235	0.09862	0.46202	1.16473	1.90135	0.88738	1	1
236	0.27215	0.64804	1.81578	1.45559	1.03436	1	1
237	0.2684	0.64505	1.58251	1.17735	0.99364	1	1
238	0.28669	0.65938	1.53096	1.04289	0.99671	1	1
239	0.13227	0.50952	1.96525	1.27941	0.81585	1	1
240	0.19073	0.57562	1.85223	1.39838	0.90493	1	1
241	0.10646	0.47395	1.4983	1.60877	0.84069	1	1
242	0.12294	0.49724	1.25656	1.20383	0.66832	1	1
243	0.0894	0.44715	1.3477	1.81635	0.81764	1	1
244	0.06374	0.39946	2.06304	1.88604	0.47554	1	1
245	0.10633	0.47375	1.62173	1.38858	0.87182	1	1
246	0.07116	0.4144	1.69572	1.15253	0.63071	1	1
247	0.21049	0.59486	1.28621	1.7726	0.9898	1	1
248	0.12315	0.49752	1.02155	3.2789	0.85468	1	1
249	0.13044	0.50715	1.3237	1.44413	0.76395	1	1
250	0.24325	0.62424	1.20715	1.09202	0.98777	1	1
251	0.24381	0.62472	1.30083	1.33974	0.99328	1	1
252	0.20391	0.58859	1.80892	1.18276	0.86531	1	1
253	0.22353	0.60689	2.08402	1.19636	1.01673	1	1
254	0.20355	0.58824	1.09458	1.62277	0.90136	1	1
255	0.17084	0.55488	1.72423	1.45899	0.83106	1	1
256	0.21517	0.59923	1.06285	1.51462	0.88852	1	1
257	0.34729	0.70291	1.8211	NA	NA	1	1
258	0.31679	0.68169	1.54032	1.23606	1.02092	1	1
259	0.18015	0.56478	1.24126	1.8351	0.92875	1	1
260	0.09393	0.45457	1.11241	1.71594	0.61427	1	1
261	0.27249	0.64832	1.33885	1.17639	0.98778	1	1
262	0.21716	0.60108	1.51621	1.1147	0.95872	1	1
263	0.25715	0.63591	2.2598	1.12262	1.07175	1	1
264	0.12009	0.49336	1.21222	1.79015	0.91872	1	1
265	0.2661	0.64321	1.27476	1.34277	0.97172	1	1
266	0.26921	0.6457	1.30999	1.13137	0.98159	1	1
267	0.13169	0.50877	2.14591	1.25827	0.70255	1	1
268	0.10473	0.47137	1.23188	2.62975	0.70743	1	1
269	0.26843	0.64507	1.62308	1.05972	0.99573	1	1
270	0.11015	0.47936	1.03934	1.07864	0.70619	1	1
271	0.23867	0.6203	1.51297	1.45232	0.99346	1	1
272	0.14887	0.53	1.45947	1.85043	0.94794	1	1
273	0.19791	0.58276	1.40521	1.42155	0.97505	1	1
274	0.07734	0.42606	1.97047	1.3966	0.80263	1	1
275	0.17574	0.56013	1.29859	1.46786	0.93014	1	1
276	0.26076	0.63887	1.52353	1.14561	0.98866	1	1
277	0.31244	0.67856	1.16478	1.35401	1.13545	1	1
278	0.31125	0.6777	1.57712	1.73205	1.33143	1	1
279	0.29554	0.6661	1.61065	1.04107	0.97144	1	1
280	0.13715	0.5157	1.179	1.95935	0.86526	1	1
281	0.19886	0.58369	1.85386	1.206	0.99994	1	1
282	0.19817	0.58301	1.07369	1.3481	0.89807	1	1
283	0.17837	0.56291	1.47664	1.03257	0.84899	1	1
284	0.26849	0.64513	1.17805	1.41625	0.98945	1	1
285	0.15019	0.53155	1.95908	1.08175	0.88491	1	1
286	0.27551	0.6507	1.5615	1.12937	1.0112	1	1
287	0.25972	0.63803	1.50727	1.31278	1.00195	1	1
288	0.16782	0.55158	2.02848	1.31107	0.90844	1	1
289	0.31205	0.67828	1.11685	1.10627	0.95845	1	1
290	0.16826	0.55207	1.52486	1.60297	0.947	1	1
291	0.17873	0.56329	1.81776	1.73928	0.91476	1	1
292	0.10879	0.47737	1.20917	1.20887	0.85224	1	1
293	0.29401	0.66495	1.64065	1.05543	0.99916	1	1
294	0.28069	0.65475	1.26033	1.24559	0.91822	1	1
295	0.09348	0.45384	2.02247	1.65916	0.56089	1	1
296	0.27385	0.64938	2.34575	1.27537	1.19285	1	1
297	0.19694	0.5818	2.63889	1.14801	0.96168	1	1
298	0.12366	0.49821	6.29145	1.21094	0.97723	1	1
299	0.15951	0.54232	2.46203	1.83067	0.9384	1	1
300	0.15658	0.53898	1.17417	1.40562	0.81417	1	1
301	0.24403	0.62491	1.50844	1.35725	0.98347	1	1
302	0.07355	0.41897	1.32171	2.86884	0.69702	1	1
303	0.46866	0.77676	NA	NA	NA	1	1
304	0.2803	0.65445	1.88912	1.14507	0.99587	1	1
305	0.17475	0.55908	1.55942	1.3998	0.87006	1	1
306	0.14721	0.52802	1.21771	1.80923	0.85081	1	1
307	0.19255	0.57745	1.3814	1.59575	0.88381	1	1
308	0.25211	0.63173	1.18965	1.38027	0.9257	1	1
309	0.09563	0.4573	1.43821	1.5676	0.86622	1	1
310	0.2639	0.64143	1.75624	1.10549	0.99781	1	1
311	0.11965	0.49276	1.3004	2.52072	0.66094	1	1
312	0.17958	0.56418	1.17705	1.23036	0.93704	1	1
313	0.13902	0.51803	1.37932	1.60917	0.94404	1	1
314	0.13025	0.50691	1.14343	2.42419	0.7845	1	1
315	0.22362	0.60697	1.36407	1.4957	0.92413	1	1
316	0.37493	0.72108	1.17552	1.73205	1.23281	1	1
317	0.20727	0.59181	2.6317	1.10027	0.98627	1	1
318	0.16745	0.55118	1.4721	1.81764	0.82587	1	1
319	0.18899	0.57387	1.27143	1.42625	0.78856	1	1
320	0.22028	0.60393	2.07193	1.20966	0.97848	1	1
321	0.24067	0.62203	1.20523	1.20056	0.92757	1	1
322	0.16714	0.55084	1.77169	1.84316	0.94319	1	1
323	0.17507	0.55942	1.16748	1.35109	0.82966	1	1
324	0.28229	0.65599	1.8214	1.20687	1.03724	1	1
325	0.18063	0.56528	1.1197	2.1179	0.86958	1	1
326	0.20051	0.5853	1.27464	2.04614	0.84106	1	1
327	0.18664	0.57148	2.70222	1.12481	0.88086	1	1
328	0.2161	0.60009	1.91631	1.53457	1.10253	1	1
329	0.46866	0.77676	NA	NA	NA	1	1
330	0.17403	0.55831	1.532	1.65143	0.7742	1	1
331	0.13217	0.50938	1.1152	1.49326	0.87008	1	1
332	0.27526	0.6505	1.13254	1.43816	0.98234	1	1
333	0.11512	0.48646	1.27669	1.597	0.91489	1	1
334	0.20545	0.59006	2.61069	1.17349	1.02504	1	1
335	0.18911	0.57399	1.07249	1.29246	0.95263	1	1
336	0.14433	0.52455	1.11106	1.58503	0.9357	1	1
337	0.23594	0.61792	2.2673	1.10762	1.02671	1	1
338	0.22685	0.60988	1.74487	1.21425	0.94953	1	1
339	0.30808	0.67539	2.3026	NA	NA	1	1
340	0.27775	0.65245	2.09654	1.0168	0.98923	1	1
341	0.20669	0.59125	1.38698	1.44519	0.88679	1	1
342	0.26362	0.6412	1.616	1.29567	0.98439	1	1
343	0.07965	0.43026	1.78389	1.48593	0.83935	1	1
344	0.15163	0.53324	1.25537	1.4621	0.94499	1	1
345	0.23433	0.61651	NA	0	NA	1	1
346	0.11523	0.48662	2.08032	1.22683	0.92716	1	1
347	0.23335	0.61566	1.97794	1.09679	1.00046	1	1
348	0.23352	0.6158	1.91459	1.3053	1.01958	1	1
349	0.10795	0.47615	1.12208	1.71661	0.8594	1	1
350	0.18278	0.56751	1.20726	1.2209	0.96158	1	1
351	0.13497	0.51296	1.30642	1.93736	0.93361	1	1
352	0.2424	0.62352	1.1918	1.22748	0.87357	1	1
353	0.23449	0.61665	2.02405	1.40281	1.03304	1	1
354	0.35882	0.7106	1.70424	1.23799	1.29472	1	1
355	0.52205	0.8052	1	NA	NA	1	1
356	0.35931	0.71092	1.79666	1.2816	1.33143	1	1
357	0.06117	0.39402	2.11788	1.24993	0.59661	1	1
358	0.20267	0.58739	1.32699	1.44722	0.95828	1	1
359	0.26233	0.64015	1.39463	1.29732	0.98409	1	1
360	0.14357	0.52362	1.42889	2.40079	0.85414	1	1
361	0.04178	0.34699	1.63677	1.63827	0.55507	1	1
362	0.13498	0.51297	3.36056	1.30452	0.8022	1	1
363	0.06031	0.39215	1.48915	1.28398	0.54512	1	1
364	0.22419	0.60749	1.8348	1.28298	0.97707	1	1
365	0.30916	0.67618	1.12791	1.13627	0.93431	1	1
366	0.32984	0.69093	NA	NA	NA	1	1
367	0.18965	0.57453	2.06904	1.70549	0.94189	1	1
368	0.16196	0.54509	2.70281	1.46191	0.95317	1	1
369	0.06839	0.40894	1.72231	1.40465	0.65877	1	1
370	0.26571	0.64289	1.12701	1.43842	0.92783	1	1
371	0.0595	0.39039	1.70936	1.78109	0.55997	1	1
372	0.19514	0.58003	1.46794	1.46596	0.94418	1	1
373	0.15538	0.53761	1.9208	1.8326	0.84922	1	1
374	0.2573	0.63603	1.85534	1.22062	0.98313	1	1
375	0.24205	0.62321	1.60638	1.19661	0.99218	1	1
376	0.17175	0.55586	1.15551	1.54484	0.78434	1	1
377	0.06101	0.39367	2.4119	1.29394	0.77473	1	1
378	0.163	0.54625	1.9957	1.34042	0.70311	1	1
379	0.1051	0.47193	6.91468	1.60447	0.88744	1	1
380	0.21182	0.59611	2.73702	1.41511	1.06903	1	1
381	0.21408	0.59822	2.65385	1.0561	0.9332	1	1
382	0.18664	0.57148	2.28663	1.44193	0.95943	1	1
383	0.21545	0.59949	1.83504	1.16253	0.95345	1	1
384	0.14099	0.52047	1.41466	3.08069	0.88783	1	1
385	0.19547	0.58035	2.67248	1.07866	0.98405	1	1
386	0.24516	0.62587	1.47111	1.216	0.97013	1	1
387	0.10089	0.46553	1.78678	1.20505	0.9248	1	1
388	0.12261	0.49679	2.19558	2.16615	0.96541	1	1
389	0.20153	0.58629	2.34403	1.14581	0.97797	1	1
390	0.15726	0.53977	1.46678	1.59867	0.94303	1	1
391	0.16444	0.54786	1.71941	1.34463	0.63018	1	1
392	0.16731	0.55103	1.29722	1.85862	0.85744	1	1
393	0.27597	0.65106	1.81506	1.25412	0.99265	1	1
394	0.30014	0.66953	1.80925	1.61666	1.33455	1	1
395	0.16906	0.55294	1.57841	1.48416	0.85798	1	1
396	0.24453	0.62534	2.18157	1.07725	1.01547	1	1
397	0.22919	0.61197	1.98879	1.0631	0.96357	1	1
398	0.27772	0.65244	1.93806	1.58707	1.36658	1	1
399	0.28318	0.65668	1.33739	1.14975	0.98331	1	1
400	0.22184	0.60536	2.08302	1.16343	0.94939	1	1
401	0.22251	0.60597	2.58667	1.22508	0.97238	1	1
402	0.08186	0.4342	2.8768	2.81844	0.7417	1	1
403	0.13697	0.51548	1.2526	1.4821	0.83929	1	1
404	0.30014	0.66953	1.80925	1.61666	1.33455	1	1
405	0.1566	0.53901	1.56462	1.55959	0.96318	1	1
406	0.2806	0.65468	1.15109	1.14223	0.92163	1	1
407	0.26528	0.64254	1.40325	1.71208	1.06534	1	1
408	0.17543	0.55981	1.69633	1.54588	0.76527	1	1
409	0.26709	0.644	1.50897	1.12583	0.898	1	1
410	0.16554	0.54908	1.1813	1.57898	0.93586	1	1
411	0.13964	0.5188	1.20175	1.62073	0.82808	1	1
412	0.27041	0.64666	1.55064	1.20014	0.99424	1	1
413	0.19552	0.5804	1.14182	1.61423	0.8732	1	1
414	0.0914	0.45045	1.47313	1.40476	0.76228	1	1
415	0.09544	0.45699	2.04273	1.7942	0.57433	1	1
416	0.11619	0.48796	1.6652	1.85699	0.62991	1	1
417	0.24565	0.62629	1.57338	1.07495	0.98498	1	1
418	0.11373	0.48449	2.17183	1.11973	0.5692	1	1
419	0.28487	0.65799	1.66497	1.12777	0.95513	1	1
420	0.19056	0.57545	1.71929	1.36258	0.92376	1	1
421	0.2727	0.64848	1.43166	1.1396	0.93665	1	1
422	0.08403	0.43801	1.19652	2.43723	0.68623	1	1
423	0.15521	0.53741	1.2428	1.57001	0.62917	1	1
424	0.1089	0.47754	1.30322	1.56241	0.88413	1	1
425	0.20014	0.58494	1.52922	1.52268	0.93887	1	1
426	0.10921	0.47799	1.22475	1.48902	0.74465	1	1
427	0.29095	0.66263	1.67151	1.42125	0.97533	1	1
428	0.28795	0.66035	2.01238	1.00687	1.01777	1	1
429	0.08346	0.43701	1.02797	2.04816	0.75859	1	1
430	0.23242	0.61483	1.27775	1.32271	0.86335	1	1
431	0.14596	0.52651	1.44831	1.93528	0.80739	1	1
432	0.30218	0.67105	1.64792	1.08751	0.95129	1	1
433	0.14448	0.52474	1.34586	2.27005	0.95107	1	1
434	0.17025	0.55423	1.6006	1.39088	0.81874	1	1
435	0.22907	0.61186	2.24163	1.45328	1.01358	1	1
436	0.46866	0.77676	NA	NA	NA	1	1
437	0.23489	0.617	1.7017	1.3893	0.98048	1	1
438	0.35882	0.7106	1.70424	1.23799	1.29472	1	1
439	0.21891	0.60268	1.42648	1.36662	0.91648	1	1
440	0.27094	0.64708	1.05501	1.25298	0.91831	1	1
441	0.10619	0.47355	1.27587	3.00562	0.70272	1	1
442	0.27254	0.64835	1.09673	1.06555	0.90158	1	1
443	0.21161	0.59591	2.33942	1.25866	1.03074	1	1
444	0.18655	0.57139	1.22318	1.11838	0.9137	1	1
445	0.26405	0.64155	1.40236	1.62645	0.93694	1	1
446	0.2895	0.66153	1.07603	1.04668	0.92692	1	1
447	0.25792	0.63655	1.10427	1.63031	0.92426	1	1
448	0.1929	0.5778	1.29819	1.40622	0.93771	1	1
449	0.29351	0.66457	2.44346	1.23184	1.0424	1	1
450	0.2347	0.61683	1.77928	1.46207	0.85693	1	1
451	0.21268	0.59691	1.28032	1.44154	0.97871	1	1
452	0.20874	0.5932	2.73849	1.2412	0.98324	1	1
453	0.27079	0.64696	1.38088	1.77327	0.95588	1	1
454	0.17918	0.56376	2.68403	1.37819	0.99653	1	1
455	0.16526	0.54877	1.18718	1.73268	0.91701	1	1
456	0.14801	0.52897	1.46058	1.73412	0.83639	1	1
457	0.20515	0.58978	1.44767	1.76195	0.96773	1	1
458	0.19675	0.58162	1.28968	1.10013	0.92251	1	1
459	0.16931	0.55321	1.51934	1.18408	0.92567	1	1
460	0.3486	0.70379	2.11366	1.07395	1.03704	1	1
461	0.05858	0.38837	1.25941	1.49908	0.59677	1	1
462	0.24083	0.62216	1.91472	1.23995	1.0167	1	1
463	0.18484	0.56964	1.75716	1.59261	0.83164	1	1
464	0.25799	0.6366	3.59211	1.09159	1.16411	1	1
465	0.07574	0.42309	2.41701	1.28054	0.77511	1	1
466	0.18754	0.5724	2.39837	1.32993	0.91031	1	1
467	0.26168	0.63962	1.07962	1.37962	0.98979	1	1
468	0.30091	0.67011	1.55271	1.42569	1.09056	1	1
469	0.12442	0.49923	1.62683	1.41659	0.73687	1	1
470	0.26254	0.64032	2.21074	1.47643	1.17205	1	1
471	0.2934	0.66449	1.78751	1.19679	0.99524	1	1
472	0.20056	0.58535	1.84421	1.4604	0.88066	1	1
473	0.1251	0.50013	1.50831	1.3674	0.78611	1	1
474	0.25669	0.63553	2.05158	1.19229	0.92245	1	1
475	0.2693	0.64577	2.22756	1.12706	1.03358	1	1
476	0.13566	0.51383	4.22577	1.47022	0.92903	1	1
477	0.25773	0.63638	1.82791	1.78442	0.97296	1	1
478	0.23509	0.61718	2.32455	1.39917	1.0786	1	1
479	0.07616	0.42388	1.38697	5.72334	0.87375	1	1
480	0.27062	0.64682	1.27226	1.17901	0.91401	1	1
481	0.13941	0.51852	1.14914	1.70868	0.87896	1	1
482	0.09753	0.4603	1.24367	1.52804	0.84365	1	1
483	0.23886	0.62046	1.37152	1.46844	0.93152	1	1
484	0.06166	0.39506	1.53149	1.23863	0.55341	1	1
485	0.09564	0.45732	1.8829	3.24119	0.85892	1	1
486	0.22428	0.60757	1.9973	1.40138	0.84589	1	1
487	0.27681	0.65172	1.07021	1.38299	0.93016	1	1
488	0.29773	0.66774	1.38072	1.09352	0.93782	1	1
489	0.27124	0.64732	1.71419	1.13945	1.00158	1	1
490	0.1908	0.5757	1.22299	1.54811	0.88726	1	1
491	0.26208	0.63995	1.45285	1.29282	0.95257	1	1
492	0.21166	0.59596	2.07653	1.15313	0.87289	1	1
493	0.14156	0.52118	2.54756	1.12699	0.74084	1	1
494	0.23095	0.61354	1.95969	1.25726	0.9098	1	1
495	0.24208	0.62323	1.24989	1.09951	0.89766	1	1
496	0.2977	0.66772	1.77664	1.01383	1.00922	1	1
497	0.17275	0.55693	2.56402	1.3031	0.80546	1	1
498	0.27248	0.6483	1.25143	2.21334	1.11004	1	1
499	0.25359	0.63296	1.33509	1.23109	0.90783	1	1
500	0.19403	0.57892	1.35799	1.50945	0.90024	1	1
501	0.31297	0.67895	1.06108	1.19832	0.96107	1	1
502	0.34008	0.69801	1.69173	1.28962	1.03602	1	1
503	0.33827	0.69677	1.3831	1.0934	0.98872	1	1
504	0.46866	0.77676	NA	NA	NA	1	1
505	0.30808	0.67539	2.3026	NA	NA	1	1
506	0.38791	0.72931	1.73205	NA	NA	1	1
507	0.20769	0.5922	1.32263	1.62119	0.96185	1	1
508	0.28922	0.66131	1.27564	1.42321	1.00775	1	1
509	0.08779	0.44444	1.08814	5.24162	0.91331	1	1
510	0.09232	0.45196	1.48957	1.78575	0.72679	1	1
511	0.25828	0.63684	1.53726	1.40096	0.99625	1	1
512	0.15856	0.54125	1.90515	1.15436	0.75186	1	1
513	0.14834	0.52936	3.11089	1.6897	0.85912	1	1
514	0.0667	0.40555	1.15263	1.9767	0.47623	1	1
515	0.19155	0.57645	1.77514	1.76964	0.9487	1	1
516	0.1736	0.55785	2.10817	1.58966	0.9046	1	1
517	0.25915	0.63756	1.04427	1.16403	0.99223	1	1
