# Supplementary material for: A Yap-dependent mechanoregulatory program sustains cell migration for embryo axis assembly
Source: Nat Commun. 2023 May 16;14:2804. doi: 10.1038/s41467-023-38482-w (PMC10188487; doi:10.1038/s41467-023-38482-w)
Supplement: Supplementary file 13 — Source Data [file 41467_2023_38482_MOESM13_ESM.zip › Source Data/Fig7_S6F-G/Fig7D_S6F-G/dmso4_l_shape.csv]

Value	Compactness	Sphericity	Elongatio	Flatness	Spareness	Channel	Frame
1	0.09585	0.45765	1.05787	2.45421	0.74945	1	1
2	0.27209	0.648	1.9526	1.21142	1.04011	1	1
3	0.15034	0.53173	1.24779	2.93158	0.97147	1	1
4	0.10577	0.47292	2.26547	1.45476	0.61564	1	1
5	0.24583	0.62644	1.27132	1.08015	0.91274	1	1
6	0.32919	0.69047	1.46584	1.4013	1.0449	1	1
7	0.01369	0.2392	1.46632	7.75451	0.63901	1	1
8	0.14137	0.52093	1.29005	1.95384	0.76372	1	1
9	0.08548	0.44052	1.19573	2.83659	0.87953	1	1
10	0.07234	0.41668	1.40814	2.63673	0.46686	1	1
11	0.30681	0.67446	1.45831	1.26183	1.01413	1	1
12	0.07687	0.42519	1.12807	3.01424	0.75567	1	1
13	0.13827	0.5171	1.07341	2.60282	0.91386	1	1
14	0.04996	0.3683	1.08863	3.20657	0.61305	1	1
15	0.10056	0.46502	3.32964	1.6286	0.60956	1	1
16	0.07445	0.42068	2.90381	1.56221	0.58899	1	1
17	0.46866	0.77676	NA	NA	NA	1	1
18	0.25917	0.63757	1.16593	1.42078	0.98964	1	1
19	0.26103	0.63909	1.86106	1.13155	1.0146	1	1
20	0.29388	0.66485	1.68997	1.04549	1.01215	1	1
21	0.26154	0.63951	1.10698	1.4425	0.99162	1	1
22	0.25842	0.63695	1.57714	1.25176	0.94695	1	1
23	0.25724	0.63599	1.22399	1.05969	0.98903	1	1
24	0.34729	0.70291	1.8211	NA	NA	1	1
25	0.16262	0.54583	1.96834	1.53552	0.80185	1	1
26	0.46866	0.77676	NA	NA	NA	1	1
27	0.11011	0.4793	1.18182	2.7345	0.81804	1	1
28	0.16492	0.54839	1.28771	70753264.84179	24172572.57643	1	1
29	0.30616	0.67399	1.36794	1.1575	1.01738	1	1
30	0.28274	0.65634	1.20477	1.06852	0.99898	1	1
31	0.21446	0.59857	1.28057	1.13979	0.92378	1	1
32	0.25496	0.6341	2.19168	1.4747	1.25867	1	1
33	0.22466	0.60791	1.68829	1.42978	0.94473	1	1
34	0.26427	0.64173	1.39454	1.12096	1.00831	1	1
35	0.46866	0.77676	NA	NA	NA	1	1
36	0.04527	0.35639	1.6349	5.15952	0.65063	1	1
37	0.29378	0.66477	1.19919	1.43355	1.0088	1	1
38	0.21702	0.60095	1.16946	1.36954	0.86534	1	1
39	0.17905	0.56362	1.45812	2.18336	0.91139	1	1
40	0.1933	0.5782	1.51071	2.27392	1.02645	1	1
41	0.09752	0.46028	1.7172	1.78049	0.45948	1	1
42	0.25857	0.63708	1.57197	NA	NA	1	1
43	0.34804	0.70341	1.35401	NA	NA	1	1
44	0.30743	0.67491	1.52551	1.07771	1.05796	1	1
45	0.0722	0.41641	2.03294	2.3074	0.79061	1	1
