# Supplementary material for: A Yap-dependent mechanoregulatory program sustains cell migration for embryo axis assembly
Source: Nat Commun. 2023 May 16;14:2804. doi: 10.1038/s41467-023-38482-w (PMC10188487; doi:10.1038/s41467-023-38482-w)
Supplement: Supplementary file 13 — Source Data [file 41467_2023_38482_MOESM13_ESM.zip › Source Data/Fig7_S6F-G/Fig7D_S6F-G/dmso2_l_vs.csv]

Value	Volume.pix.	Volume.unit.	Surface.pix.	Surface.unit.	Channel	Frame
1	609	2.53853	602	15.41846	1	1
2	65576	273.3439	15280	344.64797	1	1
3	2	0.00834	10	0.25925	1	1
4	179	0.74614	226	6.03583	1	1
5	3210	13.38041	1686	43.03032	1	1
6	63713	265.57826	15796	354.69377	1	1
7	98	0.4085	196	5.11548	1	1
8	56	0.23343	108	2.81699	1	1
9	2039	8.49927	1362	34.09448	1	1
10	296	1.23383	342	8.82063	1	1
11	69	0.28762	134	3.55378	1	1
12	220	0.91704	268	7.30721	1	1
13	58	0.24176	114	3.03528	1	1
14	31513	131.3573	10404	239.02574	1	1
15	1449	6.03994	984	24.76268	1	1
16	7	0.02918	28	0.74301	1	1
17	18	0.07503	48	1.29002	1	1
18	162	0.67527	220	5.87458	1	1
19	57056	237.82953	16318	360.02354	1	1
20	570	2.37596	572	14.72628	1	1
21	4	0.01667	16	0.39198	1	1
22	248	1.03375	310	8.00815	1	1
23	18	0.07503	52	1.38802	1	1
24	635	2.6469	560	14.20412	1	1
25	5	0.02084	20	0.5185	1	1
26	31600	131.71995	12124	279.59471	1	1
27	2299	9.58304	1392	34.78666	1	1
28	24470	101.99959	11304	262.21541	1	1
29	964	4.01829	1072	26.49074	1	1
30	133	0.55439	188	5.03358	1	1
31	28965	120.73634	11952	276.00843	1	1
32	49	0.20425	98	2.61478	1	1
33	3	0.01251	14	0.38576	1	1
34	18	0.07503	48	1.29002	1	1
35	153	0.63776	212	5.47894	1	1
36	1	0.00417	6	0.16125	1	1
37	64	0.26677	156	4.07849	1	1
38	1452	6.05245	1284	33.4243	1	1
39	4	0.01667	16	0.44902	1	1
40	58	0.24176	124	3.20897	1	1
41	221	0.92121	270	7.08525	1	1
42	3259	13.58466	3728	77.58335	1	1
43	482	2.00915	448	11.91663	1	1
44	64	0.26677	116	3.0415	1	1
45	38526	160.58996	19244	447.69323	1	1
46	34	0.14172	82	2.16576	1	1
47	3	0.01251	14	0.35724	1	1
48	155	0.64609	222	5.73818	1	1
