# Supplementary material for: A Yap-dependent mechanoregulatory program sustains cell migration for embryo axis assembly
Source: Nat Commun. 2023 May 16;14:2804. doi: 10.1038/s41467-023-38482-w (PMC10188487; doi:10.1038/s41467-023-38482-w)
Supplement: Supplementary file 13 — Source Data [file 41467_2023_38482_MOESM13_ESM.zip › Source Data/Fig7_S6F-G/Fig7D_S6F-G/dmso3_l_vs.csv]

Value	Volume.pix.	Volume.unit.	Surface.pix.	Surface.unit.	Channel	Frame
1	48999	204.24512	14196	327.24702	1	1
2	204	0.85034	256	6.81358	1	1
3	28	0.11671	68	1.72295	1	1
4	23521	98.04382	12154	276.29379	1	1
5	55	0.22926	112	2.85794	1	1
6	343	1.42974	382	9.65797	1	1
7	34	0.14172	76	2.06155	1	1
8	241	1.00457	358	8.95591	1	1
9	5	0.02084	20	0.5185	1	1
10	13	0.05419	40	1.03699	1	1
11	410	1.70902	444	11.07706	1	1
12	24404	101.72448	10598	248.64149	1	1
13	22	0.0917	56	1.45749	1	1
14	406	1.69235	442	11.0138	1	1
15	22	0.0917	58	1.57779	1	1
16	8861	36.93577	4082	94.91232	1	1
17	37	0.15423	86	2.26376	1	1
18	872	3.6348	930	25.39352	1	1
19	392	1.63399	418	10.53992	1	1
20	40558	169.06005	13178	293.36571	1	1
21	11	0.04585	36	0.96752	1	1
22	53639	223.58627	16238	356.18119	1	1
23	211	0.87952	272	6.94885	1	1
24	7	0.02918	28	0.74301	1	1
25	814	3.39304	948	23.08211	1	1
26	787	3.28049	862	21.47437	1	1
27	360213	1501.49484	78638	1760.48399	1	1
28	21401	89.20692	7594	179.75367	1	1
29	18476	77.01449	10796	258.41228	1	1
30	427	1.77989	596	15.14312	1	1
31	172	0.71696	234	6.06069	1	1
32	3	0.01251	14	0.35724	1	1
33	5095	21.23776	4486	107.31972	1	1
34	147	0.61275	206	5.26064	1	1
35	24	0.10004	62	1.61874	1	1
36	77	0.32096	142	3.69272	1	1
37	54	0.22509	104	2.74751	1	1
38	50222	209.34301	14608	321.1114	1	1
39	10034	41.82525	5794	142.44434	1	1
40	18	0.07503	54	1.4798	1	1
41	45	0.18758	92	2.45353	1	1
42	211	0.87952	268	6.79382	1	1
43	124	0.51688	186	4.77067	1	1
44	1410	5.87738	1014	25.45486	1	1
45	7152	29.81206	4142	96.92416	1	1
46	4	0.01667	20	0.57554	1	1
47	47528	198.11347	16356	359.00073	1	1
48	12	0.05002	40	1.00847	1	1
49	26	0.10838	64	1.65348	1	1
50	11	0.04585	40	1.03699	1	1
51	4	0.01667	16	0.44902	1	1
52	15533	64.74702	8196	187.98457	1	1
53	42915	178.88486	15560	350.11001	1	1
