# Supplementary material for: A Yap-dependent mechanoregulatory program sustains cell migration for embryo axis assembly
Source: Nat Commun. 2023 May 16;14:2804. doi: 10.1038/s41467-023-38482-w (PMC10188487; doi:10.1038/s41467-023-38482-w)
Supplement: Supplementary file 13 — Source Data [file 41467_2023_38482_MOESM13_ESM.zip › Source Data/Fig7_S6F-G/Fig7D_S6F-G/ro8_l_shape.csv]

Value	Compactness	Sphericity	Elongatio	Flatness	Spareness	Channel	Frame
1	0.05637	0.38342	2.73209	2.61898	0.72642	1	1
2	0.15122	0.53276	2.60277	1.40182	0.79061	1	1
3	0.17653	0.56098	1.35858	1.40563	0.93023	1	1
4	0.04385	0.35263	1.63436	3.64179	0.54159	1	1
5	0.16778	0.55154	1.28139	1.86713	0.94297	1	1
6	0.24666	0.62714	2.02288	1.13065	0.99871	1	1
7	0.14562	0.52611	2.27822	1.17725	0.69059	1	1
8	0.46866	0.77676	NA	NA	NA	1	1
9	0.08221	0.43481	1.82204	1.57174	0.63001	1	1
10	0.26885	0.64541	1.21399	1.22048	0.97349	1	1
11	0.31125	0.6777	1.57712	1.73205	1.33143	1	1
12	0.15681	0.53925	1.12477	2.41569	0.9686	1	1
13	0.25881	0.63728	1.8916	1.30889	0.99347	1	1
14	0.21705	0.60098	2.28449	1.28861	0.96671	1	1
15	0.31891	0.68321	1.13824	1.35001	1.0101	1	1
16	0.26373	0.64129	1.4601	1.12643	0.99718	1	1
17	0.1769	0.56136	1.69436	1.22427	0.89914	1	1
18	0.24657	0.62706	1.31085	1.15841	1.00545	1	1
19	0.05118	0.37127	1.82095	3.79974	0.89851	1	1
20	0.17885	0.56342	1.25807	1.96876	0.95388	1	1
21	0.21007	0.59445	1.77876	1.20122	0.94076	1	1
22	0.26438	0.64181	1.56646	1.04437	0.9831	1	1
23	0.23949	0.621	2.05441	1.19027	1.05388	1	1
24	0.30743	0.67491	1.69648	1.19849	1.05796	1	1
25	0.29203	0.66345	1.64806	1.15861	1.00878	1	1
26	0.24291	0.62395	1.49951	1.29	0.99266	1	1
27	0.09683	0.45921	1.62783	3.03614	0.8144	1	1
28	0.22761	0.61057	1.156	1.986	0.98322	1	1
29	0.30193	0.67087	1.9526	1.21435	1.19087	1	1
30	0.20536	0.58998	1.24028	2.06165	0.9763	1	1
31	0.20795	0.59245	1.71288	1.34782	0.9571	1	1
32	0.25093	0.63074	1.92438	1.1013	0.97294	1	1
33	0.18445	0.56924	1.40581	2.9163	0.92402	1	1
34	0.13094	0.5078	1.69599	1.35534	0.73903	1	1
35	0.08649	0.44224	1.60426	1.98265	0.67037	1	1
36	0.27006	0.64638	1.29006	1.34087	0.99155	1	1
37	0.28157	0.65543	1.21296	1.3688	1.04195	1	1
38	0.12747	0.50328	1.8494	1.34557	0.6361	1	1
39	0.09152	0.45064	1.28135	2.88838	0.75761	1	1
40	0.2959	0.66637	1.63016	1.04289	1.00265	1	1
41	0.24193	0.62311	1.0288	1.59457	0.98079	1	1
42	0.29385	0.66483	1.24107	1.4386	1.02731	1	1
43	0.22991	0.61261	1.38309	1.26348	0.91236	1	1
44	0.46866	0.77676	NA	NA	NA	1	1
45	0.46866	0.77676	NA	NA	NA	1	1
46	0.19599	0.58087	1.09721	2.02464	0.97791	1	1
47	0.41234	0.74431	1.35379	1	1.0873	1	1
48	0.30154	0.67058	1.43952	1.1317	1.03274	1	1
49	0.23956	0.62106	1.76333	1.34558	0.97978	1	1
50	0.47572	0.78064	1.11519	1.63299	1.25529	1	1
51	0.26362	0.6412	2.32594	1.20417	1.15306	1	1
52	0.08144	0.43346	1.1739	2.83597	0.91164	1	1
53	0.18503	0.56983	1.1999	2.28054	0.97145	1	1
54	0.22044	0.60409	1.18894	2.09148	0.98153	1	1
55	0.23071	0.61332	1.56495	1.58671	0.96903	1	1
56	0.21581	0.59982	1.06454	1.76175	0.9768	1	1
57	0.25814	0.63673	1.13682	1.47285	1.00207	1	1
58	0.18062	0.56526	2.42377	1.31581	0.81435	1	1
59	0.2753	0.65053	1.05666	1.54605	0.97912	1	1
60	0.298	0.66794	1.59229	1.09802	1.02059	1	1
61	0.2523	0.63188	1.45585	1.39849	0.99433	1	1
62	0.25838	0.63692	1.57466	1.4186	1.08289	1	1
63	0.13203	0.50921	1.30034	1.14246	0.89234	1	1
64	0.17509	0.55944	1.71003	1.86172	0.96886	1	1
65	0.14565	0.52614	2.04546	1.25775	0.71118	1	1
66	0.28943	0.66147	1.74879	1.17	1.01115	1	1
67	0.1264	0.50185	1.17128	2.0705	0.94434	1	1
68	0.14716	0.52796	2.85797	1.56912	0.96735	1	1
69	0.05801	0.38711	1.2972	2.61008	0.80323	1	1
70	0.20684	0.5914	1.2515	1.84322	0.93114	1	1
71	0.24724	0.62763	1.62007	1.31707	0.95192	1	1
72	0.04866	0.36509	1.05207	2.5299	0.66121	1	1
73	0.18557	0.57039	1.73209	1.44685	0.83394	1	1
74	0.24083	0.62216	1.72834	1.12994	1.00823	1	1
75	0.23475	0.61688	1.23066	1.74719	1.10414	1	1
76	0.10503	0.47182	2.51347	1.7963	0.46354	1	1
77	0.27248	0.6483	1.42503	1.59938	1.00831	1	1
78	0.33967	0.69773	1.13223	1.36334	1.10087	1	1
79	0.10694	0.47466	1.32147	1.29833	0.68317	1	1
80	0.2201	0.60377	1.09059	1.77554	0.98102	1	1
81	0.17557	0.55995	1.38367	1.49104	0.86295	1	1
82	0.52205	0.8052	1	NA	NA	1	1
83	0.20911	0.59355	1.20186	1.65547	0.95824	1	1
