# Supplementary material for: A Yap-dependent mechanoregulatory program sustains cell migration for embryo axis assembly
Source: Nat Commun. 2023 May 16;14:2804. doi: 10.1038/s41467-023-38482-w (PMC10188487; doi:10.1038/s41467-023-38482-w)
Supplement: Supplementary file 13 — Source Data [file 41467_2023_38482_MOESM13_ESM.zip › Source Data/Fig7_S6F-G/Fig7D_S6F-G/dmso1_l_shape.csv]

Value	Compactness	Sphericity	Elongatio	Flatness	Spareness	Channel	Frame
1	0.2323	0.61473	1.74434	1.30027	1.00813	1	1
2	0.30716	0.67472	1.56495	1.18824	1.00261	1	1
3	0.05932	0.39001	1.28541	2.21683	0.8218	1	1
4	0.24212	0.62327	1.80869	1.63299	1.16024	1	1
5	0.1223	0.49637	1.20146	3.06112	0.97006	1	1
6	0.25339	0.6328	1.48692	1.18431	1.02418	1	1
7	0.27293	0.64866	1.44474	1.38916	1.04066	1	1
8	0.30438	0.67268	1.67317	1.12138	1.05964	1	1
9	0.18471	0.56951	1.10882	1.83047	0.88982	1	1
10	0.31002	0.6768	1.30303	1.28549	1.00951	1	1
11	0.11694	0.48902	1.14387	2.32503	0.9458	1	1
12	0.46866	0.77676	NA	NA	NA	1	1
13	0.26474	0.64211	1.66361	1.32302	1.00576	1	1
14	0.2522	0.63181	1.37569	1.25944	0.98711	1	1
15	0.45113	0.76695	NA	NA	NA	1	1
16	0.27228	0.64814	1.32131	1.43319	1.00395	1	1
17	0.21834	0.60216	1.57583	1.44734	0.97264	1	1
18	0.09503	0.45634	1.05857	2.7945	0.93259	1	1
19	0.27555	0.65073	1.48302	1.20171	0.99772	1	1
20	0.35971	0.71119	1.17216	1.18124	1.08951	1	1
21	0.21982	0.60352	1.32995	NA	NA	1	1
22	0.29633	0.66669	2.15622	1.20006	1.01004	1	1
23	0.26785	0.64461	1.62356	1.1379	1.00347	1	1
24	0.21479	0.59888	1.09499	2.22879	0.98039	1	1
25	0.06773	0.40763	1.8508	1.59282	0.47555	1	1
26	0.13524	0.5133	1.39761	2.64407	0.86538	1	1
27	0.17671	0.56116	2.63512	1.1854	0.91999	1	1
28	0.05485	0.37996	2.42882	1.38489	0.49793	1	1
29	0.22219	0.60567	1.18451	2.01402	0.96988	1	1
30	0.2597	0.63801	1.08257	2.45743	1.04038	1	1
31	0.25995	0.63821	1.13679	1.61533	0.98728	1	1
32	0.21816	0.60199	1.94567	1.09891	0.9947	1	1
33	0.18824	0.57311	1.32752	2.21369	0.97738	1	1
34	0.03779	0.33559	1.29662	2.42546	0.56081	1	1
35	0.26988	0.64623	1.28952	1.32288	1.00441	1	1
36	0.155	0.53716	1.798	2.0679	0.88777	1	1
37	0.2398	0.62127	1.45606	1.4396	0.99341	1	1
38	0.18172	0.56641	1.01552	2.54297	0.96807	1	1
39	0.29827	0.66814	1.38344	1.48925	1.00768	1	1
40	0.22042	0.60406	1.15744	2.20198	0.96311	1	1
41	0.07283	0.41761	2.63174	1.2587	0.63528	1	1
42	0.19403	0.57892	1.73456	1.79749	1.03833	1	1
43	0.27385	0.64939	1.37027	1.428	1.05854	1	1
44	0.06467	0.40139	1.23982	2.15981	0.72182	1	1
45	0.24788	0.62818	1.9499	1.11666	1.00509	1	1
46	0.03331	0.32174	1.10614	3.60944	0.68907	1	1
47	0.26995	0.64629	1.51259	1.2486	1.02213	1	1
48	0.25057	0.63044	1.4057	1.00217	0.96785	1	1
49	0.1176	0.48993	1.40861	1.33518	0.63051	1	1
50	0.19057	0.57547	1.29542	1.67511	0.79884	1	1
51	0.12345	0.49793	1.44868	2.15248	0.95873	1	1
52	0.21359	0.59776	1.58962	1.48654	0.96871	1	1
53	0.14731	0.52813	1.67252	2.5069	0.91032	1	1
54	0.09706	0.45956	1.07835	4.24454	0.8604	1	1
55	0.30657	0.67429	1.25076	1.87064	1.22067	1	1
56	0.38805	0.7294	1.44111	1.37251	1.23062	1	1
57	0.15345	0.53538	1.2074	1.83579	0.7997	1	1
58	0.25463	0.63382	1.7626	1.20469	1.01415	1	1
59	0.30657	0.67429	1.62183	1.56991	1.22067	1	1
60	0.22602	0.60914	1.27509	1.67313	1.02203	1	1
61	0.22887	0.61169	1.8043	1.28365	0.92413	1	1
62	0.09953	0.46344	1.09757	2.33003	0.90602	1	1
63	0.11647	0.48835	1.47964	1.86484	0.93374	1	1
64	0.24167	0.62288	1.62804	1.13648	0.98607	1	1
65	0.24475	0.62552	1.96702	1.19176	0.97121	1	1
66	0.12554	0.50071	1.7492	1.52533	0.72838	1	1
67	0.246	0.62659	1.35759	1.37089	1.00867	1	1
68	0.2062	0.59078	1.88641	1.28353	0.89424	1	1
69	0.12251	0.49666	1.29678	1.71481	0.76847	1	1
70	0.19084	0.57574	2.11966	1.27061	0.94729	1	1
71	0.16914	0.55303	1.37628	1.33153	0.85765	1	1
72	0.1722	0.55634	1.17666	1.71113	0.86887	1	1
73	0.29274	0.66399	1.26286	1.19327	0.98455	1	1
74	0.14361	0.52368	1.76621	1.52464	0.6194	1	1
75	0.25227	0.63186	1.67481	1.23243	0.99405	1	1
76	0.27889	0.65335	1.59697	1.13047	0.99201	1	1
77	0.21789	0.60175	1.33645	1.90422	0.90874	1	1
78	0.26267	0.64043	1.21829	1.37234	0.9691	1	1
79	0.2523	0.63188	1.76533	1.18243	1.00293	1	1
80	0.45113	0.76695	NA	NA	NA	1	1
81	0.3084	0.67562	1.23834	1.16434	0.99681	1	1
82	0.27361	0.6492	2.649	1.1585	1.16024	1	1
83	0.32984	0.69093	NA	NA	NA	1	1
84	0.25266	0.63219	1.61219	1.41654	0.99643	1	1
85	0.23475	0.61688	1.83268	2.29268	1.22067	1	1
86	0.22758	0.61054	1.07946	2.1429	0.98078	1	1
87	0.15642	0.53881	1.15475	3.17493	0.95639	1	1
88	0.17676	0.56122	1.51472	1.23249	0.83201	1	1
89	0.22053	0.60416	1.71437	1.12201	1.0015	1	1
90	0.27605	0.65112	1.23892	1.48341	0.99389	1	1
91	0.35882	0.7106	1.70424	1.23799	1.29472	1	1
92	0.29579	0.66629	1.25768	1.19201	1.01644	1	1
93	0.25434	0.63359	1.51034	1.22072	1.00828	1	1
94	0.20473	0.58938	1.56306	1.54749	0.97739	1	1
95	0.284	0.65732	1.5464	1.21362	1.021	1	1
96	0.22987	0.61258	1.12164	1.49523	0.92944	1	1
97	0.28647	0.65922	1.4237	1.32868	1.0179	1	1
98	0.26482	0.64217	1.42829	1.25828	0.98724	1	1
99	0.25193	0.63158	1.80429	1.33083	0.99425	1	1
100	0.04603	0.35839	1.1134	3.14902	0.80582	1	1
101	0.25719	0.63594	2.28279	1.22527	1.00995	1	1
102	0.36056	0.71174	1.3008	1.2638	1.08295	1	1
103	0.22502	0.60824	1.36843	1.81557	1.00317	1	1
104	0.17912	0.5637	2.36312	1.26186	0.88439	1	1
105	0.16613	0.54973	1.95778	1.15081	0.70862	1	1
106	0.27795	0.65261	1.84898	1.17956	0.99478	1	1
107	0.24777	0.62808	1.41521	1.34191	0.98353	1	1
108	0.29781	0.6678	1.14121	1.19187	1.09365	1	1
109	0.18864	0.57351	1.30255	2.0835	0.97729	1	1
110	0.16524	0.54874	1.25528	2.29376	0.91198	1	1
111	0.20564	0.59025	1.25716	1.48086	0.97005	1	1
112	0.28289	0.65646	1.65211	1.3215	1.04802	1	1
113	0.16873	0.55259	1.35996	1.42366	0.78747	1	1
114	0.24778	0.62809	1.88032	1.18188	0.99174	1	1
115	0.1181	0.49063	1.55358	1.64329	0.68958	1	1
116	0.23585	0.61784	1.16262	1.55131	0.96765	1	1
117	0.35244	0.70637	1.79787	1.10377	1.33455	1	1
118	0.20934	0.59377	1.52605	1.21762	0.93016	1	1
119	0.17096	0.55501	1.77413	1.32528	0.72183	1	1
120	0.28984	0.66179	1.43951	1.48935	1.05553	1	1
