# Supplementary material for: A Yap-dependent mechanoregulatory program sustains cell migration for embryo axis assembly
Source: Nat Commun. 2023 May 16;14:2804. doi: 10.1038/s41467-023-38482-w (PMC10188487; doi:10.1038/s41467-023-38482-w)
Supplement: Supplementary file 13 — Source Data [file 41467_2023_38482_MOESM13_ESM.zip › Source Data/Fig7_S6F-G/Fig7D_S6F-G/dmso2_f_shape.csv]

Value	Compactness	Sphericity	Elongatio	Flatness	Spareness	Channel	Frame
1	0.3026	0.67136	1.14501	1.21163	1.03301	1	1
2	0.1131	0.4836	3.01863	1.36914	0.60495	1	1
3	0.26732	0.64419	1.49763	1.0788	0.93549	1	1
4	0.07507	0.42185	1.68305	1.30939	0.66474	1	1
5	0.25672	0.63556	1.76319	1.126	0.97665	1	1
6	0.11722	0.48941	2.10968	1.19726	0.60476	1	1
7	0.22236	0.60584	1.77762	1.15392	0.90166	1	1
8	0.26993	0.64627	1.25992	1.48949	1.00071	1	1
9	0.20783	0.59233	1.31932	1.81954	0.90413	1	1
10	0.14563	0.52612	1.41645	1.55963	0.92206	1	1
11	0.15365	0.5356	1.42083	1.44462	0.72135	1	1
12	0.21538	0.59943	1.60043	1.12751	0.87324	1	1
13	0.27702	0.65188	1.16166	1.15683	0.91264	1	1
14	0.07504	0.42178	1.77925	1.43968	0.5327	1	1
15	0.27551	0.6507	1.17623	1.05664	0.98913	1	1
16	0.26175	0.63968	1.09114	1.77691	0.97059	1	1
17	0.28632	0.6591	1.44071	1.08889	0.98816	1	1
18	0.25887	0.63732	2.45513	1.17908	1.03165	1	1
19	0.12761	0.50345	3.00726	1.28878	0.6194	1	1
20	0.07267	0.4173	2.26739	1.34815	0.50668	1	1
21	0.22046	0.6041	1.51218	1.06261	0.88255	1	1
22	0.19255	0.57745	1.43631	1.37981	0.80616	1	1
23	0.14976	0.53104	1.72259	1.38543	0.65843	1	1
24	0.3096	0.6765	1.08063	1.20615	0.99036	1	1
25	0.28011	0.6543	1.19367	1.26987	0.98282	1	1
26	0.23931	0.62085	1.15077	1.99664	1.01738	1	1
27	0.25186	0.63152	1.08211	1.26243	0.98529	1	1
28	0.1956	0.58049	1.69511	1.65273	0.84127	1	1
29	0.18891	0.57378	1.78506	1.69737	0.94599	1	1
30	0.24357	0.62451	1.11371	1.3721	0.96331	1	1
31	0.22112	0.60471	1.59653	1.16325	0.84299	1	1
32	0.25061	0.63047	1.05315	1.46468	0.95216	1	1
33	0.19832	0.58317	1.43269	1.32388	0.94803	1	1
34	0.21065	0.59501	1.40349	1.37064	0.90493	1	1
35	0.25081	0.63064	1.28232	1.63068	0.9808	1	1
36	0.15294	0.53478	1.27211	1.94942	0.84242	1	1
37	0.13114	0.50806	2.19293	1.37934	0.69071	1	1
38	0.24178	0.62298	1.32127	1.6607	0.96788	1	1
39	0.1489	0.53003	1.27434	1.19671	0.87846	1	1
40	0.22938	0.61214	1.10881	1.45484	0.90146	1	1
41	0.31182	0.67811	1.13439	1.23653	0.98645	1	1
42	0.18344	0.5682	1.16689	1.92176	0.94646	1	1
43	0.26122	0.63925	1.30234	1.06689	0.9085	1	1
44	0.27248	0.6483	1.54364	1.43813	1.02142	1	1
45	0.21037	0.59474	1.48207	1.66968	0.9036	1	1
46	0.26537	0.64261	1.14848	1.46566	1.00506	1	1
47	0.21004	0.59443	1.36043	1.59468	0.88983	1	1
48	0.22677	0.60981	1.73624	1.13374	0.89623	1	1
49	0.30154	0.67058	1.44716	1.11747	1.03952	1	1
50	0.19555	0.58043	1.37514	2.80676	0.99817	1	1
51	0.14669	0.52739	1.82361	1.22448	0.78531	1	1
52	0.21614	0.60013	3.02098	1.45989	1.33455	1	1
53	0.28422	0.65749	1.16214	1.16095	1.0143	1	1
54	0.25754	0.63623	1.41111	1.90252	1.02421	1	1
55	0.15574	0.53802	1.26566	2.86065	0.91668	1	1
56	0.25401	0.63331	1.30101	1.34424	1.00724	1	1
57	0.27341	0.64904	1.30705	1.03032	0.92702	1	1
58	0.29458	0.66538	1.17288	1.25876	0.96241	1	1
59	0.33813	0.69667	1.19742	1.13338	1.02392	1	1
60	0.13491	0.51288	1.33747	1.26671	0.81046	1	1
61	0.19007	0.57496	1.72322	1.81787	0.84745	1	1
62	0.11304	0.48351	2.00217	2.70913	0.83574	1	1
63	0.27101	0.64713	1.38045	2.10084	1.29472	1	1
64	0.20436	0.58902	1.10551	1.38196	0.9453	1	1
65	0.26362	0.6412	1.50614	1.28126	1.03132	1	1
66	0.1913	0.5762	1.94659	1.14818	0.90791	1	1
67	0.15518	0.53737	1.03909	2.08969	0.93964	1	1
68	0.2566	0.63546	1.47189	1.48243	0.98147	1	1
69	0.27163	0.64763	1.08692	1.18427	0.96981	1	1
70	0.29259	0.66388	1.28898	1.09038	1.06898	1	1
71	0.19372	0.57861	1.63006	1.34857	0.94067	1	1
72	0.12503	0.50005	2.47402	1.21199	0.73587	1	1
73	0.32653	0.68861	1.48565	1.15652	1.06405	1	1
74	0.25779	0.63643	1.23854	1.55501	0.9948	1	1
75	0.26653	0.64355	1.05232	1.54958	0.9997	1	1
76	0.06596	0.40405	1.95999	1.38459	0.56376	1	1
77	0.33036	0.69129	1.24565	1.16302	1.16024	1	1
78	0.15357	0.53551	1.39793	1.82042	0.94367	1	1
79	0.20935	0.59378	1.09702	1.73652	0.9612	1	1
80	0.29057	0.66234	1.63769	1.28157	1.05307	1	1
81	0.45113	0.76695	NA	NA	NA	1	1
82	0.15519	0.53739	1.34381	1.96378	0.95855	1	1
83	0.19828	0.58312	1.39617	1.47826	0.86224	1	1
84	0.46866	0.77676	NA	NA	NA	1	1
85	0.19476	0.57965	1.14476	1.34369	0.93323	1	1
86	0.46866	0.77676	NA	NA	NA	1	1
87	0.09255	0.45234	1.60269	1.33512	0.64689	1	1
88	0.31614	0.68123	2.21567	NA	NA	1	1
89	0.31432	0.67992	1.14118	1.41443	1.11211	1	1
90	0.2374	0.61919	1.66762	1.4606	0.99867	1	1
91	0.25147	0.6312	1.35472	1.19649	0.98087	1	1
92	0.13362	0.51123	2.49696	1.21022	0.69317	1	1
93	0.20754	0.59207	1.18788	1.22111	0.95598	1	1
94	0.24044	0.62182	1.124	1.57282	0.98605	1	1
95	0.24914	0.62924	1.28877	1.21831	0.9717	1	1
96	0.22147	0.60502	1.0792	1.49849	0.94885	1	1
97	0.34407	0.70073	1.41965	1.79028	1.19285	1	1
98	0.13332	0.51085	1.1474	1.07181	0.84063	1	1
99	0.09837	0.46163	2.05149	1.5796	0.75578	1	1
100	0.10006	0.46426	1.67694	1.57444	0.76262	1	1
101	0.2067	0.59127	1.20092	1.18599	0.96966	1	1
102	0.16299	0.54624	1.60538	1.65964	0.95784	1	1
103	0.03848	0.3376	1.61021	3.8701	0.73113	1	1
104	0.22913	0.61192	1.24864	1.34634	0.96927	1	1
105	0.17979	0.5644	1.17006	1.09093	0.94167	1	1
106	0.25636	0.63526	1.15035	1.37485	0.98864	1	1
107	0.18678	0.57163	1.28324	1.57244	0.96473	1	1
108	0.1741	0.55838	1.05197	1.42884	0.91858	1	1
109	0.23212	0.61457	1.56045	1.35419	0.97091	1	1
110	0.17644	0.56087	1.62407	1.75955	0.88559	1	1
111	0.14869	0.52978	2.97512	1.14174	0.79814	1	1
112	0.07623	0.42401	1.90477	2.48192	0.4891	1	1
113	0.30601	0.67387	1.16624	1.46025	1.01546	1	1
114	0.12972	0.50622	1.74106	1.3528	0.62561	1	1
115	0.23546	0.61751	1.30128	1.14845	0.961	1	1
116	0.25388	0.6332	1.23129	1.56933	0.9814	1	1
117	0.27887	0.65333	1.42435	1.27278	0.95775	1	1
118	0.21237	0.59662	1.54176	1.58522	1.0363	1	1
119	0.17461	0.55892	1.41522	1.47296	0.94859	1	1
120	0.38256	0.72594	1.20455	1.08012	1.13012	1	1
121	0.33326	0.69331	1.63299	NA	NA	1	1
122	0.07553	0.42271	1.57067	1.68758	0.61257	1	1
123	0.20824	0.59273	1.16056	1.179	0.90688	1	1
124	0.24034	0.62174	1.88932	1.08888	0.98637	1	1
125	0.22866	0.6115	1.37386	1.14952	0.89507	1	1
126	0.09789	0.46087	2.89751	1.57734	0.70306	1	1
127	0.31156	0.67792	1.29671	1.50107	1.01407	1	1
128	0.19575	0.58064	1.70622	1.42699	0.91354	1	1
129	0.24809	0.62835	1.09589	1.51904	0.98678	1	1
130	0.2041	0.58877	1.23854	1.7228	0.9282	1	1
131	0.26657	0.64358	1.12816	1.07031	0.99392	1	1
132	0.25376	0.6331	1.33739	1.32732	1.03948	1	1
133	0.19522	0.5801	1.21002	1.73178	0.96829	1	1
134	0.20996	0.59436	1.55807	1.25448	0.96829	1	1
135	0.15528	0.53749	1.55391	1.35846	0.77884	1	1
136	0.19257	0.57747	1.28406	1.81089	0.84842	1	1
137	0.22051	0.60415	1.32459	1.29465	0.96709	1	1
138	0.25332	0.63273	1.33244	1.30812	0.98283	1	1
139	0.26172	0.63965	1.39971	1.14075	0.86583	1	1
140	0.22866	0.6115	1.18168	1.64035	0.97069	1	1
141	0.23003	0.61272	1.53776	1.5112	0.96707	1	1
142	0.13673	0.51517	2.51039	1.17971	0.6228	1	1
143	0.25014	0.63007	1.14308	1.21511	0.99188	1	1
144	0.21165	0.59595	1.93348	1.5168	0.97944	1	1
145	0.46866	0.77676	NA	NA	NA	1	1
146	0.17332	0.55755	1.58172	1.31155	0.83589	1	1
147	0.16448	0.5479	1.24448	1.96518	0.92244	1	1
148	0.23808	0.61978	1.07731	1.26826	0.97713	1	1
149	0.11697	0.48906	1.54446	1.61952	0.59631	1	1
150	0.23023	0.6129	1.34731	1.46649	0.96592	1	1
151	0.27607	0.65114	1.28237	1.28329	0.98898	1	1
152	0.25655	0.63542	1.37138	1.50291	0.9626	1	1
153	0.18057	0.56521	1.20334	1.5188	0.85255	1	1
154	0.2444	0.62522	1.24059	1.41496	0.97062	1	1
155	0.22324	0.60663	1.44023	1.15184	0.91243	1	1
156	0.28308	0.6566	1.42755	1.01339	0.99852	1	1
157	0.16381	0.54716	2.9401	1.18576	0.78527	1	1
158	0.27313	0.64882	1.14197	1.64398	0.98313	1	1
159	0.18025	0.56488	1.37378	1.28887	0.90111	1	1
160	0.22589	0.60903	1.2557	1.64506	0.95958	1	1
161	0.23387	0.61611	3.93735	NA	NA	1	1
162	0.21969	0.60339	1.83394	1.33873	0.95118	1	1
163	0.21227	0.59652	1.04277	1.22527	0.88456	1	1
164	0.25581	0.6348	1.31793	1.27603	0.96825	1	1
165	0.11737	0.48961	2.40745	1.42529	0.70762	1	1
166	0.26759	0.64441	1.29622	1.45732	1.11187	1	1
167	0.12234	0.49643	1.52727	1.11836	0.69813	1	1
168	0.26733	0.6442	1.18625	1.35629	1.06692	1	1
169	0.21256	0.59679	1.1486	1.3948	0.94436	1	1
170	0.33424	0.69399	1.41954	1.35606	1.02781	1	1
171	0.17574	0.56014	1.12471	1.7218	0.95861	1	1
172	0.23	0.6127	1.11858	1.41358	0.97091	1	1
173	0.07132	0.4147	2.24261	2.23599	0.48608	1	1
174	0.249	0.62912	1.47761	1.23932	0.98364	1	1
175	0.12791	0.50384	1.81134	1.1751	0.74027	1	1
176	0.25228	0.63187	1.12844	1.31723	0.97776	1	1
177	0.27951	0.65383	1.26231	1.33121	0.96764	1	1
178	0.24196	0.62313	1.47468	1.07876	0.93412	1	1
179	0.1442	0.52439	2.26956	1.41935	0.81894	1	1
180	0.29712	0.66729	1.55574	1.10821	1.01262	1	1
181	0.19372	0.57862	1.3617	1.29988	0.94173	1	1
182	0.20731	0.59185	1.21575	1.16817	0.90592	1	1
183	0.10712	0.47492	1.83619	1.82364	0.68389	1	1
184	0.13301	0.51046	2.3404	1.19806	0.74963	1	1
185	0.23761	0.61937	1.24158	1.32429	0.97515	1	1
186	0.0908	0.44947	2.4355	1.65497	0.54532	1	1
187	0.17246	0.55662	1.13345	2.07961	0.95526	1	1
188	0.22038	0.60403	1.44226	1.50596	0.95625	1	1
189	0.09191	0.45129	1.3472	1.36352	0.75335	1	1
190	0.20583	0.59043	1.18983	1.30003	0.95979	1	1
191	0.11835	0.49097	1.09887	1.69582	0.86761	1	1
192	0.20116	0.58593	1.5258	1.31581	0.96527	1	1
193	0.20319	0.5879	1.93148	1.61777	0.95175	1	1
194	0.27043	0.64667	1.33459	1.31882	1.00062	1	1
195	0.16538	0.5489	1.22995	1.65681	0.92997	1	1
196	0.1791	0.56368	1.38084	1.53161	0.94782	1	1
197	0.17467	0.559	1.68577	1.44262	0.86538	1	1
198	0.25864	0.63714	1.62999	1.18413	0.97944	1	1
199	0.32749	0.68929	1.17759	1.09181	1.02088	1	1
200	0.28147	0.65536	1.34918	1.18487	1.02739	1	1
201	0.29882	0.66855	1.15788	1.35292	0.99216	1	1
202	0.1295	0.50593	1.39618	1.31163	0.66932	1	1
203	0.30808	0.67539	2.3026	NA	NA	1	1
204	0.18575	0.57057	2.10173	1.53229	0.91082	1	1
205	0.19816	0.58301	1.45817	1.62282	0.91302	1	1
206	0.2136	0.59777	1.91593	1.31242	0.94711	1	1
207	0.22586	0.60899	1.43099	1.20959	0.88087	1	1
208	0.29678	0.66703	1.30875	1.11757	1.05915	1	1
209	0.01978	0.27045	1.08132	4.52313	0.67297	1	1
210	0.12689	0.50251	2.22589	1.64117	0.78219	1	1
211	0.1517	0.53333	2.24187	1.43396	0.86787	1	1
212	0.22969	0.61242	1.45921	1.16646	0.9766	1	1
213	0.15518	0.53738	1.78082	1.03148	0.67485	1	1
214	0.24318	0.62418	1.02718	1.22752	0.97916	1	1
215	0.17781	0.56232	1.80036	1.31342	0.92169	1	1
216	0.12282	0.49707	1.20797	1.9027	0.89922	1	1
217	0.26918	0.64568	1.06068	1.17966	0.98009	1	1
218	0.06765	0.40746	2.5667	1.3044	0.52618	1	1
219	0.26327	0.64092	1.19083	1.05357	0.99988	1	1
220	0.24547	0.62613	1.14975	1.18162	0.98484	1	1
221	0.24358	0.62453	1.2426	1.19655	0.95627	1	1
222	0.19195	0.57685	1.55325	1.40806	0.94266	1	1
223	0.29443	0.66527	1.23142	1.3805	1.03566	1	1
224	0.25143	0.63116	1.29119	1.41879	1.00707	1	1
225	0.18807	0.57294	2.31086	1.2061	0.87771	1	1
226	0.25893	0.63738	1.8184	1.06019	0.99958	1	1
227	0.30014	0.66953	1.80925	1.61666	1.33455	1	1
228	0.19853	0.58337	2.19978	1.28653	0.8506	1	1
229	0.31125	0.6777	1.57712	1.73205	1.33143	1	1
230	0.46866	0.77676	NA	NA	NA	1	1
231	0.29069	0.66244	1.46613	1.05719	1.02548	1	1
232	0.23433	0.61651	NA	NA	NA	1	1
233	0.3065	0.67423	1.02449	1.56234	1.07414	1	1
234	0.31548	0.68076	1.24156	1.26201	1.0134	1	1
235	0.31	0.67679	1.03044	1.1081	0.9681	1	1
236	0.34813	0.70347	1.17622	1.62556	1.02877	1	1
237	0.13446	0.5123	3.72707	1.34687	0.65021	1	1
238	0.24063	0.62199	1.6968	1.01143	0.9801	1	1
239	0.25554	0.63458	1.01944	1.49495	0.95272	1	1
240	0.11516	0.48651	1.03417	2.4783	0.88827	1	1
241	0.20382	0.5885	1.30889	1.2229	0.95681	1	1
242	0.25638	0.63528	1.20007	1.09541	0.99404	1	1
243	0.27236	0.64821	1.22172	1.15635	0.91581	1	1
244	0.10019	0.46445	2.16246	2.50918	0.48112	1	1
245	0.286	0.65886	1.18184	1.31216	0.90201	1	1
246	0.21968	0.60339	1.91126	1.24423	0.95637	1	1
247	0.18612	0.57095	1.28287	1.28082	0.94551	1	1
248	0.27168	0.64767	1.49146	1.18094	1.03134	1	1
249	0.21955	0.60327	1.32156	1.35696	0.98133	1	1
250	0.26007	0.63831	1.10539	1.26651	0.98203	1	1
251	0.27611	0.65117	1.61628	1.03313	0.99333	1	1
252	0.1209	0.49447	1.45132	1.31868	0.62554	1	1
253	0.13816	0.51697	2.52667	1.49277	0.87747	1	1
254	0.26581	0.64297	2.13171	1.06513	1.02582	1	1
255	0.27147	0.6475	1.46535	1.35659	0.9956	1	1
256	0.22209	0.60558	1.08313	1.1902	0.8552	1	1
257	0.22259	0.60604	1.32055	1.27424	0.8939	1	1
258	0.25141	0.63114	1.50083	1.09021	0.93827	1	1
259	0.18648	0.57132	2.1945	1.06699	0.89837	1	1
260	0.15676	0.5392	2.66435	1.40811	0.82625	1	1
261	0.30298	0.67164	1.20945	1.34194	1.07791	1	1
262	0.27056	0.64677	1.25934	1.26258	0.97064	1	1
263	0.1009	0.46555	1.59325	1.52998	0.66145	1	1
264	0.27368	0.64925	1.50425	1.1208	0.98429	1	1
265	0.32407	0.68688	1.70198	1.15176	1.04432	1	1
266	0.23609	0.61805	1.34594	1.20667	0.91398	1	1
267	0.32158	0.68511	1.18965	1.94731	1.22303	1	1
268	0.15293	0.53477	1.6786	1.60185	0.80677	1	1
269	0.24661	0.6271	1.64403	1.21141	0.95741	1	1
270	0.27436	0.64979	1.38437	1.15738	0.93394	1	1
271	0.16197	0.5451	2.02292	1.9874	0.87407	1	1
272	0.16881	0.55267	2.98557	1.03	0.77609	1	1
273	0.45113	0.76695	NA	NA	NA	1	1
274	0.13128	0.50824	1.20508	1.66233	0.88463	1	1
275	0.23255	0.61495	1.4201	1.57694	0.97319	1	1
276	0.24074	0.62208	2.34164	1.76652	1.22067	1	1
277	0.12112	0.49478	1.31569	1.92058	0.91653	1	1
278	0.15461	0.53672	1.81955	1.26807	0.92883	1	1
279	0.07895	0.42899	1.38693	1.33796	0.54491	1	1
280	0.24234	0.62346	1.36143	1.15604	0.98246	1	1
281	0.2707	0.64689	1.23891	1.29892	0.93964	1	1
282	0.12826	0.5043	1.78737	1.38092	0.75419	1	1
283	0.23617	0.61813	1.72052	1.05411	1.00108	1	1
284	0.26577	0.64294	1.65064	1.46861	1.10266	1	1
285	0.17417	0.55846	1.42113	1.55659	0.79354	1	1
286	0.18425	0.56903	1.90347	1.69046	0.90461	1	1
287	0.26517	0.64245	1.19823	1.07404	0.99441	1	1
288	0.25615	0.63508	3.60063	NA	NA	1	1
289	0.11881	0.4916	1.56201	1.46183	0.58842	1	1
290	0.04925	0.36655	2.32804	1.08347	0.46077	1	1
291	0.27062	0.64682	1.12724	1.30374	0.92045	1	1
292	0.20574	0.59034	1.5026	1.51227	0.75498	1	1
293	0.03537	0.32825	1.21997	1.4846	0.59463	1	1
294	0.46866	0.77676	NA	NA	NA	1	1
295	0.13598	0.51423	2.17509	1.84725	0.93986	1	1
296	0.14483	0.52516	2.25955	1.21046	0.73872	1	1
297	0.10808	0.47634	1.29812	1.31576	0.64058	1	1
298	0.09448	0.45546	2.0907	2.12187	0.71664	1	1
299	0.0858	0.44106	1.84274	2.71288	0.77278	1	1
300	0.26282	0.64055	1.13265	1.4524	0.98724	1	1
301	0.12514	0.50018	1.2802	3.74147	0.91355	1	1
302	0.21503	0.5991	1.12783	1.22068	0.96834	1	1
303	0.23013	0.61281	1.25872	1.29451	0.96331	1	1
304	0.29291	0.66411	1.97431	1.09568	1.01783	1	1
305	0.176	0.56041	1.36376	1.56206	0.95752	1	1
306	0.14842	0.52945	1.6187	1.39068	0.93042	1	1
307	0.3059	0.67379	1.07417	1.38589	0.95591	1	1
308	0.15023	0.5316	1.49422	1.34997	0.83721	1	1
309	0.12718	0.50289	1.40835	1.68606	0.86469	1	1
310	0.09339	0.4537	1.13554	1.92484	0.77308	1	1
311	0.22166	0.60519	1.20146	1.35283	0.94235	1	1
312	0.24109	0.62238	1.26477	1.57572	0.94158	1	1
313	0.23853	0.62018	1.22515	1.53715	0.94735	1	1
314	0.25964	0.63795	1.17832	1.14673	0.9763	1	1
315	0.17175	0.55586	2.74953	1.19948	0.88887	1	1
316	0.46866	0.77676	1.8211	1	1.36658	1	1
317	0.15305	0.53491	1.29959	1.30151	0.86467	1	1
318	0.2123	0.59655	1.34553	1.23867	0.93244	1	1
319	0.24378	0.62469	1.81753	1.14915	1.01532	1	1
320	0.17576	0.56015	1.52557	1.61345	0.83395	1	1
321	0.21072	0.59507	1.56989	1.24483	0.9723	1	1
322	0.25679	0.63561	2.20423	1.27642	1.01904	1	1
323	0.27955	0.65386	1.55002	1.37091	1.00802	1	1
324	0.23253	0.61493	1.37603	1.22683	0.96082	1	1
325	0.25017	0.6301	1.16201	2.13027	0.93937	1	1
326	0.12289	0.49716	3.42209	1.05254	0.65306	1	1
327	0.08044	0.43167	1.48732	1.48212	0.60791	1	1
328	0.12734	0.5031	1.859	1.25285	0.72813	1	1
329	0.28002	0.65423	1.29846	1.19512	1.00037	1	1
330	0.22709	0.61009	1.12361	1.28065	0.96784	1	1
331	0.27772	0.65244	1.63636	1.79711	1.36658	1	1
332	0.19647	0.58134	1.11803	1.52179	0.9717	1	1
333	0.09595	0.45781	1.18087	1.32455	0.74516	1	1
334	0.19323	0.57813	1.16575	1.34337	0.84995	1	1
335	0.18678	0.57162	1.20284	1.81677	0.78822	1	1
336	0.13259	0.50992	1.41269	1.49649	0.82453	1	1
337	0.45113	0.76695	NA	NA	NA	1	1
338	0.30661	0.67431	1.41023	1.58891	1.19285	1	1
339	0.26961	0.64602	1.30868	1.19571	0.91389	1	1
340	0.22233	0.6058	1.23204	1.70243	0.97703	1	1
341	0.20099	0.58577	1.64748	1.24591	0.95406	1	1
342	0.19809	0.58293	1.3814	1.71144	0.85364	1	1
343	0.22809	0.61099	1.13389	1.40465	0.98726	1	1
344	0.20005	0.58486	1.08223	1.53914	0.97338	1	1
345	0.46866	0.77676	NA	NA	NA	1	1
346	0.34729	0.70291	1.8211	NA	NA	1	1
347	0.46866	0.77676	NA	NA	NA	1	1
348	0.13962	0.51878	1.85191	1.20328	0.85403	1	1
349	0.46866	0.77676	NA	NA	NA	1	1
350	0.25971	0.63801	1.66355	1.10379	0.9915	1	1
351	0.23395	0.61618	1.50708	1.1321	0.97273	1	1
352	0.27904	0.65346	1.56	1.1069	1.00966	1	1
353	0.19112	0.57602	1.83424	1.15644	0.88941	1	1
354	0.21046	0.59482	1.31565	1.03838	0.86475	1	1
355	0.21446	0.59857	2.31817	1.07336	0.85956	1	1
356	0.2031	0.58781	1.61579	1.29234	0.93299	1	1
357	0.36984	0.7178	1.11667	1.23422	1.01957	1	1
358	0.38791	0.72931	1.73205	NA	NA	1	1
359	0.3232	0.68626	1.11476	1.25965	1.02446	1	1
360	0.23995	0.62141	1.5474	1.92915	1.22231	1	1
361	0.2934	0.66449	1.85512	1.19978	0.99635	1	1
362	0.09453	0.45553	2.51757	1.35384	0.52806	1	1
363	0.29388	0.66485	1.51554	1.29159	1.03327	1	1
364	0.29377	0.66477	1.04079	1.21405	0.94683	1	1
365	0.38791	0.72931	1.22569	1.06818	1.07734	1	1
366	0.20696	0.59151	1.23382	1.49473	0.96451	1	1
367	0.37493	0.72108	1.17552	1.73205	1.23281	1	1
368	0.22178	0.60531	1.55389	1.39636	0.90315	1	1
369	0.2266	0.60966	1.09409	1.53348	0.96782	1	1
370	0.16141	0.54448	1.87865	1.34767	0.85609	1	1
371	0.17616	0.56058	2.23196	1.14494	0.89262	1	1
372	0.26316	0.64083	1.65453	1.14577	1.01355	1	1
373	0.14966	0.53093	1.45103	1.69123	0.8423	1	1
374	0.24952	0.62956	2.46785	1.38876	1.33455	1	1
375	0.22741	0.61038	1.80991	1.05649	0.96067	1	1
376	0.22354	0.6069	2.40325	1.37169	0.88218	1	1
377	0.23313	0.61546	1.44365	1.08625	0.97351	1	1
378	0.46866	0.77676	NA	NA	NA	1	1
379	0.21775	0.60162	1.55734	1.09543	0.96708	1	1
380	0.17192	0.55605	1.68732	1.57929	0.79605	1	1
381	0.25038	0.63028	1.23931	1.57848	1.02302	1	1
382	0.20547	0.59009	1.05346	2.05183	0.9096	1	1
383	0.26633	0.64339	1.25431	1.3383	0.97852	1	1
384	0.24857	0.62875	1.39869	1.228	0.97715	1	1
385	0.52205	0.8052	1	NA	NA	1	1
386	0.25516	0.63426	1.69057	1.15339	0.93329	1	1
387	0.26079	0.6389	1.25923	1.04268	0.9478	1	1
388	0.18248	0.5672	2.00036	1.38238	0.87716	1	1
389	0.12867	0.50484	1.36571	1.8977	0.8282	1	1
390	0.14473	0.52503	1.6073	1.7263	0.76435	1	1
391	0.24461	0.6254	1.77817	1.06115	0.96413	1	1
392	0.05749	0.38596	1.1806	1.286	0.84338	1	1
393	0.46866	0.77676	NA	NA	NA	1	1
394	0.21853	0.60233	1.64538	1.21732	0.9732	1	1
395	0.25695	0.63574	1.21227	1.48093	0.96112	1	1
396	0.31582	0.681	1.08918	1.13267	0.93732	1	1
397	0.2288	0.61162	1.18732	1.5315	0.95527	1	1
398	0.2447	0.62548	1.71143	1.21252	0.98773	1	1
399	0.27453	0.64993	1.4164	1.59826	1.10451	1	1
400	0.21238	0.59663	1.02796	1.97761	0.97004	1	1
401	0.24215	0.6233	1.69172	1.66642	0.98249	1	1
402	0.26659	0.6436	1.48622	1.24837	0.97537	1	1
403	0.20678	0.59134	1.54741	1.28063	0.96857	1	1
404	0.1441	0.52427	1.20552	1.4515	0.88582	1	1
405	0.24411	0.62497	1.88942	1.39438	0.98053	1	1
406	0.17029	0.55428	1.64059	1.27871	0.87133	1	1
407	0.12977	0.50628	1.53377	1.67451	0.72543	1	1
408	0.25582	0.63481	1.11038	1.43217	0.9851	1	1
409	0.07027	0.41265	1.52421	1.99771	0.71981	1	1
410	0.31533	0.68065	1.85527	1.34992	1.01379	1	1
411	0.24658	0.62708	1.91399	1.32408	1.00098	1	1
412	0.38791	0.72931	1.73205	NA	NA	1	1
413	0.17792	0.56244	1.54333	2.04626	0.89871	1	1
414	0.26365	0.64123	1.92468	1.36104	1.0338	1	1
415	0.46866	0.77676	NA	NA	NA	1	1
416	0.23108	0.61365	1.259	1.52671	0.98347	1	1
417	0.26326	0.6409	1.14982	1.62608	0.96815	1	1
418	0.30713	0.67469	1.10274	1.28713	1.00844	1	1
419	0.21697	0.6009	1.18281	2.01554	1.00104	1	1
420	0.204	0.58868	1.57193	1.60144	0.91837	1	1
421	0.10884	0.47745	1.20726	1.74133	0.67179	1	1
422	0.29297	0.66416	1.97539	1.49826	1.10627	1	1
423	0.09892	0.46248	1.27768	3.90253	0.88825	1	1
424	0.12926	0.50561	1.57115	1.67806	0.76406	1	1
425	0.24559	0.62623	1.57684	1.24682	0.99565	1	1
