# Supplementary material for: A Yap-dependent mechanoregulatory program sustains cell migration for embryo axis assembly
Source: Nat Commun. 2023 May 16;14:2804. doi: 10.1038/s41467-023-38482-w (PMC10188487; doi:10.1038/s41467-023-38482-w)
Supplement: Supplementary file 13 — Source Data [file 41467_2023_38482_MOESM13_ESM.zip › Source Data/Fig7_S6F-G/Fig7D_S6F-G/dmso4_f_vs.csv]

Value	Volume.pix.	Volume.unit.	Surface.pix.	Surface.unit.	Channel	Frame
1	30	0.12505	70	1.92882	1	1
2	46831	195.20813	11534	302.46164	1	1
3	5	0.02084	20	0.5185	1	1
4	6	0.02501	24	0.61649	1	1
5	338	1.4089	366	10.37835	1	1
6	471	1.96329	528	14.04765	1	1
7	12	0.05002	40	1.00847	1	1
8	44110	183.86604	12238	319.19529	1	1
9	4534	18.89931	2716	62.88752	1	1
10	2207	9.19955	1624	40.44182	1	1
11	4500	18.75759	2234	58.99405	1	1
12	265	1.10461	372	10.05473	1	1
13	18	0.07503	50	1.3818	1	1
14	2166	9.02865	2418	69.23474	1	1
15	486	2.02582	496	13.4063	1	1
16	18083	75.37632	6656	179.57733	1	1
17	26	0.10838	64	1.73905	1	1
18	572	2.3843	632	17.05186	1	1
19	365	1.52145	400	10.54104	1	1
20	17	0.07086	52	1.41654	1	1
21	1589	6.62351	980	26.37601	1	1
22	873	3.63897	736	18.82963	1	1
23	26300	109.62768	8040	206.12477	1	1
24	1290	5.37718	878	24.14811	1	1
25	20674	86.17652	6462	169.64784	1	1
26	526	2.19255	644	18.0589	1	1
27	63	0.26261	126	3.55744	1	1
28	2	0.00834	10	0.25925	1	1
29	75609	315.16498	19648	477.69875	1	1
30	1833	7.64059	1164	31.36864	1	1
31	9977	41.58766	5760	153.74753	1	1
32	6327	26.37317	3788	95.79572	1	1
33	2	0.00834	10	0.28777	1	1
34	21	0.08754	56	1.54306	1	1
35	20886	87.06022	7080	169.25773	1	1
36	1343	5.5981	972	25.69515	1	1
37	253	1.05459	324	8.87879	1	1
38	1510	6.29421	1284	32.88238	1	1
39	55	0.22926	106	2.86782	1	1
40	2897	12.07572	2000	46.45885	1	1
41	311	1.29636	330	8.95448	1	1
42	735	3.06374	734	18.9375	1	1
43	403	1.67985	412	10.83502	1	1
44	864	3.60146	778	19.73022	1	1
45	80	0.33347	148	4.19624	1	1
46	1	0.00417	6	0.16125	1	1
47	456	1.90077	442	12.12616	1	1
48	10	0.04168	30	0.80626	1	1
49	46904	195.51242	12796	318.41911	1	1
50	2	0.00834	10	0.28777	1	1
51	20949	87.32282	6376	156.91648	1	1
52	25	0.10421	60	1.64105	1	1
53	68	0.28345	118	3.19032	1	1
54	7	0.02918	24	0.64501	1	1
55	35	0.14589	76	2.03303	1	1
56	69	0.28762	130	3.56987	1	1
57	1023	4.26422	962	26.63383	1	1
58	21	0.08754	60	1.64105	1	1
59	137	0.57106	230	6.39053	1	1
60	22	0.0917	72	2.0206	1	1
61	31820	132.63698	8898	224.44928	1	1
62	43	0.17924	92	2.56762	1	1
63	184	0.76698	256	6.78505	1	1
64	31351	130.68203	10590	278.73594	1	1
65	2192	9.13703	1484	41.11919	1	1
66	21392	89.1694	6728	165.22626	1	1
67	1383	5.76483	984	24.02111	1	1
68	4	0.01667	18	0.48376	1	1
69	67	0.27928	122	3.23127	1	1
70	17	0.07086	48	1.31855	1	1
71	29	0.12088	72	1.99208	1	1
72	211	0.87952	266	7.41509	1	1
73	9	0.03752	34	0.93278	1	1
74	1218	5.07705	1136	27.26003	1	1
75	2621	10.92525	2172	56.09181	1	1
76	989	4.1225	996	25.11371	1	1
77	8	0.03335	30	0.80626	1	1
78	352	1.46726	486	12.46253	1	1
79	10368	43.21748	4282	106.857	1	1
80	351	1.46309	382	10.17137	1	1
81	996	4.15168	948	24.28004	1	1
82	173	0.72113	232	6.42526	1	1
83	1782	7.428	1500	35.55006	1	1
84	6364	26.5274	3588	96.54336	1	1
85	233	0.97123	280	7.62972	1	1
86	74	0.30846	142	3.74977	1	1
87	2255	9.39964	2060	47.0731	1	1
88	200	0.83367	270	7.31343	1	1
89	652	2.71777	686	17.4193	1	1
90	20	0.08337	62	1.70431	1	1
91	51	0.21259	106	2.89634	1	1
92	7	0.02918	26	0.73679	1	1
93	35055	146.12161	8982	228.78894	1	1
94	249	1.03792	306	8.16686	1	1
95	22316	93.02096	6730	163.89194	1	1
96	1574	6.56099	1628	36.34707	1	1
97	18060	75.28045	6552	155.12452	1	1
98	2737	11.40878	1896	49.52983	1	1
99	35858	149.46879	10700	280.58939	1	1
100	179	0.74614	264	7.09513	1	1
101	14398	60.01594	5420	139.17166	1	1
102	249	1.03792	278	7.48089	1	1
103	226	0.94205	264	7.03809	1	1
104	13717	57.17729	5240	127.97364	1	1
105	176	0.73363	226	6.14992	1	1
106	13	0.05419	42	1.15729	1	1
107	4	0.01667	16	0.44902	1	1
108	64	0.26677	118	3.36146	1	1
109	31	0.12922	70	1.98587	1	1
110	15390	64.15095	4954	127.62693	1	1
111	22172	92.42072	6718	164.28248	1	1
112	36510	152.18656	10686	277.80778	1	1
113	16205	67.54816	4950	131.57907	1	1
114	3136	13.07195	1616	42.64169	1	1
115	17299	72.10833	6102	158.91734	1	1
116	73	0.30429	130	3.56987	1	1
117	188	0.78365	228	6.09909	1	1
118	422	1.75904	422	10.55235	1	1
119	193	0.80449	272	7.20555	1	1
120	14270	59.48239	4938	133.08198	1	1
121	14988	62.47527	5780	150.41555	1	1
122	16731	69.74071	5334	141.58552	1	1
123	8	0.03335	30	0.86331	1	1
124	135	0.56273	254	6.77884	1	1
125	1158	4.82695	1104	25.56337	1	1
126	7378	30.75411	4150	107.18844	1	1
127	94	0.39183	182	5.01494	1	1
128	452	1.8841	488	12.95362	1	1
129	206	0.85868	262	6.51847	1	1
130	638	2.65941	838	19.11803	1	1
131	309	1.28802	378	9.18919	1	1
132	378	1.57564	380	10.45037	1	1
133	90	0.37515	160	4.20501	1	1
134	11	0.04585	34	0.93278	1	1
135	551	2.29676	612	14.765	1	1
136	149	0.62108	210	5.55829	1	1
137	92	0.38349	150	3.94576	1	1
138	387	1.61315	400	11.14	1	1
139	11355	47.33165	4852	122.23308	1	1
140	96	0.40016	152	4.09458	1	1
141	91	0.37932	160	4.23353	1	1
142	13645	56.87717	4962	129.44868	1	1
143	92	0.38349	178	4.71729	1	1
144	62	0.25844	110	2.88025	1	1
145	98	0.4085	154	4.07227	1	1
146	33	0.13756	84	2.40015	1	1
147	175	0.72946	268	6.56564	1	1
148	9531	39.72857	5734	144.4256	1	1
149	124	0.51688	196	4.83026	1	1
150	1	0.00417	6	0.16125	1	1
151	19765	82.38749	6990	187.51744	1	1
152	28	0.11671	66	1.83083	1	1
153	57	0.2376	118	3.04771	1	1
154	129	0.53772	200	4.84269	1	1
155	332	1.38389	366	9.69382	1	1
156	65	0.27094	114	3.12085	1	1
157	22862	95.29688	7534	190.06337	1	1
158	33	0.13756	80	1.95989	1	1
159	26395	110.02367	9932	243.46325	1	1
160	48	0.20008	106	2.55407	1	1
161	22030	91.82881	6344	158.47133	1	1
162	4	0.01667	18	0.51228	1	1
163	8	0.03335	28	0.74301	1	1
164	12	0.05002	42	1.01468	1	1
165	40	0.16673	88	2.09884	1	1
166	6	0.02501	24	0.61649	1	1
167	26	0.10838	68	1.63739	1	1
168	19	0.0792	52	1.27393	1	1
169	50	0.20842	100	2.70656	1	1
170	9	0.03752	32	0.841	1	1
171	41016	170.96916	13360	348.35133	1	1
172	9	0.03752	32	0.81248	1	1
173	49	0.20425	98	2.64331	1	1
174	13297	55.42659	4900	121.01316	1	1
175	838	3.49308	798	21.58926	1	1
176	4829	20.12898	2798	74.77931	1	1
177	969	4.03913	940	25.33902	1	1
178	5	0.02084	24	0.61649	1	1
179	8992	37.48183	3874	98.20209	1	1
180	1	0.00417	6	0.16125	1	1
181	57	0.2376	152	3.18188	1	1
182	13337	55.59332	4642	123.71975	1	1
183	31	0.12922	68	1.75147	1	1
184	8	0.03335	32	0.78396	1	1
185	7	0.02918	26	0.6227	1	1
186	1	0.00417	6	0.16125	1	1
187	35215	146.78854	9366	238.65277	1	1
188	2	0.00834	12	0.32251	1	1
189	16189	67.48146	6272	163.95204	1	1
190	40624	169.33516	10958	277.36941	1	1
191	55159	229.92217	14924	377.5972	1	1
192	160	0.66694	222	6.08045	1	1
193	7403	30.85832	3574	95.75829	1	1
194	12	0.05002	42	1.15729	1	1
195	306	1.27552	346	9.4035	1	1
196	4972	20.72505	2674	72.16931	1	1
197	509	2.12169	522	13.68674	1	1
198	9473	39.48681	4306	107.84428	1	1
199	323	1.34638	370	9.50659	1	1
200	6	0.02501	22	0.58175	1	1
201	31964	133.23723	9432	235.60633	1	1
202	1358	5.66062	1080	28.54066	1	1
203	32	0.13339	74	2.05534	1	1
204	28243	117.72679	9660	253.71321	1	1
205	8744	36.44808	3736	95.66268	1	1
206	22721	94.70914	6918	171.12172	1	1
207	16705	69.63233	5248	133.27509	1	1
208	24904	103.80866	6614	167.72426	1	1
209	8430	35.13921	3980	106.40354	1	1
210	7699	32.09215	3740	96.98712	1	1
211	7	0.02918	32	0.86952	1	1
212	6	0.02501	24	0.67353	1	1
213	30	0.12505	74	1.99829	1	1
214	229	0.95455	282	7.83559	1	1
215	55612	231.81043	15210	383.56276	1	1
216	665	2.77195	626	16.77652	1	1
217	19672	81.99983	6636	172.47024	1	1
218	16234	67.66904	5730	143.47194	1	1
219	9276	38.66564	3802	97.60759	1	1
220	3644	15.18948	2222	56.93169	1	1
221	9478	39.50765	5230	125.97455	1	1
222	16854	70.25342	5692	144.20953	1	1
223	33977	141.62812	9636	235.21338	1	1
224	15460	64.44273	5466	138.80119	1	1
225	594	2.476	776	21.12159	1	1
226	309	1.28802	388	10.73193	1	1
227	9848	41.04994	4148	107.46745	1	1
228	10810	45.05989	5512	139.99943	1	1
229	1092	4.55184	824	22.12639	1	1
230	12	0.05002	36	1.02456	1	1
231	24457	101.9454	6826	169.89463	1	1
232	31506	131.32812	9784	255.86686	1	1
233	9284	38.69899	3262	85.54772	1	1
234	1685	7.02367	1016	27.37205	1	1
235	27291	113.75851	8076	197.65149	1	1
236	32582	135.81327	9504	226.36071	1	1
237	13806	57.54828	4544	117.85344	1	1
238	19118	79.69057	5706	142.31353	1	1
239	2	0.00834	12	0.32251	1	1
240	1	0.00417	6	0.16125	1	1
241	19610	81.7414	7084	176.62886	1	1
242	72	0.30012	126	3.35779	1	1
243	16334	68.08587	5166	131.10932	1	1
244	4536	18.90765	2776	71.03161	1	1
245	18634	77.67308	5636	143.46509	1	1
246	2899	12.08405	2370	62.52552	1	1
247	8904	37.11501	4474	113.35764	1	1
248	18	0.07503	46	1.16972	1	1
249	20661	86.12234	7662	193.1992	1	1
250	412	1.71736	586	15.62544	1	1
251	3827	15.95229	2082	57.29532	1	1
252	18950	78.99028	5970	149.03787	1	1
253	158	0.6586	254	6.77884	1	1
254	9	0.03752	32	0.89805	1	1
255	28154	117.3558	8946	224.48434	1	1
256	3983	16.60255	2510	67.80926	1	1
257	15176	63.25892	5370	138.04655	1	1
258	44232	184.37458	13954	360.37932	1	1
259	18125	75.55139	5910	148.33805	1	1
260	12522	52.19611	6418	159.61396	1	1
261	27104	112.97903	7590	201.93142	1	1
262	1164	4.85196	818	22.27888	1	1
263	5215	21.73796	2234	60.33458	1	1
264	3948	16.45666	2610	68.37667	1	1
265	4208	17.54043	2806	72.37979	1	1
266	596	2.48434	578	15.51502	1	1
267	21059	87.78134	7974	200.52903	1	1
268	7707	32.12549	3838	102.0548	1	1
269	72	0.30012	128	3.364	1	1
270	160	0.66694	224	6.28632	1	1
271	1519	6.33173	1168	30.78211	1	1
272	20405	85.05524	6380	155.33167	1	1
273	57	0.2376	104	2.77604	1	1
274	6	0.02501	28	0.77153	1	1
275	217	0.90453	270	6.99968	1	1
276	2682	11.17952	1930	52.08837	1	1
277	41778	174.14544	9872	243.19126	1	1
278	284	1.18381	304	8.50291	1	1
279	602	2.50935	506	13.52294	1	1
280	19880	82.86685	6532	164.36057	1	1
281	31048	129.41902	9172	220.7371	1	1
282	20352	84.83431	7078	172.47451	1	1
283	28654	119.43998	9554	231.93526	1	1
284	28315	118.02691	9218	225.32947	1	1
285	20087	83.7297	5792	151.3085	1	1
286	2323	9.68308	1586	41.66429	1	1
287	13907	57.96928	5418	139.19396	1	1
288	16851	70.24091	5606	140.49115	1	1
289	6305	26.28146	3594	96.47644	1	1
290	9693	40.40384	4074	107.06639	1	1
291	745	3.10542	852	22.6127	1	1
292	5042	21.01683	2978	78.76124	1	1
293	2074	8.64516	1878	50.35809	1	1
294	18990	79.15702	6550	165.50034	1	1
295	18	0.07503	52	1.50211	1	1
296	4	0.01667	16	0.44902	1	1
297	3065	12.776	2594	71.66404	1	1
298	14171	59.06973	4868	122.48245	1	1
299	1	0.00417	6	0.16125	1	1
300	4919	20.50413	3044	81.90408	1	1
301	15871	66.15593	5610	145.23824	1	1
302	2087	8.69935	1220	32.54091	1	1
303	188	0.78365	242	6.37077	1	1
304	12661	52.77551	4874	120.10524	1	1
305	70	0.29178	176	4.82516	1	1
306	9727	40.54557	4606	122.35292	1	1
307	29	0.12088	74	2.02682	1	1
308	15702	65.45147	4932	123.33731	1	1
309	10981	45.77268	4536	112.63757	1	1
310	10696	44.5847	4848	117.82825	1	1
311	36	0.15006	84	2.22902	1	1
312	16	0.06669	46	1.22677	1	1
313	5153	21.47952	3056	79.00359	1	1
314	513	2.13836	494	13.7994	1	1
315	14	0.05836	42	1.10025	1	1
316	14238	59.34901	5454	133.11653	1	1
317	445	1.85492	450	12.35067	1	1
318	9776	40.74982	5588	140.34966	1	1
319	3444	14.35581	2070	56.48794	1	1
320	10167	42.37964	4368	109.23485	1	1
321	3014	12.56342	2798	74.03774	1	1
322	24810	103.41683	8180	211.32295	1	1
323	9731	40.56224	4082	103.86825	1	1
324	10282	42.859	3990	102.01368	1	1
325	6591	27.47361	3384	88.80752	1	1
326	324	1.35055	390	10.76666	1	1
327	903	3.76402	886	24.71489	1	1
328	39142	163.15766	10040	253.86711	1	1
329	18755	78.17746	6060	151.05736	1	1
330	5790	24.13476	3120	80.02959	1	1
331	17938	74.77191	5654	140.75438	1	1
332	7226	30.12052	3460	89.07218	1	1
333	367	1.52979	474	12.39672	1	1
334	22231	92.66665	7328	188.7673	1	1
335	135	0.56273	204	5.51112	1	1
336	77	0.32096	154	4.04375	1	1
337	33	0.13756	74	2.05534	1	1
338	8621	35.93537	3700	101.16967	1	1
339	169	0.70445	238	6.52947	1	1
340	50	0.20842	100	2.76361	1	1
341	7138	29.7537	3524	91.26758	1	1
342	2579	10.75018	1844	48.71226	1	1
343	16240	67.69405	5284	134.2426	1	1
344	13348	55.63917	4658	120.86021	1	1
345	111	0.46269	176	4.91073	1	1
346	7739	32.25888	3736	93.92283	1	1
347	6934	28.90336	3488	87.47638	1	1
348	12917	53.84261	5182	132.72775	1	1
349	1260	5.25212	1360	35.77107	1	1
350	9900	41.26669	4008	98.39026	1	1
351	512	2.1342	514	14.20381	1	1
352	1800	7.50303	1610	43.70689	1	1
353	154	0.64193	234	6.74522	1	1
354	435	1.81323	578	15.2298	1	1
355	870	3.62647	690	19.08601	1	1
356	57659	240.34305	19102	470.04116	1	1
357	1	0.00417	6	0.16125	1	1
358	4646	19.36617	2378	60.24009	1	1
359	15223	63.45483	5380	139.53225	1	1
360	120	0.5002	190	5.1824	1	1
361	140	0.58357	222	5.88079	1	1
362	558	2.32594	666	18.61213	1	1
363	54	0.22509	106	2.98191	1	1
364	11421	47.60676	5354	135.08759	1	1
365	3047	12.70097	1692	45.13107	1	1
366	485	2.02165	476	12.83076	1	1
367	11214	46.74391	5020	127.14747	1	1
368	788	3.28466	768	20.18403	1	1
369	24525	102.22885	7644	197.53567	1	1
370	845	3.52226	798	21.33256	1	1
371	172	0.71696	238	6.50095	1	1
372	29	0.12088	78	2.06777	1	1
373	690	2.87616	712	18.41279	1	1
374	7937	33.08422	4062	102.8934	1	1
375	205	0.85451	304	8.41734	1	1
376	6857	28.58239	3626	95.20681	1	1
377	33470	139.51477	11068	289.77603	1	1
378	252	1.05042	370	9.93443	1	1
379	1007	4.19753	820	21.94283	1	1
380	186	0.77531	250	6.39562	1	1
381	341	1.42141	372	10.08325	1	1
382	14745	61.46236	6642	167.69717	1	1
383	10088	42.05034	5758	137.36965	1	1
384	3698	15.41457	2180	56.94381	1	1
385	14579	60.77041	4952	131.67085	1	1
386	394	1.64233	460	12.80957	1	1
387	1811	7.54889	1452	37.68268	1	1
388	40	0.16673	90	2.44732	1	1
389	65	0.27094	118	3.19032	1	1
390	21313	88.8401	6488	158.12014	1	1
391	1240	5.16876	1126	29.59629	1	1
392	29350	122.34115	9572	230.62213	1	1
393	388	1.61732	502	13.93834	1	1
394	1142	4.76026	962	25.86373	1	1
395	326	1.35888	400	11.28261	1	1
396	20125	83.8881	5994	151.73648	1	1
397	39221	163.48696	10084	256.39968	1	1
398	11325	47.20659	4158	113.8019	1	1
399	3	0.01251	14	0.38576	1	1
400	247	1.02958	412	11.12024	1	1
401	2279	9.49968	1616	40.93036	1	1
402	8946	37.29008	4354	116.97788	1	1
403	123	0.51271	192	5.27418	1	1
404	8803	36.69401	4556	116.97802	1	1
405	4294	17.89891	2234	55.62844	1	1
406	13257	55.25985	4902	122.16026	1	1
407	5199	21.67127	3602	92.59377	1	1
408	157	0.65443	234	6.28887	1	1
409	1335	5.56475	992	26.52739	1	1
410	3589	14.96022	2350	64.63105	1	1
