# Supplementary material for: A Yap-dependent mechanoregulatory program sustains cell migration for embryo axis assembly
Source: Nat Commun. 2023 May 16;14:2804. doi: 10.1038/s41467-023-38482-w (PMC10188487; doi:10.1038/s41467-023-38482-w)
Supplement: Supplementary file 13 — Source Data [file 41467_2023_38482_MOESM13_ESM.zip › Source Data/Fig7_S6F-G/Fig7D_S6F-G/dmso5_f_vs.csv]

Value	Volume.pix.	Volume.unit.	Surface.pix.	Surface.unit.	Channel	Frame
1	1630	6.79441	1378	35.88404	1	1
2	5	0.02084	20	0.54702	1	1
3	46424	193.51161	15140	390.93214	1	1
4	403	1.67985	400	10.76921	1	1
5	12	0.05002	42	1.0432	1	1
6	74	0.30846	150	3.51793	1	1
7	410	1.70902	412	10.89206	1	1
8	309	1.28802	396	10.78531	1	1
9	31	0.12922	72	1.93504	1	1
10	585	2.43849	578	15.05867	1	1
11	21507	89.64876	7776	201.79629	1	1
12	134	0.55856	236	6.52326	1	1
13	40228	167.68449	9650	246.66571	1	1
14	735	3.06374	698	18.68304	1	1
15	64103	267.20392	16828	436.10783	1	1
16	8431	35.14338	3824	99.10205	1	1
17	63	0.26261	112	3.02907	1	1
18	96176	400.89549	25668	622.72776	1	1
19	43	0.17924	84	2.22902	1	1
20	22	0.0917	60	1.52696	1	1
21	6399	26.67329	4412	114.30588	1	1
22	2328	9.70393	1280	34.03935	1	1
23	13514	56.33112	4670	117.4178	1	1
24	3058	12.74682	2172	59.00106	1	1
25	89	0.37098	170	4.63539	1	1
26	66	0.27511	122	3.2598	1	1
27	36	0.15006	80	2.15955	1	1
28	4	0.01667	18	0.48376	1	1
29	397	1.65484	568	15.56952	1	1
30	212	0.88369	366	8.46737	1	1
31	12376	51.58753	6142	151.65441	1	1
32	56	0.23343	102	2.76982	1	1
33	13	0.05419	52	1.41654	1	1
34	16696	69.59482	4910	126.4349	1	1
35	22899	95.45111	7566	189.79201	1	1
36	1117	4.65605	992	25.32946	1	1
37	97	0.40433	158	3.94209	1	1
38	27880	116.21367	9234	233.96433	1	1
39	548	2.28426	558	14.65426	1	1
40	18980	79.11533	5948	148.19942	1	1
41	5120	21.34197	2338	62.312	1	1
42	7	0.02918	24	0.64501	1	1
43	469	1.95496	596	15.39982	1	1
44	16361	68.19842	7734	200.72456	1	1
45	306	1.27552	326	8.7424	1	1
46	1989	8.29085	1676	43.05629	1	1
47	4	0.01667	16	0.44902	1	1
48	29	0.12088	66	1.8023	1	1
49	19	0.0792	58	1.57779	1	1
50	216	0.90036	310	8.40746	1	1
51	4563	19.02019	2360	61.98105	1	1
52	2296	9.57054	1370	35.68805	1	1
53	52	0.21675	110	3.05138	1	1
54	5774	24.06807	3460	89.15775	1	1
55	11	0.04585	34	0.87574	1	1
56	1	0.00417	6	0.16125	1	1
57	5748	23.95969	3714	101.32726	1	1
58	17	0.07086	46	1.25529	1	1
59	18800	78.36503	6020	150.73342	1	1
60	192	0.80032	272	7.29112	1	1
61	26543	110.64059	8410	217.54235	1	1
62	1369	5.70647	1264	33.98964	1	1
63	533	2.22173	498	13.58365	1	1
64	1002	4.17669	778	20.84258	1	1
65	59	0.24593	122	3.34536	1	1
66	346	1.44225	368	9.55742	1	1
67	55293	230.48073	15458	381.76634	1	1
68	9539	39.76192	3942	104.31744	1	1
69	73547	306.56984	17558	427.16683	1	1
70	1	0.00417	6	0.16125	1	1
71	14110	58.81546	5188	129.80862	1	1
72	659	2.74694	736	19.59972	1	1
73	202	0.84201	256	7.04175	1	1
74	20900	87.11857	8100	204.28613	1	1
75	19	0.0792	56	1.51454	1	1
76	32	0.13339	76	2.09007	1	1
77	61	0.25427	110	2.99433	1	1
78	226	0.94205	260	6.94009	1	1
79	10	0.04168	32	0.86952	1	1
80	12	0.05002	48	1.37559	1	1
81	327	1.36305	348	9.29563	1	1
82	128	0.53355	200	5.55574	1	1
83	488	2.03416	506	14.09338	1	1
84	23794	99.18178	6762	178.36649	1	1
85	20452	85.25115	6496	169.86756	1	1
86	87	0.36265	148	3.99659	1	1
87	71	0.29595	126	3.41483	1	1
88	41	0.1709	92	2.45353	1	1
89	1	0.00417	6	0.16125	1	1
90	6778	28.25309	4452	111.29274	1	1
91	206	0.85868	278	7.33828	1	1
92	7	0.02918	28	0.74301	1	1
93	55	0.22926	110	2.93729	1	1
94	5	0.02084	20	0.5185	1	1
95	75	0.31263	132	3.60461	1	1
96	36	0.15006	82	2.27985	1	1
97	41	0.1709	92	2.5391	1	1
98	12825	53.45912	5762	153.29739	1	1
99	161	0.6711	232	6.14004	1	1
100	683	2.84698	728	19.43226	1	1
101	1134	4.72691	882	23.53305	1	1
102	5898	24.58494	2732	72.43509	1	1
103	36	0.15006	82	2.22281	1	1
104	473	1.97163	460	12.46731	1	1
105	11	0.04585	32	0.841	1	1
106	191	0.79616	250	6.76641	1	1
107	1530	6.37758	1732	46.9952	1	1
108	8680	36.1813	3484	94.68003	1	1
109	1941	8.09077	1398	37.71455	1	1
110	24	0.10004	58	1.52075	1	1
111	117	0.4877	166	4.50887	1	1
112	247	1.02958	310	8.49303	1	1
113	1203	5.01453	1040	27.07584	1	1
114	144	0.60024	188	4.91949	1	1
115	1302	5.4272	1092	29.0343	1	1
116	1166	4.8603	1104	29.67055	1	1
117	3632	15.13946	1884	46.78295	1	1
118	2297	9.57471	1330	34.79367	1	1
119	50684	211.26879	11928	296.86906	1	1
120	72	0.30012	124	3.29453	1	1
121	3344	13.93897	1676	44.14013	1	1
122	2	0.00834	10	0.28777	1	1
123	47258	196.98801	12836	322.10866	1	1
124	13422	55.94763	6226	161.727	1	1
125	314	1.30886	338	9.12195	1	1
126	459	1.91327	442	11.86946	1	1
127	30439	126.88049	7890	200.89552	1	1
128	112	0.46686	168	4.57213	1	1
129	4553	18.97851	2712	72.00216	1	1
130	195	0.81283	260	7.02566	1	1
131	1529	6.37341	1060	28.50704	1	1
132	202	0.84201	280	7.23041	1	1
133	523	2.18005	468	12.49217	1	1
134	220	0.91704	380	10.16515	1	1
135	117	0.4877	180	4.80907	1	1
136	5	0.02084	22	0.58175	1	1
137	61179	255.01565	14944	371.95493	1	1
138	133	0.55439	192	5.21714	1	1
139	32	0.13339	76	2.06155	1	1
140	2933	12.22578	2138	58.15385	1	1
141	3615	15.0686	2800	75.21336	1	1
142	16	0.06669	46	1.22677	1	1
143	44	0.18341	88	2.35554	1	1
144	208	0.86702	266	7.301	1	1
145	70731	294.83176	17584	441.08082	1	1
146	313	1.30469	348	9.63789	1	1
147	3	0.01251	14	0.38576	1	1
148	3670	15.29785	1946	51.11129	1	1
149	1149	4.78944	796	21.32634	1	1
150	717	2.98871	580	15.92054	1	1
151	5044	21.02517	2544	66.57437	1	1
152	129	0.53772	206	5.74551	1	1
153	856	3.56811	664	17.8073	1	1
154	110	0.45852	164	4.53118	1	1
155	19163	79.87814	6132	157.52741	1	1
156	43485	181.26082	11250	288.54463	1	1
157	15494	64.58446	7748	207.89858	1	1
158	7954	33.15508	3230	85.27716	1	1
159	5446	22.70085	2378	62.77855	1	1
160	1	0.00417	6	0.16125	1	1
161	180	0.7503	240	6.22194	1	1
162	1333	5.55641	1120	29.49208	1	1
163	126	0.52521	188	5.26175	1	1
164	46	0.19174	100	2.73509	1	1
165	241	1.00457	294	7.95844	1	1
166	28	0.11671	68	1.80852	1	1
167	231	0.96289	272	7.31964	1	1
168	128	0.53355	192	5.47384	1	1
169	21612	90.08644	9106	238.15867	1	1
170	1	0.00417	6	0.16125	1	1
171	3592	14.97272	1896	49.98619	1	1
172	638	2.65941	698	18.74008	1	1
173	416	1.73403	550	15.71324	1	1
174	10360	43.18413	4020	103.33335	1	1
175	84	0.35014	132	3.54757	1	1
176	85	0.35431	148	3.99659	1	1
177	5747	23.95552	3988	108.53903	1	1
178	137	0.57106	202	5.3623	1	1
179	1633	6.80692	1574	41.82666	1	1
180	761	3.17212	612	16.27667	1	1
181	82	0.3418	136	3.73113	1	1
182	1810	7.54472	1068	28.58894	1	1
183	196	0.817	264	7.12365	1	1
184	390	1.62566	388	10.38966	1	1
185	715	2.98037	902	24.22268	1	1
186	20144	83.9673	6376	165.24492	1	1
187	154	0.64193	262	7.17448	1	1
188	179	0.74614	238	6.38686	1	1
189	48	0.20008	106	2.86782	1	1
190	195	0.81283	260	6.74044	1	1
191	3526	14.69761	2032	52.77609	1	1
192	2	0.00834	10	0.25925	1	1
193	22071	91.99971	6352	159.69412	1	1
194	4	0.01667	18	0.51228	1	1
195	414	1.7257	490	13.41618	1	1
196	64	0.26677	118	3.13328	1	1
197	80	0.33347	128	3.33548	1	1
198	41	0.1709	80	2.15955	1	1
199	427	1.77989	450	12.32215	1	1
200	73	0.30429	128	3.33548	1	1
201	971	4.04747	792	20.28712	1	1
202	67	0.27928	120	3.25358	1	1
203	3	0.01251	14	0.35724	1	1
204	31	0.12922	68	1.83704	1	1
205	46128	192.27777	13550	352.73511	1	1
206	29	0.12088	72	1.84947	1	1
207	15989	66.64779	6708	172.57986	1	1
208	25	0.10421	76	2.03303	1	1
209	28	0.11671	64	1.682	1	1
210	21059	87.78134	6044	157.68181	1	1
211	432	1.80073	484	12.88414	1	1
212	516	2.15087	754	20.19757	1	1
213	84	0.35014	146	3.99037	1	1
214	88	0.36682	140	3.77208	1	1
215	411	1.71319	456	12.4834	1	1
216	4	0.01667	18	0.48376	1	1
217	468	1.95079	436	11.59412	1	1
218	44	0.18341	88	2.32701	1	1
219	2358	9.82898	1322	35.02551	1	1
220	47398	197.57158	13234	336.52248	1	1
221	25136	104.77571	7582	196.57293	1	1
222	2152	8.9703	1656	43.90686	1	1
223	344	1.43391	366	9.77939	1	1
224	469	1.95496	458	11.89065	1	1
225	199	0.8295	258	6.99092	1	1
226	47	0.19591	92	2.48205	1	1
227	24	0.10004	60	1.61253	1	1
228	2051	8.54929	1694	44.59537	1	1
229	87	0.36265	166	4.65148	1	1
230	49	0.20425	100	2.70656	1	1
231	41	0.1709	88	2.35554	1	1
232	16	0.06669	48	1.2615	1	1
233	1416	5.90239	972	25.26732	1	1
234	1535	6.39842	982	25.55509	1	1
235	10623	44.28041	5646	145.06488	1	1
236	12105	50.45791	5680	145.91209	1	1
237	3871	16.13569	2962	79.85241	1	1
238	6	0.02501	22	0.58175	1	1
239	1855	7.73229	1238	32.56832	1	1
240	92	0.38349	152	4.1231	1	1
241	366	1.52562	376	9.98159	1	1
242	17	0.07086	48	1.29002	1	1
243	5499	22.92177	2306	60.87204	1	1
244	3343	13.9348	2322	59.83791	1	1
245	280	1.16714	390	10.6811	1	1
246	36	0.15006	78	2.03924	1	1
247	10	0.04168	30	0.83479	1	1
248	71	0.29595	128	3.42105	1	1
249	19292	80.41586	7060	188.67617	1	1
250	20	0.08337	52	1.41654	1	1
251	4	0.01667	18	0.48376	1	1
252	907	3.7807	680	18.14223	1	1
253	21	0.08754	58	1.52075	1	1
254	650	2.70943	814	21.66749	1	1
255	143	0.59607	224	6.14371	1	1
256	5	0.02084	22	0.58175	1	1
257	108	0.45018	162	4.38235	1	1
258	493	2.055	568	15.42691	1	1
259	737	3.07208	628	16.49752	1	1
260	1791	7.46552	1222	31.94816	1	1
261	137	0.57106	232	6.68196	1	1
262	2066	8.61182	1536	41.10963	1	1
263	3828	15.95645	2090	54.3824	1	1
264	37652	156.94682	13384	350.45096	1	1
265	13	0.05419	42	1.18581	1	1
266	1486	6.19417	1050	25.96603	1	1
267	7	0.02918	26	0.70827	1	1
268	1	0.00417	6	0.16125	1	1
269	3	0.01251	14	0.38576	1	1
270	59	0.24593	114	3.06381	1	1
271	1871	7.79899	1170	29.87561	1	1
272	704	2.93452	590	15.75196	1	1
273	31027	129.33148	10372	271.24182	1	1
274	7	0.02918	28	0.77153	1	1
275	1	0.00417	6	0.16125	1	1
276	102	0.42517	184	5.04967	1	1
277	126	0.52521	188	5.0621	1	1
278	50	0.20842	98	2.75739	1	1
279	14	0.05836	38	1.03078	1	1
280	5275	21.98806	3594	94.33728	1	1
281	35	0.14589	90	2.47584	1	1
282	180	0.7503	302	8.26852	1	1
283	458	1.90911	490	13.10244	1	1
284	46	0.19174	92	2.42501	1	1
285	42583	177.50096	12222	310.04704	1	1
286	173	0.72113	246	6.61137	1	1
287	1111	4.63104	954	25.354	1	1
288	62	0.25844	108	2.90255	1	1
289	2485	10.35836	1348	36.5324	1	1
290	459	1.91327	460	12.35322	1	1
291	20	0.08337	54	1.42275	1	1
292	951	3.9641	972	25.4955	1	1
293	26	0.10838	62	1.67579	1	1
294	19	0.0792	52	1.38802	1	1
295	15	0.06253	44	1.19203	1	1
296	123	0.51271	176	4.73959	1	1
297	80	0.33347	132	3.57609	1	1
298	62	0.25844	118	3.10476	1	1
299	25	0.10421	62	1.70431	1	1
300	100	0.41684	158	4.25584	1	1
301	138	0.57523	196	5.22957	1	1
302	46390	193.36988	11018	290.36225	1	1
303	989	4.1225	872	23.92981	1	1
304	22430	93.49615	9382	245.20552	1	1
305	34163	142.40343	11578	304.82307	1	1
306	96	0.40016	178	5.08807	1	1
307	35782	149.152	12922	335.26784	1	1
308	802	3.34302	798	21.61778	1	1
309	46	0.19174	96	2.523	1	1
310	16398	68.35265	6034	164.15377	1	1
311	438	1.82574	480	12.81467	1	1
312	1054	4.39344	998	27.11647	1	1
313	11163	46.53132	4046	97.93789	1	1
314	7	0.02918	26	0.70827	1	1
315	493	2.055	460	12.29618	1	1
316	159	0.66277	216	5.83363	1	1
317	2465	10.27499	1442	39.84781	1	1
318	319	1.3297	378	10.07337	1	1
319	2142	8.92861	1902	49.17769	1	1
320	218	0.9087	346	9.34646	1	1
321	672	2.80113	774	20.57346	1	1
322	37	0.15423	76	2.03303	1	1
323	4424	18.44079	2102	55.78875	1	1
324	1027	4.2809	968	26.19612	1	1
325	2626	10.94609	1442	38.05092	1	1
326	3	0.01251	14	0.38576	1	1
327	485	2.02165	454	11.87822	1	1
328	12	0.05002	38	1.0593	1	1
329	2	0.00834	10	0.28777	1	1
330	22	0.0917	56	1.54306	1	1
331	232	0.96706	300	8.519	1	1
332	28	0.11671	70	1.9003	1	1
333	25	0.10421	62	1.73283	1	1
334	138	0.57523	224	6.28632	1	1
335	259	1.0796	316	8.34054	1	1
336	104	0.43351	158	4.22731	1	1
337	2249	9.37463	1626	43.01502	1	1
338	9590	39.9745	5154	134.55173	1	1
339	149	0.62108	198	5.34987	1	1
340	17681	73.70064	7352	189.92571	1	1
341	22628	94.32149	6834	178.13385	1	1
342	4	0.01667	18	0.45524	1	1
343	4	0.01667	18	0.48376	1	1
344	41384	172.50311	12044	312.80253	1	1
345	557	2.32177	586	15.59692	1	1
346	25	0.10421	60	1.58401	1	1
347	31541	131.47401	10530	274.84165	1	1
348	3561	14.8435	1892	50.17341	1	1
349	1	0.00417	6	0.16125	1	1
350	6	0.02501	24	0.64501	1	1
351	12897	53.75925	4844	123.32058	1	1
352	201	0.83784	244	6.54811	1	1
353	545	2.27175	484	13.14084	1	1
354	34	0.14172	78	2.03924	1	1
355	29	0.12088	76	2.14712	1	1
356	120	0.5002	180	5.09429	1	1
357	19297	80.4367	5820	150.8821	1	1
358	2588	10.7877	1864	48.57475	1	1
359	18755	78.17746	6886	180.60571	1	1
360	525	2.18839	504	13.94456	1	1
361	5	0.02084	20	0.5185	1	1
362	97	0.40433	162	4.23974	1	1
363	5564	23.19271	2986	79.01427	1	1
364	11402	47.52756	4984	132.36925	1	1
365	455	1.8966	424	11.35718	1	1
366	2913	12.14241	2162	58.79886	1	1
367	7243	30.19138	3338	88.66459	1	1
368	298	1.24217	332	9.07478	1	1
369	2460	10.25415	1382	36.55248	1	1
370	262	1.09211	320	8.89489	1	1
371	44	0.18341	100	2.82065	1	1
372	29	0.12088	66	1.8023	1	1
373	1220	5.08539	1138	27.66555	1	1
374	2764	11.52133	2110	56.21291	1	1
375	260	1.08377	318	8.26119	1	1
376	1077	4.48932	824	21.81265	1	1
377	67	0.27928	138	3.87995	1	1
378	2172	9.05366	1574	39.20263	1	1
379	327	1.36305	420	11.34475	1	1
380	230	0.95872	272	7.40521	1	1
381	108	0.45018	170	4.74947	1	1
382	64	0.26677	118	3.27589	1	1
383	5	0.02084	22	0.61028	1	1
384	1266	5.27713	994	24.79376	1	1
385	731	3.04707	668	17.81973	1	1
386	165	0.68778	220	6.10276	1	1
387	964	4.01829	884	24.19528	1	1
388	7	0.02918	32	0.86952	1	1
389	23000	95.87211	8122	198.87825	1	1
390	540	2.25091	520	14.02279	1	1
391	170	0.70862	280	7.6012	1	1
392	543	2.26342	482	12.76384	1	1
393	4965	20.69587	2496	68.07951	1	1
394	977	4.07248	682	18.14845	1	1
395	27	0.11255	70	1.78621	1	1
396	11	0.04585	36	0.939	1	1
397	16998	70.85366	8896	235.96599	1	1
398	4	0.01667	18	0.48376	1	1
399	63	0.26261	108	2.87403	1	1
400	9033	37.65273	4580	123.49858	1	1
401	38	0.1584	86	2.3208	1	1
402	10	0.04168	34	0.90426	1	1
403	26	0.10838	62	1.70431	1	1
404	7	0.02918	24	0.64501	1	1
405	28	0.11671	86	2.40637	1	1
406	39	0.16257	80	2.15955	1	1
407	4	0.01667	16	0.44902	1	1
408	116	0.48353	170	4.57834	1	1
409	1626	6.77774	994	24.70819	1	1
410	7	0.02918	26	0.70827	1	1
411	433	1.8049	406	10.8449	1	1
412	142	0.59191	202	5.3623	1	1
413	28	0.11671	70	1.9003	1	1
414	2316	9.6539	1950	46.21792	1	1
415	115	0.47936	174	4.70486	1	1
416	1023	4.26422	750	18.78756	1	1
417	9	0.03752	28	0.74301	1	1
418	167	0.69611	214	5.74185	1	1
419	102	0.42517	152	4.06606	1	1
420	78	0.32513	130	3.48431	1	1
421	57	0.2376	112	3.2002	1	1
422	25	0.10421	68	1.89409	1	1
423	1836	7.6531	1332	31.12054	1	1
424	64	0.26677	118	3.01919	1	1
425	1005	4.18919	850	22.46388	1	1
426	661	2.75528	736	17.51761	1	1
427	139	0.5794	202	5.53343	1	1
428	15486	64.55111	5670	147.70644	1	1
429	352	1.46726	424	11.41422	1	1
430	3	0.01251	14	0.38576	1	1
431	36	0.15006	76	2.09007	1	1
432	152	0.63359	210	5.78646	1	1
433	189	0.78782	264	6.80991	1	1
434	115	0.47936	174	4.7619	1	1
435	1	0.00417	6	0.16125	1	1
436	175	0.72946	228	6.04205	1	1
437	32820	136.80534	10196	262.68027	1	1
438	150	0.62525	210	5.41568	1	1
439	42	0.17507	90	2.47584	1	1
440	558	2.32594	584	13.5086	1	1
441	285	1.18798	350	8.16096	1	1
442	30528	127.25147	9072	238.19564	1	1
443	57	0.2376	114	2.89267	1	1
444	67	0.27928	118	3.01919	1	1
445	12	0.05002	38	1.11634	1	1
446	74	0.30846	134	3.43969	1	1
447	191	0.79616	266	6.38829	1	1
448	208	0.86702	280	6.74554	1	1
449	469	1.95496	550	12.34764	1	1
450	2	0.00834	10	0.25925	1	1
451	122	0.50854	200	4.75712	1	1
452	542	2.25925	650	14.71194	1	1
453	147	0.61275	224	5.85849	1	1
454	41	0.1709	88	2.21293	1	1
455	17582	73.28798	5338	140.3715	1	1
456	46	0.19174	100	2.56395	1	1
457	10076	42.00032	5874	155.84159	1	1
458	116	0.48353	218	5.06975	1	1
459	4	0.01667	18	0.48376	1	1
460	1313	5.47305	882	22.42069	1	1
461	7	0.02918	26	0.73679	1	1
462	9	0.03752	32	0.89805	1	1
463	33	0.13756	84	2.02936	1	1
464	70	0.29178	144	3.44224	1	1
465	1652	6.88612	1256	31.34075	1	1
466	108	0.45018	190	4.44083	1	1
467	19351	80.66179	5694	145.81298	1	1
468	20	0.08337	62	1.41909	1	1
469	1532	6.38592	1306	35.85999	1	1
470	19	0.0792	50	1.26772	1	1
471	10971	45.731	5110	132.10473	1	1
472	951	3.9641	706	18.56528	1	1
473	1094	4.56018	808	20.36535	1	1
474	27	0.11255	82	1.85202	1	1
475	11	0.04585	40	0.97995	1	1
476	264	1.10045	348	9.46676	1	1
477	10	0.04168	34	0.87574	1	1
478	32	0.13339	76	1.83338	1	1
479	18	0.07503	54	1.36571	1	1
480	17464	72.79611	6512	172.85505	1	1
481	14233	59.32816	5214	136.33539	1	1
482	41	0.1709	108	2.47472	1	1
483	8	0.03335	30	0.7207	1	1
484	2	0.00834	10	0.25925	1	1
485	4	0.01667	16	0.39198	1	1
486	26991	112.50801	7202	185.58064	1	1
487	7	0.02918	28	0.68596	1	1
488	8864	36.94828	3152	83.58018	1	1
489	1	0.00417	6	0.16125	1	1
490	1	0.00417	6	0.16125	1	1
491	28623	119.31076	14514	388.41665	1	1
492	2	0.00834	10	0.25925	1	1
493	1	0.00417	6	0.16125	1	1
494	2	0.00834	10	0.25925	1	1
495	6	0.02501	24	0.58797	1	1
496	27	0.11255	66	1.74526	1	1
497	11	0.04585	32	0.89805	1	1
498	5203	21.68794	2246	59.23099	1	1
499	9080	37.84864	5134	133.80506	1	1
500	19890	82.90854	7792	199.33606	1	1
501	23123	96.38482	10292	266.60085	1	1
502	35403	147.57219	13398	344.81857	1	1
503	288	1.20049	410	11.14255	1	1
504	71	0.29595	126	3.44336	1	1
505	167	0.69611	228	5.92796	1	1
506	364	1.51728	502	13.56756	1	1
507	14489	60.39526	6424	170.35691	1	1
508	3081	12.84269	1918	52.05109	1	1
509	124	0.51688	178	4.77433	1	1
510	37406	155.9214	11144	271.64395	1	1
511	9155	38.16127	6044	163.21509	1	1
512	2	0.00834	10	0.25925	1	1
513	280	1.16714	328	8.83418	1	1
514	1278	5.32715	1030	26.7025	1	1
515	1588	6.61934	996	27.02469	1	1
516	436	1.8174	414	11.24054	1	1
517	12229	50.97479	7782	209.74406	1	1
518	1273	5.30631	1064	29.11843	1	1
519	2863	11.93399	1500	39.97098	1	1
520	10979	45.76434	3790	98.71119	1	1
521	31	0.12922	72	1.93504	1	1
522	14	0.05836	42	1.07173	1	1
523	23543	98.13553	8506	212.82074	1	1
524	83	0.34597	130	3.51283	1	1
525	418	1.74237	400	10.79773	1	1
526	1129	4.70607	798	20.99029	1	1
527	190	0.79199	246	6.52581	1	1
528	1968	8.20332	1714	47.36711	1	1
529	8	0.03335	30	0.74922	1	1
530	3810	15.88142	2104	58.98943	1	1
531	7441	31.01671	2930	73.42108	1	1
532	8198	34.17216	3320	87.23961	1	1
533	13	0.05419	36	0.99604	1	1
534	4406	18.36576	3242	87.33952	1	1
535	12	0.05002	36	1.02456	1	1
536	30935	128.94799	12030	296.5585	1	1
537	224	0.93371	336	8.85903	1	1
538	424	1.76738	558	15.65253	1	1
539	1077	4.48932	946	24.70166	1	1
540	367	1.52979	486	13.4608	1	1
541	18	0.07503	50	1.35328	1	1
542	2	0.00834	10	0.28777	1	1
543	35	0.14589	76	1.97599	1	1
544	508	2.11752	456	12.42636	1	1
545	2546	10.61263	1708	47.34846	1	1
546	44	0.18341	98	2.61478	1	1
547	25441	106.04706	8092	205.34512	1	1
548	132	0.55022	196	5.20105	1	1
549	30508	127.16811	8724	225.90519	1	1
550	77	0.32096	130	3.51283	1	1
551	3505	14.61008	2466	66.01827	1	1
552	45	0.18758	98	2.70035	1	1
553	1	0.00417	6	0.16125	1	1
554	40	0.16673	82	2.25133	1	1
555	30	0.12505	68	1.83704	1	1
556	77	0.32096	194	5.50857	1	1
