# Supplementary material for: A Yap-dependent mechanoregulatory program sustains cell migration for embryo axis assembly
Source: Nat Commun. 2023 May 16;14:2804. doi: 10.1038/s41467-023-38482-w (PMC10188487; doi:10.1038/s41467-023-38482-w)
Supplement: Supplementary file 13 — Source Data [file 41467_2023_38482_MOESM13_ESM.zip › Source Data/Fig7_S6F-G/Fig7D_S6F-G/ro4_l_shape.csv]

Value	Compactness	Sphericity	Elongatio	Flatness	Spareness	Channel	Frame
1	0.14411	0.52429	1.13971	2.50197	0.94941	1	1
2	0.24395	0.62484	2.32993	1.13942	1.00433	1	1
3	0.28736	0.65989	1.43316	1.78474	1.16411	1	1
4	0.0685	0.40916	3.10899	1.03979	0.60662	1	1
5	0.16128	0.54432	1.57514	1.60278	0.78321	1	1
6	0.27132	0.64738	1.70982	1.1545	1.0022	1	1
7	0.14157	0.52119	2.44604	1.13859	0.63681	1	1
8	0.06885	0.40987	1.04348	2.57498	0.90956	1	1
9	0.24106	0.62236	1.9817	1.2568	0.9925	1	1
10	0.38791	0.72931	1.73205	NA	NA	1	1
11	0.06273	0.39734	1.35554	3.36112	0.79979	1	1
12	0.1398	0.519	1.76906	1.62083	0.61001	1	1
13	0.22556	0.60873	2.35209	1.06219	0.95739	1	1
14	0.26733	0.6442	1.80333	1.10191	1.00963	1	1
15	0.26575	0.64292	1.94069	1.06411	0.99793	1	1
16	0.16377	0.54711	1.05992	1.41196	0.68457	1	1
17	0.08236	0.43508	1.45612	1.92525	0.43388	1	1
18	0.26769	0.64448	1.106	1.41091	0.93038	1	1
19	0.29798	0.66792	1.20212	1.05048	0.93726	1	1
20	0.29719	0.66734	1.4117	1.48227	1.04408	1	1
21	0.20618	0.59076	1.94096	1.07804	0.98907	1	1
22	0.13408	0.51182	2.03473	1.46037	0.7785	1	1
23	0.22715	0.61015	2.36581	1.11419	0.9984	1	1
24	0.08265	0.43559	1.12385	2.32072	0.90168	1	1
25	0.27474	0.65009	1.33802	1.4262	1.00494	1	1
26	0.24074	0.62208	2.3026	NA	NA	1	1
27	0.11041	0.47974	1.38261	2.64502	0.59854	1	1
28	0.45113	0.76695	NA	NA	NA	1	1
29	0.21578	0.5998	1.23998	1.65445	0.91946	1	1
30	0.26285	0.64058	1.40148	1.38394	0.99259	1	1
31	0.27731	0.65211	1.89584	1.04883	1.00123	1	1
32	0.2311	0.61367	1.51499	1.27788	0.96473	1	1
33	0.11791	0.49036	1.62878	1.23601	0.62263	1	1
34	0.074	0.41983	2.72	1.95394	0.69781	1	1
35	0.0502	0.3689	1.29269	1.91461	0.56814	1	1
36	0.26466	0.64204	1.71097	1.29338	0.99644	1	1
37	0.06653	0.4052	1.16906	2.01301	0.85656	1	1
38	0.11963	0.49273	1.28787	2.20656	0.95793	1	1
39	0.23479	0.61692	1.73561	1.20294	0.99812	1	1
40	0.28292	0.65648	1.86001	1.03359	1.01398	1	1
41	0.20979	0.59419	1.64138	1.34232	0.96041	1	1
42	0.0887	0.44597	1.04384	2.3324	0.92482	1	1
43	0.23855	0.62019	1.77708	1.0716	0.99526	1	1
44	0.25271	0.63223	1.14182	1.88306	0.96335	1	1
45	0.26273	0.64048	1.76917	1.05871	0.99354	1	1
46	0.27772	0.65244	2.78932	1.08305	1.36658	1	1
47	0.23455	0.61671	1.33711	1.9072	0.95264	1	1
48	0.3703	0.7181	1.78021	1.0732	1.06126	1	1
49	0.26291	0.64062	1.93757	1.0948	0.99852	1	1
50	0.38805	0.7294	1.44111	1.37251	1.23062	1	1
51	0.27215	0.64804	1.7768	1.12922	1.02719	1	1
52	0.08035	0.43152	1.01976	1.85826	0.85925	1	1
53	0.24105	0.62235	1.71219	1.2433	0.99703	1	1
54	0.26995	0.64629	1.89827	1.05632	1.00843	1	1
55	0.06139	0.39448	1.19312	2.60176	0.90309	1	1
56	0.18381	0.56857	2.96966	1.19589	0.99781	1	1
57	0.22935	0.61211	1.27374	1.52401	0.94629	1	1
58	0.27246	0.64829	1.95913	1.14509	1.01901	1	1
59	0.1154	0.48686	2.06942	1.3587	0.62545	1	1
60	0.19819	0.58303	2.0401	1.52131	0.94069	1	1
61	0.2295	0.61225	1.02408	1.34123	0.98679	1	1
62	0.15041	0.53182	2.19682	1.23561	0.83861	1	1
63	0.08517	0.43998	1.39848	2.55027	0.84306	1	1
64	0.2428	0.62386	1.32007	1.09508	0.97008	1	1
65	0.26362	0.6412	1.97461	1.02228	1.15306	1	1
66	0.27543	0.65064	1.82196	1.04904	1.00218	1	1
67	0.23467	0.61682	1.91555	1.26972	0.97328	1	1
68	0.12534	0.50045	1.10496	2.48018	0.94568	1	1
69	0.23491	0.61702	1.85077	1.24709	0.99532	1	1
70	0.19535	0.58024	1.84022	NA	NA	1	1
71	0.16616	0.54976	1.36782	1.39013	0.95503	1	1
72	0.22754	0.6105	2.10786	1.14529	0.98124	1	1
73	0.1397	0.51887	2.53488	1.25847	0.55278	1	1
74	0.27915	0.65355	1.59143	1.12308	0.99653	1	1
75	0.18748	0.57234	1.24508	1.93287	0.90584	1	1
76	0.2411	0.62239	1.81566	1.18556	0.99344	1	1
77	0.22886	0.61168	1.75206	1.28089	0.97971	1	1
78	0.15327	0.53516	3.22303	1.97798	0.93151	1	1
79	0.23604	0.61801	1.31628	1.32862	0.97519	1	1
80	0.27028	0.64655	1.01624	1.18066	0.9263	1	1
