# Supplementary material for: A Yap-dependent mechanoregulatory program sustains cell migration for embryo axis assembly
Source: Nat Commun. 2023 May 16;14:2804. doi: 10.1038/s41467-023-38482-w (PMC10188487; doi:10.1038/s41467-023-38482-w)
Supplement: Supplementary file 13 — Source Data [file 41467_2023_38482_MOESM13_ESM.zip › Source Data/Fig7_S6F-G/Fig7D_S6F-G/ro7_l_shape.csv]

Value	Compactness	Sphericity	Elongatio	Flatness	Spareness	Channel	Frame
1	0.20028	0.58507	1.05057	2.20979	0.97265	1	1
2	0.30193	0.67087	1.18187	1.61568	1.19087	1	1
3	0.09732	0.45997	2.19702	1.56899	0.58579	1	1
4	0.26132	0.63933	1.45263	1.25659	0.98816	1	1
5	0.46866	0.77676	NA	NA	NA	1	1
6	0.19669	0.58156	2.53658	1.2355	0.9416	1	1
7	0.12796	0.50392	1.10734	2.54553	0.95941	1	1
8	0.28051	0.65461	1.51807	1.04997	1.00793	1	1
9	0.21296	0.59718	1.29987	1.4138	0.95405	1	1
10	0.06369	0.39936	1.38863	2.64336	0.86432	1	1
11	0.33326	0.69331	1.63299	NA	NA	1	1
12	0.17886	0.56343	1.0982	2.1571	0.97831	1	1
13	0.22426	0.60755	1.21209	1.48563	0.93017	1	1
14	0.23078	0.61338	1.29435	1.17262	0.93764	1	1
15	0.24074	0.62208	1.68601	NA	NA	1	1
16	0.02435	0.28984	1.20853	3.71397	0.498	1	1
17	0.10019	0.46445	2.1063	1.79755	0.53277	1	1
18	0.0758	0.42321	2.54406	1.09203	0.64161	1	1
19	0.06228	0.39638	1.63923	2.27068	0.59704	1	1
20	0.23208	0.61453	1.66203	1.07679	0.98631	1	1
21	0.27101	0.64713	1.38045	2.10084	1.29472	1	1
22	0.23259	0.61498	1.45322	1.17292	0.97778	1	1
23	0.13205	0.50923	1.70229	1.55367	0.72106	1	1
24	0.30014	0.66953	1.80925	1.61666	1.33455	1	1
25	0.05484	0.37993	1.02607	2.75341	0.84252	1	1
26	0.26351	0.64111	1.14959	1.15846	0.96339	1	1
27	0.0279	0.30328	2.65288	2.63262	0.57707	1	1
28	0.2639	0.64143	1.85705	1.02246	0.99714	1	1
29	0.26241	0.64022	1.14221	1.49504	0.99052	1	1
30	0.14873	0.52983	1.80261	1.51557	0.78198	1	1
31	0.30091	0.67011	1.2984	1.42029	1.05016	1	1
32	0.276	0.65108	1.09416	1.12767	0.92436	1	1
33	0.30014	0.66953	1.80925	1.61666	1.33455	1	1
34	0.23148	0.61401	1.05613	1.6404	0.98778	1	1
35	0.05552	0.38149	3.26223	1.29717	0.3651	1	1
36	0.06953	0.4112	1.3583	1.77743	0.35897	1	1
37	0.2547	0.63388	1.73002	1.07719	1.00146	1	1
38	0.18101	0.56568	1.45399	2.01556	0.93328	1	1
39	0.30801	0.67534	1.40041	1.44943	1.00492	1	1
40	0.11477	0.48596	1.57527	1.24983	0.69844	1	1
41	0.26528	0.64254	1.95782	1.1339	1.01634	1	1
42	0.28319	0.65669	1.2382	1.16249	0.9973	1	1
43	0.30808	0.67539	2.3026	NA	NA	1	1
44	0.30743	0.67491	1.66869	1.33268	1.07862	1	1
45	0.0679	0.40796	1.22306	2.09767	0.84938	1	1
46	0.06764	0.40744	1.06524	3.92519	0.83338	1	1
47	0.26711	0.64402	1.8095	1.21755	1.0234	1	1
48	0.21518	0.59924	1.18568	1.96385	0.91416	1	1
49	0.28496	0.65805	1.65493	1.17306	1.00459	1	1
50	0.12538	0.5005	1.20573	2.11616	0.93861	1	1
51	0.03819	0.33675	1.11763	3.12346	0.72091	1	1
52	0.28213	0.65587	1.33646	1.18735	1.00106	1	1
53	0.04911	0.36621	1.03318	3.61763	0.73661	1	1
54	0.30661	0.67431	1.5108	1.56295	1.22231	1	1
55	0.29216	0.66355	1.30548	1.25479	0.93951	1	1
56	0.34804	0.70341	1.35401	NA	NA	1	1
57	0.19139	0.57629	1.72155	1.23846	0.84495	1	1
58	0.23479	0.61692	1.84174	1.12758	1.00042	1	1
59	0.11306	0.48355	1.89987	1.87484	0.69207	1	1
60	0.45113	0.76695	NA	NA	NA	1	1
61	0.09024	0.44854	2.56478	1.34512	0.4769	1	1
62	0.26577	0.64294	1.61301	1.43022	1.06898	1	1
63	0.15409	0.53612	2.16978	1.1865	0.77025	1	1
64	0.38256	0.72594	1.01677	1.70349	1.20815	1	1
65	0.05852	0.38825	2.48224	1.75925	0.43686	1	1
66	0.46866	0.77676	1.8211	1	1.36658	1	1
67	0.26128	0.63929	1.9354	1.08065	1.01013	1	1
68	0.24772	0.62804	1.58416	1.24512	0.99172	1	1
