# Supplementary material for: A Yap-dependent mechanoregulatory program sustains cell migration for embryo axis assembly
Source: Nat Commun. 2023 May 16;14:2804. doi: 10.1038/s41467-023-38482-w (PMC10188487; doi:10.1038/s41467-023-38482-w)
Supplement: Supplementary file 13 — Source Data [file 41467_2023_38482_MOESM13_ESM.zip › Source Data/Fig7_S6F-G/Fig7D_S6F-G/dmso3_f_vs.csv]

Value	Volume.pix.	Volume.unit.	Surface.pix.	Surface.unit.	Channel	Frame
1	14443	60.20352	9970	256.55887	1	1
2	51043	212.76523	21606	543.36507	1	1
3	111522	464.86303	35554	799.70574	1	1
4	64762	269.95086	14938	369.56895	1	1
5	22017	91.77462	7910	201.3855	1	1
6	6	0.02501	22	0.61028	1	1
7	5238	21.83383	2906	74.20217	1	1
8	696	2.90117	658	17.04708	1	1
9	1142	4.76026	994	24.65115	1	1
10	211	0.87952	268	6.85086	1	1
11	356	1.48393	488	12.18352	1	1
12	424	1.76738	446	11.42554	1	1
13	33686	140.41513	10298	241.74825	1	1
14	308	1.28385	348	9.1245	1	1
15	54381	226.67919	13112	323.02326	1	1
16	4	0.01667	18	0.45524	1	1
17	234	0.97539	270	7.19934	1	1
18	45574	189.96851	12786	304.61188	1	1
19	775	3.23047	802	20.14706	1	1
20	127	0.52938	196	5.08696	1	1
21	22096	92.10392	6570	162.68175	1	1
22	325	1.35471	374	9.63311	1	1
23	69	0.28762	120	3.13949	1	1
24	99	0.41267	174	4.67634	1	1
25	94421	393.58003	20230	492.91246	1	1
26	28158	117.37248	7298	184.93769	1	1
27	15171	63.23808	4804	127.44609	1	1
28	48431	201.87749	14264	361.314	1	1
29	61974	258.32949	14854	374.58454	1	1
30	198	0.82533	308	7.85933	1	1
31	23447	97.73537	6988	184.23119	1	1
32	48949	204.0367	11824	296.14661	1	1
33	25746	107.31841	8530	212.52453	1	1
34	37	0.15423	84	2.14345	1	1
35	26285	109.56515	7400	186.9089	1	1
36	706	2.94286	628	16.92535	1	1
37	434	1.80907	564	13.87429	1	1
38	2595	10.81688	1692	42.53556	1	1
39	336	1.40057	346	9.4035	1	1
40	68	0.28345	128	3.42105	1	1
41	132	0.55022	184	4.96411	1	1
42	150	0.62525	214	5.88446	1	1
43	28116	117.19741	8576	212.03997	1	1
44	1	0.00417	6	0.16125	1	1
45	8529	35.55188	4182	108.91363	1	1
46	525	2.18839	584	13.85086	1	1
47	19	0.0792	54	1.45128	1	1
48	301	1.25467	468	12.60625	1	1
49	98	0.4085	164	4.41709	1	1
50	31592	131.6866	7756	192.77821	1	1
51	122	0.50854	176	4.73959	1	1
52	65	0.27094	114	3.09233	1	1
53	295	1.22966	420	10.46057	1	1
54	470	1.95913	608	15.32301	1	1
55	18	0.07503	50	1.35328	1	1
56	13	0.05419	40	1.09403	1	1
57	1231	5.13124	1152	26.7393	1	1
58	4	0.01667	16	0.44902	1	1
59	2	0.00834	10	0.28777	1	1
60	3	0.01251	14	0.38576	1	1
61	3	0.01251	14	0.38576	1	1
62	38321	159.73545	9754	230.73126	1	1
63	148	0.61692	212	5.70711	1	1
64	69252	288.66676	21900	538.40301	1	1
65	44	0.18341	86	2.3208	1	1
66	118	0.49187	212	5.3078	1	1
67	49374	205.80825	11400	268.64594	1	1
68	12794	53.3299	4402	111.6793	1	1
69	192	0.80032	282	7.60741	1	1
70	1	0.00417	6	0.16125	1	1
71	62	0.25844	118	3.1618	1	1
72	35119	146.38838	9416	241.03285	1	1
73	9	0.03752	32	0.86952	1	1
74	1915	7.9824	1772	46.29235	1	1
75	54	0.22509	110	2.99433	1	1
76	15741	65.61404	5398	133.91228	1	1
77	59583	248.36296	14032	330.18862	1	1
78	23	0.09587	56	1.40045	1	1
79	395	1.6465	512	12.25809	1	1
80	23	0.09587	60	1.55549	1	1
81	16595	69.17381	6774	164.94136	1	1
82	12145	50.62464	6668	169.54632	1	1
83	7594	31.65447	4122	107.07292	1	1
84	56	0.23343	102	2.79834	1	1
85	99	0.41267	152	4.06606	1	1
86	5371	22.38822	3682	99.65912	1	1
87	120	0.5002	186	4.65658	1	1
88	144	0.60024	206	5.6029	1	1
89	209	0.87119	270	7.42752	1	1
90	52137	217.32541	13372	308.42918	1	1
91	31021	129.30647	10672	261.13591	1	1
92	538	2.24257	504	13.31707	1	1
93	14025	58.46115	5104	131.60121	1	1
94	46178	192.48619	12608	298.29736	1	1
95	70	0.29178	128	3.44957	1	1
96	96	0.40016	180	4.43828	1	1
97	42	0.17507	86	2.29228	1	1
98	4899	20.42076	3040	84.34455	1	1
99	89	0.37098	160	4.00535	1	1
100	18942	78.95694	6554	166.79626	1	1
101	32892	137.10546	9350	239.23055	1	1
102	281	1.17131	380	10.27924	1	1
103	66	0.27511	122	3.23127	1	1
104	613	2.5552	934	20.64276	1	1
105	19496	81.2662	6680	163.87919	1	1
106	82	0.3418	150	3.7461	1	1
107	252	1.05042	334	8.88134	1	1
108	848	3.53476	848	22.45766	1	1
109	126	0.52521	202	4.90595	1	1
110	92549	385.77688	22832	569.16489	1	1
111	43574	181.6318	10236	260.09495	1	1
112	128	0.53355	194	4.85257	1	1
113	22	0.0917	56	1.48601	1	1
114	2	0.00834	10	0.28777	1	1
115	27	0.11255	68	1.86556	1	1
116	32512	135.52148	10954	271.36735	1	1
117	300	1.25051	404	9.15588	1	1
118	706	2.94286	598	15.97647	1	1
119	27	0.11255	60	1.66957	1	1
120	977	4.07248	904	24.08629	1	1
121	40	0.16673	94	2.26009	1	1
122	22976	95.77207	5936	155.15005	1	1
123	859	3.58061	762	19.96573	1	1
124	22904	95.47195	7172	187.05614	1	1
125	33424	139.32302	8676	222.61863	1	1
126	30899	128.79793	8078	214.62833	1	1
127	2	0.00834	10	0.28777	1	1
128	101	0.421	170	4.03642	1	1
129	40	0.16673	90	2.24766	1	1
130	16	0.06669	42	1.07173	1	1
131	36136	150.62759	9514	229.78591	1	1
132	57	0.2376	120	2.85427	1	1
133	44870	187.03399	11704	289.78412	1	1
134	75	0.31263	148	3.45467	1	1
135	77	0.32096	162	3.86895	1	1
136	27	0.11255	64	1.65348	1	1
137	34	0.14172	80	1.95989	1	1
138	38881	162.06972	10100	234.17365	1	1
139	146	0.60858	266	6.04603	1	1
140	31	0.12922	70	1.78621	1	1
141	36526	152.25325	9722	231.34489	1	1
142	22721	94.70914	6380	161.32131	1	1
143	30	0.12505	76	1.89042	1	1
144	22	0.0917	62	1.59022	1	1
145	23607	98.4023	8622	210.55714	1	1
146	22	0.0917	64	1.56791	1	1
147	35	0.14589	84	1.97232	1	1
148	62028	258.55458	14414	331.2044	1	1
149	22	0.0917	66	1.51708	1	1
150	36	0.15006	88	2.09884	1	1
151	24	0.10004	66	1.63117	1	1
152	5378	22.4174	3734	98.87946	1	1
153	18764	78.21497	6708	162.91088	1	1
154	74	0.30846	136	3.58852	1	1
155	13	0.05419	38	0.94521	1	1
156	11	0.04585	38	0.94521	1	1
157	1	0.00417	6	0.16125	1	1
158	96	0.40016	174	4.5052	1	1
159	338	1.4089	446	11.31145	1	1
160	34	0.14172	70	1.84326	1	1
161	58	0.24176	108	2.78847	1	1
162	18	0.07503	50	1.26772	1	1
163	6	0.02501	26	0.70827	1	1
164	20	0.08337	60	1.41288	1	1
165	14	0.05836	44	1.10646	1	1
166	8606	35.87284	4660	121.3513	1	1
167	208	0.86702	248	6.67463	1	1
168	83182	346.73192	21126	510.87016	1	1
169	194	0.80866	270	7.25638	1	1
170	6	0.02501	24	0.58797	1	1
171	1	0.00417	6	0.16125	1	1
172	1	0.00417	6	0.16125	1	1
173	6	0.02501	22	0.52471	1	1
174	2	0.00834	10	0.25925	1	1
175	6855	28.57406	2690	71.24927	1	1
176	58069	242.05207	13060	312.25148	1	1
177	190	0.79199	260	6.85453	1	1
178	12	0.05002	40	0.9229	1	1
179	1	0.00417	6	0.16125	1	1
180	18	0.07503	54	1.19458	1	1
181	9	0.03752	30	0.69218	1	1
182	24090	100.41562	7384	180.32763	1	1
183	10	0.04168	34	0.79017	1	1
184	18	0.07503	68	1.63739	1	1
185	19568	81.56633	7120	176.65515	1	1
186	18377	76.60182	6094	156.78185	1	1
187	7	0.02918	26	0.6227	1	1
188	7	0.02918	26	0.6227	1	1
189	18	0.07503	46	1.25529	1	1
190	11	0.04585	42	1.01468	1	1
191	3	0.01251	14	0.38576	1	1
192	36532	152.27826	11578	297.17916	1	1
193	2	0.00834	10	0.25925	1	1
194	3	0.01251	14	0.35724	1	1
195	44	0.18341	90	2.41879	1	1
196	2	0.00834	10	0.25925	1	1
197	75	0.31263	130	3.51283	1	1
198	7	0.02918	26	0.6227	1	1
199	1355	5.64812	1144	29.79483	1	1
200	16137	67.26471	5878	145.58607	1	1
201	23109	96.32646	7174	176.16692	1	1
202	17293	72.08332	7308	178.18051	1	1
203	1778	7.41133	1720	48.12732	1	1
204	4780	19.92473	2336	63.16145	1	1
205	3	0.01251	14	0.35724	1	1
206	11	0.04585	36	0.96752	1	1
207	3276	13.65552	2346	62.22277	1	1
208	13243	55.2015	4930	132.40112	1	1
209	553	2.3051	750	18.38825	1	1
210	4703	19.60376	3444	89.64995	1	1
211	47930	199.78915	13340	337.99271	1	1
212	18	0.07503	54	1.42275	1	1
213	11	0.04585	32	0.841	1	1
214	1713	7.14039	1730	47.24569	1	1
215	17574	73.25463	7816	203.63189	1	1
216	136	0.5669	196	5.34366	1	1
217	51	0.21259	98	2.61478	1	1
218	4639	19.33699	3440	89.38083	1	1
219	32207	134.25014	8704	211.15418	1	1
220	493	2.055	566	15.44921	1	1
221	5592	23.30943	3544	94.58124	1	1
222	8938	37.25674	3764	97.461	1	1
223	206	0.85868	296	7.70796	1	1
224	68	0.28345	134	3.69639	1	1
225	155	0.64609	210	5.7009	1	1
226	259	1.0796	308	8.51534	1	1
227	503	2.09668	486	13.03297	1	1
228	2049	8.54095	1736	45.49596	1	1
229	16878	70.35346	5618	144.29335	1	1
230	10123	42.19623	4546	114.0377	1	1
231	27	0.11255	74	1.91273	1	1
232	7564	31.52942	4392	114.47191	1	1
233	493	2.055	510	13.22163	1	1
234	94	0.39183	154	4.04375	1	1
235	74	0.30846	130	3.45578	1	1
236	20	0.08337	52	1.3595	1	1
237	6668	27.79458	3520	92.31047	1	1
238	21052	87.75216	6962	175.223	1	1
239	17665	73.63395	6432	161.48287	1	1
240	20985	87.47288	7496	174.5719	1	1
241	50	0.20842	112	3.25725	1	1
242	22	0.0917	54	1.50832	1	1
243	449	1.87159	462	12.15978	1	1
244	53	0.22092	100	2.67804	1	1
245	2	0.00834	10	0.28777	1	1
246	71	0.29595	126	3.38631	1	1
247	171	0.71279	236	6.18099	1	1
248	12	0.05002	36	1.02456	1	1
249	2	0.00834	10	0.25925	1	1
250	58	0.24176	112	2.9435	1	1
251	483	2.01331	666	18.09873	1	1
252	41	0.1709	84	2.25754	1	1
253	12680	52.85471	4914	120.79996	1	1
254	12947	53.96766	5334	131.63132	1	1
255	5382	22.43407	3114	79.72572	1	1
256	3103	12.9344	1580	41.47452	1	1
257	231	0.96289	270	7.19934	1	1
258	28576	119.11485	9106	240.38339	1	1
259	1093	4.55601	968	25.6542	1	1
260	5843	24.35569	4416	117.25608	1	1
261	1504	6.2692	1274	30.71215	1	1
262	81	0.33764	140	3.77208	1	1
263	75	0.31263	136	3.61704	1	1
264	12441	51.85848	7292	190.42381	1	1
265	28324	118.06442	7344	192.09705	1	1
266	81508	339.75409	18948	460.97753	1	1
267	57575	239.99291	19416	467.30892	1	1
268	36	0.15006	84	2.14345	1	1
269	286	1.19215	326	8.57126	1	1
270	291	1.21299	392	10.43061	1	1
271	111	0.46269	172	4.6416	1	1
272	526	2.19255	620	16.67231	1	1
273	20	0.08337	48	1.31855	1	1
274	8569	35.71861	5446	142.27578	1	1
275	262	1.09211	334	8.68169	1	1
276	2736	11.40461	2322	61.29254	1	1
277	32	0.13339	72	1.90651	1	1
278	771	3.2138	812	22.08911	1	1
279	86	0.35848	140	3.85764	1	1
280	3	0.01251	14	0.38576	1	1
281	110194	459.32746	27976	701.48935	1	1
282	12	0.05002	40	1.1796	1	1
283	45709	190.53124	10412	259.32979	1	1
284	10990	45.8102	4830	128.69628	1	1
285	1	0.00417	6	0.16125	1	1
286	504	2.10085	568	15.14169	1	1
287	57	0.2376	102	2.68426	1	1
288	10	0.04168	34	0.90426	1	1
289	28299	117.96021	7876	197.31529	1	1
290	4932	20.55832	3880	99.76092	1	1
291	320	1.33387	366	9.52269	1	1
292	57405	239.28429	12688	317.11379	1	1
293	396	1.65067	406	10.90194	1	1
294	1	0.00417	6	0.16125	1	1
295	107	0.44601	162	4.1827	1	1
296	7591	31.64197	3754	98.08594	1	1
297	5	0.02084	20	0.54702	1	1
298	6223	25.93966	3804	100.49454	1	1
299	20446	85.22614	7036	170.46156	1	1
300	1	0.00417	6	0.16125	1	1
301	1	0.00417	6	0.16125	1	1
302	21727	90.5658	8558	220.22692	1	1
303	379	1.57981	560	14.97422	1	1
304	2	0.00834	10	0.25925	1	1
305	94	0.39183	160	4.26205	1	1
306	17188	71.64565	5796	148.44019	1	1
307	3	0.01251	14	0.35724	1	1
308	10	0.04168	38	1.03078	1	1
309	7662	31.93792	4692	121.50777	1	1
310	16	0.06669	44	1.13498	1	1
311	22862	95.29688	7542	192.22738	1	1
312	10	0.04168	30	0.80626	1	1
313	60	0.2501	118	3.10476	1	1
314	6171	25.7229	3248	79.51459	1	1
315	70	0.29178	124	3.32305	1	1
316	23	0.09587	58	1.54927	1	1
317	10	0.04168	36	0.96752	1	1
318	7089	29.54945	4978	133.74818	1	1
319	374	1.55896	504	13.97308	1	1
320	9143	38.11125	4514	113.13966	1	1
321	715	2.98037	758	20.26704	1	1
322	9107	37.96119	5414	141.40626	1	1
323	8584	35.78114	3512	92.99866	1	1
324	26	0.10838	62	1.61874	1	1
325	47	0.19591	108	3.13073	1	1
326	48	0.20008	94	2.63088	1	1
327	19	0.0792	58	1.54927	1	1
328	114	0.47519	218	5.7828	1	1
329	263	1.09628	326	8.31457	1	1
330	5	0.02084	20	0.54702	1	1
331	107	0.44601	170	4.57834	1	1
332	23249	96.91003	7036	184.7226	1	1
333	6721	28.0155	3510	87.57326	1	1
334	8	0.03335	30	0.83479	1	1
335	27950	116.50546	9882	255.85761	1	1
336	1349	5.62311	1280	32.04281	1	1
337	542	2.25925	522	13.77231	1	1
338	23	0.09587	60	1.64105	1	1
339	411	1.71319	420	11.1451	1	1
340	7424	30.94585	3256	80.5092	1	1
341	11	0.04585	34	0.93278	1	1
342	186	0.77531	262	7.00335	1	1
343	51	0.21259	106	2.89634	1	1
344	911	3.79737	704	18.67316	1	1
345	2063	8.59931	1280	32.09985	1	1
346	51	0.21259	106	3.01043	1	1
347	9	0.03752	32	0.86952	1	1
348	3	0.01251	14	0.38576	1	1
349	55	0.22926	106	2.86782	1	1
350	20	0.08337	52	1.41654	1	1
351	34870	145.35046	9008	224.39176	1	1
352	22375	93.26689	6918	176.79761	1	1
353	31	0.12922	68	1.75147	1	1
354	556	2.3176	508	13.75733	1	1
355	4142	17.26532	2716	69.73282	1	1
356	109	0.45435	168	4.40099	1	1
357	14102	58.78211	5226	134.9751	1	1
358	50	0.20842	98	2.67183	1	1
359	5	0.02084	20	0.5185	1	1
360	20	0.08337	54	1.42275	1	1
361	76	0.31679	136	3.55999	1	1
362	90	0.37515	146	3.99037	1	1
363	14	0.05836	38	1.03078	1	1
364	40	0.16673	84	2.22902	1	1
365	3514	14.64759	2744	72.92873	1	1
366	27	0.11255	64	1.71052	1	1
367	70	0.29178	162	4.32531	1	1
368	64	0.26677	120	3.19654	1	1
369	47	0.19591	102	2.62721	1	1
370	54441	226.92929	13556	320.98016	1	1
371	11	0.04585	34	0.9613	1	1
372	363	1.51311	424	11.24309	1	1
373	24	0.10004	64	1.79609	1	1
374	304	1.26718	448	11.06096	1	1
375	427	1.77989	476	12.34589	1	1
376	83	0.34597	184	5.2208	1	1
377	6913	28.81582	3436	81.4963	1	1
378	19159	79.86147	6910	173.40715	1	1
379	324	1.35055	530	13.22672	1	1
380	21265	88.64002	7910	197.82024	1	1
381	132	0.55022	206	5.14655	1	1
382	2	0.00834	10	0.25925	1	1
383	75	0.31263	134	3.69639	1	1
384	18873	78.66932	7986	198.11342	1	1
385	14608	60.8913	5826	144.54032	1	1
386	15896	66.26014	7074	176.08439	1	1
387	608	2.53436	568	15.36986	1	1
388	28761	119.88599	7496	192.1415	1	1
389	2590	10.79603	2264	58.17455	1	1
390	291	1.21299	442	12.06912	1	1
391	152	0.63359	242	6.45633	1	1
392	3999	16.66924	2952	78.50932	1	1
393	12	0.05002	38	1.03078	1	1
394	1	0.00417	6	0.16125	1	1
395	41	0.1709	88	2.35554	1	1
396	51764	215.77061	11154	272.55921	1	1
397	6323	26.35649	3906	100.81146	1	1
398	3282	13.68053	2424	63.91975	1	1
399	2441	10.17495	1996	52.60719	1	1
400	27859	116.12614	7368	186.83799	1	1
401	3364	14.02234	3316	87.71205	1	1
402	120	0.5002	196	5.17252	1	1
403	10059	41.92946	6786	174.16275	1	1
404	4372	18.22404	3398	90.84756	1	1
405	2895	12.06738	2338	62.71131	1	1
406	15	0.06253	44	1.16351	1	1
407	57	0.2376	112	3.05759	1	1
408	3984	16.60672	2644	63.66208	1	1
409	24	0.10004	54	1.45128	1	1
410	22751	94.83419	6026	162.10385	1	1
411	507	2.11335	540	13.74267	1	1
412	19614	81.75807	7064	172.43102	1	1
413	5301	22.09644	2792	65.94735	1	1
414	2506	10.44589	1724	48.42497	1	1
415	44	0.18341	94	2.51679	1	1
416	807	3.36386	762	20.62174	1	1
417	8	0.03335	28	0.77153	1	1
418	1646	6.86111	1468	38.73067	1	1
419	23	0.09587	60	1.61253	1	1
420	17	0.07086	50	1.41033	1	1
421	12	0.05002	40	1.12256	1	1
422	55	0.22926	104	2.77604	1	1
423	2	0.00834	10	0.28777	1	1
424	3336	13.90562	2234	55.77105	1	1
425	2690	11.21287	1862	46.08711	1	1
426	87	0.36265	158	4.19879	1	1
427	4074	16.98187	2430	58.49068	1	1
428	224	0.93371	270	7.28491	1	1
429	22542	93.96301	6756	168.42217	1	1
430	12911	53.8176	6334	157.67016	1	1
431	2	0.00834	10	0.28777	1	1
432	5321	22.1798	3390	83.15027	1	1
433	1	0.00417	6	0.16125	1	1
434	19	0.0792	52	1.3595	1	1
435	11863	49.44917	5464	138.13896	1	1
436	108	0.45018	174	4.79042	1	1
437	3304	13.77224	2346	52.66788	1	1
438	21365	89.05686	6648	169.05635	1	1
439	19710	82.15823	9132	236.27143	1	1
440	69	0.28762	120	3.19654	1	1
441	2488	10.37086	2388	59.90037	1	1
442	2904	12.1049	2468	60.71938	1	1
443	137	0.57106	198	5.29283	1	1
444	3801	15.84391	2368	63.85984	1	1
445	34762	144.90028	10938	258.05487	1	1
446	25	0.10421	62	1.70431	1	1
447	43	0.17924	88	2.15588	1	1
448	104	0.43351	176	4.68255	1	1
449	7	0.02918	26	0.67975	1	1
450	10	0.04168	32	0.841	1	1
451	144	0.60024	238	6.50095	1	1
452	1692	7.05285	1528	39.45901	1	1
453	30650	127.76001	7660	192.28028	1	1
454	3	0.01251	14	0.38576	1	1
455	3381	14.0932	2252	51.2064	1	1
456	29965	124.90469	7992	199.75782	1	1
457	17806	74.22169	6202	161.53834	1	1
458	56979	237.50857	13566	319.18582	1	1
459	20779	86.6142	6940	171.50382	1	1
460	61182	255.02816	13320	318.87783	1	1
461	1940	8.0866	1944	47.36869	1	1
462	19068	79.48215	7092	176.79633	1	1
463	258	1.07544	400	10.17025	1	1
464	213	0.88786	294	8.12957	1	1
465	138	0.57523	228	6.18466	1	1
466	68	0.28345	118	3.19032	1	1
467	49	0.20425	102	2.7413	1	1
468	1310	5.46054	1192	29.77284	1	1
469	13484	56.20607	6544	164.79717	1	1
470	11940	49.77013	5168	133.05504	1	1
471	3	0.01251	14	0.41429	1	1
472	19150	79.82395	6612	162.86929	1	1
473	27	0.11255	62	1.67579	1	1
474	148	0.61692	220	6.04571	1	1
475	4523	18.85346	3750	84.72518	1	1
476	7	0.02918	28	0.74301	1	1
477	140	0.58357	256	6.5854	1	1
