# Supplementary material for: A Yap-dependent mechanoregulatory program sustains cell migration for embryo axis assembly
Source: Nat Commun. 2023 May 16;14:2804. doi: 10.1038/s41467-023-38482-w (PMC10188487; doi:10.1038/s41467-023-38482-w)
Supplement: Supplementary file 13 — Source Data [file 41467_2023_38482_MOESM13_ESM.zip › Source Data/Fig7_S6F-G/Fig7D_S6F-G/dmso2_f_vs.csv]

Value	Volume.pix.	Volume.unit.	Surface.pix.	Surface.unit.	Channel	Frame
1	26	0.10838	68	1.63739	1	1
2	603	2.51352	754	18.48625	1	1
3	243	1.01291	298	7.57156	1	1
4	87843	366.16061	23530	586.73557	1	1
5	35	0.14589	82	2.10872	1	1
6	450	1.87576	596	15.02903	1	1
7	309	1.28802	370	9.44955	1	1
8	59	0.24593	110	2.93729	1	1
9	361	1.50478	412	10.72093	1	1
10	67525	281.46802	15230	394.77704	1	1
11	489	2.03832	550	14.51532	1	1
12	276	1.15047	354	8.85792	1	1
13	314	1.30886	360	8.87656	1	1
14	1352	5.63561	1414	36.30964	1	1
15	31701	132.14095	7592	192.81057	1	1
16	19	0.0792	54	1.39423	1	1
17	539	2.24674	480	12.58649	1	1
18	22	0.0917	56	1.54306	1	1
19	325	1.35471	462	11.76047	1	1
20	156288	651.46351	36910	870.8888	1	1
21	1439	5.99826	1070	26.42748	1	1
22	748	3.11793	768	17.87374	1	1
23	514	2.14253	630	15.13467	1	1
24	208	0.86702	256	6.49983	1	1
25	41	0.1709	90	2.27618	1	1
26	22	0.0917	60	1.58401	1	1
27	29158	121.54083	7368	187.89331	1	1
28	62	0.25844	124	3.3801	1	1
29	103	0.42934	176	4.79664	1	1
30	49428	206.03334	10794	270.12864	1	1
31	311	1.29636	398	9.50803	1	1
32	177	0.7378	244	6.26289	1	1
33	48787	203.36142	11772	286.77241	1	1
34	38474	160.3732	10074	239.91137	1	1
35	25217	105.11335	6510	170.79525	1	1
36	4264	17.77386	2316	61.58764	1	1
37	698	2.90951	800	19.39927	1	1
38	57383	239.19258	11468	299.11914	1	1
39	3085	12.85937	1972	50.07972	1	1
40	171	0.71279	248	6.30384	1	1
41	96	0.40016	154	3.87262	1	1
42	42252	176.12124	10418	267.42018	1	1
43	120	0.5002	194	4.767	1	1
44	16	0.06669	46	1.22677	1	1
45	14037	58.51117	4752	122.54986	1	1
46	45	0.18758	96	2.46596	1	1
47	43	0.17924	98	2.58626	1	1
48	77	0.32096	150	3.71758	1	1
49	31	0.12922	70	1.84326	1	1
50	23	0.09587	66	1.74526	1	1
51	554	2.30927	658	16.02029	1	1
52	5	0.02084	22	0.61028	1	1
53	56	0.23343	108	2.78847	1	1
54	11	0.04585	38	0.97373	1	1
55	304	1.26718	496	10.52557	1	1
56	27	0.11255	68	1.78	1	1
57	84	0.35014	154	3.70149	1	1
58	31955	133.19971	7336	189.56225	1	1
59	43	0.17924	86	2.20671	1	1
60	3011	12.55091	2014	50.92327	1	1
61	255	1.06293	396	8.76024	1	1
62	2563	10.68349	1790	48.51595	1	1
63	7	0.02918	26	0.70827	1	1
64	73246	305.31516	14732	372.26598	1	1
65	6	0.02501	24	0.64501	1	1
66	8	0.03335	32	0.86952	1	1
67	31982	133.31226	9950	234.84847	1	1
68	87	0.36265	144	3.87007	1	1
69	5598	23.33444	2422	60.97576	1	1
70	10	0.04168	34	0.87574	1	1
71	50064	208.68441	11030	294.05036	1	1
72	70123	292.2974	17120	425.94853	1	1
73	32	0.13339	76	1.83338	1	1
74	224	0.93371	280	7.25893	1	1
75	59	0.24593	114	2.94972	1	1
76	4522	18.84929	3306	84.77173	1	1
77	9	0.03752	32	0.78396	1	1
78	18901	78.78604	6782	165.96449	1	1
79	87	0.36265	158	4.14175	1	1
80	26	0.10838	66	1.65969	1	1
81	2	0.00834	10	0.25925	1	1
82	20252	84.41748	7496	173.17432	1	1
83	12850	53.56333	4458	117.84293	1	1
84	1	0.00417	6	0.16125	1	1
85	69446	289.47542	14440	365.08385	1	1
86	1	0.00417	6	0.16125	1	1
87	123470	514.66651	27626	686.59718	1	1
88	10	0.04168	36	0.85343	1	1
89	16	0.06669	46	1.16972	1	1
90	76	0.31679	140	3.62947	1	1
91	35134	146.4509	8522	212.87046	1	1
92	613	2.5552	724	17.67998	1	1
93	12790	53.31323	4448	115.70123	1	1
94	107	0.44601	176	4.53994	1	1
95	336	1.40057	370	9.62068	1	1
96	43606	181.76519	10404	256.48125	1	1
97	16	0.06669	44	1.13498	1	1
98	48185	200.85208	12870	324.6672	1	1
99	66833	278.58352	18964	446.85177	1	1
100	29443	122.72881	10220	257.25008	1	1
101	16669	69.48227	5504	138.23473	1	1
102	24803	103.38765	8000	195.01949	1	1
103	71340	297.37028	28008	638.18421	1	1
104	183	0.76281	260	6.59783	1	1
105	13871	57.81922	5048	128.11866	1	1
106	76	0.31679	138	3.53769	1	1
107	32174	134.11258	8982	221.65842	1	1
108	47233	196.8838	11828	293.10718	1	1
109	38688	161.26523	9288	233.13384	1	1
110	221	0.92121	314	8.16319	1	1
111	1241	5.17293	1104	27.30321	1	1
112	530	2.20923	728	19.34669	1	1
113	59	0.24593	108	2.81699	1	1
114	1133	4.72274	1054	26.89116	1	1
115	62855	262.00181	12884	320.66056	1	1
116	20	0.08337	56	1.45749	1	1
117	157	0.65443	226	5.57948	1	1
118	17	0.07086	52	1.38802	1	1
119	16163	67.37309	5992	143.2592	1	1
120	14	0.05836	38	1.00225	1	1
121	4	0.01667	18	0.45524	1	1
122	192712	803.29159	41686	988.60743	1	1
123	572	2.3843	574	14.56136	1	1
124	226	0.94205	276	7.47468	1	1
125	878	3.65981	748	18.78135	1	1
126	689	2.872	820	21.20126	1	1
127	71	0.29595	120	3.16802	1	1
128	629	2.62189	608	15.83641	1	1
129	396	1.65067	412	10.74945	1	1
130	128	0.53355	206	5.40325	1	1
131	25572	106.59312	6726	168.92792	1	1
132	12	0.05002	40	1.03699	1	1
133	42255	176.13374	10124	261.94316	1	1
134	50113	208.88866	11622	286.44896	1	1
135	1970	8.21165	1450	36.62115	1	1
136	240	1.0004	346	8.37671	1	1
137	53815	224.3199	12164	295.52022	1	1
138	257	1.07127	308	8.00194	1	1
139	18556	77.34795	5214	137.2481	1	1
140	31597	131.70744	8680	204.71919	1	1
141	45	0.18758	98	2.58626	1	1
142	153	0.63776	274	6.95507	1	1
143	49	0.20425	104	2.66195	1	1
144	115	0.47936	186	4.97032	1	1
145	1	0.00417	6	0.16125	1	1
146	77	0.32096	152	4.06606	1	1
147	12	0.05002	46	1.19824	1	1
148	35103	146.32169	8696	216.66261	1	1
149	1024	4.26839	1058	26.0194	1	1
150	40	0.16673	90	2.39027	1	1
151	5318	22.1673	2238	58.60717	1	1
152	25810	107.58518	6774	172.15744	1	1
153	14254	59.4157	4972	130.27837	1	1
154	54841	228.59663	12160	289.17589	1	1
155	333	1.38806	402	9.91976	1	1
156	2133	8.8911	1214	31.60956	1	1
157	142	0.59191	252	6.23071	1	1
158	254	1.05876	298	7.74269	1	1
159	62570	260.81383	14070	349.47353	1	1
160	359	1.49644	406	10.38855	1	1
161	4	0.01667	18	0.51228	1	1
162	413	1.72153	428	11.51222	1	1
163	351	1.46309	416	10.44814	1	1
164	158	0.6586	222	5.76671	1	1
165	40262	167.82622	11726	300.51974	1	1
166	9	0.03752	32	0.841	1	1
167	75716	315.611	19392	451.57573	1	1
168	8	0.03335	30	0.77774	1	1
169	16689	69.56564	5274	137.06374	1	1
170	26	0.10838	60	1.58401	1	1
171	45960	191.57749	11460	286.91536	1	1
172	45521	189.74758	10656	260.62984	1	1
173	797	3.32218	1086	25.96379	1	1
174	145	0.60441	208	5.49503	1	1
175	72149	300.74248	17272	430.84173	1	1
176	37764	157.41367	8794	223.12787	1	1
177	31869	132.84123	7632	192.56406	1	1
178	909	3.78903	774	18.86213	1	1
179	409	1.70486	518	13.16092	1	1
180	56	0.23343	104	2.74751	1	1
181	24183	100.80327	7352	181.02682	1	1
182	51429	214.37421	11800	292.67791	1	1
183	738	3.07624	800	21.53843	1	1
184	542	2.25925	660	16.31172	1	1
185	44885	187.09651	10060	255.4124	1	1
186	1461	6.08996	1478	35.88101	1	1
187	32660	136.1384	9842	229.92085	1	1
188	124	0.51688	200	5.15643	1	1
189	13837	57.6775	6036	159.96724	1	1
190	37773	157.45119	9844	238.82595	1	1
191	8735	36.41056	4376	108.20439	1	1
192	45860	191.16066	10590	273.88719	1	1
193	181	0.75447	248	6.81724	1	1
194	22	0.0917	58	1.52075	1	1
195	42941	178.99323	10582	279.82345	1	1
196	33549	139.84407	9418	231.14191	1	1
197	431	1.79656	498	12.78503	1	1
198	60	0.2501	116	3.01298	1	1
199	53	0.22092	100	2.56395	1	1
200	24	0.10004	62	1.59022	1	1
201	150	0.62525	206	5.28916	1	1
202	1320	5.50223	1152	29.79117	1	1
203	3	0.01251	14	0.38576	1	1
204	204	0.85034	282	7.60741	1	1
205	917	3.82238	780	20.27836	1	1
206	108	0.45018	180	4.75202	1	1
207	266	1.10878	342	8.50689	1	1
208	9	0.03752	32	0.81248	1	1
209	62400	260.10521	30352	728.60909	1	1
210	1683	7.01534	1510	35.26738	1	1
211	240	1.0004	358	9.07	1	1
212	60310	251.39335	12804	314.53644	1	1
213	369	1.53812	472	11.9912	1	1
214	19144	79.79894	5672	143.60547	1	1
215	2942	12.26329	1730	45.73402	1	1
216	17773	74.08413	7076	171.61264	1	1
217	9994	41.65852	3632	90.00591	1	1
218	1541	6.42343	1532	41.01163	1	1
219	93	0.38766	162	4.01157	1	1
220	29419	122.62877	7848	190.63969	1	1
221	36978	154.13735	9214	222.60744	1	1
222	54445	226.94596	12420	311.91721	1	1
223	34	0.14172	76	1.97599	1	1
224	60	0.2501	116	3.0415	1	1
225	49	0.20425	116	2.92741	1	1
226	328	1.36722	346	9.34646	1	1
227	5	0.02084	20	0.54702	1	1
228	101	0.421	186	4.65658	1	1
229	6	0.02501	22	0.61028	1	1
230	1	0.00417	6	0.16125	1	1
231	35	0.14589	82	2.02315	1	1
232	2	0.00834	12	0.32251	1	1
233	12	0.05002	38	0.97373	1	1
234	75	0.31263	126	3.27222	1	1
235	19773	82.42084	5404	135.32851	1	1
236	36	0.15006	74	1.94125	1	1
237	108	0.45018	224	5.54474	1	1
238	231	0.96289	292	7.58144	1	1
239	23307	97.1518	6688	161.05184	1	1
240	46626	194.35361	13010	333.5162	1	1
241	24588	102.49146	7360	179.96784	1	1
242	27173	113.26665	7050	178.20602	1	1
243	20658	86.10983	5844	145.48043	1	1
244	86	0.35848	204	5.25442	1	1
245	19012	79.24872	5434	135.42172	1	1
246	142	0.59191	212	5.65007	1	1
247	66544	277.37886	14270	360.24881	1	1
248	25	0.10421	64	1.65348	1	1
249	27242	113.55427	7542	187.97759	1	1
250	205	0.85451	268	6.82234	1	1
251	482	2.00915	446	11.82485	1	1
252	432	1.80073	574	14.4758	1	1
253	57	0.2376	136	3.58852	1	1
254	49	0.20425	96	2.60857	1	1
255	47	0.19591	104	2.51934	1	1
256	17028	70.97871	5652	136.89769	1	1
257	196	0.817	280	6.97371	1	1
258	21386	89.14439	6214	152.90491	1	1
259	160	0.66694	262	6.46143	1	1
260	170	0.70862	284	7.12875	1	1
261	17	0.07086	48	1.23298	1	1
262	73	0.30429	134	3.38265	1	1
263	76592	319.26247	20466	485.23172	1	1
264	115	0.47936	174	4.56225	1	1
265	21	0.08754	52	1.38802	1	1
266	45	0.18758	100	2.56395	1	1
267	11	0.04585	34	0.90426	1	1
268	5469	22.79672	2764	72.70565	1	1
269	126	0.52521	202	5.02003	1	1
270	35266	147.00113	7912	207.29578	1	1
271	1980	8.25334	1288	36.23189	1	1
272	150	0.62525	260	6.39817	1	1
273	2	0.00834	10	0.25925	1	1
274	27099	112.95819	9176	222.34676	1	1
275	77	0.32096	140	3.68651	1	1
276	7	0.02918	26	0.73679	1	1
277	22974	95.76374	8646	204.58503	1	1
278	13662	56.94804	5324	133.36861	1	1
279	1170	4.87697	1236	32.41949	1	1
280	35855	149.45629	8720	218.4485	1	1
281	14215	59.25313	4596	113.62261	1	1
282	118044	492.04903	25380	597.67472	1	1
283	11	0.04585	38	1.00225	1	1
284	10	0.04168	34	0.90426	1	1
285	363	1.51311	442	11.41311	1	1
286	183	0.76281	264	7.09513	1	1
287	24954	104.01707	6528	166.4873	1	1
288	6	0.02501	26	0.65123	1	1
289	186	0.77531	322	8.30214	1	1
290	71674	298.76251	24144	589.61308	1	1
291	20739	86.44747	6168	146.17339	1	1
292	97	0.40433	184	4.47923	1	1
293	49255	205.31221	19988	512.72496	1	1
294	1	0.00417	6	0.16125	1	1
295	71	0.29595	160	4.17648	1	1
296	56023	233.52363	14158	349.20503	1	1
297	64464	268.70869	17524	422.75436	1	1
298	553	2.3051	694	18.528	1	1
299	812	3.3847	896	24.71744	1	1
300	220	0.91704	274	7.1262	1	1
301	79	0.3293	162	4.61053	1	1
302	20396	85.01772	6214	156.07086	1	1
303	47	0.19591	104	2.66195	1	1
304	46	0.19174	100	2.42134	1	1
305	23006	95.89712	7488	180.79338	1	1
306	10458	43.59263	4632	113.13551	1	1
307	28475	118.69384	6734	173.34517	1	1
308	27016	112.61222	8544	212.1402	1	1
309	5519	23.00514	3196	77.7843	1	1
310	6985	29.11594	4102	100.87853	1	1
311	60996	254.25284	12980	320.70214	1	1
312	7019	29.25767	2870	73.77657	1	1
313	374	1.55896	400	10.48399	1	1
314	53723	223.93641	11198	279.54122	1	1
315	219	0.91287	340	8.18693	1	1
316	8	0.03335	24	0.64501	1	1
317	11694	48.74472	5000	120.63934	1	1
318	6014	25.06847	2694	69.43629	1	1
319	41	0.1709	88	2.38406	1	1
320	450	1.87576	490	13.13096	1	1
321	15855	66.08923	5008	132.84312	1	1
322	41	0.1709	84	2.34311	1	1
323	23	0.09587	58	1.54927	1	1
324	59324	247.28336	12298	309.82682	1	1
325	35136	146.45924	9534	213.2482	1	1
326	425	1.77155	572	14.24141	1	1
327	66119	275.60731	18612	474.45128	1	1
328	89986	375.09339	20254	499.94642	1	1
329	57	0.2376	114	2.83563	1	1
330	32960	137.38891	8570	211.05158	1	1
331	4	0.01667	18	0.48376	1	1
332	41720	173.90368	10362	259.17443	1	1
333	4873	20.31238	3040	78.64014	1	1
334	9412	39.23254	4004	96.58095	1	1
335	170	0.70862	264	6.72434	1	1
336	5191	21.63792	2836	73.64241	1	1
337	2	0.00834	10	0.25925	1	1
338	8	0.03335	28	0.74301	1	1
339	9869	41.13747	3742	89.20681	1	1
340	35935	149.78976	8656	225.15199	1	1
341	48509	202.20262	11646	284.41289	1	1
342	378	1.57564	430	11.23321	1	1
343	24248	101.07422	6824	171.74236	1	1
344	44010	183.4492	10784	266.96014	1	1
345	1	0.00417	6	0.16125	1	1
346	4	0.01667	16	0.44902	1	1
347	1	0.00417	6	0.16125	1	1
348	9803	40.86236	4428	110.59068	1	1
349	1	0.00417	6	0.16125	1	1
350	502	2.09251	466	12.40038	1	1
351	124	0.51688	204	5.05477	1	1
352	45	0.18758	92	2.42501	1	1
353	8819	36.7607	3858	92.81875	1	1
354	4768	19.87471	2446	59.65275	1	1
355	7585	31.61696	3344	80.78262	1	1
356	85	0.35431	160	4.11944	1	1
357	48	0.20008	90	2.30471	1	1
358	3	0.01251	14	0.35724	1	1
359	55	0.22926	106	2.63964	1	1
360	8	0.03335	30	0.80626	1	1
361	44	0.18341	86	2.34932	1	1
362	667	2.78029	844	20.99061	1	1
363	48	0.20008	94	2.48827	1	1
364	51029	212.70687	10184	259.22033	1	1
365	24	0.10004	56	1.42897	1	1
366	36324	151.41124	9160	232.25125	1	1
367	10	0.04168	30	0.80626	1	1
368	8711	36.31052	3814	87.60511	1	1
369	46163	192.42367	10368	264.38409	1	1
370	7352	30.64573	3778	86.97985	1	1
371	8601	35.852	3980	93.79678	1	1
372	36	0.15006	80	2.13102	1	1
373	9915	41.32922	4658	108.88094	1	1
374	5	0.02084	22	0.58175	1	1
375	375	1.56313	396	10.67122	1	1
376	4963	20.68753	2500	60.04871	1	1
377	56688	236.29558	11874	300.32358	1	1
378	1	0.00417	6	0.16125	1	1
379	41452	172.78656	10198	249.36667	1	1
380	362	1.50894	442	11.44163	1	1
381	24	0.10004	64	1.65348	1	1
382	931	3.88074	758	20.23852	1	1
383	47	0.19591	100	2.53543	1	1
384	417	1.7382	430	11.11912	1	1
385	4	0.01667	16	0.39198	1	1
386	28	0.11671	72	1.82095	1	1
387	149	0.62108	222	5.51001	1	1
388	413	1.72153	490	12.24678	1	1
389	6698	27.91963	3818	88.15945	1	1
390	676	2.81781	700	18.37551	1	1
391	617	2.57187	550	14.51532	1	1
392	43963	183.25329	15394	404.24253	1	1
393	1	0.00417	6	0.16125	1	1
394	79437	331.12144	15530	384.27181	1	1
395	56506	235.53694	11316	290.11876	1	1
396	1773	7.39049	1080	26.94342	1	1
397	48400	201.74827	10748	271.98226	1	1
398	58	0.24176	112	3.00055	1	1
399	13	0.05419	40	1.06551	1	1
400	36086	150.41918	8764	229.25247	1	1
401	51	0.21259	100	2.76361	1	1
402	105	0.43768	164	4.33152	1	1
403	38209	159.26859	9966	240.28886	1	1
404	21448	89.40283	7520	184.42954	1	1
405	305	1.27135	334	9.081	1	1
406	22426	93.47948	7386	179.70636	1	1
407	2999	12.50089	2202	51.45036	1	1
408	55901	233.01509	11978	288.46779	1	1
409	9453	39.40344	5580	135.70422	1	1
410	41	0.1709	80	2.18807	1	1
411	105	0.43768	164	4.44561	1	1
412	3	0.01251	14	0.35724	1	1
413	5122	21.3503	3048	66.17232	1	1
414	35	0.14589	76	2.09007	1	1
415	1	0.00417	6	0.16125	1	1
416	183	0.76281	254	6.57918	1	1
417	47019	195.99178	9806	254.59468	1	1
418	136	0.5669	194	4.90961	1	1
419	10	0.04168	36	0.96752	1	1
420	110	0.45852	186	4.88475	1	1
421	1631	6.79858	1528	36.35011	1	1
422	11	0.04585	34	0.93278	1	1
423	2038	8.4951	1518	43.53512	1	1
424	1777	7.40716	1572	36.34421	1	1
425	104	0.43351	166	4.4233	1	1
