# Supplementary material for: A Yap-dependent mechanoregulatory program sustains cell migration for embryo axis assembly
Source: Nat Commun. 2023 May 16;14:2804. doi: 10.1038/s41467-023-38482-w (PMC10188487; doi:10.1038/s41467-023-38482-w)
Supplement: Supplementary file 13 — Source Data [file 41467_2023_38482_MOESM13_ESM.zip › Source Data/Fig7_S6F-G/Fig7D_S6F-G/dmso2_l_shape.csv]

Value	Compactness	Sphericity	Elongatio	Flatness	Spareness	Channel	Frame
1	0.19884	0.58367	1.84926	1.44151	0.94491	1	1
2	0.20642	0.59099	1.09603	2.27235	0.97324	1	1
3	0.45113	0.76695	NA	NA	NA	1	1
4	0.28634	0.65911	1.63327	1.10631	0.99823	1	1
5	0.25414	0.63342	1.12668	1.11978	0.92527	1	1
6	0.17876	0.56333	1.29251	2.30737	0.97554	1	1
7	0.14099	0.52047	2.33634	1.60755	0.80794	1	1
8	0.27568	0.65083	1.165	1.49756	1.00809	1	1
9	0.20614	0.59073	1.41962	1.19137	0.92731	1	1
10	0.25088	0.6307	1.37546	1.34154	0.9534	1	1
11	0.20845	0.59293	1.5604	1.61932	0.96282	1	1
12	0.24376	0.62468	2.16359	1.04026	0.98415	1	1
13	0.2364	0.61832	1.60856	1.13361	0.98737	1	1
14	0.1429	0.52281	1.12968	2.30504	0.95824	1	1
15	0.27172	0.6477	1.25255	1.134	0.96013	1	1
16	0.23475	0.61688	1.4504	1.66842	1.03578	1	1
17	0.29657	0.66688	1.69051	1.16656	1.05504	1	1
18	0.25438	0.63362	1.59065	1.15087	0.99406	1	1
19	0.13709	0.51562	1.20426	3.02955	0.96881	1	1
20	0.19992	0.58472	1.43823	1.2705	0.87408	1	1
21	0.52205	0.8052	1	NA	NA	1	1
22	0.23534	0.61739	1.63348	1.0395	0.98758	1	1
23	0.23809	0.61979	1.2681	1.54558	1.02561	1	1
24	0.27649	0.65147	1.1528	1.16646	0.9853	1	1
25	0.35244	0.70637	1.79787	1.10377	1.33455	1	1
26	0.08978	0.44777	1.23385	2.74934	0.93629	1	1
27	0.24673	0.6272	1.32946	1.05346	0.93332	1	1
28	0.06526	0.40262	1.12282	3.231	0.88378	1	1
29	0.09823	0.46141	3.05714	1.16652	0.67611	1	1
30	0.27255	0.64836	1.67893	1.1351	1.00738	1	1
31	0.07841	0.42801	1.176	2.94893	0.91705	1	1
32	0.26392	0.64144	1.72472	1.35714	1.01438	1	1
33	0.30808	0.67539	2.3026	NA	NA	1	1
34	0.29657	0.66688	1.7782	1.42647	1.10178	1	1
35	0.27969	0.65397	1.1366	1.39308	1.0032	1	1
36	0.46866	0.77676	NA	NA	NA	1	1
37	0.11864	0.49138	2.30785	1.66633	0.62912	1	1
38	0.11095	0.48052	1.98693	1.33096	0.62166	1	1
39	0.34729	0.70291	1.8211	NA	NA	1	1
40	0.20005	0.58485	1.69864	1.45603	0.96726	1	1
41	0.26984	0.6462	1.55469	1.02237	0.99813	1	1
42	0.04469	0.35488	2.49291	4.17023	0.75136	1	1
43	0.26978	0.64616	1.57144	1.05085	0.99185	1	1
44	0.28607	0.65891	1.25216	1.70562	0.98857	1	1
45	0.0325	0.31914	1.14198	4.49714	0.76293	1	1
46	0.22362	0.60697	1.61669	1.12992	0.98723	1	1
47	0.38791	0.72931	1.73205	NA	NA	1	1
48	0.24987	0.62986	1.21325	1.26255	0.97998	1	1
