# Supplementary material for: A Yap-dependent mechanoregulatory program sustains cell migration for embryo axis assembly
Source: Nat Commun. 2023 May 16;14:2804. doi: 10.1038/s41467-023-38482-w (PMC10188487; doi:10.1038/s41467-023-38482-w)
Supplement: Supplementary file 13 — Source Data [file 41467_2023_38482_MOESM13_ESM.zip › Source Data/Fig7_S6F-G/Fig7D_S6F-G/dmso1_f_shape.csv]

Value	Compactness	Sphericity	Elongatio	Flatness	Spareness	Channel	Frame
1	0.20882	0.59328	1.68347	1.35275	0.90683	1	1
2	0.18455	0.56934	1.54278	1.41055	0.92702	1	1
3	0.19978	0.58459	1.19396	1.87244	0.95784	1	1
4	0.09148	0.45059	2.02045	1.30679	0.47945	1	1
5	0.19209	0.57699	1.14287	1.29716	0.93435	1	1
6	0.18925	0.57414	1.24534	1.55787	0.92829	1	1
7	0.12964	0.50611	1.74021	1.08455	0.74441	1	1
8	0.28098	0.65497	1.21967	1.08342	0.9898	1	1
9	0.04973	0.36774	1.97546	1.57987	0.5007	1	1
10	0.15566	0.53794	1.29201	2.03406	0.90992	1	1
11	0.29505	0.66573	1.56017	NA	NA	1	1
12	0.28007	0.65427	1.24377	1.70375	1.07115	1	1
13	0.11103	0.48063	2.96279	1.41179	0.77242	1	1
14	0.11834	0.49096	2.02357	1.38684	0.85683	1	1
15	0.264	0.6415	1.45256	1.40751	0.97872	1	1
16	0.0154	0.24879	1.13898	6.87726	0.33372	1	1
17	0.18076	0.56542	1.14396	1.39467	0.92997	1	1
18	0.33938	0.69753	1.50536	NA	NA	1	1
19	0.14292	0.52284	1.33634	1.82741	0.89166	1	1
20	0.11334	0.48394	1.16339	1.26024	0.85236	1	1
21	0.09419	0.45499	1.47929	2.11225	0.79495	1	1
22	0.15964	0.54248	1.43945	1.75682	0.82026	1	1
23	0.25023	0.63016	1.20962	1.65286	0.98123	1	1
24	0.14231	0.52209	2.17872	1.54423	0.91323	1	1
25	0.23433	0.61651	1.58078	1.37187	1.00637	1	1
26	0.19898	0.5838	2.37754	1.30616	0.99171	1	1
27	0.20222	0.58696	1.19856	1.6837	0.93453	1	1
28	0.2893	0.66138	1.73108	1.07173	0.97655	1	1
29	0.10372	0.46984	2.37931	1.34386	0.814	1	1
30	0.11859	0.4913	1.52668	1.15328	0.70613	1	1
31	0.1964	0.58127	1.10755	1.8449	0.91414	1	1
32	0.1031	0.4689	1.53873	1.91218	0.70203	1	1
33	0.45113	0.76695	NA	NA	NA	1	1
34	0.24248	0.62358	2.12682	1.13183	0.97381	1	1
35	0.11865	0.49139	2.43946	1.40639	0.7481	1	1
36	0.16685	0.55053	2.14007	1.35922	0.94614	1	1
37	0.24289	0.62393	1.61478	1.28571	0.96573	1	1
38	0.07079	0.41368	1.57419	1.45256	0.52891	1	1
39	0.23389	0.61613	1.73289	1.06313	0.96478	1	1
40	0.20273	0.58746	1.51392	1.83709	0.87439	1	1
41	0.10085	0.46546	1.83691	1.71865	0.71041	1	1
42	0.17266	0.55684	1.65262	1.5115	0.96539	1	1
43	0.33938	0.69753	1.36313	NA	NA	1	1
44	0.21112	0.59545	1.12937	1.66832	0.9538	1	1
45	0.241	0.62231	1.323	1.32734	0.98834	1	1
46	0.24544	0.62611	2.2317	1.10709	0.97584	1	1
47	0.05559	0.38164	1.12534	1.48065	0.40873	1	1
48	0.34804	0.70341	2.03101	NA	NA	1	1
49	0.36398	0.71399	1.28227	NA	NA	1	1
50	0.07462	0.42101	2.75797	1.25747	0.76487	1	1
51	0.10329	0.4692	2.01206	1.36404	0.64461	1	1
52	0.16536	0.54888	2.31096	1.33055	0.88206	1	1
53	0.02576	0.29534	1.62733	5.91417	0.5152	1	1
54	0.27482	0.65015	1.14774	1.23361	0.94241	1	1
55	0.24081	0.62215	1.78206	1.24938	0.99089	1	1
56	0.15521	0.53741	1.6676	1.31371	0.94704	1	1
57	0.23448	0.61665	1.50336	1.33724	0.96028	1	1
58	0.38791	0.72931	1.73205	NA	NA	1	1
59	0.26854	0.64516	1.80041	1.0206	0.99847	1	1
60	0.06125	0.39418	1.47697	1.54806	0.46922	1	1
61	0.1118	0.48174	1.31517	1.72448	0.70291	1	1
62	0.26126	0.63928	1.81349	1.0522	1.00013	1	1
63	0.47997	0.78296	1	NA	NA	1	1
64	0.2358	0.6178	1.2565	1.46642	0.97459	1	1
65	0.34729	0.70291	1.8211	NA	NA	1	1
66	0.29955	0.6691	1.28276	1.18416	1.00137	1	1
67	0.25983	0.63811	1.18626	2.20431	1.06152	1	1
68	0.20347	0.58817	1.23483	1.87931	0.91407	1	1
69	0.10507	0.47187	2.03297	1.48592	0.54223	1	1
70	0.17309	0.5573	1.22425	1.38508	0.88821	1	1
71	0.19714	0.582	1.49123	2.02518	0.98283	1	1
72	0.10247	0.46795	2.16945	NA	NA	1	1
73	0.28012	0.65431	1.45485	NA	NA	1	1
74	0.20237	0.58711	2.24523	1.11785	0.9622	1	1
75	0.10587	0.47307	2.61268	2.09612	0.85486	1	1
76	0.18936	0.57424	1.52894	1.31942	0.94423	1	1
77	0.0718	0.41563	1.48457	6.31842	0.70718	1	1
78	0.19795	0.5828	1.38035	1.77525	0.94485	1	1
79	0.41764	0.74748	1.73205	NA	NA	1	1
80	0.10096	0.46564	2.56384	1.13324	0.51468	1	1
81	0.19918	0.584	1.16591	3.22347	1.03708	1	1
82	0.19357	0.57847	1.8631	NA	NA	1	1
83	0.26639	0.64344	1.9089	NA	NA	1	1
84	0.23497	0.61707	1.32523	1.16699	0.97208	1	1
85	0.21237	0.59662	1.08474	1.52649	0.94422	1	1
86	0.17331	0.55754	1.1648	1.83306	0.87458	1	1
87	0.17759	0.56209	1.93367	1.32913	0.92767	1	1
88	0.22162	0.60516	1.63142	1.35367	0.9589	1	1
89	0.17271	0.55689	1.54956	1.53004	0.94682	1	1
90	0.21243	0.59667	1.51945	1.42828	0.92403	1	1
91	0.09382	0.45439	2.31444	1.18764	0.67881	1	1
92	0.24694	0.62738	1.17734	1.61502	0.98169	1	1
93	0.46866	0.77676	NA	NA	NA	1	1
94	0.20488	0.58952	1.25255	1.37387	0.9171	1	1
95	0.1615	0.54458	1.365	1.69941	0.93876	1	1
96	0.28241	0.65609	1.07425	1.16943	0.91863	1	1
97	0.05754	0.38606	1.66397	1.41256	0.51194	1	1
98	0.12864	0.5048	2.41212	1.16125	0.86023	1	1
99	0.20785	0.59236	1.30338	1.76548	0.99039	1	1
100	0.13459	0.51247	1.77855	1.47485	0.90293	1	1
101	0.2728	0.64856	1.61438	1.15639	0.99937	1	1
102	0.27417	0.64964	1.47249	1.0891	0.9975	1	1
103	0.17686	0.56132	1.75844	1.40169	0.79659	1	1
104	0.20595	0.59055	1.43893	2.14886	1.07477	1	1
105	0.16424	0.54764	1.1032	1.92152	0.90947	1	1
106	0.26131	0.63932	1.78908	1.07979	1.02173	1	1
107	0.21071	0.59506	1.93292	1.26263	0.97736	1	1
108	0.1494	0.53062	1.35374	2.34417	0.90069	1	1
109	0.23433	0.61651	70753264.84179	NA	NA	1	1
110	0.06276	0.39739	1.27841	2.12103	0.53309	1	1
111	0.20328	0.58798	1.65758	1.62678	0.96779	1	1
112	0.15589	0.53819	2.38304	1.08054	0.78726	1	1
113	0.03802	0.33627	1.41291	3.98221	0.70019	1	1
114	0.14145	0.52104	1.59253	1.31767	0.7997	1	1
115	0.13432	0.51213	1.90017	1.34691	0.91485	1	1
116	0.09481	0.45599	1.18019	1.92054	0.85005	1	1
117	0.14864	0.52972	1.84518	1.19421	0.84424	1	1
118	0.20966	0.59407	1.85281	1.90214	1.10414	1	1
119	0.07378	0.41942	3.00035	1.15893	0.74166	1	1
120	0.32628	0.68843	1.20278	1.0403	1.00001	1	1
121	0.06549	0.40308	1.15461	2.50937	0.47661	1	1
122	0.19206	0.57696	1.76969	1.42159	0.94693	1	1
123	0.21805	0.60189	1.36914	1.44719	0.88592	1	1
124	0.21058	0.59494	1.18235	1.23486	0.89928	1	1
125	0.11201	0.48204	1.57723	1.80611	0.81189	1	1
126	0.21375	0.59791	1.98788	1.02454	0.97644	1	1
127	0.25201	0.63164	1.37112	1.01954	0.94633	1	1
128	0.28907	0.6612	1.12952	1.21833	0.99487	1	1
129	0.18322	0.56797	1.15332	1.43926	0.78999	1	1
130	0.19965	0.58447	1.39741	1.46601	0.96511	1	1
131	0.1366	0.51501	1.71333	2.06897	0.82673	1	1
132	0.13841	0.51727	1.31322	1.13031	0.7979	1	1
133	0.26123	0.63926	1.4042	1.43546	1.00419	1	1
134	0.20914	0.59358	1.6581	1.28705	0.84044	1	1
135	0.27253	0.64834	1.37211	1.21558	0.99367	1	1
136	0.16925	0.55315	1.8284	1.45936	0.93302	1	1
137	0.21198	0.59625	1.48469	1.67688	0.82569	1	1
138	0.13556	0.5137	1.72437	1.7046	0.90991	1	1
139	0.12313	0.49749	3.17275	1.01191	0.83317	1	1
140	0.26549	0.64271	2.0459	1.08	1.00652	1	1
141	0.15653	0.53893	1.5172	1.86954	0.94603	1	1
142	0.42536	0.75206	1.17581	1.18823	1.11568	1	1
143	0.21614	0.60013	1.46979	1.17686	0.85246	1	1
144	0.18755	0.57241	1.09318	1.77373	0.92555	1	1
145	0.12083	0.49437	1.87186	1.67237	0.88245	1	1
146	0.27587	0.65098	1.69999	1.05993	0.99917	1	1
147	0.46866	0.77676	NA	NA	NA	1	1
148	0.23666	0.61855	1.79924	1.16752	0.99516	1	1
149	0.13786	0.51659	1.24558	1.46101	0.80592	1	1
150	0.21029	0.59467	1.61277	1.19796	0.93619	1	1
151	0.22451	0.60778	1.082	2.20637	0.96472	1	1
152	0.22923	0.61201	1.18972	1.55425	0.98482	1	1
153	0.46866	0.77676	NA	NA	NA	1	1
154	0.28912	0.66124	1.36477	1.46442	1.01596	1	1
155	0.26626	0.64333	1.628	1.08581	0.93798	1	1
156	0.23889	0.62049	1.17481	1.519	0.99069	1	1
157	0.18631	0.57115	1.57209	1.67063	0.79054	1	1
158	0.05008	0.36859	1.19675	2.07642	0.53159	1	1
159	0.08075	0.43223	2.89877	1.57377	0.72219	1	1
160	0.33326	0.69331	2.44949	NA	NA	1	1
161	0.26712	0.64403	1.27553	1.19079	0.99692	1	1
162	0.32518	0.68766	1.44511	1.10997	1.02835	1	1
163	0.22743	0.61041	1.40478	1.73312	0.92477	1	1
164	0.12554	0.50072	1.25627	3.51704	0.88828	1	1
165	0.20969	0.5941	1.08705	1.50851	0.91953	1	1
166	0.26571	0.64289	1.36123	1.07894	0.94402	1	1
167	0.17294	0.55714	1.49857	1.58711	0.87463	1	1
168	0.21666	0.60061	1.4881	1.38009	0.9257	1	1
169	0.14841	0.52944	1.34136	2.03906	0.90031	1	1
170	0.46866	0.77676	NA	NA	NA	1	1
171	0.11233	0.4825	1.86047	2.04794	0.7103	1	1
172	0.13914	0.51819	2.1413	1.67332	0.95839	1	1
173	0.13606	0.51433	1.67858	1.45096	0.89366	1	1
174	0.13486	0.51282	2.50668	1.41764	0.75862	1	1
175	0.16433	0.54774	1.50039	1.91062	0.93866	1	1
176	0.18065	0.5653	1.54926	1.73931	0.92362	1	1
177	0.15616	0.5385	1.559	1.99598	0.90599	1	1
178	0.0361	0.33048	3.0027	6.56066	0.88855	1	1
179	0.17804	0.56257	1.06781	1.63463	0.89626	1	1
180	0.21742	0.60131	1.61922	1.25008	0.94484	1	1
181	0.18272	0.56745	1.33397	1.51813	0.91062	1	1
182	0.25263	0.63216	1.30726	1.28199	0.90668	1	1
183	0.12466	0.49955	2.4345	1.39411	0.84606	1	1
184	0.26018	0.6384	1.42149	1.31312	0.99222	1	1
185	0.08796	0.44473	1.51543	2.06211	0.74046	1	1
186	0.19417	0.57906	1.71728	1.21999	0.87772	1	1
187	0.13579	0.51399	1.80818	1.57599	0.79726	1	1
188	0.31088	0.67743	1.43436	1.0409	1.02736	1	1
189	0.18471	0.56951	1.80887	NA	NA	1	1
190	0.14624	0.52686	2.34848	2.36914	0.93832	1	1
191	0.15526	0.53746	1.47807	1.62752	0.9498	1	1
192	0.46866	0.77676	NA	NA	NA	1	1
193	0.15816	0.5408	1.78816	2.12143	0.75591	1	1
194	0.17797	0.5625	1.82876	1.46161	0.97682	1	1
195	0.30759	0.67503	1.16738	1.09201	0.9822	1	1
196	0.16279	0.54602	1.30266	1.85401	0.9126	1	1
197	0.14493	0.52528	1.44617	1.57888	0.84928	1	1
198	0.11521	0.48659	1.59068	1.77867	0.79833	1	1
199	0.22724	0.61023	1.20198	1.18839	0.94259	1	1
200	0.21226	0.59651	1.27948	1.40818	0.8928	1	1
201	0.21427	0.5984	2.14075	1.12867	1.00471	1	1
202	0.22468	0.60793	1.54999	1.32242	0.98713	1	1
203	0.21278	0.59701	1.18199	1.78884	0.96448	1	1
204	0.06399	0.39997	1.15111	1.94533	0.36238	1	1
205	0.25538	0.63445	1.61452	1.18535	0.97239	1	1
206	0.19054	0.57543	2.30764	1.06832	0.87792	1	1
207	0.12132	0.49504	1.70671	1.22346	0.83968	1	1
208	0.08838	0.44544	2.6072	1.57225	0.78874	1	1
209	0.07874	0.42861	1.67428	2.14372	0.71964	1	1
210	0.26056	0.63871	1.09314	1.18728	0.89179	1	1
211	0.2361	0.61806	1.32567	1.41118	0.90305	1	1
212	0.27304	0.64874	1.48947	1.14366	0.99625	1	1
213	0.11178	0.48171	2.34986	1.27445	0.71892	1	1
214	0.16888	0.55275	1.24203	1.99323	0.96534	1	1
215	0.2751	0.65037	1.55595	1.19965	1.02399	1	1
216	0.16604	0.54963	1.56509	2.08658	0.95211	1	1
217	0.14688	0.52762	1.9855	1.21921	0.8727	1	1
218	0.07736	0.42609	2.56642	1.31455	0.53743	1	1
219	0.2684	0.64505	2.19939	1.59705	1.10288	1	1
220	0.2354	0.61745	1.38472	1.39384	0.94428	1	1
221	0.30445	0.67273	1.63683	1.05473	0.96849	1	1
222	0.24821	0.62845	1.67116	1.06591	0.97452	1	1
223	0.1933	0.5782	1.46303	1.4332	0.95614	1	1
224	0.25827	0.63684	1.58636	1.32901	0.98012	1	1
225	0.09583	0.45762	1.76871	2.025	0.86333	1	1
226	0.35244	0.70637	1.79787	1.10377	1.33455	1	1
227	0.23966	0.62115	2.18023	1.11241	0.99967	1	1
228	0.2385	0.62015	1.36536	1.43064	0.95605	1	1
229	0.19905	0.58388	1.27886	1.68334	0.94394	1	1
230	0.18652	0.57136	1.5654	2.54175	0.87754	1	1
231	0.20654	0.59111	1.19039	1.4461	0.82061	1	1
232	0.1752	0.55956	2.0152	1.11579	0.82235	1	1
233	0.20089	0.58567	1.10571	2.12045	0.95936	1	1
234	0.17581	0.56021	1.27145	2.38308	0.96199	1	1
235	0.23593	0.61791	1.6904	1.15912	0.97495	1	1
236	0.14758	0.52846	1.22854	1.51371	0.64406	1	1
237	0.17069	0.55471	2.13809	1.0703	0.91307	1	1
238	0.30369	0.67217	1.18199	1.95739	1.23062	1	1
239	0.28724	0.65981	1.09809	1.11987	0.92057	1	1
240	0.32984	0.69093	NA	NA	NA	1	1
241	0.13719	0.51575	1.24265	1.29362	0.7516	1	1
242	0.07475	0.42125	1.18241	2.05339	0.62464	1	1
243	0.19978	0.58459	1.94517	1.29741	0.97904	1	1
244	0.27772	0.65244	1.93806	1.58707	1.36658	1	1
245	0.26362	0.6412	1.93806	1.58707	1.33143	1	1
246	0.27127	0.64734	1.05097	1.60793	0.92746	1	1
247	0.2772	0.65203	1.39802	1.37187	1.00456	1	1
248	0.30225	0.6711	1.1231	1.39286	1.01073	1	1
249	0.27772	0.65244	1.93806	1.58707	1.36658	1	1
250	0.14374	0.52384	1.91122	1.14748	0.8603	1	1
251	0.16692	0.55061	1.67044	1.70916	0.94934	1	1
252	0.2971	0.66727	1.15824	1.36269	0.95781	1	1
253	0.2063	0.59088	1.74712	1.16748	0.92185	1	1
254	0.11459	0.48571	2.12435	2.04263	0.67519	1	1
255	0.20393	0.58861	1.56356	1.2942	0.87828	1	1
256	0.08023	0.43131	1.81521	2.29475	0.85155	1	1
257	0.11409	0.485	2.11967	1.79613	0.86876	1	1
258	0.45113	0.76695	NA	NA	NA	1	1
259	0.15338	0.53529	1.51963	1.70982	0.90603	1	1
260	0.45113	0.76695	NA	NA	NA	1	1
261	0.45113	0.76695	NA	NA	NA	1	1
262	0.31993	0.68394	1.47031	NA	NA	1	1
263	0.4236	0.75102	1.4169	NA	NA	1	1
264	0.17556	0.55994	1.11927	1.946	0.91776	1	1
265	0.20233	0.58706	1.17086	1.87844	0.94893	1	1
266	0.11983	0.49301	1.96075	1.10963	0.64212	1	1
267	0.12017	0.49348	1.4815	1.38615	0.68687	1	1
268	0.17303	0.55724	1.17036	1.36082	0.86794	1	1
269	0.05566	0.38181	2.61601	1.50342	0.56251	1	1
270	0.19055	0.57544	2.27566	1.20177	0.97309	1	1
271	0.21429	0.59841	1.3819	1.56953	0.94673	1	1
272	0.16726	0.55097	1.34499	1.69111	0.87101	1	1
273	0.08179	0.43407	2.08377	1.26574	0.49709	1	1
274	0.18406	0.56883	1.30528	2.25915	0.93583	1	1
275	0.10705	0.47482	1.18597	2.42656	0.88147	1	1
276	0.25736	0.63608	1.31913	1.14331	0.93127	1	1
277	0.20203	0.58678	1.77868	1.10903	0.93675	1	1
278	0.46866	0.77676	NA	NA	NA	1	1
279	0.22401	0.60732	1.42397	1.63342	0.97777	1	1
280	0.17665	0.5611	1.96836	1.66023	0.96716	1	1
281	0.10535	0.47229	1.70866	1.90403	0.79365	1	1
282	0.24187	0.62305	1.51009	1.31789	0.98294	1	1
283	0.19444	0.57933	1.46502	1.25196	0.91052	1	1
284	0.20629	0.59088	1.0799	1.68066	0.95399	1	1
285	0.37493	0.72108	1.17552	1.73205	1.23281	1	1
286	0.21262	0.59685	1.46358	1.18847	0.93724	1	1
287	0.16876	0.55262	1.4081	1.59656	0.8809	1	1
288	0.16348	0.54679	1.61848	1.56097	0.92557	1	1
289	0.15594	0.53826	1.26686	1.80889	0.9209	1	1
290	0.23501	0.61711	1.72619	1.20358	0.97147	1	1
291	0.14608	0.52666	2.41169	1.21359	0.86961	1	1
292	0.16144	0.54451	1.62658	1.80726	0.97292	1	1
293	0.1762	0.56062	1.26276	2.32715	0.87459	1	1
294	0.19102	0.57592	1.38062	1.77423	0.94391	1	1
295	0.09906	0.46271	1.65845	1.51847	0.71159	1	1
296	0.25939	0.63775	1.31352	1.34769	0.98597	1	1
297	0.16979	0.55374	1.13033	1.79982	0.95243	1	1
298	0.28705	0.65966	1.27118	1.07657	0.99587	1	1
299	0.18775	0.57261	1.42398	1.60127	0.93683	1	1
300	0.1658	0.54937	1.38757	1.97844	0.77287	1	1
301	0.05751	0.38601	2.3228	1.21113	0.44811	1	1
302	0.19049	0.57538	1.66896	1.41213	0.94556	1	1
303	0.11704	0.48915	1.08205	1.94624	0.8044	1	1
304	0.29171	0.66321	1.3174	1.06325	0.99958	1	1
305	0.16381	0.54716	1.09267	1.6412	0.89363	1	1
306	0.19101	0.5759	1.79247	1.21502	0.94856	1	1
307	0.1833	0.56805	1.19101	1.77076	0.95039	1	1
308	0.38805	0.7294	1.44111	1.37251	1.23062	1	1
309	0.25649	0.63536	1.1945	1.49532	0.97464	1	1
310	0.16537	0.54889	1.22696	2.45839	0.88934	1	1
311	0.29184	0.66331	1.29008	1.42472	0.9912	1	1
312	0.30014	0.66953	1.80925	1.61666	1.33455	1	1
313	0.17033	0.55433	1.87261	1.55314	0.94452	1	1
314	0.1841	0.56888	2.40599	1.25188	0.91503	1	1
315	0.08936	0.44708	1.26837	1.4843	0.75156	1	1
316	0.17855	0.5631	1.09316	2.26069	0.96036	1	1
317	0.25273	0.63225	1.31542	1.26387	0.98887	1	1
318	0.11281	0.48319	2.0722	1.21632	0.73307	1	1
319	0.20967	0.59408	1.08926	1.77865	0.96968	1	1
320	0.38791	0.72931	1.73205	NA	NA	1	1
321	0.25933	0.6377	1.46423	1.16939	0.97929	1	1
322	0.1267	0.50226	1.50047	1.6032	0.86099	1	1
323	0.17267	0.55685	2.40225	1.09896	0.85513	1	1
324	0.22293	0.60635	1.22826	1.75224	0.96895	1	1
325	0.23903	0.62061	1.2751	1.26481	0.97681	1	1
326	0.10112	0.46589	1.60841	1.70018	0.76735	1	1
327	0.18155	0.56624	1.44435	1.29292	0.91748	1	1
328	0.10672	0.47433	2.33516	1.11398	0.64591	1	1
329	0.20009	0.58489	1.58441	1.35501	0.94942	1	1
330	0.1612	0.54424	1.78084	1.26887	0.8415	1	1
331	0.23802	0.61973	1.28438	1.14958	0.97038	1	1
332	0.10798	0.47619	1.3219	2.24506	0.90324	1	1
333	0.20829	0.59277	1.28148	1.36616	0.94659	1	1
334	0.24556	0.62621	1.05176	1.34647	0.95711	1	1
335	0.31283	0.67884	1.38055	1.32138	0.99087	1	1
336	0.1873	0.57216	1.76507	1.42052	0.86483	1	1
337	0.46866	0.77676	NA	NA	NA	1	1
338	0.206	0.59059	1.31108	1.45967	0.95095	1	1
339	0.19496	0.57985	1.50975	1.23524	0.91351	1	1
340	0.16962	0.55356	2.58605	1.37372	0.95244	1	1
341	0.22492	0.60815	1.5718	1.28371	0.95412	1	1
342	0.25272	0.63224	1.17791	1.34717	0.86341	1	1
343	0.19821	0.58306	1.56968	1.4174	0.9331	1	1
344	0.30207	0.67097	1.66094	1.14794	1.02119	1	1
345	0.20292	0.58764	1.3248	1.47206	0.95309	1	1
346	0.14299	0.52292	2.35314	1.18043	0.90246	1	1
347	0.23952	0.62103	1.49116	1.122	0.96055	1	1
348	0.26695	0.64389	1.21279	1.31539	0.96041	1	1
349	0.1467	0.5274	1.54591	1.60344	0.92768	1	1
350	0.31229	0.67845	1.16692	1.08613	1.00525	1	1
351	0.23208	0.61453	1.68684	1.08751	0.97903	1	1
352	0.27729	0.6521	1.22824	1.12916	0.99916	1	1
353	0.17558	0.55996	1.64681	1.35625	0.91177	1	1
354	0.19222	0.57712	1.75441	1.12296	0.93465	1	1
355	0.14057	0.51995	1.33507	1.70484	0.89286	1	1
356	0.0467	0.36011	1.45992	2.41998	0.51147	1	1
357	0.26796	0.6447	1.58019	1.01875	0.99734	1	1
358	0.26064	0.63877	2.09052	1.09728	1.03302	1	1
359	0.15517	0.53737	1.66892	1.91232	0.94772	1	1
360	0.08756	0.44405	2.04021	1.10427	0.67435	1	1
361	0.29649	0.66681	1.03181	1.12599	1.00066	1	1
362	0.22065	0.60428	1.46072	1.21196	0.94883	1	1
363	0.22689	0.60992	1.02643	1.54559	0.96047	1	1
364	0.19379	0.57868	1.65653	1.74789	0.76672	1	1
365	0.2567	0.63554	1.14705	1.15789	0.96279	1	1
366	0.13659	0.515	1.59956	2.34553	0.8723	1	1
367	0.18749	0.57235	1.403	1.49549	0.80356	1	1
368	0.19904	0.58386	1.30303	1.50827	0.96175	1	1
369	0.27437	0.6498	1.03591	1.39786	0.99555	1	1
370	0.20138	0.58615	1.06883	1.44588	0.87054	1	1
371	0.06712	0.4064	1.38066	1.50043	0.49585	1	1
372	0.26329	0.64093	1.76546	1.21505	1.01546	1	1
373	0.12848	0.50459	1.35199	1.99233	0.79987	1	1
374	0.13027	0.50692	1.17647	1.60763	0.74662	1	1
375	0.10466	0.47127	1.95327	1.62244	0.90336	1	1
376	0.21782	0.60168	1.24639	1.42299	0.95	1	1
377	0.07191	0.41584	2.00591	1.78139	0.58705	1	1
378	0.18052	0.56516	1.90897	1.31764	0.91443	1	1
379	0.21758	0.60146	1.75321	1.19562	0.96195	1	1
380	0.30323	0.67183	1.75	1.48819	1.11569	1	1
381	0.15647	0.53886	1.88506	1.72962	0.89739	1	1
382	0.28427	0.65753	1.43338	1.10678	0.99739	1	1
383	0.36643	0.71559	1.03252	1.25815	1.00965	1	1
384	0.28984	0.66179	1.6447	1.07652	1.03995	1	1
385	0.20158	0.58634	1.78548	1.30798	0.96568	1	1
386	0.26963	0.64603	1.05392	1.32397	0.98929	1	1
387	0.23348	0.61577	1.48591	1.28592	0.9823	1	1
388	0.25837	0.63691	2.09072	1.29639	1.03962	1	1
389	0.46866	0.77676	NA	NA	NA	1	1
390	0.18251	0.56724	1.39127	1.39275	0.89554	1	1
391	0.27689	0.65178	1.13896	1.01586	0.98758	1	1
392	0.12144	0.49521	1.37325	1.82611	0.69717	1	1
393	0.27739	0.65217	1.1306	1.57924	1.00737	1	1
394	0.16582	0.54939	1.53146	1.72487	0.93727	1	1
395	0.14456	0.52482	1.32434	2.19168	0.95169	1	1
396	0.28295	0.6565	1.47738	1.06403	0.99892	1	1
397	0.06809	0.40835	1.18553	1.36042	0.5465	1	1
398	0.27399	0.6495	1.53334	1.10209	0.9984	1	1
399	0.19362	0.57851	1.32558	1.63121	0.94816	1	1
400	0.12752	0.50334	1.59813	1.07079	0.68683	1	1
401	0.24281	0.62387	1.24538	1.36907	0.96336	1	1
402	0.22797	0.61088	1.68354	1.20037	0.97546	1	1
403	0.18398	0.56875	1.22456	1.75327	0.90295	1	1
404	0.28576	0.65867	1.12157	1.27139	0.96502	1	1
405	0.1759	0.5603	1.70682	1.34938	0.91681	1	1
406	0.20087	0.58565	1.15158	1.93307	0.90162	1	1
407	0.16456	0.54799	2.30203	1.14836	0.95364	1	1
408	0.11478	0.48598	1.25922	1.87754	0.79264	1	1
