# Supplementary material for: A Yap-dependent mechanoregulatory program sustains cell migration for embryo axis assembly
Source: Nat Commun. 2023 May 16;14:2804. doi: 10.1038/s41467-023-38482-w (PMC10188487; doi:10.1038/s41467-023-38482-w)
Supplement: Supplementary file 13 — Source Data [file 41467_2023_38482_MOESM13_ESM.zip › Source Data/Fig7_S6F-G/Fig7D_S6F-G/dmso4_f_shape.csv]

Value	Compactness	Sphericity	Elongatio	Flatness	Spareness	Channel	Frame
1	0.24646	0.62697	1.80851	1.52282	1.01496	1	1
2	0.15575	0.53804	1.08846	1.8812	0.9041	1	1
3	0.35244	0.70637	1.79787	1.10377	1.33455	1	1
4	0.30193	0.67087	1.18187	1.61568	1.19087	1	1
5	0.20083	0.58561	2.66238	1.25653	0.96779	1	1
6	0.15726	0.53976	2.31645	1.36189	0.78118	1	1
7	0.2759	0.65101	1.11412	1.27849	1.05422	1	1
8	0.11757	0.48989	1.13834	2.3121	0.77663	1	1
9	0.16242	0.54561	1.26231	1.66645	0.79038	1	1
10	0.14471	0.52501	1.33209	1.30472	0.78176	1	1
11	0.19381	0.57871	1.16462	1.46006	0.86585	1	1
12	0.13576	0.51395	3.26271	1.35147	0.74752	1	1
13	0.24132	0.62258	2.19232	1.0862	1.02879	1	1
14	0.02778	0.30286	2.88505	4.95323	0.57211	1	1
15	0.19263	0.57753	1.94968	1.2112	0.84183	1	1
16	0.11096	0.48053	2.15777	1.39615	0.86094	1	1
17	0.25258	0.63212	1.99523	1.31889	1.03251	1	1
18	0.12968	0.50616	1.2622	2.18872	0.65499	1	1
19	0.22352	0.60688	1.77214	1.13348	0.95251	1	1
20	0.1998	0.58461	2.48687	1.43693	0.99807	1	1
21	0.2704	0.64665	1.78639	1.09854	0.99843	1	1
22	0.22433	0.60761	1.31959	1.0858	0.90801	1	1
23	0.1552	0.5374	1.30279	1.33477	0.78598	1	1
24	0.23223	0.61466	2.10251	1.14267	0.9788	1	1
25	0.17202	0.55615	1.29487	1.92162	0.94013	1	1
26	0.09232	0.45195	1.44325	3.40153	0.74463	1	1
27	0.17324	0.55746	2.94219	1.24471	0.98565	1	1
28	0.45113	0.76695	NA	NA	NA	1	1
29	0.10305	0.46884	1.22865	1.48918	0.71655	1	1
30	0.2139	0.59805	1.61594	1.28855	0.92377	1	1
31	0.05382	0.37756	1.40168	1.81384	0.49109	1	1
32	0.08948	0.44728	1.92552	1.50852	0.7496	1	1
33	0.32984	0.69093	NA	NA	NA	1	1
34	0.23587	0.61786	1.66129	1.82367	1.07216	1	1
35	0.17679	0.56124	1.40535	1.64516	0.94474	1	1
36	0.20892	0.59337	1.17241	1.74878	0.89737	1	1
37	0.17971	0.56431	1.77545	1.73488	0.92906	1	1
38	0.12602	0.50136	1.34197	1.36487	0.75141	1	1
39	0.25203	0.63166	1.78279	1.18109	1.01009	1	1
40	0.16446	0.54789	1.98828	1.23704	0.81984	1	1
41	0.26472	0.64209	1.92962	1.03719	1.00365	1	1
42	0.15631	0.53868	1.67166	1.32843	0.78752	1	1
43	0.2509	0.63072	1.3527	1.27932	0.98776	1	1
44	0.19099	0.57589	1.48023	1.16723	0.82208	1	1
45	0.17021	0.55419	2.54881	1.58928	0.92689	1	1
46	0.46866	0.77676	NA	NA	NA	1	1
47	0.22916	0.61195	1.97906	1.43562	0.94501	1	1
48	0.37493	0.72108	1.17552	1.73205	1.23281	1	1
49	0.13391	0.51161	1.75417	1.37733	0.8211	1	1
50	0.32984	0.69093	NA	NA	NA	1	1
51	0.2232	0.6066	1.33146	1.08776	0.95032	1	1
52	0.2779	0.65258	1.90911	1.30215	1.0215	1	1
53	0.27983	0.65408	1.84678	1.20102	1.00117	1	1
54	0.35882	0.7106	1.70424	1.23799	1.29472	1	1
55	0.28647	0.65922	1.7158	1.09604	1.03476	1	1
56	0.20565	0.59026	1.83063	1.40117	0.98651	1	1
57	0.10885	0.47747	1.36295	1.73307	0.63086	1	1
58	0.19609	0.58097	2.29889	1.16995	1.01981	1	1
59	0.14132	0.52088	3.00813	1.38119	0.87356	1	1
60	0.11529	0.4867	4.8897	1.13734	0.8271	1	1
61	0.17597	0.56037	1.49359	1.07777	0.91242	1	1
62	0.21465	0.59875	2.32011	1.03434	1.00085	1	1
63	0.21299	0.5972	1.68546	1.32663	0.95698	1	1
64	0.08919	0.44679	2.08097	1.66459	0.66659	1	1
65	0.13581	0.51402	1.20483	3.17852	0.89378	1	1
66	0.19936	0.58418	1.22048	1.31713	0.95027	1	1
67	0.27117	0.64727	1.07102	1.04846	0.90955	1	1
68	0.27772	0.65244	1.63636	1.79711	1.36658	1	1
69	0.26146	0.63945	1.20433	1.98465	1.00573	1	1
70	0.24774	0.62806	2.32624	1.43115	1.10336	1	1
71	0.20905	0.5935	2.07679	1.42231	0.98796	1	1
72	0.21458	0.59869	2.30151	1.42385	0.97922	1	1
73	0.19612	0.581	3.74929	1.13234	1.23062	1	1
74	0.14391	0.52404	2.19676	1.07518	0.74174	1	1
75	0.07649	0.4245	1.19828	1.46312	0.52649	1	1
76	0.12135	0.49509	1.82019	1.16787	0.54793	1	1
77	0.23995	0.62141	1.75124	1.49376	1.06692	1	1
78	0.12579	0.50105	1.30602	2.07088	0.63396	1	1
79	0.17313	0.55734	1.1632	1.83317	0.91745	1	1
80	0.23007	0.61275	1.46279	1.58919	0.91024	1	1
81	0.13619	0.5145	2.63626	1.51156	0.8188	1	1
82	0.22172	0.60525	2.06085	1.49666	0.96663	1	1
83	0.13889	0.51788	1.63594	1.42591	0.769	1	1
84	0.08845	0.44555	1.4753	2.45327	0.79086	1	1
85	0.2402	0.62162	1.91012	1.16438	0.99327	1	1
86	0.20409	0.58877	1.27568	1.99192	0.89507	1	1
87	0.0958	0.45756	2.58117	1.64931	0.56102	1	1
88	0.20095	0.58572	2.22149	1.19696	0.94973	1	1
89	0.15805	0.54067	1.51007	1.4094	0.69485	1	1
90	0.15878	0.5415	3.94949	1.10274	0.95841	1	1
91	0.21036	0.59474	2.235	1.24719	0.98764	1	1
92	0.24074	0.62208	3.09958	1.29577	1.22067	1	1
93	0.20164	0.5864	1.73208	1.33528	0.96179	1	1
94	0.22367	0.60702	1.86798	1.2282	0.87389	1	1
95	0.2223	0.60578	1.28274	1.2061	0.97185	1	1
96	0.10139	0.4663	2.69855	1.38463	0.68154	1	1
97	0.1717	0.55581	1.16769	1.76886	0.94232	1	1
98	0.12115	0.49482	1.71342	1.54742	0.77888	1	1
99	0.11438	0.48542	1.16391	2.55964	0.90994	1	1
100	0.17628	0.56071	1.82274	1.54464	0.89474	1	1
101	0.15112	0.53265	1.49455	1.35716	0.89623	1	1
102	0.29102	0.66268	1.76389	1.22655	0.97955	1	1
103	0.2879	0.66031	1.59882	1.2107	0.93807	1	1
104	0.17642	0.56085	1.10222	1.50302	0.94741	1	1
105	0.2617	0.63964	2.00314	1.15128	0.99399	1	1
106	0.21426	0.59838	2.84887	1.40541	1.09544	1	1
107	0.34729	0.70291	1.8211	NA	NA	1	1
108	0.21191	0.59619	3.11676	1.35617	0.99749	1	1
109	0.24113	0.62242	2.66088	1.38648	1.0526	1	1
110	0.22389	0.60722	1.13212	1.31365	0.96533	1	1
111	0.21788	0.60174	1.31419	1.16475	0.96242	1	1
112	0.12217	0.4962	1.09736	2.27444	0.65944	1	1
113	0.22653	0.60959	1.45921	1.38023	0.90613	1	1
114	0.24925	0.62933	1.27799	1.24659	0.95017	1	1
115	0.14652	0.52719	1.58574	1.39112	0.91307	1	1
116	0.23018	0.61285	2.14373	1.14511	1.00968	1	1
117	0.30613	0.67396	1.65026	1.05384	0.9706	1	1
118	0.29782	0.66781	1.15051	1.32904	0.93871	1	1
119	0.19566	0.58054	1.08797	2.07999	0.90549	1	1
120	0.16977	0.55372	1.3658	1.93244	0.91263	1	1
121	0.12972	0.50621	1.15585	1.8811	0.90918	1	1
122	0.19381	0.5787	1.25014	1.83562	0.93579	1	1
123	0.19546	0.58035	3.80915	1.38427	1.11581	1	1
124	0.11497	0.48625	1.87638	2.02444	0.56651	1	1
125	0.15774	0.54032	2.50181	1.10238	0.85119	1	1
126	0.08686	0.44287	1.97761	1.9996	0.78352	1	1
127	0.13767	0.51635	3.66282	1.21112	0.81651	1	1
128	0.18471	0.5695	1.25047	1.87103	0.92131	1	1
129	0.30108	0.67023	1.07698	1.15664	0.9236	1	1
130	0.11447	0.48555	1.51589	2.06814	0.69353	1	1
131	0.24181	0.623	1.25454	1.2147	0.87603	1	1
132	0.24602	0.6266	1.91043	1.32611	0.99096	1	1
133	0.21408	0.59821	1.54932	1.281	0.87026	1	1
134	0.29297	0.66416	1.97539	1.49826	1.10627	1	1
135	0.18535	0.57016	2.27144	1.02139	0.85636	1	1
136	0.25406	0.63335	1.39863	1.31921	0.97195	1	1
137	0.27075	0.64693	1.69456	1.09965	0.90843	1	1
138	0.21289	0.5971	1.58343	2.13808	0.91341	1	1
139	0.13874	0.51768	1.2978	1.22798	0.89493	1	1
140	0.26381	0.64135	1.63815	1.3613	0.9322	1	1
141	0.21447	0.59858	1.4425	1.33919	0.90317	1	1
142	0.16867	0.55252	1.46562	1.52663	0.94964	1	1
143	0.15845	0.54112	1.49071	1.72161	0.58804	1	1
144	0.31614	0.68123	1.40158	1.31094	1.02114	1	1
145	0.27946	0.65379	1.64566	1.15264	0.94321	1	1
146	0.15477	0.53691	1.50237	3.58308	0.96399	1	1
147	0.21263	0.59686	1.84492	1.13205	0.90775	1	1
148	0.05926	0.38986	1.19165	1.50124	0.52064	1	1
149	0.26811	0.64482	1.05557	1.09634	0.91296	1	1
150	0.46866	0.77676	NA	NA	NA	1	1
151	0.11643	0.4883	2.45878	1.24774	0.62922	1	1
152	0.25105	0.63084	1.9938	1.44976	1.02399	1	1
153	0.22553	0.6087	1.55327	1.30017	0.9019	1	1
154	0.28794	0.66034	1.22595	1.08126	0.90917	1	1
155	0.23778	0.61952	1.37452	1.50743	0.99088	1	1
156	0.27314	0.64883	1.99897	1.13177	1.01752	1	1
157	0.14959	0.53085	1.34353	1.54904	0.90853	1	1
158	0.28426	0.65751	1.18825	1.02156	0.93393	1	1
159	0.09487	0.45608	1.626	1.25473	0.71959	1	1
160	0.27175	0.64772	1.18547	1.23104	0.96588	1	1
161	0.23964	0.62114	1.17543	1.29539	0.98488	1	1
162	0.23387	0.61611	2.97385	NA	NA	1	1
163	0.30661	0.67431	1.41023	1.58891	1.19285	1	1
164	0.27087	0.64702	1.47119	1.50894	1.18533	1	1
165	0.34007	0.698	1.41448	1.23054	1.06927	1	1
166	0.30193	0.67087	1.18187	1.61568	1.19087	1	1
167	0.3026	0.67136	1.4748	1.10804	1.04266	1	1
168	0.34312	0.70008	1.13674	1.15796	1.0603	1	1
169	0.24778	0.62809	2.00388	1.25008	0.99788	1	1
170	0.26759	0.64441	1.52225	1.22723	1.04948	1	1
171	0.07821	0.42764	2.35764	1.73253	0.61253	1	1
172	0.29678	0.66703	1.1639	1.03414	1.04948	1	1
173	0.25546	0.63452	1.4633	1.4427	1.01588	1	1
174	0.19606	0.58094	1.18407	1.367	0.95438	1	1
175	0.13714	0.51569	1.15871	2.35717	0.83292	1	1
176	0.10959	0.47854	1.12229	1.31109	0.77836	1	1
177	0.11341	0.48405	1.47486	2.52028	0.73249	1	1
178	0.20967	0.59408	2.86368	NA	NA	1	1
179	0.16778	0.55154	1.2984	1.46795	0.94475	1	1
180	0.46866	0.77676	NA	NA	NA	1	1
181	0.19819	0.58303	1.34374	NA	NA	1	1
182	0.18458	0.56937	1.07292	2.29215	0.94761	1	1
183	0.35147	0.70572	1.68413	1.19274	1.03043	1	1
184	0.26103	0.63909	1.98628	NA	NA	1	1
185	0.39878	0.73606	1.08012	NA	NA	1	1
186	0.46866	0.77676	NA	NA	NA	1	1
187	0.17928	0.56387	1.46295	1.83026	0.95413	1	1
188	0.23433	0.61651	70753264.84179	NA	NA	1	1
189	0.11686	0.4889	1.32811	1.81001	0.84004	1	1
190	0.15197	0.53365	1.24143	1.20308	0.87341	1	1
191	0.11105	0.48067	2.0213	1.53209	0.67971	1	1
192	0.22378	0.60712	2.4774	1.15486	0.97733	1	1
193	0.12265	0.49685	1.95162	2.58639	0.82403	1	1
194	0.18256	0.56729	2.38677	1.30408	0.96698	1	1
195	0.22129	0.60486	2.34935	1.02872	0.96729	1	1
196	0.12924	0.50559	1.34795	1.38987	0.83377	1	1
197	0.19857	0.58341	1.68922	1.27367	0.9146	1	1
198	0.14059	0.51998	2.0193	1.11336	0.89533	1	1
199	0.23862	0.62026	1.16526	1.49748	0.95102	1	1
200	0.35931	0.71092	1.79666	1.2816	1.33143	1	1
201	0.15351	0.53544	1.05627	1.65498	0.89929	1	1
202	0.15588	0.53818	1.15085	1.48334	0.79833	1	1
203	0.23176	0.61425	2.64204	1.18076	1.00556	1	1
204	0.09598	0.45785	2.5412	1.22425	0.65948	1	1
205	0.17162	0.55572	1.3576	1.25156	0.87579	1	1
206	0.20245	0.58718	1.58352	1.33121	0.89612	1	1
207	0.23165	0.61415	1.24404	1.21874	0.93829	1	1
208	0.2583	0.63686	1.12122	1.15893	0.99224	1	1
209	0.11592	0.48759	1.41585	2.20278	0.86849	1	1
210	0.12768	0.50354	1.26853	1.63923	0.88569	1	1
211	0.14647	0.52712	1.95858	1.56038	0.94553	1	1
212	0.23153	0.61405	2.35521	1.83531	1.19087	1	1
213	0.22164	0.60518	1.73373	1.32512	0.99197	1	1
214	0.21421	0.59834	1.91462	1.53403	0.98117	1	1
215	0.1077	0.47578	2.04019	1.71911	0.78258	1	1
216	0.18404	0.56882	1.29071	1.49347	0.88249	1	1
217	0.14823	0.52923	2.03297	1.40567	0.81972	1	1
218	0.17536	0.55973	1.24736	1.45671	0.89648	1	1
219	0.18182	0.56652	1.79518	1.21446	0.88491	1	1
220	0.14141	0.52099	1.18664	1.70512	0.87248	1	1
221	0.0883	0.4453	1.3517	1.96332	0.8055	1	1
222	0.18613	0.57096	1.52968	1.25192	0.94647	1	1
223	0.17433	0.55863	1.39903	1.4453	0.94505	1	1
224	0.17564	0.56002	1.17909	1.60598	0.92515	1	1
225	0.07358	0.41904	2.17138	1.73726	0.50753	1	1
226	0.1518	0.53344	3.18221	1.10429	0.87722	1	1
227	0.15355	0.53549	1.50457	1.57733	0.92366	1	1
228	0.08369	0.43741	1.23845	1.64692	0.55779	1	1
229	0.21632	0.6003	1.19751	1.77549	0.96592	1	1
230	0.2631	0.64078	3.38957	1.08985	1.20028	1	1
231	0.23969	0.62118	1.36745	1.13619	0.98087	1	1
232	0.11645	0.48832	1.50087	1.0942	0.69137	1	1
233	0.27054	0.64676	1.42572	1.19985	0.93131	1	1
234	0.27206	0.64797	1.79391	1.04546	0.99756	1	1
235	0.18955	0.57443	1.20259	1.61805	0.93236	1	1
236	0.17986	0.56448	1.24984	1.75676	0.94302	1	1
237	0.22882	0.61164	1.1005	1.36997	0.9785	1	1
238	0.24919	0.62928	1.16342	1.21116	0.98184	1	1
239	0.23433	0.61651	70753264.84179	NA	NA	1	1
240	0.46866	0.77676	NA	NA	NA	1	1
241	0.13714	0.51568	1.71539	1.28434	0.83416	1	1
242	0.26908	0.6456	1.42102	1.40823	0.99916	1	1
243	0.23263	0.61502	1.04003	1.19111	0.97302	1	1
244	0.11282	0.4832	1.25233	1.30836	0.7953	1	1
245	0.23108	0.61365	1.07389	1.46841	0.97559	1	1
246	0.06756	0.40729	1.97927	1.0691	0.46286	1	1
247	0.10695	0.47468	1.80693	1.38534	0.78848	1	1
248	0.39781	0.73546	1.24757	1.24676	1.13609	1	1
249	0.11632	0.48815	1.37479	1.2827	0.71348	1	1
250	0.08743	0.44384	2.38772	1.45402	0.53725	1	1
251	0.15302	0.53487	1.88631	1.10949	0.86522	1	1
252	0.21316	0.59736	1.08255	1.28344	0.95945	1	1
253	0.15748	0.54002	1.36022	2.11965	0.75111	1	1
254	0.21977	0.60347	2.43242	1.21282	1.0176	1	1
255	0.13769	0.51638	1.47149	1.84264	0.91202	1	1
256	0.09998	0.46414	2.45678	2.63824	0.84423	1	1
257	0.17204	0.55617	1.49374	1.35642	0.95417	1	1
258	0.08214	0.4347	2.21154	1.72283	0.69302	1	1
259	0.19778	0.58263	1.47994	1.24239	0.96783	1	1
260	0.07577	0.42316	1.66104	1.59516	0.7637	1	1
261	0.17532	0.55969	1.10893	1.95887	0.928	1	1
262	0.24077	0.62211	1.76657	1.26339	0.99789	1	1
263	0.24333	0.62431	1.72154	1.23588	0.97466	1	1
264	0.09581	0.45758	1.16794	1.61806	0.76848	1	1
265	0.09177	0.45105	1.18992	1.48321	0.67906	1	1
266	0.1869	0.57175	1.84596	1.20778	0.87153	1	1
267	0.10807	0.47633	1.6869	1.34096	0.87848	1	1
268	0.10981	0.47887	1.3022	1.49532	0.8537	1	1
269	0.26759	0.64441	1.49712	1.18262	0.99914	1	1
270	0.2025	0.58723	2.54283	1.24416	0.98401	1	1
271	0.15545	0.53769	1.54879	1.23634	0.81222	1	1
272	0.21831	0.60213	1.0702	1.36026	0.96421	1	1
273	0.29844	0.66827	1.64228	1.14262	1.00961	1	1
274	0.15404	0.53606	3.9539	NA	NA	1	1
275	0.26981	0.64618	1.34933	1.16341	0.99391	1	1
276	0.10002	0.46419	1.03206	2.13561	0.75625	1	1
277	0.23847	0.62012	1.59451	1.05911	0.98969	1	1
278	0.25782	0.63646	2.57112	1.20253	0.99668	1	1
279	0.28798	0.66037	1.54764	1.22684	0.99722	1	1
280	0.17491	0.55925	1.67475	1.25151	0.94462	1	1
281	0.17613	0.56054	1.55628	1.35651	0.95459	1	1
282	0.15864	0.54134	1.29713	1.47389	0.93414	1	1
283	0.12932	0.50569	1.36017	1.75481	0.85335	1	1
284	0.13771	0.5164	1.23579	2.02206	0.92929	1	1
285	0.22889	0.6117	1.41784	1.29933	0.97508	1	1
286	0.14662	0.52731	2.22762	1.36302	0.72573	1	1
287	0.14092	0.52039	1.6546	1.41852	0.80533	1	1
288	0.20123	0.586	1.57023	1.2214	0.968	1	1
289	0.08699	0.44309	1.3035	2.16822	0.72222	1	1
290	0.15043	0.53184	1.30876	1.60453	0.88062	1	1
291	0.09433	0.45521	2.65632	1.12781	0.51155	1	1
292	0.10225	0.46761	1.18689	1.57809	0.68863	1	1
293	0.06619	0.40451	1.22441	2.20165	0.53421	1	1
294	0.15633	0.5387	1.77807	1.39487	0.94818	1	1
295	0.18786	0.57272	3.58728	1.43626	1.03545	1	1
296	0.34729	0.70291	1.8211	NA	NA	1	1
297	0.05016	0.36879	1.65972	1.75285	0.39908	1	1
298	0.21476	0.59885	1.40038	1.28453	0.91029	1	1
299	0.46866	0.77676	NA	NA	NA	1	1
300	0.08654	0.44232	1.61363	1.9467	0.78286	1	1
301	0.16156	0.54465	1.28884	1.75668	0.91499	1	1
302	0.24839	0.62861	1.59781	1.21212	0.98382	1	1
303	0.26861	0.64522	1.41104	1.1079	0.95103	1	1
304	0.18182	0.56651	1.46342	1.08086	0.82717	1	1
305	0.08571	0.44091	3.25702	1.72413	0.57474	1	1
306	0.10151	0.46648	1.66446	1.75968	0.81292	1	1
307	0.19849	0.58333	2.00776	1.30135	0.99701	1	1
308	0.25823	0.6368	1.17636	1.21896	0.85873	1	1
309	0.16581	0.54938	1.2123	1.56418	0.86224	1	1
310	0.13743	0.51605	1.55603	1.34601	0.89919	1	1
311	0.22996	0.61265	1.28224	1.43028	0.95111	1	1
312	0.27248	0.6483	1.66764	1.228	0.99536	1	1
313	0.10582	0.47299	1.21839	1.60389	0.84952	1	1
314	0.1968	0.58167	2.39663	1.21061	0.97545	1	1
315	0.28918	0.66128	1.15204	1.82781	1.09869	1	1
316	0.16888	0.55275	1.1169	1.43048	0.9408	1	1
317	0.20655	0.59112	2.15676	1.33881	0.9252	1	1
318	0.06793	0.40803	1.39146	1.81681	0.73623	1	1
319	0.12931	0.50569	1.32252	1.96213	0.78756	1	1
320	0.15584	0.53814	1.5062	1.35327	0.92684	1	1
321	0.04399	0.353	1.8042	1.14687	0.46067	1	1
322	0.12817	0.5042	1.56866	1.60098	0.90269	1	1
323	0.16605	0.54965	1.64392	1.37458	0.84817	1	1
324	0.19569	0.58057	1.25126	1.14783	0.95064	1	1
325	0.12188	0.49581	1.21113	1.47832	0.87239	1	1
326	0.16528	0.54879	1.77156	1.51768	0.83344	1	1
327	0.10614	0.47347	2.11236	2.27808	0.82351	1	1
328	0.18401	0.56879	1.64704	1.50557	0.94714	1	1
329	0.20053	0.58532	1.22027	1.04722	0.93859	1	1
330	0.12852	0.50466	1.67241	1.34252	0.78763	1	1
331	0.22675	0.60979	1.00058	1.10036	0.9783	1	1
332	0.14519	0.52559	1.81833	1.13026	0.87377	1	1
333	0.13893	0.51792	1.78353	1.41464	0.78649	1	1
334	0.14438	0.52461	2.0715	1.6936	0.95132	1	1
335	0.21396	0.5981	1.80513	1.38363	0.97598	1	1
336	0.1762	0.56062	1.77918	1.38208	0.92954	1	1
337	0.24647	0.62698	2.39231	1.15905	1.0391	1	1
338	0.14104	0.52053	2.21013	1.37604	0.80871	1	1
339	0.20161	0.58637	1.90221	1.35694	0.96704	1	1
340	0.23275	0.61513	1.98443	1.53826	1.01708	1	1
341	0.1317	0.50878	1.39177	1.32399	0.79056	1	1
342	0.11308	0.48357	1.77485	1.44798	0.74713	1	1
343	0.21423	0.59836	1.0968	1.1611	0.97417	1	1
344	0.19832	0.58316	1.05664	1.48256	0.96008	1	1
345	0.20445	0.58911	2.37279	1.20984	0.98068	1	1
346	0.14205	0.52177	1.63843	1.13649	0.88323	1	1
347	0.14115	0.52067	1.49211	1.75146	0.83706	1	1
348	0.14022	0.51953	1.84828	1.42711	0.90857	1	1
349	0.06816	0.40848	1.74547	1.27889	0.37744	1	1
350	0.20221	0.58695	1.32797	1.28623	0.89587	1	1
351	0.17977	0.56438	1.54643	1.87146	0.95639	1	1
352	0.07626	0.42406	1.5499	1.58543	0.54525	1	1
353	0.15186	0.53351	2.28931	1.97211	0.9219	1	1
354	0.10526	0.47216	2.29439	1.32551	0.70871	1	1
355	0.21393	0.59808	2.27067	1.18206	0.96113	1	1
356	0.06291	0.39771	2.1512	1.45415	0.60956	1	1
357	0.46866	0.77676	NA	NA	NA	1	1
358	0.19404	0.57893	1.32568	1.1424	0.80147	1	1
359	0.16763	0.55138	2.0059	1.25414	0.74578	1	1
360	0.20331	0.58801	1.76856	1.52209	0.97911	1	1
361	0.18938	0.57426	1.59333	1.59032	0.87838	1	1
362	0.0949	0.45613	1.44533	2.35149	0.65273	1	1
363	0.21612	0.60011	2.58153	1.26771	1.01374	1	1
364	0.10398	0.47023	1.34005	1.42742	0.83606	1	1
365	0.19847	0.58331	1.10783	2.20592	0.90292	1	1
366	0.21883	0.60261	1.52365	1.38541	0.92773	1	1
367	0.12022	0.49354	1.65567	1.14153	0.91127	1	1
368	0.14839	0.52942	1.07673	2.04773	0.84331	1	1
369	0.15334	0.53525	1.38629	1.54245	0.92746	1	1
370	0.14453	0.52479	2.0636	1.06509	0.74552	1	1
371	0.2116	0.59589	1.7975	1.59312	0.97882	1	1
372	0.18693	0.57177	2.26523	1.60896	0.87942	1	1
373	0.14987	0.53118	1.98772	1.44863	0.82263	1	1
374	0.11364	0.48437	1.72995	1.38751	0.8209	1	1
375	0.13847	0.51735	1.25924	2.77719	0.83046	1	1
376	0.10706	0.47484	1.70669	1.73048	0.82475	1	1
377	0.09047	0.44892	1.93751	1.39368	0.72898	1	1
378	0.12728	0.50302	2.0418	1.68773	0.86363	1	1
379	0.18861	0.57348	2.49735	1.07751	0.89262	1	1
380	0.25987	0.63815	1.17344	1.36962	0.98555	1	1
381	0.22289	0.60631	1.84292	1.35077	0.98628	1	1
382	0.09059	0.44912	1.47249	1.50022	0.82774	1	1
383	0.07715	0.4257	1.27631	2.14232	0.70667	1	1
384	0.14554	0.52601	1.58101	1.18257	0.83068	1	1
385	0.18296	0.56771	1.66575	1.46107	0.93267	1	1
386	0.14513	0.52552	3.39635	1.23312	0.91632	1	1
387	0.12045	0.49385	1.37984	1.24178	0.75657	1	1
388	0.2145	0.59861	2.06861	1.04706	0.9629	1	1
389	0.25568	0.6347	1.80752	1.30134	1.00029	1	1
390	0.22579	0.60893	1.29619	1.22188	0.97159	1	1
391	0.11655	0.48847	1.357	1.47354	0.52896	1	1
392	0.138	0.51677	1.13242	1.70453	0.90821	1	1
393	0.10925	0.47805	3.05172	1.42791	0.68262	1	1
394	0.14813	0.52911	1.52005	1.72465	0.75301	1	1
395	0.14541	0.52585	2.41062	2.06765	0.93192	1	1
396	0.22782	0.61075	1.16444	1.23084	0.98032	1	1
397	0.17934	0.56393	1.65732	1.4052	0.93656	1	1
398	0.17101	0.55506	1.63972	1.68766	0.93891	1	1
399	0.30808	0.67539	2.3026	NA	NA	1	1
400	0.08718	0.44342	1.19011	2.42013	0.50892	1	1
401	0.14884	0.52996	1.38166	1.4331	0.72701	1	1
402	0.09825	0.46143	1.19691	2.64846	0.83817	1	1
403	0.20264	0.58737	1.53828	1.84277	0.97866	1	1
404	0.09513	0.4565	1.39574	1.78738	0.86965	1	1
405	0.21048	0.59485	1.38488	1.28996	0.86214	1	1
406	0.18944	0.57433	1.3461	1.1722	0.96132	1	1
407	0.06691	0.40597	2.55406	1.12003	0.61304	1	1
408	0.19474	0.57964	1.98554	1.43752	0.97725	1	1
409	0.18761	0.57247	1.35912	1.34086	0.85164	1	1
410	0.09376	0.45429	1.66932	1.29373	0.75746	1	1
