# Supplementary material for: A Yap-dependent mechanoregulatory program sustains cell migration for embryo axis assembly
Source: Nat Commun. 2023 May 16;14:2804. doi: 10.1038/s41467-023-38482-w (PMC10188487; doi:10.1038/s41467-023-38482-w)
Supplement: Supplementary file 13 — Source Data [file 41467_2023_38482_MOESM13_ESM.zip › Source Data/Fig7_S6F-G/Fig7D_S6F-G/dmso7_l_shape.csv]

Value	Compactness	Sphericity	Elongatio	Flatness	Spareness	Channel	Frame
1	0.03455	0.3257	1.23319	4.2806	0.66128	1	1
2	0.23433	0.61651	NA	NA	NA	1	1
3	0.10556	0.4726	1.33227	2.48477	0.94203	1	1
4	0.24047	0.62185	1.39057	1.52225	0.98916	1	1
5	0.14258	0.52242	1.35399	1.34903	0.61597	1	1
6	0.26521	0.64249	1.52082	1.17736	0.99457	1	1
7	0.29759	0.66763	1.10059	1.3876	1.01915	1	1
8	0.45113	0.76695	NA	NA	NA	1	1
9	0.20909	0.59353	1.95272	1.22914	1.02844	1	1
10	0.26362	0.6412	1.53564	1.72889	1.19087	1	1
11	0.16899	0.55287	1.16675	2.8659	0.97424	1	1
12	0.24383	0.62474	1.59578	1.40518	0.99286	1	1
13	0.46866	0.77676	NA	NA	NA	1	1
14	0.24453	0.62533	1.61865	1.22292	1.04897	1	1
15	0.26733	0.6442	1.31901	1.66069	1.06692	1	1
16	0.18895	0.57383	1.39854	2.25811	0.96117	1	1
17	0.28984	0.66179	1.43861	1.55174	1.07517	1	1
18	0.28107	0.65504	1.2189	2.07633	1.1436	1	1
19	0.45113	0.76695	NA	NA	NA	1	1
20	0.03611	0.33051	1.79516	3.11632	0.69852	1	1
21	0.06035	0.39225	2.44432	1.65297	0.44925	1	1
22	0.24934	0.62941	1.33495	1.36281	0.989	1	1
23	0.46866	0.77676	NA	NA	NA	1	1
24	0.33025	0.69121	1.43375	1.15999	0.98321	1	1
25	0.09758	0.46039	1.24563	3.9309	0.95272	1	1
26	0.30193	0.67087	1.18187	1.61568	1.19087	1	1
27	0.17073	0.55475	1.7643	1.57839	0.9368	1	1
28	0.05217	0.37365	1.22845	3.01552	0.65003	1	1
29	0.23305	0.61539	1.15713	1.49357	0.9602	1	1
30	0.22118	0.60476	1.3899	1.96794	0.9769	1	1
31	0.12162	0.49545	1.03617	2.93701	0.95732	1	1
32	0.25097	0.63077	1.42791	1.48222	0.90843	1	1
33	0.34804	0.70341	2.44949	NA	NA	1	1
34	0.16725	0.55096	2.72217	1.51743	0.89709	1	1
35	0.41764	0.74748	1.73205	NA	NA	1	1
