# Supplementary material for: A Yap-dependent mechanoregulatory program sustains cell migration for embryo axis assembly
Source: Nat Commun. 2023 May 16;14:2804. doi: 10.1038/s41467-023-38482-w (PMC10188487; doi:10.1038/s41467-023-38482-w)
Supplement: Supplementary file 13 — Source Data [file 41467_2023_38482_MOESM13_ESM.zip › Source Data/Fig7_S6F-G/Fig7D_S6F-G/ro1_l_vs.csv]

Value	Volume.pix.	Volume.unit.	Surface.pix.	Surface.unit.	Channel	Frame
1	971	4.04747	806	20.21653	1	1
2	1673	6.97365	1352	35.11873	1	1
3	6632	27.64452	2908	70.32938	1	1
4	1245	5.1896	1326	35.40873	1	1
5	56	0.23343	124	3.03783	1	1
6	7944	33.11339	4522	114.98993	1	1
7	182	0.75864	258	6.62013	1	1
8	12852	53.57167	4560	121.55398	1	1
9	29862	124.47535	7440	196.64512	1	1
10	459	1.91327	470	12.72656	1	1
11	31	0.12922	76	1.97599	1	1
12	4025	16.77762	2270	56.71005	1	1
13	421	1.75488	476	12.28885	1	1
14	1978	8.245	1520	39.89051	1	1
15	67367	280.80942	18886	461.89725	1	1
16	78	0.32513	140	3.62947	1	1
17	1	0.00417	6	0.16125	1	1
18	119	0.49603	182	4.70119	1	1
19	400	1.66734	390	10.39588	1	1
20	14316	59.67414	4392	116.81072	1	1
21	50	0.20842	98	2.61478	1	1
22	925	3.85573	804	21.23711	1	1
23	127	0.52938	196	4.83026	1	1
24	1851	7.71562	1332	33.97275	1	1
25	2794	11.64638	2520	65.67266	1	1
26	38700	161.31525	13802	337.60278	1	1
27	51	0.21259	104	2.71899	1	1
28	176	0.73363	232	6.36822	1	1
29	89	0.37098	146	3.7622	1	1
30	1837	7.65726	1470	36.11285	1	1
31	22	0.0917	66	1.60265	1	1
32	2	0.00834	10	0.25925	1	1
33	151	0.62942	198	5.40691	1	1
34	240036	1000.55472	50022	1163.42196	1	1
35	114	0.47519	166	4.48035	1	1
36	665	2.77195	552	15.09197	1	1
37	526	2.19255	566	14.53651	1	1
38	9	0.03752	32	0.92657	1	1
39	20205	84.22157	6916	176.07834	1	1
40	266	1.10878	310	8.37894	1	1
41	164	0.68361	238	6.64356	1	1
42	2003	8.34921	1956	48.14755	1	1
43	41066	171.17757	12290	284.61697	1	1
44	41537	173.14087	11830	286.6674	1	1
45	34910	145.51719	11764	305.00168	1	1
46	17787	74.14249	7350	179.0811	1	1
47	1	0.00417	6	0.16125	1	1
48	27898	116.2887	7570	187.23745	1	1
49	243	1.01291	274	7.32586	1	1
50	64	0.26677	118	3.19032	1	1
51	1	0.00417	6	0.16125	1	1
52	4007	16.70259	3428	77.13609	1	1
53	48205	200.93544	11668	297.77254	1	1
54	128	0.53355	188	5.11914	1	1
55	34	0.14172	76	2.03303	1	1
56	45099	187.98854	12588	288.22397	1	1
57	31049	129.42318	10978	257.55167	1	1
58	30266	126.15936	11232	259.31062	1	1
59	421	1.75488	570	13.29396	1	1
60	269	1.12129	384	10.49132	1	1
61	430	1.79239	472	10.79327	1	1
62	53	0.22092	106	2.61112	1	1
63	105	0.43768	180	4.83759	1	1
64	14	0.05836	42	1.15729	1	1
65	63	0.26261	122	3.0031	1	1
66	164	0.68361	244	6.23437	1	1
67	99	0.41267	158	4.0847	1	1
68	70	0.29178	154	3.75853	1	1
69	25	0.10421	62	1.70431	1	1
70	4	0.01667	16	0.44902	1	1
71	16	0.06669	52	1.21689	1	1
72	1362	5.6773	938	26.53074	1	1
73	38	0.1584	86	2.0641	1	1
74	39	0.16257	98	2.27252	1	1
75	46	0.19174	102	2.39904	1	1
76	10	0.04168	38	0.91669	1	1
77	11	0.04585	38	0.88817	1	1
78	13586	56.63124	5228	136.06515	1	1
79	42	0.17507	84	2.25754	1	1
80	11	0.04585	38	0.88817	1	1
81	395948	1650.45093	69200	1614.19016	1	1
82	9	0.03752	30	0.69218	1	1
83	12194	50.82889	3982	104.32764	1	1
84	203	0.84618	334	8.79578	1	1
85	164	0.68361	228	6.15613	1	1
86	261	1.08794	294	7.9014	1	1
87	349	1.45476	388	10.50375	1	1
88	110	0.45852	184	4.85002	1	1
89	2663	11.10032	1620	44.47953	1	1
90	214	0.89203	260	6.88305	1	1
91	82	0.3418	172	4.44195	1	1
92	176	0.73363	248	6.81724	1	1
93	43700	182.15701	12448	305.72936	1	1
94	12129	50.55795	4724	127.91057	1	1
95	14104	58.79045	4330	114.82119	1	1
96	2123	8.84941	2206	58.13695	1	1
97	16	0.06669	50	1.46737	1	1
98	10969	45.72266	5160	130.54876	1	1
99	86	0.35848	144	3.78451	1	1
100	3292	13.72222	2350	62.14963	1	1
101	25025	104.31303	7396	182.19033	1	1
102	154	0.64193	220	5.84606	1	1
103	10	0.04168	30	0.80626	1	1
104	21514	89.67794	6278	151.36392	1	1
105	13	0.05419	38	1.03078	1	1
106	473	1.97163	538	13.85055	1	1
107	41	0.1709	82	2.19428	1	1
108	18220	75.94739	8316	193.46287	1	1
109	4014	16.73177	2602	65.29995	1	1
110	297	1.238	358	9.46931	1	1
111	51	0.21259	102	2.71278	1	1
112	5	0.02084	22	0.61028	1	1
113	8596	35.83116	4716	118.84422	1	1
114	25	0.10421	60	1.58401	1	1
115	4980	20.7584	2968	75.90648	1	1
116	22353	93.17519	9500	234.04924	1	1
117	32	0.13339	74	1.99829	1	1
118	23421	97.62699	7724	185.26304	1	1
119	362	1.50894	372	10.2829	1	1
120	3960	16.50668	1844	49.33974	1	1
121	44	0.18341	88	2.26997	1	1
122	40	0.16673	90	2.41879	1	1
123	49	0.20425	104	2.66195	1	1
124	167	0.69611	226	6.00731	1	1
125	40	0.16673	86	2.29228	1	1
126	213	0.88786	258	6.87683	1	1
127	566	2.35929	570	15.43312	1	1
128	131	0.54605	212	5.50746	1	1
129	424	1.76738	498	12.92764	1	1
130	16	0.06669	48	1.34707	1	1
131	601	2.50518	526	14.18405	1	1
132	3698	15.41457	1796	47.87859	1	1
133	7541	31.43355	3638	95.72897	1	1
134	927	3.86406	982	25.46952	1	1
135	35699	148.80602	8208	211.467	1	1
136	14950	62.31687	5370	132.37066	1	1
137	51	0.21259	106	2.8393	1	1
138	6209	25.8813	4182	105.20576	1	1
139	1512	6.30255	994	26.33395	1	1
140	45	0.18758	110	2.73764	1	1
141	254	1.05876	368	9.24368	1	1
142	221	0.92121	266	7.12987	1	1
143	2	0.00834	10	0.28777	1	1
144	22154	92.34569	6562	172.46849	1	1
145	398	1.659	392	10.288	1	1
146	5167	21.53788	2420	65.10525	1	1
147	3225	13.44294	1738	46.15818	1	1
148	27	0.11255	88	2.1844	1	1
149	183	0.76281	274	7.04064	1	1
150	140	0.58357	200	5.242	1	1
151	226	0.94205	282	7.43628	1	1
152	6518	27.16932	4546	112.06968	1	1
153	35805	149.24787	8970	235.96774	1	1
154	8	0.03335	28	0.77153	1	1
155	6	0.02501	22	0.58175	1	1
156	6	0.02501	24	0.64501	1	1
157	19	0.0792	54	1.42275	1	1
158	13106	54.63043	7764	180.53858	1	1
159	39163	163.2452	13952	335.61595	1	1
160	948	3.9516	694	18.92731	1	1
161	50	0.20842	106	2.81077	1	1
162	95	0.39599	144	3.92712	1	1
163	10542	43.94277	5350	135.50299	1	1
164	33	0.13756	72	1.87799	1	1
165	18141	75.61809	7656	182.99817	1	1
166	18811	78.41088	8542	209.39586	1	1
167	21351	88.9985	6362	168.48146	1	1
168	52	0.21675	110	2.96581	1	1
169	9	0.03752	32	0.89805	1	1
170	56	0.23343	120	3.13949	1	1
171	20	0.08337	52	1.38802	1	1
172	21	0.08754	56	1.42897	1	1
173	1	0.00417	6	0.16125	1	1
174	22	0.0917	66	1.94492	1	1
175	12175	50.74969	3922	102.77215	1	1
176	36261	151.14864	10378	261.16365	1	1
177	87	0.36265	144	3.72746	1	1
178	5	0.02084	22	0.58175	1	1
179	91	0.37932	158	4.05618	1	1
180	3790	15.79806	2350	58.07098	1	1
181	14792	61.65827	7114	180.20176	1	1
182	2764	11.52133	1562	41.64677	1	1
183	10	0.04168	30	0.83479	1	1
184	31	0.12922	72	1.93504	1	1
185	67	0.27928	124	3.32305	1	1
186	2590	10.79603	1822	44.90751	1	1
187	152	0.63359	230	6.04826	1	1
188	17	0.07086	48	1.2615	1	1
189	10818	45.09324	4924	130.92785	1	1
190	22462	93.62954	6262	164.46288	1	1
191	445	1.85492	450	11.58058	1	1
192	46	0.19174	122	3.11719	1	1
193	3231	13.46795	1662	44.09663	1	1
194	18287	76.22667	11646	270.18038	1	1
195	14344	59.79085	6652	161.596	1	1
196	371	1.54646	380	9.93697	1	1
197	35600	148.39336	11392	299.99536	1	1
198	19	0.0792	54	1.4798	1	1
199	7	0.02918	24	0.64501	1	1
200	4	0.01667	16	0.44902	1	1
201	2912	12.13824	2008	52.90117	1	1
202	229775	957.78325	74900	1760.53518	1	1
203	3368	14.03901	2916	75.88752	1	1
204	6	0.02501	22	0.61028	1	1
205	22312	93.00429	6790	176.62808	1	1
206	1	0.00417	6	0.16125	1	1
207	23	0.09587	58	1.54927	1	1
208	77	0.32096	130	3.65544	1	1
209	2542	10.59595	1410	38.15115	1	1
210	4596	19.15775	2244	61.47802	1	1
211	7	0.02918	26	0.70827	1	1
212	3	0.01251	14	0.35724	1	1
213	30507	127.16394	10878	252.42073	1	1
214	341	1.42141	424	11.41422	1	1
215	320	1.33387	354	9.20018	1	1
216	252	1.05042	388	10.01888	1	1
217	1053	4.38928	800	21.42434	1	1
218	4701	19.59543	2192	58.40719	1	1
219	593	2.47183	602	15.93186	1	1
220	109	0.45435	160	4.23353	1	1
221	789	3.28883	678	17.48001	1	1
222	21462	89.46119	9884	242.71515	1	1
223	17363	72.37511	6612	156.25217	1	1
224	26108	108.82735	9606	225.45118	1	1
225	14050	58.56536	6668	158.59385	1	1
226	26	0.10838	60	1.58401	1	1
227	15195	63.33812	4958	120.53737	1	1
228	83	0.34597	154	4.04375	1	1
229	25343	105.63856	6612	172.93759	1	1
230	32	0.13339	72	1.93504	1	1
231	18790	78.32335	6538	155.10954	1	1
232	3212	13.38875	1828	48.17767	1	1
233	611	2.54686	568	15.17021	1	1
234	6	0.02501	22	0.58175	1	1
235	251	1.04626	298	8.11348	1	1
236	317	1.32137	344	9.2832	1	1
237	297	1.238	334	8.90986	1	1
238	5948	24.79336	2972	73.52306	1	1
239	4	0.01667	18	0.48376	1	1
240	28239	117.71011	10044	235.39724	1	1
241	14299	59.60328	6078	148.77448	1	1
242	330	1.37556	382	9.8291	1	1
243	21	0.08754	56	1.54306	1	1
244	92	0.38349	166	4.45182	1	1
245	83	0.34597	134	3.5823	1	1
