# Supplementary material for: A Yap-dependent mechanoregulatory program sustains cell migration for embryo axis assembly
Source: Nat Commun. 2023 May 16;14:2804. doi: 10.1038/s41467-023-38482-w (PMC10188487; doi:10.1038/s41467-023-38482-w)
Supplement: Supplementary file 13 — Source Data [file 41467_2023_38482_MOESM13_ESM.zip › Source Data/Fig7_S6F-G/Fig7D_S6F-G/ro2_l_shape.csv]

Value	Compactness	Sphericity	Elongatio	Flatness	Spareness	Channel	Frame
1	0.2204	0.60405	1.36471	1.65639	0.95856	1	1
2	0.18931	0.57419	1.12521	1.56939	0.83203	1	1
3	0.02854	0.3056	1.36052	3.677	0.50894	1	1
4	0.07756	0.42646	1.46856	3.73449	0.86855	1	1
5	0.0419	0.34731	1.11171	1.86208	0.61987	1	1
6	0.17615	0.56057	1.28008	1.32883	0.82029	1	1
7	0.26577	0.64294	1.8211	1.26491	1.06764	1	1
8	0.20068	0.58546	1.34568	1.65031	0.95207	1	1
9	0.34729	0.70291	1.8211	NA	NA	1	1
10	0.10824	0.47657	1.49236	1.59999	0.703	1	1
11	0.30167	0.67068	1.77203	1.31507	1.03604	1	1
12	0.14987	0.53117	1.25191	1.74207	0.94214	1	1
13	0.11296	0.48341	2.88568	1.76724	0.78788	1	1
14	0.2212	0.60478	1.07311	1.80996	0.97983	1	1
15	0.22807	0.61098	1.85653	1.20515	0.97338	1	1
16	0.25823	0.6368	1.13611	1.49496	0.98344	1	1
17	0.03133	0.31525	1.44303	2.66776	0.54929	1	1
18	0.30091	0.67011	1.24556	1.37223	1.02336	1	1
19	0.25492	0.63406	1.84954	1.13006	0.99898	1	1
20	0.2924	0.66373	1.40918	1.19567	0.99414	1	1
21	0.13418	0.51195	1.17456	1.38877	0.71224	1	1
22	0.10334	0.46927	1.91732	1.34676	0.661	1	1
23	0.26611	0.64321	1.73315	1.10055	1.00327	1	1
24	0.26733	0.6442	1.18625	1.35629	1.06692	1	1
25	0.27859	0.65311	2.12996	1.05259	1.02751	1	1
26	0.15903	0.54179	1.80848	1.53654	0.84546	1	1
27	0.22144	0.605	1.39867	1.1704	0.94697	1	1
28	0.16863	0.55247	1.42357	3.41336	0.89801	1	1
29	0.10411	0.47043	1.18256	1.84306	0.90592	1	1
30	0.11215	0.48225	1.08288	2.16632	0.92781	1	1
31	0.52205	0.8052	1	NA	NA	1	1
32	0.35931	0.71092	1.79666	1.2816	1.33143	1	1
33	0.26089	0.63897	1.3515	1.13201	0.92516	1	1
34	0.33529	0.69471	1.91003	1.21984	1.08295	1	1
35	0.12167	0.49552	1.24613	2.16097	0.92342	1	1
36	0.29719	0.66734	1.58998	1.08593	1.04509	1	1
37	0.29881	0.66854	1.39305	1.235	1.01047	1	1
38	0.29056	0.66234	1.23999	1.25829	1.01015	1	1
39	0.25784	0.63648	1.50884	1.24726	0.99852	1	1
40	0.29413	0.66504	1.77541	1.59202	1.13012	1	1
41	0.25433	0.63357	1.41795	2.18148	1.0865	1	1
42	0.28399	0.65731	1.31826	1.40603	0.99601	1	1
43	0.46866	0.77676	NA	NA	NA	1	1
44	0.2372	0.61902	1.42891	1.39904	0.97	1	1
45	0.18532	0.57013	1.05878	2.00486	0.96738	1	1
46	0.46866	0.77676	NA	NA	NA	1	1
47	0.18796	0.57282	1.32074	1.84153	0.88607	1	1
48	0.10421	0.47059	1.69984	1.54635	0.62074	1	1
49	0.11533	0.48675	1.2095	1.50994	0.78196	1	1
50	0.108	0.47622	2.9916	1.3886	0.60967	1	1
51	0.13346	0.51103	1.07224	1.83217	0.94601	1	1
52	0.02853	0.30556	1.68096	2.28009	0.56242	1	1
53	0.22255	0.606	1.20436	1.3908	0.97411	1	1
54	0.21355	0.59772	1.30887	1.05845	0.92882	1	1
55	0.31244	0.67856	1.16478	1.35401	1.13545	1	1
56	0.07501	0.42173	1.70092	1.91636	0.36384	1	1
57	0.20816	0.59265	1.48964	1.18474	0.92846	1	1
58	0.26104	0.6391	1.74514	1.14075	1.04542	1	1
59	0.22194	0.60545	1.202	1.7822	0.96566	1	1
60	0.27735	0.65214	1.18113	1.27053	0.99557	1	1
61	0.21561	0.59964	1.07866	1.62078	0.96858	1	1
62	0.3378	0.69644	2.74678	1.08853	1.23281	1	1
63	0.26032	0.63851	1.3635	1.06618	0.90538	1	1
64	0.35882	0.7106	1.70424	1.23799	1.29472	1	1
65	0.26516	0.64245	2.43422	1.51301	1.13325	1	1
66	0.30014	0.66953	1.80925	1.61666	1.33455	1	1
67	0.15692	0.53938	1.19102	1.76212	0.74531	1	1
68	0.23387	0.61611	2.97385	NA	NA	1	1
69	0.32984	0.69093	NA	NA	NA	1	1
70	0.22451	0.60778	2.2291	1.32214	0.97414	1	1
71	0.33036	0.6913	1.50724	1.37247	1.16489	1	1
72	0.23728	0.61909	1.64372	1.56711	1.02383	1	1
73	0.15148	0.53307	1.07861	1.9272	0.96903	1	1
74	0.08155	0.43365	1.71103	1.38111	0.76648	1	1
75	0.30058	0.66986	2.14019	1.07609	1.04565	1	1
76	0.33831	0.6968	1.25463	1.12073	1.03376	1	1
77	0.20828	0.59276	1.09456	2.00115	0.9811	1	1
78	0.27871	0.6532	1.73573	1.64298	1.01193	1	1
79	0.18371	0.56848	1.8211	1	0.97872	1	1
80	0.27741	0.65219	1.45046	1.13948	1.01543	1	1
81	0.08641	0.4421	1.34026	1.92885	0.8562	1	1
82	0.26825	0.64493	1.0482	1.31475	0.90606	1	1
83	0.28918	0.66128	1.32163	1.47157	1.12865	1	1
84	0.12004	0.4933	4.3823	1.16086	0.70796	1	1
85	0.04184	0.34715	1.79705	1.51377	0.59358	1	1
86	0.24074	0.62208	1.68601	NA	NA	1	1
87	0.16683	0.5505	1.06013	2.12755	0.86234	1	1
