# Supplementary material for: A Yap-dependent mechanoregulatory program sustains cell migration for embryo axis assembly
Source: Nat Commun. 2023 May 16;14:2804. doi: 10.1038/s41467-023-38482-w (PMC10188487; doi:10.1038/s41467-023-38482-w)
Supplement: Supplementary file 13 — Source Data [file 41467_2023_38482_MOESM13_ESM.zip › Source Data/Fig7_S6F-G/Fig7D_S6F-G/dmso5_l_vs.csv]

Value	Volume.pix.	Volume.unit.	Surface.pix.	Surface.unit.	Channel	Frame
1	20161	84.03816	8758	201.39628	1	1
2	26036	108.52723	10548	236.87765	1	1
3	22643	94.38401	6948	159.83462	1	1
4	18571	77.41048	8526	197.59505	1	1
5	102	0.42517	176	4.45437	1	1
6	21021	87.62294	7120	163.96282	1	1
7	35989	150.01485	11870	259.92389	1	1
8	1958	8.16163	1452	37.9679	1	1
9	8	0.03335	28	0.74301	1	1
10	6	0.02501	22	0.58175	1	1
11	19597	81.68721	7942	179.80815	1	1
12	8781	36.60231	5272	126.21914	1	1
13	28	0.11671	72	1.96356	1	1
14	4420	18.42412	3298	78.87132	1	1
15	8	0.03335	28	0.74301	1	1
16	17368	72.39595	7394	168.8643	1	1
17	2733	11.39211	1822	43.88071	1	1
18	20294	84.59255	8020	183.81541	1	1
19	17347	72.30841	7348	167.15266	1	1
20	438	1.82574	464	11.76669	1	1
