# Supplementary material for: A Yap-dependent mechanoregulatory program sustains cell migration for embryo axis assembly
Source: Nat Commun. 2023 May 16;14:2804. doi: 10.1038/s41467-023-38482-w (PMC10188487; doi:10.1038/s41467-023-38482-w)
Supplement: Supplementary file 13 — Source Data [file 41467_2023_38482_MOESM13_ESM.zip › Source Data/Fig7_S6F-G/Fig7D_S6F-G/dmso4_l_vs.csv]

Value	Volume.pix.	Volume.unit.	Surface.pix.	Surface.unit.	Channel	Frame
1	6404	26.69413	3976	94.38331	1	1
2	51	0.21259	112	2.65828	1	1
3	40639	169.39769	12826	278.43881	1	1
4	1195	4.98118	1218	29.8251	1	1
5	253	1.05459	316	7.99827	1	1
6	55	0.22926	110	2.62355	1	1
7	96699	403.07554	49726	1103.17634	1	1
8	722	3.00955	812	19.35099	1	1
9	13732	57.23982	7074	163.0498	1	1
10	3231	13.46795	2730	65.69766	1	1
11	104	0.43351	156	4.10701	1	1
12	7179	29.9246	4724	109.62792	1	1
13	15464	64.45941	6612	150.3481	1	1
14	5746	23.95135	4472	109.10163	1	1
15	559	2.33011	788	18.27815	1	1
16	2670	11.1295	2360	57.30343	1	1
17	1	0.00417	6	0.16125	1	1
18	105	0.43768	168	4.37247	1	1
19	27	0.11255	72	1.7639	1	1
20	48	0.20008	94	2.48827	1	1
21	144	0.60024	208	5.38094	1	1
22	33	0.13756	82	2.02315	1	1
23	69	0.28762	130	3.31317	1	1
24	4	0.01667	16	0.44902	1	1
25	598	2.49267	634	16.28798	1	1
26	1	0.00417	6	0.16125	1	1
27	32799	136.7178	11706	267.7713	1	1
28	4	0.01667	20	0.57554	1	1
29	39	0.16257	82	2.13724	1	1
30	153	0.63776	224	5.45918	1	1
31	304	1.26718	392	9.46086	1	1
32	14	0.05836	48	1.14741	1	1
33	62	0.25844	130	3.22761	1	1
34	51	0.21259	102	2.68426	1	1
35	1	0.00417	6	0.16125	1	1
36	1882	7.84484	2628	53.5726	1	1
37	49	0.20425	96	2.523	1	1
38	141	0.58774	220	5.6464	1	1
39	35	0.14589	86	2.37784	1	1
40	46	0.19174	124	2.78113	1	1
41	271	1.12962	464	11.3959	1	1
42	26	0.10838	78	1.7255	1	1
43	6	0.02501	24	0.58797	1	1
44	15	0.06253	42	1.12877	1	1
45	9981	41.60433	5984	139.44091	1	1
