# Supplementary material for: A Yap-dependent mechanoregulatory program sustains cell migration for embryo axis assembly
Source: Nat Commun. 2023 May 16;14:2804. doi: 10.1038/s41467-023-38482-w (PMC10188487; doi:10.1038/s41467-023-38482-w)
Supplement: Supplementary file 13 — Source Data [file 41467_2023_38482_MOESM13_ESM.zip › Source Data/Fig7_S6F-G/Fig7B-C/dmsof_dmsol_rol_morph.csv]

Area	X	Y	XM	YM	Perim.	Major	Minor	Angle	Circ.	Feret	%Area	Slice	FeretX	FeretY	FeretAngle	MinFeret	AR	Round	Solidity	N_Filopodios	Condition	Sample2
516531.0	2116.57	1487.11	2116.57	1487.11	5082.51	942.5	697.79	79.84	0.25	1251.02	100.0	1	1932.0	2040.0	66.24	830.78	1.35	0.74	0.68	16.0	dmso lateral	dmso_lateral 1
548781.0	1289.95	1949.34	1289.95	1949.34	4915.64	861.21	811.33	137.38	0.29	1228.46	100.0	1	1280.0	2424.0	82.52	945.41	1.06	0.94	0.69	13.0	dmso lateral	dmso_lateral 1
459610.0	413.47	918.19	413.47	918.19	4836.88	818.52	714.94	71.39	0.25	1015.66	100.0	1	65.0	1336.0	56.2	790.47	1.14	0.87	0.73	19.0	dmso lateral	dmso_lateral 2
677695.0	2065.96	1317.9	2065.96	1317.9	7943.93	1530.54	563.77	87.66	0.13	1720.82	100.0	1	2153.0	528.0	95.1	801.76	2.71	0.37	0.63	31.0	dmso lateral	dmso_lateral 2
637791.0	1287.2	1678.76	1287.2	1678.76	5342.87	1260.21	644.39	73.54	0.28	1484.84	100.0	1	1147.0	2475.0	76.37	806.3	1.96	0.51	0.75	26.0	dmso lateral	dmso_lateral 2
348185.0	2117.75	836.19	2117.75	836.19	5988.55	936.17	473.55	158.3	0.12	1408.51	100.0	1	1476.0	759.0	164.31	916.15	1.98	0.51	0.41	10.0	dmso lateral	dmso_lateral 3
835590.0	706.43	1672.36	706.43	1672.36	4870.36	1257.9	845.78	94.08	0.44	1410.86	100.0	1	612.0	2363.0	74.42	938.52	1.49	0.67	0.79	14.0	dmso lateral	dmso_lateral 3
806345.0	837.91	1350.28	837.91	1350.28	8409.06	1298.17	790.86	131.76	0.14	1807.07	100.0	1	195.0	596.0	144.44	1121.88	1.64	0.61	0.63	35.0	dmso lateral	dmso_lateral 4
878802.0	2393.98	1708.71	2393.98	1708.71	7173.51	1291.18	866.59	63.37	0.21	1657.81	100.0	1	1507.0	1738.0	19.78	1214.57	1.49	0.67	0.66	22.0	dmso lateral	dmso_lateral 4
430314.0	2554.64	1400.89	2554.64	1400.89	3825.08	946.78	578.69	42.23	0.37	969.59	100.0	1	2103.0	1583.0	26.99	742.66	1.64	0.61	0.74	13.0	dmso lateral	dmso_lateral 5
824538.0	1580.82	1998.56	1580.82	1998.56	6073.2	1387.29	756.75	172.41	0.28	1470.4	100.0	1	819.0	1915.0	174.65	929.82	1.83	0.55	0.76	6.0	dmso lateral	dmso_lateral 5
841386.0	1590.78	1719.64	1590.78	1719.64	6482.23	1242.79	862.0	16.64	0.25	1510.71	100.0	1	1001.0	2241.0	26.24	1023.19	1.44	0.69	0.76	23.0	dmso lateral	dmso_lateral 6
924894.0	648.39	1236.95	648.39	1236.95	5507.02	1461.43	805.79	101.29	0.38	1558.63	100.0	1	580.0	444.0	105.9	932.2	1.81	0.55	0.79	16.0	dmso lateral	dmso_lateral 8
53622.0	2710.22	600.76	2710.22	600.76	1001.06	400.59	170.43	31.6	0.67	411.87	100.0	1	2540.0	709.0	35.81	182.02	2.35	0.43	0.98	1.0	dmso front	dmso_front 1
35290.0	928.89	796.45	928.89	796.45	776.6	309.25	145.3	90.28	0.74	304.38	100.0	1	921.0	647.0	95.47	142.79	2.13	0.47	0.99	0.0	dmso front	dmso_front 1
36351.0	120.19	871.1	120.19	871.1	737.55	252.08	183.61	149.26	0.84	261.01	100.0	1	15.0	785.0	147.04	187.33	1.37	0.73	0.99	0.0	dmso front	dmso_front 1
29253.0	1539.73	882.16	1539.73	882.16	645.07	211.7	175.94	33.76	0.88	213.35	100.0	1	1483.0	972.0	59.59	173.91	1.2	0.83	0.99	0.0	dmso front	dmso_front 1
46596.0	1748.65	1141.54	1748.65	1141.54	827.82	277.68	213.65	64.85	0.85	293.59	100.0	1	1699.0	1277.0	68.42	217.44	1.3	0.77	0.99	1.0	dmso front	dmso_front 1
26647.0	2330.54	1225.58	2330.54	1225.58	637.85	227.48	149.15	25.97	0.82	228.11	100.0	1	2221.0	1271.0	31.74	148.03	1.53	0.66	0.99	0.0	dmso front	dmso_front 1
38135.0	1308.75	1425.82	1308.75	1425.82	860.15	327.25	148.37	133.94	0.65	347.88	100.0	1	1174.0	1283.0	131.39	156.09	2.21	0.45	0.96	1.0	dmso front	dmso_front 1
23916.0	309.69	1689.62	309.69	1689.62	643.35	241.25	126.22	158.13	0.73	245.73	100.0	1	191.0	1670.0	168.74	134.16	1.91	0.52	0.96	0.0	dmso front	dmso_front 1
22050.0	647.13	1742.77	647.13	1742.77	755.09	295.84	94.9	145.9	0.49	320.74	100.0	1	509.0	1632.0	139.81	110.26	3.12	0.32	0.87	2.0	dmso front	dmso_front 1
53156.0	1017.13	1978.76	1017.13	1978.76	960.67	361.79	187.07	34.08	0.72	362.11	100.0	1	886.0	2112.0	35.45	191.99	1.93	0.52	0.97	0.0	dmso front	dmso_front 1
59185.0	1938.59	529.11	1938.59	529.11	1107.53	458.21	164.46	148.52	0.61	439.48	100.0	1	1747.0	401.0	141.1	172.04	2.79	0.36	0.94	1.0	dmso front	dmso_front 2
107948.0	2759.74	928.47	2759.74	928.47	1295.28	427.78	321.29	85.72	0.81	444.71	100.0	1	2712.0	705.0	102.6	333.12	1.33	0.75	0.97	1.0	dmso front	dmso_front 2
77547.0	498.95	1559.77	498.95	1559.77	1168.79	379.69	260.04	37.87	0.71	406.67	100.0	1	336.0	1666.0	21.64	270.56	1.46	0.68	0.93	1.0	dmso front	dmso_front 2
78784.0	1880.61	1716.27	1880.61	1716.27	1263.29	385.99	259.88	24.22	0.62	447.21	100.0	1	1692.0	1722.0	10.3	304.3	1.49	0.67	0.87	1.0	dmso front	dmso_front 2
50843.0	1396.75	1780.97	1396.75	1780.97	875.7	289.72	223.44	133.76	0.83	300.38	100.0	1	1304.0	1661.0	131.49	231.48	1.3	0.77	0.98	1.0	dmso front	dmso_front 2
48568.0	2535.29	1849.98	2535.29	1849.98	895.22	300.48	205.8	10.72	0.76	310.22	100.0	1	2368.0	1854.0	9.46	211.53	1.46	0.68	0.96	1.0	dmso front	dmso_front 2
58694.0	540.02	1947.44	540.02	1947.44	951.24	283.46	263.64	152.67	0.82	311.21	100.0	1	475.0	1808.0	99.43	272.79	1.08	0.93	0.98	2.0	dmso front	dmso_front 2
70365.0	2878.95	2179.14	2878.95	2179.14	1000.82	315.49	283.97	28.96	0.88	329.6	100.0	1	2722.0	2235.0	17.12	284.47	1.11	0.9	0.99	0.0	dmso front	dmso_front 2
138753.0	941.83	2610.55	941.83	2610.55	1805.25	462.24	382.19	25.83	0.54	543.8	100.0	1	718.0	2772.0	13.4	431.29	1.21	0.83	0.84	4.0	dmso front	dmso_front 2
51608.0	2314.15	194.4	2314.15	194.4	956.96	306.63	214.3	106.82	0.71	351.87	100.0	1	2228.0	30.0	100.48	225.43	1.43	0.7	0.97	2.0	dmso front	dmso_front 3
42362.0	1462.02	425.3	1462.02	425.3	874.93	341.3	158.03	63.15	0.7	347.99	100.0	1	1368.0	567.0	64.47	157.87	2.16	0.46	0.99	1.0	dmso front	dmso_front 3
52024.0	2767.19	480.42	2767.19	480.42	1016.22	308.44	214.76	87.84	0.63	368.29	100.0	1	2754.0	266.0	106.57	228.83	1.44	0.7	0.9	2.0	dmso front	dmso_front 3
53815.0	1671.93	1208.61	1671.93	1208.61	1054.27	291.15	235.34	153.47	0.61	361.93	100.0	1	1506.0	1215.0	158.61	271.4	1.24	0.81	0.94	2.0	dmso front	dmso_front 3
56018.0	824.0	1587.07	824.0	1587.07	965.92	284.15	251.01	10.47	0.75	304.38	100.0	1	744.0	1718.0	47.66	263.85	1.13	0.88	0.94	2.0	dmso front	dmso_front 3
47173.0	1745.7	1624.93	1745.7	1624.93	971.04	311.78	192.65	47.46	0.63	343.68	100.0	1	1659.0	1796.0	45.71	202.86	1.62	0.62	0.91	2.0	dmso front	dmso_front 3
37790.0	695.92	1899.06	695.92	1899.06	799.54	264.82	181.7	119.44	0.74	281.73	100.0	1	644.0	1781.0	111.01	203.43	1.46	0.69	0.93	0.0	dmso front	dmso_front 3
50225.0	1094.72	665.5	1094.72	665.5	845.01	270.92	236.04	150.65	0.88	277.46	100.0	1	993.0	568.0	130.18	234.05	1.15	0.87	0.99	0.0	dmso front	dmso_front 5
70394.0	1629.29	713.56	1629.29	713.56	1131.52	332.75	269.36	156.56	0.69	392.66	100.0	1	1458.0	584.0	131.08	296.74	1.24	0.81	0.94	0.0	dmso front	dmso_front 5
77197.0	381.09	792.49	381.09	792.49	1122.79	404.66	242.9	5.44	0.77	402.13	100.0	1	185.0	767.0	170.84	235.67	1.67	0.6	0.98	0.0	dmso front	dmso_front 5
57439.0	1885.91	1074.37	1885.91	1074.37	926.93	301.74	242.38	0.87	0.84	306.79	100.0	1	1763.0	1150.0	32.76	237.0	1.24	0.8	0.99	0.0	dmso front	dmso_front 5
76189.0	2276.73	1218.61	2276.73	1218.61	1075.45	358.35	270.71	119.68	0.83	392.78	100.0	1	2151.0	1076.0	128.59	272.75	1.32	0.76	0.99	0.0	dmso front	dmso_front 5
86212.0	1503.77	1297.4	1503.77	1297.4	1324.82	495.42	221.57	1.58	0.62	499.78	100.0	1	1260.0	1297.0	3.21	248.83	2.24	0.45	0.89	0.0	dmso front	dmso_front 5
42899.0	517.84	1316.94	517.84	1316.94	833.61	289.9	188.41	161.46	0.78	303.15	100.0	1	383.0	1227.0	150.56	183.05	1.54	0.65	0.98	1.0	dmso front	dmso_front 5
51999.0	1060.14	1415.54	1060.14	1415.54	892.85	303.57	218.1	133.45	0.82	319.39	100.0	1	954.0	1298.0	131.83	223.71	1.39	0.72	0.97	2.0	dmso front	dmso_front 5
57537.0	1195.71	1798.52	1195.71	1798.52	1070.47	337.94	216.78	144.08	0.63	395.77	100.0	1	986.0	1698.0	140.64	227.4	1.56	0.64	0.92	1.0	dmso front	dmso_front 5
48475.0	2617.72	2176.76	2617.72	2176.76	848.67	271.9	227.0	30.05	0.85	287.92	100.0	1	2489.0	2219.0	16.55	222.43	1.2	0.83	0.99	0.0	dmso front	dmso_front 5
61157.0	2539.74	1164.11	2539.74	1164.11	1198.55	414.37	187.92	77.71	0.53	471.59	100.0	1	2462.0	1348.0	74.76	226.08	2.21	0.45	0.86	2.0	dmso front	dmso_front 6
51660.0	1459.83	1209.92	1459.83	1209.92	1010.51	375.75	175.05	114.45	0.64	387.4	100.0	1	1422.0	1048.0	105.11	187.32	2.15	0.47	0.96	1.0	dmso front	dmso_front 6
58337.0	2028.23	1260.29	2028.23	1260.29	990.99	323.27	229.77	79.73	0.75	357.3	100.0	1	2029.0	1452.0	76.9	231.0	1.41	0.71	0.96	2.0	dmso front	dmso_front 6
38748.0	906.99	1473.54	906.99	1473.54	1110.71	458.34	107.64	97.95	0.39	493.3	100.0	1	889.0	1226.0	96.64	122.82	4.26	0.23	0.89	3.0	dmso front	dmso_front 6
65789.0	756.56	1768.22	756.56	1768.22	1088.67	367.66	227.84	92.74	0.7	409.98	100.0	1	748.0	1987.0	82.01	230.05	1.61	0.62	0.95	1.0	dmso front	dmso_front 6
34525.0	2583.17	1716.23	2583.17	1716.23	735.94	244.82	179.56	111.32	0.8	244.52	100.0	1	2554.0	1607.0	105.17	192.3	1.36	0.73	0.95	1.0	dmso front	dmso_front 6
63433.0	1764.07	1957.56	1764.07	1957.56	1018.33	363.52	222.17	122.27	0.77	368.56	100.0	1	1683.0	1778.0	120.67	219.68	1.64	0.61	0.99	1.0	dmso front	dmso_front 6
36315.0	489.45	2295.91	489.45	2295.91	737.37	239.66	192.93	116.05	0.84	249.78	100.0	1	419.0	2197.0	132.89	190.61	1.24	0.81	0.99	0.0	dmso front	dmso_front 6
45565.0	773.73	2489.15	773.73	2489.15	999.18	351.86	164.88	129.32	0.57	379.51	100.0	1	686.0	2295.0	128.26	191.53	2.13	0.47	0.87	3.0	dmso front	dmso_front 6
41403.0	1164.34	2587.07	1164.34	2587.07	862.48	305.63	172.48	55.29	0.7	331.89	100.0	1	1052.0	2697.0	50.75	187.4	1.77	0.56	0.96	2.0	dmso front	dmso_front 6
54382.0	669.46	533.95	669.46	533.95	981.26	370.15	187.06	57.18	0.71	382.45	100.0	1	530.0	685.0	59.34	190.36	1.98	0.51	0.99	0.0	dmso front	dmso_front 7
79657.0	1508.88	552.71	1508.88	552.71	1120.35	366.51	276.73	160.2	0.8	382.28	100.0	1	1327.0	511.0	155.92	298.91	1.32	0.76	0.97	2.0	dmso front	dmso_front 7
65667.0	2706.43	836.75	2706.43	836.75	1039.89	323.58	258.39	173.06	0.76	335.36	100.0	1	2522.0	845.0	11.18	271.29	1.25	0.8	0.94	1.0	dmso front	dmso_front 7
67570.0	1964.11	1075.58	1964.11	1075.58	1118.09	396.42	217.02	84.76	0.68	441.41	100.0	1	1898.0	1302.0	87.53	226.0	1.83	0.55	0.99	2.0	dmso front	dmso_front 7
101375.0	1501.58	1210.67	1501.58	1210.67	1242.86	415.04	311.0	32.26	0.82	432.82	100.0	1	1347.0	1374.0	53.74	311.08	1.33	0.75	0.98	0.0	dmso front	dmso_front 7
113682.0	573.13	1261.05	573.13	1261.05	1416.12	495.24	292.27	132.99	0.71	527.2	100.0	1	395.0	1097.0	126.83	312.99	1.69	0.59	0.95	1.0	dmso front	dmso_front 7
86007.0	427.06	1687.62	427.06	1687.62	1310.96	411.08	266.39	82.43	0.63	449.86	100.0	1	414.0	1897.0	74.26	291.33	1.54	0.65	0.87	1.0	dmso front	dmso_front 7
56715.0	2596.7	1771.4	2596.7	1771.4	1049.06	315.69	228.75	51.47	0.65	390.08	100.0	1	2445.0	1840.0	42.19	239.94	1.38	0.72	0.94	1.0	dmso front	dmso_front 7
74447.0	1594.62	1905.0	1594.62	1905.0	1375.04	513.62	184.55	90.43	0.49	576.19	100.0	1	1492.0	1601.0	101.31	202.48	2.78	0.36	0.88	1.0	dmso front	dmso_front 7
53945.0	1370.99	2142.35	1370.99	2142.35	912.99	299.82	229.09	106.18	0.81	324.24	100.0	1	1293.0	1976.0	112.29	237.0	1.31	0.76	0.99	1.0	dmso front	dmso_front 7
75411.0	2272.28	395.38	2272.28	395.38	1061.02	354.5	270.85	68.65	0.84	370.2	100.0	1	2214.0	576.0	65.93	279.51	1.31	0.76	0.99	0.0	dmso front	dmso_front 4
63934.0	1598.02	465.03	1598.02	465.03	960.08	301.06	270.39	42.28	0.87	315.91	100.0	1	1498.0	581.0	41.66	274.79	1.11	0.9	0.99	0.0	dmso front	dmso_front 4
61088.0	612.28	533.2	612.28	533.2	954.32	324.15	239.95	97.6	0.84	320.71	100.0	1	576.0	385.0	111.2	237.87	1.35	0.74	0.99	0.0	dmso front	dmso_front 4
53248.0	860.56	845.67	860.56	845.67	905.95	300.93	225.3	53.46	0.82	321.5	100.0	1	777.0	964.0	60.56	225.47	1.34	0.75	0.99	1.0	dmso front	dmso_front 4
41173.0	457.25	869.62	457.25	869.62	780.85	262.35	199.82	127.18	0.85	261.69	100.0	1	367.0	782.0	136.24	197.84	1.31	0.76	0.99	0.0	dmso front	dmso_front 4
83722.0	2391.54	992.35	2391.54	992.35	1121.06	390.28	273.13	101.06	0.84	390.89	100.0	1	2352.0	797.0	98.09	272.27	1.43	0.7	0.99	0.0	dmso front	dmso_front 4
42531.0	1824.78	971.62	1824.78	971.62	832.22	282.86	191.44	8.67	0.77	295.96	100.0	1	1697.0	973.0	6.6	203.43	1.48	0.68	0.97	0.0	dmso front	dmso_front 4
40498.0	402.1	1262.23	402.1	1262.23	791.49	267.9	192.47	17.48	0.81	262.94	100.0	1	276.0	1318.0	21.88	200.32	1.39	0.72	0.97	0.0	dmso front	dmso_front 4
64297.0	992.26	1754.35	992.26	1754.35	1073.11	392.45	208.6	85.14	0.7	389.61	100.0	1	923.0	1933.0	64.62	215.56	1.88	0.53	0.94	0.0	dmso front	dmso_front 4
49413.0	583.19	1894.63	583.19	1894.63	859.64	273.13	230.35	24.15	0.84	286.06	100.0	1	467.0	1964.0	30.69	234.0	1.19	0.84	0.98	1.0	dmso front	dmso_front 4
51827.0	2124.17	2026.39	2124.17	2026.39	858.57	264.48	249.5	44.8	0.88	272.25	100.0	1	2043.0	2130.0	54.27	249.02	1.06	0.94	0.99	0.0	dmso front	dmso_front 4
59607.0	1586.0	2180.61	1586.0	2180.61	940.83	310.97	244.05	124.65	0.85	319.77	100.0	1	1453.0	2083.0	133.23	244.03	1.27	0.78	0.99	0.0	dmso front	dmso_front 4
55709.0	2563.79	2191.66	2563.79	2191.66	897.75	274.72	258.19	13.03	0.87	289.15	100.0	1	2431.0	2133.0	149.44	251.23	1.06	0.94	0.99	0.0	dmso front	dmso_front 4
147473.0	866.97	686.08	866.97	686.08	2158.88	599.74	313.08	111.57	0.4	712.19	100.0	1	621.0	344.0	130.44	374.21	1.92	0.52	0.75	6.0	RO lateral	RO_lateral 1
82268.0	1289.06	873.02	1289.06	873.02	1127.48	360.43	290.62	70.24	0.81	383.42	100.0	1	1240.0	1069.0	73.17	307.2	1.24	0.81	0.97	0.0	RO lateral	RO_lateral 1
279704.0	574.79	1363.77	574.79	1363.77	2578.94	710.93	500.94	136.45	0.53	762.77	100.0	1	428.0	1012.0	112.83	598.13	1.42	0.7	0.84	5.0	RO lateral	RO_lateral 1
105561.0	2042.81	1699.38	2042.81	1699.38	1569.48	486.83	276.08	157.04	0.54	610.05	100.0	1	1726.0	1492.0	149.57	322.4	1.76	0.57	0.84	1.0	RO lateral	RO_lateral 1
180172.0	1080.37	798.95	1080.37	798.95	2117.49	551.12	416.25	119.14	0.5	625.77	100.0	1	816.0	602.0	131.18	461.61	1.32	0.76	0.84	6.0	RO lateral	RO_lateral 2
608423.0	2473.05	1430.64	2473.05	1430.64	5084.45	909.23	852.0	67.2	0.3	1147.05	100.0	1	2464.0	2045.0	87.55	952.18	1.07	0.94	0.74	19.0	RO lateral	RO_lateral 2
145177.0	1326.91	1515.09	1326.91	1515.09	2164.9	496.19	372.53	146.78	0.39	646.28	100.0	1	1094.0	1291.0	138.76	483.91	1.33	0.75	0.68	6.0	RO lateral	RO_lateral 2
389716.0	952.8	2166.29	952.8	2166.29	3120.32	857.04	578.97	2.71	0.5	898.65	100.0	1	546.0	2120.0	175.6	646.85	1.48	0.68	0.85	7.0	RO lateral	RO_lateral 2
188286.0	2748.21	2298.23	2748.21	2298.23	2131.53	519.29	461.66	65.33	0.52	635.8	100.0	1	2795.0	1938.0	97.05	506.49	1.12	0.89	0.81	5.0	RO lateral	RO_lateral 2
531302.0	2218.1	878.85	2218.1	878.85	3959.89	869.7	777.82	123.39	0.43	1167.44	100.0	1	2092.0	326.0	98.03	804.78	1.12	0.89	0.79	11.0	RO lateral	RO_lateral 3
506393.0	614.41	1875.67	614.41	1875.67	3996.53	907.94	710.14	19.1	0.4	1019.32	100.0	1	125.0	2081.0	16.76	858.21	1.28	0.78	0.8	11.0	RO lateral	RO_lateral 3
247052.0	1312.94	2034.62	1312.94	2034.62	2615.34	615.06	511.42	159.87	0.45	765.29	100.0	1	955.0	2157.0	10.69	584.99	1.2	0.83	0.79	8.0	RO lateral	RO_lateral 3
572470.0	1044.16	1221.67	1044.16	1221.67	4234.31	1124.71	648.07	81.02	0.4	1285.11	100.0	1	893.0	1865.0	83.97	759.62	1.74	0.58	0.8	13.0	RO lateral	RO_lateral 4
523510.0	608.83	2208.81	608.83	2208.81	3858.04	985.51	676.36	160.71	0.44	1144.62	100.0	1	17.0	2039.0	166.72	824.28	1.46	0.69	0.79	8.0	RO lateral	RO_lateral 4
417922.0	1017.11	820.5	1017.11	820.5	4055.03	816.68	651.56	141.95	0.32	1001.77	100.0	1	697.0	369.0	118.3	772.82	1.25	0.8	0.74	16.0	RO lateral	RO_lateral 5
389506.0	2227.44	872.24	2227.44	872.24	4285.25	857.97	578.03	65.31	0.27	962.92	100.0	1	2064.0	1297.0	62.74	639.65	1.48	0.67	0.75	17.0	RO lateral	RO_lateral 5
387758.0	564.61	1788.16	564.61	1788.16	4685.57	929.31	531.27	28.38	0.22	1121.69	100.0	1	71.0	2005.0	30.25	666.35	1.75	0.57	0.69	21.0	RO lateral	RO_lateral 5
355641.0	2519.16	2164.39	2519.16	2164.39	4312.87	756.12	598.87	65.77	0.24	936.61	100.0	1	2395.0	2587.0	74.84	741.27	1.26	0.79	0.65	15.0	RO lateral	RO_lateral 5
286040.0	1877.52	947.82	1877.52	947.82	2413.2	660.18	551.67	50.66	0.62	752.79	100.0	1	1824.0	1273.0	80.75	577.94	1.2	0.84	0.89	10.0	RO lateral	RO_lateral 6
366188.0	619.28	1032.08	619.28	1032.08	4655.24	875.78	532.37	107.41	0.21	1192.69	100.0	1	620.0	600.0	93.85	863.71	1.65	0.61	0.55	3.0	RO lateral	RO_lateral 6
368252.0	1820.61	2362.09	1820.61	2362.09	3623.24	807.28	580.81	9.48	0.35	1047.14	100.0	1	1333.0	2612.0	8.73	697.79	1.39	0.72	0.71	3.0	RO lateral	RO_lateral 6
647896.0	2137.43	838.05	2137.43	838.05	5102.27	1112.28	741.65	107.13	0.31	1288.12	100.0	1	1822.0	209.0	104.34	866.33	1.5	0.67	0.76	7.0	RO lateral	RO_lateral 7
616172.0	1131.3	1826.91	1131.3	1826.91	3930.02	967.27	811.08	40.55	0.5	1310.08	100.0	1	612.0	2043.0	30.91	873.57	1.19	0.84	0.83	7.0	RO lateral	RO_lateral 7
603098.0	2393.02	1917.31	2393.02	1917.31	3727.42	988.14	777.11	64.53	0.55	1054.15	100.0	1	2104.0	2303.0	54.11	852.13	1.27	0.79	0.9	7.0	RO lateral	RO_lateral 7
390147.0	2037.45	720.46	2037.45	720.46	3677.06	786.55	631.56	98.09	0.36	1026.12	100.0	1	1740.0	267.0	134.17	751.04	1.25	0.8	0.69	8.0	RO lateral	RO_lateral 8
316267.0	436.82	1030.23	436.82	1030.23	3148.34	716.79	561.79	20.78	0.4	823.56	100.0	1	33.0	1156.0	31.39	664.66	1.28	0.78	0.81	9.0	RO lateral	RO_lateral 8
296672.0	1069.63	1840.19	1069.63	1840.19	2753.6	786.08	480.53	131.8	0.49	933.16	100.0	1	910.0	1360.0	121.46	515.59	1.64	0.61	0.86	5.0	RO lateral	RO_lateral 8
