# Supplementary material for: A Yap-dependent mechanoregulatory program sustains cell migration for embryo axis assembly
Source: Nat Commun. 2023 May 16;14:2804. doi: 10.1038/s41467-023-38482-w (PMC10188487; doi:10.1038/s41467-023-38482-w)
Supplement: Supplementary file 13 — Source Data [file 41467_2023_38482_MOESM13_ESM.zip › Source Data/Fig5/Fig5D/Fig5D.csv]

names_3	mean_dist_2	zone_2
c1	17.72606	act
c1	15.95977	inact
c2	18.07574	act
c2	14.51312	inact
c3	14.76167	act
c3	11.96378	inact
c4	15.44202	act
c4	11.65256	inact
c5	14.73888	act
c5	11.74289	inact
