# Supplementary material for: A Yap-dependent mechanoregulatory program sustains cell migration for embryo axis assembly
Source: Nat Commun. 2023 May 16;14:2804. doi: 10.1038/s41467-023-38482-w (PMC10188487; doi:10.1038/s41467-023-38482-w)
Supplement: Supplementary file 13 — Source Data [file 41467_2023_38482_MOESM13_ESM.zip › Source Data/Fig5/Fig5C/C1_ActivatedVSinactivated.csv]

	Area	Mean	StdDev	Mode	Min	Max	X	Y	XM	YM	Perim.	Major	Minor	Angle	Feret	IntDen	Median	Skew	Kurt	RawIntDen	FeretX	FeretY	FeretAngle	MinFeret
1	0.067	254	0	254	254	254	153.988	217.037	153.988	217.037	0.815	0.293	0.293	0	0.259	17.099	254	NaN	NaN	1016	153.859	217.037	0	0.259
2	0.067	254	0	254	254	254	151.653	25.167	151.653	25.167	0.815	0.293	0.293	0	0.259	17.099	254	NaN	NaN	1016	151.524	25.167	0	0.259
3	0.067	254	0	254	254	254	162.810	16.865	162.810	16.865	0.815	0.293	0.293	0	0.259	17.099	254	NaN	NaN	1016	162.680	16.865	0	0.259
4	0.067	254	0	254	254	254	156.713	232.734	156.713	232.734	0.815	0.293	0.293	0	0.259	17.099	254	NaN	NaN	1016	156.583	232.734	0	0.259
5	0.067	254	0	254	254	254	151.653	25.167	151.653	25.167	0.815	0.293	0.293	0	0.259	17.099	254	NaN	NaN	1016	151.524	25.167	0	0.259
6	0.067	254	0	254	254	254	164.886	265.426	164.886	265.426	0.815	0.293	0.293	0	0.259	17.099	254	NaN	NaN	1016	164.756	265.426	0	0.259
7	0.067	254	0	254	254	254	162.421	253.880	162.421	253.880	0.815	0.293	0.293	0	0.259	17.099	254	NaN	NaN	1016	162.291	253.880	0	0.259
8	0.017	0	0	0	0	0	0.065	0.065	0.065	0.065	0.408	0.146	0.146	0	0.130	0.000	0	NaN	NaN	0	0.000	0.065	0	0.130
9	0.067	254	0	254	254	254	161.253	243.631	161.253	243.631	0.815	0.293	0.293	0	0.259	17.099	254	NaN	NaN	1016	161.123	243.631	0	0.259
10	0.067	254	0	254	254	254	161.253	243.631	161.253	243.631	0.815	0.293	0.293	0	0.259	17.099	254	NaN	NaN	1016	161.123	243.631	0	0.259
11	0.067	254	0	254	254	254	156.194	13.622	156.194	13.622	0.815	0.293	0.293	0	0.259	17.099	254	NaN	NaN	1016	156.064	13.622	0	0.259
12	0.067	254	0	254	254	254	151.264	244.928	151.264	244.928	0.815	0.293	0.293	0	0.259	17.099	254	NaN	NaN	1016	151.134	244.928	0	0.259
13	0.067	254	0	254	254	254	162.810	16.865	162.810	16.865	0.815	0.293	0.293	0	0.259	17.099	254	NaN	NaN	1016	162.680	16.865	0	0.259
14	0.067	254	0	254	254	254	161.383	20.886	161.383	20.886	0.815	0.293	0.293	0	0.259	17.099	254	NaN	NaN	1016	161.253	20.886	0	0.259
15	0.067	254	0	254	254	254	156.583	250.507	156.583	250.507	0.815	0.293	0.293	0	0.259	17.099	254	NaN	NaN	1016	156.453	250.507	0	0.259
16	0.067	254	0	254	254	254	166.183	71.351	166.183	71.351	0.815	0.293	0.293	0	0.259	17.099	254	NaN	NaN	1016	166.053	71.351	0	0.259
17	0.067	254	0	254	254	254	151.394	5.708	151.394	5.708	0.815	0.293	0.293	0	0.259	17.099	254	NaN	NaN	1016	151.264	5.708	0	0.259
18	0.067	254	0	254	254	254	170.075	99.762	170.075	99.762	0.815	0.293	0.293	0	0.259	17.099	254	NaN	NaN	1016	169.945	99.762	0	0.259
19	0.067	254	0	254	254	254	181.102	177.469	181.102	177.469	0.815	0.293	0.293	0	0.259	17.099	254	NaN	NaN	1016	180.972	177.469	0	0.259
20	0.067	254	0	254	254	254	167.091	157.621	167.091	157.621	0.815	0.293	0.293	0	0.259	17.099	254	NaN	NaN	1016	166.961	157.621	0	0.259
21	0.067	254	0	254	254	254	174.486	173.967	174.486	173.967	0.815	0.293	0.293	0	0.259	17.099	254	NaN	NaN	1016	174.356	173.967	0	0.259
22	0.067	254	0	254	254	254	166.183	71.351	166.183	71.351	0.815	0.293	0.293	0	0.259	17.099	254	NaN	NaN	1016	166.053	71.351	0	0.259
23	0.067	254	0	254	254	254	174.096	188.107	174.096	188.107	0.815	0.293	0.293	0	0.259	17.099	254	NaN	NaN	1016	173.967	188.107	0	0.259
24	0.067	254	0	254	254	254	178.637	16.346	178.637	16.346	0.815	0.293	0.293	0	0.259	17.099	254	NaN	NaN	1016	178.507	16.346	0	0.259
25	0.067	254	0	254	254	254	174.096	188.107	174.096	188.107	0.815	0.293	0.293	0	0.259	17.099	254	NaN	NaN	1016	173.967	188.107	0	0.259
26	0.067	254	0	254	254	254	172.929	204.453	172.929	204.453	0.815	0.293	0.293	0	0.259	17.099	254	NaN	NaN	1016	172.799	204.453	0	0.259
27	0.067	254	0	254	254	254	171.113	265.426	171.113	265.426	0.815	0.293	0.293	0	0.259	17.099	254	NaN	NaN	1016	170.983	265.426	0	0.259
28	0.067	254	0	254	254	254	172.410	265.426	172.410	265.426	0.815	0.293	0.293	0	0.259	17.099	254	NaN	NaN	1016	172.280	265.426	0	0.259
29	0.067	254	0	254	254	254	178.637	216.777	178.637	216.777	0.815	0.293	0.293	0	0.259	17.099	254	NaN	NaN	1016	178.507	216.777	0	0.259
30	0.067	254	0	254	254	254	174.615	230.139	174.615	230.139	0.815	0.293	0.293	0	0.259	17.099	254	NaN	NaN	1016	174.486	230.139	0	0.259
31	0.067	254	0	254	254	254	185.902	8.951	185.902	8.951	0.815	0.293	0.293	0	0.259	17.099	254	NaN	NaN	1016	185.772	8.951	0	0.259
32	0.067	254	0	254	254	254	181.231	248.042	181.231	248.042	0.815	0.293	0.293	0	0.259	17.099	254	NaN	NaN	1016	181.102	248.042	0	0.259
33	0.067	254	0	254	254	254	190.572	139.978	190.572	139.978	0.815	0.293	0.293	0	0.259	17.099	254	NaN	NaN	1016	190.442	139.978	0	0.259
34	0.067	254	0	254	254	254	170.075	231.696	170.075	231.696	0.815	0.293	0.293	0	0.259	17.099	254	NaN	NaN	1016	169.945	231.696	0	0.259
35	0.067	254	0	254	254	254	176.950	245.188	176.950	245.188	0.815	0.293	0.293	0	0.259	17.099	254	NaN	NaN	1016	176.821	245.188	0	0.259
36	0.067	254	0	254	254	254	182.788	45.535	182.788	45.535	0.815	0.293	0.293	0	0.259	17.099	254	NaN	NaN	1016	182.658	45.535	0	0.259
37	0.067	254	0	254	254	254	175.523	35.805	175.523	35.805	0.815	0.293	0.293	0	0.259	17.099	254	NaN	NaN	1016	175.394	35.805	0	0.259
38	0.017	0	0	0	0	0	0.065	0.065	0.065	0.065	0.408	0.146	0.146	0	0.130	0.000	0	NaN	NaN	0	0.000	0.065	0	0.130
39	0.067	254	0	254	254	254	166.442	212.366	166.442	212.366	0.815	0.293	0.293	0	0.259	17.099	254	NaN	NaN	1016	166.313	212.366	0	0.259
40	0.067	254	0	254	254	254	188.367	112.864	188.367	112.864	0.815	0.293	0.293	0	0.259	17.099	254	NaN	NaN	1016	188.237	112.864	0	0.259
41	0.067	254	0	254	254	254	192.518	169.686	192.518	169.686	0.815	0.293	0.293	0	0.259	17.099	254	NaN	NaN	1016	192.388	169.686	0	0.259
42	0.067	254	0	254	254	254	194.204	46.443	194.204	46.443	0.815	0.293	0.293	0	0.259	17.099	254	NaN	NaN	1016	194.075	46.443	0	0.259
43	0.067	254	0	254	254	254	187.069	66.810	187.069	66.810	0.815	0.293	0.293	0	0.259	17.099	254	NaN	NaN	1016	186.940	66.810	0	0.259
44	0.067	254	0	254	254	254	174.875	34.119	174.875	34.119	0.815	0.293	0.293	0	0.259	17.099	254	NaN	NaN	1016	174.745	34.119	0	0.259
45	0.067	254	0	254	254	254	190.572	139.978	190.572	139.978	0.815	0.293	0.293	0	0.259	17.099	254	NaN	NaN	1016	190.442	139.978	0	0.259
46	0.067	254	0	254	254	254	167.221	210.680	167.221	210.680	0.815	0.293	0.293	0	0.259	17.099	254	NaN	NaN	1016	167.091	210.680	0	0.259
47	0.067	254	0	254	254	254	187.329	83.416	187.329	83.416	0.815	0.293	0.293	0	0.259	17.099	254	NaN	NaN	1016	187.199	83.416	0	0.259
48	0.067	254	0	254	254	254	192.518	169.686	192.518	169.686	0.815	0.293	0.293	0	0.259	17.099	254	NaN	NaN	1016	192.388	169.686	0	0.259
49	0.067	254	0	254	254	254	197.188	155.026	197.188	155.026	0.815	0.293	0.293	0	0.259	17.099	254	NaN	NaN	1016	197.058	155.026	0	0.259
50	0.067	254	0	254	254	254	187.848	100.540	187.848	100.540	0.815	0.293	0.293	0	0.259	17.099	254	NaN	NaN	1016	187.718	100.540	0	0.259
51	0.067	254	0	254	254	254	195.112	164.756	195.112	164.756	0.815	0.293	0.293	0	0.259	17.099	254	NaN	NaN	1016	194.983	164.756	0	0.259
52	0.067	254	0	254	254	254	188.496	167.350	188.496	167.350	0.815	0.293	0.293	0	0.259	17.099	254	NaN	NaN	1016	188.367	167.350	0	0.259
53	0.067	254	0	254	254	254	185.902	189.145	185.902	189.145	0.815	0.293	0.293	0	0.259	17.099	254	NaN	NaN	1016	185.772	189.145	0	0.259
54	0.067	254	0	254	254	254	191.999	199.134	191.999	199.134	0.815	0.293	0.293	0	0.259	17.099	254	NaN	NaN	1016	191.869	199.134	0	0.259
55	0.067	254	0	254	254	254	184.215	170.853	184.215	170.853	0.815	0.293	0.293	0	0.259	17.099	254	NaN	NaN	1016	184.086	170.853	0	0.259
56	0.067	254	0	254	254	254	185.772	225.469	185.772	225.469	0.815	0.293	0.293	0	0.259	17.099	254	NaN	NaN	1016	185.642	225.469	0	0.259
57	0.067	254	0	254	254	254	197.577	14.140	197.577	14.140	0.815	0.293	0.293	0	0.259	17.099	254	NaN	NaN	1016	197.448	14.140	0	0.259
58	0.067	254	0	254	254	254	196.929	265.426	196.929	265.426	0.815	0.293	0.293	0	0.259	17.099	254	NaN	NaN	1016	196.799	265.426	0	0.259
59	0.067	254	0	254	254	254	195.242	246.745	195.242	246.745	0.815	0.293	0.293	0	0.259	17.099	254	NaN	NaN	1016	195.112	246.745	0	0.259
60	0.067	254	0	254	254	254	189.145	217.685	189.145	217.685	0.815	0.293	0.293	0	0.259	17.099	254	NaN	NaN	1016	189.015	217.685	0	0.259
61	0.067	254	0	254	254	254	191.221	240.388	191.221	240.388	0.815	0.293	0.293	0	0.259	17.099	254	NaN	NaN	1016	191.091	240.388	0	0.259
62	0.067	254	0	254	254	254	214.961	128.172	214.961	128.172	0.815	0.293	0.293	0	0.259	17.099	254	NaN	NaN	1016	214.831	128.172	0	0.259
63	0.067	254	0	254	254	254	182.918	2.984	182.918	2.984	0.815	0.293	0.293	0	0.259	17.099	254	NaN	NaN	1016	182.788	2.984	0	0.259
64	0.067	254	0	254	254	254	197.577	254.009	197.577	254.009	0.815	0.293	0.293	0	0.259	17.099	254	NaN	NaN	1016	197.448	254.009	0	0.259
65	0.067	254	0	254	254	254	203.675	159.048	203.675	159.048	0.815	0.293	0.293	0	0.259	17.099	254	NaN	NaN	1016	203.545	159.048	0	0.259
66	0.067	254	0	254	254	254	214.442	55.913	214.442	55.913	0.815	0.293	0.293	0	0.259	17.099	254	NaN	NaN	1016	214.312	55.913	0	0.259
67	0.067	254	0	254	254	254	203.285	72.778	203.285	72.778	0.815	0.293	0.293	0	0.259	17.099	254	NaN	NaN	1016	203.156	72.778	0	0.259
68	0.067	254	0	254	254	254	210.031	83.935	210.031	83.935	0.815	0.293	0.293	0	0.259	17.099	254	NaN	NaN	1016	209.902	83.935	0	0.259
69	0.067	254	0	254	254	254	199.134	103.394	199.134	103.394	0.815	0.293	0.293	0	0.259	17.099	254	NaN	NaN	1016	199.004	103.394	0	0.259
70	0.067	254	0	254	254	254	204.972	144.259	204.972	144.259	0.815	0.293	0.293	0	0.259	17.099	254	NaN	NaN	1016	204.842	144.259	0	0.259
71	0.067	254	0	254	254	254	206.918	125.448	206.918	125.448	0.815	0.293	0.293	0	0.259	17.099	254	NaN	NaN	1016	206.788	125.448	0	0.259
72	0.067	254	0	254	254	254	213.664	117.535	213.664	117.535	0.815	0.293	0.293	0	0.259	17.099	254	NaN	NaN	1016	213.534	117.535	0	0.259
73	0.067	254	0	254	254	254	207.956	29.319	207.956	29.319	0.815	0.293	0.293	0	0.259	17.099	254	NaN	NaN	1016	207.826	29.319	0	0.259
74	0.067	254	0	254	254	254	206.918	125.448	206.918	125.448	0.815	0.293	0.293	0	0.259	17.099	254	NaN	NaN	1016	206.788	125.448	0	0.259
75	0.017	0	0	0	0	0	0.065	0.065	0.065	0.065	0.408	0.146	0.146	0	0.130	0.000	0	NaN	NaN	0	0.000	0.065	0	0.130
76	0.067	254	0	254	254	254	200.302	192.518	200.302	192.518	0.815	0.293	0.293	0	0.259	17.099	254	NaN	NaN	1016	200.172	192.518	0	0.259
77	0.067	254	0	254	254	254	200.950	174.745	200.950	174.745	0.815	0.293	0.293	0	0.259	17.099	254	NaN	NaN	1016	200.821	174.745	0	0.259
78	0.067	254	0	254	254	254	213.275	179.286	213.275	179.286	0.815	0.293	0.293	0	0.259	17.099	254	NaN	NaN	1016	213.145	179.286	0	0.259
79	0.067	254	0	254	254	254	214.702	194.075	214.702	194.075	0.815	0.293	0.293	0	0.259	17.099	254	NaN	NaN	1016	214.572	194.075	0	0.259
80	0.067	254	0	254	254	254	206.010	220.150	206.010	220.150	0.815	0.293	0.293	0	0.259	17.099	254	NaN	NaN	1016	205.880	220.150	0	0.259
81	0.067	254	0	254	254	254	199.783	213.793	199.783	213.793	0.815	0.293	0.293	0	0.259	17.099	254	NaN	NaN	1016	199.653	213.793	0	0.259
82	0.067	254	0	254	254	254	199.783	213.793	199.783	213.793	0.815	0.293	0.293	0	0.259	17.099	254	NaN	NaN	1016	199.653	213.793	0	0.259
83	0.067	254	0	254	254	254	208.604	228.064	208.604	228.064	0.815	0.293	0.293	0	0.259	17.099	254	NaN	NaN	1016	208.475	228.064	0	0.259
84	0.067	254	0	254	254	254	206.139	249.469	206.139	249.469	0.815	0.293	0.293	0	0.259	17.099	254	NaN	NaN	1016	206.010	249.469	0	0.259
85	0.067	254	0	254	254	254	208.604	228.064	208.604	228.064	0.815	0.293	0.293	0	0.259	17.099	254	NaN	NaN	1016	208.475	228.064	0	0.259
86	0.067	254	0	254	254	254	213.534	228.583	213.534	228.583	0.815	0.293	0.293	0	0.259	17.099	254	NaN	NaN	1016	213.404	228.583	0	0.259
87	0.067	254	0	254	254	254	222.615	113.124	222.615	113.124	0.815	0.293	0.293	0	0.259	17.099	254	NaN	NaN	1016	222.485	113.124	0	0.259
88	0.067	254	0	254	254	254	210.161	263.480	210.161	263.480	0.815	0.293	0.293	0	0.259	17.099	254	NaN	NaN	1016	210.031	263.480	0	0.259
89	0.067	254	0	254	254	254	216.907	68.237	216.907	68.237	0.815	0.293	0.293	0	0.259	17.099	254	NaN	NaN	1016	216.777	68.237	0	0.259
90	0.067	254	0	254	254	254	219.372	82.897	219.372	82.897	0.815	0.293	0.293	0	0.259	17.099	254	NaN	NaN	1016	219.242	82.897	0	0.259
91	0.067	254	0	254	254	254	227.285	51.502	227.285	51.502	0.815	0.293	0.293	0	0.259	17.099	254	NaN	NaN	1016	227.156	51.502	0	0.259
92	0.067	254	0	254	254	254	217.166	141.924	217.166	141.924	0.815	0.293	0.293	0	0.259	17.099	254	NaN	NaN	1016	217.037	141.924	0	0.259
93	0.067	254	0	254	254	254	216.648	101.318	216.648	101.318	0.815	0.293	0.293	0	0.259	17.099	254	NaN	NaN	1016	216.518	101.318	0	0.259
94	0.067	254	0	254	254	254	228.972	124.670	228.972	124.670	0.815	0.293	0.293	0	0.259	17.099	254	NaN	NaN	1016	228.842	124.670	0	0.259
95	0.067	254	0	254	254	254	216.258	153.859	216.258	153.859	0.815	0.293	0.293	0	0.259	17.099	254	NaN	NaN	1016	216.129	153.859	0	0.259
96	0.067	254	0	254	254	254	230.139	17.384	230.139	17.384	0.815	0.293	0.293	0	0.259	17.099	254	NaN	NaN	1016	230.010	17.384	0	0.259
97	0.067	254	0	254	254	254	229.880	159.307	229.880	159.307	0.815	0.293	0.293	0	0.259	17.099	254	NaN	NaN	1016	229.750	159.307	0	0.259
98	0.067	254	0	254	254	254	218.593	200.950	218.593	200.950	0.815	0.293	0.293	0	0.259	17.099	254	NaN	NaN	1016	218.464	200.950	0	0.259
99	0.067	254	0	254	254	254	218.593	200.950	218.593	200.950	0.815	0.293	0.293	0	0.259	17.099	254	NaN	NaN	1016	218.464	200.950	0	0.259
100	0.067	254	0	254	254	254	229.231	188.367	229.231	188.367	0.815	0.293	0.293	0	0.259	17.099	254	NaN	NaN	1016	229.101	188.367	0	0.259
101	0.067	254	0	254	254	254	224.820	205.880	224.820	205.880	0.815	0.293	0.293	0	0.259	17.099	254	NaN	NaN	1016	224.691	205.880	0	0.259
102	0.067	254	0	254	254	254	218.723	220.539	218.723	220.539	0.815	0.293	0.293	0	0.259	17.099	254	NaN	NaN	1016	218.593	220.539	0	0.259
103	0.067	254	0	254	254	254	225.210	213.015	225.210	213.015	0.815	0.293	0.293	0	0.259	17.099	254	NaN	NaN	1016	225.080	213.015	0	0.259
104	0.067	254	0	254	254	254	220.539	249.599	220.539	249.599	0.815	0.293	0.293	0	0.259	17.099	254	NaN	NaN	1016	220.410	249.599	0	0.259
105	0.067	254	0	254	254	254	240.128	46.832	240.128	46.832	0.815	0.293	0.293	0	0.259	17.099	254	NaN	NaN	1016	239.999	46.832	0	0.259
106	0.067	254	0	254	254	254	241.945	1.686	241.945	1.686	0.815	0.293	0.293	0	0.259	17.099	254	NaN	NaN	1016	241.815	1.686	0	0.259
107	0.067	254	0	254	254	254	236.107	70.183	236.107	70.183	0.815	0.293	0.293	0	0.259	17.099	254	NaN	NaN	1016	235.977	70.183	0	0.259
108	0.067	254	0	254	254	254	240.128	83.027	240.128	83.027	0.815	0.293	0.293	0	0.259	17.099	254	NaN	NaN	1016	239.999	83.027	0	0.259
109	0.067	254	0	254	254	254	239.999	100.670	239.999	100.670	0.815	0.293	0.293	0	0.259	17.099	254	NaN	NaN	1016	239.869	100.670	0	0.259
110	0.067	254	0	254	254	254	233.383	91.978	233.383	91.978	0.815	0.293	0.293	0	0.259	17.099	254	NaN	NaN	1016	233.253	91.978	0	0.259
111	0.067	254	0	254	254	254	239.999	100.670	239.999	100.670	0.815	0.293	0.293	0	0.259	17.099	254	NaN	NaN	1016	239.869	100.670	0	0.259
112	0.067	254	0	254	254	254	233.123	113.513	233.123	113.513	0.815	0.293	0.293	0	0.259	17.099	254	NaN	NaN	1016	232.993	113.513	0	0.259
113	0.067	254	0	254	254	254	244.669	28.540	244.669	28.540	0.815	0.293	0.293	0	0.259	17.099	254	NaN	NaN	1016	244.539	28.540	0	0.259
114	0.067	254	0	254	254	254	248.042	80.043	248.042	80.043	0.815	0.293	0.293	0	0.259	17.099	254	NaN	NaN	1016	247.912	80.043	0	0.259
115	0.067	254	0	254	254	254	245.707	22.573	245.707	22.573	0.815	0.293	0.293	0	0.259	17.099	254	NaN	NaN	1016	245.577	22.573	0	0.259
116	0.067	254	0	254	254	254	243.372	128.172	243.372	128.172	0.815	0.293	0.293	0	0.259	17.099	254	NaN	NaN	1016	243.242	128.172	0	0.259
117	0.067	254	0	254	254	254	236.756	142.053	236.756	142.053	0.815	0.293	0.293	0	0.259	17.099	254	NaN	NaN	1016	236.626	142.053	0	0.259
118	0.067	254	0	254	254	254	246.745	18.422	246.745	18.422	0.815	0.293	0.293	0	0.259	17.099	254	NaN	NaN	1016	246.615	18.422	0	0.259
119	0.067	254	0	254	254	254	245.707	134.659	245.707	134.659	0.815	0.293	0.293	0	0.259	17.099	254	NaN	NaN	1016	245.577	134.659	0	0.259
120	0.067	254	0	254	254	254	239.610	13.232	239.610	13.232	0.815	0.293	0.293	0	0.259	17.099	254	NaN	NaN	1016	239.480	13.232	0	0.259
121	0.067	254	0	254	254	254	238.053	10.638	238.053	10.638	0.815	0.293	0.293	0	0.259	17.099	254	NaN	NaN	1016	237.923	10.638	0	0.259
122	0.067	254	0	254	254	254	235.977	8.043	235.977	8.043	0.815	0.293	0.293	0	0.259	17.099	254	NaN	NaN	1016	235.847	8.043	0	0.259
123	0.067	254	0	254	254	254	235.977	8.043	235.977	8.043	0.815	0.293	0.293	0	0.259	17.099	254	NaN	NaN	1016	235.847	8.043	0	0.259
124	0.067	254	0	254	254	254	235.718	179.156	235.718	179.156	0.815	0.293	0.293	0	0.259	17.099	254	NaN	NaN	1016	235.588	179.156	0	0.259
125	0.067	254	0	254	254	254	245.318	211.458	245.318	211.458	0.815	0.293	0.293	0	0.259	17.099	254	NaN	NaN	1016	245.188	211.458	0	0.259
126	0.067	254	0	254	254	254	236.237	225.080	236.237	225.080	0.815	0.293	0.293	0	0.259	17.099	254	NaN	NaN	1016	236.107	225.080	0	0.259
127	0.017	0	0	0	0	0	0.065	0.065	0.065	0.065	0.408	0.146	0.146	0	0.130	0.000	0	NaN	NaN	0	0.000	0.065	0	0.130
128	0.067	254	0	254	254	254	259.718	31.654	259.718	31.654	0.815	0.293	0.293	0	0.259	17.099	254	NaN	NaN	1016	259.588	31.654	0	0.259
129	0.067	254	0	254	254	254	265.426	34.119	265.426	34.119	0.815	0.293	0.293	0	0.259	17.099	254	NaN	NaN	1016	265.296	34.119	0	0.259
130	0.067	254	0	254	254	254	260.366	79.135	260.366	79.135	0.815	0.293	0.293	0	0.259	17.099	254	NaN	NaN	1016	260.236	79.135	0	0.259
131	0.067	254	0	254	254	254	260.366	79.135	260.366	79.135	0.815	0.293	0.293	0	0.259	17.099	254	NaN	NaN	1016	260.236	79.135	0	0.259
132	0.067	254	0	254	254	254	252.323	117.275	252.323	117.275	0.815	0.293	0.293	0	0.259	17.099	254	NaN	NaN	1016	252.193	117.275	0	0.259
133	0.067	254	0	254	254	254	265.426	58.638	265.426	58.638	0.815	0.293	0.293	0	0.259	17.099	254	NaN	NaN	1016	265.296	58.638	0	0.259
134	0.067	254	0	254	254	254	261.145	99.243	261.145	99.243	0.815	0.293	0.293	0	0.259	17.099	254	NaN	NaN	1016	261.015	99.243	0	0.259
135	0.067	254	0	254	254	254	265.426	98.335	265.426	98.335	0.815	0.293	0.293	0	0.259	17.099	254	NaN	NaN	1016	265.296	98.335	0	0.259
136	0.067	254	0	254	254	254	265.426	118.313	265.426	118.313	0.815	0.293	0.293	0	0.259	17.099	254	NaN	NaN	1016	265.296	118.313	0	0.259
137	0.067	254	0	254	254	254	251.285	152.172	251.285	152.172	0.815	0.293	0.293	0	0.259	17.099	254	NaN	NaN	1016	251.155	152.172	0	0.259
138	0.017	0	0	0	0	0	0.065	0.065	0.065	0.065	0.408	0.146	0.146	0	0.130	0.000	0	NaN	NaN	0	0.000	0.065	0	0.130
139	0.067	254	0	254	254	254	262.053	134.659	262.053	134.659	0.815	0.293	0.293	0	0.259	17.099	254	NaN	NaN	1016	261.923	134.659	0	0.259
140	0.067	254	0	254	254	254	249.080	175.004	249.080	175.004	0.815	0.293	0.293	0	0.259	17.099	254	NaN	NaN	1016	248.950	175.004	0	0.259
141	0.067	254	0	254	254	254	251.934	172.929	251.934	172.929	0.815	0.293	0.293	0	0.259	17.099	254	NaN	NaN	1016	251.804	172.929	0	0.259
142	0.067	254	0	254	254	254	258.550	153.469	258.550	153.469	0.815	0.293	0.293	0	0.259	17.099	254	NaN	NaN	1016	258.420	153.469	0	0.259
143	0.067	254	0	254	254	254	261.145	178.118	261.145	178.118	0.815	0.293	0.293	0	0.259	17.099	254	NaN	NaN	1016	261.015	178.118	0	0.259
144	0.067	254	0	254	254	254	250.247	200.691	250.247	200.691	0.815	0.293	0.293	0	0.259	17.099	254	NaN	NaN	1016	250.118	200.691	0	0.259
145	0.067	0	0	0	0	0	10.638	146.334	10.638	146.334	0.815	0.293	0.293	0	0.259	0.000	0	NaN	NaN	0	10.508	146.334	0	0.259
146	0.067	0	0	0	0	0	9.859	141.405	9.859	141.405	0.815	0.293	0.293	0	0.259	0.000	0	NaN	NaN	0	9.730	141.405	0	0.259
147	0.067	0	0	0	0	0	4.022	147.113	4.022	147.113	0.815	0.293	0.293	0	0.259	0.000	0	NaN	NaN	0	3.892	147.113	0	0.259
148	0.067	0	0	0	0	0	13.622	129.470	13.622	129.470	0.815	0.293	0.293	0	0.259	0.000	0	NaN	NaN	0	13.492	129.470	0	0.259
149	0.067	0	0	0	0	0	12.843	172.799	12.843	172.799	0.815	0.293	0.293	0	0.259	0.000	0	NaN	NaN	0	12.713	172.799	0	0.259
150	0.067	0	0	0	0	0	16.216	181.361	16.216	181.361	0.815	0.293	0.293	0	0.259	0.000	0	NaN	NaN	0	16.086	181.361	0	0.259
151	0.017	0	0	0	0	0	0.065	0.065	0.065	0.065	0.408	0.146	0.146	0	0.130	0.000	0	NaN	NaN	0	0.000	0.065	0	0.130
152	0.067	0	0	0	0	0	12.843	112.475	12.843	112.475	0.815	0.293	0.293	0	0.259	0.000	0	NaN	NaN	0	12.713	112.475	0	0.259
153	0.017	0	0	0	0	0	0.065	0.065	0.065	0.065	0.408	0.146	0.146	0	0.130	0.000	0	NaN	NaN	0	0.000	0.065	0	0.130
154	0.067	0	0	0	0	0	11.676	82.897	11.676	82.897	0.815	0.293	0.293	0	0.259	0.000	0	NaN	NaN	0	11.546	82.897	0	0.259
155	0.017	0	0	0	0	0	0.065	0.065	0.065	0.065	0.408	0.146	0.146	0	0.130	0.000	0	NaN	NaN	0	0.000	0.065	0	0.130
156	0.067	0	0	0	0	0	3.632	116.497	3.632	116.497	0.815	0.293	0.293	0	0.259	0.000	0	NaN	NaN	0	3.503	116.497	0	0.259
157	0.067	0	0	0	0	0	4.800	136.605	4.800	136.605	0.815	0.293	0.293	0	0.259	0.000	0	NaN	NaN	0	4.670	136.605	0	0.259
158	0.067	0	0	0	0	0	5.449	158.140	5.449	158.140	0.815	0.293	0.293	0	0.259	0.000	0	NaN	NaN	0	5.319	158.140	0	0.259
159	0.067	0	0	0	0	0	10.249	203.675	10.249	203.675	0.815	0.293	0.293	0	0.259	0.000	0	NaN	NaN	0	10.119	203.675	0	0.259
160	0.067	0	0	0	0	0	14.140	216.518	14.140	216.518	0.815	0.293	0.293	0	0.259	0.000	0	NaN	NaN	0	14.011	216.518	0	0.259
161	0.067	0	0	0	0	0	12.195	229.101	12.195	229.101	0.815	0.293	0.293	0	0.259	0.000	0	NaN	NaN	0	12.065	229.101	0	0.259
162	0.067	0	0	0	0	0	12.065	249.988	12.065	249.988	0.815	0.293	0.293	0	0.259	0.000	0	NaN	NaN	0	11.935	249.988	0	0.259
163	0.067	0	0	0	0	0	23.740	132.064	23.740	132.064	0.815	0.293	0.293	0	0.259	0.000	0	NaN	NaN	0	23.611	132.064	0	0.259
164	0.017	0	0	0	0	0	0.065	0.065	0.065	0.065	0.408	0.146	0.146	0	0.130	0.000	0	NaN	NaN	0	0.000	0.065	0	0.130
165	0.067	0	0	0	0	0	30.227	166.313	30.227	166.313	0.815	0.293	0.293	0	0.259	0.000	0	NaN	NaN	0	30.097	166.313	0	0.259
166	0.067	0	0	0	0	0	23.740	132.064	23.740	132.064	0.815	0.293	0.293	0	0.259	0.000	0	NaN	NaN	0	23.611	132.064	0	0.259
167	0.067	0	0	0	0	0	22.703	151.653	22.703	151.653	0.815	0.293	0.293	0	0.259	0.000	0	NaN	NaN	0	22.573	151.653	0	0.259
168	0.067	0	0	0	0	0	20.367	142.183	20.367	142.183	0.815	0.293	0.293	0	0.259	0.000	0	NaN	NaN	0	20.238	142.183	0	0.259
169	0.067	0	0	0	0	0	24.778	173.967	24.778	173.967	0.815	0.293	0.293	0	0.259	0.000	0	NaN	NaN	0	24.649	173.967	0	0.259
170	0.067	0	0	0	0	0	15.049	198.226	15.049	198.226	0.815	0.293	0.293	0	0.259	0.000	0	NaN	NaN	0	14.919	198.226	0	0.259
171	0.067	0	0	0	0	0	29.578	200.431	29.578	200.431	0.815	0.293	0.293	0	0.259	0.000	0	NaN	NaN	0	29.448	200.431	0	0.259
172	0.067	0	0	0	0	0	16.605	104.432	16.605	104.432	0.815	0.293	0.293	0	0.259	0.000	0	NaN	NaN	0	16.476	104.432	0	0.259
173	0.067	0	0	0	0	0	25.946	191.350	25.946	191.350	0.815	0.293	0.293	0	0.259	0.000	0	NaN	NaN	0	25.816	191.350	0	0.259
174	0.067	0	0	0	0	0	29.967	71.610	29.967	71.610	0.815	0.293	0.293	0	0.259	0.000	0	NaN	NaN	0	29.838	71.610	0	0.259
175	0.067	0	0	0	0	0	24.519	207.307	24.519	207.307	0.815	0.293	0.293	0	0.259	0.000	0	NaN	NaN	0	24.389	207.307	0	0.259
176	0.067	0	0	0	0	0	18.551	162.161	18.551	162.161	0.815	0.293	0.293	0	0.259	0.000	0	NaN	NaN	0	18.422	162.161	0	0.259
177	0.067	0	0	0	0	0	32.821	47.092	32.821	47.092	0.815	0.293	0.293	0	0.259	0.000	0	NaN	NaN	0	32.692	47.092	0	0.259
178	0.067	0	0	0	0	0	32.173	124.410	32.173	124.410	0.815	0.293	0.293	0	0.259	0.000	0	NaN	NaN	0	32.043	124.410	0	0.259
179	0.067	0	0	0	0	0	24.519	207.307	24.519	207.307	0.815	0.293	0.293	0	0.259	0.000	0	NaN	NaN	0	24.389	207.307	0	0.259
180	0.067	0	0	0	0	0	24.519	61.621	24.519	61.621	0.815	0.293	0.293	0	0.259	0.000	0	NaN	NaN	0	24.389	61.621	0	0.259
181	0.067	0	0	0	0	0	23.221	98.335	23.221	98.335	0.815	0.293	0.293	0	0.259	0.000	0	NaN	NaN	0	23.092	98.335	0	0.259
182	0.067	0	0	0	0	0	21.665	84.843	21.665	84.843	0.815	0.293	0.293	0	0.259	0.000	0	NaN	NaN	0	21.535	84.843	0	0.259
183	0.067	0	0	0	0	0	28.411	71.092	28.411	71.092	0.815	0.293	0.293	0	0.259	0.000	0	NaN	NaN	0	28.281	71.092	0	0.259
184	0.067	0	0	0	0	0	22.184	86.400	22.184	86.400	0.815	0.293	0.293	0	0.259	0.000	0	NaN	NaN	0	22.054	86.400	0	0.259
185	0.067	0	0	0	0	0	22.703	87.697	22.703	87.697	0.815	0.293	0.293	0	0.259	0.000	0	NaN	NaN	0	22.573	87.697	0	0.259
186	0.067	0	0	0	0	0	22.573	244.928	22.573	244.928	0.815	0.293	0.293	0	0.259	0.000	0	NaN	NaN	0	22.443	244.928	0	0.259
187	0.067	0	0	0	0	0	25.686	120.907	25.686	120.907	0.815	0.293	0.293	0	0.259	0.000	0	NaN	NaN	0	25.557	120.907	0	0.259
188	0.067	0	0	0	0	0	48.519	142.572	48.519	142.572	0.815	0.293	0.293	0	0.259	0.000	0	NaN	NaN	0	48.389	142.572	0	0.259
189	0.067	0	0	0	0	0	45.924	159.826	45.924	159.826	0.815	0.293	0.293	0	0.259	0.000	0	NaN	NaN	0	45.794	159.826	0	0.259
190	0.067	0	0	0	0	0	37.621	158.010	37.621	158.010	0.815	0.293	0.293	0	0.259	0.000	0	NaN	NaN	0	37.492	158.010	0	0.259
191	0.067	0	0	0	0	0	35.675	136.864	35.675	136.864	0.815	0.293	0.293	0	0.259	0.000	0	NaN	NaN	0	35.546	136.864	0	0.259
192	0.067	0	0	0	0	0	33.989	103.394	33.989	103.394	0.815	0.293	0.293	0	0.259	0.000	0	NaN	NaN	0	33.859	103.394	0	0.259
193	0.067	0	0	0	0	0	40.216	132.324	40.216	132.324	0.815	0.293	0.293	0	0.259	0.000	0	NaN	NaN	0	40.086	132.324	0	0.259
194	0.067	0	0	0	0	0	36.065	185.383	36.065	185.383	0.815	0.293	0.293	0	0.259	0.000	0	NaN	NaN	0	35.935	185.383	0	0.259
195	0.067	0	0	0	0	0	33.989	147.113	33.989	147.113	0.815	0.293	0.293	0	0.259	0.000	0	NaN	NaN	0	33.859	147.113	0	0.259
196	0.067	0	0	0	0	0	46.443	208.085	46.443	208.085	0.815	0.293	0.293	0	0.259	0.000	0	NaN	NaN	0	46.313	208.085	0	0.259
197	0.067	0	0	0	0	0	43.848	168.129	43.848	168.129	0.815	0.293	0.293	0	0.259	0.000	0	NaN	NaN	0	43.719	168.129	0	0.259
198	0.067	0	0	0	0	0	44.886	219.112	44.886	219.112	0.815	0.293	0.293	0	0.259	0.000	0	NaN	NaN	0	44.757	219.112	0	0.259
199	0.067	0	0	0	0	0	40.216	132.324	40.216	132.324	0.815	0.293	0.293	0	0.259	0.000	0	NaN	NaN	0	40.086	132.324	0	0.259
200	0.067	0	0	0	0	0	36.065	194.464	36.065	194.464	0.815	0.293	0.293	0	0.259	0.000	0	NaN	NaN	0	35.935	194.464	0	0.259
201	0.067	0	0	0	0	0	33.989	147.113	33.989	147.113	0.815	0.293	0.293	0	0.259	0.000	0	NaN	NaN	0	33.859	147.113	0	0.259
202	0.067	0	0	0	0	0	36.065	185.383	36.065	185.383	0.815	0.293	0.293	0	0.259	0.000	0	NaN	NaN	0	35.935	185.383	0	0.259
203	0.067	0	0	0	0	0	46.832	114.551	46.832	114.551	0.815	0.293	0.293	0	0.259	0.000	0	NaN	NaN	0	46.702	114.551	0	0.259
204	0.067	0	0	0	0	0	38.270	234.031	38.270	234.031	0.815	0.293	0.293	0	0.259	0.000	0	NaN	NaN	0	38.140	234.031	0	0.259
205	0.067	0	0	0	0	0	34.119	219.242	34.119	219.242	0.815	0.293	0.293	0	0.259	0.000	0	NaN	NaN	0	33.989	219.242	0	0.259
206	0.067	0	0	0	0	0	47.740	228.453	47.740	228.453	0.815	0.293	0.293	0	0.259	0.000	0	NaN	NaN	0	47.611	228.453	0	0.259
207	0.067	0	0	0	0	0	48.519	23.481	48.519	23.481	0.815	0.293	0.293	0	0.259	0.000	0	NaN	NaN	0	48.389	23.481	0	0.259
208	0.067	0	0	0	0	0	43.848	248.691	43.848	248.691	0.815	0.293	0.293	0	0.259	0.000	0	NaN	NaN	0	43.719	248.691	0	0.259
209	0.067	0	0	0	0	0	40.994	257.382	40.994	257.382	0.815	0.293	0.293	0	0.259	0.000	0	NaN	NaN	0	40.865	257.382	0	0.259
210	0.067	0	0	0	0	0	36.713	30.746	36.713	30.746	0.815	0.293	0.293	0	0.259	0.000	0	NaN	NaN	0	36.584	30.746	0	0.259
211	0.067	0	0	0	0	0	42.551	66.162	42.551	66.162	0.815	0.293	0.293	0	0.259	0.000	0	NaN	NaN	0	42.421	66.162	0	0.259
212	0.067	0	0	0	0	0	42.551	66.162	42.551	66.162	0.815	0.293	0.293	0	0.259	0.000	0	NaN	NaN	0	42.421	66.162	0	0.259
213	0.067	0	0	0	0	0	36.454	265.426	36.454	265.426	0.815	0.293	0.293	0	0.259	0.000	0	NaN	NaN	0	36.324	265.426	0	0.259
214	0.067	0	0	0	0	0	53.967	128.432	53.967	128.432	0.815	0.293	0.293	0	0.259	0.000	0	NaN	NaN	0	53.838	128.432	0	0.259
215	0.067	0	0	0	0	0	57.989	177.469	57.989	177.469	0.815	0.293	0.293	0	0.259	0.000	0	NaN	NaN	0	57.859	177.469	0	0.259
216	0.067	0	0	0	0	0	54.486	167.091	54.486	167.091	0.815	0.293	0.293	0	0.259	0.000	0	NaN	NaN	0	54.356	167.091	0	0.259
217	0.067	0	0	0	0	0	63.697	190.313	63.697	190.313	0.815	0.293	0.293	0	0.259	0.000	0	NaN	NaN	0	63.567	190.313	0	0.259
218	0.067	0	0	0	0	0	46.184	92.497	46.184	92.497	0.815	0.293	0.293	0	0.259	0.000	0	NaN	NaN	0	46.054	92.497	0	0.259
219	0.067	0	0	0	0	0	55.524	104.432	55.524	104.432	0.815	0.293	0.293	0	0.259	0.000	0	NaN	NaN	0	55.394	104.432	0	0.259
220	0.067	0	0	0	0	0	53.448	156.453	53.448	156.453	0.815	0.293	0.293	0	0.259	0.000	0	NaN	NaN	0	53.319	156.453	0	0.259
221	0.067	0	0	0	0	0	55.654	212.885	55.654	212.885	0.815	0.293	0.293	0	0.259	0.000	0	NaN	NaN	0	55.524	212.885	0	0.259
222	0.067	0	0	0	0	0	57.600	198.485	57.600	198.485	0.815	0.293	0.293	0	0.259	0.000	0	NaN	NaN	0	57.470	198.485	0	0.259
223	0.067	0	0	0	0	0	49.816	176.042	49.816	176.042	0.815	0.293	0.293	0	0.259	0.000	0	NaN	NaN	0	49.686	176.042	0	0.259
224	0.067	0	0	0	0	0	54.616	86.400	54.616	86.400	0.815	0.293	0.293	0	0.259	0.000	0	NaN	NaN	0	54.486	86.400	0	0.259
225	0.067	0	0	0	0	0	63.697	190.313	63.697	190.313	0.815	0.293	0.293	0	0.259	0.000	0	NaN	NaN	0	63.567	190.313	0	0.259
226	0.067	0	0	0	0	0	54.746	64.086	54.746	64.086	0.815	0.293	0.293	0	0.259	0.000	0	NaN	NaN	0	54.616	64.086	0	0.259
227	0.067	0	0	0	0	0	65.643	212.885	65.643	212.885	0.815	0.293	0.293	0	0.259	0.000	0	NaN	NaN	0	65.513	212.885	0	0.259
228	0.067	0	0	0	0	0	65.643	212.885	65.643	212.885	0.815	0.293	0.293	0	0.259	0.000	0	NaN	NaN	0	65.513	212.885	0	0.259
229	0.067	0	0	0	0	0	54.875	265.426	54.875	265.426	0.815	0.293	0.293	0	0.259	0.000	0	NaN	NaN	0	54.746	265.426	0	0.259
230	0.067	0	0	0	0	0	56.692	236.885	56.692	236.885	0.815	0.293	0.293	0	0.259	0.000	0	NaN	NaN	0	56.562	236.885	0	0.259
231	0.067	0	0	0	0	0	52.021	31.394	52.021	31.394	0.815	0.293	0.293	0	0.259	0.000	0	NaN	NaN	0	51.892	31.394	0	0.259
232	0.067	0	0	0	0	0	58.248	43.848	58.248	43.848	0.815	0.293	0.293	0	0.259	0.000	0	NaN	NaN	0	58.119	43.848	0	0.259
233	0.067	0	0	0	0	0	59.416	238.572	59.416	238.572	0.815	0.293	0.293	0	0.259	0.000	0	NaN	NaN	0	59.286	238.572	0	0.259
234	0.067	0	0	0	0	0	56.692	227.415	56.692	227.415	0.815	0.293	0.293	0	0.259	0.000	0	NaN	NaN	0	56.562	227.415	0	0.259
235	0.067	0	0	0	0	0	55.265	249.858	55.265	249.858	0.815	0.293	0.293	0	0.259	0.000	0	NaN	NaN	0	55.135	249.858	0	0.259
236	0.067	0	0	0	0	0	74.335	139.718	74.335	139.718	0.815	0.293	0.293	0	0.259	0.000	0	NaN	NaN	0	74.205	139.718	0	0.259
237	0.067	0	0	0	0	0	71.092	153.599	71.092	153.599	0.815	0.293	0.293	0	0.259	0.000	0	NaN	NaN	0	70.962	153.599	0	0.259
238	0.067	0	0	0	0	0	70.313	169.167	70.313	169.167	0.815	0.293	0.293	0	0.259	0.000	0	NaN	NaN	0	70.183	169.167	0	0.259
239	0.067	0	0	0	0	0	80.432	103.135	80.432	103.135	0.815	0.293	0.293	0	0.259	0.000	0	NaN	NaN	0	80.302	103.135	0	0.259
240	0.067	0	0	0	0	0	79.654	191.091	79.654	191.091	0.815	0.293	0.293	0	0.259	0.000	0	NaN	NaN	0	79.524	191.091	0	0.259
241	0.067	0	0	0	0	0	70.183	125.707	70.183	125.707	0.815	0.293	0.293	0	0.259	0.000	0	NaN	NaN	0	70.054	125.707	0	0.259
242	0.067	0	0	0	0	0	71.092	138.551	71.092	138.551	0.815	0.293	0.293	0	0.259	0.000	0	NaN	NaN	0	70.962	138.551	0	0.259
243	0.067	0	0	0	0	0	78.227	212.885	78.227	212.885	0.815	0.293	0.293	0	0.259	0.000	0	NaN	NaN	0	78.097	212.885	0	0.259
244	0.067	0	0	0	0	0	71.351	79.524	71.351	79.524	0.815	0.293	0.293	0	0.259	0.000	0	NaN	NaN	0	71.221	79.524	0	0.259
245	0.067	0	0	0	0	0	78.875	86.529	78.875	86.529	0.815	0.293	0.293	0	0.259	0.000	0	NaN	NaN	0	78.746	86.529	0	0.259
246	0.067	0	0	0	0	0	76.021	61.232	76.021	61.232	0.815	0.293	0.293	0	0.259	0.000	0	NaN	NaN	0	75.891	61.232	0	0.259
247	0.067	0	0	0	0	0	68.108	47.481	68.108	47.481	0.815	0.293	0.293	0	0.259	0.000	0	NaN	NaN	0	67.978	47.481	0	0.259
248	0.067	0	0	0	0	0	73.037	139.070	73.037	139.070	0.815	0.293	0.293	0	0.259	0.000	0	NaN	NaN	0	72.908	139.070	0	0.259
249	0.067	0	0	0	0	0	81.989	239.350	81.989	239.350	0.815	0.293	0.293	0	0.259	0.000	0	NaN	NaN	0	81.859	239.350	0	0.259
250	0.067	0	0	0	0	0	72.519	240.907	72.519	240.907	0.815	0.293	0.293	0	0.259	0.000	0	NaN	NaN	0	72.389	240.907	0	0.259
251	0.067	0	0	0	0	0	71.740	255.566	71.740	255.566	0.815	0.293	0.293	0	0.259	0.000	0	NaN	NaN	0	71.610	255.566	0	0.259
252	0.067	0	0	0	0	0	79.394	249.209	79.394	249.209	0.815	0.293	0.293	0	0.259	0.000	0	NaN	NaN	0	79.264	249.209	0	0.259
253	0.067	0	0	0	0	0	68.237	227.804	68.237	227.804	0.815	0.293	0.293	0	0.259	0.000	0	NaN	NaN	0	68.108	227.804	0	0.259
254	0.067	0	0	0	0	0	77.578	85.751	77.578	85.751	0.815	0.293	0.293	0	0.259	0.000	0	NaN	NaN	0	77.448	85.751	0	0.259
255	0.067	0	0	0	0	0	81.600	265.426	81.600	265.426	0.815	0.293	0.293	0	0.259	0.000	0	NaN	NaN	0	81.470	265.426	0	0.259
256	0.067	0	0	0	0	0	72.519	240.907	72.519	240.907	0.815	0.293	0.293	0	0.259	0.000	0	NaN	NaN	0	72.389	240.907	0	0.259
257	0.067	0	0	0	0	0	68.108	7.395	68.108	7.395	0.815	0.293	0.293	0	0.259	0.000	0	NaN	NaN	0	67.978	7.395	0	0.259
258	0.067	0	0	0	0	0	97.686	160.475	97.686	160.475	0.815	0.293	0.293	0	0.259	0.000	0	NaN	NaN	0	97.556	160.475	0	0.259
259	0.067	0	0	0	0	0	83.935	144.259	83.935	144.259	0.815	0.293	0.293	0	0.259	0.000	0	NaN	NaN	0	83.805	144.259	0	0.259
260	0.067	0	0	0	0	0	97.427	118.832	97.427	118.832	0.815	0.293	0.293	0	0.259	0.000	0	NaN	NaN	0	97.297	118.832	0	0.259
261	0.067	0	0	0	0	0	90.940	191.480	90.940	191.480	0.815	0.293	0.293	0	0.259	0.000	0	NaN	NaN	0	90.810	191.480	0	0.259
262	0.067	0	0	0	0	0	84.454	160.605	84.454	160.605	0.815	0.293	0.293	0	0.259	0.000	0	NaN	NaN	0	84.324	160.605	0	0.259
263	0.067	0	0	0	0	0	81.210	262.053	81.210	262.053	0.815	0.293	0.293	0	0.259	0.000	0	NaN	NaN	0	81.081	262.053	0	0.259
264	0.067	0	0	0	0	0	84.454	160.605	84.454	160.605	0.815	0.293	0.293	0	0.259	0.000	0	NaN	NaN	0	84.324	160.605	0	0.259
265	0.067	0	0	0	0	0	90.551	185.383	90.551	185.383	0.815	0.293	0.293	0	0.259	0.000	0	NaN	NaN	0	90.421	185.383	0	0.259
266	0.067	0	0	0	0	0	86.010	114.810	86.010	114.810	0.815	0.293	0.293	0	0.259	0.000	0	NaN	NaN	0	85.881	114.810	0	0.259
267	0.067	0	0	0	0	0	89.254	207.437	89.254	207.437	0.815	0.293	0.293	0	0.259	0.000	0	NaN	NaN	0	89.124	207.437	0	0.259
268	0.067	0	0	0	0	0	96.518	77.578	96.518	77.578	0.815	0.293	0.293	0	0.259	0.000	0	NaN	NaN	0	96.389	77.578	0	0.259
269	0.067	254	0	254	254	254	91.718	45.924	91.718	45.924	0.815	0.293	0.293	0	0.259	17.099	254	NaN	NaN	1016	91.589	45.924	0	0.259
270	0.067	254	0	254	254	254	92.237	47.870	92.237	47.870	0.815	0.293	0.293	0	0.259	17.099	254	NaN	NaN	1016	92.108	47.870	0	0.259
271	0.067	0	0	0	0	0	91.718	242.983	91.718	242.983	0.815	0.293	0.293	0	0.259	0.000	0	NaN	NaN	0	91.589	242.983	0	0.259
272	0.067	0	0	0	0	0	83.805	24.130	83.805	24.130	0.815	0.293	0.293	0	0.259	0.000	0	NaN	NaN	0	83.675	24.130	0	0.259
273	0.067	254	0	254	254	254	93.535	37.881	93.535	37.881	0.815	0.293	0.293	0	0.259	17.099	254	NaN	NaN	1016	93.405	37.881	0	0.259
274	0.067	0	0	0	0	0	84.064	248.042	84.064	248.042	0.815	0.293	0.293	0	0.259	0.000	0	NaN	NaN	0	83.935	248.042	0	0.259
275	0.067	0	0	0	0	0	87.697	92.886	87.697	92.886	0.815	0.293	0.293	0	0.259	0.000	0	NaN	NaN	0	87.567	92.886	0	0.259
276	0.067	0	0	0	0	0	91.718	256.345	91.718	256.345	0.815	0.293	0.293	0	0.259	0.000	0	NaN	NaN	0	91.589	256.345	0	0.259
277	0.067	0	0	0	0	0	89.254	92.237	89.254	92.237	0.815	0.293	0.293	0	0.259	0.000	0	NaN	NaN	0	89.124	92.237	0	0.259
278	0.067	0	0	0	0	0	88.086	4.541	88.086	4.541	0.815	0.293	0.293	0	0.259	0.000	0	NaN	NaN	0	87.956	4.541	0	0.259
279	0.067	0	0	0	0	0	105.081	112.086	105.081	112.086	0.815	0.293	0.293	0	0.259	0.000	0	NaN	NaN	0	104.951	112.086	0	0.259
280	0.067	0	0	0	0	0	103.654	152.302	103.654	152.302	0.815	0.293	0.293	0	0.259	0.000	0	NaN	NaN	0	103.524	152.302	0	0.259
281	0.067	0	0	0	0	0	111.567	125.059	111.567	125.059	0.815	0.293	0.293	0	0.259	0.000	0	NaN	NaN	0	111.437	125.059	0	0.259
282	0.067	0	0	0	0	0	100.151	139.978	100.151	139.978	0.815	0.293	0.293	0	0.259	0.000	0	NaN	NaN	0	100.021	139.978	0	0.259
283	0.067	0	0	0	0	0	111.437	169.556	111.437	169.556	0.815	0.293	0.293	0	0.259	0.000	0	NaN	NaN	0	111.308	169.556	0	0.259
284	0.067	0	0	0	0	0	113.643	158.659	113.643	158.659	0.815	0.293	0.293	0	0.259	0.000	0	NaN	NaN	0	113.513	158.659	0	0.259
285	0.067	0	0	0	0	0	84.324	94.054	84.324	94.054	0.815	0.293	0.293	0	0.259	0.000	0	NaN	NaN	0	84.194	94.054	0	0.259
286	0.067	0	0	0	0	0	108.843	143.740	108.843	143.740	0.815	0.293	0.293	0	0.259	0.000	0	NaN	NaN	0	108.713	143.740	0	0.259
287	0.067	0	0	0	0	0	91.718	256.345	91.718	256.345	0.815	0.293	0.293	0	0.259	0.000	0	NaN	NaN	0	91.589	256.345	0	0.259
288	0.067	0	0	0	0	0	111.567	125.059	111.567	125.059	0.815	0.293	0.293	0	0.259	0.000	0	NaN	NaN	0	111.437	125.059	0	0.259
289	0.067	254	0	254	254	254	92.108	36.713	92.108	36.713	0.815	0.293	0.293	0	0.259	17.099	254	NaN	NaN	1016	91.978	36.713	0	0.259
290	0.067	254	0	254	254	254	89.254	35.935	89.254	35.935	0.815	0.293	0.293	0	0.259	17.099	254	NaN	NaN	1016	89.124	35.935	0	0.259
291	0.067	0	0	0	0	0	111.567	193.556	111.567	193.556	0.815	0.293	0.293	0	0.259	0.000	0	NaN	NaN	0	111.437	193.556	0	0.259
292	0.067	254	0	254	254	254	115.070	65.124	115.070	65.124	0.815	0.293	0.293	0	0.259	17.099	254	NaN	NaN	1016	114.940	65.124	0	0.259
293	0.067	0	0	0	0	0	100.021	229.750	100.021	229.750	0.815	0.293	0.293	0	0.259	0.000	0	NaN	NaN	0	99.891	229.750	0	0.259
294	0.067	254	0	254	254	254	103.394	64.735	103.394	64.735	0.815	0.293	0.293	0	0.259	17.099	254	NaN	NaN	1016	103.264	64.735	0	0.259
295	0.067	254	0	254	254	254	115.848	72.908	115.848	72.908	0.815	0.293	0.293	0	0.259	17.099	254	NaN	NaN	1016	115.718	72.908	0	0.259
296	0.067	254	0	254	254	254	114.421	53.967	114.421	53.967	0.815	0.293	0.293	0	0.259	17.099	254	NaN	NaN	1016	114.291	53.967	0	0.259
297	0.067	0	0	0	0	0	111.308	244.928	111.308	244.928	0.815	0.293	0.293	0	0.259	0.000	0	NaN	NaN	0	111.178	244.928	0	0.259
298	0.067	254	0	254	254	254	115.199	20.367	115.199	20.367	0.815	0.293	0.293	0	0.259	17.099	254	NaN	NaN	1016	115.070	20.367	0	0.259
299	0.067	0	0	0	0	0	102.616	217.945	102.616	217.945	0.815	0.293	0.293	0	0.259	0.000	0	NaN	NaN	0	102.486	217.945	0	0.259
300	0.067	254	0	254	254	254	100.021	8.692	100.021	8.692	0.815	0.293	0.293	0	0.259	17.099	254	NaN	NaN	1016	99.891	8.692	0	0.259
301	0.067	0	0	0	0	0	106.637	265.426	106.637	265.426	0.815	0.293	0.293	0	0.259	0.000	0	NaN	NaN	0	106.508	265.426	0	0.259
302	0.067	0	0	0	0	0	115.070	265.426	115.070	265.426	0.815	0.293	0.293	0	0.259	0.000	0	NaN	NaN	0	114.940	265.426	0	0.259
303	0.067	254	0	254	254	254	110.140	21.794	110.140	21.794	0.815	0.293	0.293	0	0.259	17.099	254	NaN	NaN	1016	110.010	21.794	0	0.259
304	0.067	254	0	254	254	254	120.518	93.275	120.518	93.275	0.815	0.293	0.293	0	0.259	17.099	254	NaN	NaN	1016	120.389	93.275	0	0.259
305	0.067	254	0	254	254	254	121.297	173.707	121.297	173.707	0.815	0.293	0.293	0	0.259	17.099	254	NaN	NaN	1016	121.167	173.707	0	0.259
306	0.067	254	0	254	254	254	129.080	111.697	129.080	111.697	0.815	0.293	0.293	0	0.259	17.099	254	NaN	NaN	1016	128.951	111.697	0	0.259
307	0.067	0	0	0	0	0	123.113	116.626	123.113	116.626	0.815	0.293	0.293	0	0.259	0.000	0	NaN	NaN	0	122.983	116.626	0	0.259
308	0.067	254	0	254	254	254	122.983	43.978	122.983	43.978	0.815	0.293	0.293	0	0.259	17.099	254	NaN	NaN	1016	122.853	43.978	0	0.259
309	0.067	254	0	254	254	254	129.080	111.697	129.080	111.697	0.815	0.293	0.293	0	0.259	17.099	254	NaN	NaN	1016	128.951	111.697	0	0.259
310	0.067	254	0	254	254	254	117.145	207.437	117.145	207.437	0.815	0.293	0.293	0	0.259	17.099	254	NaN	NaN	1016	117.016	207.437	0	0.259
311	0.067	254	0	254	254	254	130.637	27.762	130.637	27.762	0.815	0.293	0.293	0	0.259	17.099	254	NaN	NaN	1016	130.507	27.762	0	0.259
312	0.067	0	0	0	0	0	116.237	256.474	116.237	256.474	0.815	0.293	0.293	0	0.259	0.000	0	NaN	NaN	0	116.107	256.474	0	0.259
313	0.067	0	0	0	0	0	126.486	265.426	126.486	265.426	0.815	0.293	0.293	0	0.259	0.000	0	NaN	NaN	0	126.356	265.426	0	0.259
314	0.067	0	0	0	0	0	120.129	226.896	120.129	226.896	0.815	0.293	0.293	0	0.259	0.000	0	NaN	NaN	0	119.999	226.896	0	0.259
315	0.067	0	0	0	0	0	127.134	235.458	127.134	235.458	0.815	0.293	0.293	0	0.259	0.000	0	NaN	NaN	0	127.005	235.458	0	0.259
316	0.017	0	0	0	0	0	0.065	0.065	0.065	0.065	0.408	0.146	0.146	0	0.130	0.000	0	NaN	NaN	0	0.000	0.065	0	0.130
317	0.067	0	0	0	0	0	119.351	107.545	119.351	107.545	0.815	0.293	0.293	0	0.259	0.000	0	NaN	NaN	0	119.221	107.545	0	0.259
318	0.067	0	0	0	0	0	127.524	256.215	127.524	256.215	0.815	0.293	0.293	0	0.259	0.000	0	NaN	NaN	0	127.394	256.215	0	0.259
319	0.067	0	0	0	0	0	119.999	224.691	119.999	224.691	0.815	0.293	0.293	0	0.259	0.000	0	NaN	NaN	0	119.870	224.691	0	0.259
320	0.017	0	0	0	0	0	0.065	0.065	0.065	0.065	0.408	0.146	0.146	0	0.130	0.000	0	NaN	NaN	0	0.000	0.065	0	0.130
321	0.067	0	0	0	0	0	128.432	241.426	128.432	241.426	0.815	0.293	0.293	0	0.259	0.000	0	NaN	NaN	0	128.302	241.426	0	0.259
322	0.067	254	0	254	254	254	148.669	137.902	148.669	137.902	0.815	0.293	0.293	0	0.259	17.099	254	NaN	NaN	1016	148.540	137.902	0	0.259
323	0.067	0	0	0	0	0	126.226	242.074	126.226	242.074	0.815	0.293	0.293	0	0.259	0.000	0	NaN	NaN	0	126.097	242.074	0	0.259
324	0.067	254	0	254	254	254	139.329	149.059	139.329	149.059	0.815	0.293	0.293	0	0.259	17.099	254	NaN	NaN	1016	139.199	149.059	0	0.259
325	0.067	254	0	254	254	254	138.810	189.015	138.810	189.015	0.815	0.293	0.293	0	0.259	17.099	254	NaN	NaN	1016	138.680	189.015	0	0.259
326	0.067	254	0	254	254	254	146.075	123.243	146.075	123.243	0.815	0.293	0.293	0	0.259	17.099	254	NaN	NaN	1016	145.945	123.243	0	0.259
327	0.067	254	0	254	254	254	147.372	161.253	147.372	161.253	0.815	0.293	0.293	0	0.259	17.099	254	NaN	NaN	1016	147.242	161.253	0	0.259
328	0.067	254	0	254	254	254	133.491	164.367	133.491	164.367	0.815	0.293	0.293	0	0.259	17.099	254	NaN	NaN	1016	133.361	164.367	0	0.259
329	0.067	254	0	254	254	254	142.832	109.881	142.832	109.881	0.815	0.293	0.293	0	0.259	17.099	254	NaN	NaN	1016	142.702	109.881	0	0.259
330	0.067	254	0	254	254	254	135.567	175.394	135.567	175.394	0.815	0.293	0.293	0	0.259	17.099	254	NaN	NaN	1016	135.437	175.394	0	0.259
331	0.067	254	0	254	254	254	142.961	70.054	142.961	70.054	0.815	0.293	0.293	0	0.259	17.099	254	NaN	NaN	1016	142.832	70.054	0	0.259
332	0.067	254	0	254	254	254	148.799	200.561	148.799	200.561	0.815	0.293	0.293	0	0.259	17.099	254	NaN	NaN	1016	148.669	200.561	0	0.259
333	0.067	254	0	254	254	254	134.399	183.696	134.399	183.696	0.815	0.293	0.293	0	0.259	17.099	254	NaN	NaN	1016	134.270	183.696	0	0.259
334	0.067	0	0	0	0	0	140.886	242.464	140.886	242.464	0.815	0.293	0.293	0	0.259	0.000	0	NaN	NaN	0	140.756	242.464	0	0.259
335	0.067	254	0	254	254	254	139.459	23.092	139.459	23.092	0.815	0.293	0.293	0	0.259	17.099	254	NaN	NaN	1016	139.329	23.092	0	0.259
336	0.067	254	0	254	254	254	134.399	183.696	134.399	183.696	0.815	0.293	0.293	0	0.259	17.099	254	NaN	NaN	1016	134.270	183.696	0	0.259
337	0.067	254	0	254	254	254	141.405	44.367	141.405	44.367	0.815	0.293	0.293	0	0.259	17.099	254	NaN	NaN	1016	141.275	44.367	0	0.259
338	0.067	0	0	0	0	0	135.697	265.426	135.697	265.426	0.815	0.293	0.293	0	0.259	0.000	0	NaN	NaN	0	135.567	265.426	0	0.259
339	0.067	254	0	254	254	254	135.826	208.864	135.826	208.864	0.815	0.293	0.293	0	0.259	17.099	254	NaN	NaN	1016	135.697	208.864	0	0.259
340	0.067	254	0	254	254	254	135.437	217.426	135.437	217.426	0.815	0.293	0.293	0	0.259	17.099	254	NaN	NaN	1016	135.307	217.426	0	0.259
341	0.067	0	0	0	0	0	133.751	232.345	133.751	232.345	0.815	0.293	0.293	0	0.259	0.000	0	NaN	NaN	0	133.621	232.345	0	0.259
342	0.067	0	0	0	0	0	133.751	232.345	133.751	232.345	0.815	0.293	0.293	0	0.259	0.000	0	NaN	NaN	0	133.621	232.345	0	0.259
343	0.067	254	0	254	254	254	138.680	181.621	138.680	181.621	0.815	0.293	0.293	0	0.259	17.099	254	NaN	NaN	1016	138.551	181.621	0	0.259
344	0.067	254	0	254	254	254	148.151	79.654	148.151	79.654	0.815	0.293	0.293	0	0.259	17.099	254	NaN	NaN	1016	148.021	79.654	0	0.259
345	0.067	254	0	254	254	254	135.178	9.211	135.178	9.211	0.815	0.293	0.293	0	0.259	17.099	254	NaN	NaN	1016	135.048	9.211	0	0.259
346	0.067	254	0	254	254	254	161.513	2.984	161.513	2.984	0.815	0.293	0.293	0	0.259	17.099	254	NaN	NaN	1016	161.383	2.984	0	0.259
347	0.067	254	0	254	254	254	145.426	226.637	145.426	226.637	0.815	0.293	0.293	0	0.259	17.099	254	NaN	NaN	1016	145.297	226.637	0	0.259
348	0.067	0	0	0	0	0	140.367	258.420	140.367	258.420	0.815	0.293	0.293	0	0.259	0.000	0	NaN	NaN	0	140.237	258.420	0	0.259
349	0.067	254	0	254	254	254	142.702	10.119	142.702	10.119	0.815	0.293	0.293	0	0.259	17.099	254	NaN	NaN	1016	142.572	10.119	0	0.259
350	0.067	0	0	0	0	0	146.594	249.080	146.594	249.080	0.815	0.293	0.293	0	0.259	0.000	0	NaN	NaN	0	146.464	249.080	0	0.259
351	0.067	254	0	254	254	254	153.210	44.108	153.210	44.108	0.815	0.293	0.293	0	0.259	17.099	254	NaN	NaN	1016	153.080	44.108	0	0.259
352	0.067	254	0	254	254	254	150.745	94.572	150.745	94.572	0.815	0.293	0.293	0	0.259	17.099	254	NaN	NaN	1016	150.615	94.572	0	0.259
353	0.067	254	0	254	254	254	159.048	107.416	159.048	107.416	0.815	0.293	0.293	0	0.259	17.099	254	NaN	NaN	1016	158.918	107.416	0	0.259
354	0.067	254	0	254	254	254	157.880	52.151	157.880	52.151	0.815	0.293	0.293	0	0.259	17.099	254	NaN	NaN	1016	157.751	52.151	0	0.259
355	0.067	254	0	254	254	254	153.469	173.448	153.469	173.448	0.815	0.293	0.293	0	0.259	17.099	254	NaN	NaN	1016	153.340	173.448	0	0.259
356	0.067	254	0	254	254	254	163.978	169.167	163.978	169.167	0.815	0.293	0.293	0	0.259	17.099	254	NaN	NaN	1016	163.848	169.167	0	0.259
357	0.067	254	0	254	254	254	161.253	198.226	161.253	198.226	0.815	0.293	0.293	0	0.259	17.099	254	NaN	NaN	1016	161.123	198.226	0	0.259
358	0.067	254	0	254	254	254	159.956	192.648	159.956	192.648	0.815	0.293	0.293	0	0.259	17.099	254	NaN	NaN	1016	159.826	192.648	0	0.259
359	0.067	254	0	254	254	254	159.696	176.950	159.696	176.950	0.815	0.293	0.293	0	0.259	17.099	254	NaN	NaN	1016	159.567	176.950	0	0.259
360	0.067	254	0	254	254	254	159.567	176.821	159.567	176.821	0.815	0.293	0.293	0	0.259	17.099	254	NaN	NaN	1016	159.437	176.821	0	0.259
361	0.067	254	0	254	254	254	154.637	214.572	154.637	214.572	0.815	0.293	0.293	0	0.259	17.099	254	NaN	NaN	1016	154.507	214.572	0	0.259
362	0.067	254	0	254	254	254	158.140	208.475	158.140	208.475	0.815	0.293	0.293	0	0.259	17.099	254	NaN	NaN	1016	158.010	208.475	0	0.259
363	0.067	254	0	254	254	254	164.237	6.486	164.237	6.486	0.815	0.293	0.293	0	0.259	17.099	254	NaN	NaN	1016	164.107	6.486	0	0.259
364	0.067	254	0	254	254	254	137.253	8.822	137.253	8.822	0.815	0.293	0.293	0	0.259	17.099	254	NaN	NaN	1016	137.124	8.822	0	0.259
365	0.067	254	0	254	254	254	165.405	33.340	165.405	33.340	0.815	0.293	0.293	0	0.259	17.099	254	NaN	NaN	1016	165.275	33.340	0	0.259
