# Supplementary material for: A Yap-dependent mechanoregulatory program sustains cell migration for embryo axis assembly
Source: Nat Commun. 2023 May 16;14:2804. doi: 10.1038/s41467-023-38482-w (PMC10188487; doi:10.1038/s41467-023-38482-w)
Supplement: Supplementary file 13 — Source Data [file 41467_2023_38482_MOESM13_ESM.zip › Source Data/Fig5/Fig5C/C3_ActivatedVSinactivated.csv]

	Area	Mean	StdDev	Mode	Min	Max	X	Y	XM	YM	Perim.	Major	Minor	Angle	Feret	IntDen	Median	Skew	Kurt	RawIntDen	FeretX	FeretY	FeretAngle	MinFeret
1	0.067	0	0	0	0	0	16.086	89.383	16.086	89.383	0.815	0.293	0.293	0	0.259	0.000	0	NaN	NaN	0	15.957	89.383	0	0.259
2	0.067	0	0	0	0	0	13.232	74.464	13.232	74.464	0.815	0.293	0.293	0	0.259	0.000	0	NaN	NaN	0	13.103	74.464	0	0.259
3	0.067	254	0	254	254	254	16.086	116.367	16.086	116.367	0.815	0.293	0.293	0	0.259	17.099	254	NaN	NaN	1016	15.957	116.367	0	0.259
4	0.067	0	0	0	0	0	13.232	74.464	13.232	74.464	0.815	0.293	0.293	0	0.259	0.000	0	NaN	NaN	0	13.103	74.464	0	0.259
5	0.067	0	0	0	0	0	6.746	46.054	6.746	46.054	0.815	0.293	0.293	0	0.259	0.000	0	NaN	NaN	0	6.616	46.054	0	0.259
6	0.067	0	0	0	0	0	15.697	8.303	15.697	8.303	0.815	0.293	0.293	0	0.259	0.000	0	NaN	NaN	0	15.567	8.303	0	0.259
7	0.067	254	0	254	254	254	11.546	108.324	11.546	108.324	0.815	0.293	0.293	0	0.259	17.099	254	NaN	NaN	1016	11.416	108.324	0	0.259
8	0.067	0	0	0	0	0	12.065	20.886	12.065	20.886	0.815	0.293	0.293	0	0.259	0.000	0	NaN	NaN	0	11.935	20.886	0	0.259
9	0.067	0	0	0	0	0	5.708	46.702	5.708	46.702	0.815	0.293	0.293	0	0.259	0.000	0	NaN	NaN	0	5.578	46.702	0	0.259
10	0.067	0	0	0	0	0	3.373	47.740	3.373	47.740	0.815	0.293	0.293	0	0.259	0.000	0	NaN	NaN	0	3.243	47.740	0	0.259
11	0.067	0	0	0	0	0	6.746	46.054	6.746	46.054	0.815	0.293	0.293	0	0.259	0.000	0	NaN	NaN	0	6.616	46.054	0	0.259
12	0.067	0	0	0	0	0	5.708	46.702	5.708	46.702	0.815	0.293	0.293	0	0.259	0.000	0	NaN	NaN	0	5.578	46.702	0	0.259
13	0.067	0	0	0	0	0	8.692	34.638	8.692	34.638	0.815	0.293	0.293	0	0.259	0.000	0	NaN	NaN	0	8.562	34.638	0	0.259
14	0.067	0	0	0	0	0	3.373	47.740	3.373	47.740	0.815	0.293	0.293	0	0.259	0.000	0	NaN	NaN	0	3.243	47.740	0	0.259
15	0.067	254	0	254	254	254	14.789	139.459	14.789	139.459	0.815	0.293	0.293	0	0.259	17.099	254	NaN	NaN	1016	14.659	139.459	0	0.259
16	0.017	0	0	0	0	0	0.065	0.065	0.065	0.065	0.408	0.146	0.146	0	0.130	0.000	0	NaN	NaN	0	0.000	0.065	0	0.130
17	0.017	0	0	0	0	0	0.065	0.065	0.065	0.065	0.408	0.146	0.146	0	0.130	0.000	0	NaN	NaN	0	0.000	0.065	0	0.130
18	0.067	0	0	0	0	0	13.362	52.670	13.362	52.670	0.815	0.293	0.293	0	0.259	0.000	0	NaN	NaN	0	13.232	52.670	0	0.259
19	0.017	0	0	0	0	0	0.065	0.065	0.065	0.065	0.408	0.146	0.146	0	0.130	0.000	0	NaN	NaN	0	0.000	0.065	0	0.130
20	0.067	0	0	0	0	0	8.822	84.324	8.822	84.324	0.815	0.293	0.293	0	0.259	0.000	0	NaN	NaN	0	8.692	84.324	0	0.259
21	0.067	254	0	254	254	254	5.578	127.524	5.578	127.524	0.815	0.293	0.293	0	0.259	17.099	254	NaN	NaN	1016	5.449	127.524	0	0.259
22	0.067	254	0	254	254	254	10.768	128.432	10.768	128.432	0.815	0.293	0.293	0	0.259	17.099	254	NaN	NaN	1016	10.638	128.432	0	0.259
23	0.067	0	0	0	0	0	5.189	6.357	5.189	6.357	0.815	0.293	0.293	0	0.259	0.000	0	NaN	NaN	0	5.059	6.357	0	0.259
24	0.067	0	0	0	0	0	6.486	94.313	6.486	94.313	0.815	0.293	0.293	0	0.259	0.000	0	NaN	NaN	0	6.357	94.313	0	0.259
25	0.017	0	0	0	0	0	0.065	0.065	0.065	0.065	0.408	0.146	0.146	0	0.130	0.000	0	NaN	NaN	0	0.000	0.065	0	0.130
26	0.017	0	0	0	0	0	0.065	0.065	0.065	0.065	0.408	0.146	0.146	0	0.130	0.000	0	NaN	NaN	0	0.000	0.065	0	0.130
27	0.017	0	0	0	0	0	0.065	0.065	0.065	0.065	0.408	0.146	0.146	0	0.130	0.000	0	NaN	NaN	0	0.000	0.065	0	0.130
28	0.067	0	0	0	0	0	3.113	69.924	3.113	69.924	0.815	0.293	0.293	0	0.259	0.000	0	NaN	NaN	0	2.984	69.924	0	0.259
29	0.067	254	0	254	254	254	9.989	151.005	9.989	151.005	0.815	0.293	0.293	0	0.259	17.099	254	NaN	NaN	1016	9.859	151.005	0	0.259
30	0.067	0	0	0	0	0	13.362	4.411	13.362	4.411	0.815	0.293	0.293	0	0.259	0.000	0	NaN	NaN	0	13.232	4.411	0	0.259
31	0.067	0	0	0	0	0	4.541	13.751	4.541	13.751	0.815	0.293	0.293	0	0.259	0.000	0	NaN	NaN	0	4.411	13.751	0	0.259
32	0.067	254	0	254	254	254	9.989	168.129	9.989	168.129	0.815	0.293	0.293	0	0.259	17.099	254	NaN	NaN	1016	9.859	168.129	0	0.259
33	0.067	0	0	0	0	0	7.005	54.875	7.005	54.875	0.815	0.293	0.293	0	0.259	0.000	0	NaN	NaN	0	6.876	54.875	0	0.259
34	0.067	254	0	254	254	254	31.524	112.994	31.524	112.994	0.815	0.293	0.293	0	0.259	17.099	254	NaN	NaN	1016	31.394	112.994	0	0.259
35	0.067	0	0	0	0	0	25.297	72.648	25.297	72.648	0.815	0.293	0.293	0	0.259	0.000	0	NaN	NaN	0	25.167	72.648	0	0.259
36	0.067	0	0	0	0	0	32.692	14.919	32.692	14.919	0.815	0.293	0.293	0	0.259	0.000	0	NaN	NaN	0	32.562	14.919	0	0.259
37	0.067	0	0	0	0	0	23.870	57.211	23.870	57.211	0.815	0.293	0.293	0	0.259	0.000	0	NaN	NaN	0	23.740	57.211	0	0.259
38	0.067	0	0	0	0	0	32.692	84.973	32.692	84.973	0.815	0.293	0.293	0	0.259	0.000	0	NaN	NaN	0	32.562	84.973	0	0.259
39	0.067	254	0	254	254	254	25.816	120.129	25.816	120.129	0.815	0.293	0.293	0	0.259	17.099	254	NaN	NaN	1016	25.686	120.129	0	0.259
40	0.067	0	0	0	0	0	21.276	19.719	21.276	19.719	0.815	0.293	0.293	0	0.259	0.000	0	NaN	NaN	0	21.146	19.719	0	0.259
41	0.067	0	0	0	0	0	21.276	19.719	21.276	19.719	0.815	0.293	0.293	0	0.259	0.000	0	NaN	NaN	0	21.146	19.719	0	0.259
42	0.067	0	0	0	0	0	17.254	52.800	17.254	52.800	0.815	0.293	0.293	0	0.259	0.000	0	NaN	NaN	0	17.124	52.800	0	0.259
43	0.067	0	0	0	0	0	17.513	63.567	17.513	63.567	0.815	0.293	0.293	0	0.259	0.000	0	NaN	NaN	0	17.384	63.567	0	0.259
44	0.067	254	0	254	254	254	24.259	134.788	24.259	134.788	0.815	0.293	0.293	0	0.259	17.099	254	NaN	NaN	1016	24.130	134.788	0	0.259
45	0.017	0	0	0	0	0	0.065	0.065	0.065	0.065	0.408	0.146	0.146	0	0.130	0.000	0	NaN	NaN	0	0.000	0.065	0	0.130
46	0.017	0	0	0	0	0	0.065	0.065	0.065	0.065	0.408	0.146	0.146	0	0.130	0.000	0	NaN	NaN	0	0.000	0.065	0	0.130
47	0.067	0	0	0	0	0	18.681	101.967	18.681	101.967	0.815	0.293	0.293	0	0.259	0.000	0	NaN	NaN	0	18.551	101.967	0	0.259
48	0.067	254	0	254	254	254	20.627	125.967	20.627	125.967	0.815	0.293	0.293	0	0.259	17.099	254	NaN	NaN	1016	20.497	125.967	0	0.259
49	0.067	254	0	254	254	254	28.670	148.151	28.670	148.151	0.815	0.293	0.293	0	0.259	17.099	254	NaN	NaN	1016	28.540	148.151	0	0.259
50	0.067	0	0	0	0	0	19.070	31.005	19.070	31.005	0.815	0.293	0.293	0	0.259	0.000	0	NaN	NaN	0	18.940	31.005	0	0.259
51	0.067	0	0	0	0	0	28.411	31.524	28.411	31.524	0.815	0.293	0.293	0	0.259	0.000	0	NaN	NaN	0	28.281	31.524	0	0.259
52	0.067	0	0	0	0	0	25.297	42.681	25.297	42.681	0.815	0.293	0.293	0	0.259	0.000	0	NaN	NaN	0	25.167	42.681	0	0.259
53	0.067	0	0	0	0	0	28.151	66.940	28.151	66.940	0.815	0.293	0.293	0	0.259	0.000	0	NaN	NaN	0	28.021	66.940	0	0.259
54	0.067	254	0	254	254	254	30.746	132.843	30.746	132.843	0.815	0.293	0.293	0	0.259	17.099	254	NaN	NaN	1016	30.616	132.843	0	0.259
55	0.067	0	0	0	0	0	32.043	23.221	32.043	23.221	0.815	0.293	0.293	0	0.259	0.000	0	NaN	NaN	0	31.913	23.221	0	0.259
56	0.067	254	0	254	254	254	28.930	156.453	28.930	156.453	0.815	0.293	0.293	0	0.259	17.099	254	NaN	NaN	1016	28.800	156.453	0	0.259
57	0.067	0	0	0	0	0	23.611	25.427	23.611	25.427	0.815	0.293	0.293	0	0.259	0.000	0	NaN	NaN	0	23.481	25.427	0	0.259
58	0.067	254	0	254	254	254	32.692	169.945	32.692	169.945	0.815	0.293	0.293	0	0.259	17.099	254	NaN	NaN	1016	32.562	169.945	0	0.259
59	0.067	254	0	254	254	254	24.389	163.329	24.389	163.329	0.815	0.293	0.293	0	0.259	17.099	254	NaN	NaN	1016	24.259	163.329	0	0.259
60	0.067	0	0	0	0	0	24.130	9.211	24.130	9.211	0.815	0.293	0.293	0	0.259	0.000	0	NaN	NaN	0	24.000	9.211	0	0.259
61	0.067	254	0	254	254	254	23.611	196.540	23.611	196.540	0.815	0.293	0.293	0	0.259	17.099	254	NaN	NaN	1016	23.481	196.540	0	0.259
62	0.067	0	0	0	0	0	47.221	45.535	47.221	45.535	0.815	0.293	0.293	0	0.259	0.000	0	NaN	NaN	0	47.092	45.535	0	0.259
63	0.067	254	0	254	254	254	19.978	168.259	19.978	168.259	0.815	0.293	0.293	0	0.259	17.099	254	NaN	NaN	1016	19.849	168.259	0	0.259
64	0.067	254	0	254	254	254	22.054	182.010	22.054	182.010	0.815	0.293	0.293	0	0.259	17.099	254	NaN	NaN	1016	21.924	182.010	0	0.259
65	0.067	0	0	0	0	0	43.978	90.291	43.978	90.291	0.815	0.293	0.293	0	0.259	0.000	0	NaN	NaN	0	43.848	90.291	0	0.259
66	0.067	254	0	254	254	254	43.719	103.135	43.719	103.135	0.815	0.293	0.293	0	0.259	17.099	254	NaN	NaN	1016	43.589	103.135	0	0.259
67	0.067	0	0	0	0	0	37.492	69.275	37.492	69.275	0.815	0.293	0.293	0	0.259	0.000	0	NaN	NaN	0	37.362	69.275	0	0.259
68	0.067	254	0	254	254	254	47.351	116.497	47.351	116.497	0.815	0.293	0.293	0	0.259	17.099	254	NaN	NaN	1016	47.221	116.497	0	0.259
69	0.067	0	0	0	0	0	42.940	79.783	42.940	79.783	0.815	0.293	0.293	0	0.259	0.000	0	NaN	NaN	0	42.811	79.783	0	0.259
70	0.067	254	0	254	254	254	36.713	106.637	36.713	106.637	0.815	0.293	0.293	0	0.259	17.099	254	NaN	NaN	1016	36.584	106.637	0	0.259
71	0.067	254	0	254	254	254	23.870	132.583	23.870	132.583	0.815	0.293	0.293	0	0.259	17.099	254	NaN	NaN	1016	23.740	132.583	0	0.259
72	0.067	254	0	254	254	254	21.665	173.448	21.665	173.448	0.815	0.293	0.293	0	0.259	17.099	254	NaN	NaN	1016	21.535	173.448	0	0.259
73	0.067	0	0	0	0	0	41.643	12.065	41.643	12.065	0.815	0.293	0.293	0	0.259	0.000	0	NaN	NaN	0	41.513	12.065	0	0.259
74	0.067	254	0	254	254	254	36.713	106.637	36.713	106.637	0.815	0.293	0.293	0	0.259	17.099	254	NaN	NaN	1016	36.584	106.637	0	0.259
75	0.067	254	0	254	254	254	49.556	126.486	49.556	126.486	0.815	0.293	0.293	0	0.259	17.099	254	NaN	NaN	1016	49.427	126.486	0	0.259
76	0.067	0	0	0	0	0	41.643	12.065	41.643	12.065	0.815	0.293	0.293	0	0.259	0.000	0	NaN	NaN	0	41.513	12.065	0	0.259
77	0.067	0	0	0	0	0	42.681	63.438	42.681	63.438	0.815	0.293	0.293	0	0.259	0.000	0	NaN	NaN	0	42.551	63.438	0	0.259
78	0.067	0	0	0	0	0	48.519	52.281	48.519	52.281	0.815	0.293	0.293	0	0.259	0.000	0	NaN	NaN	0	48.389	52.281	0	0.259
79	0.067	0	0	0	0	0	34.508	51.892	34.508	51.892	0.815	0.293	0.293	0	0.259	0.000	0	NaN	NaN	0	34.378	51.892	0	0.259
80	0.067	0	0	0	0	0	34.508	51.892	34.508	51.892	0.815	0.293	0.293	0	0.259	0.000	0	NaN	NaN	0	34.378	51.892	0	0.259
81	0.067	0	0	0	0	0	40.605	1.816	40.605	1.816	0.815	0.293	0.293	0	0.259	0.000	0	NaN	NaN	0	40.475	1.816	0	0.259
82	0.067	0	0	0	0	0	41.124	22.962	41.124	22.962	0.815	0.293	0.293	0	0.259	0.000	0	NaN	NaN	0	40.994	22.962	0	0.259
83	0.067	0	0	0	0	0	48.519	52.281	48.519	52.281	0.815	0.293	0.293	0	0.259	0.000	0	NaN	NaN	0	48.389	52.281	0	0.259
84	0.067	0	0	0	0	0	40.735	39.438	40.735	39.438	0.815	0.293	0.293	0	0.259	0.000	0	NaN	NaN	0	40.605	39.438	0	0.259
85	0.067	0	0	0	0	0	34.508	51.892	34.508	51.892	0.815	0.293	0.293	0	0.259	0.000	0	NaN	NaN	0	34.378	51.892	0	0.259
86	0.067	0	0	0	0	0	45.794	34.119	45.794	34.119	0.815	0.293	0.293	0	0.259	0.000	0	NaN	NaN	0	45.665	34.119	0	0.259
87	0.067	0	0	0	0	0	49.556	8.432	49.556	8.432	0.815	0.293	0.293	0	0.259	0.000	0	NaN	NaN	0	49.427	8.432	0	0.259
88	0.067	254	0	254	254	254	34.638	141.145	34.638	141.145	0.815	0.293	0.293	0	0.259	17.099	254	NaN	NaN	1016	34.508	141.145	0	0.259
89	0.067	254	0	254	254	254	44.108	159.437	44.108	159.437	0.815	0.293	0.293	0	0.259	17.099	254	NaN	NaN	1016	43.978	159.437	0	0.259
90	0.067	0	0	0	0	0	48.908	20.886	48.908	20.886	0.815	0.293	0.293	0	0.259	0.000	0	NaN	NaN	0	48.778	20.886	0	0.259
91	0.067	0	0	0	0	0	35.805	50.724	35.805	50.724	0.815	0.293	0.293	0	0.259	0.000	0	NaN	NaN	0	35.675	50.724	0	0.259
92	0.067	0	0	0	0	0	35.675	50.724	35.675	50.724	0.815	0.293	0.293	0	0.259	0.000	0	NaN	NaN	0	35.546	50.724	0	0.259
93	0.067	254	0	254	254	254	43.719	166.702	43.719	166.702	0.815	0.293	0.293	0	0.259	17.099	254	NaN	NaN	1016	43.589	166.702	0	0.259
94	0.067	254	0	254	254	254	39.697	110.659	39.697	110.659	0.815	0.293	0.293	0	0.259	17.099	254	NaN	NaN	1016	39.567	110.659	0	0.259
95	0.067	0	0	0	0	0	26.076	48.778	26.076	48.778	0.815	0.293	0.293	0	0.259	0.000	0	NaN	NaN	0	25.946	48.778	0	0.259
96	0.067	254	0	254	254	254	26.984	109.102	26.984	109.102	0.815	0.293	0.293	0	0.259	17.099	254	NaN	NaN	1016	26.854	109.102	0	0.259
97	0.067	254	0	254	254	254	41.384	118.962	41.384	118.962	0.815	0.293	0.293	0	0.259	17.099	254	NaN	NaN	1016	41.254	118.962	0	0.259
98	0.067	254	0	254	254	254	41.384	118.962	41.384	118.962	0.815	0.293	0.293	0	0.259	17.099	254	NaN	NaN	1016	41.254	118.962	0	0.259
99	0.067	254	0	254	254	254	42.421	149.318	42.421	149.318	0.815	0.293	0.293	0	0.259	17.099	254	NaN	NaN	1016	42.292	149.318	0	0.259
100	0.067	254	0	254	254	254	42.421	149.318	42.421	149.318	0.815	0.293	0.293	0	0.259	17.099	254	NaN	NaN	1016	42.292	149.318	0	0.259
101	0.067	254	0	254	254	254	39.697	110.659	39.697	110.659	0.815	0.293	0.293	0	0.259	17.099	254	NaN	NaN	1016	39.567	110.659	0	0.259
102	0.067	254	0	254	254	254	45.794	151.394	45.794	151.394	0.815	0.293	0.293	0	0.259	17.099	254	NaN	NaN	1016	45.665	151.394	0	0.259
103	0.067	254	0	254	254	254	40.475	182.918	40.475	182.918	0.815	0.293	0.293	0	0.259	17.099	254	NaN	NaN	1016	40.346	182.918	0	0.259
104	0.067	254	0	254	254	254	47.092	224.172	47.092	224.172	0.815	0.293	0.293	0	0.259	17.099	254	NaN	NaN	1016	46.962	224.172	0	0.259
105	0.067	254	0	254	254	254	65.383	114.291	65.383	114.291	0.815	0.293	0.293	0	0.259	17.099	254	NaN	NaN	1016	65.254	114.291	0	0.259
106	0.017	0	0	0	0	0	0.065	0.065	0.065	0.065	0.408	0.146	0.146	0	0.130	0.000	0	NaN	NaN	0	0.000	0.065	0	0.130
107	0.067	0	0	0	0	0	63.697	81.340	63.697	81.340	0.815	0.293	0.293	0	0.259	0.000	0	NaN	NaN	0	63.567	81.340	0	0.259
108	0.067	0	0	0	0	0	60.065	43.589	60.065	43.589	0.815	0.293	0.293	0	0.259	0.000	0	NaN	NaN	0	59.935	43.589	0	0.259
109	0.067	0	0	0	0	0	60.065	97.556	60.065	97.556	0.815	0.293	0.293	0	0.259	0.000	0	NaN	NaN	0	59.935	97.556	0	0.259
110	0.067	0	0	0	0	0	64.865	16.476	64.865	16.476	0.815	0.293	0.293	0	0.259	0.000	0	NaN	NaN	0	64.735	16.476	0	0.259
111	0.067	254	0	254	254	254	44.238	150.097	44.238	150.097	0.815	0.293	0.293	0	0.259	17.099	254	NaN	NaN	1016	44.108	150.097	0	0.259
112	0.067	254	0	254	254	254	39.697	110.659	39.697	110.659	0.815	0.293	0.293	0	0.259	17.099	254	NaN	NaN	1016	39.567	110.659	0	0.259
113	0.067	0	0	0	0	0	53.189	80.562	53.189	80.562	0.815	0.293	0.293	0	0.259	0.000	0	NaN	NaN	0	53.059	80.562	0	0.259
114	0.067	0	0	0	0	0	50.205	23.221	50.205	23.221	0.815	0.293	0.293	0	0.259	0.000	0	NaN	NaN	0	50.075	23.221	0	0.259
115	0.067	0	0	0	0	0	33.600	6.097	33.600	6.097	0.815	0.293	0.293	0	0.259	0.000	0	NaN	NaN	0	33.470	6.097	0	0.259
116	0.067	254	0	254	254	254	41.773	174.356	41.773	174.356	0.815	0.293	0.293	0	0.259	17.099	254	NaN	NaN	1016	41.643	174.356	0	0.259
117	0.067	0	0	0	0	0	51.243	58.248	51.243	58.248	0.815	0.293	0.293	0	0.259	0.000	0	NaN	NaN	0	51.113	58.248	0	0.259
118	0.067	0	0	0	0	0	58.378	6.227	58.378	6.227	0.815	0.293	0.293	0	0.259	0.000	0	NaN	NaN	0	58.248	6.227	0	0.259
119	0.067	254	0	254	254	254	16.086	116.367	16.086	116.367	0.815	0.293	0.293	0	0.259	17.099	254	NaN	NaN	1016	15.957	116.367	0	0.259
120	0.017	0	0	0	0	0	0.065	0.065	0.065	0.065	0.408	0.146	0.146	0	0.130	0.000	0	NaN	NaN	0	0.000	0.065	0	0.130
121	0.067	0	0	0	0	0	58.897	70.702	58.897	70.702	0.815	0.293	0.293	0	0.259	0.000	0	NaN	NaN	0	58.767	70.702	0	0.259
122	0.067	0	0	0	0	0	59.935	54.875	59.935	54.875	0.815	0.293	0.293	0	0.259	0.000	0	NaN	NaN	0	59.805	54.875	0	0.259
123	0.017	0	0	0	0	0	0.065	0.065	0.065	0.065	0.408	0.146	0.146	0	0.130	0.000	0	NaN	NaN	0	0.000	0.065	0	0.130
124	0.067	0	0	0	0	0	56.821	34.767	56.821	34.767	0.815	0.293	0.293	0	0.259	0.000	0	NaN	NaN	0	56.692	34.767	0	0.259
125	0.067	0	0	0	0	0	63.178	90.551	63.178	90.551	0.815	0.293	0.293	0	0.259	0.000	0	NaN	NaN	0	63.048	90.551	0	0.259
126	0.067	254	0	254	254	254	65.124	148.410	65.124	148.410	0.815	0.293	0.293	0	0.259	17.099	254	NaN	NaN	1016	64.994	148.410	0	0.259
127	0.067	0	0	0	0	0	52.151	93.664	52.151	93.664	0.815	0.293	0.293	0	0.259	0.000	0	NaN	NaN	0	52.021	93.664	0	0.259
128	0.067	254	0	254	254	254	59.675	139.848	59.675	139.848	0.815	0.293	0.293	0	0.259	17.099	254	NaN	NaN	1016	59.546	139.848	0	0.259
129	0.067	254	0	254	254	254	62.529	155.545	62.529	155.545	0.815	0.293	0.293	0	0.259	17.099	254	NaN	NaN	1016	62.400	155.545	0	0.259
130	0.067	254	0	254	254	254	55.783	112.345	55.783	112.345	0.815	0.293	0.293	0	0.259	17.099	254	NaN	NaN	1016	55.654	112.345	0	0.259
131	0.067	254	0	254	254	254	51.243	130.248	51.243	130.248	0.815	0.293	0.293	0	0.259	17.099	254	NaN	NaN	1016	51.113	130.248	0	0.259
132	0.067	254	0	254	254	254	51.243	130.248	51.243	130.248	0.815	0.293	0.293	0	0.259	17.099	254	NaN	NaN	1016	51.113	130.248	0	0.259
133	0.067	254	0	254	254	254	53.059	103.394	53.059	103.394	0.815	0.293	0.293	0	0.259	17.099	254	NaN	NaN	1016	52.929	103.394	0	0.259
134	0.067	254	0	254	254	254	55.783	112.345	55.783	112.345	0.815	0.293	0.293	0	0.259	17.099	254	NaN	NaN	1016	55.654	112.345	0	0.259
135	0.067	254	0	254	254	254	33.730	117.405	33.730	117.405	0.815	0.293	0.293	0	0.259	17.099	254	NaN	NaN	1016	33.600	117.405	0	0.259
136	0.067	254	0	254	254	254	33.730	117.405	33.730	117.405	0.815	0.293	0.293	0	0.259	17.099	254	NaN	NaN	1016	33.600	117.405	0	0.259
137	0.067	254	0	254	254	254	51.632	143.480	51.632	143.480	0.815	0.293	0.293	0	0.259	17.099	254	NaN	NaN	1016	51.502	143.480	0	0.259
138	0.067	254	0	254	254	254	58.119	159.567	58.119	159.567	0.815	0.293	0.293	0	0.259	17.099	254	NaN	NaN	1016	57.989	159.567	0	0.259
139	0.067	0	0	0	0	0	60.583	1.946	60.583	1.946	0.815	0.293	0.293	0	0.259	0.000	0	NaN	NaN	0	60.454	1.946	0	0.259
140	0.067	0	0	0	0	0	58.119	28.930	58.119	28.930	0.815	0.293	0.293	0	0.259	0.000	0	NaN	NaN	0	57.989	28.930	0	0.259
141	0.067	254	0	254	254	254	51.113	129.729	51.113	129.729	0.815	0.293	0.293	0	0.259	17.099	254	NaN	NaN	1016	50.984	129.729	0	0.259
142	0.067	0	0	0	0	0	55.005	42.292	55.005	42.292	0.815	0.293	0.293	0	0.259	0.000	0	NaN	NaN	0	54.875	42.292	0	0.259
143	0.067	254	0	254	254	254	57.211	160.475	57.211	160.475	0.815	0.293	0.293	0	0.259	17.099	254	NaN	NaN	1016	57.081	160.475	0	0.259
144	0.067	0	0	0	0	0	60.065	16.476	60.065	16.476	0.815	0.293	0.293	0	0.259	0.000	0	NaN	NaN	0	59.935	16.476	0	0.259
145	0.067	254	0	254	254	254	58.378	207.437	58.378	207.437	0.815	0.293	0.293	0	0.259	17.099	254	NaN	NaN	1016	58.248	207.437	0	0.259
146	0.067	254	0	254	254	254	52.929	215.091	52.929	215.091	0.815	0.293	0.293	0	0.259	17.099	254	NaN	NaN	1016	52.800	215.091	0	0.259
147	0.067	254	0	254	254	254	56.692	161.383	56.692	161.383	0.815	0.293	0.293	0	0.259	17.099	254	NaN	NaN	1016	56.562	161.383	0	0.259
148	0.067	254	0	254	254	254	56.043	162.032	56.043	162.032	0.815	0.293	0.293	0	0.259	17.099	254	NaN	NaN	1016	55.913	162.032	0	0.259
149	0.067	254	0	254	254	254	63.956	180.323	63.956	180.323	0.815	0.293	0.293	0	0.259	17.099	254	NaN	NaN	1016	63.827	180.323	0	0.259
150	0.067	254	0	254	254	254	50.984	192.648	50.984	192.648	0.815	0.293	0.293	0	0.259	17.099	254	NaN	NaN	1016	50.854	192.648	0	0.259
151	0.067	254	0	254	254	254	65.773	227.026	65.773	227.026	0.815	0.293	0.293	0	0.259	17.099	254	NaN	NaN	1016	65.643	227.026	0	0.259
152	0.067	254	0	254	254	254	55.654	232.864	55.654	232.864	0.815	0.293	0.293	0	0.259	17.099	254	NaN	NaN	1016	55.524	232.864	0	0.259
153	0.067	0	0	0	0	0	81.470	55.524	81.470	55.524	0.815	0.293	0.293	0	0.259	0.000	0	NaN	NaN	0	81.340	55.524	0	0.259
154	0.067	254	0	254	254	254	81.340	102.486	81.340	102.486	0.815	0.293	0.293	0	0.259	17.099	254	NaN	NaN	1016	81.210	102.486	0	0.259
155	0.067	0	0	0	0	0	68.367	58.897	68.367	58.897	0.815	0.293	0.293	0	0.259	0.000	0	NaN	NaN	0	68.237	58.897	0	0.259
156	0.067	0	0	0	0	0	71.481	29.967	71.481	29.967	0.815	0.293	0.293	0	0.259	0.000	0	NaN	NaN	0	71.351	29.967	0	0.259
157	0.067	0	0	0	0	0	67.200	63.697	67.200	63.697	0.815	0.293	0.293	0	0.259	0.000	0	NaN	NaN	0	67.070	63.697	0	0.259
158	0.067	0	0	0	0	0	74.724	72.389	74.724	72.389	0.815	0.293	0.293	0	0.259	0.000	0	NaN	NaN	0	74.594	72.389	0	0.259
159	0.067	254	0	254	254	254	68.497	101.708	68.497	101.708	0.815	0.293	0.293	0	0.259	17.099	254	NaN	NaN	1016	68.367	101.708	0	0.259
160	0.067	0	0	0	0	0	66.292	34.638	66.292	34.638	0.815	0.293	0.293	0	0.259	0.000	0	NaN	NaN	0	66.162	34.638	0	0.259
161	0.067	254	0	254	254	254	70.832	129.080	70.832	129.080	0.815	0.293	0.293	0	0.259	17.099	254	NaN	NaN	1016	70.702	129.080	0	0.259
162	0.067	0	0	0	0	0	79.913	91.848	79.913	91.848	0.815	0.293	0.293	0	0.259	0.000	0	NaN	NaN	0	79.783	91.848	0	0.259
163	0.067	0	0	0	0	0	80.951	46.054	80.951	46.054	0.815	0.293	0.293	0	0.259	0.000	0	NaN	NaN	0	80.821	46.054	0	0.259
164	0.067	0	0	0	0	0	71.221	11.935	71.221	11.935	0.815	0.293	0.293	0	0.259	0.000	0	NaN	NaN	0	71.092	11.935	0	0.259
165	0.067	0	0	0	0	0	68.367	58.897	68.367	58.897	0.815	0.293	0.293	0	0.259	0.000	0	NaN	NaN	0	68.237	58.897	0	0.259
166	0.067	0	0	0	0	0	81.081	5.319	81.081	5.319	0.815	0.293	0.293	0	0.259	0.000	0	NaN	NaN	0	80.951	5.319	0	0.259
167	0.067	0	0	0	0	0	70.313	79.264	70.313	79.264	0.815	0.293	0.293	0	0.259	0.000	0	NaN	NaN	0	70.183	79.264	0	0.259
168	0.067	0	0	0	0	0	81.989	35.416	81.989	35.416	0.815	0.293	0.293	0	0.259	0.000	0	NaN	NaN	0	81.859	35.416	0	0.259
169	0.067	0	0	0	0	0	78.486	24.649	78.486	24.649	0.815	0.293	0.293	0	0.259	0.000	0	NaN	NaN	0	78.356	24.649	0	0.259
170	0.067	254	0	254	254	254	76.281	114.032	76.281	114.032	0.815	0.293	0.293	0	0.259	17.099	254	NaN	NaN	1016	76.151	114.032	0	0.259
171	0.067	0	0	0	0	0	74.205	55.783	74.205	55.783	0.815	0.293	0.293	0	0.259	0.000	0	NaN	NaN	0	74.075	55.783	0	0.259
172	0.067	254	0	254	254	254	73.427	101.708	73.427	101.708	0.815	0.293	0.293	0	0.259	17.099	254	NaN	NaN	1016	73.297	101.708	0	0.259
173	0.067	254	0	254	254	254	77.189	127.264	77.189	127.264	0.815	0.293	0.293	0	0.259	17.099	254	NaN	NaN	1016	77.059	127.264	0	0.259
174	0.067	254	0	254	254	254	79.913	156.194	79.913	156.194	0.815	0.293	0.293	0	0.259	17.099	254	NaN	NaN	1016	79.783	156.194	0	0.259
175	0.067	254	0	254	254	254	74.724	146.205	74.724	146.205	0.815	0.293	0.293	0	0.259	17.099	254	NaN	NaN	1016	74.594	146.205	0	0.259
176	0.017	0	0	0	0	0	0.065	0.065	0.065	0.065	0.408	0.146	0.146	0	0.130	0.000	0	NaN	NaN	0	0.000	0.065	0	0.130
177	0.067	0	0	0	0	0	70.313	16.865	70.313	16.865	0.815	0.293	0.293	0	0.259	0.000	0	NaN	NaN	0	70.183	16.865	0	0.259
178	0.067	0	0	0	0	0	68.627	29.189	68.627	29.189	0.815	0.293	0.293	0	0.259	0.000	0	NaN	NaN	0	68.497	29.189	0	0.259
179	0.067	254	0	254	254	254	81.340	135.956	81.340	135.956	0.815	0.293	0.293	0	0.259	17.099	254	NaN	NaN	1016	81.210	135.956	0	0.259
180	0.067	0	0	0	0	0	66.421	42.421	66.421	42.421	0.815	0.293	0.293	0	0.259	0.000	0	NaN	NaN	0	66.292	42.421	0	0.259
181	0.067	254	0	254	254	254	80.302	238.312	80.302	238.312	0.815	0.293	0.293	0	0.259	17.099	254	NaN	NaN	1016	80.173	238.312	0	0.259
182	0.067	0	0	0	0	0	95.740	42.421	95.740	42.421	0.815	0.293	0.293	0	0.259	0.000	0	NaN	NaN	0	95.610	42.421	0	0.259
183	0.067	254	0	254	254	254	82.897	202.377	82.897	202.377	0.815	0.293	0.293	0	0.259	17.099	254	NaN	NaN	1016	82.767	202.377	0	0.259
184	0.067	254	0	254	254	254	81.470	211.848	81.470	211.848	0.815	0.293	0.293	0	0.259	17.099	254	NaN	NaN	1016	81.340	211.848	0	0.259
185	0.067	0	0	0	0	0	94.054	25.427	94.054	25.427	0.815	0.293	0.293	0	0.259	0.000	0	NaN	NaN	0	93.924	25.427	0	0.259
186	0.067	0	0	0	0	0	94.054	25.427	94.054	25.427	0.815	0.293	0.293	0	0.259	0.000	0	NaN	NaN	0	93.924	25.427	0	0.259
187	0.067	0	0	0	0	0	94.054	25.427	94.054	25.427	0.815	0.293	0.293	0	0.259	0.000	0	NaN	NaN	0	93.924	25.427	0	0.259
188	0.067	0	0	0	0	0	95.610	94.962	95.610	94.962	0.815	0.293	0.293	0	0.259	0.000	0	NaN	NaN	0	95.481	94.962	0	0.259
189	0.067	0	0	0	0	0	79.264	55.265	79.264	55.265	0.815	0.293	0.293	0	0.259	0.000	0	NaN	NaN	0	79.135	55.265	0	0.259
190	0.067	0	0	0	0	0	78.746	84.454	78.746	84.454	0.815	0.293	0.293	0	0.259	0.000	0	NaN	NaN	0	78.616	84.454	0	0.259
191	0.067	0	0	0	0	0	97.037	79.005	97.037	79.005	0.815	0.293	0.293	0	0.259	0.000	0	NaN	NaN	0	96.908	79.005	0	0.259
192	0.067	254	0	254	254	254	90.291	136.215	90.291	136.215	0.815	0.293	0.293	0	0.259	17.099	254	NaN	NaN	1016	90.162	136.215	0	0.259
193	0.067	0	0	0	0	0	91.589	61.362	91.589	61.362	0.815	0.293	0.293	0	0.259	0.000	0	NaN	NaN	0	91.459	61.362	0	0.259
194	0.067	254	0	254	254	254	98.205	105.729	98.205	105.729	0.815	0.293	0.293	0	0.259	17.099	254	NaN	NaN	1016	98.075	105.729	0	0.259
195	0.067	0	0	0	0	0	51.113	68.367	51.113	68.367	0.815	0.293	0.293	0	0.259	0.000	0	NaN	NaN	0	50.984	68.367	0	0.259
196	0.067	0	0	0	0	0	53.578	22.703	53.578	22.703	0.815	0.293	0.293	0	0.259	0.000	0	NaN	NaN	0	53.448	22.703	0	0.259
197	0.067	0	0	0	0	0	76.021	58.248	76.021	58.248	0.815	0.293	0.293	0	0.259	0.000	0	NaN	NaN	0	75.891	58.248	0	0.259
198	0.067	0	0	0	0	0	82.248	71.351	82.248	71.351	0.815	0.293	0.293	0	0.259	0.000	0	NaN	NaN	0	82.118	71.351	0	0.259
199	0.067	0	0	0	0	0	85.232	63.308	85.232	63.308	0.815	0.293	0.293	0	0.259	0.000	0	NaN	NaN	0	85.102	63.308	0	0.259
200	0.067	254	0	254	254	254	91.718	102.745	91.718	102.745	0.815	0.293	0.293	0	0.259	17.099	254	NaN	NaN	1016	91.589	102.745	0	0.259
201	0.067	254	0	254	254	254	87.827	120.648	87.827	120.648	0.815	0.293	0.293	0	0.259	17.099	254	NaN	NaN	1016	87.697	120.648	0	0.259
202	0.067	254	0	254	254	254	84.064	142.442	84.064	142.442	0.815	0.293	0.293	0	0.259	17.099	254	NaN	NaN	1016	83.935	142.442	0	0.259
203	0.067	0	0	0	0	0	98.075	18.551	98.075	18.551	0.815	0.293	0.293	0	0.259	0.000	0	NaN	NaN	0	97.945	18.551	0	0.259
204	0.067	0	0	0	0	0	87.308	25.946	87.308	25.946	0.815	0.293	0.293	0	0.259	0.000	0	NaN	NaN	0	87.178	25.946	0	0.259
205	0.067	0	0	0	0	0	93.535	5.838	93.535	5.838	0.815	0.293	0.293	0	0.259	0.000	0	NaN	NaN	0	93.405	5.838	0	0.259
206	0.067	0	0	0	0	0	88.605	84.064	88.605	84.064	0.815	0.293	0.293	0	0.259	0.000	0	NaN	NaN	0	88.475	84.064	0	0.259
207	0.067	254	0	254	254	254	88.994	158.529	88.994	158.529	0.815	0.293	0.293	0	0.259	17.099	254	NaN	NaN	1016	88.864	158.529	0	0.259
208	0.067	254	0	254	254	254	88.994	158.529	88.994	158.529	0.815	0.293	0.293	0	0.259	17.099	254	NaN	NaN	1016	88.864	158.529	0	0.259
209	0.067	0	0	0	0	0	83.935	13.622	83.935	13.622	0.815	0.293	0.293	0	0.259	0.000	0	NaN	NaN	0	83.805	13.622	0	0.259
210	0.017	0	0	0	0	0	0.065	0.065	0.065	0.065	0.408	0.146	0.146	0	0.130	0.000	0	NaN	NaN	0	0.000	0.065	0	0.130
211	0.067	254	0	254	254	254	96.648	180.064	96.648	180.064	0.815	0.293	0.293	0	0.259	17.099	254	NaN	NaN	1016	96.518	180.064	0	0.259
212	0.067	254	0	254	254	254	83.805	181.880	83.805	181.880	0.815	0.293	0.293	0	0.259	17.099	254	NaN	NaN	1016	83.675	181.880	0	0.259
213	0.067	254	0	254	254	254	98.464	254.399	98.464	254.399	0.815	0.293	0.293	0	0.259	17.099	254	NaN	NaN	1016	98.335	254.399	0	0.259
214	0.067	254	0	254	254	254	98.464	254.399	98.464	254.399	0.815	0.293	0.293	0	0.259	17.099	254	NaN	NaN	1016	98.335	254.399	0	0.259
215	0.067	254	0	254	254	254	82.897	202.377	82.897	202.377	0.815	0.293	0.293	0	0.259	17.099	254	NaN	NaN	1016	82.767	202.377	0	0.259
216	0.067	254	0	254	254	254	89.772	223.393	89.772	223.393	0.815	0.293	0.293	0	0.259	17.099	254	NaN	NaN	1016	89.643	223.393	0	0.259
217	0.067	254	0	254	254	254	98.983	194.594	98.983	194.594	0.815	0.293	0.293	0	0.259	17.099	254	NaN	NaN	1016	98.854	194.594	0	0.259
218	0.067	254	0	254	254	254	84.973	202.637	84.973	202.637	0.815	0.293	0.293	0	0.259	17.099	254	NaN	NaN	1016	84.843	202.637	0	0.259
219	0.067	0	0	0	0	0	109.491	69.405	109.491	69.405	0.815	0.293	0.293	0	0.259	0.000	0	NaN	NaN	0	109.362	69.405	0	0.259
220	0.017	0	0	0	0	0	0.065	0.065	0.065	0.065	0.408	0.146	0.146	0	0.130	0.000	0	NaN	NaN	0	0.000	0.065	0	0.130
221	0.067	254	0	254	254	254	94.832	259.328	94.832	259.328	0.815	0.293	0.293	0	0.259	17.099	254	NaN	NaN	1016	94.702	259.328	0	0.259
222	0.067	0	0	0	0	0	115.329	82.378	115.329	82.378	0.815	0.293	0.293	0	0.259	0.000	0	NaN	NaN	0	115.199	82.378	0	0.259
223	0.067	0	0	0	0	0	103.264	84.713	103.264	84.713	0.815	0.293	0.293	0	0.259	0.000	0	NaN	NaN	0	103.135	84.713	0	0.259
224	0.067	254	0	254	254	254	110.270	102.875	110.270	102.875	0.815	0.293	0.293	0	0.259	17.099	254	NaN	NaN	1016	110.140	102.875	0	0.259
225	0.067	0	0	0	0	0	104.562	49.816	104.562	49.816	0.815	0.293	0.293	0	0.259	0.000	0	NaN	NaN	0	104.432	49.816	0	0.259
226	0.067	0	0	0	0	0	105.729	38.919	105.729	38.919	0.815	0.293	0.293	0	0.259	0.000	0	NaN	NaN	0	105.599	38.919	0	0.259
227	0.067	0	0	0	0	0	101.189	65.513	101.189	65.513	0.815	0.293	0.293	0	0.259	0.000	0	NaN	NaN	0	101.059	65.513	0	0.259
228	0.067	0	0	0	0	0	114.032	16.476	114.032	16.476	0.815	0.293	0.293	0	0.259	0.000	0	NaN	NaN	0	113.902	16.476	0	0.259
229	0.067	0	0	0	0	0	103.135	17.903	103.135	17.903	0.815	0.293	0.293	0	0.259	0.000	0	NaN	NaN	0	103.005	17.903	0	0.259
230	0.067	0	0	0	0	0	114.032	16.476	114.032	16.476	0.815	0.293	0.293	0	0.259	0.000	0	NaN	NaN	0	113.902	16.476	0	0.259
231	0.067	0	0	0	0	0	102.486	28.281	102.486	28.281	0.815	0.293	0.293	0	0.259	0.000	0	NaN	NaN	0	102.356	28.281	0	0.259
232	0.067	0	0	0	0	0	115.459	31.394	115.459	31.394	0.815	0.293	0.293	0	0.259	0.000	0	NaN	NaN	0	115.329	31.394	0	0.259
233	0.067	254	0	254	254	254	112.086	110.529	112.086	110.529	0.815	0.293	0.293	0	0.259	17.099	254	NaN	NaN	1016	111.956	110.529	0	0.259
234	0.067	0	0	0	0	0	114.162	8.043	114.162	8.043	0.815	0.293	0.293	0	0.259	0.000	0	NaN	NaN	0	114.032	8.043	0	0.259
235	0.067	0	0	0	0	0	112.086	54.227	112.086	54.227	0.815	0.293	0.293	0	0.259	0.000	0	NaN	NaN	0	111.956	54.227	0	0.259
236	0.067	254	0	254	254	254	108.453	122.724	108.453	122.724	0.815	0.293	0.293	0	0.259	17.099	254	NaN	NaN	1016	108.324	122.724	0	0.259
237	0.067	0	0	0	0	0	101.059	58.248	101.059	58.248	0.815	0.293	0.293	0	0.259	0.000	0	NaN	NaN	0	100.929	58.248	0	0.259
238	0.067	0	0	0	0	0	110.399	86.270	110.399	86.270	0.815	0.293	0.293	0	0.259	0.000	0	NaN	NaN	0	110.270	86.270	0	0.259
239	0.067	0	0	0	0	0	113.772	72.000	113.772	72.000	0.815	0.293	0.293	0	0.259	0.000	0	NaN	NaN	0	113.643	72.000	0	0.259
240	0.067	0	0	0	0	0	111.956	95.221	111.956	95.221	0.815	0.293	0.293	0	0.259	0.000	0	NaN	NaN	0	111.826	95.221	0	0.259
241	0.067	0	0	0	0	0	91.200	11.157	91.200	11.157	0.815	0.293	0.293	0	0.259	0.000	0	NaN	NaN	0	91.070	11.157	0	0.259
242	0.067	0	0	0	0	0	98.464	71.481	98.464	71.481	0.815	0.293	0.293	0	0.259	0.000	0	NaN	NaN	0	98.335	71.481	0	0.259
243	0.067	254	0	254	254	254	101.059	129.080	101.059	129.080	0.815	0.293	0.293	0	0.259	17.099	254	NaN	NaN	1016	100.929	129.080	0	0.259
244	0.067	0	0	0	0	0	105.081	9.600	105.081	9.600	0.815	0.293	0.293	0	0.259	0.000	0	NaN	NaN	0	104.951	9.600	0	0.259
245	0.067	0	0	0	0	0	115.459	49.038	115.459	49.038	0.815	0.293	0.293	0	0.259	0.000	0	NaN	NaN	0	115.329	49.038	0	0.259
246	0.067	0	0	0	0	0	106.767	16.346	106.767	16.346	0.815	0.293	0.293	0	0.259	0.000	0	NaN	NaN	0	106.637	16.346	0	0.259
247	0.067	254	0	254	254	254	105.859	106.508	105.859	106.508	0.815	0.293	0.293	0	0.259	17.099	254	NaN	NaN	1016	105.729	106.508	0	0.259
248	0.067	0	0	0	0	0	110.659	54.356	110.659	54.356	0.815	0.293	0.293	0	0.259	0.000	0	NaN	NaN	0	110.529	54.356	0	0.259
249	0.067	254	0	254	254	254	101.059	129.080	101.059	129.080	0.815	0.293	0.293	0	0.259	17.099	254	NaN	NaN	1016	100.929	129.080	0	0.259
250	0.067	0	0	0	0	0	100.540	91.459	100.540	91.459	0.815	0.293	0.293	0	0.259	0.000	0	NaN	NaN	0	100.410	91.459	0	0.259
251	0.067	254	0	254	254	254	101.059	129.080	101.059	129.080	0.815	0.293	0.293	0	0.259	17.099	254	NaN	NaN	1016	100.929	129.080	0	0.259
252	0.067	254	0	254	254	254	105.340	140.367	105.340	140.367	0.815	0.293	0.293	0	0.259	17.099	254	NaN	NaN	1016	105.210	140.367	0	0.259
253	0.017	0	0	0	0	0	0.065	0.065	0.065	0.065	0.408	0.146	0.146	0	0.130	0.000	0	NaN	NaN	0	0.000	0.065	0	0.130
254	0.067	254	0	254	254	254	83.027	113.513	83.027	113.513	0.815	0.293	0.293	0	0.259	17.099	254	NaN	NaN	1016	82.897	113.513	0	0.259
255	0.067	254	0	254	254	254	108.324	177.340	108.324	177.340	0.815	0.293	0.293	0	0.259	17.099	254	NaN	NaN	1016	108.194	177.340	0	0.259
256	0.017	0	0	0	0	0	0.065	0.065	0.065	0.065	0.408	0.146	0.146	0	0.130	0.000	0	NaN	NaN	0	0.000	0.065	0	0.130
257	0.067	254	0	254	254	254	100.799	157.621	100.799	157.621	0.815	0.293	0.293	0	0.259	17.099	254	NaN	NaN	1016	100.670	157.621	0	0.259
258	0.067	0	0	0	0	0	100.799	28.151	100.799	28.151	0.815	0.293	0.293	0	0.259	0.000	0	NaN	NaN	0	100.670	28.151	0	0.259
259	0.067	254	0	254	254	254	102.097	146.983	102.097	146.983	0.815	0.293	0.293	0	0.259	17.099	254	NaN	NaN	1016	101.967	146.983	0	0.259
260	0.067	0	0	0	0	0	110.659	43.330	110.659	43.330	0.815	0.293	0.293	0	0.259	0.000	0	NaN	NaN	0	110.529	43.330	0	0.259
261	0.067	254	0	254	254	254	110.010	202.637	110.010	202.637	0.815	0.293	0.293	0	0.259	17.099	254	NaN	NaN	1016	109.881	202.637	0	0.259
262	0.067	254	0	254	254	254	106.248	222.356	106.248	222.356	0.815	0.293	0.293	0	0.259	17.099	254	NaN	NaN	1016	106.118	222.356	0	0.259
263	0.067	0	0	0	0	0	112.086	11.546	112.086	11.546	0.815	0.293	0.293	0	0.259	0.000	0	NaN	NaN	0	111.956	11.546	0	0.259
264	0.067	0	0	0	0	0	112.086	11.546	112.086	11.546	0.815	0.293	0.293	0	0.259	0.000	0	NaN	NaN	0	111.956	11.546	0	0.259
265	0.067	0	0	0	0	0	84.324	32.173	84.324	32.173	0.815	0.293	0.293	0	0.259	0.000	0	NaN	NaN	0	84.194	32.173	0	0.259
266	0.067	0	0	0	0	0	84.324	32.173	84.324	32.173	0.815	0.293	0.293	0	0.259	0.000	0	NaN	NaN	0	84.194	32.173	0	0.259
267	0.067	0	0	0	0	0	103.264	44.627	103.264	44.627	0.815	0.293	0.293	0	0.259	0.000	0	NaN	NaN	0	103.135	44.627	0	0.259
268	0.067	254	0	254	254	254	115.459	174.096	115.459	174.096	0.815	0.293	0.293	0	0.259	17.099	254	NaN	NaN	1016	115.329	174.096	0	0.259
269	0.067	254	0	254	254	254	111.697	184.994	111.697	184.994	0.815	0.293	0.293	0	0.259	17.099	254	NaN	NaN	1016	111.567	184.994	0	0.259
270	0.067	0	0	0	0	0	104.951	3.373	104.951	3.373	0.815	0.293	0.293	0	0.259	0.000	0	NaN	NaN	0	104.821	3.373	0	0.259
271	0.067	0	0	0	0	0	130.637	59.416	130.637	59.416	0.815	0.293	0.293	0	0.259	0.000	0	NaN	NaN	0	130.507	59.416	0	0.259
272	0.067	0	0	0	0	0	131.934	45.275	131.934	45.275	0.815	0.293	0.293	0	0.259	0.000	0	NaN	NaN	0	131.805	45.275	0	0.259
273	0.067	0	0	0	0	0	116.367	47.611	116.367	47.611	0.815	0.293	0.293	0	0.259	0.000	0	NaN	NaN	0	116.237	47.611	0	0.259
274	0.067	0	0	0	0	0	118.962	68.108	118.962	68.108	0.815	0.293	0.293	0	0.259	0.000	0	NaN	NaN	0	118.832	68.108	0	0.259
275	0.067	0	0	0	0	0	123.502	26.205	123.502	26.205	0.815	0.293	0.293	0	0.259	0.000	0	NaN	NaN	0	123.372	26.205	0	0.259
276	0.067	0	0	0	0	0	127.005	37.621	127.005	37.621	0.815	0.293	0.293	0	0.259	0.000	0	NaN	NaN	0	126.875	37.621	0	0.259
277	0.067	0	0	0	0	0	125.967	50.465	125.967	50.465	0.815	0.293	0.293	0	0.259	0.000	0	NaN	NaN	0	125.837	50.465	0	0.259
278	0.067	0	0	0	0	0	118.572	56.173	118.572	56.173	0.815	0.293	0.293	0	0.259	0.000	0	NaN	NaN	0	118.443	56.173	0	0.259
279	0.067	0	0	0	0	0	127.653	8.303	127.653	8.303	0.815	0.293	0.293	0	0.259	0.000	0	NaN	NaN	0	127.524	8.303	0	0.259
280	0.067	0	0	0	0	0	125.707	96.518	125.707	96.518	0.815	0.293	0.293	0	0.259	0.000	0	NaN	NaN	0	125.578	96.518	0	0.259
281	0.067	0	0	0	0	0	123.762	16.346	123.762	16.346	0.815	0.293	0.293	0	0.259	0.000	0	NaN	NaN	0	123.632	16.346	0	0.259
282	0.067	0	0	0	0	0	117.145	42.032	117.145	42.032	0.815	0.293	0.293	0	0.259	0.000	0	NaN	NaN	0	117.016	42.032	0	0.259
283	0.067	0	0	0	0	0	117.664	43.589	117.664	43.589	0.815	0.293	0.293	0	0.259	0.000	0	NaN	NaN	0	117.535	43.589	0	0.259
284	0.067	254	0	254	254	254	120.907	112.086	120.907	112.086	0.815	0.293	0.293	0	0.259	17.099	254	NaN	NaN	1016	120.778	112.086	0	0.259
285	0.067	254	0	254	254	254	125.318	134.010	125.318	134.010	0.815	0.293	0.293	0	0.259	17.099	254	NaN	NaN	1016	125.189	134.010	0	0.259
286	0.017	0	0	0	0	0	0.065	0.065	0.065	0.065	0.408	0.146	0.146	0	0.130	0.000	0	NaN	NaN	0	0.000	0.065	0	0.130
287	0.067	0	0	0	0	0	127.653	67.459	127.653	67.459	0.815	0.293	0.293	0	0.259	0.000	0	NaN	NaN	0	127.524	67.459	0	0.259
288	0.067	0	0	0	0	0	117.145	74.983	117.145	74.983	0.815	0.293	0.293	0	0.259	0.000	0	NaN	NaN	0	117.016	74.983	0	0.259
289	0.067	0	0	0	0	0	119.351	94.054	119.351	94.054	0.815	0.293	0.293	0	0.259	0.000	0	NaN	NaN	0	119.221	94.054	0	0.259
290	0.067	0	0	0	0	0	130.118	91.070	130.118	91.070	0.815	0.293	0.293	0	0.259	0.000	0	NaN	NaN	0	129.989	91.070	0	0.259
291	0.067	0	0	0	0	0	117.145	42.032	117.145	42.032	0.815	0.293	0.293	0	0.259	0.000	0	NaN	NaN	0	117.016	42.032	0	0.259
292	0.067	0	0	0	0	0	117.145	42.032	117.145	42.032	0.815	0.293	0.293	0	0.259	0.000	0	NaN	NaN	0	117.016	42.032	0	0.259
293	0.067	0	0	0	0	0	126.875	106.378	126.875	106.378	0.815	0.293	0.293	0	0.259	0.000	0	NaN	NaN	0	126.745	106.378	0	0.259
294	0.067	0	0	0	0	0	123.891	59.156	123.891	59.156	0.815	0.293	0.293	0	0.259	0.000	0	NaN	NaN	0	123.762	59.156	0	0.259
295	0.067	0	0	0	0	0	126.097	78.227	126.097	78.227	0.815	0.293	0.293	0	0.259	0.000	0	NaN	NaN	0	125.967	78.227	0	0.259
296	0.067	254	0	254	254	254	130.767	118.702	130.767	118.702	0.815	0.293	0.293	0	0.259	17.099	254	NaN	NaN	1016	130.637	118.702	0	0.259
297	0.067	0	0	0	0	0	122.983	37.232	122.983	37.232	0.815	0.293	0.293	0	0.259	0.000	0	NaN	NaN	0	122.853	37.232	0	0.259
298	0.067	0	0	0	0	0	119.610	20.238	119.610	20.238	0.815	0.293	0.293	0	0.259	0.000	0	NaN	NaN	0	119.480	20.238	0	0.259
299	0.067	254	0	254	254	254	118.962	130.378	118.962	130.378	0.815	0.293	0.293	0	0.259	17.099	254	NaN	NaN	1016	118.832	130.378	0	0.259
300	0.067	0	0	0	0	0	120.518	7.265	120.518	7.265	0.815	0.293	0.293	0	0.259	0.000	0	NaN	NaN	0	120.389	7.265	0	0.259
301	0.067	0	0	0	0	0	117.016	5.449	117.016	5.449	0.815	0.293	0.293	0	0.259	0.000	0	NaN	NaN	0	116.886	5.449	0	0.259
302	0.067	0	0	0	0	0	130.118	31.005	130.118	31.005	0.815	0.293	0.293	0	0.259	0.000	0	NaN	NaN	0	129.989	31.005	0	0.259
303	0.067	254	0	254	254	254	119.221	121.297	119.221	121.297	0.815	0.293	0.293	0	0.259	17.099	254	NaN	NaN	1016	119.091	121.297	0	0.259
304	0.067	0	0	0	0	0	129.470	11.676	129.470	11.676	0.815	0.293	0.293	0	0.259	0.000	0	NaN	NaN	0	129.340	11.676	0	0.259
305	0.067	0	0	0	0	0	123.891	59.156	123.891	59.156	0.815	0.293	0.293	0	0.259	0.000	0	NaN	NaN	0	123.762	59.156	0	0.259
306	0.067	0	0	0	0	0	125.059	46.054	125.059	46.054	0.815	0.293	0.293	0	0.259	0.000	0	NaN	NaN	0	124.929	46.054	0	0.259
307	0.017	0	0	0	0	0	0.065	0.065	0.065	0.065	0.408	0.146	0.146	0	0.130	0.000	0	NaN	NaN	0	0.000	0.065	0	0.130
308	0.067	0	0	0	0	0	120.907	27.243	120.907	27.243	0.815	0.293	0.293	0	0.259	0.000	0	NaN	NaN	0	120.778	27.243	0	0.259
309	0.067	254	0	254	254	254	128.951	153.469	128.951	153.469	0.815	0.293	0.293	0	0.259	17.099	254	NaN	NaN	1016	128.821	153.469	0	0.259
310	0.067	254	0	254	254	254	118.443	154.896	118.443	154.896	0.815	0.293	0.293	0	0.259	17.099	254	NaN	NaN	1016	118.313	154.896	0	0.259
311	0.067	254	0	254	254	254	128.561	176.432	128.561	176.432	0.815	0.293	0.293	0	0.259	17.099	254	NaN	NaN	1016	128.432	176.432	0	0.259
312	0.067	0	0	0	0	0	120.907	27.243	120.907	27.243	0.815	0.293	0.293	0	0.259	0.000	0	NaN	NaN	0	120.778	27.243	0	0.259
313	0.067	254	0	254	254	254	131.934	170.334	131.934	170.334	0.815	0.293	0.293	0	0.259	17.099	254	NaN	NaN	1016	131.805	170.334	0	0.259
314	0.067	0	0	0	0	0	127.134	16.216	127.134	16.216	0.815	0.293	0.293	0	0.259	0.000	0	NaN	NaN	0	127.005	16.216	0	0.259
315	0.067	254	0	254	254	254	131.934	196.669	131.934	196.669	0.815	0.293	0.293	0	0.259	17.099	254	NaN	NaN	1016	131.805	196.669	0	0.259
316	0.067	254	0	254	254	254	122.594	212.237	122.594	212.237	0.815	0.293	0.293	0	0.259	17.099	254	NaN	NaN	1016	122.464	212.237	0	0.259
317	0.067	254	0	254	254	254	116.886	172.799	116.886	172.799	0.815	0.293	0.293	0	0.259	17.099	254	NaN	NaN	1016	116.756	172.799	0	0.259
318	0.067	254	0	254	254	254	116.886	172.799	116.886	172.799	0.815	0.293	0.293	0	0.259	17.099	254	NaN	NaN	1016	116.756	172.799	0	0.259
319	0.067	254	0	254	254	254	125.578	228.064	125.578	228.064	0.815	0.293	0.293	0	0.259	17.099	254	NaN	NaN	1016	125.448	228.064	0	0.259
320	0.067	254	0	254	254	254	125.578	228.064	125.578	228.064	0.815	0.293	0.293	0	0.259	17.099	254	NaN	NaN	1016	125.448	228.064	0	0.259
321	0.067	0	0	0	0	0	122.724	12.584	122.724	12.584	0.815	0.293	0.293	0	0.259	0.000	0	NaN	NaN	0	122.594	12.584	0	0.259
322	0.067	0	0	0	0	0	122.724	12.584	122.724	12.584	0.815	0.293	0.293	0	0.259	0.000	0	NaN	NaN	0	122.594	12.584	0	0.259
323	0.067	254	0	254	254	254	128.691	248.042	128.691	248.042	0.815	0.293	0.293	0	0.259	17.099	254	NaN	NaN	1016	128.561	248.042	0	0.259
324	0.067	254	0	254	254	254	116.886	265.426	116.886	265.426	0.815	0.293	0.293	0	0.259	17.099	254	NaN	NaN	1016	116.756	265.426	0	0.259
325	0.067	254	0	254	254	254	118.962	229.101	118.962	229.101	0.815	0.293	0.293	0	0.259	17.099	254	NaN	NaN	1016	118.832	229.101	0	0.259
326	0.067	254	0	254	254	254	118.962	229.101	118.962	229.101	0.815	0.293	0.293	0	0.259	17.099	254	NaN	NaN	1016	118.832	229.101	0	0.259
327	0.067	0	0	0	0	0	142.832	69.535	142.832	69.535	0.815	0.293	0.293	0	0.259	0.000	0	NaN	NaN	0	142.702	69.535	0	0.259
328	0.067	0	0	0	0	0	146.983	38.270	146.983	38.270	0.815	0.293	0.293	0	0.259	0.000	0	NaN	NaN	0	146.853	38.270	0	0.259
329	0.067	0	0	0	0	0	127.134	4.800	127.134	4.800	0.815	0.293	0.293	0	0.259	0.000	0	NaN	NaN	0	127.005	4.800	0	0.259
330	0.067	0	0	0	0	0	127.134	16.216	127.134	16.216	0.815	0.293	0.293	0	0.259	0.000	0	NaN	NaN	0	127.005	16.216	0	0.259
331	0.067	0	0	0	0	0	139.070	29.578	139.070	29.578	0.815	0.293	0.293	0	0.259	0.000	0	NaN	NaN	0	138.940	29.578	0	0.259
332	0.067	0	0	0	0	0	145.556	96.129	145.556	96.129	0.815	0.293	0.293	0	0.259	0.000	0	NaN	NaN	0	145.426	96.129	0	0.259
333	0.067	0	0	0	0	0	146.464	109.621	146.464	109.621	0.815	0.293	0.293	0	0.259	0.000	0	NaN	NaN	0	146.334	109.621	0	0.259
334	0.067	0	0	0	0	0	144.129	16.735	144.129	16.735	0.815	0.293	0.293	0	0.259	0.000	0	NaN	NaN	0	143.999	16.735	0	0.259
335	0.067	0	0	0	0	0	137.513	38.270	137.513	38.270	0.815	0.293	0.293	0	0.259	0.000	0	NaN	NaN	0	137.383	38.270	0	0.259
336	0.067	0	0	0	0	0	135.956	67.589	135.956	67.589	0.815	0.293	0.293	0	0.259	0.000	0	NaN	NaN	0	135.826	67.589	0	0.259
337	0.067	0	0	0	0	0	130.378	16.605	130.378	16.605	0.815	0.293	0.293	0	0.259	0.000	0	NaN	NaN	0	130.248	16.605	0	0.259
338	0.067	0	0	0	0	0	128.561	16.476	128.561	16.476	0.815	0.293	0.293	0	0.259	0.000	0	NaN	NaN	0	128.432	16.476	0	0.259
339	0.067	0	0	0	0	0	148.410	8.951	148.410	8.951	0.815	0.293	0.293	0	0.259	0.000	0	NaN	NaN	0	148.280	8.951	0	0.259
340	0.067	0	0	0	0	0	137.513	38.270	137.513	38.270	0.815	0.293	0.293	0	0.259	0.000	0	NaN	NaN	0	137.383	38.270	0	0.259
341	0.067	0	0	0	0	0	142.832	53.319	142.832	53.319	0.815	0.293	0.293	0	0.259	0.000	0	NaN	NaN	0	142.702	53.319	0	0.259
342	0.067	0	0	0	0	0	136.086	85.621	136.086	85.621	0.815	0.293	0.293	0	0.259	0.000	0	NaN	NaN	0	135.956	85.621	0	0.259
343	0.067	254	0	254	254	254	117.535	230.399	117.535	230.399	0.815	0.293	0.293	0	0.259	17.099	254	NaN	NaN	1016	117.405	230.399	0	0.259
344	0.067	254	0	254	254	254	124.151	245.188	124.151	245.188	0.815	0.293	0.293	0	0.259	17.099	254	NaN	NaN	1016	124.021	245.188	0	0.259
345	0.067	0	0	0	0	0	138.032	100.929	138.032	100.929	0.815	0.293	0.293	0	0.259	0.000	0	NaN	NaN	0	137.902	100.929	0	0.259
346	0.017	0	0	0	0	0	0.065	0.065	0.065	0.065	0.408	0.146	0.146	0	0.130	0.000	0	NaN	NaN	0	0.000	0.065	0	0.130
347	0.067	0	0	0	0	0	133.880	17.643	133.880	17.643	0.815	0.293	0.293	0	0.259	0.000	0	NaN	NaN	0	133.751	17.643	0	0.259
348	0.067	0	0	0	0	0	143.999	7.784	143.999	7.784	0.815	0.293	0.293	0	0.259	0.000	0	NaN	NaN	0	143.870	7.784	0	0.259
349	0.067	0	0	0	0	0	144.907	26.594	144.907	26.594	0.815	0.293	0.293	0	0.259	0.000	0	NaN	NaN	0	144.778	26.594	0	0.259
350	0.067	0	0	0	0	0	149.059	85.102	149.059	85.102	0.815	0.293	0.293	0	0.259	0.000	0	NaN	NaN	0	148.929	85.102	0	0.259
351	0.067	254	0	254	254	254	120.518	227.934	120.518	227.934	0.815	0.293	0.293	0	0.259	17.099	254	NaN	NaN	1016	120.389	227.934	0	0.259
352	0.067	254	0	254	254	254	118.962	229.101	118.962	229.101	0.815	0.293	0.293	0	0.259	17.099	254	NaN	NaN	1016	118.832	229.101	0	0.259
353	0.067	0	0	0	0	0	143.091	89.254	143.091	89.254	0.815	0.293	0.293	0	0.259	0.000	0	NaN	NaN	0	142.961	89.254	0	0.259
354	0.067	0	0	0	0	0	137.772	74.205	137.772	74.205	0.815	0.293	0.293	0	0.259	0.000	0	NaN	NaN	0	137.643	74.205	0	0.259
355	0.067	254	0	254	254	254	133.491	124.280	133.491	124.280	0.815	0.293	0.293	0	0.259	17.099	254	NaN	NaN	1016	133.361	124.280	0	0.259
356	0.067	0	0	0	0	0	133.102	6.357	133.102	6.357	0.815	0.293	0.293	0	0.259	0.000	0	NaN	NaN	0	132.972	6.357	0	0.259
357	0.067	0	0	0	0	0	140.107	43.978	140.107	43.978	0.815	0.293	0.293	0	0.259	0.000	0	NaN	NaN	0	139.978	43.978	0	0.259
358	0.067	0	0	0	0	0	136.864	57.859	136.864	57.859	0.815	0.293	0.293	0	0.259	0.000	0	NaN	NaN	0	136.734	57.859	0	0.259
359	0.067	254	0	254	254	254	140.756	138.032	140.756	138.032	0.815	0.293	0.293	0	0.259	17.099	254	NaN	NaN	1016	140.626	138.032	0	0.259
360	0.067	0	0	0	0	0	139.199	108.843	139.199	108.843	0.815	0.293	0.293	0	0.259	0.000	0	NaN	NaN	0	139.070	108.843	0	0.259
361	0.067	254	0	254	254	254	133.491	124.280	133.491	124.280	0.815	0.293	0.293	0	0.259	17.099	254	NaN	NaN	1016	133.361	124.280	0	0.259
362	0.067	0	0	0	0	0	141.664	124.151	141.664	124.151	0.815	0.293	0.293	0	0.259	0.000	0	NaN	NaN	0	141.534	124.151	0	0.259
363	0.017	0	0	0	0	0	0.065	0.065	0.065	0.065	0.408	0.146	0.146	0	0.130	0.000	0	NaN	NaN	0	0.000	0.065	0	0.130
364	0.067	254	0	254	254	254	143.091	163.199	143.091	163.199	0.815	0.293	0.293	0	0.259	17.099	254	NaN	NaN	1016	142.961	163.199	0	0.259
365	0.067	0	0	0	0	0	143.999	7.784	143.999	7.784	0.815	0.293	0.293	0	0.259	0.000	0	NaN	NaN	0	143.870	7.784	0	0.259
366	0.067	0	0	0	0	0	141.664	124.151	141.664	124.151	0.815	0.293	0.293	0	0.259	0.000	0	NaN	NaN	0	141.534	124.151	0	0.259
367	0.067	254	0	254	254	254	142.053	153.469	142.053	153.469	0.815	0.293	0.293	0	0.259	17.099	254	NaN	NaN	1016	141.924	153.469	0	0.259
368	0.067	0	0	0	0	0	136.475	31.913	136.475	31.913	0.815	0.293	0.293	0	0.259	0.000	0	NaN	NaN	0	136.345	31.913	0	0.259
369	0.067	254	0	254	254	254	146.075	150.356	146.075	150.356	0.815	0.293	0.293	0	0.259	17.099	254	NaN	NaN	1016	145.945	150.356	0	0.259
370	0.067	0	0	0	0	0	137.902	19.978	137.902	19.978	0.815	0.293	0.293	0	0.259	0.000	0	NaN	NaN	0	137.772	19.978	0	0.259
371	0.067	0	0	0	0	0	145.815	76.410	145.815	76.410	0.815	0.293	0.293	0	0.259	0.000	0	NaN	NaN	0	145.686	76.410	0	0.259
372	0.067	0	0	0	0	0	143.740	69.664	143.740	69.664	0.815	0.293	0.293	0	0.259	0.000	0	NaN	NaN	0	143.610	69.664	0	0.259
373	0.067	254	0	254	254	254	137.253	222.615	137.253	222.615	0.815	0.293	0.293	0	0.259	17.099	254	NaN	NaN	1016	137.124	222.615	0	0.259
374	0.067	254	0	254	254	254	143.351	253.361	143.351	253.361	0.815	0.293	0.293	0	0.259	17.099	254	NaN	NaN	1016	143.221	253.361	0	0.259
375	0.067	254	0	254	254	254	145.297	265.426	145.297	265.426	0.815	0.293	0.293	0	0.259	17.099	254	NaN	NaN	1016	145.167	265.426	0	0.259
376	0.067	0	0	0	0	0	159.826	52.411	159.826	52.411	0.815	0.293	0.293	0	0.259	0.000	0	NaN	NaN	0	159.696	52.411	0	0.259
377	0.067	0	0	0	0	0	165.534	62.789	165.534	62.789	0.815	0.293	0.293	0	0.259	0.000	0	NaN	NaN	0	165.405	62.789	0	0.259
378	0.067	0	0	0	0	0	164.496	23.092	164.496	23.092	0.815	0.293	0.293	0	0.259	0.000	0	NaN	NaN	0	164.367	23.092	0	0.259
379	0.067	0	0	0	0	0	150.356	46.702	150.356	46.702	0.815	0.293	0.293	0	0.259	0.000	0	NaN	NaN	0	150.226	46.702	0	0.259
380	0.067	0	0	0	0	0	164.886	95.610	164.886	95.610	0.815	0.293	0.293	0	0.259	0.000	0	NaN	NaN	0	164.756	95.610	0	0.259
381	0.067	254	0	254	254	254	142.961	192.388	142.961	192.388	0.815	0.293	0.293	0	0.259	17.099	254	NaN	NaN	1016	142.832	192.388	0	0.259
382	0.067	254	0	254	254	254	144.518	175.264	144.518	175.264	0.815	0.293	0.293	0	0.259	17.099	254	NaN	NaN	1016	144.388	175.264	0	0.259
383	0.067	0	0	0	0	0	151.913	78.746	151.913	78.746	0.815	0.293	0.293	0	0.259	0.000	0	NaN	NaN	0	151.783	78.746	0	0.259
384	0.067	0	0	0	0	0	164.626	11.935	164.626	11.935	0.815	0.293	0.293	0	0.259	0.000	0	NaN	NaN	0	164.496	11.935	0	0.259
385	0.067	0	0	0	0	0	156.323	26.465	156.323	26.465	0.815	0.293	0.293	0	0.259	0.000	0	NaN	NaN	0	156.194	26.465	0	0.259
386	0.067	0	0	0	0	0	150.615	62.270	150.615	62.270	0.815	0.293	0.293	0	0.259	0.000	0	NaN	NaN	0	150.486	62.270	0	0.259
387	0.067	0	0	0	0	0	145.815	76.410	145.815	76.410	0.815	0.293	0.293	0	0.259	0.000	0	NaN	NaN	0	145.686	76.410	0	0.259
388	0.067	254	0	254	254	254	144.518	175.264	144.518	175.264	0.815	0.293	0.293	0	0.259	17.099	254	NaN	NaN	1016	144.388	175.264	0	0.259
389	0.067	0	0	0	0	0	151.913	78.746	151.913	78.746	0.815	0.293	0.293	0	0.259	0.000	0	NaN	NaN	0	151.783	78.746	0	0.259
390	0.067	0	0	0	0	0	161.902	102.875	161.902	102.875	0.815	0.293	0.293	0	0.259	0.000	0	NaN	NaN	0	161.772	102.875	0	0.259
391	0.067	0	0	0	0	0	158.140	58.248	158.140	58.248	0.815	0.293	0.293	0	0.259	0.000	0	NaN	NaN	0	158.010	58.248	0	0.259
392	0.067	0	0	0	0	0	155.156	18.422	155.156	18.422	0.815	0.293	0.293	0	0.259	0.000	0	NaN	NaN	0	155.026	18.422	0	0.259
393	0.067	0	0	0	0	0	156.453	107.805	156.453	107.805	0.815	0.293	0.293	0	0.259	0.000	0	NaN	NaN	0	156.323	107.805	0	0.259
394	0.067	0	0	0	0	0	158.010	9.859	158.010	9.859	0.815	0.293	0.293	0	0.259	0.000	0	NaN	NaN	0	157.880	9.859	0	0.259
395	0.067	0	0	0	0	0	150.615	35.416	150.615	35.416	0.815	0.293	0.293	0	0.259	0.000	0	NaN	NaN	0	150.486	35.416	0	0.259
396	0.017	0	0	0	0	0	0.065	0.065	0.065	0.065	0.408	0.146	0.146	0	0.130	0.000	0	NaN	NaN	0	0.000	0.065	0	0.130
397	0.067	0	0	0	0	0	156.972	130.637	156.972	130.637	0.815	0.293	0.293	0	0.259	0.000	0	NaN	NaN	0	156.842	130.637	0	0.259
398	0.067	0	0	0	0	0	161.902	83.935	161.902	83.935	0.815	0.293	0.293	0	0.259	0.000	0	NaN	NaN	0	161.772	83.935	0	0.259
399	0.017	0	0	0	0	0	0.065	0.065	0.065	0.065	0.408	0.146	0.146	0	0.130	0.000	0	NaN	NaN	0	0.000	0.065	0	0.130
400	0.067	0	0	0	0	0	159.956	77.708	159.956	77.708	0.815	0.293	0.293	0	0.259	0.000	0	NaN	NaN	0	159.826	77.708	0	0.259
401	0.067	0	0	0	0	0	152.172	134.788	152.172	134.788	0.815	0.293	0.293	0	0.259	0.000	0	NaN	NaN	0	152.042	134.788	0	0.259
402	0.067	0	0	0	0	0	165.664	38.789	165.664	38.789	0.815	0.293	0.293	0	0.259	0.000	0	NaN	NaN	0	165.534	38.789	0	0.259
403	0.067	0	0	0	0	0	162.680	30.227	162.680	30.227	0.815	0.293	0.293	0	0.259	0.000	0	NaN	NaN	0	162.550	30.227	0	0.259
404	0.067	0	0	0	0	0	150.615	35.416	150.615	35.416	0.815	0.293	0.293	0	0.259	0.000	0	NaN	NaN	0	150.486	35.416	0	0.259
405	0.067	0	0	0	0	0	153.340	93.924	153.340	93.924	0.815	0.293	0.293	0	0.259	0.000	0	NaN	NaN	0	153.210	93.924	0	0.259
406	0.067	0	0	0	0	0	155.934	118.183	155.934	118.183	0.815	0.293	0.293	0	0.259	0.000	0	NaN	NaN	0	155.805	118.183	0	0.259
407	0.067	0	0	0	0	0	156.453	38.140	156.453	38.140	0.815	0.293	0.293	0	0.259	0.000	0	NaN	NaN	0	156.323	38.140	0	0.259
408	0.067	0	0	0	0	0	151.134	55.394	151.134	55.394	0.815	0.293	0.293	0	0.259	0.000	0	NaN	NaN	0	151.005	55.394	0	0.259
409	0.067	0	0	0	0	0	151.653	106.508	151.653	106.508	0.815	0.293	0.293	0	0.259	0.000	0	NaN	NaN	0	151.524	106.508	0	0.259
410	0.067	0	0	0	0	0	151.653	126.616	151.653	126.616	0.815	0.293	0.293	0	0.259	0.000	0	NaN	NaN	0	151.524	126.616	0	0.259
411	0.067	254	0	254	254	254	160.475	156.713	160.475	156.713	0.815	0.293	0.293	0	0.259	17.099	254	NaN	NaN	1016	160.345	156.713	0	0.259
412	0.067	0	0	0	0	0	154.767	8.303	154.767	8.303	0.815	0.293	0.293	0	0.259	0.000	0	NaN	NaN	0	154.637	8.303	0	0.259
413	0.067	0	0	0	0	0	150.097	17.513	150.097	17.513	0.815	0.293	0.293	0	0.259	0.000	0	NaN	NaN	0	149.967	17.513	0	0.259
414	0.067	254	0	254	254	254	164.107	143.999	164.107	143.999	0.815	0.293	0.293	0	0.259	17.099	254	NaN	NaN	1016	163.978	143.999	0	0.259
415	0.067	0	0	0	0	0	155.286	27.762	155.286	27.762	0.815	0.293	0.293	0	0.259	0.000	0	NaN	NaN	0	155.156	27.762	0	0.259
416	0.067	254	0	254	254	254	150.226	141.405	150.226	141.405	0.815	0.293	0.293	0	0.259	17.099	254	NaN	NaN	1016	150.097	141.405	0	0.259
417	0.067	254	0	254	254	254	158.010	167.610	158.010	167.610	0.815	0.293	0.293	0	0.259	17.099	254	NaN	NaN	1016	157.880	167.610	0	0.259
418	0.067	254	0	254	254	254	149.837	158.269	149.837	158.269	0.815	0.293	0.293	0	0.259	17.099	254	NaN	NaN	1016	149.707	158.269	0	0.259
419	0.067	254	0	254	254	254	152.432	170.723	152.432	170.723	0.815	0.293	0.293	0	0.259	17.099	254	NaN	NaN	1016	152.302	170.723	0	0.259
420	0.067	0	0	0	0	0	153.859	67.719	153.859	67.719	0.815	0.293	0.293	0	0.259	0.000	0	NaN	NaN	0	153.729	67.719	0	0.259
421	0.067	0	0	0	0	0	153.080	76.281	153.080	76.281	0.815	0.293	0.293	0	0.259	0.000	0	NaN	NaN	0	152.951	76.281	0	0.259
422	0.067	254	0	254	254	254	160.086	144.778	160.086	144.778	0.815	0.293	0.293	0	0.259	17.099	254	NaN	NaN	1016	159.956	144.778	0	0.259
423	0.067	0	0	0	0	0	160.605	50.594	160.605	50.594	0.815	0.293	0.293	0	0.259	0.000	0	NaN	NaN	0	160.475	50.594	0	0.259
424	0.067	254	0	254	254	254	163.848	211.458	163.848	211.458	0.815	0.293	0.293	0	0.259	17.099	254	NaN	NaN	1016	163.718	211.458	0	0.259
425	0.067	254	0	254	254	254	152.432	213.534	152.432	213.534	0.815	0.293	0.293	0	0.259	17.099	254	NaN	NaN	1016	152.302	213.534	0	0.259
426	0.067	254	0	254	254	254	159.696	204.712	159.696	204.712	0.815	0.293	0.293	0	0.259	17.099	254	NaN	NaN	1016	159.567	204.712	0	0.259
427	0.067	254	0	254	254	254	151.524	195.112	151.524	195.112	0.815	0.293	0.293	0	0.259	17.099	254	NaN	NaN	1016	151.394	195.112	0	0.259
428	0.067	254	0	254	254	254	160.215	248.042	160.215	248.042	0.815	0.293	0.293	0	0.259	17.099	254	NaN	NaN	1016	160.086	248.042	0	0.259
429	0.067	0	0	0	0	0	179.415	76.021	179.415	76.021	0.815	0.293	0.293	0	0.259	0.000	0	NaN	NaN	0	179.286	76.021	0	0.259
430	0.067	254	0	254	254	254	155.545	225.469	155.545	225.469	0.815	0.293	0.293	0	0.259	17.099	254	NaN	NaN	1016	155.415	225.469	0	0.259
431	0.067	254	0	254	254	254	164.626	234.810	164.626	234.810	0.815	0.293	0.293	0	0.259	17.099	254	NaN	NaN	1016	164.496	234.810	0	0.259
432	0.067	0	0	0	0	0	181.750	33.470	181.750	33.470	0.815	0.293	0.293	0	0.259	0.000	0	NaN	NaN	0	181.621	33.470	0	0.259
433	0.067	0	0	0	0	0	182.399	65.773	182.399	65.773	0.815	0.293	0.293	0	0.259	0.000	0	NaN	NaN	0	182.269	65.773	0	0.259
434	0.067	254	0	254	254	254	153.469	190.313	153.469	190.313	0.815	0.293	0.293	0	0.259	17.099	254	NaN	NaN	1016	153.340	190.313	0	0.259
435	0.067	254	0	254	254	254	164.886	179.804	164.886	179.804	0.815	0.293	0.293	0	0.259	17.099	254	NaN	NaN	1016	164.756	179.804	0	0.259
436	0.067	254	0	254	254	254	165.794	187.329	165.794	187.329	0.815	0.293	0.293	0	0.259	17.099	254	NaN	NaN	1016	165.664	187.329	0	0.259
437	0.067	254	0	254	254	254	151.394	180.713	151.394	180.713	0.815	0.293	0.293	0	0.259	17.099	254	NaN	NaN	1016	151.264	180.713	0	0.259
438	0.067	0	0	0	0	0	169.426	40.865	169.426	40.865	0.815	0.293	0.293	0	0.259	0.000	0	NaN	NaN	0	169.296	40.865	0	0.259
439	0.067	0	0	0	0	0	177.340	106.248	177.340	106.248	0.815	0.293	0.293	0	0.259	0.000	0	NaN	NaN	0	177.210	106.248	0	0.259
440	0.067	0	0	0	0	0	167.221	86.789	167.221	86.789	0.815	0.293	0.293	0	0.259	0.000	0	NaN	NaN	0	167.091	86.789	0	0.259
441	0.067	0	0	0	0	0	180.583	92.627	180.583	92.627	0.815	0.293	0.293	0	0.259	0.000	0	NaN	NaN	0	180.453	92.627	0	0.259
442	0.067	0	0	0	0	0	177.210	51.243	177.210	51.243	0.815	0.293	0.293	0	0.259	0.000	0	NaN	NaN	0	177.080	51.243	0	0.259
443	0.067	0	0	0	0	0	170.983	54.356	170.983	54.356	0.815	0.293	0.293	0	0.259	0.000	0	NaN	NaN	0	170.853	54.356	0	0.259
444	0.067	0	0	0	0	0	171.242	73.427	171.242	73.427	0.815	0.293	0.293	0	0.259	0.000	0	NaN	NaN	0	171.113	73.427	0	0.259
445	0.067	0	0	0	0	0	174.615	10.638	174.615	10.638	0.815	0.293	0.293	0	0.259	0.000	0	NaN	NaN	0	174.486	10.638	0	0.259
446	0.067	0	0	0	0	0	179.545	18.162	179.545	18.162	0.815	0.293	0.293	0	0.259	0.000	0	NaN	NaN	0	179.415	18.162	0	0.259
447	0.067	0	0	0	0	0	176.302	26.205	176.302	26.205	0.815	0.293	0.293	0	0.259	0.000	0	NaN	NaN	0	176.172	26.205	0	0.259
448	0.067	254	0	254	254	254	165.275	184.475	165.275	184.475	0.815	0.293	0.293	0	0.259	17.099	254	NaN	NaN	1016	165.145	184.475	0	0.259
449	0.067	254	0	254	254	254	165.664	185.902	165.664	185.902	0.815	0.293	0.293	0	0.259	17.099	254	NaN	NaN	1016	165.534	185.902	0	0.259
450	0.067	0	0	0	0	0	175.394	65.383	175.394	65.383	0.815	0.293	0.293	0	0.259	0.000	0	NaN	NaN	0	175.264	65.383	0	0.259
451	0.067	0	0	0	0	0	172.540	116.107	172.540	116.107	0.815	0.293	0.293	0	0.259	0.000	0	NaN	NaN	0	172.410	116.107	0	0.259
452	0.067	0	0	0	0	0	176.302	78.356	176.302	78.356	0.815	0.293	0.293	0	0.259	0.000	0	NaN	NaN	0	176.172	78.356	0	0.259
453	0.067	0	0	0	0	0	172.021	90.681	172.021	90.681	0.815	0.293	0.293	0	0.259	0.000	0	NaN	NaN	0	171.891	90.681	0	0.259
454	0.067	0	0	0	0	0	169.945	127.394	169.945	127.394	0.815	0.293	0.293	0	0.259	0.000	0	NaN	NaN	0	169.815	127.394	0	0.259
455	0.067	0	0	0	0	0	176.561	4.541	176.561	4.541	0.815	0.293	0.293	0	0.259	0.000	0	NaN	NaN	0	176.432	4.541	0	0.259
456	0.067	0	0	0	0	0	176.302	136.215	176.302	136.215	0.815	0.293	0.293	0	0.259	0.000	0	NaN	NaN	0	176.172	136.215	0	0.259
457	0.067	0	0	0	0	0	182.399	120.907	182.399	120.907	0.815	0.293	0.293	0	0.259	0.000	0	NaN	NaN	0	182.269	120.907	0	0.259
458	0.067	0	0	0	0	0	167.740	101.448	167.740	101.448	0.815	0.293	0.293	0	0.259	0.000	0	NaN	NaN	0	167.610	101.448	0	0.259
459	0.067	0	0	0	0	0	166.313	63.048	166.313	63.048	0.815	0.293	0.293	0	0.259	0.000	0	NaN	NaN	0	166.183	63.048	0	0.259
460	0.067	0	0	0	0	0	175.264	39.567	175.264	39.567	0.815	0.293	0.293	0	0.259	0.000	0	NaN	NaN	0	175.134	39.567	0	0.259
461	0.067	0	0	0	0	0	180.583	44.886	180.583	44.886	0.815	0.293	0.293	0	0.259	0.000	0	NaN	NaN	0	180.453	44.886	0	0.259
462	0.067	0	0	0	0	0	180.583	44.886	180.583	44.886	0.815	0.293	0.293	0	0.259	0.000	0	NaN	NaN	0	180.453	44.886	0	0.259
463	0.067	0	0	0	0	0	174.226	50.465	174.226	50.465	0.815	0.293	0.293	0	0.259	0.000	0	NaN	NaN	0	174.096	50.465	0	0.259
464	0.067	0	0	0	0	0	171.632	109.881	171.632	109.881	0.815	0.293	0.293	0	0.259	0.000	0	NaN	NaN	0	171.502	109.881	0	0.259
465	0.067	254	0	254	254	254	170.983	152.951	170.983	152.951	0.815	0.293	0.293	0	0.259	17.099	254	NaN	NaN	1016	170.853	152.951	0	0.259
466	0.067	0	0	0	0	0	182.399	16.216	182.399	16.216	0.815	0.293	0.293	0	0.259	0.000	0	NaN	NaN	0	182.269	16.216	0	0.259
467	0.067	0	0	0	0	0	177.988	59.675	177.988	59.675	0.815	0.293	0.293	0	0.259	0.000	0	NaN	NaN	0	177.859	59.675	0	0.259
468	0.067	0	0	0	0	0	172.929	21.146	172.929	21.146	0.815	0.293	0.293	0	0.259	0.000	0	NaN	NaN	0	172.799	21.146	0	0.259
469	0.067	0	0	0	0	0	178.377	128.951	178.377	128.951	0.815	0.293	0.293	0	0.259	0.000	0	NaN	NaN	0	178.248	128.951	0	0.259
470	0.067	0	0	0	0	0	181.231	94.702	181.231	94.702	0.815	0.293	0.293	0	0.259	0.000	0	NaN	NaN	0	181.102	94.702	0	0.259
471	0.067	0	0	0	0	0	166.442	133.880	166.442	133.880	0.815	0.293	0.293	0	0.259	0.000	0	NaN	NaN	0	166.313	133.880	0	0.259
472	0.067	254	0	254	254	254	179.675	159.696	179.675	159.696	0.815	0.293	0.293	0	0.259	17.099	254	NaN	NaN	1016	179.545	159.696	0	0.259
473	0.067	0	0	0	0	0	172.669	8.303	172.669	8.303	0.815	0.293	0.293	0	0.259	0.000	0	NaN	NaN	0	172.540	8.303	0	0.259
474	0.067	0	0	0	0	0	181.231	94.702	181.231	94.702	0.815	0.293	0.293	0	0.259	0.000	0	NaN	NaN	0	181.102	94.702	0	0.259
475	0.067	0	0	0	0	0	177.210	84.583	177.210	84.583	0.815	0.293	0.293	0	0.259	0.000	0	NaN	NaN	0	177.080	84.583	0	0.259
476	0.067	0	0	0	0	0	170.464	2.984	170.464	2.984	0.815	0.293	0.293	0	0.259	0.000	0	NaN	NaN	0	170.334	2.984	0	0.259
477	0.067	254	0	254	254	254	175.653	211.069	175.653	211.069	0.815	0.293	0.293	0	0.259	17.099	254	NaN	NaN	1016	175.523	211.069	0	0.259
478	0.067	254	0	254	254	254	169.556	225.599	169.556	225.599	0.815	0.293	0.293	0	0.259	17.099	254	NaN	NaN	1016	169.426	225.599	0	0.259
479	0.067	254	0	254	254	254	167.999	252.842	167.999	252.842	0.815	0.293	0.293	0	0.259	17.099	254	NaN	NaN	1016	167.869	252.842	0	0.259
480	0.067	254	0	254	254	254	172.669	265.426	172.669	265.426	0.815	0.293	0.293	0	0.259	17.099	254	NaN	NaN	1016	172.540	265.426	0	0.259
481	0.067	254	0	254	254	254	176.172	168.518	176.172	168.518	0.815	0.293	0.293	0	0.259	17.099	254	NaN	NaN	1016	176.042	168.518	0	0.259
482	0.067	254	0	254	254	254	176.561	178.896	176.561	178.896	0.815	0.293	0.293	0	0.259	17.099	254	NaN	NaN	1016	176.432	178.896	0	0.259
483	0.067	0	0	0	0	0	194.075	11.416	194.075	11.416	0.815	0.293	0.293	0	0.259	0.000	0	NaN	NaN	0	193.945	11.416	0	0.259
484	0.067	0	0	0	0	0	190.831	54.486	190.831	54.486	0.815	0.293	0.293	0	0.259	0.000	0	NaN	NaN	0	190.702	54.486	0	0.259
485	0.067	254	0	254	254	254	169.296	218.853	169.296	218.853	0.815	0.293	0.293	0	0.259	17.099	254	NaN	NaN	1016	169.167	218.853	0	0.259
486	0.067	254	0	254	254	254	173.318	240.777	173.318	240.777	0.815	0.293	0.293	0	0.259	17.099	254	NaN	NaN	1016	173.188	240.777	0	0.259
487	0.067	0	0	0	0	0	194.594	29.448	194.594	29.448	0.815	0.293	0.293	0	0.259	0.000	0	NaN	NaN	0	194.464	29.448	0	0.259
488	0.067	0	0	0	0	0	194.723	50.465	194.723	50.465	0.815	0.293	0.293	0	0.259	0.000	0	NaN	NaN	0	194.594	50.465	0	0.259
489	0.067	254	0	254	254	254	166.442	167.869	166.442	167.869	0.815	0.293	0.293	0	0.259	17.099	254	NaN	NaN	1016	166.313	167.869	0	0.259
490	0.067	254	0	254	254	254	168.777	171.891	168.777	171.891	0.815	0.293	0.293	0	0.259	17.099	254	NaN	NaN	1016	168.648	171.891	0	0.259
491	0.067	0	0	0	0	0	191.350	40.865	191.350	40.865	0.815	0.293	0.293	0	0.259	0.000	0	NaN	NaN	0	191.221	40.865	0	0.259
492	0.067	0	0	0	0	0	186.810	44.108	186.810	44.108	0.815	0.293	0.293	0	0.259	0.000	0	NaN	NaN	0	186.680	44.108	0	0.259
493	0.067	0	0	0	0	0	186.680	85.751	186.680	85.751	0.815	0.293	0.293	0	0.259	0.000	0	NaN	NaN	0	186.550	85.751	0	0.259
494	0.067	0	0	0	0	0	190.313	65.513	190.313	65.513	0.815	0.293	0.293	0	0.259	0.000	0	NaN	NaN	0	190.183	65.513	0	0.259
495	0.067	0	0	0	0	0	185.383	16.605	185.383	16.605	0.815	0.293	0.293	0	0.259	0.000	0	NaN	NaN	0	185.253	16.605	0	0.259
496	0.067	0	0	0	0	0	193.685	79.005	193.685	79.005	0.815	0.293	0.293	0	0.259	0.000	0	NaN	NaN	0	193.556	79.005	0	0.259
497	0.067	0	0	0	0	0	183.177	98.594	183.177	98.594	0.815	0.293	0.293	0	0.259	0.000	0	NaN	NaN	0	183.048	98.594	0	0.259
498	0.067	0	0	0	0	0	194.983	3.632	194.983	3.632	0.815	0.293	0.293	0	0.259	0.000	0	NaN	NaN	0	194.853	3.632	0	0.259
499	0.067	0	0	0	0	0	193.296	90.291	193.296	90.291	0.815	0.293	0.293	0	0.259	0.000	0	NaN	NaN	0	193.167	90.291	0	0.259
500	0.067	0	0	0	0	0	194.464	60.843	194.464	60.843	0.815	0.293	0.293	0	0.259	0.000	0	NaN	NaN	0	194.334	60.843	0	0.259
501	0.067	0	0	0	0	0	193.167	20.367	193.167	20.367	0.815	0.293	0.293	0	0.259	0.000	0	NaN	NaN	0	193.037	20.367	0	0.259
502	0.067	0	0	0	0	0	195.761	98.983	195.761	98.983	0.815	0.293	0.293	0	0.259	0.000	0	NaN	NaN	0	195.631	98.983	0	0.259
503	0.067	0	0	0	0	0	185.383	5.578	185.383	5.578	0.815	0.293	0.293	0	0.259	0.000	0	NaN	NaN	0	185.253	5.578	0	0.259
504	0.067	0	0	0	0	0	185.123	112.864	185.123	112.864	0.815	0.293	0.293	0	0.259	0.000	0	NaN	NaN	0	184.994	112.864	0	0.259
505	0.067	0	0	0	0	0	185.902	33.730	185.902	33.730	0.815	0.293	0.293	0	0.259	0.000	0	NaN	NaN	0	185.772	33.730	0	0.259
506	0.067	0	0	0	0	0	184.864	55.913	184.864	55.913	0.815	0.293	0.293	0	0.259	0.000	0	NaN	NaN	0	184.734	55.913	0	0.259
507	0.067	0	0	0	0	0	187.199	105.989	187.199	105.989	0.815	0.293	0.293	0	0.259	0.000	0	NaN	NaN	0	187.069	105.989	0	0.259
508	0.067	0	0	0	0	0	196.150	118.053	196.150	118.053	0.815	0.293	0.293	0	0.259	0.000	0	NaN	NaN	0	196.021	118.053	0	0.259
509	0.067	0	0	0	0	0	184.864	55.913	184.864	55.913	0.815	0.293	0.293	0	0.259	0.000	0	NaN	NaN	0	184.734	55.913	0	0.259
510	0.067	0	0	0	0	0	195.631	128.043	195.631	128.043	0.815	0.293	0.293	0	0.259	0.000	0	NaN	NaN	0	195.502	128.043	0	0.259
511	0.067	0	0	0	0	0	185.902	73.946	185.902	73.946	0.815	0.293	0.293	0	0.259	0.000	0	NaN	NaN	0	185.772	73.946	0	0.259
512	0.067	0	0	0	0	0	197.318	27.632	197.318	27.632	0.815	0.293	0.293	0	0.259	0.000	0	NaN	NaN	0	197.188	27.632	0	0.259
513	0.067	0	0	0	0	0	198.226	44.367	198.226	44.367	0.815	0.293	0.293	0	0.259	0.000	0	NaN	NaN	0	198.096	44.367	0	0.259
514	0.067	0	0	0	0	0	182.658	84.194	182.658	84.194	0.815	0.293	0.293	0	0.259	0.000	0	NaN	NaN	0	182.529	84.194	0	0.259
515	0.067	0	0	0	0	0	190.183	132.713	190.183	132.713	0.815	0.293	0.293	0	0.259	0.000	0	NaN	NaN	0	190.053	132.713	0	0.259
516	0.067	0	0	0	0	0	195.761	14.140	195.761	14.140	0.815	0.293	0.293	0	0.259	0.000	0	NaN	NaN	0	195.631	14.140	0	0.259
517	0.067	0	0	0	0	0	191.350	34.508	191.350	34.508	0.815	0.293	0.293	0	0.259	0.000	0	NaN	NaN	0	191.221	34.508	0	0.259
518	0.067	0	0	0	0	0	182.399	16.216	182.399	16.216	0.815	0.293	0.293	0	0.259	0.000	0	NaN	NaN	0	182.269	16.216	0	0.259
519	0.067	254	0	254	254	254	190.442	156.453	190.442	156.453	0.815	0.293	0.293	0	0.259	17.099	254	NaN	NaN	1016	190.313	156.453	0	0.259
520	0.067	0	0	0	0	0	188.237	98.594	188.237	98.594	0.815	0.293	0.293	0	0.259	0.000	0	NaN	NaN	0	188.107	98.594	0	0.259
521	0.067	0	0	0	0	0	193.945	154.507	193.945	154.507	0.815	0.293	0.293	0	0.259	0.000	0	NaN	NaN	0	193.815	154.507	0	0.259
522	0.067	0	0	0	0	0	194.075	154.118	194.075	154.118	0.815	0.293	0.293	0	0.259	0.000	0	NaN	NaN	0	193.945	154.118	0	0.259
523	0.067	0	0	0	0	0	198.745	83.156	198.745	83.156	0.815	0.293	0.293	0	0.259	0.000	0	NaN	NaN	0	198.615	83.156	0	0.259
524	0.067	0	0	0	0	0	182.399	120.907	182.399	120.907	0.815	0.293	0.293	0	0.259	0.000	0	NaN	NaN	0	182.269	120.907	0	0.259
525	0.067	254	0	254	254	254	189.794	175.004	189.794	175.004	0.815	0.293	0.293	0	0.259	17.099	254	NaN	NaN	1016	189.664	175.004	0	0.259
526	0.067	254	0	254	254	254	198.096	170.853	198.096	170.853	0.815	0.293	0.293	0	0.259	17.099	254	NaN	NaN	1016	197.967	170.853	0	0.259
527	0.067	254	0	254	254	254	185.383	168.259	185.383	168.259	0.815	0.293	0.293	0	0.259	17.099	254	NaN	NaN	1016	185.253	168.259	0	0.259
528	0.067	254	0	254	254	254	194.334	196.669	194.334	196.669	0.815	0.293	0.293	0	0.259	17.099	254	NaN	NaN	1016	194.204	196.669	0	0.259
529	0.067	254	0	254	254	254	185.253	186.291	185.253	186.291	0.815	0.293	0.293	0	0.259	17.099	254	NaN	NaN	1016	185.123	186.291	0	0.259
530	0.067	254	0	254	254	254	191.221	178.637	191.221	178.637	0.815	0.293	0.293	0	0.259	17.099	254	NaN	NaN	1016	191.091	178.637	0	0.259
531	0.067	254	0	254	254	254	192.129	189.015	192.129	189.015	0.815	0.293	0.293	0	0.259	17.099	254	NaN	NaN	1016	191.999	189.015	0	0.259
532	0.067	254	0	254	254	254	186.291	212.107	186.291	212.107	0.815	0.293	0.293	0	0.259	17.099	254	NaN	NaN	1016	186.161	212.107	0	0.259
533	0.067	0	0	0	0	0	194.075	154.118	194.075	154.118	0.815	0.293	0.293	0	0.259	0.000	0	NaN	NaN	0	193.945	154.118	0	0.259
534	0.067	0	0	0	0	0	187.977	81.081	187.977	81.081	0.815	0.293	0.293	0	0.259	0.000	0	NaN	NaN	0	187.848	81.081	0	0.259
535	0.067	254	0	254	254	254	197.577	261.274	197.577	261.274	0.815	0.293	0.293	0	0.259	17.099	254	NaN	NaN	1016	197.448	261.274	0	0.259
536	0.067	254	0	254	254	254	183.567	265.426	183.567	265.426	0.815	0.293	0.293	0	0.259	17.099	254	NaN	NaN	1016	183.437	265.426	0	0.259
537	0.067	254	0	254	254	254	183.826	228.323	183.826	228.323	0.815	0.293	0.293	0	0.259	17.099	254	NaN	NaN	1016	183.696	228.323	0	0.259
538	0.067	254	0	254	254	254	191.610	230.658	191.610	230.658	0.815	0.293	0.293	0	0.259	17.099	254	NaN	NaN	1016	191.480	230.658	0	0.259
539	0.067	254	0	254	254	254	198.485	237.145	198.485	237.145	0.815	0.293	0.293	0	0.259	17.099	254	NaN	NaN	1016	198.356	237.145	0	0.259
540	0.067	254	0	254	254	254	192.258	245.188	192.258	245.188	0.815	0.293	0.293	0	0.259	17.099	254	NaN	NaN	1016	192.129	245.188	0	0.259
541	0.067	254	0	254	254	254	192.258	245.188	192.258	245.188	0.815	0.293	0.293	0	0.259	17.099	254	NaN	NaN	1016	192.129	245.188	0	0.259
542	0.067	254	0	254	254	254	197.188	253.491	197.188	253.491	0.815	0.293	0.293	0	0.259	17.099	254	NaN	NaN	1016	197.058	253.491	0	0.259
543	0.067	0	0	0	0	0	212.107	46.443	212.107	46.443	0.815	0.293	0.293	0	0.259	0.000	0	NaN	NaN	0	211.977	46.443	0	0.259
544	0.067	0	0	0	0	0	211.977	4.541	211.977	4.541	0.815	0.293	0.293	0	0.259	0.000	0	NaN	NaN	0	211.848	4.541	0	0.259
545	0.067	0	0	0	0	0	199.523	39.957	199.523	39.957	0.815	0.293	0.293	0	0.259	0.000	0	NaN	NaN	0	199.394	39.957	0	0.259
546	0.067	0	0	0	0	0	213.404	62.919	213.404	62.919	0.815	0.293	0.293	0	0.259	0.000	0	NaN	NaN	0	213.275	62.919	0	0.259
547	0.067	0	0	0	0	0	209.123	23.611	209.123	23.611	0.815	0.293	0.293	0	0.259	0.000	0	NaN	NaN	0	208.993	23.611	0	0.259
548	0.067	0	0	0	0	0	205.102	32.432	205.102	32.432	0.815	0.293	0.293	0	0.259	0.000	0	NaN	NaN	0	204.972	32.432	0	0.259
549	0.067	0	0	0	0	0	203.675	94.962	203.675	94.962	0.815	0.293	0.293	0	0.259	0.000	0	NaN	NaN	0	203.545	94.962	0	0.259
550	0.067	0	0	0	0	0	199.912	15.308	199.912	15.308	0.815	0.293	0.293	0	0.259	0.000	0	NaN	NaN	0	199.783	15.308	0	0.259
551	0.067	0	0	0	0	0	210.291	104.172	210.291	104.172	0.815	0.293	0.293	0	0.259	0.000	0	NaN	NaN	0	210.161	104.172	0	0.259
552	0.067	0	0	0	0	0	214.702	41.902	214.702	41.902	0.815	0.293	0.293	0	0.259	0.000	0	NaN	NaN	0	214.572	41.902	0	0.259
553	0.067	0	0	0	0	0	211.069	123.891	211.069	123.891	0.815	0.293	0.293	0	0.259	0.000	0	NaN	NaN	0	210.939	123.891	0	0.259
554	0.067	0	0	0	0	0	203.675	125.837	203.675	125.837	0.815	0.293	0.293	0	0.259	0.000	0	NaN	NaN	0	203.545	125.837	0	0.259
555	0.067	0	0	0	0	0	205.750	43.070	205.750	43.070	0.815	0.293	0.293	0	0.259	0.000	0	NaN	NaN	0	205.621	43.070	0	0.259
556	0.067	0	0	0	0	0	204.842	63.956	204.842	63.956	0.815	0.293	0.293	0	0.259	0.000	0	NaN	NaN	0	204.712	63.956	0	0.259
557	0.067	0	0	0	0	0	215.480	0.130	215.480	0.130	0.815	0.293	0.293	0	0.259	0.000	0	NaN	NaN	0	215.350	0.130	0	0.259
558	0.067	0	0	0	0	0	213.534	73.556	213.534	73.556	0.815	0.293	0.293	0	0.259	0.000	0	NaN	NaN	0	213.404	73.556	0	0.259
559	0.067	0	0	0	0	0	203.675	4.670	203.675	4.670	0.815	0.293	0.293	0	0.259	0.000	0	NaN	NaN	0	203.545	4.670	0	0.259
560	0.067	0	0	0	0	0	206.918	72.129	206.918	72.129	0.815	0.293	0.293	0	0.259	0.000	0	NaN	NaN	0	206.788	72.129	0	0.259
561	0.067	0	0	0	0	0	208.734	7.524	208.734	7.524	0.815	0.293	0.293	0	0.259	0.000	0	NaN	NaN	0	208.604	7.524	0	0.259
562	0.067	0	0	0	0	0	208.993	27.113	208.993	27.113	0.815	0.293	0.293	0	0.259	0.000	0	NaN	NaN	0	208.864	27.113	0	0.259
563	0.067	0	0	0	0	0	209.772	87.827	209.772	87.827	0.815	0.293	0.293	0	0.259	0.000	0	NaN	NaN	0	209.642	87.827	0	0.259
564	0.067	0	0	0	0	0	213.404	138.810	213.404	138.810	0.815	0.293	0.293	0	0.259	0.000	0	NaN	NaN	0	213.275	138.810	0	0.259
565	0.067	0	0	0	0	0	202.766	76.929	202.766	76.929	0.815	0.293	0.293	0	0.259	0.000	0	NaN	NaN	0	202.637	76.929	0	0.259
566	0.067	0	0	0	0	0	205.750	89.124	205.750	89.124	0.815	0.293	0.293	0	0.259	0.000	0	NaN	NaN	0	205.621	89.124	0	0.259
567	0.067	0	0	0	0	0	205.621	17.643	205.621	17.643	0.815	0.293	0.293	0	0.259	0.000	0	NaN	NaN	0	205.491	17.643	0	0.259
568	0.067	0	0	0	0	0	203.804	57.211	203.804	57.211	0.815	0.293	0.293	0	0.259	0.000	0	NaN	NaN	0	203.675	57.211	0	0.259
569	0.067	0	0	0	0	0	208.345	143.221	208.345	143.221	0.815	0.293	0.293	0	0.259	0.000	0	NaN	NaN	0	208.215	143.221	0	0.259
570	0.067	0	0	0	0	0	215.480	104.043	215.480	104.043	0.815	0.293	0.293	0	0.259	0.000	0	NaN	NaN	0	215.350	104.043	0	0.259
571	0.067	0	0	0	0	0	203.156	81.470	203.156	81.470	0.815	0.293	0.293	0	0.259	0.000	0	NaN	NaN	0	203.026	81.470	0	0.259
572	0.067	0	0	0	0	0	214.183	16.476	214.183	16.476	0.815	0.293	0.293	0	0.259	0.000	0	NaN	NaN	0	214.053	16.476	0	0.259
573	0.067	0	0	0	0	0	204.972	104.821	204.972	104.821	0.815	0.293	0.293	0	0.259	0.000	0	NaN	NaN	0	204.842	104.821	0	0.259
574	0.067	0	0	0	0	0	204.712	113.253	204.712	113.253	0.815	0.293	0.293	0	0.259	0.000	0	NaN	NaN	0	204.583	113.253	0	0.259
575	0.067	0	0	0	0	0	213.015	115.718	213.015	115.718	0.815	0.293	0.293	0	0.259	0.000	0	NaN	NaN	0	212.885	115.718	0	0.259
576	0.067	0	0	0	0	0	201.469	150.226	201.469	150.226	0.815	0.293	0.293	0	0.259	0.000	0	NaN	NaN	0	201.339	150.226	0	0.259
577	0.067	0	0	0	0	0	211.069	132.324	211.069	132.324	0.815	0.293	0.293	0	0.259	0.000	0	NaN	NaN	0	210.939	132.324	0	0.259
578	0.017	0	0	0	0	0	0.065	0.065	0.065	0.065	0.408	0.146	0.146	0	0.130	0.000	0	NaN	NaN	0	0.000	0.065	0	0.130
579	0.067	0	0	0	0	0	213.793	151.005	213.793	151.005	0.815	0.293	0.293	0	0.259	0.000	0	NaN	NaN	0	213.664	151.005	0	0.259
580	0.067	0	0	0	0	0	200.561	162.421	200.561	162.421	0.815	0.293	0.293	0	0.259	0.000	0	NaN	NaN	0	200.431	162.421	0	0.259
581	0.067	0	0	0	0	0	199.912	143.091	199.912	143.091	0.815	0.293	0.293	0	0.259	0.000	0	NaN	NaN	0	199.783	143.091	0	0.259
582	0.067	0	0	0	0	0	210.939	175.004	210.939	175.004	0.815	0.293	0.293	0	0.259	0.000	0	NaN	NaN	0	210.810	175.004	0	0.259
583	0.067	0	0	0	0	0	214.702	155.156	214.702	155.156	0.815	0.293	0.293	0	0.259	0.000	0	NaN	NaN	0	214.572	155.156	0	0.259
584	0.067	0	0	0	0	0	205.880	167.480	205.880	167.480	0.815	0.293	0.293	0	0.259	0.000	0	NaN	NaN	0	205.750	167.480	0	0.259
585	0.067	254	0	254	254	254	200.431	182.529	200.431	182.529	0.815	0.293	0.293	0	0.259	17.099	254	NaN	NaN	1016	200.302	182.529	0	0.259
586	0.067	254	0	254	254	254	210.680	197.577	210.680	197.577	0.815	0.293	0.293	0	0.259	17.099	254	NaN	NaN	1016	210.550	197.577	0	0.259
587	0.067	0	0	0	0	0	214.961	187.329	214.961	187.329	0.815	0.293	0.293	0	0.259	0.000	0	NaN	NaN	0	214.831	187.329	0	0.259
588	0.067	254	0	254	254	254	200.691	203.804	200.691	203.804	0.815	0.293	0.293	0	0.259	17.099	254	NaN	NaN	1016	200.561	203.804	0	0.259
589	0.067	254	0	254	254	254	210.939	210.939	210.939	210.939	0.815	0.293	0.293	0	0.259	17.099	254	NaN	NaN	1016	210.810	210.939	0	0.259
590	0.067	254	0	254	254	254	201.988	226.247	201.988	226.247	0.815	0.293	0.293	0	0.259	17.099	254	NaN	NaN	1016	201.858	226.247	0	0.259
591	0.067	0	0	0	0	0	85.621	48.000	85.621	48.000	0.815	0.293	0.293	0	0.259	0.000	0	NaN	NaN	0	85.491	48.000	0	0.259
592	0.067	0	0	0	0	0	90.810	84.713	90.810	84.713	0.815	0.293	0.293	0	0.259	0.000	0	NaN	NaN	0	90.681	84.713	0	0.259
593	0.067	254	0	254	254	254	215.739	229.101	215.739	229.101	0.815	0.293	0.293	0	0.259	17.099	254	NaN	NaN	1016	215.610	229.101	0	0.259
594	0.067	254	0	254	254	254	211.069	221.318	211.069	221.318	0.815	0.293	0.293	0	0.259	17.099	254	NaN	NaN	1016	210.939	221.318	0	0.259
595	0.067	254	0	254	254	254	214.961	246.615	214.961	246.615	0.815	0.293	0.293	0	0.259	17.099	254	NaN	NaN	1016	214.831	246.615	0	0.259
596	0.067	254	0	254	254	254	212.626	238.053	212.626	238.053	0.815	0.293	0.293	0	0.259	17.099	254	NaN	NaN	1016	212.496	238.053	0	0.259
597	0.067	254	0	254	254	254	202.248	243.891	202.248	243.891	0.815	0.293	0.293	0	0.259	17.099	254	NaN	NaN	1016	202.118	243.891	0	0.259
598	0.067	0	0	0	0	0	220.410	26.984	220.410	26.984	0.815	0.293	0.293	0	0.259	0.000	0	NaN	NaN	0	220.280	26.984	0	0.259
599	0.067	0	0	0	0	0	227.934	81.600	227.934	81.600	0.815	0.293	0.293	0	0.259	0.000	0	NaN	NaN	0	227.804	81.600	0	0.259
600	0.067	0	0	0	0	0	223.393	45.016	223.393	45.016	0.815	0.293	0.293	0	0.259	0.000	0	NaN	NaN	0	223.264	45.016	0	0.259
601	0.067	0	0	0	0	0	224.302	0.908	224.302	0.908	0.815	0.293	0.293	0	0.259	0.000	0	NaN	NaN	0	224.172	0.908	0	0.259
602	0.067	0	0	0	0	0	231.566	39.827	231.566	39.827	0.815	0.293	0.293	0	0.259	0.000	0	NaN	NaN	0	231.437	39.827	0	0.259
603	0.067	0	0	0	0	0	228.193	24.259	228.193	24.259	0.815	0.293	0.293	0	0.259	0.000	0	NaN	NaN	0	228.064	24.259	0	0.259
604	0.067	0	0	0	0	0	225.729	32.951	225.729	32.951	0.815	0.293	0.293	0	0.259	0.000	0	NaN	NaN	0	225.599	32.951	0	0.259
605	0.067	0	0	0	0	0	232.085	56.692	232.085	56.692	0.815	0.293	0.293	0	0.259	0.000	0	NaN	NaN	0	231.956	56.692	0	0.259
606	0.067	0	0	0	0	0	220.410	75.373	220.410	75.373	0.815	0.293	0.293	0	0.259	0.000	0	NaN	NaN	0	220.280	75.373	0	0.259
607	0.067	0	0	0	0	0	222.485	59.027	222.485	59.027	0.815	0.293	0.293	0	0.259	0.000	0	NaN	NaN	0	222.356	59.027	0	0.259
608	0.067	0	0	0	0	0	217.037	86.529	217.037	86.529	0.815	0.293	0.293	0	0.259	0.000	0	NaN	NaN	0	216.907	86.529	0	0.259
609	0.067	0	0	0	0	0	227.804	115.718	227.804	115.718	0.815	0.293	0.293	0	0.259	0.000	0	NaN	NaN	0	227.674	115.718	0	0.259
610	0.067	0	0	0	0	0	230.010	49.297	230.010	49.297	0.815	0.293	0.293	0	0.259	0.000	0	NaN	NaN	0	229.880	49.297	0	0.259
611	0.067	0	0	0	0	0	218.464	21.276	218.464	21.276	0.815	0.293	0.293	0	0.259	0.000	0	NaN	NaN	0	218.334	21.276	0	0.259
612	0.067	0	0	0	0	0	219.761	123.372	219.761	123.372	0.815	0.293	0.293	0	0.259	0.000	0	NaN	NaN	0	219.631	123.372	0	0.259
613	0.067	0	0	0	0	0	221.318	70.054	221.318	70.054	0.815	0.293	0.293	0	0.259	0.000	0	NaN	NaN	0	221.188	70.054	0	0.259
614	0.017	0	0	0	0	0	0.065	0.065	0.065	0.065	0.408	0.146	0.146	0	0.130	0.000	0	NaN	NaN	0	0.000	0.065	0	0.130
615	0.067	0	0	0	0	0	228.453	88.605	228.453	88.605	0.815	0.293	0.293	0	0.259	0.000	0	NaN	NaN	0	228.323	88.605	0	0.259
616	0.067	0	0	0	0	0	221.447	101.059	221.447	101.059	0.815	0.293	0.293	0	0.259	0.000	0	NaN	NaN	0	221.318	101.059	0	0.259
617	0.067	0	0	0	0	0	224.561	13.751	224.561	13.751	0.815	0.293	0.293	0	0.259	0.000	0	NaN	NaN	0	224.431	13.751	0	0.259
618	0.067	0	0	0	0	0	219.502	30.357	219.502	30.357	0.815	0.293	0.293	0	0.259	0.000	0	NaN	NaN	0	219.372	30.357	0	0.259
619	0.067	0	0	0	0	0	230.788	131.545	230.788	131.545	0.815	0.293	0.293	0	0.259	0.000	0	NaN	NaN	0	230.658	131.545	0	0.259
620	0.067	0	0	0	0	0	227.156	3.503	227.156	3.503	0.815	0.293	0.293	0	0.259	0.000	0	NaN	NaN	0	227.026	3.503	0	0.259
621	0.067	0	0	0	0	0	228.453	69.794	228.453	69.794	0.815	0.293	0.293	0	0.259	0.000	0	NaN	NaN	0	228.323	69.794	0	0.259
622	0.067	0	0	0	0	0	228.193	134.659	228.193	134.659	0.815	0.293	0.293	0	0.259	0.000	0	NaN	NaN	0	228.064	134.659	0	0.259
623	0.067	0	0	0	0	0	229.750	11.286	229.750	11.286	0.815	0.293	0.293	0	0.259	0.000	0	NaN	NaN	0	229.620	11.286	0	0.259
624	0.067	0	0	0	0	0	219.631	13.881	219.631	13.881	0.815	0.293	0.293	0	0.259	0.000	0	NaN	NaN	0	219.502	13.881	0	0.259
625	0.067	0	0	0	0	0	230.010	103.654	230.010	103.654	0.815	0.293	0.293	0	0.259	0.000	0	NaN	NaN	0	229.880	103.654	0	0.259
626	0.067	0	0	0	0	0	219.761	155.675	219.761	155.675	0.815	0.293	0.293	0	0.259	0.000	0	NaN	NaN	0	219.631	155.675	0	0.259
627	0.067	0	0	0	0	0	222.226	46.702	222.226	46.702	0.815	0.293	0.293	0	0.259	0.000	0	NaN	NaN	0	222.096	46.702	0	0.259
628	0.067	0	0	0	0	0	217.945	82.637	217.945	82.637	0.815	0.293	0.293	0	0.259	0.000	0	NaN	NaN	0	217.815	82.637	0	0.259
629	0.067	254	0	254	254	254	85.751	127.653	85.751	127.653	0.815	0.293	0.293	0	0.259	17.099	254	NaN	NaN	1016	85.621	127.653	0	0.259
630	0.067	254	0	254	254	254	98.335	114.162	98.335	114.162	0.815	0.293	0.293	0	0.259	17.099	254	NaN	NaN	1016	98.205	114.162	0	0.259
631	0.017	0	0	0	0	0	0.065	0.065	0.065	0.065	0.408	0.146	0.146	0	0.130	0.000	0	NaN	NaN	0	0.000	0.065	0	0.130
632	0.067	254	0	254	254	254	47.092	151.913	47.092	151.913	0.815	0.293	0.293	0	0.259	17.099	254	NaN	NaN	1016	46.962	151.913	0	0.259
633	0.067	0	0	0	0	0	110.659	43.330	110.659	43.330	0.815	0.293	0.293	0	0.259	0.000	0	NaN	NaN	0	110.529	43.330	0	0.259
634	0.067	254	0	254	254	254	100.799	157.621	100.799	157.621	0.815	0.293	0.293	0	0.259	17.099	254	NaN	NaN	1016	100.670	157.621	0	0.259
635	0.067	0	0	0	0	0	215.869	95.870	215.869	95.870	0.815	0.293	0.293	0	0.259	0.000	0	NaN	NaN	0	215.739	95.870	0	0.259
636	0.067	0	0	0	0	0	225.469	125.578	225.469	125.578	0.815	0.293	0.293	0	0.259	0.000	0	NaN	NaN	0	225.339	125.578	0	0.259
637	0.067	0	0	0	0	0	222.096	115.070	222.096	115.070	0.815	0.293	0.293	0	0.259	0.000	0	NaN	NaN	0	221.966	115.070	0	0.259
638	0.067	0	0	0	0	0	220.539	137.383	220.539	137.383	0.815	0.293	0.293	0	0.259	0.000	0	NaN	NaN	0	220.410	137.383	0	0.259
639	0.067	0	0	0	0	0	224.172	149.188	224.172	149.188	0.815	0.293	0.293	0	0.259	0.000	0	NaN	NaN	0	224.042	149.188	0	0.259
640	0.067	0	0	0	0	0	229.750	165.923	229.750	165.923	0.815	0.293	0.293	0	0.259	0.000	0	NaN	NaN	0	229.620	165.923	0	0.259
641	0.067	0	0	0	0	0	223.783	177.210	223.783	177.210	0.815	0.293	0.293	0	0.259	0.000	0	NaN	NaN	0	223.653	177.210	0	0.259
642	0.067	0	0	0	0	0	216.258	183.177	216.258	183.177	0.815	0.293	0.293	0	0.259	0.000	0	NaN	NaN	0	216.129	183.177	0	0.259
643	0.067	0	0	0	0	0	216.907	166.313	216.907	166.313	0.815	0.293	0.293	0	0.259	0.000	0	NaN	NaN	0	216.777	166.313	0	0.259
644	0.067	0	0	0	0	0	223.004	158.140	223.004	158.140	0.815	0.293	0.293	0	0.259	0.000	0	NaN	NaN	0	222.874	158.140	0	0.259
645	0.067	0	0	0	0	0	220.799	194.204	220.799	194.204	0.815	0.293	0.293	0	0.259	0.000	0	NaN	NaN	0	220.669	194.204	0	0.259
646	0.067	0	0	0	0	0	232.215	173.837	232.215	173.837	0.815	0.293	0.293	0	0.259	0.000	0	NaN	NaN	0	232.085	173.837	0	0.259
647	0.067	0	0	0	0	0	223.264	186.680	223.264	186.680	0.815	0.293	0.293	0	0.259	0.000	0	NaN	NaN	0	223.134	186.680	0	0.259
648	0.067	254	0	254	254	254	220.669	207.307	220.669	207.307	0.815	0.293	0.293	0	0.259	17.099	254	NaN	NaN	1016	220.539	207.307	0	0.259
649	0.067	254	0	254	254	254	220.669	216.777	220.669	216.777	0.815	0.293	0.293	0	0.259	17.099	254	NaN	NaN	1016	220.539	216.777	0	0.259
650	0.067	0	0	0	0	0	221.707	201.599	221.707	201.599	0.815	0.293	0.293	0	0.259	0.000	0	NaN	NaN	0	221.577	201.599	0	0.259
651	0.067	254	0	254	254	254	221.837	213.664	221.837	213.664	0.815	0.293	0.293	0	0.259	17.099	254	NaN	NaN	1016	221.707	213.664	0	0.259
652	0.067	254	0	254	254	254	226.247	230.139	226.247	230.139	0.815	0.293	0.293	0	0.259	17.099	254	NaN	NaN	1016	226.118	230.139	0	0.259
653	0.067	254	0	254	254	254	230.918	246.485	230.918	246.485	0.815	0.293	0.293	0	0.259	17.099	254	NaN	NaN	1016	230.788	246.485	0	0.259
654	0.067	254	0	254	254	254	223.393	234.031	223.393	234.031	0.815	0.293	0.293	0	0.259	17.099	254	NaN	NaN	1016	223.264	234.031	0	0.259
655	0.067	254	0	254	254	254	218.723	259.718	218.723	259.718	0.815	0.293	0.293	0	0.259	17.099	254	NaN	NaN	1016	218.593	259.718	0	0.259
656	0.067	254	0	254	254	254	218.723	259.718	218.723	259.718	0.815	0.293	0.293	0	0.259	17.099	254	NaN	NaN	1016	218.593	259.718	0	0.259
657	0.067	254	0	254	254	254	219.502	262.961	219.502	262.961	0.815	0.293	0.293	0	0.259	17.099	254	NaN	NaN	1016	219.372	262.961	0	0.259
658	0.067	254	0	254	254	254	219.891	265.426	219.891	265.426	0.815	0.293	0.293	0	0.259	17.099	254	NaN	NaN	1016	219.761	265.426	0	0.259
659	0.067	0	0	0	0	0	242.853	6.357	242.853	6.357	0.815	0.293	0.293	0	0.259	0.000	0	NaN	NaN	0	242.723	6.357	0	0.259
660	0.067	0	0	0	0	0	248.301	13.751	248.301	13.751	0.815	0.293	0.293	0	0.259	0.000	0	NaN	NaN	0	248.172	13.751	0	0.259
661	0.067	0	0	0	0	0	237.664	3.243	237.664	3.243	0.815	0.293	0.293	0	0.259	0.000	0	NaN	NaN	0	237.534	3.243	0	0.259
662	0.067	0	0	0	0	0	237.015	11.027	237.015	11.027	0.815	0.293	0.293	0	0.259	0.000	0	NaN	NaN	0	236.885	11.027	0	0.259
663	0.067	0	0	0	0	0	247.393	20.886	247.393	20.886	0.815	0.293	0.293	0	0.259	0.000	0	NaN	NaN	0	247.264	20.886	0	0.259
664	0.067	0	0	0	0	0	237.015	11.027	237.015	11.027	0.815	0.293	0.293	0	0.259	0.000	0	NaN	NaN	0	236.885	11.027	0	0.259
665	0.067	0	0	0	0	0	241.685	75.113	241.685	75.113	0.815	0.293	0.293	0	0.259	0.000	0	NaN	NaN	0	241.555	75.113	0	0.259
666	0.067	0	0	0	0	0	235.069	20.497	235.069	20.497	0.815	0.293	0.293	0	0.259	0.000	0	NaN	NaN	0	234.939	20.497	0	0.259
667	0.067	0	0	0	0	0	237.015	29.838	237.015	29.838	0.815	0.293	0.293	0	0.259	0.000	0	NaN	NaN	0	236.885	29.838	0	0.259
668	0.067	0	0	0	0	0	237.923	50.205	237.923	50.205	0.815	0.293	0.293	0	0.259	0.000	0	NaN	NaN	0	237.793	50.205	0	0.259
669	0.067	0	0	0	0	0	244.539	34.508	244.539	34.508	0.815	0.293	0.293	0	0.259	0.000	0	NaN	NaN	0	244.410	34.508	0	0.259
670	0.067	0	0	0	0	0	242.853	64.346	242.853	64.346	0.815	0.293	0.293	0	0.259	0.000	0	NaN	NaN	0	242.723	64.346	0	0.259
671	0.067	0	0	0	0	0	232.993	72.000	232.993	72.000	0.815	0.293	0.293	0	0.259	0.000	0	NaN	NaN	0	232.864	72.000	0	0.259
672	0.067	0	0	0	0	0	237.145	80.951	237.145	80.951	0.815	0.293	0.293	0	0.259	0.000	0	NaN	NaN	0	237.015	80.951	0	0.259
673	0.067	0	0	0	0	0	233.253	105.989	233.253	105.989	0.815	0.293	0.293	0	0.259	0.000	0	NaN	NaN	0	233.123	105.989	0	0.259
674	0.067	0	0	0	0	0	242.204	114.032	242.204	114.032	0.815	0.293	0.293	0	0.259	0.000	0	NaN	NaN	0	242.074	114.032	0	0.259
675	0.067	0	0	0	0	0	240.907	124.151	240.907	124.151	0.815	0.293	0.293	0	0.259	0.000	0	NaN	NaN	0	240.777	124.151	0	0.259
676	0.067	0	0	0	0	0	237.793	108.972	237.793	108.972	0.815	0.293	0.293	0	0.259	0.000	0	NaN	NaN	0	237.664	108.972	0	0.259
677	0.067	0	0	0	0	0	240.907	124.151	240.907	124.151	0.815	0.293	0.293	0	0.259	0.000	0	NaN	NaN	0	240.777	124.151	0	0.259
678	0.067	0	0	0	0	0	240.258	6.357	240.258	6.357	0.815	0.293	0.293	0	0.259	0.000	0	NaN	NaN	0	240.128	6.357	0	0.259
679	0.067	0	0	0	0	0	248.172	46.832	248.172	46.832	0.815	0.293	0.293	0	0.259	0.000	0	NaN	NaN	0	248.042	46.832	0	0.259
680	0.067	0	0	0	0	0	244.928	97.427	244.928	97.427	0.815	0.293	0.293	0	0.259	0.000	0	NaN	NaN	0	244.799	97.427	0	0.259
681	0.067	0	0	0	0	0	240.258	6.357	240.258	6.357	0.815	0.293	0.293	0	0.259	0.000	0	NaN	NaN	0	240.128	6.357	0	0.259
682	0.067	0	0	0	0	0	242.593	24.778	242.593	24.778	0.815	0.293	0.293	0	0.259	0.000	0	NaN	NaN	0	242.464	24.778	0	0.259
683	0.067	0	0	0	0	0	235.588	34.248	235.588	34.248	0.815	0.293	0.293	0	0.259	0.000	0	NaN	NaN	0	235.458	34.248	0	0.259
684	0.067	0	0	0	0	0	233.123	62.400	233.123	62.400	0.815	0.293	0.293	0	0.259	0.000	0	NaN	NaN	0	232.993	62.400	0	0.259
685	0.067	0	0	0	0	0	235.328	15.178	235.328	15.178	0.815	0.293	0.293	0	0.259	0.000	0	NaN	NaN	0	235.199	15.178	0	0.259
686	0.067	0	0	0	0	0	240.907	52.021	240.907	52.021	0.815	0.293	0.293	0	0.259	0.000	0	NaN	NaN	0	240.777	52.021	0	0.259
687	0.067	0	0	0	0	0	235.458	81.340	235.458	81.340	0.815	0.293	0.293	0	0.259	0.000	0	NaN	NaN	0	235.328	81.340	0	0.259
688	0.067	0	0	0	0	0	234.031	40.735	234.031	40.735	0.815	0.293	0.293	0	0.259	0.000	0	NaN	NaN	0	233.901	40.735	0	0.259
689	0.067	0	0	0	0	0	244.280	143.610	244.280	143.610	0.815	0.293	0.293	0	0.259	0.000	0	NaN	NaN	0	244.150	143.610	0	0.259
690	0.067	0	0	0	0	0	248.691	110.789	248.691	110.789	0.815	0.293	0.293	0	0.259	0.000	0	NaN	NaN	0	248.561	110.789	0	0.259
691	0.067	0	0	0	0	0	247.004	138.810	247.004	138.810	0.815	0.293	0.293	0	0.259	0.000	0	NaN	NaN	0	246.874	138.810	0	0.259
692	0.067	0	0	0	0	0	237.923	98.075	237.923	98.075	0.815	0.293	0.293	0	0.259	0.000	0	NaN	NaN	0	237.793	98.075	0	0.259
693	0.067	0	0	0	0	0	237.145	146.724	237.145	146.724	0.815	0.293	0.293	0	0.259	0.000	0	NaN	NaN	0	237.015	146.724	0	0.259
694	0.067	0	0	0	0	0	246.874	154.118	246.874	154.118	0.815	0.293	0.293	0	0.259	0.000	0	NaN	NaN	0	246.745	154.118	0	0.259
695	0.067	0	0	0	0	0	247.134	88.345	247.134	88.345	0.815	0.293	0.293	0	0.259	0.000	0	NaN	NaN	0	247.004	88.345	0	0.259
696	0.067	0	0	0	0	0	233.123	119.740	233.123	119.740	0.815	0.293	0.293	0	0.259	0.000	0	NaN	NaN	0	232.993	119.740	0	0.259
697	0.067	0	0	0	0	0	244.669	122.334	244.669	122.334	0.815	0.293	0.293	0	0.259	0.000	0	NaN	NaN	0	244.539	122.334	0	0.259
698	0.067	0	0	0	0	0	236.107	129.729	236.107	129.729	0.815	0.293	0.293	0	0.259	0.000	0	NaN	NaN	0	235.977	129.729	0	0.259
699	0.067	0	0	0	0	0	240.128	2.724	240.128	2.724	0.815	0.293	0.293	0	0.259	0.000	0	NaN	NaN	0	239.999	2.724	0	0.259
700	0.067	0	0	0	0	0	237.145	162.940	237.145	162.940	0.815	0.293	0.293	0	0.259	0.000	0	NaN	NaN	0	237.015	162.940	0	0.259
701	0.017	0	0	0	0	0	0.065	0.065	0.065	0.065	0.408	0.146	0.146	0	0.130	0.000	0	NaN	NaN	0	0.000	0.065	0	0.130
702	0.067	0	0	0	0	0	238.442	177.859	238.442	177.859	0.815	0.293	0.293	0	0.259	0.000	0	NaN	NaN	0	238.312	177.859	0	0.259
703	0.067	0	0	0	0	0	243.112	150.486	243.112	150.486	0.815	0.293	0.293	0	0.259	0.000	0	NaN	NaN	0	242.983	150.486	0	0.259
704	0.067	0	0	0	0	0	238.442	177.859	238.442	177.859	0.815	0.293	0.293	0	0.259	0.000	0	NaN	NaN	0	238.312	177.859	0	0.259
705	0.067	0	0	0	0	0	232.864	152.172	232.864	152.172	0.815	0.293	0.293	0	0.259	0.000	0	NaN	NaN	0	232.734	152.172	0	0.259
706	0.067	0	0	0	0	0	247.004	178.507	247.004	178.507	0.815	0.293	0.293	0	0.259	0.000	0	NaN	NaN	0	246.874	178.507	0	0.259
707	0.067	0	0	0	0	0	234.939	184.215	234.939	184.215	0.815	0.293	0.293	0	0.259	0.000	0	NaN	NaN	0	234.810	184.215	0	0.259
708	0.067	0	0	0	0	0	245.058	189.534	245.058	189.534	0.815	0.293	0.293	0	0.259	0.000	0	NaN	NaN	0	244.928	189.534	0	0.259
709	0.067	0	0	0	0	0	232.215	173.837	232.215	173.837	0.815	0.293	0.293	0	0.259	0.000	0	NaN	NaN	0	232.085	173.837	0	0.259
710	0.067	0	0	0	0	0	234.680	200.431	234.680	200.431	0.815	0.293	0.293	0	0.259	0.000	0	NaN	NaN	0	234.550	200.431	0	0.259
711	0.067	0	0	0	0	0	240.518	196.799	240.518	196.799	0.815	0.293	0.293	0	0.259	0.000	0	NaN	NaN	0	240.388	196.799	0	0.259
712	0.067	0	0	0	0	0	237.793	210.291	237.793	210.291	0.815	0.293	0.293	0	0.259	0.000	0	NaN	NaN	0	237.664	210.291	0	0.259
713	0.067	0	0	0	0	0	232.864	190.183	232.864	190.183	0.815	0.293	0.293	0	0.259	0.000	0	NaN	NaN	0	232.734	190.183	0	0.259
714	0.067	0	0	0	0	0	246.485	216.258	246.485	216.258	0.815	0.293	0.293	0	0.259	0.000	0	NaN	NaN	0	246.355	216.258	0	0.259
715	0.067	0	0	0	0	0	247.653	222.745	247.653	222.745	0.815	0.293	0.293	0	0.259	0.000	0	NaN	NaN	0	247.523	222.745	0	0.259
716	0.067	0	0	0	0	0	247.653	222.745	247.653	222.745	0.815	0.293	0.293	0	0.259	0.000	0	NaN	NaN	0	247.523	222.745	0	0.259
717	0.067	0	0	0	0	0	233.772	220.020	233.772	220.020	0.815	0.293	0.293	0	0.259	0.000	0	NaN	NaN	0	233.642	220.020	0	0.259
718	0.067	0	0	0	0	0	233.123	203.804	233.123	203.804	0.815	0.293	0.293	0	0.259	0.000	0	NaN	NaN	0	232.993	203.804	0	0.259
719	0.067	254	0	254	254	254	233.901	229.231	233.901	229.231	0.815	0.293	0.293	0	0.259	17.099	254	NaN	NaN	1016	233.772	229.231	0	0.259
720	0.067	0	0	0	0	0	241.296	196.021	241.296	196.021	0.815	0.293	0.293	0	0.259	0.000	0	NaN	NaN	0	241.166	196.021	0	0.259
721	0.067	0	0	0	0	0	246.485	200.042	246.485	200.042	0.815	0.293	0.293	0	0.259	0.000	0	NaN	NaN	0	246.355	200.042	0	0.259
722	0.067	0	0	0	0	0	245.966	228.064	245.966	228.064	0.815	0.293	0.293	0	0.259	0.000	0	NaN	NaN	0	245.837	228.064	0	0.259
723	0.067	0	0	0	0	0	245.318	201.080	245.318	201.080	0.815	0.293	0.293	0	0.259	0.000	0	NaN	NaN	0	245.188	201.080	0	0.259
724	0.067	0	0	0	0	0	243.761	205.491	243.761	205.491	0.815	0.293	0.293	0	0.259	0.000	0	NaN	NaN	0	243.631	205.491	0	0.259
725	0.067	0	0	0	0	0	243.761	205.491	243.761	205.491	0.815	0.293	0.293	0	0.259	0.000	0	NaN	NaN	0	243.631	205.491	0	0.259
726	0.067	0	0	0	0	0	237.274	226.118	237.274	226.118	0.815	0.293	0.293	0	0.259	0.000	0	NaN	NaN	0	237.145	226.118	0	0.259
727	0.067	0	0	0	0	0	237.274	226.118	237.274	226.118	0.815	0.293	0.293	0	0.259	0.000	0	NaN	NaN	0	237.145	226.118	0	0.259
728	0.067	254	0	254	254	254	240.777	243.501	240.777	243.501	0.815	0.293	0.293	0	0.259	17.099	254	NaN	NaN	1016	240.647	243.501	0	0.259
729	0.067	254	0	254	254	254	236.107	238.442	236.107	238.442	0.815	0.293	0.293	0	0.259	17.099	254	NaN	NaN	1016	235.977	238.442	0	0.259
730	0.067	254	0	254	254	254	246.096	256.474	246.096	256.474	0.815	0.293	0.293	0	0.259	17.099	254	NaN	NaN	1016	245.966	256.474	0	0.259
731	0.067	254	0	254	254	254	232.604	257.512	232.604	257.512	0.815	0.293	0.293	0	0.259	17.099	254	NaN	NaN	1016	232.474	257.512	0	0.259
732	0.067	0	0	0	0	0	250.247	6.357	250.247	6.357	0.815	0.293	0.293	0	0.259	0.000	0	NaN	NaN	0	250.118	6.357	0	0.259
733	0.067	0	0	0	0	0	260.236	9.211	260.236	9.211	0.815	0.293	0.293	0	0.259	0.000	0	NaN	NaN	0	260.107	9.211	0	0.259
734	0.067	0	0	0	0	0	250.507	41.513	250.507	41.513	0.815	0.293	0.293	0	0.259	0.000	0	NaN	NaN	0	250.377	41.513	0	0.259
735	0.067	0	0	0	0	0	265.426	58.508	265.426	58.508	0.815	0.293	0.293	0	0.259	0.000	0	NaN	NaN	0	265.296	58.508	0	0.259
736	0.067	0	0	0	0	0	256.864	65.254	256.864	65.254	0.815	0.293	0.293	0	0.259	0.000	0	NaN	NaN	0	256.734	65.254	0	0.259
737	0.067	0	0	0	0	0	265.426	29.059	265.426	29.059	0.815	0.293	0.293	0	0.259	0.000	0	NaN	NaN	0	265.296	29.059	0	0.259
738	0.067	0	0	0	0	0	265.426	29.448	265.426	29.448	0.815	0.293	0.293	0	0.259	0.000	0	NaN	NaN	0	265.296	29.448	0	0.259
739	0.067	0	0	0	0	0	265.426	43.589	265.426	43.589	0.815	0.293	0.293	0	0.259	0.000	0	NaN	NaN	0	265.296	43.589	0	0.259
740	0.067	0	0	0	0	0	259.199	32.432	259.199	32.432	0.815	0.293	0.293	0	0.259	0.000	0	NaN	NaN	0	259.069	32.432	0	0.259
741	0.067	0	0	0	0	0	261.145	20.238	261.145	20.238	0.815	0.293	0.293	0	0.259	0.000	0	NaN	NaN	0	261.015	20.238	0	0.259
742	0.067	0	0	0	0	0	252.323	31.654	252.323	31.654	0.815	0.293	0.293	0	0.259	0.000	0	NaN	NaN	0	252.193	31.654	0	0.259
743	0.067	0	0	0	0	0	259.458	49.038	259.458	49.038	0.815	0.293	0.293	0	0.259	0.000	0	NaN	NaN	0	259.328	49.038	0	0.259
744	0.067	0	0	0	0	0	253.361	53.448	253.361	53.448	0.815	0.293	0.293	0	0.259	0.000	0	NaN	NaN	0	253.231	53.448	0	0.259
745	0.067	0	0	0	0	0	265.426	84.973	265.426	84.973	0.815	0.293	0.293	0	0.259	0.000	0	NaN	NaN	0	265.296	84.973	0	0.259
746	0.017	0	0	0	0	0	0.065	0.065	0.065	0.065	0.408	0.146	0.146	0	0.130	0.000	0	NaN	NaN	0	0.000	0.065	0	0.130
747	0.067	0	0	0	0	0	262.442	63.178	262.442	63.178	0.815	0.293	0.293	0	0.259	0.000	0	NaN	NaN	0	262.312	63.178	0	0.259
748	0.067	0	0	0	0	0	265.426	74.724	265.426	74.724	0.815	0.293	0.293	0	0.259	0.000	0	NaN	NaN	0	265.296	74.724	0	0.259
749	0.067	0	0	0	0	0	252.323	90.551	252.323	90.551	0.815	0.293	0.293	0	0.259	0.000	0	NaN	NaN	0	252.193	90.551	0	0.259
750	0.067	0	0	0	0	0	260.755	91.978	260.755	91.978	0.815	0.293	0.293	0	0.259	0.000	0	NaN	NaN	0	260.626	91.978	0	0.259
751	0.067	0	0	0	0	0	254.139	14.400	254.139	14.400	0.815	0.293	0.293	0	0.259	0.000	0	NaN	NaN	0	254.009	14.400	0	0.259
752	0.067	0	0	0	0	0	249.858	63.697	249.858	63.697	0.815	0.293	0.293	0	0.259	0.000	0	NaN	NaN	0	249.728	63.697	0	0.259
753	0.067	0	0	0	0	0	254.009	72.129	254.009	72.129	0.815	0.293	0.293	0	0.259	0.000	0	NaN	NaN	0	253.880	72.129	0	0.259
754	0.067	0	0	0	0	0	261.663	112.605	261.663	112.605	0.815	0.293	0.293	0	0.259	0.000	0	NaN	NaN	0	261.534	112.605	0	0.259
755	0.067	0	0	0	0	0	259.458	36.973	259.458	36.973	0.815	0.293	0.293	0	0.259	0.000	0	NaN	NaN	0	259.328	36.973	0	0.259
756	0.067	0	0	0	0	0	265.426	3.892	265.426	3.892	0.815	0.293	0.293	0	0.259	0.000	0	NaN	NaN	0	265.296	3.892	0	0.259
757	0.067	0	0	0	0	0	256.993	116.237	256.993	116.237	0.815	0.293	0.293	0	0.259	0.000	0	NaN	NaN	0	256.864	116.237	0	0.259
758	0.067	0	0	0	0	0	254.139	83.416	254.139	83.416	0.815	0.293	0.293	0	0.259	0.000	0	NaN	NaN	0	254.009	83.416	0	0.259
759	0.067	0	0	0	0	0	255.307	25.297	255.307	25.297	0.815	0.293	0.293	0	0.259	0.000	0	NaN	NaN	0	255.177	25.297	0	0.259
760	0.067	0	0	0	0	0	265.426	130.378	265.426	130.378	0.815	0.293	0.293	0	0.259	0.000	0	NaN	NaN	0	265.296	130.378	0	0.259
761	0.067	0	0	0	0	0	258.550	4.022	258.550	4.022	0.815	0.293	0.293	0	0.259	0.000	0	NaN	NaN	0	258.420	4.022	0	0.259
762	0.067	0	0	0	0	0	265.426	56.302	265.426	56.302	0.815	0.293	0.293	0	0.259	0.000	0	NaN	NaN	0	265.296	56.302	0	0.259
763	0.067	0	0	0	0	0	259.458	63.308	259.458	63.308	0.815	0.293	0.293	0	0.259	0.000	0	NaN	NaN	0	259.328	63.308	0	0.259
764	0.067	0	0	0	0	0	265.426	106.508	265.426	106.508	0.815	0.293	0.293	0	0.259	0.000	0	NaN	NaN	0	265.296	106.508	0	0.259
765	0.067	0	0	0	0	0	254.918	134.529	254.918	134.529	0.815	0.293	0.293	0	0.259	0.000	0	NaN	NaN	0	254.788	134.529	0	0.259
766	0.067	0	0	0	0	0	262.442	15.308	262.442	15.308	0.815	0.293	0.293	0	0.259	0.000	0	NaN	NaN	0	262.312	15.308	0	0.259
767	0.067	0	0	0	0	0	265.426	44.627	265.426	44.627	0.815	0.293	0.293	0	0.259	0.000	0	NaN	NaN	0	265.296	44.627	0	0.259
768	0.067	0	0	0	0	0	258.291	75.243	258.291	75.243	0.815	0.293	0.293	0	0.259	0.000	0	NaN	NaN	0	258.161	75.243	0	0.259
769	0.067	0	0	0	0	0	262.442	15.308	262.442	15.308	0.815	0.293	0.293	0	0.259	0.000	0	NaN	NaN	0	262.312	15.308	0	0.259
770	0.067	0	0	0	0	0	250.766	98.983	250.766	98.983	0.815	0.293	0.293	0	0.259	0.000	0	NaN	NaN	0	250.637	98.983	0	0.259
771	0.017	0	0	0	0	0	0.065	0.065	0.065	0.065	0.408	0.146	0.146	0	0.130	0.000	0	NaN	NaN	0	0.000	0.065	0	0.130
772	0.067	0	0	0	0	0	256.993	47.481	256.993	47.481	0.815	0.293	0.293	0	0.259	0.000	0	NaN	NaN	0	256.864	47.481	0	0.259
773	0.067	0	0	0	0	0	255.177	108.583	255.177	108.583	0.815	0.293	0.293	0	0.259	0.000	0	NaN	NaN	0	255.047	108.583	0	0.259
774	0.067	0	0	0	0	0	250.896	37.232	250.896	37.232	0.815	0.293	0.293	0	0.259	0.000	0	NaN	NaN	0	250.766	37.232	0	0.259
775	0.067	0	0	0	0	0	252.193	55.783	252.193	55.783	0.815	0.293	0.293	0	0.259	0.000	0	NaN	NaN	0	252.064	55.783	0	0.259
776	0.067	0	0	0	0	0	262.701	145.686	262.701	145.686	0.815	0.293	0.293	0	0.259	0.000	0	NaN	NaN	0	262.572	145.686	0	0.259
777	0.067	0	0	0	0	0	262.312	84.194	262.312	84.194	0.815	0.293	0.293	0	0.259	0.000	0	NaN	NaN	0	262.182	84.194	0	0.259
778	0.067	0	0	0	0	0	258.161	98.724	258.161	98.724	0.815	0.293	0.293	0	0.259	0.000	0	NaN	NaN	0	258.031	98.724	0	0.259
779	0.067	0	0	0	0	0	257.901	125.448	257.901	125.448	0.815	0.293	0.293	0	0.259	0.000	0	NaN	NaN	0	257.772	125.448	0	0.259
780	0.067	0	0	0	0	0	259.718	150.615	259.718	150.615	0.815	0.293	0.293	0	0.259	0.000	0	NaN	NaN	0	259.588	150.615	0	0.259
781	0.067	0	0	0	0	0	249.339	131.675	249.339	131.675	0.815	0.293	0.293	0	0.259	0.000	0	NaN	NaN	0	249.209	131.675	0	0.259
782	0.067	0	0	0	0	0	250.377	163.718	250.377	163.718	0.815	0.293	0.293	0	0.259	0.000	0	NaN	NaN	0	250.247	163.718	0	0.259
783	0.067	0	0	0	0	0	262.312	138.551	262.312	138.551	0.815	0.293	0.293	0	0.259	0.000	0	NaN	NaN	0	262.182	138.551	0	0.259
784	0.067	0	0	0	0	0	265.426	170.594	265.426	170.594	0.815	0.293	0.293	0	0.259	0.000	0	NaN	NaN	0	265.296	170.594	0	0.259
785	0.067	0	0	0	0	0	254.399	181.361	254.399	181.361	0.815	0.293	0.293	0	0.259	0.000	0	NaN	NaN	0	254.269	181.361	0	0.259
786	0.067	0	0	0	0	0	265.426	156.583	265.426	156.583	0.815	0.293	0.293	0	0.259	0.000	0	NaN	NaN	0	265.296	156.583	0	0.259
787	0.067	0	0	0	0	0	257.901	156.842	257.901	156.842	0.815	0.293	0.293	0	0.259	0.000	0	NaN	NaN	0	257.772	156.842	0	0.259
788	0.067	0	0	0	0	0	261.015	163.459	261.015	163.459	0.815	0.293	0.293	0	0.259	0.000	0	NaN	NaN	0	260.885	163.459	0	0.259
789	0.067	0	0	0	0	0	255.566	170.723	255.566	170.723	0.815	0.293	0.293	0	0.259	0.000	0	NaN	NaN	0	255.436	170.723	0	0.259
790	0.067	0	0	0	0	0	265.426	179.804	265.426	179.804	0.815	0.293	0.293	0	0.259	0.000	0	NaN	NaN	0	265.296	179.804	0	0.259
791	0.067	0	0	0	0	0	260.496	186.031	260.496	186.031	0.815	0.293	0.293	0	0.259	0.000	0	NaN	NaN	0	260.366	186.031	0	0.259
792	0.067	0	0	0	0	0	265.426	192.648	265.426	192.648	0.815	0.293	0.293	0	0.259	0.000	0	NaN	NaN	0	265.296	192.648	0	0.259
793	0.067	0	0	0	0	0	254.918	193.815	254.918	193.815	0.815	0.293	0.293	0	0.259	0.000	0	NaN	NaN	0	254.788	193.815	0	0.259
794	0.067	0	0	0	0	0	263.739	203.545	263.739	203.545	0.815	0.293	0.293	0	0.259	0.000	0	NaN	NaN	0	263.609	203.545	0	0.259
795	0.067	0	0	0	0	0	263.739	203.545	263.739	203.545	0.815	0.293	0.293	0	0.259	0.000	0	NaN	NaN	0	263.609	203.545	0	0.259
796	0.067	0	0	0	0	0	257.901	210.161	257.901	210.161	0.815	0.293	0.293	0	0.259	0.000	0	NaN	NaN	0	257.772	210.161	0	0.259
797	0.067	0	0	0	0	0	257.901	210.161	257.901	210.161	0.815	0.293	0.293	0	0.259	0.000	0	NaN	NaN	0	257.772	210.161	0	0.259
798	0.067	0	0	0	0	0	250.507	207.956	250.507	207.956	0.815	0.293	0.293	0	0.259	0.000	0	NaN	NaN	0	250.377	207.956	0	0.259
799	0.067	0	0	0	0	0	250.247	193.556	250.247	193.556	0.815	0.293	0.293	0	0.259	0.000	0	NaN	NaN	0	250.118	193.556	0	0.259
800	0.067	0	0	0	0	0	265.426	202.377	265.426	202.377	0.815	0.293	0.293	0	0.259	0.000	0	NaN	NaN	0	265.296	202.377	0	0.259
801	0.067	0	0	0	0	0	253.361	199.912	253.361	199.912	0.815	0.293	0.293	0	0.259	0.000	0	NaN	NaN	0	253.231	199.912	0	0.259
802	0.067	0	0	0	0	0	265.426	217.166	265.426	217.166	0.815	0.293	0.293	0	0.259	0.000	0	NaN	NaN	0	265.296	217.166	0	0.259
803	0.067	0	0	0	0	0	258.161	221.707	258.161	221.707	0.815	0.293	0.293	0	0.259	0.000	0	NaN	NaN	0	258.031	221.707	0	0.259
804	0.067	0	0	0	0	0	255.826	206.139	255.826	206.139	0.815	0.293	0.293	0	0.259	0.000	0	NaN	NaN	0	255.696	206.139	0	0.259
805	0.067	0	0	0	0	0	255.047	208.215	255.047	208.215	0.815	0.293	0.293	0	0.259	0.000	0	NaN	NaN	0	254.918	208.215	0	0.259
806	0.067	0	0	0	0	0	255.047	208.215	255.047	208.215	0.815	0.293	0.293	0	0.259	0.000	0	NaN	NaN	0	254.918	208.215	0	0.259
807	0.067	0	0	0	0	0	254.139	230.139	254.139	230.139	0.815	0.293	0.293	0	0.259	0.000	0	NaN	NaN	0	254.009	230.139	0	0.259
808	0.067	0	0	0	0	0	261.663	236.496	261.663	236.496	0.815	0.293	0.293	0	0.259	0.000	0	NaN	NaN	0	261.534	236.496	0	0.259
809	0.067	0	0	0	0	0	265.426	230.399	265.426	230.399	0.815	0.293	0.293	0	0.259	0.000	0	NaN	NaN	0	265.296	230.399	0	0.259
810	0.067	0	0	0	0	0	250.766	238.961	250.766	238.961	0.815	0.293	0.293	0	0.259	0.000	0	NaN	NaN	0	250.637	238.961	0	0.259
811	0.067	0	0	0	0	0	252.712	245.707	252.712	245.707	0.815	0.293	0.293	0	0.259	0.000	0	NaN	NaN	0	252.582	245.707	0	0.259
812	0.067	0	0	0	0	0	265.426	243.372	265.426	243.372	0.815	0.293	0.293	0	0.259	0.000	0	NaN	NaN	0	265.296	243.372	0	0.259
813	0.067	0	0	0	0	0	257.382	260.366	257.382	260.366	0.815	0.293	0.293	0	0.259	0.000	0	NaN	NaN	0	257.253	260.366	0	0.259
814	0.067	0	0	0	0	0	265.426	259.847	265.426	259.847	0.815	0.293	0.293	0	0.259	0.000	0	NaN	NaN	0	265.296	259.847	0	0.259
815	0.067	0	0	0	0	0	256.474	252.842	256.474	252.842	0.815	0.293	0.293	0	0.259	0.000	0	NaN	NaN	0	256.345	252.842	0	0.259
816	0.067	254	0	254	254	254	249.599	265.426	249.599	265.426	0.815	0.293	0.293	0	0.259	17.099	254	NaN	NaN	1016	249.469	265.426	0	0.259
