# Supplementary material for: A Yap-dependent mechanoregulatory program sustains cell migration for embryo axis assembly
Source: Nat Commun. 2023 May 16;14:2804. doi: 10.1038/s41467-023-38482-w (PMC10188487; doi:10.1038/s41467-023-38482-w)
Supplement: Supplementary file 13 — Source Data [file 41467_2023_38482_MOESM13_ESM.zip › Source Data/Fig5/Fig5C/C4_ActivatedVSinactivated.csv]

	Area	Mean	StdDev	Mode	Min	Max	X	Y	XM	YM	Perim.	Major	Minor	Angle	Feret	IntDen	Median	Skew	Kurt	RawIntDen	FeretX	FeretY	FeretAngle	MinFeret
1	0.067	0	0	0	0	0	3.243	93.145	3.243	93.145	0.815	0.293	0.293	0	0.259	0	0	NaN	NaN	0	3.113	93.145	0	0.259
2	0.067	0	0	0	0	0	8.043	85.102	8.043	85.102	0.815	0.293	0.293	0	0.259	0	0	NaN	NaN	0	7.913	85.102	0	0.259
3	0.067	0	0	0	0	0	3.243	93.145	3.243	93.145	0.815	0.293	0.293	0	0.259	0	0	NaN	NaN	0	3.113	93.145	0	0.259
4	0.067	0	0	0	0	0	7.265	127.005	7.265	127.005	0.815	0.293	0.293	0	0.259	0	0	NaN	NaN	0	7.135	127.005	0	0.259
5	0.067	0	0	0	0	0	5.578	110.789	5.578	110.789	0.815	0.293	0.293	0	0.259	0	0	NaN	NaN	0	5.449	110.789	0	0.259
6	0.067	0	0	0	0	0	10.897	105.989	10.897	105.989	0.815	0.293	0.293	0	0.259	0	0	NaN	NaN	0	10.768	105.989	0	0.259
7	0.017	0	0	0	0	0	0.065	0.065	0.065	0.065	0.408	0.146	0.146	0	0.130	0	0	NaN	NaN	0	0.000	0.065	0	0.130
8	0.067	0	0	0	0	0	11.676	49.686	11.676	49.686	0.815	0.293	0.293	0	0.259	0	0	NaN	NaN	0	11.546	49.686	0	0.259
9	0.017	0	0	0	0	0	0.065	0.065	0.065	0.065	0.408	0.146	0.146	0	0.130	0	0	NaN	NaN	0	0.000	0.065	0	0.130
10	0.017	0	0	0	0	0	0.065	0.065	0.065	0.065	0.408	0.146	0.146	0	0.130	0	0	NaN	NaN	0	0.000	0.065	0	0.130
11	0.067	0	0	0	0	0	10.768	156.972	10.768	156.972	0.815	0.293	0.293	0	0.259	0	0	NaN	NaN	0	10.638	156.972	0	0.259
12	0.067	0	0	0	0	0	11.676	96.129	11.676	96.129	0.815	0.293	0.293	0	0.259	0	0	NaN	NaN	0	11.546	96.129	0	0.259
13	0.067	0	0	0	0	0	4.930	79.264	4.930	79.264	0.815	0.293	0.293	0	0.259	0	0	NaN	NaN	0	4.800	79.264	0	0.259
14	0.067	0	0	0	0	0	3.243	165.145	3.243	165.145	0.815	0.293	0.293	0	0.259	0	0	NaN	NaN	0	3.113	165.145	0	0.259
15	0.067	0	0	0	0	0	15.438	88.216	15.438	88.216	0.815	0.293	0.293	0	0.259	0	0	NaN	NaN	0	15.308	88.216	0	0.259
16	0.067	0	0	0	0	0	6.227	146.853	6.227	146.853	0.815	0.293	0.293	0	0.259	0	0	NaN	NaN	0	6.097	146.853	0	0.259
17	0.017	0	0	0	0	0	0.065	0.065	0.065	0.065	0.408	0.146	0.146	0	0.130	0	0	NaN	NaN	0	0.000	0.065	0	0.130
18	0.067	0	0	0	0	0	7.005	72.519	7.005	72.519	0.815	0.293	0.293	0	0.259	0	0	NaN	NaN	0	6.876	72.519	0	0.259
19	0.067	0	0	0	0	0	14.789	75.632	14.789	75.632	0.815	0.293	0.293	0	0.259	0	0	NaN	NaN	0	14.659	75.632	0	0.259
20	0.067	0	0	0	0	0	8.173	120.389	8.173	120.389	0.815	0.293	0.293	0	0.259	0	0	NaN	NaN	0	8.043	120.389	0	0.259
21	0.067	0	0	0	0	0	8.562	140.886	8.562	140.886	0.815	0.293	0.293	0	0.259	0	0	NaN	NaN	0	8.432	140.886	0	0.259
22	0.067	0	0	0	0	0	14.400	25.167	14.400	25.167	0.815	0.293	0.293	0	0.259	0	0	NaN	NaN	0	14.270	25.167	0	0.259
23	0.017	0	0	0	0	0	0.065	0.065	0.065	0.065	0.408	0.146	0.146	0	0.130	0	0	NaN	NaN	0	0.000	0.065	0	0.130
24	0.067	0	0	0	0	0	13.362	117.405	13.362	117.405	0.815	0.293	0.293	0	0.259	0	0	NaN	NaN	0	13.232	117.405	0	0.259
25	0.067	0	0	0	0	0	15.827	144.648	15.827	144.648	0.815	0.293	0.293	0	0.259	0	0	NaN	NaN	0	15.697	144.648	0	0.259
26	0.067	0	0	0	0	0	4.281	156.194	4.281	156.194	0.815	0.293	0.293	0	0.259	0	0	NaN	NaN	0	4.151	156.194	0	0.259
27	0.017	0	0	0	0	0	0.065	0.065	0.065	0.065	0.408	0.146	0.146	0	0.130	0	0	NaN	NaN	0	0.000	0.065	0	0.130
28	0.067	0	0	0	0	0	10.119	133.232	10.119	133.232	0.815	0.293	0.293	0	0.259	0	0	NaN	NaN	0	9.989	133.232	0	0.259
29	0.067	0	0	0	0	0	5.189	177.080	5.189	177.080	0.815	0.293	0.293	0	0.259	0	0	NaN	NaN	0	5.059	177.080	0	0.259
30	0.067	0	0	0	0	0	11.027	17.773	11.027	17.773	0.815	0.293	0.293	0	0.259	0	0	NaN	NaN	0	10.897	17.773	0	0.259
31	0.067	0	0	0	0	0	11.286	167.091	11.286	167.091	0.815	0.293	0.293	0	0.259	0	0	NaN	NaN	0	11.157	167.091	0	0.259
32	0.067	0	0	0	0	0	13.492	179.156	13.492	179.156	0.815	0.293	0.293	0	0.259	0	0	NaN	NaN	0	13.362	179.156	0	0.259
33	0.017	0	0	0	0	0	0.065	0.065	0.065	0.065	0.408	0.146	0.146	0	0.130	0	0	NaN	NaN	0	0.000	0.065	0	0.130
34	0.067	0	0	0	0	0	5.708	31.135	5.708	31.135	0.815	0.293	0.293	0	0.259	0	0	NaN	NaN	0	5.578	31.135	0	0.259
35	0.017	0	0	0	0	0	0.065	0.065	0.065	0.065	0.408	0.146	0.146	0	0.130	0	0	NaN	NaN	0	0.000	0.065	0	0.130
36	0.067	0	0	0	0	0	14.789	129.989	14.789	129.989	0.815	0.293	0.293	0	0.259	0	0	NaN	NaN	0	14.659	129.989	0	0.259
37	0.067	0	0	0	0	0	12.065	197.188	12.065	197.188	0.815	0.293	0.293	0	0.259	0	0	NaN	NaN	0	11.935	197.188	0	0.259
38	0.067	0	0	0	0	0	5.968	37.492	5.968	37.492	0.815	0.293	0.293	0	0.259	0	0	NaN	NaN	0	5.838	37.492	0	0.259
39	0.017	0	0	0	0	0	0.065	0.065	0.065	0.065	0.408	0.146	0.146	0	0.130	0	0	NaN	NaN	0	0.000	0.065	0	0.130
40	0.067	0	0	0	0	0	16.086	37.103	16.086	37.103	0.815	0.293	0.293	0	0.259	0	0	NaN	NaN	0	15.957	37.103	0	0.259
41	0.017	0	0	0	0	0	0.065	0.065	0.065	0.065	0.408	0.146	0.146	0	0.130	0	0	NaN	NaN	0	0.000	0.065	0	0.130
42	0.017	0	0	0	0	0	0.065	0.065	0.065	0.065	0.408	0.146	0.146	0	0.130	0	0	NaN	NaN	0	0.000	0.065	0	0.130
43	0.067	0	0	0	0	0	3.503	23.221	3.503	23.221	0.815	0.293	0.293	0	0.259	0	0	NaN	NaN	0	3.373	23.221	0	0.259
44	0.017	0	0	0	0	0	0.065	0.065	0.065	0.065	0.408	0.146	0.146	0	0.130	0	0	NaN	NaN	0	0.000	0.065	0	0.130
45	0.017	0	0	0	0	0	0.065	0.065	0.065	0.065	0.408	0.146	0.146	0	0.130	0	0	NaN	NaN	0	0.000	0.065	0	0.130
46	0.067	0	0	0	0	0	4.800	214.312	4.800	214.312	0.815	0.293	0.293	0	0.259	0	0	NaN	NaN	0	4.670	214.312	0	0.259
47	0.067	0	0	0	0	0	14.530	44.627	14.530	44.627	0.815	0.293	0.293	0	0.259	0	0	NaN	NaN	0	14.400	44.627	0	0.259
48	0.067	0	0	0	0	0	3.503	63.048	3.503	63.048	0.815	0.293	0.293	0	0.259	0	0	NaN	NaN	0	3.373	63.048	0	0.259
49	0.017	0	0	0	0	0	0.065	0.065	0.065	0.065	0.408	0.146	0.146	0	0.130	0	0	NaN	NaN	0	0.000	0.065	0	0.130
50	0.017	0	0	0	0	0	0.065	0.065	0.065	0.065	0.408	0.146	0.146	0	0.130	0	0	NaN	NaN	0	0.000	0.065	0	0.130
51	0.067	0	0	0	0	0	4.930	201.599	4.930	201.599	0.815	0.293	0.293	0	0.259	0	0	NaN	NaN	0	4.800	201.599	0	0.259
52	0.017	0	0	0	0	0	0.065	0.065	0.065	0.065	0.408	0.146	0.146	0	0.130	0	0	NaN	NaN	0	0.000	0.065	0	0.130
53	0.067	0	0	0	0	0	5.578	139.199	5.578	139.199	0.815	0.293	0.293	0	0.259	0	0	NaN	NaN	0	5.449	139.199	0	0.259
54	0.017	0	0	0	0	0	0.065	0.065	0.065	0.065	0.408	0.146	0.146	0	0.130	0	0	NaN	NaN	0	0.000	0.065	0	0.130
55	0.067	0	0	0	0	0	11.935	147.372	11.935	147.372	0.815	0.293	0.293	0	0.259	0	0	NaN	NaN	0	11.805	147.372	0	0.259
56	0.017	0	0	0	0	0	0.065	0.065	0.065	0.065	0.408	0.146	0.146	0	0.130	0	0	NaN	NaN	0	0.000	0.065	0	0.130
57	0.067	0	0	0	0	0	16.346	184.345	16.346	184.345	0.815	0.293	0.293	0	0.259	0	0	NaN	NaN	0	16.216	184.345	0	0.259
58	0.067	0	0	0	0	0	2.205	149.188	2.205	149.188	0.815	0.293	0.293	0	0.259	0	0	NaN	NaN	0	2.076	149.188	0	0.259
59	0.067	0	0	0	0	0	6.357	183.696	6.357	183.696	0.815	0.293	0.293	0	0.259	0	0	NaN	NaN	0	6.227	183.696	0	0.259
60	0.067	0	0	0	0	0	15.178	191.221	15.178	191.221	0.815	0.293	0.293	0	0.259	0	0	NaN	NaN	0	15.049	191.221	0	0.259
61	0.067	0	0	0	0	0	14.659	217.166	14.659	217.166	0.815	0.293	0.293	0	0.259	0	0	NaN	NaN	0	14.530	217.166	0	0.259
62	0.067	0	0	0	0	0	3.762	74.594	3.762	74.594	0.815	0.293	0.293	0	0.259	0	0	NaN	NaN	0	3.632	74.594	0	0.259
63	0.067	0	0	0	0	0	4.800	169.426	4.800	169.426	0.815	0.293	0.293	0	0.259	0	0	NaN	NaN	0	4.670	169.426	0	0.259
64	0.067	0	0	0	0	0	3.243	14.789	3.243	14.789	0.815	0.293	0.293	0	0.259	0	0	NaN	NaN	0	3.113	14.789	0	0.259
65	0.017	0	0	0	0	0	0.065	0.065	0.065	0.065	0.408	0.146	0.146	0	0.130	0	0	NaN	NaN	0	0.000	0.065	0	0.130
66	0.067	0	0	0	0	0	3.762	74.594	3.762	74.594	0.815	0.293	0.293	0	0.259	0	0	NaN	NaN	0	3.632	74.594	0	0.259
67	0.017	0	0	0	0	0	0.065	0.065	0.065	0.065	0.408	0.146	0.146	0	0.130	0	0	NaN	NaN	0	0.000	0.065	0	0.130
68	0.067	0	0	0	0	0	8.043	52.800	8.043	52.800	0.815	0.293	0.293	0	0.259	0	0	NaN	NaN	0	7.913	52.800	0	0.259
69	0.017	0	0	0	0	0	0.065	0.065	0.065	0.065	0.408	0.146	0.146	0	0.130	0	0	NaN	NaN	0	0.000	0.065	0	0.130
70	0.067	0	0	0	0	0	8.692	26.724	8.692	26.724	0.815	0.293	0.293	0	0.259	0	0	NaN	NaN	0	8.562	26.724	0	0.259
71	0.067	0	0	0	0	0	10.249	80.302	10.249	80.302	0.815	0.293	0.293	0	0.259	0	0	NaN	NaN	0	10.119	80.302	0	0.259
72	0.067	0	0	0	0	0	11.805	90.810	11.805	90.810	0.815	0.293	0.293	0	0.259	0	0	NaN	NaN	0	11.676	90.810	0	0.259
73	0.067	0	0	0	0	0	7.524	115.718	7.524	115.718	0.815	0.293	0.293	0	0.259	0	0	NaN	NaN	0	7.395	115.718	0	0.259
74	0.067	0	0	0	0	0	5.968	162.421	5.968	162.421	0.815	0.293	0.293	0	0.259	0	0	NaN	NaN	0	5.838	162.421	0	0.259
75	0.067	0	0	0	0	0	14.789	202.637	14.789	202.637	0.815	0.293	0.293	0	0.259	0	0	NaN	NaN	0	14.659	202.637	0	0.259
76	0.017	0	0	0	0	0	0.065	0.065	0.065	0.065	0.408	0.146	0.146	0	0.130	0	0	NaN	NaN	0	0.000	0.065	0	0.130
77	0.017	0	0	0	0	0	0.065	0.065	0.065	0.065	0.408	0.146	0.146	0	0.130	0	0	NaN	NaN	0	0.000	0.065	0	0.130
78	0.067	0	0	0	0	0	12.454	155.934	12.454	155.934	0.815	0.293	0.293	0	0.259	0	0	NaN	NaN	0	12.324	155.934	0	0.259
79	0.017	0	0	0	0	0	0.065	0.065	0.065	0.065	0.408	0.146	0.146	0	0.130	0	0	NaN	NaN	0	0.000	0.065	0	0.130
80	0.067	0	0	0	0	0	10.638	209.253	10.638	209.253	0.815	0.293	0.293	0	0.259	0	0	NaN	NaN	0	10.508	209.253	0	0.259
81	0.067	0	0	0	0	0	7.784	44.238	7.784	44.238	0.815	0.293	0.293	0	0.259	0	0	NaN	NaN	0	7.654	44.238	0	0.259
82	0.017	0	0	0	0	0	0.065	0.065	0.065	0.065	0.408	0.146	0.146	0	0.130	0	0	NaN	NaN	0	0.000	0.065	0	0.130
83	0.017	0	0	0	0	0	0.065	0.065	0.065	0.065	0.408	0.146	0.146	0	0.130	0	0	NaN	NaN	0	0.000	0.065	0	0.130
84	0.067	0	0	0	0	0	14.270	100.929	14.270	100.929	0.815	0.293	0.293	0	0.259	0	0	NaN	NaN	0	14.140	100.929	0	0.259
85	0.067	0	0	0	0	0	11.027	238.183	11.027	238.183	0.815	0.293	0.293	0	0.259	0	0	NaN	NaN	0	10.897	238.183	0	0.259
86	0.067	0	0	0	0	0	5.059	94.313	5.059	94.313	0.815	0.293	0.293	0	0.259	0	0	NaN	NaN	0	4.930	94.313	0	0.259
87	0.067	0	0	0	0	0	12.454	245.966	12.454	245.966	0.815	0.293	0.293	0	0.259	0	0	NaN	NaN	0	12.324	245.966	0	0.259
88	0.017	0	0	0	0	0	0.065	0.065	0.065	0.065	0.408	0.146	0.146	0	0.130	0	0	NaN	NaN	0	0.000	0.065	0	0.130
89	0.067	0	0	0	0	0	12.454	245.966	12.454	245.966	0.815	0.293	0.293	0	0.259	0	0	NaN	NaN	0	12.324	245.966	0	0.259
90	0.067	0	0	0	0	0	9.989	59.546	9.989	59.546	0.815	0.293	0.293	0	0.259	0	0	NaN	NaN	0	9.859	59.546	0	0.259
91	0.067	0	0	0	0	0	11.805	126.486	11.805	126.486	0.815	0.293	0.293	0	0.259	0	0	NaN	NaN	0	11.676	126.486	0	0.259
92	0.067	0	0	0	0	0	12.713	8.432	12.713	8.432	0.815	0.293	0.293	0	0.259	0	0	NaN	NaN	0	12.584	8.432	0	0.259
93	0.067	0	0	0	0	0	15.957	53.189	15.957	53.189	0.815	0.293	0.293	0	0.259	0	0	NaN	NaN	0	15.827	53.189	0	0.259
94	0.017	0	0	0	0	0	0.065	0.065	0.065	0.065	0.408	0.146	0.146	0	0.130	0	0	NaN	NaN	0	0.000	0.065	0	0.130
95	0.067	0	0	0	0	0	13.492	169.037	13.492	169.037	0.815	0.293	0.293	0	0.259	0	0	NaN	NaN	0	13.362	169.037	0	0.259
96	0.067	0	0	0	0	0	14.270	100.929	14.270	100.929	0.815	0.293	0.293	0	0.259	0	0	NaN	NaN	0	14.140	100.929	0	0.259
97	0.067	0	0	0	0	0	14.530	178.377	14.530	178.377	0.815	0.293	0.293	0	0.259	0	0	NaN	NaN	0	14.400	178.377	0	0.259
98	0.067	0	0	0	0	0	14.789	19.978	14.789	19.978	0.815	0.293	0.293	0	0.259	0	0	NaN	NaN	0	14.659	19.978	0	0.259
99	0.067	0	0	0	0	0	3.762	243.112	3.762	243.112	0.815	0.293	0.293	0	0.259	0	0	NaN	NaN	0	3.632	243.112	0	0.259
100	0.067	0	0	0	0	0	15.957	53.189	15.957	53.189	0.815	0.293	0.293	0	0.259	0	0	NaN	NaN	0	15.827	53.189	0	0.259
101	0.017	0	0	0	0	0	0.065	0.065	0.065	0.065	0.408	0.146	0.146	0	0.130	0	0	NaN	NaN	0	0.000	0.065	0	0.130
102	0.067	0	0	0	0	0	12.195	232.474	12.195	232.474	0.815	0.293	0.293	0	0.259	0	0	NaN	NaN	0	12.065	232.474	0	0.259
103	0.067	0	0	0	0	0	4.022	132.324	4.022	132.324	0.815	0.293	0.293	0	0.259	0	0	NaN	NaN	0	3.892	132.324	0	0.259
104	0.017	0	0	0	0	0	0.065	0.065	0.065	0.065	0.408	0.146	0.146	0	0.130	0	0	NaN	NaN	0	0.000	0.065	0	0.130
105	0.017	0	0	0	0	0	0.065	0.065	0.065	0.065	0.408	0.146	0.146	0	0.130	0	0	NaN	NaN	0	0.000	0.065	0	0.130
106	0.067	0	0	0	0	0	15.827	255.826	15.827	255.826	0.815	0.293	0.293	0	0.259	0	0	NaN	NaN	0	15.697	255.826	0	0.259
107	0.067	0	0	0	0	0	8.303	55.394	8.303	55.394	0.815	0.293	0.293	0	0.259	0	0	NaN	NaN	0	8.173	55.394	0	0.259
108	0.017	0	0	0	0	0	0.065	0.065	0.065	0.065	0.408	0.146	0.146	0	0.130	0	0	NaN	NaN	0	0.000	0.065	0	0.130
109	0.067	0	0	0	0	0	7.135	147.891	7.135	147.891	0.815	0.293	0.293	0	0.259	0	0	NaN	NaN	0	7.005	147.891	0	0.259
110	0.067	0	0	0	0	0	3.632	9.211	3.632	9.211	0.815	0.293	0.293	0	0.259	0	0	NaN	NaN	0	3.503	9.211	0	0.259
111	0.067	0	0	0	0	0	14.530	40.994	14.530	40.994	0.815	0.293	0.293	0	0.259	0	0	NaN	NaN	0	14.400	40.994	0	0.259
112	0.067	0	0	0	0	0	14.270	114.162	14.270	114.162	0.815	0.293	0.293	0	0.259	0	0	NaN	NaN	0	14.140	114.162	0	0.259
113	0.067	0	0	0	0	0	8.951	187.199	8.951	187.199	0.815	0.293	0.293	0	0.259	0	0	NaN	NaN	0	8.822	187.199	0	0.259
114	0.067	0	0	0	0	0	4.411	210.550	4.411	210.550	0.815	0.293	0.293	0	0.259	0	0	NaN	NaN	0	4.281	210.550	0	0.259
115	0.017	0	0	0	0	0	0.065	0.065	0.065	0.065	0.408	0.146	0.146	0	0.130	0	0	NaN	NaN	0	0.000	0.065	0	0.130
116	0.017	0	0	0	0	0	0.065	0.065	0.065	0.065	0.408	0.146	0.146	0	0.130	0	0	NaN	NaN	0	0.000	0.065	0	0.130
117	0.067	0	0	0	0	0	7.135	227.156	7.135	227.156	0.815	0.293	0.293	0	0.259	0	0	NaN	NaN	0	7.005	227.156	0	0.259
118	0.067	0	0	0	0	0	11.416	64.086	11.416	64.086	0.815	0.293	0.293	0	0.259	0	0	NaN	NaN	0	11.286	64.086	0	0.259
119	0.017	0	0	0	0	0	0.065	0.065	0.065	0.065	0.408	0.146	0.146	0	0.130	0	0	NaN	NaN	0	0.000	0.065	0	0.130
120	0.067	0	0	0	0	0	11.935	220.539	11.935	220.539	0.815	0.293	0.293	0	0.259	0	0	NaN	NaN	0	11.805	220.539	0	0.259
121	0.017	0	0	0	0	0	0.065	0.065	0.065	0.065	0.408	0.146	0.146	0	0.130	0	0	NaN	NaN	0	0.000	0.065	0	0.130
122	0.067	0	0	0	0	0	9.989	203.804	9.989	203.804	0.815	0.293	0.293	0	0.259	0	0	NaN	NaN	0	9.859	203.804	0	0.259
123	0.067	0	0	0	0	0	10.249	162.550	10.249	162.550	0.815	0.293	0.293	0	0.259	0	0	NaN	NaN	0	10.119	162.550	0	0.259
124	0.067	0	0	0	0	0	9.470	244.280	9.470	244.280	0.815	0.293	0.293	0	0.259	0	0	NaN	NaN	0	9.340	244.280	0	0.259
125	0.017	0	0	0	0	0	0.065	0.065	0.065	0.065	0.408	0.146	0.146	0	0.130	0	0	NaN	NaN	0	0.000	0.065	0	0.130
126	0.017	0	0	0	0	0	0.065	0.065	0.065	0.065	0.408	0.146	0.146	0	0.130	0	0	NaN	NaN	0	0.000	0.065	0	0.130
127	0.067	0	0	0	0	0	16.476	73.816	16.476	73.816	0.815	0.293	0.293	0	0.259	0	0	NaN	NaN	0	16.346	73.816	0	0.259
128	0.067	0	0	0	0	0	5.838	177.469	5.838	177.469	0.815	0.293	0.293	0	0.259	0	0	NaN	NaN	0	5.708	177.469	0	0.259
129	0.067	0	0	0	0	0	4.281	260.755	4.281	260.755	0.815	0.293	0.293	0	0.259	0	0	NaN	NaN	0	4.151	260.755	0	0.259
130	0.067	0	0	0	0	0	13.362	25.038	13.362	25.038	0.815	0.293	0.293	0	0.259	0	0	NaN	NaN	0	13.232	25.038	0	0.259
131	0.067	0	0	0	0	0	10.119	195.761	10.119	195.761	0.815	0.293	0.293	0	0.259	0	0	NaN	NaN	0	9.989	195.761	0	0.259
132	0.017	0	0	0	0	0	0.065	0.065	0.065	0.065	0.408	0.146	0.146	0	0.130	0	0	NaN	NaN	0	0.000	0.065	0	0.130
133	0.067	0	0	0	0	0	8.173	10.249	8.173	10.249	0.815	0.293	0.293	0	0.259	0	0	NaN	NaN	0	8.043	10.249	0	0.259
134	0.067	0	0	0	0	0	4.800	18.292	4.800	18.292	0.815	0.293	0.293	0	0.259	0	0	NaN	NaN	0	4.670	18.292	0	0.259
135	0.017	0	0	0	0	0	0.065	0.065	0.065	0.065	0.408	0.146	0.146	0	0.130	0	0	NaN	NaN	0	0.000	0.065	0	0.130
136	0.067	0	0	0	0	0	5.838	222.226	5.838	222.226	0.815	0.293	0.293	0	0.259	0	0	NaN	NaN	0	5.708	222.226	0	0.259
137	0.067	0	0	0	0	0	13.103	265.426	13.103	265.426	0.815	0.293	0.293	0	0.259	0	0	NaN	NaN	0	12.973	265.426	0	0.259
138	0.067	0	0	0	0	0	13.362	171.632	13.362	171.632	0.815	0.293	0.293	0	0.259	0	0	NaN	NaN	0	13.232	171.632	0	0.259
139	0.067	0	0	0	0	0	7.265	166.832	7.265	166.832	0.815	0.293	0.293	0	0.259	0	0	NaN	NaN	0	7.135	166.832	0	0.259
140	0.017	0	0	0	0	0	0.065	0.065	0.065	0.065	0.408	0.146	0.146	0	0.130	0	0	NaN	NaN	0	0.000	0.065	0	0.130
141	0.067	0	0	0	0	0	9.340	163.588	9.340	163.588	0.815	0.293	0.293	0	0.259	0	0	NaN	NaN	0	9.211	163.588	0	0.259
142	0.067	0	0	0	0	0	5.578	238.183	5.578	238.183	0.815	0.293	0.293	0	0.259	0	0	NaN	NaN	0	5.449	238.183	0	0.259
143	0.067	0	0	0	0	0	13.103	254.788	13.103	254.788	0.815	0.293	0.293	0	0.259	0	0	NaN	NaN	0	12.973	254.788	0	0.259
144	0.067	0	0	0	0	0	28.281	84.324	28.281	84.324	0.815	0.293	0.293	0	0.259	0	0	NaN	NaN	0	28.151	84.324	0	0.259
145	0.067	0	0	0	0	0	19.200	115.589	19.200	115.589	0.815	0.293	0.293	0	0.259	0	0	NaN	NaN	0	19.070	115.589	0	0.259
146	0.067	0	0	0	0	0	32.173	132.583	32.173	132.583	0.815	0.293	0.293	0	0.259	0	0	NaN	NaN	0	32.043	132.583	0	0.259
147	0.067	0	0	0	0	0	20.238	100.929	20.238	100.929	0.815	0.293	0.293	0	0.259	0	0	NaN	NaN	0	20.108	100.929	0	0.259
148	0.067	0	0	0	0	0	27.762	127.005	27.762	127.005	0.815	0.293	0.293	0	0.259	0	0	NaN	NaN	0	27.632	127.005	0	0.259
149	0.067	0	0	0	0	0	9.340	163.588	9.340	163.588	0.815	0.293	0.293	0	0.259	0	0	NaN	NaN	0	9.211	163.588	0	0.259
150	0.067	0	0	0	0	0	10.249	211.199	10.249	211.199	0.815	0.293	0.293	0	0.259	0	0	NaN	NaN	0	10.119	211.199	0	0.259
151	0.067	0	0	0	0	0	7.265	166.832	7.265	166.832	0.815	0.293	0.293	0	0.259	0	0	NaN	NaN	0	7.135	166.832	0	0.259
152	0.017	0	0	0	0	0	0.065	0.065	0.065	0.065	0.408	0.146	0.146	0	0.130	0	0	NaN	NaN	0	0.000	0.065	0	0.130
153	0.067	0	0	0	0	0	5.059	253.101	5.059	253.101	0.815	0.293	0.293	0	0.259	0	0	NaN	NaN	0	4.930	253.101	0	0.259
154	0.067	0	0	0	0	0	3.632	227.285	3.632	227.285	0.815	0.293	0.293	0	0.259	0	0	NaN	NaN	0	3.503	227.285	0	0.259
155	0.067	0	0	0	0	0	27.113	51.762	27.113	51.762	0.815	0.293	0.293	0	0.259	0	0	NaN	NaN	0	26.984	51.762	0	0.259
156	0.067	0	0	0	0	0	32.173	76.021	32.173	76.021	0.815	0.293	0.293	0	0.259	0	0	NaN	NaN	0	32.043	76.021	0	0.259
157	0.067	0	0	0	0	0	21.146	94.572	21.146	94.572	0.815	0.293	0.293	0	0.259	0	0	NaN	NaN	0	21.016	94.572	0	0.259
158	0.067	0	0	0	0	0	28.411	115.589	28.411	115.589	0.815	0.293	0.293	0	0.259	0	0	NaN	NaN	0	28.281	115.589	0	0.259
159	0.067	0	0	0	0	0	31.524	67.848	31.524	67.848	0.815	0.293	0.293	0	0.259	0	0	NaN	NaN	0	31.394	67.848	0	0.259
160	0.067	0	0	0	0	0	32.173	76.021	32.173	76.021	0.815	0.293	0.293	0	0.259	0	0	NaN	NaN	0	32.043	76.021	0	0.259
161	0.067	0	0	0	0	0	23.481	148.540	23.481	148.540	0.815	0.293	0.293	0	0.259	0	0	NaN	NaN	0	23.351	148.540	0	0.259
162	0.067	0	0	0	0	0	28.800	107.935	28.800	107.935	0.815	0.293	0.293	0	0.259	0	0	NaN	NaN	0	28.670	107.935	0	0.259
163	0.067	0	0	0	0	0	27.762	127.005	27.762	127.005	0.815	0.293	0.293	0	0.259	0	0	NaN	NaN	0	27.632	127.005	0	0.259
164	0.067	0	0	0	0	0	23.740	101.837	23.740	101.837	0.815	0.293	0.293	0	0.259	0	0	NaN	NaN	0	23.611	101.837	0	0.259
165	0.067	0	0	0	0	0	28.411	99.243	28.411	99.243	0.815	0.293	0.293	0	0.259	0	0	NaN	NaN	0	28.281	99.243	0	0.259
166	0.067	0	0	0	0	0	28.281	122.334	28.281	122.334	0.815	0.293	0.293	0	0.259	0	0	NaN	NaN	0	28.151	122.334	0	0.259
167	0.067	0	0	0	0	0	24.778	90.681	24.778	90.681	0.815	0.293	0.293	0	0.259	0	0	NaN	NaN	0	24.649	90.681	0	0.259
168	0.067	0	0	0	0	0	20.367	125.707	20.367	125.707	0.815	0.293	0.293	0	0.259	0	0	NaN	NaN	0	20.238	125.707	0	0.259
169	0.067	0	0	0	0	0	17.384	164.237	17.384	164.237	0.815	0.293	0.293	0	0.259	0	0	NaN	NaN	0	17.254	164.237	0	0.259
170	0.067	0	0	0	0	0	32.821	170.594	32.821	170.594	0.815	0.293	0.293	0	0.259	0	0	NaN	NaN	0	32.692	170.594	0	0.259
171	0.067	0	0	0	0	0	26.076	64.086	26.076	64.086	0.815	0.293	0.293	0	0.259	0	0	NaN	NaN	0	25.946	64.086	0	0.259
172	0.067	0	0	0	0	0	24.778	71.092	24.778	71.092	0.815	0.293	0.293	0	0.259	0	0	NaN	NaN	0	24.649	71.092	0	0.259
173	0.067	0	0	0	0	0	31.913	41.773	31.913	41.773	0.815	0.293	0.293	0	0.259	0	0	NaN	NaN	0	31.784	41.773	0	0.259
174	0.067	0	0	0	0	0	21.276	112.735	21.276	112.735	0.815	0.293	0.293	0	0.259	0	0	NaN	NaN	0	21.146	112.735	0	0.259
175	0.067	0	0	0	0	0	31.913	156.194	31.913	156.194	0.815	0.293	0.293	0	0.259	0	0	NaN	NaN	0	31.784	156.194	0	0.259
176	0.067	0	0	0	0	0	18.422	185.123	18.422	185.123	0.815	0.293	0.293	0	0.259	0	0	NaN	NaN	0	18.292	185.123	0	0.259
177	0.067	0	0	0	0	0	21.276	110.659	21.276	110.659	0.815	0.293	0.293	0	0.259	0	0	NaN	NaN	0	21.146	110.659	0	0.259
178	0.067	0	0	0	0	0	26.335	144.129	26.335	144.129	0.815	0.293	0.293	0	0.259	0	0	NaN	NaN	0	26.205	144.129	0	0.259
179	0.067	0	0	0	0	0	21.276	112.735	21.276	112.735	0.815	0.293	0.293	0	0.259	0	0	NaN	NaN	0	21.146	112.735	0	0.259
180	0.067	0	0	0	0	0	26.984	165.405	26.984	165.405	0.815	0.293	0.293	0	0.259	0	0	NaN	NaN	0	26.854	165.405	0	0.259
181	0.067	0	0	0	0	0	21.146	170.723	21.146	170.723	0.815	0.293	0.293	0	0.259	0	0	NaN	NaN	0	21.016	170.723	0	0.259
182	0.067	0	0	0	0	0	20.238	136.475	20.238	136.475	0.815	0.293	0.293	0	0.259	0	0	NaN	NaN	0	20.108	136.475	0	0.259
183	0.067	0	0	0	0	0	22.313	156.842	22.313	156.842	0.815	0.293	0.293	0	0.259	0	0	NaN	NaN	0	22.184	156.842	0	0.259
184	0.067	0	0	0	0	0	32.562	197.448	32.562	197.448	0.815	0.293	0.293	0	0.259	0	0	NaN	NaN	0	32.432	197.448	0	0.259
185	0.067	0	0	0	0	0	24.130	40.346	24.130	40.346	0.815	0.293	0.293	0	0.259	0	0	NaN	NaN	0	24.000	40.346	0	0.259
186	0.067	0	0	0	0	0	21.016	80.821	21.016	80.821	0.815	0.293	0.293	0	0.259	0	0	NaN	NaN	0	20.886	80.821	0	0.259
187	0.067	0	0	0	0	0	24.000	133.232	24.000	133.232	0.815	0.293	0.293	0	0.259	0	0	NaN	NaN	0	23.870	133.232	0	0.259
188	0.067	0	0	0	0	0	28.670	136.605	28.670	136.605	0.815	0.293	0.293	0	0.259	0	0	NaN	NaN	0	28.540	136.605	0	0.259
189	0.067	0	0	0	0	0	22.313	156.842	22.313	156.842	0.815	0.293	0.293	0	0.259	0	0	NaN	NaN	0	22.184	156.842	0	0.259
190	0.067	0	0	0	0	0	17.773	31.005	17.773	31.005	0.815	0.293	0.293	0	0.259	0	0	NaN	NaN	0	17.643	31.005	0	0.259
191	0.067	0	0	0	0	0	29.448	177.340	29.448	177.340	0.815	0.293	0.293	0	0.259	0	0	NaN	NaN	0	29.319	177.340	0	0.259
192	0.067	0	0	0	0	0	28.540	12.843	28.540	12.843	0.815	0.293	0.293	0	0.259	0	0	NaN	NaN	0	28.411	12.843	0	0.259
193	0.067	0	0	0	0	0	24.259	194.075	24.259	194.075	0.815	0.293	0.293	0	0.259	0	0	NaN	NaN	0	24.130	194.075	0	0.259
194	0.067	0	0	0	0	0	20.238	5.708	20.238	5.708	0.815	0.293	0.293	0	0.259	0	0	NaN	NaN	0	20.108	5.708	0	0.259
195	0.067	0	0	0	0	0	18.940	12.843	18.940	12.843	0.815	0.293	0.293	0	0.259	0	0	NaN	NaN	0	18.811	12.843	0	0.259
196	0.067	0	0	0	0	0	21.016	57.989	21.016	57.989	0.815	0.293	0.293	0	0.259	0	0	NaN	NaN	0	20.886	57.989	0	0.259
197	0.067	0	0	0	0	0	27.243	214.702	27.243	214.702	0.815	0.293	0.293	0	0.259	0	0	NaN	NaN	0	27.113	214.702	0	0.259
198	0.067	0	0	0	0	0	31.654	187.329	31.654	187.329	0.815	0.293	0.293	0	0.259	0	0	NaN	NaN	0	31.524	187.329	0	0.259
199	0.067	0	0	0	0	0	18.551	53.189	18.551	53.189	0.815	0.293	0.293	0	0.259	0	0	NaN	NaN	0	18.422	53.189	0	0.259
200	0.067	0	0	0	0	0	17.643	69.535	17.643	69.535	0.815	0.293	0.293	0	0.259	0	0	NaN	NaN	0	17.513	69.535	0	0.259
201	0.067	0	0	0	0	0	32.303	150.356	32.303	150.356	0.815	0.293	0.293	0	0.259	0	0	NaN	NaN	0	32.173	150.356	0	0.259
202	0.067	0	0	0	0	0	30.616	26.205	30.616	26.205	0.815	0.293	0.293	0	0.259	0	0	NaN	NaN	0	30.486	26.205	0	0.259
203	0.067	0	0	0	0	0	23.611	178.896	23.611	178.896	0.815	0.293	0.293	0	0.259	0	0	NaN	NaN	0	23.481	178.896	0	0.259
204	0.067	0	0	0	0	0	26.335	22.184	26.335	22.184	0.815	0.293	0.293	0	0.259	0	0	NaN	NaN	0	26.205	22.184	0	0.259
205	0.067	0	0	0	0	0	24.389	49.297	24.389	49.297	0.815	0.293	0.293	0	0.259	0	0	NaN	NaN	0	24.259	49.297	0	0.259
206	0.067	0	0	0	0	0	17.773	31.005	17.773	31.005	0.815	0.293	0.293	0	0.259	0	0	NaN	NaN	0	17.643	31.005	0	0.259
207	0.067	0	0	0	0	0	20.238	136.475	20.238	136.475	0.815	0.293	0.293	0	0.259	0	0	NaN	NaN	0	20.108	136.475	0	0.259
208	0.067	0	0	0	0	0	22.313	156.842	22.313	156.842	0.815	0.293	0.293	0	0.259	0	0	NaN	NaN	0	22.184	156.842	0	0.259
209	0.067	0	0	0	0	0	17.384	163.329	17.384	163.329	0.815	0.293	0.293	0	0.259	0	0	NaN	NaN	0	17.254	163.329	0	0.259
210	0.067	0	0	0	0	0	32.303	205.750	32.303	205.750	0.815	0.293	0.293	0	0.259	0	0	NaN	NaN	0	32.173	205.750	0	0.259
211	0.067	0	0	0	0	0	23.351	151.134	23.351	151.134	0.815	0.293	0.293	0	0.259	0	0	NaN	NaN	0	23.221	151.134	0	0.259
212	0.067	0	0	0	0	0	16.735	174.226	16.735	174.226	0.815	0.293	0.293	0	0.259	0	0	NaN	NaN	0	16.605	174.226	0	0.259
213	0.067	0	0	0	0	0	19.849	101.578	19.849	101.578	0.815	0.293	0.293	0	0.259	0	0	NaN	NaN	0	19.719	101.578	0	0.259
214	0.067	0	0	0	0	0	19.849	223.783	19.849	223.783	0.815	0.293	0.293	0	0.259	0	0	NaN	NaN	0	19.719	223.783	0	0.259
215	0.067	0	0	0	0	0	24.130	122.594	24.130	122.594	0.815	0.293	0.293	0	0.259	0	0	NaN	NaN	0	24.000	122.594	0	0.259
216	0.067	0	0	0	0	0	21.924	209.123	21.924	209.123	0.815	0.293	0.293	0	0.259	0	0	NaN	NaN	0	21.794	209.123	0	0.259
217	0.067	0	0	0	0	0	24.130	122.594	24.130	122.594	0.815	0.293	0.293	0	0.259	0	0	NaN	NaN	0	24.000	122.594	0	0.259
218	0.067	0	0	0	0	0	19.849	101.578	19.849	101.578	0.815	0.293	0.293	0	0.259	0	0	NaN	NaN	0	19.719	101.578	0	0.259
219	0.067	0	0	0	0	0	32.173	143.870	32.173	143.870	0.815	0.293	0.293	0	0.259	0	0	NaN	NaN	0	32.043	143.870	0	0.259
220	0.067	0	0	0	0	0	21.276	188.237	21.276	188.237	0.815	0.293	0.293	0	0.259	0	0	NaN	NaN	0	21.146	188.237	0	0.259
221	0.067	0	0	0	0	0	21.665	85.881	21.665	85.881	0.815	0.293	0.293	0	0.259	0	0	NaN	NaN	0	21.535	85.881	0	0.259
222	0.067	0	0	0	0	0	29.319	69.146	29.319	69.146	0.815	0.293	0.293	0	0.259	0	0	NaN	NaN	0	29.189	69.146	0	0.259
223	0.067	0	0	0	0	0	25.946	226.766	25.946	226.766	0.815	0.293	0.293	0	0.259	0	0	NaN	NaN	0	25.816	226.766	0	0.259
224	0.067	0	0	0	0	0	17.643	229.880	17.643	229.880	0.815	0.293	0.293	0	0.259	0	0	NaN	NaN	0	17.513	229.880	0	0.259
225	0.067	0	0	0	0	0	32.951	55.135	32.951	55.135	0.815	0.293	0.293	0	0.259	0	0	NaN	NaN	0	32.821	55.135	0	0.259
226	0.067	0	0	0	0	0	31.524	197.837	31.524	197.837	0.815	0.293	0.293	0	0.259	0	0	NaN	NaN	0	31.394	197.837	0	0.259
227	0.067	0	0	0	0	0	22.573	201.729	22.573	201.729	0.815	0.293	0.293	0	0.259	0	0	NaN	NaN	0	22.443	201.729	0	0.259
228	0.067	0	0	0	0	0	22.573	77.967	22.573	77.967	0.815	0.293	0.293	0	0.259	0	0	NaN	NaN	0	22.443	77.967	0	0.259
229	0.067	0	0	0	0	0	25.427	42.032	25.427	42.032	0.815	0.293	0.293	0	0.259	0	0	NaN	NaN	0	25.297	42.032	0	0.259
230	0.067	0	0	0	0	0	26.205	165.275	26.205	165.275	0.815	0.293	0.293	0	0.259	0	0	NaN	NaN	0	26.076	165.275	0	0.259
231	0.067	0	0	0	0	0	23.351	17.384	23.351	17.384	0.815	0.293	0.293	0	0.259	0	0	NaN	NaN	0	23.221	17.384	0	0.259
232	0.067	0	0	0	0	0	20.627	110.010	20.627	110.010	0.815	0.293	0.293	0	0.259	0	0	NaN	NaN	0	20.497	110.010	0	0.259
233	0.067	0	0	0	0	0	17.513	132.713	17.513	132.713	0.815	0.293	0.293	0	0.259	0	0	NaN	NaN	0	17.384	132.713	0	0.259
234	0.067	0	0	0	0	0	27.892	213.145	27.892	213.145	0.815	0.293	0.293	0	0.259	0	0	NaN	NaN	0	27.762	213.145	0	0.259
235	0.067	0	0	0	0	0	18.551	235.199	18.551	235.199	0.815	0.293	0.293	0	0.259	0	0	NaN	NaN	0	18.422	235.199	0	0.259
236	0.067	0	0	0	0	0	28.670	156.064	28.670	156.064	0.815	0.293	0.293	0	0.259	0	0	NaN	NaN	0	28.540	156.064	0	0.259
237	0.067	0	0	0	0	0	23.611	28.021	23.611	28.021	0.815	0.293	0.293	0	0.259	0	0	NaN	NaN	0	23.481	28.021	0	0.259
238	0.067	0	0	0	0	0	23.611	28.021	23.611	28.021	0.815	0.293	0.293	0	0.259	0	0	NaN	NaN	0	23.481	28.021	0	0.259
239	0.067	0	0	0	0	0	18.422	147.242	18.422	147.242	0.815	0.293	0.293	0	0.259	0	0	NaN	NaN	0	18.292	147.242	0	0.259
240	0.067	0	0	0	0	0	31.265	250.247	31.265	250.247	0.815	0.293	0.293	0	0.259	0	0	NaN	NaN	0	31.135	250.247	0	0.259
241	0.067	0	0	0	0	0	32.692	43.589	32.692	43.589	0.815	0.293	0.293	0	0.259	0	0	NaN	NaN	0	32.562	43.589	0	0.259
242	0.067	0	0	0	0	0	24.649	250.637	24.649	250.637	0.815	0.293	0.293	0	0.259	0	0	NaN	NaN	0	24.519	250.637	0	0.259
243	0.017	0	0	0	0	0	0.065	0.065	0.065	0.065	0.408	0.146	0.146	0	0.130	0	0	NaN	NaN	0	0.000	0.065	0	0.130
244	0.067	0	0	0	0	0	28.281	99.762	28.281	99.762	0.815	0.293	0.293	0	0.259	0	0	NaN	NaN	0	28.151	99.762	0	0.259
245	0.067	0	0	0	0	0	32.432	231.696	32.432	231.696	0.815	0.293	0.293	0	0.259	0	0	NaN	NaN	0	32.303	231.696	0	0.259
246	0.067	0	0	0	0	0	28.411	60.843	28.411	60.843	0.815	0.293	0.293	0	0.259	0	0	NaN	NaN	0	28.281	60.843	0	0.259
247	0.067	0	0	0	0	0	19.200	64.605	19.200	64.605	0.815	0.293	0.293	0	0.259	0	0	NaN	NaN	0	19.070	64.605	0	0.259
248	0.067	0	0	0	0	0	28.281	177.080	28.281	177.080	0.815	0.293	0.293	0	0.259	0	0	NaN	NaN	0	28.151	177.080	0	0.259
249	0.067	0	0	0	0	0	17.643	211.718	17.643	211.718	0.815	0.293	0.293	0	0.259	0	0	NaN	NaN	0	17.513	211.718	0	0.259
250	0.067	0	0	0	0	0	20.108	158.659	20.108	158.659	0.815	0.293	0.293	0	0.259	0	0	NaN	NaN	0	19.978	158.659	0	0.259
251	0.067	0	0	0	0	0	25.686	219.891	25.686	219.891	0.815	0.293	0.293	0	0.259	0	0	NaN	NaN	0	25.557	219.891	0	0.259
252	0.067	0	0	0	0	0	29.448	261.015	29.448	261.015	0.815	0.293	0.293	0	0.259	0	0	NaN	NaN	0	29.319	261.015	0	0.259
253	0.067	0	0	0	0	0	16.605	33.081	16.605	33.081	0.815	0.293	0.293	0	0.259	0	0	NaN	NaN	0	16.476	33.081	0	0.259
254	0.067	0	0	0	0	0	22.443	190.442	22.443	190.442	0.815	0.293	0.293	0	0.259	0	0	NaN	NaN	0	22.313	190.442	0	0.259
255	0.067	0	0	0	0	0	22.184	265.426	22.184	265.426	0.815	0.293	0.293	0	0.259	0	0	NaN	NaN	0	22.054	265.426	0	0.259
256	0.067	0	0	0	0	0	25.946	196.799	25.946	196.799	0.815	0.293	0.293	0	0.259	0	0	NaN	NaN	0	25.816	196.799	0	0.259
257	0.067	0	0	0	0	0	22.832	167.221	22.832	167.221	0.815	0.293	0.293	0	0.259	0	0	NaN	NaN	0	22.703	167.221	0	0.259
258	0.067	0	0	0	0	0	30.486	173.577	30.486	173.577	0.815	0.293	0.293	0	0.259	0	0	NaN	NaN	0	30.357	173.577	0	0.259
259	0.067	0	0	0	0	0	20.497	258.420	20.497	258.420	0.815	0.293	0.293	0	0.259	0	0	NaN	NaN	0	20.367	258.420	0	0.259
260	0.067	0	0	0	0	0	20.627	6.876	20.627	6.876	0.815	0.293	0.293	0	0.259	0	0	NaN	NaN	0	20.497	6.876	0	0.259
261	0.067	0	0	0	0	0	18.162	223.783	18.162	223.783	0.815	0.293	0.293	0	0.259	0	0	NaN	NaN	0	18.032	223.783	0	0.259
262	0.067	0	0	0	0	0	16.476	73.816	16.476	73.816	0.815	0.293	0.293	0	0.259	0	0	NaN	NaN	0	16.346	73.816	0	0.259
263	0.067	0	0	0	0	0	18.162	223.783	18.162	223.783	0.815	0.293	0.293	0	0.259	0	0	NaN	NaN	0	18.032	223.783	0	0.259
264	0.067	0	0	0	0	0	22.832	167.221	22.832	167.221	0.815	0.293	0.293	0	0.259	0	0	NaN	NaN	0	22.703	167.221	0	0.259
265	0.067	0	0	0	0	0	32.562	244.669	32.562	244.669	0.815	0.293	0.293	0	0.259	0	0	NaN	NaN	0	32.432	244.669	0	0.259
266	0.067	0	0	0	0	0	20.367	179.156	20.367	179.156	0.815	0.293	0.293	0	0.259	0	0	NaN	NaN	0	20.238	179.156	0	0.259
267	0.067	0	0	0	0	0	26.594	184.345	26.594	184.345	0.815	0.293	0.293	0	0.259	0	0	NaN	NaN	0	26.465	184.345	0	0.259
268	0.067	0	0	0	0	0	21.535	216.777	21.535	216.777	0.815	0.293	0.293	0	0.259	0	0	NaN	NaN	0	21.405	216.777	0	0.259
269	0.067	0	0	0	0	0	31.913	221.058	31.913	221.058	0.815	0.293	0.293	0	0.259	0	0	NaN	NaN	0	31.784	221.058	0	0.259
270	0.067	0	0	0	0	0	19.849	170.853	19.849	170.853	0.815	0.293	0.293	0	0.259	0	0	NaN	NaN	0	19.719	170.853	0	0.259
271	0.067	0	0	0	0	0	16.995	247.782	16.995	247.782	0.815	0.293	0.293	0	0.259	0	0	NaN	NaN	0	16.865	247.782	0	0.259
272	0.067	0	0	0	0	0	18.422	235.588	18.422	235.588	0.815	0.293	0.293	0	0.259	0	0	NaN	NaN	0	18.292	235.588	0	0.259
273	0.067	0	0	0	0	0	22.054	253.231	22.054	253.231	0.815	0.293	0.293	0	0.259	0	0	NaN	NaN	0	21.924	253.231	0	0.259
274	0.067	0	0	0	0	0	20.367	179.156	20.367	179.156	0.815	0.293	0.293	0	0.259	0	0	NaN	NaN	0	20.238	179.156	0	0.259
275	0.067	0	0	0	0	0	21.146	178.248	21.146	178.248	0.815	0.293	0.293	0	0.259	0	0	NaN	NaN	0	21.016	178.248	0	0.259
276	0.067	0	0	0	0	0	21.535	216.777	21.535	216.777	0.815	0.293	0.293	0	0.259	0	0	NaN	NaN	0	21.405	216.777	0	0.259
277	0.067	0	0	0	0	0	30.486	256.215	30.486	256.215	0.815	0.293	0.293	0	0.259	0	0	NaN	NaN	0	30.357	256.215	0	0.259
278	0.067	0	0	0	0	0	27.892	233.772	27.892	233.772	0.815	0.293	0.293	0	0.259	0	0	NaN	NaN	0	27.762	233.772	0	0.259
279	0.067	0	0	0	0	0	18.422	235.588	18.422	235.588	0.815	0.293	0.293	0	0.259	0	0	NaN	NaN	0	18.292	235.588	0	0.259
280	0.067	0	0	0	0	0	18.811	179.675	18.811	179.675	0.815	0.293	0.293	0	0.259	0	0	NaN	NaN	0	18.681	179.675	0	0.259
281	0.067	0	0	0	0	0	31.784	265.426	31.784	265.426	0.815	0.293	0.293	0	0.259	0	0	NaN	NaN	0	31.654	265.426	0	0.259
282	0.067	0	0	0	0	0	17.903	179.675	17.903	179.675	0.815	0.293	0.293	0	0.259	0	0	NaN	NaN	0	17.773	179.675	0	0.259
283	0.067	0	0	0	0	0	16.605	180.064	16.605	180.064	0.815	0.293	0.293	0	0.259	0	0	NaN	NaN	0	16.476	180.064	0	0.259
284	0.067	0	0	0	0	0	32.821	240.518	32.821	240.518	0.815	0.293	0.293	0	0.259	0	0	NaN	NaN	0	32.692	240.518	0	0.259
285	0.067	0	0	0	0	0	30.486	203.804	30.486	203.804	0.815	0.293	0.293	0	0.259	0	0	NaN	NaN	0	30.357	203.804	0	0.259
286	0.067	0	0	0	0	0	22.703	227.674	22.703	227.674	0.815	0.293	0.293	0	0.259	0	0	NaN	NaN	0	22.573	227.674	0	0.259
287	0.067	0	0	0	0	0	24.649	265.426	24.649	265.426	0.815	0.293	0.293	0	0.259	0	0	NaN	NaN	0	24.519	265.426	0	0.259
288	0.067	0	0	0	0	0	19.849	242.204	19.849	242.204	0.815	0.293	0.293	0	0.259	0	0	NaN	NaN	0	19.719	242.204	0	0.259
289	0.067	0	0	0	0	0	19.849	242.204	19.849	242.204	0.815	0.293	0.293	0	0.259	0	0	NaN	NaN	0	19.719	242.204	0	0.259
290	0.067	0	0	0	0	0	47.221	76.540	47.221	76.540	0.815	0.293	0.293	0	0.259	0	0	NaN	NaN	0	47.092	76.540	0	0.259
291	0.067	0	0	0	0	0	41.384	123.372	41.384	123.372	0.815	0.293	0.293	0	0.259	0	0	NaN	NaN	0	41.254	123.372	0	0.259
292	0.067	0	0	0	0	0	41.902	95.221	41.902	95.221	0.815	0.293	0.293	0	0.259	0	0	NaN	NaN	0	41.773	95.221	0	0.259
293	0.067	0	0	0	0	0	45.665	115.459	45.665	115.459	0.815	0.293	0.293	0	0.259	0	0	NaN	NaN	0	45.535	115.459	0	0.259
294	0.067	0	0	0	0	0	41.124	88.216	41.124	88.216	0.815	0.293	0.293	0	0.259	0	0	NaN	NaN	0	40.994	88.216	0	0.259
295	0.067	0	0	0	0	0	34.378	134.399	34.378	134.399	0.815	0.293	0.293	0	0.259	0	0	NaN	NaN	0	34.248	134.399	0	0.259
296	0.067	0	0	0	0	0	40.216	110.529	40.216	110.529	0.815	0.293	0.293	0	0.259	0	0	NaN	NaN	0	40.086	110.529	0	0.259
297	0.067	0	0	0	0	0	35.157	124.151	35.157	124.151	0.815	0.293	0.293	0	0.259	0	0	NaN	NaN	0	35.027	124.151	0	0.259
298	0.067	0	0	0	0	0	46.832	140.497	46.832	140.497	0.815	0.293	0.293	0	0.259	0	0	NaN	NaN	0	46.702	140.497	0	0.259
299	0.067	0	0	0	0	0	44.367	57.989	44.367	57.989	0.815	0.293	0.293	0	0.259	0	0	NaN	NaN	0	44.238	57.989	0	0.259
300	0.067	0	0	0	0	0	46.573	63.178	46.573	63.178	0.815	0.293	0.293	0	0.259	0	0	NaN	NaN	0	46.443	63.178	0	0.259
301	0.067	0	0	0	0	0	34.638	105.470	34.638	105.470	0.815	0.293	0.293	0	0.259	0	0	NaN	NaN	0	34.508	105.470	0	0.259
302	0.067	0	0	0	0	0	36.065	94.962	36.065	94.962	0.815	0.293	0.293	0	0.259	0	0	NaN	NaN	0	35.935	94.962	0	0.259
303	0.067	0	0	0	0	0	36.194	48.519	36.194	48.519	0.815	0.293	0.293	0	0.259	0	0	NaN	NaN	0	36.065	48.519	0	0.259
304	0.067	0	0	0	0	0	36.584	115.070	36.584	115.070	0.815	0.293	0.293	0	0.259	0	0	NaN	NaN	0	36.454	115.070	0	0.259
305	0.067	0	0	0	0	0	39.308	137.383	39.308	137.383	0.815	0.293	0.293	0	0.259	0	0	NaN	NaN	0	39.178	137.383	0	0.259
306	0.067	0	0	0	0	0	43.070	131.805	43.070	131.805	0.815	0.293	0.293	0	0.259	0	0	NaN	NaN	0	42.940	131.805	0	0.259
307	0.067	0	0	0	0	0	48.908	157.232	48.908	157.232	0.815	0.293	0.293	0	0.259	0	0	NaN	NaN	0	48.778	157.232	0	0.259
308	0.067	0	0	0	0	0	43.070	167.091	43.070	167.091	0.815	0.293	0.293	0	0.259	0	0	NaN	NaN	0	42.940	167.091	0	0.259
309	0.067	0	0	0	0	0	41.902	42.292	41.902	42.292	0.815	0.293	0.293	0	0.259	0	0	NaN	NaN	0	41.773	42.292	0	0.259
310	0.067	0	0	0	0	0	37.362	162.550	37.362	162.550	0.815	0.293	0.293	0	0.259	0	0	NaN	NaN	0	37.232	162.550	0	0.259
311	0.067	0	0	0	0	0	45.405	173.967	45.405	173.967	0.815	0.293	0.293	0	0.259	0	0	NaN	NaN	0	45.275	173.967	0	0.259
312	0.067	0	0	0	0	0	49.427	32.951	49.427	32.951	0.815	0.293	0.293	0	0.259	0	0	NaN	NaN	0	49.297	32.951	0	0.259
313	0.067	0	0	0	0	0	35.157	81.729	35.157	81.729	0.815	0.293	0.293	0	0.259	0	0	NaN	NaN	0	35.027	81.729	0	0.259
314	0.067	0	0	0	0	0	41.254	34.897	41.254	34.897	0.815	0.293	0.293	0	0.259	0	0	NaN	NaN	0	41.124	34.897	0	0.259
315	0.067	0	0	0	0	0	38.400	70.832	38.400	70.832	0.815	0.293	0.293	0	0.259	0	0	NaN	NaN	0	38.270	70.832	0	0.259
316	0.067	0	0	0	0	0	48.778	191.740	48.778	191.740	0.815	0.293	0.293	0	0.259	0	0	NaN	NaN	0	48.648	191.740	0	0.259
317	0.067	0	0	0	0	0	33.989	62.659	33.989	62.659	0.815	0.293	0.293	0	0.259	0	0	NaN	NaN	0	33.859	62.659	0	0.259
318	0.067	0	0	0	0	0	40.346	183.826	40.346	183.826	0.815	0.293	0.293	0	0.259	0	0	NaN	NaN	0	40.216	183.826	0	0.259
319	0.067	0	0	0	0	0	41.513	73.556	41.513	73.556	0.815	0.293	0.293	0	0.259	0	0	NaN	NaN	0	41.384	73.556	0	0.259
320	0.067	0	0	0	0	0	39.308	145.686	39.308	145.686	0.815	0.293	0.293	0	0.259	0	0	NaN	NaN	0	39.178	145.686	0	0.259
321	0.067	0	0	0	0	0	41.902	42.292	41.902	42.292	0.815	0.293	0.293	0	0.259	0	0	NaN	NaN	0	41.773	42.292	0	0.259
322	0.067	0	0	0	0	0	48.908	22.443	48.908	22.443	0.815	0.293	0.293	0	0.259	0	0	NaN	NaN	0	48.778	22.443	0	0.259
323	0.067	0	0	0	0	0	36.324	32.562	36.324	32.562	0.815	0.293	0.293	0	0.259	0	0	NaN	NaN	0	36.194	32.562	0	0.259
324	0.067	0	0	0	0	0	38.919	177.340	38.919	177.340	0.815	0.293	0.293	0	0.259	0	0	NaN	NaN	0	38.789	177.340	0	0.259
325	0.067	0	0	0	0	0	36.584	129.989	36.584	129.989	0.815	0.293	0.293	0	0.259	0	0	NaN	NaN	0	36.454	129.989	0	0.259
326	0.067	0	0	0	0	0	38.789	99.891	38.789	99.891	0.815	0.293	0.293	0	0.259	0	0	NaN	NaN	0	38.659	99.891	0	0.259
327	0.067	0	0	0	0	0	42.421	156.064	42.421	156.064	0.815	0.293	0.293	0	0.259	0	0	NaN	NaN	0	42.292	156.064	0	0.259
328	0.067	0	0	0	0	0	38.400	1.946	38.400	1.946	0.815	0.293	0.293	0	0.259	0	0	NaN	NaN	0	38.270	1.946	0	0.259
329	0.067	0	0	0	0	0	44.367	86.918	44.367	86.918	0.815	0.293	0.293	0	0.259	0	0	NaN	NaN	0	44.238	86.918	0	0.259
330	0.067	0	0	0	0	0	47.870	104.951	47.870	104.951	0.815	0.293	0.293	0	0.259	0	0	NaN	NaN	0	47.740	104.951	0	0.259
331	0.067	0	0	0	0	0	47.740	11.546	47.740	11.546	0.815	0.293	0.293	0	0.259	0	0	NaN	NaN	0	47.611	11.546	0	0.259
332	0.067	0	0	0	0	0	40.994	206.658	40.994	206.658	0.815	0.293	0.293	0	0.259	0	0	NaN	NaN	0	40.865	206.658	0	0.259
333	0.067	0	0	0	0	0	45.146	213.404	45.146	213.404	0.815	0.293	0.293	0	0.259	0	0	NaN	NaN	0	45.016	213.404	0	0.259
334	0.067	0	0	0	0	0	35.675	212.237	35.675	212.237	0.815	0.293	0.293	0	0.259	0	0	NaN	NaN	0	35.546	212.237	0	0.259
335	0.067	0	0	0	0	0	46.962	70.183	46.962	70.183	0.815	0.293	0.293	0	0.259	0	0	NaN	NaN	0	46.832	70.183	0	0.259
336	0.067	0	0	0	0	0	38.530	11.935	38.530	11.935	0.815	0.293	0.293	0	0.259	0	0	NaN	NaN	0	38.400	11.935	0	0.259
337	0.067	0	0	0	0	0	44.108	139.718	44.108	139.718	0.815	0.293	0.293	0	0.259	0	0	NaN	NaN	0	43.978	139.718	0	0.259
338	0.067	0	0	0	0	0	42.162	191.480	42.162	191.480	0.815	0.293	0.293	0	0.259	0	0	NaN	NaN	0	42.032	191.480	0	0.259
339	0.067	0	0	0	0	0	39.697	90.032	39.697	90.032	0.815	0.293	0.293	0	0.259	0	0	NaN	NaN	0	39.567	90.032	0	0.259
340	0.067	0	0	0	0	0	40.086	123.502	40.086	123.502	0.815	0.293	0.293	0	0.259	0	0	NaN	NaN	0	39.957	123.502	0	0.259
341	0.067	0	0	0	0	0	44.367	196.669	44.367	196.669	0.815	0.293	0.293	0	0.259	0	0	NaN	NaN	0	44.238	196.669	0	0.259
342	0.067	0	0	0	0	0	44.757	112.345	44.757	112.345	0.815	0.293	0.293	0	0.259	0	0	NaN	NaN	0	44.627	112.345	0	0.259
343	0.067	0	0	0	0	0	39.567	65.254	39.567	65.254	0.815	0.293	0.293	0	0.259	0	0	NaN	NaN	0	39.438	65.254	0	0.259
344	0.067	0	0	0	0	0	48.129	237.793	48.129	237.793	0.815	0.293	0.293	0	0.259	0	0	NaN	NaN	0	48.000	237.793	0	0.259
345	0.067	0	0	0	0	0	39.957	20.886	39.957	20.886	0.815	0.293	0.293	0	0.259	0	0	NaN	NaN	0	39.827	20.886	0	0.259
346	0.067	0	0	0	0	0	48.000	44.757	48.000	44.757	0.815	0.293	0.293	0	0.259	0	0	NaN	NaN	0	47.870	44.757	0	0.259
347	0.067	0	0	0	0	0	44.757	112.345	44.757	112.345	0.815	0.293	0.293	0	0.259	0	0	NaN	NaN	0	44.627	112.345	0	0.259
348	0.067	0	0	0	0	0	47.092	97.686	47.092	97.686	0.815	0.293	0.293	0	0.259	0	0	NaN	NaN	0	46.962	97.686	0	0.259
349	0.067	0	0	0	0	0	36.324	159.307	36.324	159.307	0.815	0.293	0.293	0	0.259	0	0	NaN	NaN	0	36.194	159.307	0	0.259
350	0.067	0	0	0	0	0	46.184	178.896	46.184	178.896	0.815	0.293	0.293	0	0.259	0	0	NaN	NaN	0	46.054	178.896	0	0.259
351	0.067	0	0	0	0	0	49.167	224.820	49.167	224.820	0.815	0.293	0.293	0	0.259	0	0	NaN	NaN	0	49.038	224.820	0	0.259
352	0.067	0	0	0	0	0	44.497	80.821	44.497	80.821	0.815	0.293	0.293	0	0.259	0	0	NaN	NaN	0	44.367	80.821	0	0.259
353	0.067	0	0	0	0	0	35.675	132.583	35.675	132.583	0.815	0.293	0.293	0	0.259	0	0	NaN	NaN	0	35.546	132.583	0	0.259
354	0.017	0	0	0	0	0	0.065	0.065	0.065	0.065	0.408	0.146	0.146	0	0.130	0	0	NaN	NaN	0	0.000	0.065	0	0.130
355	0.067	0	0	0	0	0	42.292	52.670	42.292	52.670	0.815	0.293	0.293	0	0.259	0	0	NaN	NaN	0	42.162	52.670	0	0.259
356	0.067	0	0	0	0	0	42.162	30.227	42.162	30.227	0.815	0.293	0.293	0	0.259	0	0	NaN	NaN	0	42.032	30.227	0	0.259
357	0.067	0	0	0	0	0	36.973	110.399	36.973	110.399	0.815	0.293	0.293	0	0.259	0	0	NaN	NaN	0	36.843	110.399	0	0.259
358	0.067	0	0	0	0	0	37.881	182.788	37.881	182.788	0.815	0.293	0.293	0	0.259	0	0	NaN	NaN	0	37.751	182.788	0	0.259
359	0.067	0	0	0	0	0	34.897	219.891	34.897	219.891	0.815	0.293	0.293	0	0.259	0	0	NaN	NaN	0	34.767	219.891	0	0.259
360	0.067	0	0	0	0	0	48.648	132.583	48.648	132.583	0.815	0.293	0.293	0	0.259	0	0	NaN	NaN	0	48.519	132.583	0	0.259
361	0.067	0	0	0	0	0	34.638	80.562	34.638	80.562	0.815	0.293	0.293	0	0.259	0	0	NaN	NaN	0	34.508	80.562	0	0.259
362	0.067	0	0	0	0	0	34.638	80.562	34.638	80.562	0.815	0.293	0.293	0	0.259	0	0	NaN	NaN	0	34.508	80.562	0	0.259
363	0.067	0	0	0	0	0	46.962	15.178	46.962	15.178	0.815	0.293	0.293	0	0.259	0	0	NaN	NaN	0	46.832	15.178	0	0.259
364	0.067	0	0	0	0	0	38.011	201.339	38.011	201.339	0.815	0.293	0.293	0	0.259	0	0	NaN	NaN	0	37.881	201.339	0	0.259
365	0.067	0	0	0	0	0	49.556	186.940	49.556	186.940	0.815	0.293	0.293	0	0.259	0	0	NaN	NaN	0	49.427	186.940	0	0.259
366	0.067	0	0	0	0	0	34.378	138.161	34.378	138.161	0.815	0.293	0.293	0	0.259	0	0	NaN	NaN	0	34.248	138.161	0	0.259
367	0.067	0	0	0	0	0	39.827	146.983	39.827	146.983	0.815	0.293	0.293	0	0.259	0	0	NaN	NaN	0	39.697	146.983	0	0.259
368	0.067	0	0	0	0	0	47.221	153.859	47.221	153.859	0.815	0.293	0.293	0	0.259	0	0	NaN	NaN	0	47.092	153.859	0	0.259
369	0.067	0	0	0	0	0	49.686	255.696	49.686	255.696	0.815	0.293	0.293	0	0.259	0	0	NaN	NaN	0	49.556	255.696	0	0.259
370	0.067	0	0	0	0	0	33.859	9.340	33.859	9.340	0.815	0.293	0.293	0	0.259	0	0	NaN	NaN	0	33.730	9.340	0	0.259
371	0.067	0	0	0	0	0	43.200	257.512	43.200	257.512	0.815	0.293	0.293	0	0.259	0	0	NaN	NaN	0	43.070	257.512	0	0.259
372	0.067	0	0	0	0	0	33.600	19.849	33.600	19.849	0.815	0.293	0.293	0	0.259	0	0	NaN	NaN	0	33.470	19.849	0	0.259
373	0.067	0	0	0	0	0	43.070	249.858	43.070	249.858	0.815	0.293	0.293	0	0.259	0	0	NaN	NaN	0	42.940	249.858	0	0.259
374	0.067	0	0	0	0	0	33.989	35.546	33.989	35.546	0.815	0.293	0.293	0	0.259	0	0	NaN	NaN	0	33.859	35.546	0	0.259
375	0.067	0	0	0	0	0	36.713	183.437	36.713	183.437	0.815	0.293	0.293	0	0.259	0	0	NaN	NaN	0	36.584	183.437	0	0.259
376	0.067	0	0	0	0	0	42.292	265.426	42.292	265.426	0.815	0.293	0.293	0	0.259	0	0	NaN	NaN	0	42.162	265.426	0	0.259
377	0.067	0	0	0	0	0	41.773	233.253	41.773	233.253	0.815	0.293	0.293	0	0.259	0	0	NaN	NaN	0	41.643	233.253	0	0.259
378	0.067	0	0	0	0	0	48.000	265.426	48.000	265.426	0.815	0.293	0.293	0	0.259	0	0	NaN	NaN	0	47.870	265.426	0	0.259
379	0.067	0	0	0	0	0	53.448	104.821	53.448	104.821	0.815	0.293	0.293	0	0.259	0	0	NaN	NaN	0	53.319	104.821	0	0.259
380	0.067	0	0	0	0	0	39.438	257.253	39.438	257.253	0.815	0.293	0.293	0	0.259	0	0	NaN	NaN	0	39.308	257.253	0	0.259
381	0.067	0	0	0	0	0	32.821	240.518	32.821	240.518	0.815	0.293	0.293	0	0.259	0	0	NaN	NaN	0	32.692	240.518	0	0.259
382	0.067	0	0	0	0	0	47.870	243.501	47.870	243.501	0.815	0.293	0.293	0	0.259	0	0	NaN	NaN	0	47.740	243.501	0	0.259
383	0.067	0	0	0	0	0	43.200	230.658	43.200	230.658	0.815	0.293	0.293	0	0.259	0	0	NaN	NaN	0	43.070	230.658	0	0.259
384	0.067	0	0	0	0	0	43.589	216.907	43.589	216.907	0.815	0.293	0.293	0	0.259	0	0	NaN	NaN	0	43.459	216.907	0	0.259
385	0.067	0	0	0	0	0	44.886	197.318	44.886	197.318	0.815	0.293	0.293	0	0.259	0	0	NaN	NaN	0	44.757	197.318	0	0.259
386	0.067	0	0	0	0	0	36.324	254.788	36.324	254.788	0.815	0.293	0.293	0	0.259	0	0	NaN	NaN	0	36.194	254.788	0	0.259
387	0.067	0	0	0	0	0	40.605	175.653	40.605	175.653	0.815	0.293	0.293	0	0.259	0	0	NaN	NaN	0	40.475	175.653	0	0.259
388	0.067	0	0	0	0	0	43.330	243.242	43.330	243.242	0.815	0.293	0.293	0	0.259	0	0	NaN	NaN	0	43.200	243.242	0	0.259
389	0.067	0	0	0	0	0	40.605	175.653	40.605	175.653	0.815	0.293	0.293	0	0.259	0	0	NaN	NaN	0	40.475	175.653	0	0.259
390	0.067	0	0	0	0	0	39.567	179.156	39.567	179.156	0.815	0.293	0.293	0	0.259	0	0	NaN	NaN	0	39.438	179.156	0	0.259
391	0.067	0	0	0	0	0	44.757	210.161	44.757	210.161	0.815	0.293	0.293	0	0.259	0	0	NaN	NaN	0	44.627	210.161	0	0.259
392	0.067	0	0	0	0	0	56.951	96.518	56.951	96.518	0.815	0.293	0.293	0	0.259	0	0	NaN	NaN	0	56.821	96.518	0	0.259
393	0.067	0	0	0	0	0	62.659	106.897	62.659	106.897	0.815	0.293	0.293	0	0.259	0	0	NaN	NaN	0	62.529	106.897	0	0.259
394	0.067	0	0	0	0	0	57.859	112.475	57.859	112.475	0.815	0.293	0.293	0	0.259	0	0	NaN	NaN	0	57.729	112.475	0	0.259
395	0.067	0	0	0	0	0	51.762	128.561	51.762	128.561	0.815	0.293	0.293	0	0.259	0	0	NaN	NaN	0	51.632	128.561	0	0.259
396	0.067	0	0	0	0	0	50.465	150.356	50.465	150.356	0.815	0.293	0.293	0	0.259	0	0	NaN	NaN	0	50.335	150.356	0	0.259
397	0.067	0	0	0	0	0	66.162	65.513	66.162	65.513	0.815	0.293	0.293	0	0.259	0	0	NaN	NaN	0	66.032	65.513	0	0.259
398	0.067	0	0	0	0	0	58.508	134.918	58.508	134.918	0.815	0.293	0.293	0	0.259	0	0	NaN	NaN	0	58.378	134.918	0	0.259
399	0.067	0	0	0	0	0	63.178	160.215	63.178	160.215	0.815	0.293	0.293	0	0.259	0	0	NaN	NaN	0	63.048	160.215	0	0.259
400	0.067	0	0	0	0	0	66.032	71.092	66.032	71.092	0.815	0.293	0.293	0	0.259	0	0	NaN	NaN	0	65.902	71.092	0	0.259
401	0.067	0	0	0	0	0	50.724	53.838	50.724	53.838	0.815	0.293	0.293	0	0.259	0	0	NaN	NaN	0	50.594	53.838	0	0.259
402	0.067	0	0	0	0	0	52.151	87.178	52.151	87.178	0.815	0.293	0.293	0	0.259	0	0	NaN	NaN	0	52.021	87.178	0	0.259
403	0.067	0	0	0	0	0	52.411	123.372	52.411	123.372	0.815	0.293	0.293	0	0.259	0	0	NaN	NaN	0	52.281	123.372	0	0.259
404	0.067	0	0	0	0	0	65.254	119.351	65.254	119.351	0.815	0.293	0.293	0	0.259	0	0	NaN	NaN	0	65.124	119.351	0	0.259
405	0.067	0	0	0	0	0	61.492	88.864	61.492	88.864	0.815	0.293	0.293	0	0.259	0	0	NaN	NaN	0	61.362	88.864	0	0.259
406	0.067	0	0	0	0	0	61.492	88.864	61.492	88.864	0.815	0.293	0.293	0	0.259	0	0	NaN	NaN	0	61.362	88.864	0	0.259
407	0.067	0	0	0	0	0	63.308	143.091	63.308	143.091	0.815	0.293	0.293	0	0.259	0	0	NaN	NaN	0	63.178	143.091	0	0.259
408	0.067	0	0	0	0	0	61.621	43.848	61.621	43.848	0.815	0.293	0.293	0	0.259	0	0	NaN	NaN	0	61.492	43.848	0	0.259
409	0.067	0	0	0	0	0	52.670	107.675	52.670	107.675	0.815	0.293	0.293	0	0.259	0	0	NaN	NaN	0	52.540	107.675	0	0.259
410	0.067	0	0	0	0	0	51.762	128.561	51.762	128.561	0.815	0.293	0.293	0	0.259	0	0	NaN	NaN	0	51.632	128.561	0	0.259
411	0.067	0	0	0	0	0	62.010	53.967	62.010	53.967	0.815	0.293	0.293	0	0.259	0	0	NaN	NaN	0	61.881	53.967	0	0.259
412	0.067	0	0	0	0	0	58.897	70.443	58.897	70.443	0.815	0.293	0.293	0	0.259	0	0	NaN	NaN	0	58.767	70.443	0	0.259
413	0.067	0	0	0	0	0	60.843	155.156	60.843	155.156	0.815	0.293	0.293	0	0.259	0	0	NaN	NaN	0	60.713	155.156	0	0.259
414	0.067	0	0	0	0	0	52.151	165.534	52.151	165.534	0.815	0.293	0.293	0	0.259	0	0	NaN	NaN	0	52.021	165.534	0	0.259
415	0.067	0	0	0	0	0	59.027	168.907	59.027	168.907	0.815	0.293	0.293	0	0.259	0	0	NaN	NaN	0	58.897	168.907	0	0.259
416	0.067	0	0	0	0	0	54.875	28.151	54.875	28.151	0.815	0.293	0.293	0	0.259	0	0	NaN	NaN	0	54.746	28.151	0	0.259
417	0.067	0	0	0	0	0	49.946	80.821	49.946	80.821	0.815	0.293	0.293	0	0.259	0	0	NaN	NaN	0	49.816	80.821	0	0.259
418	0.067	0	0	0	0	0	62.400	179.286	62.400	179.286	0.815	0.293	0.293	0	0.259	0	0	NaN	NaN	0	62.270	179.286	0	0.259
419	0.067	0	0	0	0	0	53.059	49.038	53.059	49.038	0.815	0.293	0.293	0	0.259	0	0	NaN	NaN	0	52.929	49.038	0	0.259
420	0.067	0	0	0	0	0	60.324	126.356	60.324	126.356	0.815	0.293	0.293	0	0.259	0	0	NaN	NaN	0	60.194	126.356	0	0.259
421	0.067	0	0	0	0	0	61.492	62.789	61.492	62.789	0.815	0.293	0.293	0	0.259	0	0	NaN	NaN	0	61.362	62.789	0	0.259
422	0.067	0	0	0	0	0	63.048	34.767	63.048	34.767	0.815	0.293	0.293	0	0.259	0	0	NaN	NaN	0	62.919	34.767	0	0.259
423	0.067	0	0	0	0	0	53.838	175.913	53.838	175.913	0.815	0.293	0.293	0	0.259	0	0	NaN	NaN	0	53.708	175.913	0	0.259
424	0.067	0	0	0	0	0	57.211	148.929	57.211	148.929	0.815	0.293	0.293	0	0.259	0	0	NaN	NaN	0	57.081	148.929	0	0.259
425	0.067	0	0	0	0	0	60.324	126.356	60.324	126.356	0.815	0.293	0.293	0	0.259	0	0	NaN	NaN	0	60.194	126.356	0	0.259
426	0.067	0	0	0	0	0	60.065	22.313	60.065	22.313	0.815	0.293	0.293	0	0.259	0	0	NaN	NaN	0	59.935	22.313	0	0.259
427	0.067	0	0	0	0	0	53.189	41.124	53.189	41.124	0.815	0.293	0.293	0	0.259	0	0	NaN	NaN	0	53.059	41.124	0	0.259
428	0.067	0	0	0	0	0	61.362	188.496	61.362	188.496	0.815	0.293	0.293	0	0.259	0	0	NaN	NaN	0	61.232	188.496	0	0.259
429	0.067	0	0	0	0	0	55.524	140.497	55.524	140.497	0.815	0.293	0.293	0	0.259	0	0	NaN	NaN	0	55.394	140.497	0	0.259
430	0.067	0	0	0	0	0	52.021	5.578	52.021	5.578	0.815	0.293	0.293	0	0.259	0	0	NaN	NaN	0	51.892	5.578	0	0.259
431	0.067	0	0	0	0	0	61.492	84.454	61.492	84.454	0.815	0.293	0.293	0	0.259	0	0	NaN	NaN	0	61.362	84.454	0	0.259
432	0.067	0	0	0	0	0	57.989	93.924	57.989	93.924	0.815	0.293	0.293	0	0.259	0	0	NaN	NaN	0	57.859	93.924	0	0.259
433	0.067	0	0	0	0	0	51.373	131.675	51.373	131.675	0.815	0.293	0.293	0	0.259	0	0	NaN	NaN	0	51.243	131.675	0	0.259
434	0.067	0	0	0	0	0	63.178	13.103	63.178	13.103	0.815	0.293	0.293	0	0.259	0	0	NaN	NaN	0	63.048	13.103	0	0.259
435	0.067	0	0	0	0	0	52.800	18.032	52.800	18.032	0.815	0.293	0.293	0	0.259	0	0	NaN	NaN	0	52.670	18.032	0	0.259
436	0.067	0	0	0	0	0	60.973	5.968	60.973	5.968	0.815	0.293	0.293	0	0.259	0	0	NaN	NaN	0	60.843	5.968	0	0.259
437	0.067	0	0	0	0	0	52.151	184.086	52.151	184.086	0.815	0.293	0.293	0	0.259	0	0	NaN	NaN	0	52.021	184.086	0	0.259
438	0.067	0	0	0	0	0	59.675	115.718	59.675	115.718	0.815	0.293	0.293	0	0.259	0	0	NaN	NaN	0	59.546	115.718	0	0.259
439	0.067	0	0	0	0	0	53.578	70.962	53.578	70.962	0.815	0.293	0.293	0	0.259	0	0	NaN	NaN	0	53.448	70.962	0	0.259
440	0.067	0	0	0	0	0	62.529	107.545	62.529	107.545	0.815	0.293	0.293	0	0.259	0	0	NaN	NaN	0	62.400	107.545	0	0.259
441	0.067	0	0	0	0	0	62.659	56.043	62.659	56.043	0.815	0.293	0.293	0	0.259	0	0	NaN	NaN	0	62.529	56.043	0	0.259
442	0.067	0	0	0	0	0	53.578	70.962	53.578	70.962	0.815	0.293	0.293	0	0.259	0	0	NaN	NaN	0	53.448	70.962	0	0.259
443	0.067	0	0	0	0	0	63.956	74.075	63.956	74.075	0.815	0.293	0.293	0	0.259	0	0	NaN	NaN	0	63.827	74.075	0	0.259
444	0.067	0	0	0	0	0	65.254	164.626	65.254	164.626	0.815	0.293	0.293	0	0.259	0	0	NaN	NaN	0	65.124	164.626	0	0.259
445	0.017	0	0	0	0	0	0.065	0.065	0.065	0.065	0.408	0.146	0.146	0	0.130	0	0	NaN	NaN	0	0.000	0.065	0	0.130
446	0.067	0	0	0	0	0	51.892	119.091	51.892	119.091	0.815	0.293	0.293	0	0.259	0	0	NaN	NaN	0	51.762	119.091	0	0.259
447	0.067	0	0	0	0	0	49.816	146.724	49.816	146.724	0.815	0.293	0.293	0	0.259	0	0	NaN	NaN	0	49.686	146.724	0	0.259
448	0.067	0	0	0	0	0	54.875	220.929	54.875	220.929	0.815	0.293	0.293	0	0.259	0	0	NaN	NaN	0	54.746	220.929	0	0.259
449	0.067	0	0	0	0	0	59.156	182.529	59.156	182.529	0.815	0.293	0.293	0	0.259	0	0	NaN	NaN	0	59.027	182.529	0	0.259
450	0.067	0	0	0	0	0	56.302	194.853	56.302	194.853	0.815	0.293	0.293	0	0.259	0	0	NaN	NaN	0	56.173	194.853	0	0.259
451	0.067	0	0	0	0	0	63.308	209.253	63.308	209.253	0.815	0.293	0.293	0	0.259	0	0	NaN	NaN	0	63.178	209.253	0	0.259
452	0.067	0	0	0	0	0	54.097	61.102	54.097	61.102	0.815	0.293	0.293	0	0.259	0	0	NaN	NaN	0	53.967	61.102	0	0.259
453	0.067	0	0	0	0	0	62.270	140.626	62.270	140.626	0.815	0.293	0.293	0	0.259	0	0	NaN	NaN	0	62.140	140.626	0	0.259
454	0.067	0	0	0	0	0	59.935	35.935	59.935	35.935	0.815	0.293	0.293	0	0.259	0	0	NaN	NaN	0	59.805	35.935	0	0.259
455	0.067	0	0	0	0	0	62.919	199.134	62.919	199.134	0.815	0.293	0.293	0	0.259	0	0	NaN	NaN	0	62.789	199.134	0	0.259
456	0.067	0	0	0	0	0	56.562	213.145	56.562	213.145	0.815	0.293	0.293	0	0.259	0	0	NaN	NaN	0	56.432	213.145	0	0.259
457	0.067	0	0	0	0	0	65.254	218.334	65.254	218.334	0.815	0.293	0.293	0	0.259	0	0	NaN	NaN	0	65.124	218.334	0	0.259
458	0.067	0	0	0	0	0	58.378	104.302	58.378	104.302	0.815	0.293	0.293	0	0.259	0	0	NaN	NaN	0	58.248	104.302	0	0.259
459	0.067	0	0	0	0	0	61.362	226.637	61.362	226.637	0.815	0.293	0.293	0	0.259	0	0	NaN	NaN	0	61.232	226.637	0	0.259
460	0.067	0	0	0	0	0	58.508	16.735	58.508	16.735	0.815	0.293	0.293	0	0.259	0	0	NaN	NaN	0	58.378	16.735	0	0.259
461	0.067	0	0	0	0	0	52.411	205.231	52.411	205.231	0.815	0.293	0.293	0	0.259	0	0	NaN	NaN	0	52.281	205.231	0	0.259
462	0.067	0	0	0	0	0	56.692	232.215	56.692	232.215	0.815	0.293	0.293	0	0.259	0	0	NaN	NaN	0	56.562	232.215	0	0.259
463	0.067	0	0	0	0	0	65.513	42.940	65.513	42.940	0.815	0.293	0.293	0	0.259	0	0	NaN	NaN	0	65.383	42.940	0	0.259
464	0.067	0	0	0	0	0	52.670	198.356	52.670	198.356	0.815	0.293	0.293	0	0.259	0	0	NaN	NaN	0	52.540	198.356	0	0.259
465	0.017	0	0	0	0	0	0.065	0.065	0.065	0.065	0.408	0.146	0.146	0	0.130	0	0	NaN	NaN	0	0.000	0.065	0	0.130
466	0.067	0	0	0	0	0	51.373	246.226	51.373	246.226	0.815	0.293	0.293	0	0.259	0	0	NaN	NaN	0	51.243	246.226	0	0.259
467	0.067	0	0	0	0	0	53.838	27.762	53.838	27.762	0.815	0.293	0.293	0	0.259	0	0	NaN	NaN	0	53.708	27.762	0	0.259
468	0.067	0	0	0	0	0	53.578	38.400	53.578	38.400	0.815	0.293	0.293	0	0.259	0	0	NaN	NaN	0	53.448	38.400	0	0.259
469	0.067	0	0	0	0	0	65.383	179.286	65.383	179.286	0.815	0.293	0.293	0	0.259	0	0	NaN	NaN	0	65.254	179.286	0	0.259
470	0.067	0	0	0	0	0	63.567	217.296	63.567	217.296	0.815	0.293	0.293	0	0.259	0	0	NaN	NaN	0	63.438	217.296	0	0.259
471	0.067	0	0	0	0	0	57.600	249.988	57.600	249.988	0.815	0.293	0.293	0	0.259	0	0	NaN	NaN	0	57.470	249.988	0	0.259
472	0.067	0	0	0	0	0	58.248	136.605	58.248	136.605	0.815	0.293	0.293	0	0.259	0	0	NaN	NaN	0	58.119	136.605	0	0.259
473	0.067	0	0	0	0	0	61.492	245.577	61.492	245.577	0.815	0.293	0.293	0	0.259	0	0	NaN	NaN	0	61.362	245.577	0	0.259
474	0.067	0	0	0	0	0	65.513	258.939	65.513	258.939	0.815	0.293	0.293	0	0.259	0	0	NaN	NaN	0	65.383	258.939	0	0.259
475	0.067	0	0	0	0	0	61.492	245.577	61.492	245.577	0.815	0.293	0.293	0	0.259	0	0	NaN	NaN	0	61.362	245.577	0	0.259
476	0.067	0	0	0	0	0	62.270	28.021	62.270	28.021	0.815	0.293	0.293	0	0.259	0	0	NaN	NaN	0	62.140	28.021	0	0.259
477	0.067	0	0	0	0	0	51.502	265.426	51.502	265.426	0.815	0.293	0.293	0	0.259	0	0	NaN	NaN	0	51.373	265.426	0	0.259
478	0.067	0	0	0	0	0	50.854	31.913	50.854	31.913	0.815	0.293	0.293	0	0.259	0	0	NaN	NaN	0	50.724	31.913	0	0.259
479	0.067	0	0	0	0	0	52.281	232.604	52.281	232.604	0.815	0.293	0.293	0	0.259	0	0	NaN	NaN	0	52.151	232.604	0	0.259
480	0.067	0	0	0	0	0	51.113	219.761	51.113	219.761	0.815	0.293	0.293	0	0.259	0	0	NaN	NaN	0	50.984	219.761	0	0.259
481	0.067	0	0	0	0	0	57.081	261.145	57.081	261.145	0.815	0.293	0.293	0	0.259	0	0	NaN	NaN	0	56.951	261.145	0	0.259
482	0.067	0	0	0	0	0	56.043	227.415	56.043	227.415	0.815	0.293	0.293	0	0.259	0	0	NaN	NaN	0	55.913	227.415	0	0.259
483	0.067	0	0	0	0	0	58.119	240.128	58.119	240.128	0.815	0.293	0.293	0	0.259	0	0	NaN	NaN	0	57.989	240.128	0	0.259
484	0.067	0	0	0	0	0	54.097	232.864	54.097	232.864	0.815	0.293	0.293	0	0.259	0	0	NaN	NaN	0	53.967	232.864	0	0.259
485	0.067	0	0	0	0	0	53.319	232.734	53.319	232.734	0.815	0.293	0.293	0	0.259	0	0	NaN	NaN	0	53.189	232.734	0	0.259
486	0.067	0	0	0	0	0	63.178	226.118	63.178	226.118	0.815	0.293	0.293	0	0.259	0	0	NaN	NaN	0	63.048	226.118	0	0.259
487	0.067	0	0	0	0	0	65.254	257.253	65.254	257.253	0.815	0.293	0.293	0	0.259	0	0	NaN	NaN	0	65.124	257.253	0	0.259
488	0.067	0	0	0	0	0	65.254	258.161	65.254	258.161	0.815	0.293	0.293	0	0.259	0	0	NaN	NaN	0	65.124	258.161	0	0.259
489	0.067	0	0	0	0	0	56.951	213.015	56.951	213.015	0.815	0.293	0.293	0	0.259	0	0	NaN	NaN	0	56.821	213.015	0	0.259
490	0.067	0	0	0	0	0	49.946	257.512	49.946	257.512	0.815	0.293	0.293	0	0.259	0	0	NaN	NaN	0	49.816	257.512	0	0.259
491	0.067	0	0	0	0	0	58.508	265.426	58.508	265.426	0.815	0.293	0.293	0	0.259	0	0	NaN	NaN	0	58.378	265.426	0	0.259
492	0.067	0	0	0	0	0	76.929	98.983	76.929	98.983	0.815	0.293	0.293	0	0.259	0	0	NaN	NaN	0	76.800	98.983	0	0.259
493	0.067	0	0	0	0	0	78.616	148.151	78.616	148.151	0.815	0.293	0.293	0	0.259	0	0	NaN	NaN	0	78.486	148.151	0	0.259
494	0.067	0	0	0	0	0	80.691	46.573	80.691	46.573	0.815	0.293	0.293	0	0.259	0	0	NaN	NaN	0	80.562	46.573	0	0.259
495	0.067	0	0	0	0	0	67.200	117.275	67.200	117.275	0.815	0.293	0.293	0	0.259	0	0	NaN	NaN	0	67.070	117.275	0	0.259
496	0.067	0	0	0	0	0	68.756	144.648	68.756	144.648	0.815	0.293	0.293	0	0.259	0	0	NaN	NaN	0	68.627	144.648	0	0.259
497	0.067	0	0	0	0	0	73.037	73.297	73.037	73.297	0.815	0.293	0.293	0	0.259	0	0	NaN	NaN	0	72.908	73.297	0	0.259
498	0.067	0	0	0	0	0	67.848	80.691	67.848	80.691	0.815	0.293	0.293	0	0.259	0	0	NaN	NaN	0	67.719	80.691	0	0.259
499	0.067	0	0	0	0	0	66.551	100.281	66.551	100.281	0.815	0.293	0.293	0	0.259	0	0	NaN	NaN	0	66.421	100.281	0	0.259
500	0.067	0	0	0	0	0	74.983	107.935	74.983	107.935	0.815	0.293	0.293	0	0.259	0	0	NaN	NaN	0	74.854	107.935	0	0.259
501	0.067	0	0	0	0	0	81.081	137.253	81.081	137.253	0.815	0.293	0.293	0	0.259	0	0	NaN	NaN	0	80.951	137.253	0	0.259
502	0.067	0	0	0	0	0	80.432	157.621	80.432	157.621	0.815	0.293	0.293	0	0.259	0	0	NaN	NaN	0	80.302	157.621	0	0.259
503	0.067	0	0	0	0	0	72.908	123.502	72.908	123.502	0.815	0.293	0.293	0	0.259	0	0	NaN	NaN	0	72.778	123.502	0	0.259
504	0.067	0	0	0	0	0	68.367	135.956	68.367	135.956	0.815	0.293	0.293	0	0.259	0	0	NaN	NaN	0	68.237	135.956	0	0.259
505	0.067	0	0	0	0	0	80.432	157.621	80.432	157.621	0.815	0.293	0.293	0	0.259	0	0	NaN	NaN	0	80.302	157.621	0	0.259
506	0.067	0	0	0	0	0	73.037	167.350	73.037	167.350	0.815	0.293	0.293	0	0.259	0	0	NaN	NaN	0	72.908	167.350	0	0.259
507	0.067	0	0	0	0	0	74.464	80.302	74.464	80.302	0.815	0.293	0.293	0	0.259	0	0	NaN	NaN	0	74.335	80.302	0	0.259
508	0.067	0	0	0	0	0	67.200	117.275	67.200	117.275	0.815	0.293	0.293	0	0.259	0	0	NaN	NaN	0	67.070	117.275	0	0.259
509	0.067	0	0	0	0	0	75.891	80.562	75.891	80.562	0.815	0.293	0.293	0	0.259	0	0	NaN	NaN	0	75.762	80.562	0	0.259
510	0.067	0	0	0	0	0	71.351	57.729	71.351	57.729	0.815	0.293	0.293	0	0.259	0	0	NaN	NaN	0	71.221	57.729	0	0.259
511	0.067	0	0	0	0	0	76.410	179.804	76.410	179.804	0.815	0.293	0.293	0	0.259	0	0	NaN	NaN	0	76.281	179.804	0	0.259
512	0.067	0	0	0	0	0	82.897	18.162	82.897	18.162	0.815	0.293	0.293	0	0.259	0	0	NaN	NaN	0	82.767	18.162	0	0.259
513	0.067	0	0	0	0	0	72.129	21.276	72.129	21.276	0.815	0.293	0.293	0	0.259	0	0	NaN	NaN	0	72.000	21.276	0	0.259
514	0.067	0	0	0	0	0	71.610	28.411	71.610	28.411	0.815	0.293	0.293	0	0.259	0	0	NaN	NaN	0	71.481	28.411	0	0.259
515	0.067	0	0	0	0	0	72.778	51.243	72.778	51.243	0.815	0.293	0.293	0	0.259	0	0	NaN	NaN	0	72.648	51.243	0	0.259
516	0.067	0	0	0	0	0	80.432	113.383	80.432	113.383	0.815	0.293	0.293	0	0.259	0	0	NaN	NaN	0	80.302	113.383	0	0.259
517	0.067	0	0	0	0	0	68.237	191.480	68.237	191.480	0.815	0.293	0.293	0	0.259	0	0	NaN	NaN	0	68.108	191.480	0	0.259
518	0.067	0	0	0	0	0	77.837	38.140	77.837	38.140	0.815	0.293	0.293	0	0.259	0	0	NaN	NaN	0	77.708	38.140	0	0.259
519	0.067	0	0	0	0	0	69.146	111.697	69.146	111.697	0.815	0.293	0.293	0	0.259	0	0	NaN	NaN	0	69.016	111.697	0	0.259
520	0.067	0	0	0	0	0	79.913	82.508	79.913	82.508	0.815	0.293	0.293	0	0.259	0	0	NaN	NaN	0	79.783	82.508	0	0.259
521	0.067	0	0	0	0	0	71.870	184.215	71.870	184.215	0.815	0.293	0.293	0	0.259	0	0	NaN	NaN	0	71.740	184.215	0	0.259
522	0.067	0	0	0	0	0	79.913	89.902	79.913	89.902	0.815	0.293	0.293	0	0.259	0	0	NaN	NaN	0	79.783	89.902	0	0.259
523	0.067	0	0	0	0	0	70.054	104.951	70.054	104.951	0.815	0.293	0.293	0	0.259	0	0	NaN	NaN	0	69.924	104.951	0	0.259
524	0.067	0	0	0	0	0	71.351	197.058	71.351	197.058	0.815	0.293	0.293	0	0.259	0	0	NaN	NaN	0	71.221	197.058	0	0.259
525	0.067	0	0	0	0	0	79.394	64.216	79.394	64.216	0.815	0.293	0.293	0	0.259	0	0	NaN	NaN	0	79.264	64.216	0	0.259
526	0.067	0	0	0	0	0	70.443	97.037	70.443	97.037	0.815	0.293	0.293	0	0.259	0	0	NaN	NaN	0	70.313	97.037	0	0.259
527	0.067	0	0	0	0	0	74.983	162.680	74.983	162.680	0.815	0.293	0.293	0	0.259	0	0	NaN	NaN	0	74.854	162.680	0	0.259
528	0.067	0	0	0	0	0	82.118	30.616	82.118	30.616	0.815	0.293	0.293	0	0.259	0	0	NaN	NaN	0	81.989	30.616	0	0.259
529	0.067	0	0	0	0	0	68.237	191.480	68.237	191.480	0.815	0.293	0.293	0	0.259	0	0	NaN	NaN	0	68.108	191.480	0	0.259
530	0.067	0	0	0	0	0	74.724	11.416	74.724	11.416	0.815	0.293	0.293	0	0.259	0	0	NaN	NaN	0	74.594	11.416	0	0.259
531	0.067	0	0	0	0	0	79.394	64.216	79.394	64.216	0.815	0.293	0.293	0	0.259	0	0	NaN	NaN	0	79.264	64.216	0	0.259
532	0.067	0	0	0	0	0	74.594	141.145	74.594	141.145	0.815	0.293	0.293	0	0.259	0	0	NaN	NaN	0	74.464	141.145	0	0.259
533	0.067	0	0	0	0	0	76.670	202.248	76.670	202.248	0.815	0.293	0.293	0	0.259	0	0	NaN	NaN	0	76.540	202.248	0	0.259
534	0.067	0	0	0	0	0	72.648	71.481	72.648	71.481	0.815	0.293	0.293	0	0.259	0	0	NaN	NaN	0	72.519	71.481	0	0.259
535	0.067	0	0	0	0	0	70.443	87.697	70.443	87.697	0.815	0.293	0.293	0	0.259	0	0	NaN	NaN	0	70.313	87.697	0	0.259
536	0.067	0	0	0	0	0	72.519	130.897	72.519	130.897	0.815	0.293	0.293	0	0.259	0	0	NaN	NaN	0	72.389	130.897	0	0.259
537	0.067	0	0	0	0	0	72.000	154.507	72.000	154.507	0.815	0.293	0.293	0	0.259	0	0	NaN	NaN	0	71.870	154.507	0	0.259
538	0.067	0	0	0	0	0	73.556	212.626	73.556	212.626	0.815	0.293	0.293	0	0.259	0	0	NaN	NaN	0	73.427	212.626	0	0.259
539	0.067	0	0	0	0	0	78.616	127.134	78.616	127.134	0.815	0.293	0.293	0	0.259	0	0	NaN	NaN	0	78.486	127.134	0	0.259
540	0.067	0	0	0	0	0	71.610	45.924	71.610	45.924	0.815	0.293	0.293	0	0.259	0	0	NaN	NaN	0	71.481	45.924	0	0.259
541	0.067	0	0	0	0	0	79.394	150.486	79.394	150.486	0.815	0.293	0.293	0	0.259	0	0	NaN	NaN	0	79.264	150.486	0	0.259
542	0.067	0	0	0	0	0	70.313	5.578	70.313	5.578	0.815	0.293	0.293	0	0.259	0	0	NaN	NaN	0	70.183	5.578	0	0.259
543	0.067	0	0	0	0	0	70.313	121.945	70.313	121.945	0.815	0.293	0.293	0	0.259	0	0	NaN	NaN	0	70.183	121.945	0	0.259
544	0.017	0	0	0	0	0	0.065	0.065	0.065	0.065	0.408	0.146	0.146	0	0.130	0	0	NaN	NaN	0	0.000	0.065	0	0.130
545	0.067	0	0	0	0	0	76.151	57.081	76.151	57.081	0.815	0.293	0.293	0	0.259	0	0	NaN	NaN	0	76.021	57.081	0	0.259
546	0.067	0	0	0	0	0	72.908	32.303	72.908	32.303	0.815	0.293	0.293	0	0.259	0	0	NaN	NaN	0	72.778	32.303	0	0.259
547	0.067	0	0	0	0	0	82.767	50.075	82.767	50.075	0.815	0.293	0.293	0	0.259	0	0	NaN	NaN	0	82.637	50.075	0	0.259
548	0.067	0	0	0	0	0	82.378	40.735	82.378	40.735	0.815	0.293	0.293	0	0.259	0	0	NaN	NaN	0	82.248	40.735	0	0.259
549	0.067	0	0	0	0	0	76.929	172.410	76.929	172.410	0.815	0.293	0.293	0	0.259	0	0	NaN	NaN	0	76.800	172.410	0	0.259
550	0.067	0	0	0	0	0	68.108	229.750	68.108	229.750	0.815	0.293	0.293	0	0.259	0	0	NaN	NaN	0	67.978	229.750	0	0.259
551	0.067	0	0	0	0	0	72.519	16.995	72.519	16.995	0.815	0.293	0.293	0	0.259	0	0	NaN	NaN	0	72.389	16.995	0	0.259
552	0.067	0	0	0	0	0	68.367	24.908	68.367	24.908	0.815	0.293	0.293	0	0.259	0	0	NaN	NaN	0	68.237	24.908	0	0.259
553	0.067	0	0	0	0	0	74.335	222.226	74.335	222.226	0.815	0.293	0.293	0	0.259	0	0	NaN	NaN	0	74.205	222.226	0	0.259
554	0.067	0	0	0	0	0	81.081	6.357	81.081	6.357	0.815	0.293	0.293	0	0.259	0	0	NaN	NaN	0	80.951	6.357	0	0.259
555	0.067	0	0	0	0	0	77.967	240.388	77.967	240.388	0.815	0.293	0.293	0	0.259	0	0	NaN	NaN	0	77.837	240.388	0	0.259
556	0.067	0	0	0	0	0	73.037	246.874	73.037	246.874	0.815	0.293	0.293	0	0.259	0	0	NaN	NaN	0	72.908	246.874	0	0.259
557	0.067	0	0	0	0	0	70.832	203.285	70.832	203.285	0.815	0.293	0.293	0	0.259	0	0	NaN	NaN	0	70.702	203.285	0	0.259
558	0.067	0	0	0	0	0	83.027	15.308	83.027	15.308	0.815	0.293	0.293	0	0.259	0	0	NaN	NaN	0	82.897	15.308	0	0.259
559	0.067	0	0	0	0	0	71.092	188.367	71.092	188.367	0.815	0.293	0.293	0	0.259	0	0	NaN	NaN	0	70.962	188.367	0	0.259
560	0.067	0	0	0	0	0	81.081	6.357	81.081	6.357	0.815	0.293	0.293	0	0.259	0	0	NaN	NaN	0	80.951	6.357	0	0.259
561	0.067	0	0	0	0	0	77.448	146.724	77.448	146.724	0.815	0.293	0.293	0	0.259	0	0	NaN	NaN	0	77.319	146.724	0	0.259
562	0.067	0	0	0	0	0	67.719	236.756	67.719	236.756	0.815	0.293	0.293	0	0.259	0	0	NaN	NaN	0	67.589	236.756	0	0.259
563	0.067	0	0	0	0	0	72.778	1.297	72.778	1.297	0.815	0.293	0.293	0	0.259	0	0	NaN	NaN	0	72.648	1.297	0	0.259
564	0.067	0	0	0	0	0	66.292	12.065	66.292	12.065	0.815	0.293	0.293	0	0.259	0	0	NaN	NaN	0	66.162	12.065	0	0.259
565	0.067	0	0	0	0	0	79.264	223.004	79.264	223.004	0.815	0.293	0.293	0	0.259	0	0	NaN	NaN	0	79.135	223.004	0	0.259
566	0.067	0	0	0	0	0	74.594	255.955	74.594	255.955	0.815	0.293	0.293	0	0.259	0	0	NaN	NaN	0	74.464	255.955	0	0.259
567	0.067	0	0	0	0	0	68.627	264.777	68.627	264.777	0.815	0.293	0.293	0	0.259	0	0	NaN	NaN	0	68.497	264.777	0	0.259
568	0.067	0	0	0	0	0	77.837	244.539	77.837	244.539	0.815	0.293	0.293	0	0.259	0	0	NaN	NaN	0	77.708	244.539	0	0.259
569	0.067	0	0	0	0	0	72.778	230.788	72.778	230.788	0.815	0.293	0.293	0	0.259	0	0	NaN	NaN	0	72.648	230.788	0	0.259
570	0.067	0	0	0	0	0	79.264	230.529	79.264	230.529	0.815	0.293	0.293	0	0.259	0	0	NaN	NaN	0	79.135	230.529	0	0.259
571	0.067	0	0	0	0	0	67.978	242.593	67.978	242.593	0.815	0.293	0.293	0	0.259	0	0	NaN	NaN	0	67.848	242.593	0	0.259
572	0.067	0	0	0	0	0	72.000	165.015	72.000	165.015	0.815	0.293	0.293	0	0.259	0	0	NaN	NaN	0	71.870	165.015	0	0.259
573	0.067	0	0	0	0	0	68.108	204.972	68.108	204.972	0.815	0.293	0.293	0	0.259	0	0	NaN	NaN	0	67.978	204.972	0	0.259
574	0.067	0	0	0	0	0	66.810	252.193	66.810	252.193	0.815	0.293	0.293	0	0.259	0	0	NaN	NaN	0	66.681	252.193	0	0.259
575	0.067	0	0	0	0	0	77.578	234.420	77.578	234.420	0.815	0.293	0.293	0	0.259	0	0	NaN	NaN	0	77.448	234.420	0	0.259
576	0.067	0	0	0	0	0	97.037	129.470	97.037	129.470	0.815	0.293	0.293	0	0.259	0	0	NaN	NaN	0	96.908	129.470	0	0.259
577	0.067	0	0	0	0	0	82.897	75.373	82.897	75.373	0.815	0.293	0.293	0	0.259	0	0	NaN	NaN	0	82.767	75.373	0	0.259
578	0.067	0	0	0	0	0	87.048	131.286	87.048	131.286	0.815	0.293	0.293	0	0.259	0	0	NaN	NaN	0	86.918	131.286	0	0.259
579	0.067	0	0	0	0	0	99.243	97.816	99.243	97.816	0.815	0.293	0.293	0	0.259	0	0	NaN	NaN	0	99.113	97.816	0	0.259
580	0.067	0	0	0	0	0	89.124	107.545	89.124	107.545	0.815	0.293	0.293	0	0.259	0	0	NaN	NaN	0	88.994	107.545	0	0.259
581	0.067	0	0	0	0	0	85.232	120.518	85.232	120.518	0.815	0.293	0.293	0	0.259	0	0	NaN	NaN	0	85.102	120.518	0	0.259
582	0.067	0	0	0	0	0	71.092	265.426	71.092	265.426	0.815	0.293	0.293	0	0.259	0	0	NaN	NaN	0	70.962	265.426	0	0.259
583	0.067	0	0	0	0	0	88.345	90.162	88.345	90.162	0.815	0.293	0.293	0	0.259	0	0	NaN	NaN	0	88.216	90.162	0	0.259
584	0.067	0	0	0	0	0	89.124	96.778	89.124	96.778	0.815	0.293	0.293	0	0.259	0	0	NaN	NaN	0	88.994	96.778	0	0.259
585	0.067	0	0	0	0	0	94.054	74.724	94.054	74.724	0.815	0.293	0.293	0	0.259	0	0	NaN	NaN	0	93.924	74.724	0	0.259
586	0.067	0	0	0	0	0	90.291	159.567	90.291	159.567	0.815	0.293	0.293	0	0.259	0	0	NaN	NaN	0	90.162	159.567	0	0.259
587	0.067	0	0	0	0	0	87.308	47.481	87.308	47.481	0.815	0.293	0.293	0	0.259	0	0	NaN	NaN	0	87.178	47.481	0	0.259
588	0.067	0	0	0	0	0	85.751	8.173	85.751	8.173	0.815	0.293	0.293	0	0.259	0	0	NaN	NaN	0	85.621	8.173	0	0.259
589	0.067	0	0	0	0	0	87.308	27.113	87.308	27.113	0.815	0.293	0.293	0	0.259	0	0	NaN	NaN	0	87.178	27.113	0	0.259
590	0.067	0	0	0	0	0	93.535	90.681	93.535	90.681	0.815	0.293	0.293	0	0.259	0	0	NaN	NaN	0	93.405	90.681	0	0.259
591	0.067	0	0	0	0	0	94.313	26.076	94.313	26.076	0.815	0.293	0.293	0	0.259	0	0	NaN	NaN	0	94.183	26.076	0	0.259
592	0.067	0	0	0	0	0	90.551	34.378	90.551	34.378	0.815	0.293	0.293	0	0.259	0	0	NaN	NaN	0	90.421	34.378	0	0.259
593	0.067	0	0	0	0	0	97.427	43.719	97.427	43.719	0.815	0.293	0.293	0	0.259	0	0	NaN	NaN	0	97.297	43.719	0	0.259
594	0.067	0	0	0	0	0	93.016	165.664	93.016	165.664	0.815	0.293	0.293	0	0.259	0	0	NaN	NaN	0	92.886	165.664	0	0.259
595	0.067	0	0	0	0	0	97.427	43.719	97.427	43.719	0.815	0.293	0.293	0	0.259	0	0	NaN	NaN	0	97.297	43.719	0	0.259
596	0.067	0	0	0	0	0	96.908	53.967	96.908	53.967	0.815	0.293	0.293	0	0.259	0	0	NaN	NaN	0	96.778	53.967	0	0.259
597	0.067	0	0	0	0	0	87.048	67.070	87.048	67.070	0.815	0.293	0.293	0	0.259	0	0	NaN	NaN	0	86.918	67.070	0	0.259
598	0.067	0	0	0	0	0	90.551	34.378	90.551	34.378	0.815	0.293	0.293	0	0.259	0	0	NaN	NaN	0	90.421	34.378	0	0.259
599	0.067	0	0	0	0	0	93.145	165.664	93.145	165.664	0.815	0.293	0.293	0	0.259	0	0	NaN	NaN	0	93.016	165.664	0	0.259
600	0.067	0	0	0	0	0	99.113	99.372	99.113	99.372	0.815	0.293	0.293	0	0.259	0	0	NaN	NaN	0	98.983	99.372	0	0.259
601	0.067	0	0	0	0	0	97.167	170.075	97.167	170.075	0.815	0.293	0.293	0	0.259	0	0	NaN	NaN	0	97.037	170.075	0	0.259
602	0.017	0	0	0	0	0	0.065	0.065	0.065	0.065	0.408	0.146	0.146	0	0.130	0	0	NaN	NaN	0	0.000	0.065	0	0.130
603	0.067	0	0	0	0	0	90.810	83.675	90.810	83.675	0.815	0.293	0.293	0	0.259	0	0	NaN	NaN	0	90.681	83.675	0	0.259
604	0.067	0	0	0	0	0	95.999	109.232	95.999	109.232	0.815	0.293	0.293	0	0.259	0	0	NaN	NaN	0	95.870	109.232	0	0.259
605	0.017	0	0	0	0	0	0.065	0.065	0.065	0.065	0.408	0.146	0.146	0	0.130	0	0	NaN	NaN	0	0.000	0.065	0	0.130
606	0.067	0	0	0	0	0	96.778	152.561	96.778	152.561	0.815	0.293	0.293	0	0.259	0	0	NaN	NaN	0	96.648	152.561	0	0.259
607	0.067	0	0	0	0	0	86.918	172.799	86.918	172.799	0.815	0.293	0.293	0	0.259	0	0	NaN	NaN	0	86.789	172.799	0	0.259
608	0.067	0	0	0	0	0	96.648	152.561	96.648	152.561	0.815	0.293	0.293	0	0.259	0	0	NaN	NaN	0	96.518	152.561	0	0.259
609	0.067	0	0	0	0	0	96.389	169.167	96.389	169.167	0.815	0.293	0.293	0	0.259	0	0	NaN	NaN	0	96.259	169.167	0	0.259
610	0.067	0	0	0	0	0	93.535	181.880	93.535	181.880	0.815	0.293	0.293	0	0.259	0	0	NaN	NaN	0	93.405	181.880	0	0.259
611	0.067	0	0	0	0	0	97.167	170.075	97.167	170.075	0.815	0.293	0.293	0	0.259	0	0	NaN	NaN	0	97.037	170.075	0	0.259
612	0.067	0	0	0	0	0	93.794	121.037	93.794	121.037	0.815	0.293	0.293	0	0.259	0	0	NaN	NaN	0	93.664	121.037	0	0.259
613	0.067	0	0	0	0	0	86.918	172.799	86.918	172.799	0.815	0.293	0.293	0	0.259	0	0	NaN	NaN	0	86.789	172.799	0	0.259
614	0.067	0	0	0	0	0	97.167	17.903	97.167	17.903	0.815	0.293	0.293	0	0.259	0	0	NaN	NaN	0	97.037	17.903	0	0.259
615	0.067	0	0	0	0	0	93.016	193.296	93.016	193.296	0.815	0.293	0.293	0	0.259	0	0	NaN	NaN	0	92.886	193.296	0	0.259
616	0.067	0	0	0	0	0	85.102	56.043	85.102	56.043	0.815	0.293	0.293	0	0.259	0	0	NaN	NaN	0	84.973	56.043	0	0.259
617	0.067	0	0	0	0	0	89.513	97.167	89.513	97.167	0.815	0.293	0.293	0	0.259	0	0	NaN	NaN	0	89.383	97.167	0	0.259
618	0.067	0	0	0	0	0	87.827	126.097	87.827	126.097	0.815	0.293	0.293	0	0.259	0	0	NaN	NaN	0	87.697	126.097	0	0.259
619	0.067	0	0	0	0	0	98.205	177.210	98.205	177.210	0.815	0.293	0.293	0	0.259	0	0	NaN	NaN	0	98.075	177.210	0	0.259
620	0.067	0	0	0	0	0	83.805	197.577	83.805	197.577	0.815	0.293	0.293	0	0.259	0	0	NaN	NaN	0	83.675	197.577	0	0.259
621	0.067	0	0	0	0	0	93.405	6.746	93.405	6.746	0.815	0.293	0.293	0	0.259	0	0	NaN	NaN	0	93.275	6.746	0	0.259
622	0.067	0	0	0	0	0	88.864	21.016	88.864	21.016	0.815	0.293	0.293	0	0.259	0	0	NaN	NaN	0	88.735	21.016	0	0.259
623	0.067	0	0	0	0	0	97.167	220.410	97.167	220.410	0.815	0.293	0.293	0	0.259	0	0	NaN	NaN	0	97.037	220.410	0	0.259
624	0.067	0	0	0	0	0	91.329	202.637	91.329	202.637	0.815	0.293	0.293	0	0.259	0	0	NaN	NaN	0	91.200	202.637	0	0.259
625	0.067	0	0	0	0	0	83.805	186.031	83.805	186.031	0.815	0.293	0.293	0	0.259	0	0	NaN	NaN	0	83.675	186.031	0	0.259
626	0.067	0	0	0	0	0	84.583	204.194	84.583	204.194	0.815	0.293	0.293	0	0.259	0	0	NaN	NaN	0	84.454	204.194	0	0.259
627	0.067	0	0	0	0	0	98.724	211.329	98.724	211.329	0.815	0.293	0.293	0	0.259	0	0	NaN	NaN	0	98.594	211.329	0	0.259
628	0.067	0	0	0	0	0	83.675	213.534	83.675	213.534	0.815	0.293	0.293	0	0.259	0	0	NaN	NaN	0	83.546	213.534	0	0.259
629	0.067	0	0	0	0	0	88.345	74.594	88.345	74.594	0.815	0.293	0.293	0	0.259	0	0	NaN	NaN	0	88.216	74.594	0	0.259
630	0.067	0	0	0	0	0	92.108	46.054	92.108	46.054	0.815	0.293	0.293	0	0.259	0	0	NaN	NaN	0	91.978	46.054	0	0.259
631	0.067	0	0	0	0	0	91.070	58.638	91.070	58.638	0.815	0.293	0.293	0	0.259	0	0	NaN	NaN	0	90.940	58.638	0	0.259
632	0.067	0	0	0	0	0	84.194	221.577	84.194	221.577	0.815	0.293	0.293	0	0.259	0	0	NaN	NaN	0	84.064	221.577	0	0.259
633	0.067	0	0	0	0	0	97.945	28.151	97.945	28.151	0.815	0.293	0.293	0	0.259	0	0	NaN	NaN	0	97.816	28.151	0	0.259
634	0.067	0	0	0	0	0	90.551	34.248	90.551	34.248	0.815	0.293	0.293	0	0.259	0	0	NaN	NaN	0	90.421	34.248	0	0.259
635	0.067	0	0	0	0	0	96.778	229.750	96.778	229.750	0.815	0.293	0.293	0	0.259	0	0	NaN	NaN	0	96.648	229.750	0	0.259
636	0.067	0	0	0	0	0	84.194	235.847	84.194	235.847	0.815	0.293	0.293	0	0.259	0	0	NaN	NaN	0	84.064	235.847	0	0.259
637	0.067	0	0	0	0	0	97.427	189.275	97.427	189.275	0.815	0.293	0.293	0	0.259	0	0	NaN	NaN	0	97.297	189.275	0	0.259
638	0.067	0	0	0	0	0	90.421	221.837	90.421	221.837	0.815	0.293	0.293	0	0.259	0	0	NaN	NaN	0	90.291	221.837	0	0.259
639	0.067	0	0	0	0	0	84.194	235.847	84.194	235.847	0.815	0.293	0.293	0	0.259	0	0	NaN	NaN	0	84.064	235.847	0	0.259
640	0.017	0	0	0	0	0	0.065	0.065	0.065	0.065	0.408	0.146	0.146	0	0.130	0	0	NaN	NaN	0	0.000	0.065	0	0.130
641	0.067	0	0	0	0	0	86.659	179.156	86.659	179.156	0.815	0.293	0.293	0	0.259	0	0	NaN	NaN	0	86.529	179.156	0	0.259
642	0.017	0	0	0	0	0	0.065	0.065	0.065	0.065	0.408	0.146	0.146	0	0.130	0	0	NaN	NaN	0	0.000	0.065	0	0.130
643	0.067	0	0	0	0	0	92.497	250.377	92.497	250.377	0.815	0.293	0.293	0	0.259	0	0	NaN	NaN	0	92.367	250.377	0	0.259
644	0.067	0	0	0	0	0	98.075	203.156	98.075	203.156	0.815	0.293	0.293	0	0.259	0	0	NaN	NaN	0	97.945	203.156	0	0.259
645	0.067	0	0	0	0	0	91.718	212.756	91.718	212.756	0.815	0.293	0.293	0	0.259	0	0	NaN	NaN	0	91.589	212.756	0	0.259
646	0.067	0	0	0	0	0	84.583	247.393	84.583	247.393	0.815	0.293	0.293	0	0.259	0	0	NaN	NaN	0	84.454	247.393	0	0.259
647	0.067	0	0	0	0	0	83.027	210.421	83.027	210.421	0.815	0.293	0.293	0	0.259	0	0	NaN	NaN	0	82.897	210.421	0	0.259
648	0.067	0	0	0	0	0	88.994	145.037	88.994	145.037	0.815	0.293	0.293	0	0.259	0	0	NaN	NaN	0	88.864	145.037	0	0.259
649	0.067	0	0	0	0	0	96.648	239.739	96.648	239.739	0.815	0.293	0.293	0	0.259	0	0	NaN	NaN	0	96.518	239.739	0	0.259
650	0.067	0	0	0	0	0	88.994	145.037	88.994	145.037	0.815	0.293	0.293	0	0.259	0	0	NaN	NaN	0	88.864	145.037	0	0.259
651	0.067	0	0	0	0	0	86.270	235.847	86.270	235.847	0.815	0.293	0.293	0	0.259	0	0	NaN	NaN	0	86.140	235.847	0	0.259
652	0.067	0	0	0	0	0	87.178	235.847	87.178	235.847	0.815	0.293	0.293	0	0.259	0	0	NaN	NaN	0	87.048	235.847	0	0.259
653	0.067	0	0	0	0	0	83.027	15.308	83.027	15.308	0.815	0.293	0.293	0	0.259	0	0	NaN	NaN	0	82.897	15.308	0	0.259
654	0.067	0	0	0	0	0	96.129	258.031	96.129	258.031	0.815	0.293	0.293	0	0.259	0	0	NaN	NaN	0	95.999	258.031	0	0.259
655	0.067	0	0	0	0	0	83.935	260.626	83.935	260.626	0.815	0.293	0.293	0	0.259	0	0	NaN	NaN	0	83.805	260.626	0	0.259
656	0.067	0	0	0	0	0	94.702	229.361	94.702	229.361	0.815	0.293	0.293	0	0.259	0	0	NaN	NaN	0	94.572	229.361	0	0.259
657	0.067	0	0	0	0	0	92.108	241.945	92.108	241.945	0.815	0.293	0.293	0	0.259	0	0	NaN	NaN	0	91.978	241.945	0	0.259
658	0.067	0	0	0	0	0	92.886	265.426	92.886	265.426	0.815	0.293	0.293	0	0.259	0	0	NaN	NaN	0	92.756	265.426	0	0.259
659	0.067	0	0	0	0	0	101.448	87.308	101.448	87.308	0.815	0.293	0.293	0	0.259	0	0	NaN	NaN	0	101.318	87.308	0	0.259
660	0.067	0	0	0	0	0	102.226	112.994	102.226	112.994	0.815	0.293	0.293	0	0.259	0	0	NaN	NaN	0	102.097	112.994	0	0.259
661	0.067	0	0	0	0	0	114.162	83.416	114.162	83.416	0.815	0.293	0.293	0	0.259	0	0	NaN	NaN	0	114.032	83.416	0	0.259
662	0.067	0	0	0	0	0	101.837	63.697	101.837	63.697	0.815	0.293	0.293	0	0.259	0	0	NaN	NaN	0	101.708	63.697	0	0.259
663	0.067	0	0	0	0	0	112.086	49.556	112.086	49.556	0.815	0.293	0.293	0	0.259	0	0	NaN	NaN	0	111.956	49.556	0	0.259
664	0.067	0	0	0	0	0	114.421	133.751	114.421	133.751	0.815	0.293	0.293	0	0.259	0	0	NaN	NaN	0	114.291	133.751	0	0.259
665	0.067	0	0	0	0	0	100.670	138.421	100.670	138.421	0.815	0.293	0.293	0	0.259	0	0	NaN	NaN	0	100.540	138.421	0	0.259
666	0.067	0	0	0	0	0	104.951	78.616	104.951	78.616	0.815	0.293	0.293	0	0.259	0	0	NaN	NaN	0	104.821	78.616	0	0.259
667	0.067	0	0	0	0	0	110.918	120.907	110.918	120.907	0.815	0.293	0.293	0	0.259	0	0	NaN	NaN	0	110.789	120.907	0	0.259
668	0.067	0	0	0	0	0	104.951	129.210	104.951	129.210	0.815	0.293	0.293	0	0.259	0	0	NaN	NaN	0	104.821	129.210	0	0.259
669	0.067	0	0	0	0	0	113.643	39.827	113.643	39.827	0.815	0.293	0.293	0	0.259	0	0	NaN	NaN	0	113.513	39.827	0	0.259
670	0.067	0	0	0	0	0	106.508	68.497	106.508	68.497	0.815	0.293	0.293	0	0.259	0	0	NaN	NaN	0	106.378	68.497	0	0.259
671	0.067	0	0	0	0	0	108.453	149.188	108.453	149.188	0.815	0.293	0.293	0	0.259	0	0	NaN	NaN	0	108.324	149.188	0	0.259
672	0.067	0	0	0	0	0	115.329	28.281	115.329	28.281	0.815	0.293	0.293	0	0.259	0	0	NaN	NaN	0	115.199	28.281	0	0.259
673	0.067	0	0	0	0	0	103.654	7.395	103.654	7.395	0.815	0.293	0.293	0	0.259	0	0	NaN	NaN	0	103.524	7.395	0	0.259
674	0.067	0	0	0	0	0	110.789	11.027	110.789	11.027	0.815	0.293	0.293	0	0.259	0	0	NaN	NaN	0	110.659	11.027	0	0.259
675	0.067	0	0	0	0	0	115.718	161.513	115.718	161.513	0.815	0.293	0.293	0	0.259	0	0	NaN	NaN	0	115.589	161.513	0	0.259
676	0.067	0	0	0	0	0	109.232	60.065	109.232	60.065	0.815	0.293	0.293	0	0.259	0	0	NaN	NaN	0	109.102	60.065	0	0.259
677	0.067	0	0	0	0	0	108.453	184.994	108.453	184.994	0.815	0.293	0.293	0	0.259	0	0	NaN	NaN	0	108.324	184.994	0	0.259
678	0.067	0	0	0	0	0	108.843	34.508	108.843	34.508	0.815	0.293	0.293	0	0.259	0	0	NaN	NaN	0	108.713	34.508	0	0.259
679	0.067	0	0	0	0	0	99.502	38.530	99.502	38.530	0.815	0.293	0.293	0	0.259	0	0	NaN	NaN	0	99.372	38.530	0	0.259
680	0.067	0	0	0	0	0	108.453	149.188	108.453	149.188	0.815	0.293	0.293	0	0.259	0	0	NaN	NaN	0	108.324	149.188	0	0.259
681	0.067	0	0	0	0	0	109.881	6.097	109.881	6.097	0.815	0.293	0.293	0	0.259	0	0	NaN	NaN	0	109.751	6.097	0	0.259
682	0.067	0	0	0	0	0	114.810	19.070	114.810	19.070	0.815	0.293	0.293	0	0.259	0	0	NaN	NaN	0	114.680	19.070	0	0.259
683	0.067	0	0	0	0	0	105.081	28.540	105.081	28.540	0.815	0.293	0.293	0	0.259	0	0	NaN	NaN	0	104.951	28.540	0	0.259
684	0.067	0	0	0	0	0	105.340	169.037	105.340	169.037	0.815	0.293	0.293	0	0.259	0	0	NaN	NaN	0	105.210	169.037	0	0.259
685	0.067	0	0	0	0	0	115.329	28.281	115.329	28.281	0.815	0.293	0.293	0	0.259	0	0	NaN	NaN	0	115.199	28.281	0	0.259
686	0.067	0	0	0	0	0	110.140	17.254	110.140	17.254	0.815	0.293	0.293	0	0.259	0	0	NaN	NaN	0	110.010	17.254	0	0.259
687	0.067	0	0	0	0	0	108.324	92.237	108.324	92.237	0.815	0.293	0.293	0	0.259	0	0	NaN	NaN	0	108.194	92.237	0	0.259
688	0.067	0	0	0	0	0	115.329	94.443	115.329	94.443	0.815	0.293	0.293	0	0.259	0	0	NaN	NaN	0	115.199	94.443	0	0.259
689	0.067	0	0	0	0	0	109.491	136.086	109.491	136.086	0.815	0.293	0.293	0	0.259	0	0	NaN	NaN	0	109.362	136.086	0	0.259
690	0.067	0	0	0	0	0	101.059	194.594	101.059	194.594	0.815	0.293	0.293	0	0.259	0	0	NaN	NaN	0	100.929	194.594	0	0.259
691	0.067	0	0	0	0	0	112.216	4.411	112.216	4.411	0.815	0.293	0.293	0	0.259	0	0	NaN	NaN	0	112.086	4.411	0	0.259
692	0.067	0	0	0	0	0	102.616	146.464	102.616	146.464	0.815	0.293	0.293	0	0.259	0	0	NaN	NaN	0	102.486	146.464	0	0.259
693	0.067	0	0	0	0	0	108.713	180.713	108.713	180.713	0.815	0.293	0.293	0	0.259	0	0	NaN	NaN	0	108.583	180.713	0	0.259
694	0.067	0	0	0	0	0	103.005	121.037	103.005	121.037	0.815	0.293	0.293	0	0.259	0	0	NaN	NaN	0	102.875	121.037	0	0.259
695	0.067	0	0	0	0	0	100.929	75.891	100.929	75.891	0.815	0.293	0.293	0	0.259	0	0	NaN	NaN	0	100.799	75.891	0	0.259
696	0.067	0	0	0	0	0	106.767	158.269	106.767	158.269	0.815	0.293	0.293	0	0.259	0	0	NaN	NaN	0	106.637	158.269	0	0.259
697	0.067	0	0	0	0	0	113.124	190.183	113.124	190.183	0.815	0.293	0.293	0	0.259	0	0	NaN	NaN	0	112.994	190.183	0	0.259
698	0.067	0	0	0	0	0	102.875	203.285	102.875	203.285	0.815	0.293	0.293	0	0.259	0	0	NaN	NaN	0	102.745	203.285	0	0.259
699	0.067	0	0	0	0	0	112.345	70.183	112.345	70.183	0.815	0.293	0.293	0	0.259	0	0	NaN	NaN	0	112.216	70.183	0	0.259
700	0.067	0	0	0	0	0	109.102	167.610	109.102	167.610	0.815	0.293	0.293	0	0.259	0	0	NaN	NaN	0	108.972	167.610	0	0.259
701	0.067	0	0	0	0	0	103.264	50.984	103.264	50.984	0.815	0.293	0.293	0	0.259	0	0	NaN	NaN	0	103.135	50.984	0	0.259
702	0.067	0	0	0	0	0	103.264	182.918	103.264	182.918	0.815	0.293	0.293	0	0.259	0	0	NaN	NaN	0	103.135	182.918	0	0.259
703	0.067	0	0	0	0	0	114.940	23.351	114.940	23.351	0.815	0.293	0.293	0	0.259	0	0	NaN	NaN	0	114.810	23.351	0	0.259
704	0.067	0	0	0	0	0	100.799	114.162	100.799	114.162	0.815	0.293	0.293	0	0.259	0	0	NaN	NaN	0	100.670	114.162	0	0.259
705	0.067	0	0	0	0	0	100.151	67.200	100.151	67.200	0.815	0.293	0.293	0	0.259	0	0	NaN	NaN	0	100.021	67.200	0	0.259
706	0.067	0	0	0	0	0	101.318	164.107	101.318	164.107	0.815	0.293	0.293	0	0.259	0	0	NaN	NaN	0	101.189	164.107	0	0.259
707	0.067	0	0	0	0	0	110.399	220.799	110.399	220.799	0.815	0.293	0.293	0	0.259	0	0	NaN	NaN	0	110.270	220.799	0	0.259
708	0.067	0	0	0	0	0	106.637	14.659	106.637	14.659	0.815	0.293	0.293	0	0.259	0	0	NaN	NaN	0	106.508	14.659	0	0.259
709	0.067	0	0	0	0	0	107.416	105.989	107.416	105.989	0.815	0.293	0.293	0	0.259	0	0	NaN	NaN	0	107.286	105.989	0	0.259
710	0.067	0	0	0	0	0	108.843	63.178	108.843	63.178	0.815	0.293	0.293	0	0.259	0	0	NaN	NaN	0	108.713	63.178	0	0.259
711	0.067	0	0	0	0	0	114.680	121.945	114.680	121.945	0.815	0.293	0.293	0	0.259	0	0	NaN	NaN	0	114.551	121.945	0	0.259
712	0.067	0	0	0	0	0	112.345	231.566	112.345	231.566	0.815	0.293	0.293	0	0.259	0	0	NaN	NaN	0	112.216	231.566	0	0.259
713	0.067	0	0	0	0	0	106.248	238.572	106.248	238.572	0.815	0.293	0.293	0	0.259	0	0	NaN	NaN	0	106.118	238.572	0	0.259
714	0.067	0	0	0	0	0	114.162	265.426	114.162	265.426	0.815	0.293	0.293	0	0.259	0	0	NaN	NaN	0	114.032	265.426	0	0.259
715	0.067	0	0	0	0	0	100.281	265.426	100.281	265.426	0.815	0.293	0.293	0	0.259	0	0	NaN	NaN	0	100.151	265.426	0	0.259
716	0.067	0	0	0	0	0	103.135	244.799	103.135	244.799	0.815	0.293	0.293	0	0.259	0	0	NaN	NaN	0	103.005	244.799	0	0.259
717	0.067	0	0	0	0	0	111.178	151.783	111.178	151.783	0.815	0.293	0.293	0	0.259	0	0	NaN	NaN	0	111.048	151.783	0	0.259
718	0.067	0	0	0	0	0	113.772	210.939	113.772	210.939	0.815	0.293	0.293	0	0.259	0	0	NaN	NaN	0	113.643	210.939	0	0.259
719	0.067	0	0	0	0	0	102.616	251.804	102.616	251.804	0.815	0.293	0.293	0	0.259	0	0	NaN	NaN	0	102.486	251.804	0	0.259
720	0.067	0	0	0	0	0	102.226	256.604	102.226	256.604	0.815	0.293	0.293	0	0.259	0	0	NaN	NaN	0	102.097	256.604	0	0.259
721	0.067	0	0	0	0	0	118.313	101.837	118.313	101.837	0.815	0.293	0.293	0	0.259	0	0	NaN	NaN	0	118.183	101.837	0	0.259
722	0.067	0	0	0	0	0	117.535	59.546	117.535	59.546	0.815	0.293	0.293	0	0.259	0	0	NaN	NaN	0	117.405	59.546	0	0.259
723	0.067	0	0	0	0	0	126.745	98.075	126.745	98.075	0.815	0.293	0.293	0	0.259	0	0	NaN	NaN	0	126.616	98.075	0	0.259
724	0.067	0	0	0	0	0	128.561	90.162	128.561	90.162	0.815	0.293	0.293	0	0.259	0	0	NaN	NaN	0	128.432	90.162	0	0.259
725	0.067	0	0	0	0	0	119.999	72.000	119.999	72.000	0.815	0.293	0.293	0	0.259	0	0	NaN	NaN	0	119.870	72.000	0	0.259
726	0.067	0	0	0	0	0	113.513	254.918	113.513	254.918	0.815	0.293	0.293	0	0.259	0	0	NaN	NaN	0	113.383	254.918	0	0.259
727	0.067	0	0	0	0	0	113.513	254.918	113.513	254.918	0.815	0.293	0.293	0	0.259	0	0	NaN	NaN	0	113.383	254.918	0	0.259
728	0.067	0	0	0	0	0	113.513	246.874	113.513	246.874	0.815	0.293	0.293	0	0.259	0	0	NaN	NaN	0	113.383	246.874	0	0.259
729	0.067	0	0	0	0	0	127.524	81.081	127.524	81.081	0.815	0.293	0.293	0	0.259	0	0	NaN	NaN	0	127.394	81.081	0	0.259
730	0.067	0	0	0	0	0	121.426	109.102	121.426	109.102	0.815	0.293	0.293	0	0.259	0	0	NaN	NaN	0	121.297	109.102	0	0.259
731	0.067	0	0	0	0	0	122.853	63.956	122.853	63.956	0.815	0.293	0.293	0	0.259	0	0	NaN	NaN	0	122.724	63.956	0	0.259
732	0.067	0	0	0	0	0	125.837	44.238	125.837	44.238	0.815	0.293	0.293	0	0.259	0	0	NaN	NaN	0	125.707	44.238	0	0.259
733	0.067	0	0	0	0	0	131.675	72.908	131.675	72.908	0.815	0.293	0.293	0	0.259	0	0	NaN	NaN	0	131.545	72.908	0	0.259
734	0.067	0	0	0	0	0	131.545	110.659	131.545	110.659	0.815	0.293	0.293	0	0.259	0	0	NaN	NaN	0	131.416	110.659	0	0.259
735	0.067	0	0	0	0	0	123.891	128.172	123.891	128.172	0.815	0.293	0.293	0	0.259	0	0	NaN	NaN	0	123.762	128.172	0	0.259
736	0.067	0	0	0	0	0	128.302	35.157	128.302	35.157	0.815	0.293	0.293	0	0.259	0	0	NaN	NaN	0	128.172	35.157	0	0.259
737	0.067	0	0	0	0	0	128.172	55.524	128.172	55.524	0.815	0.293	0.293	0	0.259	0	0	NaN	NaN	0	128.043	55.524	0	0.259
738	0.067	0	0	0	0	0	131.675	72.908	131.675	72.908	0.815	0.293	0.293	0	0.259	0	0	NaN	NaN	0	131.545	72.908	0	0.259
739	0.067	0	0	0	0	0	119.351	145.297	119.351	145.297	0.815	0.293	0.293	0	0.259	0	0	NaN	NaN	0	119.221	145.297	0	0.259
740	0.067	0	0	0	0	0	120.518	119.480	120.518	119.480	0.815	0.293	0.293	0	0.259	0	0	NaN	NaN	0	120.389	119.480	0	0.259
741	0.067	0	0	0	0	0	119.351	145.297	119.351	145.297	0.815	0.293	0.293	0	0.259	0	0	NaN	NaN	0	119.221	145.297	0	0.259
742	0.067	0	0	0	0	0	132.194	144.907	132.194	144.907	0.815	0.293	0.293	0	0.259	0	0	NaN	NaN	0	132.064	144.907	0	0.259
743	0.067	0	0	0	0	0	129.080	20.886	129.080	20.886	0.815	0.293	0.293	0	0.259	0	0	NaN	NaN	0	128.951	20.886	0	0.259
744	0.067	0	0	0	0	0	119.999	6.616	119.999	6.616	0.815	0.293	0.293	0	0.259	0	0	NaN	NaN	0	119.870	6.616	0	0.259
745	0.067	0	0	0	0	0	121.426	100.799	121.426	100.799	0.815	0.293	0.293	0	0.259	0	0	NaN	NaN	0	121.297	100.799	0	0.259
746	0.067	0	0	0	0	0	120.907	159.437	120.907	159.437	0.815	0.293	0.293	0	0.259	0	0	NaN	NaN	0	120.778	159.437	0	0.259
747	0.067	0	0	0	0	0	128.302	174.486	128.302	174.486	0.815	0.293	0.293	0	0.259	0	0	NaN	NaN	0	128.172	174.486	0	0.259
748	0.067	0	0	0	0	0	120.129	53.189	120.129	53.189	0.815	0.293	0.293	0	0.259	0	0	NaN	NaN	0	119.999	53.189	0	0.259
749	0.067	0	0	0	0	0	131.286	153.210	131.286	153.210	0.815	0.293	0.293	0	0.259	0	0	NaN	NaN	0	131.156	153.210	0	0.259
750	0.067	0	0	0	0	0	131.675	10.768	131.675	10.768	0.815	0.293	0.293	0	0.259	0	0	NaN	NaN	0	131.545	10.768	0	0.259
751	0.067	0	0	0	0	0	121.686	39.697	121.686	39.697	0.815	0.293	0.293	0	0.259	0	0	NaN	NaN	0	121.556	39.697	0	0.259
752	0.067	254	0	254	254	254	124.540	187.977	124.540	187.977	0.815	0.293	0.293	0	0.259	17.099	254	NaN	NaN	1016	124.410	187.977	0	0.259
753	0.067	0	0	0	0	0	128.302	174.486	128.302	174.486	0.815	0.293	0.293	0	0.259	0	0	NaN	NaN	0	128.172	174.486	0	0.259
754	0.067	0	0	0	0	0	116.497	78.097	116.497	78.097	0.815	0.293	0.293	0	0.259	0	0	NaN	NaN	0	116.367	78.097	0	0.259
755	0.067	0	0	0	0	0	123.632	86.270	123.632	86.270	0.815	0.293	0.293	0	0.259	0	0	NaN	NaN	0	123.502	86.270	0	0.259
756	0.067	0	0	0	0	0	118.053	207.048	118.053	207.048	0.815	0.293	0.293	0	0.259	0	0	NaN	NaN	0	117.924	207.048	0	0.259
757	0.067	0	0	0	0	0	120.518	30.616	120.518	30.616	0.815	0.293	0.293	0	0.259	0	0	NaN	NaN	0	120.389	30.616	0	0.259
758	0.067	0	0	0	0	0	118.053	197.707	118.053	197.707	0.815	0.293	0.293	0	0.259	0	0	NaN	NaN	0	117.924	197.707	0	0.259
759	0.067	0	0	0	0	0	118.572	148.410	118.572	148.410	0.815	0.293	0.293	0	0.259	0	0	NaN	NaN	0	118.443	148.410	0	0.259
760	0.067	0	0	0	0	0	126.875	56.951	126.875	56.951	0.815	0.293	0.293	0	0.259	0	0	NaN	NaN	0	126.745	56.951	0	0.259
761	0.017	0	0	0	0	0	0.065	0.065	0.065	0.065	0.408	0.146	0.146	0	0.130	0	0	NaN	NaN	0	0.000	0.065	0	0.130
762	0.067	0	0	0	0	0	117.275	223.393	117.275	223.393	0.815	0.293	0.293	0	0.259	0	0	NaN	NaN	0	117.145	223.393	0	0.259
763	0.067	0	0	0	0	0	128.432	223.653	128.432	223.653	0.815	0.293	0.293	0	0.259	0	0	NaN	NaN	0	128.302	223.653	0	0.259
764	0.067	0	0	0	0	0	127.134	236.885	127.134	236.885	0.815	0.293	0.293	0	0.259	0	0	NaN	NaN	0	127.005	236.885	0	0.259
765	0.067	0	0	0	0	0	129.859	174.875	129.859	174.875	0.815	0.293	0.293	0	0.259	0	0	NaN	NaN	0	129.729	174.875	0	0.259
766	0.067	0	0	0	0	0	130.767	174.875	130.767	174.875	0.815	0.293	0.293	0	0.259	0	0	NaN	NaN	0	130.637	174.875	0	0.259
767	0.017	0	0	0	0	0	0.065	0.065	0.065	0.065	0.408	0.146	0.146	0	0.130	0	0	NaN	NaN	0	0.000	0.065	0	0.130
768	0.067	0	0	0	0	0	126.226	200.691	126.226	200.691	0.815	0.293	0.293	0	0.259	0	0	NaN	NaN	0	126.097	200.691	0	0.259
769	0.067	0	0	0	0	0	124.670	115.718	124.670	115.718	0.815	0.293	0.293	0	0.259	0	0	NaN	NaN	0	124.540	115.718	0	0.259
770	0.067	0	0	0	0	0	122.075	218.983	122.075	218.983	0.815	0.293	0.293	0	0.259	0	0	NaN	NaN	0	121.945	218.983	0	0.259
771	0.067	0	0	0	0	0	117.405	115.978	117.405	115.978	0.815	0.293	0.293	0	0.259	0	0	NaN	NaN	0	117.275	115.978	0	0.259
772	0.067	0	0	0	0	0	119.610	116.756	119.610	116.756	0.815	0.293	0.293	0	0.259	0	0	NaN	NaN	0	119.480	116.756	0	0.259
773	0.067	0	0	0	0	0	123.372	17.903	123.372	17.903	0.815	0.293	0.293	0	0.259	0	0	NaN	NaN	0	123.243	17.903	0	0.259
774	0.067	0	0	0	0	0	118.053	240.388	118.053	240.388	0.815	0.293	0.293	0	0.259	0	0	NaN	NaN	0	117.924	240.388	0	0.259
775	0.067	0	0	0	0	0	125.318	253.231	125.318	253.231	0.815	0.293	0.293	0	0.259	0	0	NaN	NaN	0	125.189	253.231	0	0.259
776	0.067	0	0	0	0	0	126.097	265.426	126.097	265.426	0.815	0.293	0.293	0	0.259	0	0	NaN	NaN	0	125.967	265.426	0	0.259
777	0.067	0	0	0	0	0	119.999	252.323	119.999	252.323	0.815	0.293	0.293	0	0.259	0	0	NaN	NaN	0	119.870	252.323	0	0.259
778	0.067	0	0	0	0	0	120.907	258.939	120.907	258.939	0.815	0.293	0.293	0	0.259	0	0	NaN	NaN	0	120.778	258.939	0	0.259
779	0.067	0	0	0	0	0	132.972	58.248	132.972	58.248	0.815	0.293	0.293	0	0.259	0	0	NaN	NaN	0	132.843	58.248	0	0.259
780	0.067	0	0	0	0	0	146.334	66.551	146.334	66.551	0.815	0.293	0.293	0	0.259	0	0	NaN	NaN	0	146.205	66.551	0	0.259
781	0.067	0	0	0	0	0	140.756	91.200	140.756	91.200	0.815	0.293	0.293	0	0.259	0	0	NaN	NaN	0	140.626	91.200	0	0.259
782	0.067	0	0	0	0	0	138.161	98.075	138.161	98.075	0.815	0.293	0.293	0	0.259	0	0	NaN	NaN	0	138.032	98.075	0	0.259
783	0.067	0	0	0	0	0	140.367	37.103	140.367	37.103	0.815	0.293	0.293	0	0.259	0	0	NaN	NaN	0	140.237	37.103	0	0.259
784	0.067	0	0	0	0	0	145.815	80.951	145.815	80.951	0.815	0.293	0.293	0	0.259	0	0	NaN	NaN	0	145.686	80.951	0	0.259
785	0.067	0	0	0	0	0	136.605	29.189	136.605	29.189	0.815	0.293	0.293	0	0.259	0	0	NaN	NaN	0	136.475	29.189	0	0.259
786	0.067	0	0	0	0	0	148.280	56.821	148.280	56.821	0.815	0.293	0.293	0	0.259	0	0	NaN	NaN	0	148.151	56.821	0	0.259
787	0.067	0	0	0	0	0	140.756	22.573	140.756	22.573	0.815	0.293	0.293	0	0.259	0	0	NaN	NaN	0	140.626	22.573	0	0.259
788	0.067	0	0	0	0	0	134.659	65.643	134.659	65.643	0.815	0.293	0.293	0	0.259	0	0	NaN	NaN	0	134.529	65.643	0	0.259
789	0.067	0	0	0	0	0	140.367	37.103	140.367	37.103	0.815	0.293	0.293	0	0.259	0	0	NaN	NaN	0	140.237	37.103	0	0.259
790	0.067	0	0	0	0	0	142.961	48.000	142.961	48.000	0.815	0.293	0.293	0	0.259	0	0	NaN	NaN	0	142.832	48.000	0	0.259
791	0.067	0	0	0	0	0	143.221	117.535	143.221	117.535	0.815	0.293	0.293	0	0.259	0	0	NaN	NaN	0	143.091	117.535	0	0.259
792	0.067	0	0	0	0	0	127.005	202.766	127.005	202.766	0.815	0.293	0.293	0	0.259	0	0	NaN	NaN	0	126.875	202.766	0	0.259
793	0.067	0	0	0	0	0	127.134	203.545	127.134	203.545	0.815	0.293	0.293	0	0.259	0	0	NaN	NaN	0	127.005	203.545	0	0.259
794	0.067	0	0	0	0	0	127.524	203.804	127.524	203.804	0.815	0.293	0.293	0	0.259	0	0	NaN	NaN	0	127.394	203.804	0	0.259
795	0.067	0	0	0	0	0	139.588	133.751	139.588	133.751	0.815	0.293	0.293	0	0.259	0	0	NaN	NaN	0	139.459	133.751	0	0.259
796	0.067	0	0	0	0	0	139.588	133.751	139.588	133.751	0.815	0.293	0.293	0	0.259	0	0	NaN	NaN	0	139.459	133.751	0	0.259
797	0.067	0	0	0	0	0	141.015	151.913	141.015	151.913	0.815	0.293	0.293	0	0.259	0	0	NaN	NaN	0	140.886	151.913	0	0.259
798	0.067	0	0	0	0	0	133.232	36.973	133.232	36.973	0.815	0.293	0.293	0	0.259	0	0	NaN	NaN	0	133.102	36.973	0	0.259
799	0.017	0	0	0	0	0	0.065	0.065	0.065	0.065	0.408	0.146	0.146	0	0.130	0	0	NaN	NaN	0	0.000	0.065	0	0.130
800	0.067	0	0	0	0	0	143.480	74.594	143.480	74.594	0.815	0.293	0.293	0	0.259	0	0	NaN	NaN	0	143.351	74.594	0	0.259
801	0.067	0	0	0	0	0	135.826	165.534	135.826	165.534	0.815	0.293	0.293	0	0.259	0	0	NaN	NaN	0	135.697	165.534	0	0.259
802	0.067	0	0	0	0	0	134.788	46.054	134.788	46.054	0.815	0.293	0.293	0	0.259	0	0	NaN	NaN	0	134.659	46.054	0	0.259
803	0.067	254	0	254	254	254	145.556	171.502	145.556	171.502	0.815	0.293	0.293	0	0.259	17.099	254	NaN	NaN	1016	145.426	171.502	0	0.259
804	0.067	254	0	254	254	254	136.345	190.313	136.345	190.313	0.815	0.293	0.293	0	0.259	17.099	254	NaN	NaN	1016	136.215	190.313	0	0.259
805	0.067	254	0	254	254	254	148.799	183.177	148.799	183.177	0.815	0.293	0.293	0	0.259	17.099	254	NaN	NaN	1016	148.669	183.177	0	0.259
806	0.067	0	0	0	0	0	140.367	15.438	140.367	15.438	0.815	0.293	0.293	0	0.259	0	0	NaN	NaN	0	140.237	15.438	0	0.259
807	0.067	0	0	0	0	0	142.313	27.632	142.313	27.632	0.815	0.293	0.293	0	0.259	0	0	NaN	NaN	0	142.183	27.632	0	0.259
808	0.067	0	0	0	0	0	133.232	211.588	133.232	211.588	0.815	0.293	0.293	0	0.259	0	0	NaN	NaN	0	133.102	211.588	0	0.259
809	0.067	0	0	0	0	0	141.924	58.119	141.924	58.119	0.815	0.293	0.293	0	0.259	0	0	NaN	NaN	0	141.794	58.119	0	0.259
810	0.067	0	0	0	0	0	145.167	55.005	145.167	55.005	0.815	0.293	0.293	0	0.259	0	0	NaN	NaN	0	145.037	55.005	0	0.259
811	0.067	254	0	254	254	254	145.297	197.318	145.297	197.318	0.815	0.293	0.293	0	0.259	17.099	254	NaN	NaN	1016	145.167	197.318	0	0.259
812	0.067	0	0	0	0	0	145.167	55.005	145.167	55.005	0.815	0.293	0.293	0	0.259	0	0	NaN	NaN	0	145.037	55.005	0	0.259
813	0.067	0	0	0	0	0	137.124	54.356	137.124	54.356	0.815	0.293	0.293	0	0.259	0	0	NaN	NaN	0	136.994	54.356	0	0.259
814	0.067	0	0	0	0	0	136.734	5.449	136.734	5.449	0.815	0.293	0.293	0	0.259	0	0	NaN	NaN	0	136.605	5.449	0	0.259
815	0.067	0	0	0	0	0	147.372	206.139	147.372	206.139	0.815	0.293	0.293	0	0.259	0	0	NaN	NaN	0	147.242	206.139	0	0.259
816	0.067	0	0	0	0	0	136.864	255.955	136.864	255.955	0.815	0.293	0.293	0	0.259	0	0	NaN	NaN	0	136.734	255.955	0	0.259
817	0.067	254	0	254	254	254	139.588	199.004	139.588	199.004	0.815	0.293	0.293	0	0.259	17.099	254	NaN	NaN	1016	139.459	199.004	0	0.259
818	0.067	0	0	0	0	0	137.643	265.426	137.643	265.426	0.815	0.293	0.293	0	0.259	0	0	NaN	NaN	0	137.513	265.426	0	0.259
819	0.067	0	0	0	0	0	140.497	221.577	140.497	221.577	0.815	0.293	0.293	0	0.259	0	0	NaN	NaN	0	140.367	221.577	0	0.259
820	0.067	0	0	0	0	0	139.459	231.437	139.459	231.437	0.815	0.293	0.293	0	0.259	0	0	NaN	NaN	0	139.329	231.437	0	0.259
821	0.067	0	0	0	0	0	140.497	240.518	140.497	240.518	0.815	0.293	0.293	0	0.259	0	0	NaN	NaN	0	140.367	240.518	0	0.259
822	0.067	0	0	0	0	0	146.724	248.691	146.724	248.691	0.815	0.293	0.293	0	0.259	0	0	NaN	NaN	0	146.594	248.691	0	0.259
823	0.067	0	0	0	0	0	146.724	248.691	146.724	248.691	0.815	0.293	0.293	0	0.259	0	0	NaN	NaN	0	146.594	248.691	0	0.259
824	0.067	0	0	0	0	0	136.864	255.955	136.864	255.955	0.815	0.293	0.293	0	0.259	0	0	NaN	NaN	0	136.734	255.955	0	0.259
825	0.067	0	0	0	0	0	157.232	63.956	157.232	63.956	0.815	0.293	0.293	0	0.259	0	0	NaN	NaN	0	157.102	63.956	0	0.259
826	0.067	0	0	0	0	0	156.453	96.259	156.453	96.259	0.815	0.293	0.293	0	0.259	0	0	NaN	NaN	0	156.323	96.259	0	0.259
827	0.067	0	0	0	0	0	155.675	113.253	155.675	113.253	0.815	0.293	0.293	0	0.259	0	0	NaN	NaN	0	155.545	113.253	0	0.259
828	0.067	0	0	0	0	0	152.691	40.475	152.691	40.475	0.815	0.293	0.293	0	0.259	0	0	NaN	NaN	0	152.561	40.475	0	0.259
829	0.067	0	0	0	0	0	158.788	77.708	158.788	77.708	0.815	0.293	0.293	0	0.259	0	0	NaN	NaN	0	158.659	77.708	0	0.259
830	0.067	0	0	0	0	0	152.691	40.475	152.691	40.475	0.815	0.293	0.293	0	0.259	0	0	NaN	NaN	0	152.561	40.475	0	0.259
831	0.067	0	0	0	0	0	147.372	259.847	147.372	259.847	0.815	0.293	0.293	0	0.259	0	0	NaN	NaN	0	147.242	259.847	0	0.259
832	0.067	0	0	0	0	0	153.080	92.627	153.080	92.627	0.815	0.293	0.293	0	0.259	0	0	NaN	NaN	0	152.951	92.627	0	0.259
833	0.067	0	0	0	0	0	159.048	51.502	159.048	51.502	0.815	0.293	0.293	0	0.259	0	0	NaN	NaN	0	158.918	51.502	0	0.259
834	0.067	0	0	0	0	0	165.923	66.810	165.923	66.810	0.815	0.293	0.293	0	0.259	0	0	NaN	NaN	0	165.794	66.810	0	0.259
835	0.067	0	0	0	0	0	161.253	118.962	161.253	118.962	0.815	0.293	0.293	0	0.259	0	0	NaN	NaN	0	161.123	118.962	0	0.259
836	0.067	0	0	0	0	0	152.302	131.156	152.302	131.156	0.815	0.293	0.293	0	0.259	0	0	NaN	NaN	0	152.172	131.156	0	0.259
837	0.067	0	0	0	0	0	151.264	30.227	151.264	30.227	0.815	0.293	0.293	0	0.259	0	0	NaN	NaN	0	151.134	30.227	0	0.259
838	0.067	0	0	0	0	0	164.237	132.583	164.237	132.583	0.815	0.293	0.293	0	0.259	0	0	NaN	NaN	0	164.107	132.583	0	0.259
839	0.067	0	0	0	0	0	149.578	11.935	149.578	11.935	0.815	0.293	0.293	0	0.259	0	0	NaN	NaN	0	149.448	11.935	0	0.259
840	0.067	0	0	0	0	0	161.383	30.616	161.383	30.616	0.815	0.293	0.293	0	0.259	0	0	NaN	NaN	0	161.253	30.616	0	0.259
841	0.017	0	0	0	0	0	0.065	0.065	0.065	0.065	0.408	0.146	0.146	0	0.130	0	0	NaN	NaN	0	0.000	0.065	0	0.130
842	0.067	0	0	0	0	0	159.048	8.432	159.048	8.432	0.815	0.293	0.293	0	0.259	0	0	NaN	NaN	0	158.918	8.432	0	0.259
843	0.067	0	0	0	0	0	149.967	143.351	149.967	143.351	0.815	0.293	0.293	0	0.259	0	0	NaN	NaN	0	149.837	143.351	0	0.259
844	0.067	0	0	0	0	0	162.940	143.740	162.940	143.740	0.815	0.293	0.293	0	0.259	0	0	NaN	NaN	0	162.810	143.740	0	0.259
845	0.067	0	0	0	0	0	156.842	156.194	156.842	156.194	0.815	0.293	0.293	0	0.259	0	0	NaN	NaN	0	156.713	156.194	0	0.259
846	0.067	254	0	254	254	254	157.621	200.042	157.621	200.042	0.815	0.293	0.293	0	0.259	17.099	254	NaN	NaN	1016	157.491	200.042	0	0.259
847	0.067	0	0	0	0	0	161.902	22.054	161.902	22.054	0.815	0.293	0.293	0	0.259	0	0	NaN	NaN	0	161.772	22.054	0	0.259
848	0.067	0	0	0	0	0	161.123	211.458	161.123	211.458	0.815	0.293	0.293	0	0.259	0	0	NaN	NaN	0	160.994	211.458	0	0.259
849	0.067	0	0	0	0	0	154.896	55.524	154.896	55.524	0.815	0.293	0.293	0	0.259	0	0	NaN	NaN	0	154.767	55.524	0	0.259
850	0.067	254	0	254	254	254	163.459	181.231	163.459	181.231	0.815	0.293	0.293	0	0.259	17.099	254	NaN	NaN	1016	163.329	181.231	0	0.259
851	0.067	0	0	0	0	0	153.340	72.778	153.340	72.778	0.815	0.293	0.293	0	0.259	0	0	NaN	NaN	0	153.210	72.778	0	0.259
852	0.067	0	0	0	0	0	153.340	72.778	153.340	72.778	0.815	0.293	0.293	0	0.259	0	0	NaN	NaN	0	153.210	72.778	0	0.259
853	0.067	0	0	0	0	0	154.896	23.221	154.896	23.221	0.815	0.293	0.293	0	0.259	0	0	NaN	NaN	0	154.767	23.221	0	0.259
854	0.067	254	0	254	254	254	155.286	191.740	155.286	191.740	0.815	0.293	0.293	0	0.259	17.099	254	NaN	NaN	1016	155.156	191.740	0	0.259
855	0.067	0	0	0	0	0	151.653	217.166	151.653	217.166	0.815	0.293	0.293	0	0.259	0	0	NaN	NaN	0	151.524	217.166	0	0.259
856	0.017	0	0	0	0	0	0.065	0.065	0.065	0.065	0.408	0.146	0.146	0	0.130	0	0	NaN	NaN	0	0.000	0.065	0	0.130
857	0.067	0	0	0	0	0	151.783	11.027	151.783	11.027	0.815	0.293	0.293	0	0.259	0	0	NaN	NaN	0	151.653	11.027	0	0.259
858	0.067	254	0	254	254	254	155.415	251.415	155.415	251.415	0.815	0.293	0.293	0	0.259	17.099	254	NaN	NaN	1016	155.286	251.415	0	0.259
859	0.067	0	0	0	0	0	158.788	216.258	158.788	216.258	0.815	0.293	0.293	0	0.259	0	0	NaN	NaN	0	158.659	216.258	0	0.259
860	0.067	254	0	254	254	254	158.399	260.496	158.399	260.496	0.815	0.293	0.293	0	0.259	17.099	254	NaN	NaN	1016	158.269	260.496	0	0.259
861	0.067	0	0	0	0	0	171.632	86.140	171.632	86.140	0.815	0.293	0.293	0	0.259	0	0	NaN	NaN	0	171.502	86.140	0	0.259
862	0.067	0	0	0	0	0	171.632	86.140	171.632	86.140	0.815	0.293	0.293	0	0.259	0	0	NaN	NaN	0	171.502	86.140	0	0.259
863	0.067	0	0	0	0	0	167.350	102.226	167.350	102.226	0.815	0.293	0.293	0	0.259	0	0	NaN	NaN	0	167.221	102.226	0	0.259
864	0.067	0	0	0	0	0	172.929	112.086	172.929	112.086	0.815	0.293	0.293	0	0.259	0	0	NaN	NaN	0	172.799	112.086	0	0.259
865	0.067	0	0	0	0	0	166.832	39.178	166.832	39.178	0.815	0.293	0.293	0	0.259	0	0	NaN	NaN	0	166.702	39.178	0	0.259
866	0.067	254	0	254	254	254	172.669	134.399	172.669	134.399	0.815	0.293	0.293	0	0.259	17.099	254	NaN	NaN	1016	172.540	134.399	0	0.259
867	0.067	0	0	0	0	0	168.259	145.426	168.259	145.426	0.815	0.293	0.293	0	0.259	0	0	NaN	NaN	0	168.129	145.426	0	0.259
868	0.067	0	0	0	0	0	165.923	19.200	165.923	19.200	0.815	0.293	0.293	0	0.259	0	0	NaN	NaN	0	165.794	19.200	0	0.259
869	0.067	0	0	0	0	0	170.205	55.654	170.205	55.654	0.815	0.293	0.293	0	0.259	0	0	NaN	NaN	0	170.075	55.654	0	0.259
870	0.067	0	0	0	0	0	151.783	231.437	151.783	231.437	0.815	0.293	0.293	0	0.259	0	0	NaN	NaN	0	151.653	231.437	0	0.259
871	0.067	254	0	254	254	254	158.140	243.631	158.140	243.631	0.815	0.293	0.293	0	0.259	17.099	254	NaN	NaN	1016	158.010	243.631	0	0.259
872	0.067	254	0	254	254	254	163.848	240.777	163.848	240.777	0.815	0.293	0.293	0	0.259	17.099	254	NaN	NaN	1016	163.718	240.777	0	0.259
873	0.067	254	0	254	254	254	179.415	127.264	179.415	127.264	0.815	0.293	0.293	0	0.259	17.099	254	NaN	NaN	1016	179.286	127.264	0	0.259
874	0.067	0	0	0	0	0	167.999	10.508	167.999	10.508	0.815	0.293	0.293	0	0.259	0	0	NaN	NaN	0	167.869	10.508	0	0.259
875	0.067	254	0	254	254	254	172.929	31.654	172.929	31.654	0.815	0.293	0.293	0	0.259	17.099	254	NaN	NaN	1016	172.799	31.654	0	0.259
876	0.067	0	0	0	0	0	174.356	77.319	174.356	77.319	0.815	0.293	0.293	0	0.259	0	0	NaN	NaN	0	174.226	77.319	0	0.259
877	0.067	0	0	0	0	0	179.286	91.070	179.286	91.070	0.815	0.293	0.293	0	0.259	0	0	NaN	NaN	0	179.156	91.070	0	0.259
878	0.067	254	0	254	254	254	180.064	102.616	180.064	102.616	0.815	0.293	0.293	0	0.259	17.099	254	NaN	NaN	1016	179.934	102.616	0	0.259
879	0.067	254	0	254	254	254	177.729	145.815	177.729	145.815	0.815	0.293	0.293	0	0.259	17.099	254	NaN	NaN	1016	177.599	145.815	0	0.259
880	0.067	0	0	0	0	0	167.221	155.286	167.221	155.286	0.815	0.293	0.293	0	0.259	0	0	NaN	NaN	0	167.091	155.286	0	0.259
881	0.067	254	0	254	254	254	166.183	167.480	166.183	167.480	0.815	0.293	0.293	0	0.259	17.099	254	NaN	NaN	1016	166.053	167.480	0	0.259
882	0.067	0	0	0	0	0	176.302	6.227	176.302	6.227	0.815	0.293	0.293	0	0.259	0	0	NaN	NaN	0	176.172	6.227	0	0.259
883	0.067	0	0	0	0	0	171.761	18.551	171.761	18.551	0.815	0.293	0.293	0	0.259	0	0	NaN	NaN	0	171.632	18.551	0	0.259
884	0.067	254	0	254	254	254	177.988	195.502	177.988	195.502	0.815	0.293	0.293	0	0.259	17.099	254	NaN	NaN	1016	177.859	195.502	0	0.259
885	0.067	254	0	254	254	254	181.102	164.237	181.102	164.237	0.815	0.293	0.293	0	0.259	17.099	254	NaN	NaN	1016	180.972	164.237	0	0.259
886	0.017	0	0	0	0	0	0.065	0.065	0.065	0.065	0.408	0.146	0.146	0	0.130	0	0	NaN	NaN	0	0.000	0.065	0	0.130
887	0.067	254	0	254	254	254	167.091	191.350	167.091	191.350	0.815	0.293	0.293	0	0.259	17.099	254	NaN	NaN	1016	166.961	191.350	0	0.259
888	0.067	254	0	254	254	254	182.399	218.204	182.399	218.204	0.815	0.293	0.293	0	0.259	17.099	254	NaN	NaN	1016	182.269	218.204	0	0.259
889	0.067	254	0	254	254	254	170.334	224.302	170.334	224.302	0.815	0.293	0.293	0	0.259	17.099	254	NaN	NaN	1016	170.205	224.302	0	0.259
890	0.067	254	0	254	254	254	173.188	227.545	173.188	227.545	0.815	0.293	0.293	0	0.259	17.099	254	NaN	NaN	1016	173.059	227.545	0	0.259
891	0.067	0	0	0	0	0	169.296	27.503	169.296	27.503	0.815	0.293	0.293	0	0.259	0	0	NaN	NaN	0	169.167	27.503	0	0.259
892	0.067	254	0	254	254	254	177.469	181.361	177.469	181.361	0.815	0.293	0.293	0	0.259	17.099	254	NaN	NaN	1016	177.340	181.361	0	0.259
893	0.067	254	0	254	254	254	167.091	191.350	167.091	191.350	0.815	0.293	0.293	0	0.259	17.099	254	NaN	NaN	1016	166.961	191.350	0	0.259
894	0.067	254	0	254	254	254	174.226	210.421	174.226	210.421	0.815	0.293	0.293	0	0.259	17.099	254	NaN	NaN	1016	174.096	210.421	0	0.259
895	0.067	0	0	0	0	0	180.583	11.416	180.583	11.416	0.815	0.293	0.293	0	0.259	0	0	NaN	NaN	0	180.453	11.416	0	0.259
896	0.067	254	0	254	254	254	167.999	221.188	167.999	221.188	0.815	0.293	0.293	0	0.259	17.099	254	NaN	NaN	1016	167.869	221.188	0	0.259
897	0.067	254	0	254	254	254	175.523	247.134	175.523	247.134	0.815	0.293	0.293	0	0.259	17.099	254	NaN	NaN	1016	175.394	247.134	0	0.259
898	0.067	254	0	254	254	254	181.361	250.377	181.361	250.377	0.815	0.293	0.293	0	0.259	17.099	254	NaN	NaN	1016	181.231	250.377	0	0.259
899	0.067	254	0	254	254	254	180.713	233.383	180.713	233.383	0.815	0.293	0.293	0	0.259	17.099	254	NaN	NaN	1016	180.583	233.383	0	0.259
900	0.067	254	0	254	254	254	169.945	262.961	169.945	262.961	0.815	0.293	0.293	0	0.259	17.099	254	NaN	NaN	1016	169.815	262.961	0	0.259
901	0.067	254	0	254	254	254	180.972	261.274	180.972	261.274	0.815	0.293	0.293	0	0.259	17.099	254	NaN	NaN	1016	180.842	261.274	0	0.259
902	0.067	0	0	0	0	0	182.918	62.270	182.918	62.270	0.815	0.293	0.293	0	0.259	0	0	NaN	NaN	0	182.788	62.270	0	0.259
903	0.067	254	0	254	254	254	186.421	100.799	186.421	100.799	0.815	0.293	0.293	0	0.259	17.099	254	NaN	NaN	1016	186.291	100.799	0	0.259
904	0.067	254	0	254	254	254	194.334	113.383	194.334	113.383	0.815	0.293	0.293	0	0.259	17.099	254	NaN	NaN	1016	194.204	113.383	0	0.259
905	0.067	254	0	254	254	254	197.837	71.092	197.837	71.092	0.815	0.293	0.293	0	0.259	17.099	254	NaN	NaN	1016	197.707	71.092	0	0.259
906	0.067	254	0	254	254	254	197.188	93.405	197.188	93.405	0.815	0.293	0.293	0	0.259	17.099	254	NaN	NaN	1016	197.058	93.405	0	0.259
907	0.067	254	0	254	254	254	194.983	135.437	194.983	135.437	0.815	0.293	0.293	0	0.259	17.099	254	NaN	NaN	1016	194.853	135.437	0	0.259
908	0.067	254	0	254	254	254	185.123	34.638	185.123	34.638	0.815	0.293	0.293	0	0.259	17.099	254	NaN	NaN	1016	184.994	34.638	0	0.259
909	0.067	254	0	254	254	254	193.296	125.707	193.296	125.707	0.815	0.293	0.293	0	0.259	17.099	254	NaN	NaN	1016	193.167	125.707	0	0.259
910	0.067	254	0	254	254	254	194.334	145.686	194.334	145.686	0.815	0.293	0.293	0	0.259	17.099	254	NaN	NaN	1016	194.204	145.686	0	0.259
911	0.067	254	0	254	254	254	185.772	22.184	185.772	22.184	0.815	0.293	0.293	0	0.259	17.099	254	NaN	NaN	1016	185.642	22.184	0	0.259
912	0.067	254	0	254	254	254	196.410	179.026	196.410	179.026	0.815	0.293	0.293	0	0.259	17.099	254	NaN	NaN	1016	196.280	179.026	0	0.259
913	0.067	254	0	254	254	254	197.577	187.848	197.577	187.848	0.815	0.293	0.293	0	0.259	17.099	254	NaN	NaN	1016	197.448	187.848	0	0.259
914	0.067	254	0	254	254	254	187.588	197.318	187.588	197.318	0.815	0.293	0.293	0	0.259	17.099	254	NaN	NaN	1016	187.458	197.318	0	0.259
915	0.067	254	0	254	254	254	167.740	207.956	167.740	207.956	0.815	0.293	0.293	0	0.259	17.099	254	NaN	NaN	1016	167.610	207.956	0	0.259
916	0.067	254	0	254	254	254	168.777	208.604	168.777	208.604	0.815	0.293	0.293	0	0.259	17.099	254	NaN	NaN	1016	168.648	208.604	0	0.259
917	0.067	0	0	0	0	0	166.053	11.546	166.053	11.546	0.815	0.293	0.293	0	0.259	0	0	NaN	NaN	0	165.923	11.546	0	0.259
918	0.067	254	0	254	254	254	191.221	39.178	191.221	39.178	0.815	0.293	0.293	0	0.259	17.099	254	NaN	NaN	1016	191.091	39.178	0	0.259
919	0.067	0	0	0	0	0	183.307	3.762	183.307	3.762	0.815	0.293	0.293	0	0.259	0	0	NaN	NaN	0	183.177	3.762	0	0.259
920	0.067	254	0	254	254	254	186.161	173.318	186.161	173.318	0.815	0.293	0.293	0	0.259	17.099	254	NaN	NaN	1016	186.031	173.318	0	0.259
921	0.067	254	0	254	254	254	189.275	69.146	189.275	69.146	0.815	0.293	0.293	0	0.259	17.099	254	NaN	NaN	1016	189.145	69.146	0	0.259
922	0.067	254	0	254	254	254	184.994	86.918	184.994	86.918	0.815	0.293	0.293	0	0.259	17.099	254	NaN	NaN	1016	184.864	86.918	0	0.259
923	0.067	254	0	254	254	254	187.848	64.346	187.848	64.346	0.815	0.293	0.293	0	0.259	17.099	254	NaN	NaN	1016	187.718	64.346	0	0.259
924	0.067	254	0	254	254	254	190.702	210.031	190.702	210.031	0.815	0.293	0.293	0	0.259	17.099	254	NaN	NaN	1016	190.572	210.031	0	0.259
925	0.017	0	0	0	0	0	0.065	0.065	0.065	0.065	0.408	0.146	0.146	0	0.130	0	0	NaN	NaN	0	0.000	0.065	0	0.130
926	0.067	254	0	254	254	254	191.869	211.069	191.869	211.069	0.815	0.293	0.293	0	0.259	17.099	254	NaN	NaN	1016	191.740	211.069	0	0.259
927	0.067	254	0	254	254	254	192.777	265.426	192.777	265.426	0.815	0.293	0.293	0	0.259	17.099	254	NaN	NaN	1016	192.648	265.426	0	0.259
928	0.067	254	0	254	254	254	191.091	242.074	191.091	242.074	0.815	0.293	0.293	0	0.259	17.099	254	NaN	NaN	1016	190.961	242.074	0	0.259
929	0.067	254	0	254	254	254	189.664	246.745	189.664	246.745	0.815	0.293	0.293	0	0.259	17.099	254	NaN	NaN	1016	189.534	246.745	0	0.259
930	0.067	254	0	254	254	254	196.150	243.372	196.150	243.372	0.815	0.293	0.293	0	0.259	17.099	254	NaN	NaN	1016	196.021	243.372	0	0.259
931	0.067	254	0	254	254	254	192.258	229.620	192.258	229.620	0.815	0.293	0.293	0	0.259	17.099	254	NaN	NaN	1016	192.129	229.620	0	0.259
932	0.067	254	0	254	254	254	189.794	260.107	189.794	260.107	0.815	0.293	0.293	0	0.259	17.099	254	NaN	NaN	1016	189.664	260.107	0	0.259
933	0.067	254	0	254	254	254	204.064	50.594	204.064	50.594	0.815	0.293	0.293	0	0.259	17.099	254	NaN	NaN	1016	203.934	50.594	0	0.259
934	0.067	254	0	254	254	254	202.896	123.891	202.896	123.891	0.815	0.293	0.293	0	0.259	17.099	254	NaN	NaN	1016	202.766	123.891	0	0.259
935	0.067	254	0	254	254	254	201.339	30.486	201.339	30.486	0.815	0.293	0.293	0	0.259	17.099	254	NaN	NaN	1016	201.210	30.486	0	0.259
936	0.067	254	0	254	254	254	209.253	84.324	209.253	84.324	0.815	0.293	0.293	0	0.259	17.099	254	NaN	NaN	1016	209.123	84.324	0	0.259
937	0.067	254	0	254	254	254	211.718	72.648	211.718	72.648	0.815	0.293	0.293	0	0.259	17.099	254	NaN	NaN	1016	211.588	72.648	0	0.259
938	0.067	254	0	254	254	254	208.864	116.237	208.864	116.237	0.815	0.293	0.293	0	0.259	17.099	254	NaN	NaN	1016	208.734	116.237	0	0.259
939	0.067	254	0	254	254	254	194.464	213.145	194.464	213.145	0.815	0.293	0.293	0	0.259	17.099	254	NaN	NaN	1016	194.334	213.145	0	0.259
940	0.067	254	0	254	254	254	188.626	225.339	188.626	225.339	0.815	0.293	0.293	0	0.259	17.099	254	NaN	NaN	1016	188.496	225.339	0	0.259
941	0.067	254	0	254	254	254	194.853	237.793	194.853	237.793	0.815	0.293	0.293	0	0.259	17.099	254	NaN	NaN	1016	194.723	237.793	0	0.259
942	0.067	254	0	254	254	254	194.853	237.793	194.853	237.793	0.815	0.293	0.293	0	0.259	17.099	254	NaN	NaN	1016	194.723	237.793	0	0.259
943	0.067	254	0	254	254	254	195.891	240.128	195.891	240.128	0.815	0.293	0.293	0	0.259	17.099	254	NaN	NaN	1016	195.761	240.128	0	0.259
944	0.067	254	0	254	254	254	183.177	242.074	183.177	242.074	0.815	0.293	0.293	0	0.259	17.099	254	NaN	NaN	1016	183.048	242.074	0	0.259
945	0.067	254	0	254	254	254	215.610	97.037	215.610	97.037	0.815	0.293	0.293	0	0.259	17.099	254	NaN	NaN	1016	215.480	97.037	0	0.259
946	0.067	254	0	254	254	254	212.626	133.361	212.626	133.361	0.815	0.293	0.293	0	0.259	17.099	254	NaN	NaN	1016	212.496	133.361	0	0.259
947	0.067	254	0	254	254	254	208.864	138.551	208.864	138.551	0.815	0.293	0.293	0	0.259	17.099	254	NaN	NaN	1016	208.734	138.551	0	0.259
948	0.067	254	0	254	254	254	205.621	151.524	205.621	151.524	0.815	0.293	0.293	0	0.259	17.099	254	NaN	NaN	1016	205.491	151.524	0	0.259
949	0.067	254	0	254	254	254	199.264	166.702	199.264	166.702	0.815	0.293	0.293	0	0.259	17.099	254	NaN	NaN	1016	199.134	166.702	0	0.259
950	0.067	254	0	254	254	254	213.015	44.757	213.015	44.757	0.815	0.293	0.293	0	0.259	17.099	254	NaN	NaN	1016	212.885	44.757	0	0.259
951	0.067	254	0	254	254	254	200.302	9.989	200.302	9.989	0.815	0.293	0.293	0	0.259	17.099	254	NaN	NaN	1016	200.172	9.989	0	0.259
952	0.067	254	0	254	254	254	212.107	23.611	212.107	23.611	0.815	0.293	0.293	0	0.259	17.099	254	NaN	NaN	1016	211.977	23.611	0	0.259
953	0.067	254	0	254	254	254	206.399	180.842	206.399	180.842	0.815	0.293	0.293	0	0.259	17.099	254	NaN	NaN	1016	206.269	180.842	0	0.259
954	0.067	254	0	254	254	254	199.653	61.492	199.653	61.492	0.815	0.293	0.293	0	0.259	17.099	254	NaN	NaN	1016	199.523	61.492	0	0.259
955	0.067	254	0	254	254	254	201.210	174.615	201.210	174.615	0.815	0.293	0.293	0	0.259	17.099	254	NaN	NaN	1016	201.080	174.615	0	0.259
956	0.067	254	0	254	254	254	199.653	61.492	199.653	61.492	0.815	0.293	0.293	0	0.259	17.099	254	NaN	NaN	1016	199.523	61.492	0	0.259
957	0.067	254	0	254	254	254	201.210	61.492	201.210	61.492	0.815	0.293	0.293	0	0.259	17.099	254	NaN	NaN	1016	201.080	61.492	0	0.259
958	0.067	254	0	254	254	254	204.712	62.270	204.712	62.270	0.815	0.293	0.293	0	0.259	17.099	254	NaN	NaN	1016	204.583	62.270	0	0.259
959	0.067	254	0	254	254	254	206.658	37.881	206.658	37.881	0.815	0.293	0.293	0	0.259	17.099	254	NaN	NaN	1016	206.529	37.881	0	0.259
960	0.067	254	0	254	254	254	214.572	53.967	214.572	53.967	0.815	0.293	0.293	0	0.259	17.099	254	NaN	NaN	1016	214.442	53.967	0	0.259
961	0.067	254	0	254	254	254	215.610	198.745	215.610	198.745	0.815	0.293	0.293	0	0.259	17.099	254	NaN	NaN	1016	215.480	198.745	0	0.259
962	0.067	254	0	254	254	254	203.934	226.247	203.934	226.247	0.815	0.293	0.293	0	0.259	17.099	254	NaN	NaN	1016	203.804	226.247	0	0.259
963	0.067	254	0	254	254	254	213.923	238.831	213.923	238.831	0.815	0.293	0.293	0	0.259	17.099	254	NaN	NaN	1016	213.793	238.831	0	0.259
964	0.067	254	0	254	254	254	200.821	252.193	200.821	252.193	0.815	0.293	0.293	0	0.259	17.099	254	NaN	NaN	1016	200.691	252.193	0	0.259
965	0.067	254	0	254	254	254	208.993	252.064	208.993	252.064	0.815	0.293	0.293	0	0.259	17.099	254	NaN	NaN	1016	208.864	252.064	0	0.259
966	0.067	254	0	254	254	254	209.383	265.426	209.383	265.426	0.815	0.293	0.293	0	0.259	17.099	254	NaN	NaN	1016	209.253	265.426	0	0.259
967	0.067	254	0	254	254	254	221.447	119.091	221.447	119.091	0.815	0.293	0.293	0	0.259	17.099	254	NaN	NaN	1016	221.318	119.091	0	0.259
968	0.067	254	0	254	254	254	223.134	61.492	223.134	61.492	0.815	0.293	0.293	0	0.259	17.099	254	NaN	NaN	1016	223.004	61.492	0	0.259
969	0.067	254	0	254	254	254	222.745	69.794	222.745	69.794	0.815	0.293	0.293	0	0.259	17.099	254	NaN	NaN	1016	222.615	69.794	0	0.259
970	0.067	254	0	254	254	254	226.377	83.027	226.377	83.027	0.815	0.293	0.293	0	0.259	17.099	254	NaN	NaN	1016	226.247	83.027	0	0.259
971	0.067	254	0	254	254	254	219.372	39.308	219.372	39.308	0.815	0.293	0.293	0	0.259	17.099	254	NaN	NaN	1016	219.242	39.308	0	0.259
972	0.067	254	0	254	254	254	219.372	40.086	219.372	40.086	0.815	0.293	0.293	0	0.259	17.099	254	NaN	NaN	1016	219.242	40.086	0	0.259
973	0.067	254	0	254	254	254	220.020	163.978	220.020	163.978	0.815	0.293	0.293	0	0.259	17.099	254	NaN	NaN	1016	219.891	163.978	0	0.259
974	0.067	254	0	254	254	254	220.020	163.978	220.020	163.978	0.815	0.293	0.293	0	0.259	17.099	254	NaN	NaN	1016	219.891	163.978	0	0.259
975	0.067	254	0	254	254	254	226.507	28.800	226.507	28.800	0.815	0.293	0.293	0	0.259	17.099	254	NaN	NaN	1016	226.377	28.800	0	0.259
976	0.067	254	0	254	254	254	218.853	16.865	218.853	16.865	0.815	0.293	0.293	0	0.259	17.099	254	NaN	NaN	1016	218.723	16.865	0	0.259
977	0.067	254	0	254	254	254	232.215	132.972	232.215	132.972	0.815	0.293	0.293	0	0.259	17.099	254	NaN	NaN	1016	232.085	132.972	0	0.259
978	0.067	254	0	254	254	254	222.226	183.177	222.226	183.177	0.815	0.293	0.293	0	0.259	17.099	254	NaN	NaN	1016	222.096	183.177	0	0.259
979	0.067	254	0	254	254	254	227.026	13.362	227.026	13.362	0.815	0.293	0.293	0	0.259	17.099	254	NaN	NaN	1016	226.896	13.362	0	0.259
980	0.017	0	0	0	0	0	0.065	0.065	0.065	0.065	0.408	0.146	0.146	0	0.130	0	0	NaN	NaN	0	0.000	0.065	0	0.130
981	0.067	254	0	254	254	254	224.431	174.356	224.431	174.356	0.815	0.293	0.293	0	0.259	17.099	254	NaN	NaN	1016	224.302	174.356	0	0.259
982	0.067	254	0	254	254	254	216.129	210.421	216.129	210.421	0.815	0.293	0.293	0	0.259	17.099	254	NaN	NaN	1016	215.999	210.421	0	0.259
983	0.067	254	0	254	254	254	229.750	4.022	229.750	4.022	0.815	0.293	0.293	0	0.259	17.099	254	NaN	NaN	1016	229.620	4.022	0	0.259
984	0.067	254	0	254	254	254	228.453	210.810	228.453	210.810	0.815	0.293	0.293	0	0.259	17.099	254	NaN	NaN	1016	228.323	210.810	0	0.259
985	0.067	254	0	254	254	254	218.075	230.529	218.075	230.529	0.815	0.293	0.293	0	0.259	17.099	254	NaN	NaN	1016	217.945	230.529	0	0.259
986	0.067	254	0	254	254	254	224.691	238.053	224.691	238.053	0.815	0.293	0.293	0	0.259	17.099	254	NaN	NaN	1016	224.561	238.053	0	0.259
987	0.067	254	0	254	254	254	218.334	247.264	218.334	247.264	0.815	0.293	0.293	0	0.259	17.099	254	NaN	NaN	1016	218.204	247.264	0	0.259
988	0.067	254	0	254	254	254	234.680	111.178	234.680	111.178	0.815	0.293	0.293	0	0.259	17.099	254	NaN	NaN	1016	234.550	111.178	0	0.259
989	0.067	254	0	254	254	254	240.388	93.924	240.388	93.924	0.815	0.293	0.293	0	0.259	17.099	254	NaN	NaN	1016	240.258	93.924	0	0.259
990	0.067	254	0	254	254	254	235.328	57.470	235.328	57.470	0.815	0.293	0.293	0	0.259	17.099	254	NaN	NaN	1016	235.199	57.470	0	0.259
991	0.067	254	0	254	254	254	247.912	100.281	247.912	100.281	0.815	0.293	0.293	0	0.259	17.099	254	NaN	NaN	1016	247.782	100.281	0	0.259
992	0.067	254	0	254	254	254	243.372	50.075	243.372	50.075	0.815	0.293	0.293	0	0.259	17.099	254	NaN	NaN	1016	243.242	50.075	0	0.259
993	0.067	254	0	254	254	254	245.966	72.129	245.966	72.129	0.815	0.293	0.293	0	0.259	17.099	254	NaN	NaN	1016	245.837	72.129	0	0.259
994	0.067	254	0	254	254	254	248.820	80.821	248.820	80.821	0.815	0.293	0.293	0	0.259	17.099	254	NaN	NaN	1016	248.691	80.821	0	0.259
995	0.067	254	0	254	254	254	236.626	153.340	236.626	153.340	0.815	0.293	0.293	0	0.259	17.099	254	NaN	NaN	1016	236.496	153.340	0	0.259
996	0.067	254	0	254	254	254	243.372	50.075	243.372	50.075	0.815	0.293	0.293	0	0.259	17.099	254	NaN	NaN	1016	243.242	50.075	0	0.259
997	0.067	254	0	254	254	254	247.004	53.319	247.004	53.319	0.815	0.293	0.293	0	0.259	17.099	254	NaN	NaN	1016	246.874	53.319	0	0.259
998	0.067	254	0	254	254	254	244.020	43.848	244.020	43.848	0.815	0.293	0.293	0	0.259	17.099	254	NaN	NaN	1016	243.891	43.848	0	0.259
999	0.067	254	0	254	254	254	248.172	53.838	248.172	53.838	0.815	0.293	0.293	0	0.259	17.099	254	NaN	NaN	1016	248.042	53.838	0	0.259
1000	0.067	254	0	254	254	254	246.096	27.243	246.096	27.243	0.815	0.293	0.293	0	0.259	17.099	254	NaN	NaN	1016	245.966	27.243	0	0.259
1001	0.067	254	0	254	254	254	246.096	27.243	246.096	27.243	0.815	0.293	0.293	0	0.259	17.099	254	NaN	NaN	1016	245.966	27.243	0	0.259
1002	0.067	254	0	254	254	254	246.226	166.053	246.226	166.053	0.815	0.293	0.293	0	0.259	17.099	254	NaN	NaN	1016	246.096	166.053	0	0.259
1003	0.067	254	0	254	254	254	239.610	3.373	239.610	3.373	0.815	0.293	0.293	0	0.259	17.099	254	NaN	NaN	1016	239.480	3.373	0	0.259
1004	0.067	254	0	254	254	254	240.388	184.734	240.388	184.734	0.815	0.293	0.293	0	0.259	17.099	254	NaN	NaN	1016	240.258	184.734	0	0.259
1005	0.067	254	0	254	254	254	238.572	12.195	238.572	12.195	0.815	0.293	0.293	0	0.259	17.099	254	NaN	NaN	1016	238.442	12.195	0	0.259
1006	0.067	254	0	254	254	254	240.388	184.734	240.388	184.734	0.815	0.293	0.293	0	0.259	17.099	254	NaN	NaN	1016	240.258	184.734	0	0.259
1007	0.067	254	0	254	254	254	240.907	10.768	240.907	10.768	0.815	0.293	0.293	0	0.259	17.099	254	NaN	NaN	1016	240.777	10.768	0	0.259
1008	0.067	254	0	254	254	254	240.907	10.768	240.907	10.768	0.815	0.293	0.293	0	0.259	17.099	254	NaN	NaN	1016	240.777	10.768	0	0.259
1009	0.067	254	0	254	254	254	246.355	158.788	246.355	158.788	0.815	0.293	0.293	0	0.259	17.099	254	NaN	NaN	1016	246.226	158.788	0	0.259
1010	0.067	254	0	254	254	254	248.042	173.318	248.042	173.318	0.815	0.293	0.293	0	0.259	17.099	254	NaN	NaN	1016	247.912	173.318	0	0.259
1011	0.067	254	0	254	254	254	248.042	173.318	248.042	173.318	0.815	0.293	0.293	0	0.259	17.099	254	NaN	NaN	1016	247.912	173.318	0	0.259
1012	0.067	254	0	254	254	254	247.264	209.902	247.264	209.902	0.815	0.293	0.293	0	0.259	17.099	254	NaN	NaN	1016	247.134	209.902	0	0.259
1013	0.067	254	0	254	254	254	242.074	221.707	242.074	221.707	0.815	0.293	0.293	0	0.259	17.099	254	NaN	NaN	1016	241.945	221.707	0	0.259
1014	0.067	254	0	254	254	254	254.399	111.697	254.399	111.697	0.815	0.293	0.293	0	0.259	17.099	254	NaN	NaN	1016	254.269	111.697	0	0.259
1015	0.067	254	0	254	254	254	251.934	131.416	251.934	131.416	0.815	0.293	0.293	0	0.259	17.099	254	NaN	NaN	1016	251.804	131.416	0	0.259
1016	0.067	254	0	254	254	254	258.291	90.940	258.291	90.940	0.815	0.293	0.293	0	0.259	17.099	254	NaN	NaN	1016	258.161	90.940	0	0.259
1017	0.067	254	0	254	254	254	251.415	33.859	251.415	33.859	0.815	0.293	0.293	0	0.259	17.099	254	NaN	NaN	1016	251.285	33.859	0	0.259
1018	0.067	254	0	254	254	254	265.426	96.259	265.426	96.259	0.815	0.293	0.293	0	0.259	17.099	254	NaN	NaN	1016	265.296	96.259	0	0.259
1019	0.067	254	0	254	254	254	265.426	132.453	265.426	132.453	0.815	0.293	0.293	0	0.259	17.099	254	NaN	NaN	1016	265.296	132.453	0	0.259
1020	0.067	254	0	254	254	254	265.426	67.848	265.426	67.848	0.815	0.293	0.293	0	0.259	17.099	254	NaN	NaN	1016	265.296	67.848	0	0.259
1021	0.067	254	0	254	254	254	265.426	51.373	265.426	51.373	0.815	0.293	0.293	0	0.259	17.099	254	NaN	NaN	1016	265.296	51.373	0	0.259
1022	0.067	254	0	254	254	254	265.426	141.924	265.426	141.924	0.815	0.293	0.293	0	0.259	17.099	254	NaN	NaN	1016	265.296	141.924	0	0.259
1023	0.067	254	0	254	254	254	265.426	153.859	265.426	153.859	0.815	0.293	0.293	0	0.259	17.099	254	NaN	NaN	1016	265.296	153.859	0	0.259
1024	0.067	254	0	254	254	254	255.307	163.329	255.307	163.329	0.815	0.293	0.293	0	0.259	17.099	254	NaN	NaN	1016	255.177	163.329	0	0.259
1025	0.067	254	0	254	254	254	261.793	22.443	261.793	22.443	0.815	0.293	0.293	0	0.259	17.099	254	NaN	NaN	1016	261.663	22.443	0	0.259
1026	0.067	254	0	254	254	254	255.436	164.367	255.436	164.367	0.815	0.293	0.293	0	0.259	17.099	254	NaN	NaN	1016	255.307	164.367	0	0.259
1027	0.067	254	0	254	254	254	262.442	177.210	262.442	177.210	0.815	0.293	0.293	0	0.259	17.099	254	NaN	NaN	1016	262.312	177.210	0	0.259
1028	0.067	254	0	254	254	254	265.426	4.022	265.426	4.022	0.815	0.293	0.293	0	0.259	17.099	254	NaN	NaN	1016	265.296	4.022	0	0.259
1029	0.067	254	0	254	254	254	265.426	20.627	265.426	20.627	0.815	0.293	0.293	0	0.259	17.099	254	NaN	NaN	1016	265.296	20.627	0	0.259
1030	0.067	254	0	254	254	254	255.955	23.611	255.955	23.611	0.815	0.293	0.293	0	0.259	17.099	254	NaN	NaN	1016	255.826	23.611	0	0.259
1031	0.067	254	0	254	254	254	261.274	32.821	261.274	32.821	0.815	0.293	0.293	0	0.259	17.099	254	NaN	NaN	1016	261.145	32.821	0	0.259
1032	0.067	254	0	254	254	254	255.826	172.669	255.826	172.669	0.815	0.293	0.293	0	0.259	17.099	254	NaN	NaN	1016	255.696	172.669	0	0.259
1033	0.067	254	0	254	254	254	250.118	184.086	250.118	184.086	0.815	0.293	0.293	0	0.259	17.099	254	NaN	NaN	1016	249.988	184.086	0	0.259
1034	0.067	254	0	254	254	254	259.199	195.502	259.199	195.502	0.815	0.293	0.293	0	0.259	17.099	254	NaN	NaN	1016	259.069	195.502	0	0.259
