# Supplementary material for: A Yap-dependent mechanoregulatory program sustains cell migration for embryo axis assembly
Source: Nat Commun. 2023 May 16;14:2804. doi: 10.1038/s41467-023-38482-w (PMC10188487; doi:10.1038/s41467-023-38482-w)
Supplement: Supplementary file 13 — Source Data [file 41467_2023_38482_MOESM13_ESM.zip › Source Data/Fig5/Fig5C/c4_greenmapdmiddel.csv]

Label	ID	TRACK_ID	QUALITY	POSITION_X	POSITION_Y	POSITION_Z	POSITION_T	FRAME	RADIUS	VISIBILITY	CELL_DIVISION_TIME	MANUAL_COLOR	MEAN_INTENSITY	MEDIAN_INTENSITY	MIN_INTENSITY	MAX_INTENSITY	TOTAL_INTENSITY	STANDARD_DEVIATION	ESTIMATED_DIAMETER	CONTRAST	SNR
ID8490	8490	None	45.552	3.254	93.246	11.766	0	0	4	1	None	-10921639	106.579	117	0	207	4642700	48.877	7.729	0.621	1.671
ID8491	8491	None	47.028	8.118	85.204	11.846	0	0	4	1	None	-10921639	121.234	131	10	191	5281088	38.425	7.996	0.492	2.081
ID8492	8492	None	45.450	3.254	93.246	11.766	0	0	4	1	None	-10921639	106.579	117	0	207	4642700	48.877	7.729	0.621	1.671
ID8493	8493	None	43.606	7.284	127.047	10.123	0	0	4	1	None	-10921639	93.785	84	1	223	4085356	64.398	5.885	0.496	0.966
ID8494	8494	None	44.208	5.598	110.844	10.920	0	0	4	1	None	-10921639	92.541	82	1	231	4031185	68.404	5.849	0.500	0.902
ID8495	8495	None	32.529	10.911	106.057	11.091	0	0	4	1	None	-10921639	92.846	99	3	175	4044470	39.639	6.247	0.363	1.248
ID8496	8496	None	26.170	0.000	142.832	12.000	0	0	4	1	None	-10921639	37.507	16	0	177	1633856	45.934	5.048	0.242	0.318
ID8497	8497	None	29.259	11.726	49.730	12.287	0	0	4	1	None	-10921639	81.648	90	5	133	3556664	27.183	9.652	0.403	1.725
ID8498	8498	None	48.967	0.000	68.886	12.400	0	0	4	1	None	-10921639	68.562	59	0	193	2986610	65.408	7.066	0.558	0.751
ID8499	8499	None	40.235	0.000	151.783	13.200	0	0	4	1	None	-10921639	70.303	64	0	205	3062476	66.288	6.380	0.435	0.643
ID8500	8500	None	30.777	10.870	157.007	13.325	0	0	4	1	None	-10921639	90.869	96	2	176	3958337	42.424	6.359	0.458	1.346
ID8501	8501	None	34.639	11.681	96.160	13.529	0	0	4	1	None	-10921639	125.009	136	2	208	5445507	47.034	6.933	0.474	1.710
ID8502	8502	None	40.232	5.021	79.366	12.910	0	0	4	1	None	-10921639	110.963	120	5	209	4833655	47.626	8.763	0.378	1.278
ID8503	8503	None	34.482	3.298	165.189	12.947	0	0	4	1	None	-10921639	89.415	93	0	194	3895024	43.875	7.037	0.551	1.448
ID8504	8504	None	28.201	15.539	88.235	13.133	0	0	4	1	None	-10921639	114.133	129	1	189	4971735	48.257	7.703	0.452	1.472
ID8505	8505	None	31.405	6.306	146.980	13.454	0	0	4	1	None	-10921639	87.039	92	3	189	3791495	43.103	5.885	0.278	0.879
ID8506	8506	None	31.754	0.000	131.156	14.000	0	0	4	1	None	-10921639	61.126	48	0	188	2662727	60.434	6.156	0.396	0.574
ID8507	8507	None	35.590	7.025	72.561	14.351	0	0	4	1	None	-10921639	127.649	135	13	219	5560533	45.378	7.588	0.409	1.633
ID8508	8508	None	31.473	14.855	75.755	14.301	0	0	4	1	None	-10921639	87.526	98	2	165	3812731	40.225	6.078	0.321	1.058
ID8509	8509	None	41.893	8.240	120.485	14.294	0	0	4	1	None	-10921639	94.154	94	1	225	4101459	58.995	5.537	0.317	0.768
ID8510	8510	None	28.565	8.574	140.930	14.351	0	0	4	1	None	-10921639	81.078	88	2	179	3531827	42.879	15.200	0.229	0.704
ID8511	8511	None	39.764	14.527	25.239	14.860	0	0	4	1	None	-10921639	114.660	124	4	193	4994683	44.540	6.974	0.502	1.720
ID8512	8512	None	48.751	0.000	116.237	14.800	0	0	4	1	None	-10921639	97.976	111	0	240	4267950	85.763	7.466	0.630	0.883
ID8513	8513	None	45.286	13.462	117.491	14.843	0	0	4	1	None	-10921639	125.874	135	3	229	5483189	58.628	6.191	0.389	1.203
ID8514	8514	None	36.865	15.934	144.684	15.087	0	0	4	1	None	-10921639	118.369	128	3	209	5156282	52.180	7.730	0.471	1.453
ID8515	8515	None	37.238	4.386	156.240	15.292	0	0	4	1	None	-10921639	90.148	91	3	202	3926916	48.867	15.200	0.308	0.870
ID8516	8516	None	38.609	0.000	104.302	15.600	0	0	4	1	None	-10921639	64.500	68	0	180	2809675	58.266	8.069	0.572	0.805
ID8517	8517	None	32.698	10.182	133.277	16.053	0	0	4	1	None	-10921639	105.102	111	3	198	4578356	54.353	5.813	0.360	1.024
ID8518	8518	None	37.017	5.290	177.130	16.101	0	0	4	1	None	-10921639	120.938	129	17	191	5268168	36.020	7.532	0.496	2.226
ID8519	8519	None	36.213	11.087	17.877	16.535	0	0	4	1	None	-10921639	104.651	115	1	188	4558719	46.710	7.293	0.492	1.477
ID8520	8520	None	33.518	11.293	167.121	16.281	0	0	4	1	None	-10921639	127.805	131	35	184	5567319	25.167	7.862	0.413	2.971
ID8521	8521	None	23.414	13.512	179.280	16.384	0	0	4	1	None	-10921639	96.590	104	3	176	4207564	43.236	6.380	0.264	0.932
ID8522	8522	None	35.881	0.000	189.664	16.400	0	0	4	1	None	-10921639	57.600	41	0	193	2509094	59.628	6.083	0.579	0.709
ID8523	8523	None	29.368	5.757	31.162	16.692	0	0	4	1	None	-10921639	81.945	88	2	151	3569592	34.093	7.230	0.419	1.419
ID8524	8524	None	20.554	0.000	56.562	16.800	0	0	4	1	None	-10921639	34.386	18	0	128	1497897	37.713	5.842	0.440	0.557
ID8525	8525	None	29.720	14.814	130.002	16.748	0	0	4	1	None	-10921639	88.616	93	3	186	3860188	45.048	6.917	0.228	0.731
ID8526	8526	None	22.208	12.175	197.239	16.823	0	0	4	1	None	-10921639	67.804	73	1	138	2953607	34.952	6.547	0.408	1.124
ID8527	8527	None	32.439	6.092	37.523	17.387	0	0	4	1	None	-10921639	93.463	99	2	163	4071342	35.273	7.129	0.585	1.955
ID8528	8528	None	28.030	0.000	185.513	17.200	0	0	4	1	None	-10921639	44.244	17	0	186	1927306	52.955	15.200	0.312	0.398
ID8529	8529	None	27.212	16.131	37.207	17.735	0	0	4	1	None	-10921639	73.721	78	3	154	3211339	30.432	6.721	0.337	1.221
ID8530	8530	None	21.550	0.000	100.151	17.600	0	0	4	1	None	-10921639	46.271	32	0	172	2015614	48.178	15.200	0.292	0.434
ID8531	8531	None	27.893	0.000	184.604	17.600	0	0	4	1	None	-10921639	39.250	17	0	184	1709779	47.637	15.200	0.195	0.269
ID8532	8532	None	31.610	3.621	23.257	18.018	0	0	4	1	None	-10921639	83.806	86	8	152	3650663	31.796	6.788	0.483	1.717
ID8533	8533	None	21.740	0.000	99.632	18.000	0	0	4	1	None	-10921639	42.808	30	0	172	1864757	45.221	15.200	0.261	0.392
ID8534	8534	None	45.549	0.000	124.410	18.000	0	0	4	1	None	-10921639	55.147	24	0	221	2402262	65.837	5.615	0.402	0.481
ID8535	8535	None	28.172	4.849	214.382	18.638	0	0	4	1	None	-10921639	76.968	84	2	135	3352790	29.100	8.236	0.402	1.518
ID8536	8536	None	30.249	14.592	44.710	19.275	0	0	4	1	None	-10921639	113.210	122	4	195	4931527	42.406	7.380	0.509	1.801
ID8537	8537	None	30.956	3.609	63.106	19.220	0	0	4	1	None	-10921639	77.856	83	0	182	3391490	44.288	6.068	0.483	1.145
ID8538	8538	None	29.205	0.000	86.400	19.200	0	0	4	1	None	-10921639	46.848	32	0	146	2040765	48.072	6.400	0.469	0.622
ID8539	8539	None	27.920	0.000	5.838	19.600	0	0	4	1	None	-10921639	51.220	40	0	157	2231180	50.634	7.450	0.490	0.665
ID8540	8540	None	43.559	4.964	201.668	19.443	0	0	4	1	None	-10921639	113.067	124	5	198	4925322	45.996	6.906	0.541	1.725
ID8541	8541	None	24.493	8.432	0.000	20.000	0	0	4	1	None	-10921639	58.664	74	0	143	2555461	49.193	7.947	0.477	0.770
ID8542	8542	None	19.610	5.616	139.281	20.024	0	0	4	1	None	-10921639	93.945	97	10	236	4092318	37.945	6.369	0.388	1.384
ID8543	8543	None	24.480	8.951	0.000	20.400	0	0	4	1	None	-10921639	60.651	78	0	143	2641999	50.035	8.403	0.498	0.806
ID8544	8544	None	17.478	12.062	147.480	20.502	0	0	4	1	None	-10921639	90.047	92	5	175	3922532	41.549	6.125	0.281	0.950
ID8545	8545	None	23.668	0.000	175.653	20.400	0	0	4	1	None	-10921639	55.249	35	0	186	2406691	57.440	5.530	0.305	0.450
ID8546	8546	None	21.154	16.447	184.384	20.480	0	0	4	1	None	-10921639	78.339	77	0	192	3412533	48.981	5.219	0.193	0.517
ID8547	8547	None	20.868	2.301	149.282	20.868	0	0	4	1	None	-10921639	99.705	108	0	196	4343246	44.365	6.831	0.485	1.468
ID8548	8548	None	30.922	6.439	183.812	20.628	0	0	4	1	None	-10921639	94.890	103	1	177	4133520	41.304	6.396	0.466	1.460
ID8549	8549	None	36.015	15.263	191.269	20.890	0	0	4	1	None	-10921639	78.502	64	2	212	3419608	56.970	5.498	0.374	0.750
ID8550	8550	None	31.082	14.719	217.206	20.720	0	0	4	1	None	-10921639	73.236	73	6	151	3190240	35.193	6.364	0.584	1.534
ID8551	8551	None	25.123	3.861	74.704	21.366	0	0	4	1	None	-10921639	101.934	111	6	190	4440335	39.844	8.465	0.377	1.401
ID8552	8552	None	32.015	4.886	169.483	21.210	0	0	4	1	None	-10921639	119.442	129	2	192	5203022	41.082	7.406	0.391	1.634
ID8553	8553	None	20.978	3.309	14.911	21.690	0	0	4	1	None	-10921639	63.683	66	0	142	2774076	33.605	5.925	0.335	0.951
ID8554	8554	None	18.345	0.000	29.708	21.600	0	0	4	1	None	-10921639	43.789	32	0	141	1907493	44.358	5.783	0.412	0.576
ID8555	8555	None	25.051	3.861	74.704	21.366	0	0	4	1	None	-10921639	101.934	111	6	190	4440335	39.844	8.465	0.377	1.401
ID8556	8556	None	32.258	0.000	47.092	20.800	0	0	4	1	None	-10921639	46.570	40	0	137	2028652	44.466	7.878	0.605	0.789
ID8557	8557	None	24.869	8.140	52.858	20.753	0	0	4	1	None	-10921639	76.849	81	3	160	3347635	39.244	5.927	0.312	0.932
ID8559	8559	None	10.035	0.000	157.751	23.200	0	0	4	1	None	-10921639	16.239	3	0	147	707404	28.535	3.436	-0.215	-0.311
ID8560	8560	None	22.498	8.756	26.745	23.852	0	0	4	1	None	-10921639	65.102	68	2	144	2835921	32.896	6.237	0.415	1.161
ID8561	8561	None	26.467	10.284	80.312	23.975	0	0	4	1	None	-10921639	66.490	66	1	154	2896373	36.641	6.257	0.475	1.169
ID8562	8562	None	36.487	11.884	90.853	22.673	0	0	4	1	None	-10921639	86.275	94	5	165	3758220	39.423	7.931	0.559	1.570
ID8563	8563	None	32.351	7.579	115.743	22.945	0	0	4	1	None	-10921639	70.489	77	4	143	3070560	35.827	7.618	0.635	1.528
ID8564	8564	None	30.855	6.058	162.435	22.804	0	0	4	1	None	-10921639	107.874	116	3	183	4699096	41.525	6.774	0.457	1.629
ID8565	8565	None	21.669	14.855	202.749	24.173	0	0	4	1	None	-10921639	75.660	86	1	151	3295828	41.110	6.657	0.480	1.194
ID8566	8566	None	25.084	0.000	219.631	24.000	0	0	4	1	None	-10921639	47.579	35	0	144	2072610	47.962	6.122	0.459	0.624
ID8567	8567	None	22.994	0.000	190.572	24.400	0	0	4	1	None	-10921639	60.208	65	0	184	2622702	53.182	6.892	0.476	0.730
ID8568	8568	None	22.654	12.576	156.064	21.721	0	0	4	1	None	-10921639	80.498	81	4	172	3506574	38.419	6.175	0.384	1.164
ID8569	8569	None	15.673	0.000	209.253	21.600	0	0	4	1	None	-10921639	50.950	47	0	152	2219449	48.351	15.200	0.225	0.386
ID8570	8570	None	19.419	10.683	209.356	22.252	0	0	4	1	None	-10921639	53.371	48	0	171	2324902	38.551	5.313	0.184	0.431
ID8571	8571	None	22.490	7.851	44.252	25.168	0	0	4	1	None	-10921639	58.875	62	2	122	2564675	30.441	6.285	0.310	0.916
ID8572	8572	None	10.172	0.000	226.896	25.200	0	0	4	1	None	-10921639	11.812	1	0	110	514549	22.234	4.029	0.302	0.247
ID8573	8573	None	14.766	0.000	57.470	25.600	0	0	4	1	None	-10921639	30.545	17	0	125	1330578	34.110	5.303	0.311	0.425
ID8574	8574	None	26.689	14.271	101.058	25.811	0	0	4	1	None	-10921639	72.125	79	1	156	3141850	38.869	7.105	0.542	1.305
ID8575	8575	None	26.631	11.105	238.234	25.494	0	0	4	1	None	-10921639	71.454	74	4	142	3112617	27.618	6.261	0.313	1.234
ID8576	8576	None	32.159	5.100	94.404	25.932	0	0	4	1	None	-10921639	63.838	59	2	158	2780850	39.012	6.032	0.713	1.362
ID8577	8577	None	36.037	12.481	246.071	24.569	0	0	4	1	None	-10921639	85.958	94	2	148	3744436	31.896	8.778	0.620	2.063
ID8578	8578	None	28.582	0.000	142.702	24.800	0	0	4	1	None	-10921639	54.268	39	0	185	2363960	56.346	5.901	0.387	0.537
ID8579	8579	None	35.958	12.481	246.071	24.569	0	0	4	1	None	-10921639	85.958	94	2	148	3744436	31.896	8.778	0.620	2.063
ID8580	8580	None	40.170	10.091	59.665	18.432	0	0	4	1	None	-10921639	95.111	99	4	178	4143135	36.042	7.304	0.548	1.868
ID8581	8581	None	27.276	11.935	126.502	18.534	0	0	4	1	None	-10921639	92.275	98	5	180	4019611	39.959	6.959	0.298	1.060
ID8582	8582	None	29.854	12.794	8.541	18.690	0	0	4	1	None	-10921639	78.913	86	2	142	3437511	35.169	6.341	0.382	1.240
ID8583	8583	None	25.723	15.972	53.286	26.955	0	0	4	1	None	-10921639	93.101	98	14	159	4055557	31.630	8.269	0.463	1.862
ID8584	8584	None	22.167	0.000	69.405	26.800	0	0	4	1	None	-10921639	53.424	44	0	153	2327222	51.174	7.448	0.332	0.521
ID8585	8585	None	28.041	13.528	169.061	26.771	0	0	4	1	None	-10921639	80.739	89	3	164	3517091	43.113	7.683	0.393	1.056
ID8586	8586	None	26.713	14.271	101.058	25.811	0	0	4	1	None	-10921639	72.125	79	1	156	3141850	38.869	7.105	0.542	1.305
ID8587	8587	None	25.337	14.553	178.444	26.181	0	0	4	1	None	-10921639	75.058	71	2	183	3269604	44.361	5.832	0.459	1.064
ID8588	8588	None	23.880	14.849	20.021	26.612	0	0	4	1	None	-10921639	74.433	77	2	134	3242356	28.863	7.750	0.471	1.653
ID8589	8589	None	24.160	3.860	243.221	26.649	0	0	4	1	None	-10921639	64.444	66	2	145	2807248	34.600	6.358	0.498	1.238
ID8590	8590	None	25.630	15.972	53.286	26.955	0	0	4	1	None	-10921639	93.101	98	14	159	4055557	31.630	8.269	0.463	1.862
ID8591	8591	None	18.852	0.000	100.670	27.200	0	0	4	1	None	-10921639	23.191	4	0	150	1010233	33.948	4.756	0.559	0.490
ID8592	8592	None	20.612	12.212	232.503	27.364	0	0	4	1	None	-10921639	63.416	66	1	131	2762451	31.399	15.200	0.210	0.701
ID8593	8593	None	35.298	4.049	132.370	27.593	0	0	4	1	None	-10921639	82.986	89	7	151	3614960	33.884	8.467	0.678	1.980
ID8594	8594	None	30.854	0.000	40.475	28.400	0	0	4	1	None	-10921639	51.077	63	0	130	2224951	43.083	8.790	0.643	0.928
ID8595	8595	None	14.029	0.000	165.794	28.800	0	0	4	1	None	-10921639	23.269	3	0	182	1013640	38.408	4.126	0.341	0.308
ID8596	8596	None	27.873	15.885	255.873	28.642	0	0	4	1	None	-10921639	92.051	100	3	147	4009824	30.708	7.593	0.568	2.171
ID8597	8597	None	27.128	8.377	55.442	29.313	0	0	4	1	None	-10921639	85.269	93	7	151	3714423	34.382	7.611	0.440	1.516
ID8598	8598	None	34.200	0.000	81.600	28.400	0	0	4	1	None	-10921639	45.083	31	0	147	1963857	46.198	7.292	0.747	0.835
ID8599	8599	None	23.825	7.193	148.010	28.553	0	0	4	1	None	-10921639	57.045	57	1	145	2484957	32.761	6.308	0.502	1.164
ID8600	8600	None	15.579	3.645	9.335	28.772	0	0	4	1	None	-10921639	68.984	71	5	123	3005003	24.720	7.894	0.428	1.672
ID8601	8601	None	14.832	14.553	41.094	30.131	0	0	4	1	None	-10921639	38.533	40	0	89	1678531	21.851	6.203	0.607	1.332
ID8602	8602	None	15.846	14.376	114.265	30.030	0	0	4	1	None	-10921639	34.479	21	0	168	1501956	35.427	6.180	0.780	0.853
ID8603	8603	None	29.035	8.980	187.280	30.030	0	0	4	1	None	-10921639	65.752	51	0	200	2864217	54.736	5.618	0.615	0.915
ID8604	8604	None	19.687	4.527	210.598	29.168	0	0	4	1	None	-10921639	75.406	83	1	157	3284757	38.063	6.978	0.467	1.261
ID8605	8605	None	23.288	5.708	0.000	29.600	0	0	4	1	None	-10921639	31.102	21	0	113	1354836	32.260	6.651	0.502	0.645
ID8606	8606	None	11.578	0.000	193.426	29.600	0	0	4	1	None	-10921639	34.683	11	0	138	1510814	40.794	5.801	0.523	0.584
ID8607	8607	None	20.106	7.216	227.175	31.643	0	0	4	1	None	-10921639	54.436	56	1	125	2371282	30.017	5.965	0.360	0.960
ID8608	8608	None	35.273	11.483	64.123	31.914	0	0	4	1	None	-10921639	66.336	70	2	158	2889669	39.835	6.787	0.364	0.888
ID8609	8609	None	12.651	0.000	161.123	32.000	0	0	4	1	None	-10921639	18.335	2	0	132	798682	29.639	4.533	0.485	0.404
ID8610	8610	None	35.022	12.012	220.582	30.365	0	0	4	1	None	-10921639	92.347	100	1	174	4022715	45.651	6.838	0.588	1.498
ID8611	8611	None	17.427	0.000	146.464	31.200	0	0	4	1	None	-10921639	28.642	14	0	135	1247676	33.236	5.062	0.362	0.458
ID8612	8612	None	31.248	9.993	203.855	31.524	0	0	4	1	None	-10921639	79.390	85	3	147	3458307	32.098	7.175	0.569	1.794
ID8613	8613	None	20.909	10.278	162.673	34.854	0	0	4	1	None	-10921639	55.215	58	1	119	2405199	29.192	7.867	0.432	1.141
ID8614	8614	None	24.496	9.472	244.369	34.789	0	0	4	1	None	-10921639	58.646	57	2	139	2554684	32.848	5.890	0.435	1.082
ID8615	8615	None	20.177	0.000	246.485	34.800	0	0	4	1	None	-10921639	33.283	23	0	112	1449837	33.912	6.190	0.435	0.595
ID8616	8616	None	11.572	0.000	193.685	30.000	0	0	4	1	None	-10921639	31.244	7	0	136	1361016	39.291	5.457	0.510	0.537
ID8617	8617	None	38.672	16.500	73.845	30.078	0	0	4	1	None	-10921639	78.333	91	4	143	3412245	37.732	15.200	0.304	0.968
ID8618	8618	None	19.232	5.945	177.526	30.419	0	0	4	1	None	-10921639	60.180	61	2	129	2621508	28.297	6.449	0.495	1.409
ID8619	8619	None	31.044	4.368	260.794	32.362	0	0	4	1	None	-10921639	82.889	88	6	141	3610737	27.818	8.011	0.730	2.516
ID8620	8620	None	23.342	13.448	25.052	33.338	0	0	4	1	None	-10921639	69.934	72	1	137	3046395	29.208	7.087	0.640	1.869
ID8621	8621	None	24.862	10.241	195.775	33.339	0	0	4	1	None	-10921639	52.547	50	1	121	2288993	29.851	6.184	0.620	1.347
ID8622	8622	None	28.217	0.000	61.102	33.600	0	0	4	1	None	-10921639	35.914	23	0	119	1564471	37.198	6.975	0.299	0.445
ID8623	8623	None	14.535	8.292	10.318	34.463	0	0	4	1	None	-10921639	46.490	48	0	106	2025140	28.349	6.052	0.471	1.050
ID8624	8624	None	27.959	4.833	18.339	34.556	0	0	4	1	None	-10921639	67.392	72	4	123	2935648	28.011	7.681	0.700	1.982
ID8625	8625	None	24.089	0.000	210.031	37.200	0	0	4	1	None	-10921639	30.679	18	0	117	1336406	32.439	6.658	0.617	0.721
ID8626	8626	None	20.388	5.927	222.354	37.206	0	0	4	1	None	-10921639	54.198	44	0	164	2360903	44.588	5.549	0.535	0.847
ID8627	8627	None	24.828	13.103	265.555	37.200	0	0	4	1	None	-10921639	45.733	45	0	145	1992176	42.281	8.118	0.586	0.800
ID8628	8628	None	25.948	13.381	171.735	35.908	0	0	4	1	None	-10921639	60.529	65	3	121	2636709	26.281	7.084	0.308	1.084
ID8629	8629	None	21.572	7.289	166.856	36.356	0	0	4	1	None	-10921639	48.117	52	2	109	2096003	22.703	7.025	0.353	1.107
ID8630	8630	None	11.505	0.000	172.799	37.200	0	0	4	1	None	-10921639	19.013	12	0	103	828214	20.921	15.200	0.203	0.306
ID8632	8632	None	20.836	9.369	163.689	35.321	0	0	4	1	None	-10921639	54.059	57	0	119	2354867	27.728	8.644	0.397	1.108
ID8633	8633	None	22.964	5.627	238.188	35.285	0	0	4	1	None	-10921639	66.623	72	3	117	2902174	24.961	7.741	0.539	1.870
ID8634	8634	None	30.994	13.232	254.788	42.400	0	0	4	1	None	-10921639	61.895	66	0	144	2696220	38.835	6.641	0.650	1.256
ID8635	8635	None	41.897	28.333	84.376	7.815	0	0	4	1	None	-10921639	107.662	115	11	183	4689884	36.703	9.326	0.455	1.833
ID8636	8636	None	27.231	19.259	115.608	8.043	0	0	4	1	None	-10921639	117.073	122	10	203	5099815	39.841	8.261	0.318	1.418
ID8637	8637	None	30.405	32.202	132.605	8.800	0	0	4	1	None	-10921639	89.591	97	0	195	3902665	47.594	6.254	0.397	1.069
ID8638	8638	None	35.187	20.297	101.041	9.741	0	0	4	1	None	-10921639	118.277	131	7	191	5152265	41.882	7.595	0.460	1.780
ID8639	8639	None	36.246	27.852	127.109	9.787	0	0	4	1	None	-10921639	91.962	101	1	175	4005976	44.791	15.200	0.333	1.027
ID8640	8640	None	20.954	9.369	163.689	35.321	0	0	4	1	None	-10921639	54.059	57	0	119	2354867	27.728	8.644	0.397	1.108
ID8641	8641	None	19.523	10.373	211.308	35.706	0	0	4	1	None	-10921639	46.713	32	0	158	2034880	44.622	5.516	0.552	0.745
ID8642	8642	None	21.382	7.289	166.856	36.356	0	0	4	1	None	-10921639	48.117	52	2	109	2096003	22.703	7.025	0.353	1.107
ID8643	8643	None	24.106	0.000	209.642	37.600	0	0	4	1	None	-10921639	30.277	17	0	117	1318915	32.295	6.547	0.647	0.737
ID8644	8644	None	23.423	5.164	253.163	37.729	0	0	4	1	None	-10921639	79.628	85	5	142	3468671	31.114	7.194	0.592	1.904
ID8645	8645	None	11.498	3.753	227.307	39.300	0	0	4	1	None	-10921639	46.850	43	0	124	2040833	33.725	14.422	0.513	0.942
ID8646	8646	None	32.455	27.174	51.802	11.603	0	0	4	1	None	-10921639	87.471	76	0	226	3810309	68.025	5.726	0.577	0.940
ID8647	8647	None	34.900	32.191	76.085	11.792	0	0	4	1	None	-10921639	83.224	87	4	154	3625304	35.339	15.200	0.333	1.176
ID8648	8648	None	37.698	21.157	94.605	11.482	0	0	4	1	None	-10921639	90.563	94	2	180	3945033	46.614	5.878	0.330	0.964
ID8649	8649	None	32.624	28.540	115.647	11.599	0	0	4	1	None	-10921639	95.027	101	1	188	4139475	46.971	15.200	0.326	0.996
ID8650	8650	None	31.827	31.639	67.921	12.136	0	0	4	1	None	-10921639	83.429	89	4	156	3634255	33.490	15.200	0.278	1.084
ID8651	8651	None	34.898	32.195	76.093	11.795	0	0	4	1	None	-10921639	83.355	88	3	156	3631031	35.598	15.200	0.332	1.168
ID8652	8652	None	36.534	23.580	148.550	9.471	0	0	4	1	None	-10921639	100.297	112	6	167	4369045	37.555	11.565	0.407	1.545
ID8653	8653	None	36.699	28.922	107.963	10.049	0	0	4	1	None	-10921639	92.645	99	0	222	4035708	48.462	15.200	0.273	0.820
ID8654	8654	None	36.232	27.852	127.109	9.787	0	0	4	1	None	-10921639	91.962	101	1	175	4005976	44.791	15.200	0.333	1.027
ID8655	8655	None	34.284	23.870	101.967	10.400	0	0	4	1	None	-10921639	102.563	112	3	183	4467732	45.804	15.200	0.310	1.060
ID8656	8656	None	36.966	28.456	99.251	10.801	0	0	4	1	None	-10921639	80.208	86	2	183	3493960	41.126	6.121	0.328	0.964
ID8657	8657	None	35.453	28.313	122.393	11.125	0	0	4	1	None	-10921639	83.801	91	2	172	3650439	45.087	15.200	0.283	0.821
ID8658	8658	None	29.930	24.866	90.707	12.155	0	0	4	1	None	-10921639	84.953	93	1	170	3700644	46.648	15.200	0.329	0.902
ID8659	8659	None	34.141	20.368	125.763	11.956	0	0	4	1	None	-10921639	103.634	112	4	188	4514421	43.813	7.662	0.318	1.143
ID8660	8660	None	32.579	17.394	164.339	12.108	0	0	4	1	None	-10921639	109.904	119	8	182	4787539	39.923	7.266	0.411	1.604
ID8661	8661	None	31.692	32.900	170.655	12.033	0	0	4	1	None	-10921639	86.449	92	2	176	3765801	42.293	6.180	0.357	1.075
ID8662	8662	None	30.908	26.174	64.136	12.279	0	0	4	1	None	-10921639	104.310	115	7	157	4543842	34.073	7.828	0.383	1.695
ID8663	8663	None	29.449	24.829	71.150	12.532	0	0	4	1	None	-10921639	79.671	88	3	151	3470543	36.446	6.599	0.327	1.078
ID8664	8664	None	32.362	32.011	41.841	13.068	0	0	4	1	None	-10921639	128.054	134	11	193	5578150	31.349	7.826	0.558	2.926
ID8665	8665	None	30.714	21.277	112.855	13.088	0	0	4	1	None	-10921639	118.963	129	5	206	5182150	49.390	6.139	0.257	0.985
ID8666	8666	None	27.526	32.002	156.287	13.299	0	0	4	1	None	-10921639	82.083	92	0	173	3575613	43.308	6.338	0.349	0.981
ID8667	8667	None	26.535	18.430	185.153	13.076	0	0	4	1	None	-10921639	79.769	84	2	162	3474828	29.744	10.875	0.300	1.238
ID8668	8668	None	30.486	21.276	110.659	13.600	0	0	4	1	None	-10921639	113.325	123	4	206	4936535	53.303	6.759	0.258	0.871
ID8669	8669	None	26.812	26.363	144.222	13.685	0	0	4	1	None	-10921639	102.191	110	3	184	4451554	40.333	6.941	0.416	1.490
ID8670	8670	None	30.589	21.277	112.855	13.088	0	0	4	1	None	-10921639	118.963	129	5	206	5182150	49.390	6.139	0.257	0.985
ID8671	8671	None	38.183	27.111	165.457	12.850	0	0	4	1	None	-10921639	125.879	136	9	191	5483418	36.859	7.219	0.509	2.305
ID8672	8672	None	30.571	21.173	170.767	12.798	0	0	4	1	None	-10921639	81.948	89	0	162	3569758	43.101	6.474	0.379	1.044
ID8673	8673	None	33.699	20.255	136.578	14.917	0	0	4	1	None	-10921639	84.401	95	0	183	3676594	47.935	6.813	0.394	0.996
ID8674	8674	None	34.694	22.349	156.909	14.931	0	0	4	1	None	-10921639	100.338	110	2	198	4370808	48.681	7.412	0.320	0.999
ID8675	8675	None	31.585	32.599	197.451	14.754	0	0	4	1	None	-10921639	88.343	93	5	165	3848311	34.411	7.215	0.602	1.929
ID8676	8676	None	33.755	24.249	40.390	14.565	0	0	4	1	None	-10921639	106.239	112	14	159	4627868	27.388	7.686	0.543	2.730
ID8677	8677	None	31.266	21.062	80.895	14.388	0	0	4	1	None	-10921639	90.351	99	2	168	3935763	42.952	6.633	0.397	1.195
ID8678	8678	None	33.119	24.035	133.321	14.438	0	0	4	1	None	-10921639	95.788	103	1	190	4172624	46.310	6.544	0.330	1.025
ID8679	8679	None	28.131	28.758	136.651	14.596	0	0	4	1	None	-10921639	91.860	100	1	192	4001519	50.802	15.200	0.294	0.821
ID8680	8680	None	34.357	22.344	156.906	14.928	0	0	4	1	None	-10921639	101.890	111	2	198	4438411	48.402	7.616	0.331	1.047
ID8681	8681	None	32.381	17.773	31.020	14.951	0	0	4	1	None	-10921639	97.578	110	4	171	4250588	44.899	6.873	0.428	1.302
ID8682	8682	None	35.476	29.472	177.423	15.591	0	0	4	1	None	-10921639	117.482	128	1	240	5117623	45.275	7.443	0.542	1.824
ID8683	8683	None	32.014	28.596	12.887	16.185	0	0	4	1	None	-10921639	76.361	70	0	204	3326359	56.593	6.131	0.583	0.993
ID8684	8684	None	33.679	24.379	194.175	15.972	0	0	4	1	None	-10921639	69.893	67	0	189	3044601	52.739	5.703	0.443	0.814
ID8685	8685	None	38.163	20.268	5.743	16.404	0	0	4	1	None	-10921639	105.809	110	7	175	4609134	33.199	7.798	0.569	2.311
ID8686	8686	None	28.036	18.992	12.947	16.277	0	0	4	1	None	-10921639	74.796	82	4	137	3258199	30.361	7.209	0.412	1.439
ID8687	8687	None	31.924	21.100	58.089	16.461	0	0	4	1	None	-10921639	108.413	117	4	186	4722595	40.743	7.967	0.410	1.547
ID8688	8688	None	28.385	27.272	214.718	17.539	0	0	4	1	None	-10921639	77.836	81	1	155	3390603	39.991	6.241	0.558	1.395
ID8689	8689	None	39.920	31.672	187.371	17.991	0	0	4	1	None	-10921639	105.936	119	1	205	4614672	57.727	6.950	0.665	1.466
ID8690	8690	None	24.844	18.647	53.299	18.458	0	0	4	1	None	-10921639	110.474	124	6	180	4812372	42.201	6.846	0.377	1.433
ID8691	8691	None	38.981	17.690	69.643	16.776	0	0	4	1	None	-10921639	113.573	119	11	181	4947357	34.325	7.835	0.484	2.157
ID8692	8692	None	30.902	32.423	150.437	17.100	0	0	4	1	None	-10921639	93.157	96	9	185	4058002	42.020	6.147	0.380	1.220
ID8693	8693	None	30.990	30.687	26.234	17.465	0	0	4	1	None	-10921639	70.804	74	1	148	3084295	37.628	6.017	0.454	1.175
ID8694	8694	None	42.377	23.652	178.943	16.360	0	0	4	1	None	-10921639	85.660	61	0	249	3731450	76.017	4.910	0.348	0.582
ID8695	8695	None	34.539	26.400	22.196	16.727	0	0	4	1	None	-10921639	76.433	63	0	220	3329499	61.069	5.826	0.559	0.897
ID8696	8696	None	19.193	24.391	49.336	16.649	0	0	4	1	None	-10921639	63.224	66	0	208	2754090	42.557	5.558	0.228	0.551
ID8697	8697	None	32.334	17.773	31.020	14.951	0	0	4	1	None	-10921639	97.578	110	4	171	4250588	44.899	6.873	0.428	1.302
ID8698	8698	None	33.589	20.255	136.578	14.917	0	0	4	1	None	-10921639	84.401	95	0	183	3676594	47.935	6.813	0.394	0.996
ID8699	8699	None	34.617	22.344	156.906	14.928	0	0	4	1	None	-10921639	101.890	111	2	198	4438411	48.402	7.616	0.331	1.047
ID8700	8700	None	21.445	17.428	163.371	18.750	0	0	4	1	None	-10921639	99.196	103	3	206	4321081	52.173	5.796	0.335	0.954
ID8701	8701	None	33.031	32.372	205.760	18.635	0	0	4	1	None	-10921639	112.874	122	10	182	4916922	33.844	7.480	0.521	2.284
ID8702	8702	None	22.697	23.457	151.241	19.223	0	0	4	1	None	-10921639	99.206	107	2	197	4321534	45.873	6.206	0.318	1.044
ID8703	8703	None	29.864	16.758	174.347	19.195	0	0	4	1	None	-10921639	94.631	96	3	200	4122226	46.367	5.839	0.329	1.011
ID8704	8704	None	40.229	19.891	101.696	19.795	0	0	4	1	None	-10921639	117.994	122	15	212	5139936	46.276	7.367	0.509	1.719
ID8705	8705	None	24.863	19.889	223.860	19.780	0	0	4	1	None	-10921639	73.637	80	2	146	3207710	37.486	6.215	0.419	1.161
ID8706	8706	None	43.532	24.189	122.676	20.995	0	0	4	1	None	-10921639	94.458	107	5	171	4114686	42.618	9.130	0.613	1.684
ID8707	8707	None	23.322	21.971	209.129	20.717	0	0	4	1	None	-10921639	64.657	69	0	134	2816520	35.752	6.180	0.423	1.076
ID8708	8708	None	43.507	24.189	122.676	20.995	0	0	4	1	None	-10921639	94.458	107	5	171	4114686	42.618	9.130	0.613	1.684
ID8709	8709	None	40.204	19.891	101.696	19.795	0	0	4	1	None	-10921639	117.994	122	15	212	5139936	46.276	7.367	0.509	1.719
ID8710	8710	None	24.207	32.192	143.918	19.853	0	0	4	1	None	-10921639	75.484	79	2	164	3288174	35.389	6.117	0.285	0.945
ID8711	8711	None	31.345	21.366	188.284	19.947	0	0	4	1	None	-10921639	90.000	68	0	253	3920496	78.572	5.174	0.387	0.639
ID8712	8712	None	29.265	21.696	86.002	21.784	0	0	4	1	None	-10921639	76.952	78	1	167	3352092	40.670	6.151	0.489	1.243
ID8713	8713	None	29.901	29.427	69.169	21.903	0	0	4	1	None	-10921639	68.199	72	1	148	2970807	35.597	6.570	0.617	1.461
ID8714	8714	None	31.775	25.966	226.858	21.997	0	0	4	1	None	-10921639	87.100	94	4	150	3794165	33.745	7.139	0.472	1.655
ID8715	8715	None	40.819	17.691	229.937	21.855	0	0	4	1	None	-10921639	86.031	57	0	254	3747592	79.242	4.729	0.346	0.558
ID8716	8716	None	30.710	33.035	55.177	22.232	0	0	4	1	None	-10921639	67.013	64	1	157	2919135	39.846	6.121	0.674	1.354
ID8717	8717	None	20.823	31.605	197.883	22.510	0	0	4	1	None	-10921639	80.489	81	0	186	3506160	45.833	5.725	0.353	0.917
ID8718	8718	None	24.755	22.576	201.762	22.292	0	0	4	1	None	-10921639	69.689	72	0	153	3035719	40.261	6.079	0.453	1.080
ID8719	8719	None	18.600	22.590	78.046	22.686	0	0	4	1	None	-10921639	82.192	84	1	189	3580365	43.779	5.956	0.418	1.107
ID8720	8720	None	24.251	25.513	42.068	23.285	0	0	4	1	None	-10921639	68.327	70	2	148	2976413	33.323	6.450	0.562	1.475
ID8721	8721	None	24.733	26.303	165.354	23.006	0	0	4	1	None	-10921639	68.169	71	3	152	2969521	35.068	6.461	0.458	1.221
ID8722	8722	None	27.506	23.398	17.431	23.618	0	0	4	1	None	-10921639	60.323	60	1	136	2627720	32.362	6.459	0.616	1.422
ID8723	8723	None	31.275	20.658	110.084	23.414	0	0	4	1	None	-10921639	72.527	71	3	175	3159355	40.715	6.237	0.598	1.333
ID8724	8724	None	42.032	17.595	132.730	24.841	0	0	4	1	None	-10921639	95.758	103	2	183	4171324	45.230	8.085	0.700	1.743
ID8725	8725	None	22.094	28.004	213.170	24.993	0	0	4	1	None	-10921639	71.803	73	2	157	3127807	36.739	6.104	0.433	1.182
ID8726	8726	None	39.508	18.556	235.252	24.617	0	0	4	1	None	-10921639	114.507	111	4	250	4988054	63.167	14.093	0.430	1.090
ID8727	8727	None	29.836	28.737	156.081	23.668	0	0	4	1	None	-10921639	88.571	97	2	175	3858236	39.296	6.867	0.475	1.452
ID8728	8728	None	34.247	23.643	28.102	24.226	0	0	4	1	None	-10921639	90.430	99	0	176	3939234	41.590	7.887	0.665	1.736
ID8729	8729	None	34.299	23.643	28.102	24.226	0	0	4	1	None	-10921639	90.430	99	0	176	3939234	41.590	7.887	0.665	1.736
ID8730	8730	None	33.865	18.439	147.296	25.052	0	0	4	1	None	-10921639	81.952	91	1	162	3569924	41.814	8.345	0.477	1.266
ID8731	8731	None	31.530	31.305	250.251	25.248	0	0	4	1	None	-10921639	73.684	84	1	136	3209755	35.874	7.424	0.477	1.328
ID8732	8732	None	33.968	32.701	43.713	25.505	0	0	4	1	None	-10921639	63.352	55	1	174	2759685	45.216	5.842	0.723	1.176
ID8733	8733	None	22.502	24.693	250.658	25.934	0	0	4	1	None	-10921639	66.360	74	1	139	2890727	31.501	7.790	0.495	1.395
ID8734	8734	None	24.530	29.319	0.000	26.400	0	0	4	1	None	-10921639	36.238	22	0	126	1578553	37.875	6.764	0.660	0.761
ID8735	8735	None	28.813	28.353	99.845	26.260	0	0	4	1	None	-10921639	56.876	55	5	147	2477573	32.587	6.455	0.894	1.648
ID8736	8736	None	27.859	32.472	231.709	25.686	0	0	4	1	None	-10921639	56.924	61	0	141	2479682	34.558	6.305	0.693	1.348
ID8737	8737	None	30.163	28.427	60.886	25.878	0	0	4	1	None	-10921639	64.092	67	3	137	2791908	31.779	7.174	0.641	1.576
ID8738	8738	None	25.241	19.217	64.671	25.929	0	0	4	1	None	-10921639	78.036	77	1	176	3399326	42.553	5.991	0.518	1.252
ID8739	8739	None	28.732	28.383	177.121	26.321	0	0	4	1	None	-10921639	87.789	93	11	160	3824162	34.145	8.022	0.532	1.785
ID8740	8740	None	17.090	17.750	211.746	26.289	0	0	4	1	None	-10921639	61.080	63	0	142	2660716	35.883	6.050	0.469	1.087
ID8741	8741	None	33.830	20.154	158.730	26.799	0	0	4	1	None	-10921639	86.534	93	4	171	3769511	37.899	7.619	0.476	1.473
ID8742	8742	None	21.060	25.699	219.927	26.809	0	0	4	1	None	-10921639	67.778	69	1	157	2952481	39.213	5.687	0.276	0.747
ID8743	8743	None	24.782	29.504	261.020	27.450	0	0	4	1	None	-10921639	63.361	67	0	139	2760051	34.942	6.338	0.656	1.436
ID8744	8744	None	14.988	16.653	33.179	28.327	0	0	4	1	None	-10921639	38.709	40	0	89	1686193	20.061	6.505	0.561	1.387
ID8745	8745	None	25.553	22.493	190.470	28.534	0	0	4	1	None	-10921639	66.406	48	0	214	2892723	60.364	5.257	0.544	0.775
ID8746	8746	None	10.496	22.184	265.555	28.400	0	0	4	1	None	-10921639	22.322	17	0	161	972372	23.462	6.251	0.357	0.501
ID8747	8747	None	30.963	25.959	196.845	28.628	0	0	4	1	None	-10921639	76.654	83	2	148	3339140	34.727	8.196	0.537	1.542
ID8748	8748	None	24.915	22.895	167.296	32.630	0	0	4	1	None	-10921639	48.783	52	2	112	2125040	29.095	6.354	0.342	0.854
ID8749	8749	None	13.238	30.498	173.635	32.779	0	0	4	1	None	-10921639	40.767	42	1	100	1775849	25.556	15.200	0.147	0.408
ID8750	8750	None	29.163	20.585	258.525	32.765	0	0	4	1	None	-10921639	77.093	72	1	195	3358234	51.966	5.471	0.422	0.880
ID8751	8751	None	26.670	20.754	6.915	29.511	0	0	4	1	None	-10921639	85.136	93	0	139	3708614	30.228	8.364	0.790	2.486
ID8752	8752	None	23.233	18.181	223.903	29.863	0	0	4	1	None	-10921639	86.228	91	2	161	3756183	28.393	8.476	0.480	1.971
ID8753	8753	None	39.026	16.500	73.845	30.078	0	0	4	1	None	-10921639	78.333	91	4	143	3412245	37.732	15.200	0.304	0.968
ID8754	8754	None	23.300	18.181	223.903	29.863	0	0	4	1	None	-10921639	86.228	91	2	161	3756183	28.393	8.476	0.480	1.971
ID8755	8755	None	24.829	22.895	167.296	32.630	0	0	4	1	None	-10921639	48.783	52	2	112	2125040	29.095	6.354	0.342	0.854
ID8756	8756	None	13.689	32.615	244.698	32.543	0	0	4	1	None	-10921639	67.653	72	1	122	2947030	27.416	6.892	0.466	1.570
ID8757	8757	None	23.203	20.375	179.276	35.352	0	0	4	1	None	-10921639	54.344	61	1	113	2367298	24.987	8.049	0.356	1.141
ID8758	8758	None	21.538	26.620	184.474	35.201	0	0	4	1	None	-10921639	50.216	54	2	107	2187473	22.929	15.200	0.311	1.038
ID8759	8759	None	16.107	21.624	216.858	34.989	0	0	4	1	None	-10921639	43.184	45	0	94	1881144	22.973	6.742	0.562	1.353
ID8760	8760	None	31.551	31.970	221.163	33.504	0	0	4	1	None	-10921639	72.728	80	2	135	3168089	30.827	7.970	0.690	1.927
ID8761	8761	None	20.397	19.872	170.913	34.024	0	0	4	1	None	-10921639	44.614	49	1	105	1943445	25.946	15.200	0.212	0.602
ID8762	8762	None	19.526	16.999	247.820	34.255	0	0	4	1	None	-10921639	54.739	58	0	117	2384472	28.233	6.078	0.408	1.123
ID8763	8763	None	25.183	18.550	235.609	35.437	0	0	4	1	None	-10921639	67.596	76	1	149	2944533	33.459	7.120	0.515	1.374
ID8764	8764	None	20.529	22.103	253.315	35.305	0	0	4	1	None	-10921639	59.475	60	0	165	2590774	34.654	5.843	0.362	0.911
ID8765	8765	None	23.196	20.375	179.276	35.352	0	0	4	1	None	-10921639	54.344	61	1	113	2367298	24.987	8.049	0.356	1.141
ID8766	8766	None	23.051	21.146	178.248	34.800	0	0	4	1	None	-10921639	52.439	59	1	113	2284305	25.926	8.434	0.339	1.025
ID8767	8767	None	16.125	21.624	216.858	34.989	0	0	4	1	None	-10921639	43.184	45	0	94	1881144	22.973	6.742	0.562	1.353
ID8768	8768	None	19.400	30.561	256.283	34.959	0	0	4	1	None	-10921639	60.585	65	0	133	2639130	32.267	5.986	0.353	0.980
ID8769	8769	None	25.218	27.956	233.849	35.494	0	0	4	1	None	-10921639	48.701	51	0	125	2121476	31.407	6.073	0.623	1.191
ID8770	8770	None	25.220	18.550	235.609	35.437	0	0	4	1	None	-10921639	67.596	76	1	149	2944533	33.459	7.120	0.515	1.374
ID8771	8771	None	23.120	18.940	179.675	36.000	0	0	4	1	None	-10921639	54.776	60	1	99	2386087	22.625	11.024	0.351	1.258
ID8772	8772	None	18.961	31.913	265.555	36.000	0	0	4	1	None	-10921639	34.434	24	0	108	1500000	35.219	7.400	0.489	0.642
ID8773	8773	None	23.030	17.903	179.804	36.400	0	0	4	1	None	-10921639	55.415	60	2	99	2413917	21.554	8.392	0.340	1.306
ID8774	8774	None	22.887	16.735	180.064	36.800	0	0	4	1	None	-10921639	55.798	60	3	98	2430610	20.529	15.200	0.322	1.324
ID8775	8775	None	23.925	32.951	240.541	37.029	0	0	4	1	None	-10921639	64.245	72	1	126	2798587	31.511	7.893	0.554	1.453
ID8776	8776	None	18.508	30.597	203.858	37.424	0	0	4	1	None	-10921639	22.391	4	0	210	975374	39.223	3.767	0.833	0.519
ID8777	8777	None	21.765	22.818	227.711	37.566	0	0	4	1	None	-10921639	43.903	36	0	132	1912471	35.769	5.552	0.552	0.873
ID8778	8778	None	20.854	24.649	265.555	38.000	0	0	4	1	None	-10921639	35.016	30	0	109	1525333	33.701	6.571	0.569	0.753
ID8779	8779	None	13.652	19.918	242.278	39.678	0	0	4	1	None	-10921639	61.337	64	1	133	2671904	30.759	7.195	0.533	1.387
ID8781	8781	None	13.536	19.908	242.279	39.680	0	0	4	1	None	-10921639	61.995	65	1	133	2700548	30.697	7.443	0.535	1.408
ID8782	8782	None	42.319	47.302	76.623	5.652	0	0	4	1	None	-10921639	125.659	138	11	199	5473849	44.708	11.193	0.427	1.682
ID8783	8783	None	39.516	41.509	123.472	7.823	0	0	4	1	None	-10921639	98.615	105	10	175	4295777	39.195	7.028	0.520	1.723
ID8784	8784	None	51.097	42.005	95.306	8.537	0	0	4	1	None	-10921639	135.176	145	15	210	5888382	40.554	7.943	0.463	2.108
ID8785	8785	None	36.901	45.766	115.539	8.420	0	0	4	1	None	-10921639	131.027	149	1	227	5707646	64.652	7.733	0.584	1.495
ID8786	8786	None	40.133	41.158	88.274	8.853	0	0	4	1	None	-10921639	111.825	119	5	202	4871189	47.050	6.956	0.354	1.243
ID8787	8787	None	29.004	34.426	134.489	10.133	0	0	4	1	None	-10921639	92.191	99	2	195	4015919	46.713	6.636	0.343	1.007
ID8788	8788	None	37.746	40.339	110.592	10.525	0	0	4	1	None	-10921639	96.500	98	2	197	4203656	49.455	5.772	0.351	1.013
ID8789	8789	None	35.358	35.247	124.184	10.487	0	0	4	1	None	-10921639	97.422	104	2	189	4243795	43.600	6.512	0.438	1.360
ID8790	8790	None	37.978	46.937	140.526	10.578	0	0	4	1	None	-10921639	90.368	100	1	175	3936539	47.667	6.725	0.321	0.921
ID8791	8791	None	47.079	44.432	57.995	10.632	0	0	4	1	None	-10921639	118.549	128	7	191	5164120	39.280	8.136	0.472	1.935
ID8792	8792	None	41.525	46.595	63.304	10.788	0	0	4	1	None	-10921639	111.291	122	6	183	4847953	42.153	9.418	0.438	1.608
ID8793	8793	None	46.468	34.708	105.517	8.984	0	0	4	1	None	-10921639	139.908	157	1	237	6094521	64.064	7.445	0.616	1.665
ID8794	8794	None	34.214	36.194	95.091	9.600	0	0	4	1	None	-10921639	108.764	116	6	196	4737851	41.576	7.021	0.391	1.470
ID8795	8795	None	41.939	36.233	48.621	10.151	0	0	4	1	None	-10921639	89.797	80	1	224	3911631	64.312	5.834	0.472	0.895
ID8796	8796	None	35.768	36.703	115.140	10.655	0	0	4	1	None	-10921639	84.431	93	1	183	3677897	46.988	6.011	0.364	0.958
ID8797	8797	None	40.068	39.425	137.512	11.092	0	0	4	1	None	-10921639	106.605	119	2	190	4643805	49.124	6.605	0.370	1.172
ID8798	8798	None	31.318	43.179	131.860	11.512	0	0	4	1	None	-10921639	82.066	86	0	183	3574865	44.897	5.732	0.291	0.825
ID8799	8799	None	33.045	48.927	157.243	11.468	0	0	4	1	None	-10921639	71.460	77	0	153	3112868	40.379	6.320	0.456	1.109
ID8800	8800	None	40.179	43.175	167.163	11.685	0	0	4	1	None	-10921639	92.983	93	1	197	4050443	46.514	6.308	0.571	1.453
ID8801	8801	None	37.722	41.952	42.304	12.197	0	0	4	1	None	-10921639	115.426	125	6	190	5028061	36.950	7.354	0.611	2.370
ID8802	8802	None	42.887	37.378	162.655	12.494	0	0	4	1	None	-10921639	117.960	128	10	184	5138455	34.711	8.635	0.542	2.390
ID8803	8803	None	33.941	45.413	173.975	12.565	0	0	4	1	None	-10921639	81.321	87	2	161	3542415	40.438	6.289	0.500	1.341
ID8804	8804	None	39.637	49.469	32.999	12.962	0	0	4	1	None	-10921639	107.574	115	0	220	4686047	65.595	7.033	0.614	1.248
ID8805	8805	None	45.958	35.168	81.825	12.750	0	0	4	1	None	-10921639	130.100	140	21	200	5667293	37.766	7.566	0.445	2.123
ID8806	8806	None	30.851	41.285	34.954	13.306	0	0	4	1	None	-10921639	78.974	86	2	163	3440188	39.845	15.200	0.339	1.003
ID8807	8807	None	32.518	38.413	70.878	13.282	0	0	4	1	None	-10921639	97.552	101	6	181	4249483	37.113	6.589	0.320	1.275
ID8808	8808	None	25.971	48.834	191.779	13.355	0	0	4	1	None	-10921639	66.565	74	1	128	2899619	25.566	10.200	0.356	1.367
ID8809	8809	None	32.587	34.049	62.773	14.546	0	0	4	1	None	-10921639	89.801	91	0	201	3911832	53.085	5.720	0.409	0.983
ID8810	8810	None	29.890	40.385	183.868	14.798	0	0	4	1	None	-10921639	81.213	87	3	145	3537716	34.414	6.772	0.479	1.528
ID8811	8811	None	33.604	41.536	73.627	11.855	0	0	4	1	None	-10921639	125.017	133	13	199	5445872	38.073	7.876	0.378	1.800
ID8812	8812	None	37.366	39.392	145.780	12.192	0	0	4	1	None	-10921639	131.931	138	7	211	5747060	38.269	8.311	0.564	2.486
ID8813	8813	None	37.714	41.952	42.304	12.197	0	0	4	1	None	-10921639	115.426	125	6	190	5028061	36.950	7.354	0.611	2.370
ID8814	8814	None	22.699	48.940	22.447	15.051	0	0	4	1	None	-10921639	66.695	73	1	127	2905312	30.142	6.959	0.570	1.607
ID8815	8815	None	35.768	36.362	32.599	15.348	0	0	4	1	None	-10921639	108.443	115	2	188	4723866	41.060	9.134	0.534	1.839
ID8816	8816	None	34.081	38.998	177.376	15.066	0	0	4	1	None	-10921639	80.799	82	3	171	3519670	42.220	6.043	0.379	1.051
ID8817	8817	None	29.458	36.647	130.005	16.413	0	0	4	1	None	-10921639	72.588	38	0	253	3162016	76.685	4.506	0.275	0.409
ID8818	8818	None	31.788	38.843	99.985	16.878	0	0	4	1	None	-10921639	73.768	75	1	174	3213409	42.892	6.206	0.502	1.150
ID8819	8819	None	31.337	42.447	156.118	16.635	0	0	4	1	None	-10921639	79.420	81	2	175	3459606	43.628	6.164	0.498	1.211
ID8820	8820	None	35.922	38.420	2.010	17.247	0	0	4	1	None	-10921639	90.830	102	0	163	3956667	43.963	8.332	0.696	1.695
ID8821	8821	None	24.531	44.372	86.928	17.085	0	0	4	1	None	-10921639	82.974	89	2	163	3614434	39.587	15.200	0.198	0.693
ID8822	8822	None	34.626	47.973	105.001	17.457	0	0	4	1	None	-10921639	86.664	82	0	209	3775149	55.807	5.879	0.503	1.039
ID8823	8823	None	24.310	47.760	11.558	17.890	0	0	4	1	None	-10921639	67.441	70	3	134	2937792	28.420	6.635	0.525	1.634
ID8825	8825	None	40.776	41.113	206.669	17.904	0	0	4	1	None	-10921639	84.862	77	1	214	3696689	58.070	5.700	0.511	0.989
ID8826	8826	None	35.268	45.161	213.426	18.099	0	0	4	1	None	-10921639	104.684	114	2	174	4560119	37.466	7.391	0.612	2.121
ID8827	8827	None	41.374	35.787	212.306	18.303	0	0	4	1	None	-10921639	87.746	85	2	208	3822298	51.130	5.889	0.477	1.109
ID8828	8828	None	31.407	47.051	70.220	18.952	0	0	4	1	None	-10921639	106.307	112	4	187	4630830	40.243	7.090	0.401	1.511
ID8829	8829	None	26.901	38.653	11.951	19.499	0	0	4	1	None	-10921639	78.377	78	1	181	3414189	43.761	5.881	0.372	0.972
ID8830	8830	None	30.101	44.120	139.749	19.789	0	0	4	1	None	-10921639	79.385	79	2	176	3458084	44.430	6.033	0.468	1.138
ID8831	8831	None	25.476	42.248	191.486	19.825	0	0	4	1	None	-10921639	62.846	69	0	141	2737617	33.864	6.483	0.286	0.826
ID8832	8832	None	30.497	39.789	90.067	18.718	0	0	4	1	None	-10921639	82.744	88	1	186	3604404	47.080	6.280	0.468	1.121
ID8833	8833	None	32.028	40.206	123.609	19.176	0	0	4	1	None	-10921639	77.364	77	2	172	3370061	38.630	6.450	0.664	1.598
ID8834	8834	None	25.464	44.483	196.790	19.249	0	0	4	1	None	-10921639	84.316	86	4	178	3672890	37.827	6.562	0.476	1.438
ID8835	8835	None	38.080	44.861	112.446	20.598	0	0	4	1	None	-10921639	108.256	115	0	222	4715719	63.361	7.699	0.566	1.235
ID8836	8836	None	25.630	39.669	65.265	21.534	0	0	4	1	None	-10921639	58.474	60	2	135	2547191	34.784	6.239	0.488	1.103
ID8837	8837	None	21.337	48.196	237.919	21.716	0	0	4	1	None	-10921639	52.144	57	1	89	2271435	19.675	7.985	0.399	1.512
ID8838	8838	None	30.556	39.964	20.933	20.454	0	0	4	1	None	-10921639	87.941	91	3	158	3830780	31.480	8.079	0.508	1.883
ID8839	8839	None	37.503	48.008	44.806	20.529	0	0	4	1	None	-10921639	89.893	98	9	158	3915829	32.047	8.412	0.575	2.048
ID8840	8840	None	38.114	44.856	112.439	20.594	0	0	4	1	None	-10921639	108.256	115	0	222	4715719	63.361	7.699	0.566	1.235
ID8841	8841	None	32.673	47.176	97.717	22.088	0	0	4	1	None	-10921639	70.472	67	2	180	3069852	39.585	6.268	0.794	1.575
ID8842	8842	None	25.966	36.420	159.425	22.186	0	0	4	1	None	-10921639	69.384	73	0	152	3022427	39.661	6.144	0.573	1.275
ID8843	8843	None	31.678	46.227	178.958	21.943	0	0	4	1	None	-10921639	89.981	102	2	166	3919661	43.187	7.637	0.555	1.488
ID8844	8844	None	23.308	49.296	224.917	22.268	0	0	4	1	None	-10921639	76.847	83	0	165	3347553	47.055	6.070	0.447	1.009
ID8845	8845	None	21.750	44.608	80.891	22.730	0	0	4	1	None	-10921639	77.045	81	1	166	3356140	41.540	6.285	0.576	1.356
ID8846	8846	None	26.579	35.763	132.633	22.862	0	0	4	1	None	-10921639	74.877	56	0	228	3261717	65.794	5.551	0.511	0.770
ID8847	8847	None	16.995	47.351	0.000	24.400	0	0	4	1	None	-10921639	25.024	16	0	107	1090060	26.441	8.755	0.544	0.667
ID8848	8848	None	26.479	42.417	52.799	24.261	0	0	4	1	None	-10921639	75.900	70	1	198	3306288	53.295	5.852	0.664	1.137
ID8849	8849	None	26.594	42.187	30.324	24.713	0	0	4	1	None	-10921639	59.261	48	0	166	2581480	50.229	5.692	0.751	1.012
ID8850	8850	None	36.807	37.023	110.469	23.486	0	0	4	1	None	-10921639	80.132	87	4	155	3490615	36.997	8.028	0.681	1.755
ID8851	8851	None	30.002	37.994	182.868	23.482	0	0	4	1	None	-10921639	72.769	80	2	141	3169883	37.755	7.393	0.391	1.083
ID8852	8852	None	27.911	34.980	219.963	23.549	0	0	4	1	None	-10921639	97.053	105	2	161	4227732	34.016	7.964	0.611	2.164
ID8853	8853	None	27.929	48.655	132.676	22.790	0	0	4	1	None	-10921639	76.800	80	3	160	3345478	39.244	7.355	0.597	1.464
ID8854	8854	None	31.281	34.717	80.570	23.378	0	0	4	1	None	-10921639	76.226	83	2	163	3320499	39.642	8.570	0.646	1.509
ID8855	8855	None	31.246	34.717	80.570	23.378	0	0	4	1	None	-10921639	76.226	83	2	163	3320499	39.642	8.570	0.646	1.509
ID8856	8856	None	23.615	47.057	15.246	25.038	0	0	4	1	None	-10921639	54.224	57	1	120	2362059	32.242	6.586	0.562	1.210
ID8857	8857	None	33.353	38.042	201.418	25.277	0	0	4	1	None	-10921639	80.426	90	3	146	3503433	38.070	8.092	0.455	1.320
ID8858	8858	None	27.584	49.598	187.062	26.036	0	0	4	1	None	-10921639	61.432	62	1	143	2676028	36.625	6.404	0.638	1.306
ID8859	8859	None	31.856	34.432	138.260	24.847	0	0	4	1	None	-10921639	72.655	52	0	228	3164929	65.525	5.320	0.469	0.708
ID8860	8860	None	36.417	39.828	147.004	24.609	0	0	4	1	None	-10921639	96.903	106	3	179	4221206	42.933	8.072	0.674	1.818
ID8861	8861	None	32.319	47.295	153.931	24.918	0	0	4	1	None	-10921639	83.872	92	2	166	3653568	38.074	7.297	0.673	1.772
ID8862	8862	None	24.025	49.771	255.822	26.147	0	0	4	1	None	-10921639	64.155	69	1	142	2794671	36.919	6.061	0.431	1.046
ID8863	8863	None	26.164	33.947	9.461	26.271	0	0	4	1	None	-10921639	60.026	65	1	124	2614792	28.783	8.098	0.602	1.567
ID8864	8864	None	30.764	43.321	257.604	26.481	0	0	4	1	None	-10921639	62.635	64	1	135	2728465	32.513	6.290	0.496	1.278
ID8865	8865	None	22.962	33.661	19.975	26.704	0	0	4	1	None	-10921639	56.811	59	0	130	2474729	33.630	6.292	0.662	1.346
ID8866	8866	None	27.739	43.113	249.904	26.918	0	0	4	1	None	-10921639	81.467	87	3	173	3548770	29.490	7.267	0.532	1.919
ID8867	8867	None	23.283	34.115	35.622	27.393	0	0	4	1	None	-10921639	40.815	38	1	112	1777961	28.148	7.070	0.706	1.200
ID8868	8868	None	27.597	36.821	183.522	32.699	0	0	4	1	None	-10921639	56.900	62	2	125	2478605	27.914	9.515	0.420	1.207
ID8869	8869	None	31.038	42.292	265.555	34.400	0	0	4	1	None	-10921639	52.185	53	0	148	2273242	47.385	8.092	0.619	0.842
ID8870	8870	None	23.879	41.864	233.293	35.627	0	0	4	1	None	-10921639	50.554	51	1	118	2202170	30.882	6.400	0.621	1.255
ID8872	8872	None	20.842	48.000	265.555	42.400	0	0	4	1	None	-10921639	25.882	8	0	100	1127452	29.947	8.103	0.633	0.670
ID8873	8873	None	32.430	53.562	104.914	6.522	0	0	4	1	None	-10921639	100.794	109	3	187	4390700	48.854	6.815	0.478	1.335
ID8874	8874	None	22.629	39.532	257.350	35.889	0	0	4	1	None	-10921639	56.364	60	0	130	2455273	31.547	6.525	0.410	1.040
ID8875	8875	None	23.962	32.951	240.541	37.029	0	0	4	1	None	-10921639	64.245	72	1	126	2798587	31.511	7.893	0.554	1.453
ID8876	8876	None	29.173	47.892	243.615	37.642	0	0	4	1	None	-10921639	79.823	87	2	158	3477161	37.693	8.226	0.650	1.669
ID8877	8877	None	30.478	43.273	230.711	27.645	0	0	4	1	None	-10921639	85.593	92	2	145	3728526	33.194	7.538	0.612	1.957
ID8878	8878	None	28.714	43.661	217.014	28.875	0	0	4	1	None	-10921639	64.633	68	2	140	2815457	31.581	7.054	0.446	1.263
ID8879	8879	None	30.564	44.984	197.338	29.347	0	0	4	1	None	-10921639	68.951	75	2	134	3003565	32.173	8.252	0.538	1.499
ID8880	8880	None	16.960	36.376	254.906	29.430	0	0	4	1	None	-10921639	67.943	73	1	149	2959669	36.817	6.036	0.345	0.947
ID8881	8881	None	26.361	40.644	175.657	30.626	0	0	4	1	None	-10921639	56.690	61	1	114	2469473	29.646	7.840	0.413	1.118
ID8882	8882	None	19.064	43.401	243.270	30.530	0	0	4	1	None	-10921639	62.557	69	0	134	2725038	34.503	6.297	0.437	1.103
ID8883	8883	None	26.390	40.644	175.657	30.626	0	0	4	1	None	-10921639	56.690	61	1	114	2469473	29.646	7.840	0.413	1.118
ID8884	8884	None	25.361	39.648	179.183	31.592	0	0	4	1	None	-10921639	61.239	66	2	122	2667646	26.773	9.126	0.374	1.244
ID8885	8885	None	28.454	44.778	210.233	31.507	0	0	4	1	None	-10921639	62.923	61	0	161	2741003	38.618	6.095	0.734	1.379
ID8886	8886	None	38.375	56.960	96.595	8.426	0	0	4	1	None	-10921639	97.911	99	0	233	4265088	63.898	6.220	0.562	1.103
ID8887	8887	None	34.476	62.664	106.975	8.221	0	0	4	1	None	-10921639	90.749	79	0	227	3953121	69.213	5.691	0.462	0.828
ID8888	8888	None	40.774	57.930	112.549	8.477	0	0	4	1	None	-10921639	97.272	90	0	228	4237283	67.163	5.812	0.539	1.015
ID8889	8889	None	40.201	51.859	128.593	8.575	0	0	4	1	None	-10921639	112.069	124	4	191	4881854	46.459	6.982	0.428	1.447
ID8890	8890	None	40.351	50.582	150.374	8.341	0	0	4	1	None	-10921639	105.933	118	4	165	4614558	34.406	8.604	0.478	1.992
ID8891	8891	None	39.054	66.217	65.569	8.863	0	0	4	1	None	-10921639	94.477	98	3	188	4115527	41.820	6.341	0.449	1.401
ID8892	8892	None	36.669	58.530	135.010	10.006	0	0	4	1	None	-10921639	85.773	89	2	179	3736341	40.623	6.471	0.428	1.265
ID8893	8893	None	31.945	63.262	160.269	10.096	0	0	4	1	None	-10921639	82.745	87	3	157	3604461	38.536	6.344	0.485	1.403
ID8894	8894	None	42.590	66.098	71.220	10.744	0	0	4	1	None	-10921639	109.472	100	2	250	4768731	68.574	15.200	0.302	0.740
ID8895	8895	None	37.840	50.734	53.967	9.530	0	0	4	1	None	-10921639	79.989	88	1	181	3484415	40.520	6.392	0.481	1.282
ID8896	8896	None	43.672	52.237	87.293	9.733	0	0	4	1	None	-10921639	127.397	135	18	207	5549540	33.683	7.877	0.471	2.422
ID8897	8897	None	31.704	52.417	123.494	9.903	0	0	4	1	None	-10921639	94.632	103	2	179	4122286	40.118	7.623	0.459	1.484
ID8898	8898	None	36.935	65.383	119.480	7.200	0	0	4	1	None	-10921639	106.812	116	0	219	4652847	46.074	8.193	0.433	1.400
ID8899	8899	None	31.780	61.614	88.974	8.229	0	0	4	1	None	-10921639	89.112	94	1	193	3881822	45.091	6.303	0.491	1.301
ID8900	8900	None	31.858	61.614	88.974	8.229	0	0	4	1	None	-10921639	89.112	94	1	193	3881822	45.091	6.303	0.491	1.301
ID8901	8901	None	31.513	63.325	143.175	10.989	0	0	4	1	None	-10921639	89.570	96	3	174	3901747	38.870	6.322	0.423	1.370
ID8902	8902	None	37.379	61.716	43.959	11.051	0	0	4	1	None	-10921639	95.261	100	11	156	4149684	27.712	7.753	0.690	2.807
ID8903	8903	None	25.399	52.736	107.727	11.196	0	0	4	1	None	-10921639	103.749	112	2	180	4519400	43.967	7.098	0.411	1.375
ID8904	8904	None	40.143	51.859	128.593	8.575	0	0	4	1	None	-10921639	112.069	124	4	191	4881854	46.459	6.982	0.428	1.447
ID8905	8905	None	34.344	62.079	54.019	9.082	0	0	4	1	None	-10921639	89.793	98	6	151	3911456	34.052	8.014	0.595	1.967
ID8906	8906	None	41.451	59.017	70.502	9.163	0	0	4	1	None	-10921639	122.998	134	6	199	5357935	44.215	7.447	0.511	1.880
ID8907	8907	None	37.146	60.898	155.273	11.363	0	0	4	1	None	-10921639	80.116	84	1	178	3489949	40.096	6.942	0.552	1.421
ID8908	8908	None	36.226	52.264	165.641	11.255	0	0	4	1	None	-10921639	75.318	78	1	164	3280914	38.330	6.527	0.554	1.401
ID8909	8909	None	41.738	59.088	168.987	11.253	0	0	4	1	None	-10921639	106.683	115	2	184	4647228	38.099	7.205	0.520	1.916
ID8910	8910	None	40.861	54.897	28.255	11.733	0	0	4	1	None	-10921639	80.798	81	1	169	3519661	44.155	6.076	0.541	1.285
ID8911	8911	None	30.717	50.057	80.836	11.743	0	0	4	1	None	-10921639	136.755	147	6	224	5957176	45.969	7.450	0.391	1.672
ID8912	8912	None	29.829	62.478	179.298	11.775	0	0	4	1	None	-10921639	70.531	74	2	155	3072417	36.967	6.484	0.501	1.274
ID8913	8913	None	27.062	53.183	49.146	12.330	0	0	4	1	None	-10921639	82.566	81	0	212	3596642	58.844	6.037	0.521	0.961
ID8914	8914	None	36.346	60.365	126.436	12.225	0	0	4	1	None	-10921639	116.988	122	24	187	5096126	31.632	7.635	0.513	2.508
ID8915	8915	None	21.175	61.547	62.901	12.932	0	0	4	1	None	-10921639	64.730	58	0	205	2819687	46.159	4.957	0.232	0.528
ID8916	8916	None	29.481	63.147	34.843	13.124	0	0	4	1	None	-10921639	70.284	74	2	137	3061623	31.156	6.762	0.632	1.747
ID8917	8917	None	33.629	53.853	175.958	13.059	0	0	4	1	None	-10921639	84.246	89	2	178	3669858	37.935	6.617	0.545	1.567
ID8918	8918	None	31.293	57.282	149.053	14.125	0	0	4	1	None	-10921639	84.499	87	1	204	3680858	53.758	5.837	0.398	0.894
ID8919	8919	None	36.298	60.365	126.436	12.225	0	0	4	1	None	-10921639	116.988	122	24	187	5096126	31.632	7.635	0.513	2.508
ID8920	8920	None	37.160	60.076	22.419	12.551	0	0	4	1	None	-10921639	73.715	75	0	160	3211095	41.745	6.269	0.632	1.368
ID8921	8921	None	34.713	53.260	41.252	12.541	0	0	4	1	None	-10921639	71.330	59	0	196	3107205	56.775	5.704	0.496	0.833
ID8922	8922	None	36.280	61.414	188.573	13.982	0	0	4	1	None	-10921639	84.143	85	4	177	3665347	41.951	6.316	0.531	1.392
ID8923	8923	None	34.750	55.543	140.619	14.737	0	0	4	1	None	-10921639	84.163	85	6	187	3666225	42.277	6.053	0.336	1.001
ID8924	8924	None	40.108	52.117	5.674	15.075	0	0	4	1	None	-10921639	83.208	77	0	207	3624608	54.517	5.820	0.634	1.185
ID8925	8925	None	37.897	61.507	84.529	16.074	0	0	4	1	None	-10921639	110.965	122	4	186	4833732	37.280	7.907	0.605	2.245
ID8926	8926	None	34.475	58.110	93.996	16.465	0	0	4	1	None	-10921639	88.652	95	4	171	3861771	41.304	7.717	0.491	1.414
ID8927	8927	None	13.704	51.392	131.723	16.232	0	0	4	1	None	-10921639	90.104	94	6	170	3925027	36.770	6.823	0.364	1.309
ID8928	8928	None	25.680	63.257	13.166	15.039	0	0	4	1	None	-10921639	71.763	78	1	137	3126073	32.586	6.448	0.434	1.333
ID8929	8929	None	23.941	52.814	18.118	15.097	0	0	4	1	None	-10921639	66.318	73	1	128	2888887	30.977	7.003	0.444	1.316
ID8930	8930	None	36.014	60.975	6.067	15.755	0	0	4	1	None	-10921639	88.200	95	9	138	3842075	27.155	8.357	0.617	2.480
ID8931	8931	None	29.336	52.161	184.157	16.346	0	0	4	1	None	-10921639	72.587	77	1	158	3161962	39.468	6.204	0.467	1.171
ID8932	8932	None	34.150	59.734	115.755	16.822	0	0	4	1	None	-10921639	74.364	76	1	168	3239371	39.333	6.283	0.586	1.398
ID8933	8933	None	36.530	53.652	71.017	17.412	0	0	4	1	None	-10921639	102.986	112	4	180	4486169	42.697	7.539	0.406	1.393
ID8934	8934	None	32.426	62.558	107.611	17.229	0	0	4	1	None	-10921639	90.238	88	3	202	3930877	53.700	5.733	0.467	1.070
ID8935	8935	None	37.293	62.778	56.051	17.626	0	0	4	1	None	-10921639	109.557	114	20	175	4772419	31.462	7.846	0.674	2.803
ID8936	8936	None	36.560	53.652	71.017	17.412	0	0	4	1	None	-10921639	102.986	112	4	180	4486169	42.697	7.539	0.406	1.393
ID8937	8937	None	22.089	64.065	74.196	17.518	0	0	4	1	None	-10921639	72.915	78	0	171	3176267	46.949	5.797	0.420	0.919
ID8938	8938	None	33.394	65.263	164.677	17.514	0	0	4	1	None	-10921639	91.272	99	4	165	3975913	40.243	7.659	0.467	1.444
ID8939	8939	None	13.722	53.448	0.000	18.400	0	0	4	1	None	-10921639	30.564	17	0	132	1331387	33.316	15.200	0.268	0.388
ID8940	8940	None	41.593	51.909	119.196	18.363	0	0	4	1	None	-10921639	96.334	106	5	171	4196410	41.747	7.683	0.576	1.686
ID8941	8941	None	37.220	49.940	146.802	18.264	0	0	4	1	None	-10921639	131.081	137	7	204	5710033	38.098	7.752	0.607	2.599
ID8942	8942	None	42.062	54.880	220.976	18.253	0	0	4	1	None	-10921639	104.242	113	9	174	4540891	36.957	7.330	0.533	1.961
ID8943	8943	None	25.631	59.265	182.649	19.322	0	0	4	1	None	-10921639	89.291	97	1	185	3889607	47.655	6.600	0.480	1.215
ID8944	8944	None	32.013	56.377	194.855	19.147	0	0	4	1	None	-10921639	76.560	75	1	186	3335049	47.668	5.783	0.470	1.027
ID8945	8945	None	41.766	63.384	209.276	19.106	0	0	4	1	None	-10921639	103.637	110	5	164	4514553	32.525	7.705	0.539	2.233
ID8946	8946	None	33.090	54.216	61.229	20.056	0	0	4	1	None	-10921639	84.206	92	0	173	3668102	46.061	6.504	0.577	1.338
ID8947	8947	None	33.177	62.313	140.660	19.884	0	0	4	1	None	-10921639	83.588	83	2	177	3641165	44.401	6.281	0.673	1.514
ID8948	8948	None	21.838	60.054	35.945	20.816	0	0	4	1	None	-10921639	67.240	69	1	139	2929058	33.080	6.114	0.429	1.220
ID8949	8949	None	42.257	62.981	199.149	18.755	0	0	4	1	None	-10921639	104.384	111	1	175	4547077	39.480	7.814	0.590	1.963
ID8950	8950	None	38.046	56.589	213.205	18.668	0	0	4	1	None	-10921639	105.242	113	6	173	4584439	36.492	7.976	0.467	1.837
ID8951	8951	None	27.422	65.333	218.416	18.638	0	0	4	1	None	-10921639	70.089	73	3	141	3053159	33.347	6.551	0.466	1.337
ID8952	8952	None	28.967	58.447	104.315	20.791	0	0	4	1	None	-10921639	70.034	70	3	155	3050763	37.143	6.381	0.641	1.473
ID8953	8953	None	26.282	61.425	226.730	20.935	0	0	4	1	None	-10921639	70.684	75	0	141	3079058	35.763	6.281	0.440	1.208
ID8954	8954	None	20.841	58.555	16.846	21.731	0	0	4	1	None	-10921639	86.598	91	8	149	3772289	31.356	7.497	0.377	1.511
ID8955	8955	None	26.938	52.472	205.339	21.481	0	0	4	1	None	-10921639	59.007	62	1	142	2570404	31.428	6.708	0.411	1.095
ID8956	8956	None	22.303	56.696	232.335	21.541	0	0	4	1	None	-10921639	60.021	64	1	142	2614562	32.207	6.211	0.464	1.181
ID8957	8957	None	31.442	65.638	42.960	21.995	0	0	4	1	None	-10921639	77.220	84	4	146	3363778	31.631	8.823	0.616	1.861
ID8958	8958	None	22.744	52.717	198.356	24.826	0	0	4	1	None	-10921639	62.558	65	1	132	2725097	33.478	6.553	0.385	1.040
ID8959	8959	None	16.899	57.859	0.000	26.000	0	0	4	1	None	-10921639	25.619	14	0	109	1116005	28.291	5.908	0.580	0.665
ID8960	8960	None	20.462	51.437	246.352	26.078	0	0	4	1	None	-10921639	65.902	74	0	140	2870755	36.901	6.163	0.374	0.971
ID8961	8961	None	24.018	53.939	27.846	22.582	0	0	4	1	None	-10921639	67.291	55	0	181	2931252	53.391	5.417	0.509	0.850
ID8962	8962	None	20.163	53.680	38.459	24.364	0	0	4	1	None	-10921639	58.936	62	2	130	2567301	31.497	6.314	0.348	0.967
ID8963	8963	None	37.573	65.450	179.351	24.353	0	0	4	1	None	-10921639	78.585	84	3	150	3423238	37.627	8.272	0.641	1.631
ID8964	8964	None	26.130	63.610	217.409	26.292	0	0	4	1	None	-10921639	67.527	69	1	148	2941544	37.858	6.308	0.643	1.396
ID8965	8965	None	27.308	57.693	250.079	26.675	0	0	4	1	None	-10921639	64.746	66	2	132	2820416	30.517	6.453	0.513	1.438
ID8966	8966	None	29.928	58.372	136.619	27.368	0	0	4	1	None	-10921639	66.512	44	0	250	2897346	66.524	4.766	0.791	0.883
ID8967	8967	None	20.983	61.536	245.677	28.230	0	0	4	1	None	-10921639	62.004	65	1	150	2700957	34.755	6.187	0.461	1.127
ID8968	8968	None	35.978	65.542	258.998	28.024	0	0	4	1	None	-10921639	101.552	113	1	199	4423693	45.766	7.319	0.545	1.566
ID8969	8969	None	21.009	61.536	245.677	28.230	0	0	4	1	None	-10921639	62.004	65	1	150	2700957	34.755	6.187	0.461	1.127
ID8970	8970	None	34.351	62.322	28.023	28.638	0	0	4	1	None	-10921639	67.544	74	3	140	2942289	34.845	15.200	0.309	0.916
ID8971	8971	None	30.962	51.632	265.555	28.800	0	0	4	1	None	-10921639	65.314	81	0	156	2845125	55.285	8.169	0.554	0.842
ID8972	8972	None	25.026	50.859	31.925	29.318	0	0	4	1	None	-10921639	55.525	60	1	128	2418723	32.082	15.200	0.330	0.859
ID8973	8973	None	21.975	52.349	232.698	30.452	0	0	4	1	None	-10921639	76.898	81	5	158	3349736	33.789	7.796	0.489	1.495
ID8974	8974	None	22.506	51.224	219.864	30.823	0	0	4	1	None	-10921639	63.736	67	0	141	2776420	37.564	6.111	0.565	1.225
ID8976	8976	None	28.283	57.197	261.209	31.916	0	0	4	1	None	-10921639	79.569	86	1	154	3466084	36.351	7.746	0.466	1.391
ID8977	8977	None	25.857	56.071	227.512	33.914	0	0	4	1	None	-10921639	55.855	60	0	122	2433099	32.419	6.317	0.500	1.149
ID8978	8978	None	28.545	58.205	240.258	33.963	0	0	4	1	None	-10921639	58.015	63	2	126	2527195	32.678	7.346	0.613	1.349
ID8979	8979	None	21.954	54.190	232.978	29.755	0	0	4	1	None	-10921639	86.256	90	6	158	3757378	32.553	7.792	0.536	1.850
ID8980	8980	None	21.950	53.335	232.797	30.072	0	0	4	1	None	-10921639	83.363	87	6	158	3631369	32.815	8.150	0.525	1.750
ID8981	8981	None	30.196	63.218	226.154	30.370	0	0	4	1	None	-10921639	67.554	66	0	163	2942733	42.786	6.078	0.674	1.271
ID8982	8982	None	35.628	65.383	257.253	27.200	0	0	4	1	None	-10921639	103.064	116	0	199	4489557	47.974	6.628	0.600	1.611
ID8983	8983	None	35.798	65.383	258.161	27.600	0	0	4	1	None	-10921639	103.506	116	0	199	4508819	47.502	7.693	0.576	1.593
ID8984	8984	None	24.737	56.985	213.048	27.866	0	0	4	1	None	-10921639	66.087	66	0	161	2878798	42.075	6.010	0.616	1.198
ID8985	8985	None	23.191	50.001	257.526	34.564	0	0	4	1	None	-10921639	63.079	65	1	143	2747769	33.586	6.054	0.393	1.059
ID8987	8987	None	9.247	58.508	265.555	38.800	0	0	4	1	None	-10921639	32.594	19	0	125	1419836	35.033	5.859	0.440	0.568
ID8988	8988	None	44.419	77.024	99.025	9.587	0	0	4	1	None	-10921639	109.141	119	6	181	4754294	38.518	7.442	0.583	2.087
ID8989	8989	None	41.519	78.719	148.157	9.614	0	0	4	1	None	-10921639	121.974	128	17	197	5313294	36.059	8.022	0.577	2.475
ID8990	8990	None	23.309	80.767	46.596	9.958	0	0	4	1	None	-10921639	75.379	80	10	120	3283598	20.629	15.200	0.312	1.737
ID8991	8991	None	38.466	67.310	117.390	8.300	0	0	4	1	None	-10921639	100.604	103	0	220	4382422	60.701	6.644	0.462	1.047
ID8992	8992	None	38.716	68.762	144.685	8.225	0	0	4	1	None	-10921639	92.451	97	3	185	4027270	42.977	6.616	0.529	1.489
ID8993	8993	None	42.123	73.083	73.348	9.030	0	0	4	1	None	-10921639	120.831	130	9	186	5263529	36.956	7.579	0.454	2.043
ID8994	8994	None	56.435	67.859	80.696	5.636	0	0	4	1	None	-10921639	119.507	130	2	226	5205830	56.121	7.742	0.607	1.609
ID8995	8995	None	36.527	66.648	100.281	7.311	0	0	4	1	None	-10921639	94.011	89	0	230	4095195	69.861	5.884	0.576	0.983
ID8996	8996	None	37.563	75.089	108.040	7.600	0	0	4	1	None	-10921639	102.510	108	11	170	4465440	31.598	7.783	0.724	2.725
ID8997	8997	None	50.372	81.209	137.285	10.153	0	0	4	1	None	-10921639	135.229	154	2	232	5890726	64.020	7.327	0.711	1.755
ID8998	8998	None	49.476	80.474	157.721	10.200	0	0	4	1	None	-10921639	112.072	121	7	183	4881960	38.844	8.254	0.579	2.115
ID8999	8999	None	34.555	73.032	123.608	10.449	0	0	4	1	None	-10921639	94.161	101	5	166	4101739	37.554	7.305	0.443	1.538
ID9000	9000	None	46.273	68.418	135.994	10.484	0	0	4	1	None	-10921639	115.259	125	4	190	5020784	39.424	8.103	0.549	2.072
ID9001	9001	None	49.477	80.474	157.721	10.200	0	0	4	1	None	-10921639	112.072	121	7	183	4881960	38.844	8.254	0.579	2.115
ID9002	9002	None	41.172	73.129	167.472	10.876	0	0	4	1	None	-10921639	110.262	123	4	181	4803125	43.164	8.953	0.523	1.754
ID9003	9003	None	34.972	74.495	80.342	7.976	0	0	4	1	None	-10921639	108.006	111	4	221	4704853	57.582	8.487	0.369	1.011
ID9004	9004	None	38.283	67.310	117.390	8.300	0	0	4	1	None	-10921639	100.604	103	0	220	4382422	60.701	6.644	0.462	1.047
ID9005	9005	None	35.589	75.987	80.583	8.556	0	0	4	1	None	-10921639	110.263	112	4	221	4803180	56.585	15.200	0.358	1.027
ID9006	9006	None	31.590	71.417	57.828	11.579	0	0	4	1	None	-10921639	78.931	80	6	155	3438308	31.343	6.651	0.578	1.846
ID9007	9007	None	34.642	76.519	179.862	11.696	0	0	4	1	None	-10921639	86.058	94	2	157	3748794	35.167	11.751	0.421	1.449
ID9008	9008	None	28.173	82.964	18.250	12.438	0	0	4	1	None	-10921639	74.491	79	3	146	3244903	31.039	6.863	0.553	1.709
ID9009	9009	None	36.447	72.148	21.296	12.730	0	0	4	1	None	-10921639	100.571	106	17	165	4380964	28.986	8.262	0.565	2.505
ID9010	9010	None	24.558	71.684	28.490	13.747	0	0	4	1	None	-10921639	71.914	79	1	153	3132634	34.629	6.574	0.470	1.329
ID9011	9011	None	27.948	72.818	51.346	13.480	0	0	4	1	None	-10921639	65.811	72	0	130	2866778	34.308	6.331	0.291	0.865
ID9012	9012	None	36.179	80.474	113.459	14.235	0	0	4	1	None	-10921639	77.963	78	1	173	3396132	42.163	6.372	0.792	1.634
ID9013	9013	None	30.364	68.351	191.580	14.200	0	0	4	1	None	-10921639	84.669	89	5	156	3688255	34.297	6.391	0.367	1.325
ID9014	9014	None	26.367	77.840	38.212	14.667	0	0	4	1	None	-10921639	66.193	70	2	148	2883421	36.129	6.278	0.465	1.164
ID9015	9015	None	35.932	69.201	111.698	14.888	0	0	4	1	None	-10921639	84.286	83	4	177	3671578	41.278	6.231	0.470	1.305
ID9016	9016	None	35.090	80.040	82.526	15.045	0	0	4	1	None	-10921639	115.016	126	2	191	5010232	42.484	8.184	0.488	1.775
ID9017	9017	None	23.867	71.890	184.269	15.180	0	0	4	1	None	-10921639	76.283	80	1	139	3322953	32.117	6.646	0.326	1.169
ID9018	9018	None	34.655	79.975	89.942	15.755	0	0	4	1	None	-10921639	68.573	73	1	142	2987114	36.578	6.218	0.474	1.205
ID9019	9019	None	35.265	70.166	105.053	15.701	0	0	4	1	None	-10921639	77.028	80	3	180	3355396	41.124	5.987	0.381	1.034
ID9020	9020	None	37.611	71.477	197.154	15.513	0	0	4	1	None	-10921639	116.661	127	2	193	5081858	42.776	7.666	0.528	1.885
ID9021	9021	None	28.866	79.454	64.344	16.202	0	0	4	1	None	-10921639	75.364	83	0	159	3282914	44.845	6.631	0.422	0.997
ID9022	9022	None	34.346	70.496	97.096	15.868	0	0	4	1	None	-10921639	99.392	108	0	200	4329607	51.164	6.639	0.477	1.255
ID9023	9023	None	22.209	75.109	162.752	16.158	0	0	4	1	None	-10921639	91.248	93	1	186	3974852	46.498	6.061	0.399	1.119
ID9024	9024	None	35.619	82.120	30.723	13.831	0	0	4	1	None	-10921639	82.086	87	3	147	3575767	32.697	7.048	0.552	1.786
ID9025	9025	None	30.348	68.351	191.580	14.200	0	0	4	1	None	-10921639	84.669	89	5	156	3688255	34.297	6.391	0.367	1.325
ID9026	9026	None	37.341	74.742	11.446	14.395	0	0	4	1	None	-10921639	88.432	95	7	150	3852202	30.937	8.096	0.514	1.942
ID9027	9027	None	28.901	79.459	64.322	16.211	0	0	4	1	None	-10921639	76.860	86	0	159	3348088	44.480	6.730	0.427	1.035
ID9028	9028	None	34.184	74.704	141.232	16.392	0	0	4	1	None	-10921639	121.619	136	0	236	5297838	70.917	7.203	0.642	1.341
ID9029	9029	None	29.604	76.733	202.269	16.400	0	0	4	1	None	-10921639	67.976	73	2	149	2961104	33.880	7.071	0.338	1.014
ID9030	9030	None	22.634	72.685	71.588	17.035	0	0	4	1	None	-10921639	71.431	73	2	162	3111601	39.398	6.603	0.495	1.201
ID9031	9031	None	39.216	70.501	87.738	17.156	0	0	4	1	None	-10921639	76.742	75	2	182	3342946	43.684	6.022	0.602	1.320
ID9032	9032	None	30.274	72.602	130.942	17.177	0	0	4	1	None	-10921639	84.452	86	1	183	3678801	45.348	6.202	0.492	1.228
ID9033	9033	None	38.820	72.082	154.594	17.197	0	0	4	1	None	-10921639	81.492	87	4	157	3549857	40.273	6.682	0.723	1.698
ID9034	9034	None	47.584	73.615	212.629	17.187	0	0	4	1	None	-10921639	114.873	123	11	182	5003969	36.923	7.875	0.708	2.579
ID9035	9035	None	36.614	78.683	127.157	18.409	0	0	4	1	None	-10921639	76.021	55	0	236	3311562	68.794	5.571	0.693	0.905
ID9036	9036	None	23.440	71.665	46.003	16.952	0	0	4	1	None	-10921639	80.490	83	3	152	3506223	31.856	7.390	0.489	1.660
ID9037	9037	None	16.577	79.435	150.583	16.682	0	0	4	1	None	-10921639	74.216	76	1	168	3232916	41.979	5.917	0.293	0.802
ID9038	9038	None	21.870	70.342	5.598	17.300	0	0	4	1	None	-10921639	70.008	75	3	135	3049638	31.850	6.601	0.479	1.423
ID9039	9039	None	32.994	70.430	121.969	18.748	0	0	4	1	None	-10921639	83.451	83	0	178	3635202	47.588	6.221	0.709	1.455
ID9040	9040	None	16.344	66.421	0.000	19.600	0	0	4	1	None	-10921639	23.830	10	0	116	1038049	28.498	4.752	0.172	0.245
ID9041	9041	None	25.535	76.211	57.101	19.846	0	0	4	1	None	-10921639	61.129	66	2	118	2662824	29.067	6.843	0.548	1.489
ID9042	9042	None	21.523	73.007	32.311	20.551	0	0	4	1	None	-10921639	63.047	65	1	136	2746382	36.484	6.281	0.586	1.277
ID9043	9043	None	22.587	82.828	50.080	20.220	0	0	4	1	None	-10921639	66.179	72	1	139	2882822	34.180	6.829	0.474	1.246
ID9044	9044	None	29.535	82.379	40.828	20.977	0	0	4	1	None	-10921639	73.417	73	0	177	3198099	47.405	5.915	0.628	1.194
ID9045	9045	None	32.077	76.979	172.500	20.709	0	0	4	1	None	-10921639	75.457	76	2	167	3286987	44.529	6.258	0.716	1.415
ID9046	9046	None	35.172	68.184	229.792	20.617	0	0	4	1	None	-10921639	93.856	100	5	161	4088475	33.289	7.649	0.534	1.962
ID9047	9047	None	21.574	72.614	17.041	21.221	0	0	4	1	None	-10921639	84.806	93	1	157	3694245	37.543	6.731	0.375	1.233
ID9048	9048	None	13.385	68.412	25.029	21.261	0	0	4	1	None	-10921639	61.837	61	1	146	2693668	35.730	5.862	0.332	0.864
ID9049	9049	None	29.558	74.455	222.281	21.106	0	0	4	1	None	-10921639	67.842	74	1	133	2955262	33.456	6.738	0.538	1.419
ID9050	9050	None	29.294	81.180	6.421	22.595	0	0	4	1	None	-10921639	77.895	83	6	138	3393173	28.982	8.043	0.570	1.951
ID9051	9051	None	24.895	77.986	240.443	23.029	0	0	4	1	None	-10921639	74.448	77	2	146	3243008	35.913	6.259	0.406	1.197
ID9052	9052	None	18.514	73.135	246.970	23.045	0	0	4	1	None	-10921639	46.772	39	0	168	2037419	37.963	5.644	0.364	0.658
ID9053	9053	None	34.030	70.859	203.381	23.606	0	0	4	1	None	-10921639	93.689	103	4	186	4081204	46.647	6.800	0.526	1.384
ID9054	9054	None	28.380	83.083	15.334	22.175	0	0	4	1	None	-10921639	92.700	103	0	193	4038122	54.572	7.736	0.647	1.334
ID9055	9055	None	37.480	71.158	188.490	22.395	0	0	4	1	None	-10921639	91.319	105	2	178	3977951	44.329	8.570	0.576	1.505
ID9056	9056	None	29.294	81.178	6.415	22.597	0	0	4	1	None	-10921639	77.895	83	6	138	3393173	28.982	8.043	0.570	1.951
ID9057	9057	None	28.970	77.526	146.777	25.102	0	0	4	1	None	-10921639	70.857	75	3	145	3086585	29.686	7.712	0.408	1.384
ID9058	9058	None	32.862	67.754	236.765	25.276	0	0	4	1	None	-10921639	92.870	98	6	163	4045511	31.482	8.469	0.467	1.879
ID9059	9059	None	25.225	72.822	1.421	25.621	0	0	4	1	None	-10921639	50.071	51	0	141	2181151	35.842	6.453	0.564	1.008
ID9060	9060	None	38.381	66.331	12.153	27.744	0	0	4	1	None	-10921639	80.526	90	2	168	3507793	43.130	15.200	0.307	0.878
ID9061	9061	None	22.912	79.330	223.132	27.690	0	0	4	1	None	-10921639	66.314	66	2	145	2888704	31.679	6.386	0.596	1.563
ID9062	9062	None	34.245	74.667	255.965	27.405	0	0	4	1	None	-10921639	95.819	103	1	155	4173975	29.851	7.893	0.701	2.646
ID9063	9063	None	28.532	68.649	264.898	28.876	0	0	4	1	None	-10921639	57.061	59	0	161	2485637	46.936	6.733	0.509	0.820
ID9064	9064	None	26.746	77.876	244.642	30.019	0	0	4	1	None	-10921639	73.624	82	1	136	3207114	34.760	8.000	0.487	1.388
ID9065	9065	None	33.982	72.792	230.817	30.339	0	0	4	1	None	-10921639	87.672	100	1	170	3819066	45.253	7.239	0.606	1.462
ID9066	9066	None	26.005	79.392	230.576	23.509	0	0	4	1	None	-10921639	79.598	81	2	179	3467378	41.168	5.977	0.392	1.090
ID9067	9067	None	26.936	68.098	242.704	23.577	0	0	4	1	None	-10921639	63.816	66	1	130	2779901	33.518	6.071	0.413	1.112
ID9068	9068	None	22.415	72.036	165.097	23.889	0	0	4	1	None	-10921639	64.008	66	0	146	2788274	39.519	6.205	0.657	1.284
ID9069	9069	None	26.261	68.192	205.048	31.753	0	0	4	1	None	-10921639	45.251	16	0	230	1971195	58.191	4.444	0.748	0.666
ID9070	9070	None	28.957	66.907	252.321	35.470	0	0	4	1	None	-10921639	61.304	67	1	135	2670482	33.232	7.738	0.619	1.411
ID9071	9071	None	34.588	77.604	234.455	36.930	0	0	4	1	None	-10921639	57.115	22	0	251	2487969	71.957	4.434	0.740	0.675
ID9072	9072	None	51.186	97.109	129.591	7.878	0	0	4	1	None	-10921639	117.043	129	11	180	5098526	39.908	7.851	0.528	2.027
ID9073	9073	None	42.316	83.023	75.377	8.408	0	0	4	1	None	-10921639	112.095	117	17	178	4882990	31.524	8.183	0.495	2.356
ID9074	9074	None	41.881	87.091	131.338	8.858	0	0	4	1	None	-10921639	100.458	111	5	176	4376051	41.764	7.430	0.516	1.637
ID9075	9075	None	23.520	99.288	97.932	7.879	0	0	4	1	None	-10921639	79.505	89	2	151	3463296	34.525	7.325	0.560	1.652
ID9076	9076	None	33.257	89.204	107.639	8.036	0	0	4	1	None	-10921639	99.225	106	0	201	4322332	57.141	7.221	0.674	1.398
ID9077	9077	None	51.505	85.295	120.533	8.184	0	0	4	1	None	-10921639	118.409	127	13	193	5157997	43.531	8.809	0.609	2.060
ID9078	9078	None	18.801	71.221	265.555	36.800	0	0	4	1	None	-10921639	31.558	20	0	124	1374704	33.126	7.627	0.576	0.696
ID9079	9079	None	31.546	88.413	90.291	7.861	0	0	4	1	None	-10921639	93.451	102	1	173	4070810	42.476	7.856	0.440	1.345
ID9080	9080	None	37.957	89.226	96.839	7.816	0	0	4	1	None	-10921639	110.535	117	14	177	4815007	35.457	7.649	0.500	2.079
ID9081	9081	None	40.612	94.130	74.731	9.182	0	0	4	1	None	-10921639	104.374	113	6	166	4546651	33.213	8.553	0.580	2.307
ID9082	9082	None	52.119	90.297	159.670	9.093	0	0	4	1	None	-10921639	113.649	126	4	202	4950647	48.213	15.200	0.456	1.476
ID9083	9083	None	24.902	87.331	47.585	9.994	0	0	4	1	None	-10921639	74.582	78	11	120	3248887	16.413	8.780	0.387	2.535
ID9084	9084	None	32.506	85.783	8.242	12.663	0	0	4	1	None	-10921639	69.228	75	1	151	3015650	35.753	6.653	0.620	1.483
ID9085	9085	None	30.449	87.349	27.192	12.896	0	0	4	1	None	-10921639	70.541	76	3	149	3072840	32.924	6.138	0.281	0.939
ID9086	9086	None	30.776	93.576	90.798	12.703	0	0	4	1	None	-10921639	85.393	89	1	195	3719825	50.107	5.922	0.388	0.953
ID9087	9087	None	42.271	94.369	26.199	11.476	0	0	4	1	None	-10921639	103.406	111	10	169	4504460	36.720	7.913	0.495	1.864
ID9088	9088	None	39.128	90.627	34.464	11.394	0	0	4	1	None	-10921639	98.816	107	4	166	4304512	38.373	7.347	0.513	1.746
ID9089	9089	None	30.856	97.427	43.734	11.775	0	0	4	1	None	-10921639	72.576	76	1	147	3161492	36.622	7.873	0.385	1.101
ID9090	9090	None	44.195	93.145	165.696	11.396	0	0	4	1	None	-10921639	106.944	118	6	187	4658604	44.035	9.148	0.447	1.500
ID9091	9091	None	30.778	97.427	43.734	11.775	0	0	4	1	None	-10921639	72.576	76	1	147	3161492	36.622	7.873	0.385	1.101
ID9092	9092	None	30.806	96.928	54.049	12.375	0	0	4	1	None	-10921639	83.352	89	9	150	3630909	30.760	6.997	0.600	2.032
ID9093	9093	None	37.101	87.059	67.168	10.563	0	0	4	1	None	-10921639	103.696	114	5	184	4517100	41.060	7.095	0.478	1.633
ID9094	9094	None	39.137	90.627	34.464	11.394	0	0	4	1	None	-10921639	98.816	107	4	166	4304512	38.373	7.347	0.513	1.746
ID9095	9095	None	44.223	93.156	165.687	11.393	0	0	4	1	None	-10921639	106.944	118	6	187	4658604	44.035	9.148	0.447	1.500
ID9096	9096	None	25.355	99.139	99.451	14.344	0	0	4	1	None	-10921639	87.863	95	3	177	3827399	40.256	6.669	0.615	1.662
ID9097	9097	None	35.307	97.237	170.170	14.220	0	0	4	1	None	-10921639	89.987	97	3	185	3919916	46.793	15.200	0.319	0.930
ID9098	9098	None	24.746	96.648	0.000	14.800	0	0	4	1	None	-10921639	37.941	32	0	130	1652751	37.399	6.458	0.607	0.766
ID9099	9099	None	45.715	90.876	83.710	14.894	0	0	4	1	None	-10921639	116.180	132	0	234	5060897	73.780	7.283	0.611	1.195
ID9100	9100	None	26.804	96.085	109.297	15.104	0	0	4	1	None	-10921639	71.659	75	2	148	3121533	33.126	6.450	0.549	1.534
ID9101	9101	None	30.345	83.027	0.000	15.600	0	0	4	1	None	-10921639	51.558	32	0	186	2245919	54.704	6.795	0.606	0.711
ID9102	9102	None	35.847	96.787	152.653	13.370	0	0	4	1	None	-10921639	120.116	130	14	192	5232373	38.883	8.204	0.588	2.287
ID9103	9103	None	40.263	87.014	172.802	13.082	0	0	4	1	None	-10921639	90.371	100	1	160	3936646	39.724	8.337	0.570	1.653
ID9104	9104	None	35.840	96.774	152.602	13.398	0	0	4	1	None	-10921639	119.138	129	14	192	5189776	39.413	8.182	0.584	2.228
ID9105	9105	None	35.196	96.408	169.212	13.681	0	0	4	1	None	-10921639	98.383	109	4	187	4285654	45.710	7.802	0.369	1.160
ID9106	9106	None	39.143	93.641	181.902	13.533	0	0	4	1	None	-10921639	108.014	114	10	170	4705199	31.233	8.335	0.667	2.767
ID9107	9107	None	35.331	97.226	170.159	14.215	0	0	4	1	None	-10921639	89.354	96	2	182	3892329	47.066	15.200	0.317	0.915
ID9108	9108	None	43.830	93.858	121.089	12.739	0	0	4	1	None	-10921639	99.072	111	3	190	4315674	48.946	8.323	0.454	1.265
ID9109	9109	None	40.104	87.014	172.802	13.082	0	0	4	1	None	-10921639	90.371	100	1	160	3936646	39.724	8.337	0.570	1.653
ID9110	9110	None	37.476	97.236	17.986	13.247	0	0	4	1	None	-10921639	91.570	98	5	142	3988869	26.523	8.861	0.600	2.588
ID9111	9111	None	33.156	93.123	193.367	15.482	0	0	4	1	None	-10921639	79.039	80	5	164	3443025	36.880	6.496	0.586	1.585
ID9112	9112	None	25.379	85.189	56.148	16.467	0	0	4	1	None	-10921639	73.189	79	2	163	3188169	39.913	5.775	0.303	0.854
ID9113	9113	None	29.677	89.514	97.186	16.434	0	0	4	1	None	-10921639	86.098	87	0	203	3750505	53.261	6.072	0.611	1.226
ID9114	9114	None	33.961	87.855	126.153	16.408	0	0	4	1	None	-10921639	77.320	61	0	221	3368151	59.968	5.815	0.552	0.917
ID9115	9115	None	37.998	98.306	177.312	16.701	0	0	4	1	None	-10921639	78.964	75	0	191	3439767	48.934	5.778	0.473	1.037
ID9116	9116	None	35.562	83.851	197.600	17.216	0	0	4	1	None	-10921639	74.178	77	1	157	3231262	38.004	6.471	0.628	1.506
ID9117	9117	None	27.528	93.417	6.782	18.788	0	0	4	1	None	-10921639	65.509	69	1	139	2853641	33.847	6.634	0.723	1.624
ID9118	9118	None	22.688	88.867	21.110	19.046	0	0	4	1	None	-10921639	61.355	65	1	136	2672691	33.083	6.252	0.458	1.166
ID9119	9119	None	45.941	97.258	220.430	19.151	0	0	4	1	None	-10921639	104.808	111	9	178	4565544	37.076	7.847	0.699	2.327
ID9120	9120	None	33.754	91.361	202.677	17.049	0	0	4	1	None	-10921639	74.780	79	1	162	3257507	37.427	6.535	0.563	1.439
ID9121	9121	None	34.181	83.883	186.158	17.629	0	0	4	1	None	-10921639	70.496	73	1	154	3070859	38.288	6.444	0.710	1.528
ID9122	9122	None	32.369	84.651	204.194	17.537	0	0	4	1	None	-10921639	69.871	75	1	138	3043665	31.233	6.706	0.464	1.417
ID9123	9123	None	35.434	98.761	211.411	17.899	0	0	4	1	None	-10921639	76.697	84	2	144	3341019	34.290	7.081	0.593	1.666
ID9124	9124	None	30.578	83.787	213.628	17.897	0	0	4	1	None	-10921639	72.357	78	2	146	3151943	35.968	6.429	0.553	1.433
ID9125	9125	None	35.967	88.405	74.699	18.265	0	0	4	1	None	-10921639	82.174	91	2	169	3579599	43.647	7.837	0.632	1.458
ID9126	9126	None	37.238	92.186	46.122	20.538	0	0	4	1	None	-10921639	87.876	97	6	159	3827975	35.858	8.009	0.688	1.999
ID9127	9127	None	33.086	91.174	58.651	20.547	0	0	4	1	None	-10921639	71.185	73	0	167	3100892	39.087	6.527	0.707	1.508
ID9128	9128	None	32.864	84.195	221.622	20.433	0	0	4	1	None	-10921639	68.630	71	1	161	2989580	42.037	5.969	0.467	1.040
ID9129	9129	None	28.505	97.975	28.237	19.975	0	0	4	1	None	-10921639	76.536	82	2	167	3333986	39.532	7.842	0.554	1.380
ID9130	9130	None	29.290	90.585	34.314	20.190	0	0	4	1	None	-10921639	71.597	67	1	171	3118841	47.052	5.971	0.577	1.113
ID9131	9131	None	30.260	96.780	229.804	20.141	0	0	4	1	None	-10921639	68.293	68	0	162	2974910	43.670	6.029	0.610	1.186
ID9132	9132	None	34.093	84.306	235.865	20.441	0	0	4	1	None	-10921639	76.472	89	1	146	3331180	38.156	15.200	0.374	1.091
ID9133	9133	None	33.315	97.544	189.383	20.827	0	0	4	1	None	-10921639	81.212	81	1	182	3537658	46.859	6.100	0.630	1.340
ID9134	9134	None	32.703	90.450	221.963	20.664	0	0	4	1	None	-10921639	70.720	75	0	154	3080627	38.665	6.300	0.488	1.199
ID9135	9135	None	33.818	84.306	235.865	20.441	0	0	4	1	None	-10921639	76.472	89	1	146	3331180	38.156	15.200	0.374	1.091
ID9136	9136	None	12.135	99.372	0.000	21.200	0	0	4	1	None	-10921639	20.407	1	0	126	888938	31.784	4.424	0.430	0.386
ID9137	9137	None	32.277	86.742	179.169	21.363	0	0	4	1	None	-10921639	73.890	74	1	163	3218714	41.434	6.201	0.691	1.457
ID9138	9138	None	19.735	89.772	0.000	24.000	0	0	4	1	None	-10921639	22.156	3	0	153	965125	33.781	4.374	0.461	0.414
ID9139	9139	None	31.690	92.593	250.435	24.551	0	0	4	1	None	-10921639	62.736	67	0	136	2732845	35.577	6.430	0.543	1.241
ID9140	9140	None	37.637	98.186	203.227	24.781	0	0	4	1	None	-10921639	80.998	90	3	164	3528348	39.270	8.423	0.617	1.575
ID9141	9141	None	30.448	91.754	212.829	24.751	0	0	4	1	None	-10921639	66.945	68	2	153	2916175	36.313	6.278	0.673	1.484
ID9142	9142	None	29.567	84.609	247.508	25.317	0	0	4	1	None	-10921639	61.499	67	1	133	2678955	33.479	7.211	0.595	1.371
ID9143	9143	None	25.759	83.152	210.480	25.626	0	0	4	1	None	-10921639	67.098	68	0	150	2922853	36.736	6.392	0.709	1.516
ID9144	9144	None	39.369	88.998	145.111	22.512	0	0	4	1	None	-10921639	96.672	106	4	187	4211148	38.156	8.697	0.572	1.843
ID9145	9145	None	30.485	96.684	239.761	22.432	0	0	4	1	None	-10921639	61.022	64	1	139	2658191	36.236	6.218	0.582	1.238
ID9146	9146	None	39.265	88.998	145.111	22.512	0	0	4	1	None	-10921639	96.672	106	4	187	4211148	38.156	8.697	0.572	1.843
ID9147	9147	None	33.488	86.270	235.977	21.200	0	0	4	1	None	-10921639	81.968	94	1	146	3570620	35.972	8.095	0.504	1.528
ID9148	9148	None	33.437	87.178	235.977	21.600	0	0	4	1	None	-10921639	82.669	93	1	146	3601124	34.268	8.005	0.544	1.701
ID9149	9149	None	28.410	83.083	15.334	22.175	0	0	4	1	None	-10921639	92.700	103	0	193	4038122	54.572	7.736	0.647	1.334
ID9150	9150	None	36.437	96.174	258.050	27.250	0	0	4	1	None	-10921639	77.929	83	3	144	3394655	34.534	7.986	0.579	1.655
ID9151	9151	None	28.597	83.943	260.726	27.552	0	0	4	1	None	-10921639	64.190	68	0	219	2796199	37.789	6.750	0.763	1.470
ID9152	9152	None	27.289	94.796	229.370	28.300	0	0	4	1	None	-10921639	67.090	56	0	214	2922528	53.278	6.403	0.710	1.046
ID9153	9153	None	28.276	92.120	242.042	29.578	0	0	4	1	None	-10921639	70.958	78	0	149	3090991	36.882	7.200	0.703	1.588
ID9154	9154	None	8.793	92.886	265.555	38.800	0	0	4	1	None	-10921639	13.237	1	0	116	576598	23.343	11.626	0.528	0.392
ID9155	9155	None	33.581	101.489	87.378	8.280	0	0	4	1	None	-10921639	66.673	76	0	136	2904356	37.332	7.606	0.649	1.406
ID9156	9156	None	28.176	102.299	113.056	8.962	0	0	4	1	None	-10921639	81.537	87	2	166	3551817	35.981	7.177	0.700	1.866
ID9157	9157	None	43.855	114.257	83.423	9.234	0	0	4	1	None	-10921639	96.191	108	5	160	4190170	37.518	9.269	0.642	2.005
ID9158	9158	None	38.672	101.860	63.748	9.657	0	0	4	1	None	-10921639	100.298	108	9	170	4369066	37.577	7.343	0.522	1.831
ID9159	9159	None	33.419	112.178	49.658	10.068	0	0	4	1	None	-10921639	75.255	82	5	136	3278164	28.474	7.604	0.661	2.104
ID9160	9160	None	45.273	114.476	133.800	9.903	0	0	4	1	None	-10921639	107.270	117	3	198	4672779	46.215	8.098	0.594	1.729
ID9161	9161	None	50.613	100.779	138.475	10.170	0	0	4	1	None	-10921639	117.767	128	13	208	5130047	37.742	8.576	0.686	2.539
ID9162	9162	None	38.082	105.078	78.621	9.512	0	0	4	1	None	-10921639	86.867	96	1	167	3784035	46.063	9.706	0.488	1.236
ID9163	9163	None	34.688	110.934	120.972	9.564	0	0	4	1	None	-10921639	75.157	84	0	158	3273928	38.705	6.873	0.588	1.438
ID9164	9164	None	37.710	104.968	129.301	9.657	0	0	4	1	None	-10921639	74.454	81	1	159	3243278	41.822	5.999	0.423	1.059
ID9165	9165	None	30.775	113.709	39.910	10.480	0	0	4	1	None	-10921639	65.370	73	1	134	2847600	32.769	6.990	0.541	1.401
ID9166	9166	None	30.892	106.548	68.518	10.566	0	0	4	1	None	-10921639	81.588	86	3	164	3554046	36.588	6.241	0.313	1.064
ID9167	9167	None	36.935	108.478	149.223	10.626	0	0	4	1	None	-10921639	79.198	88	1	158	3449961	41.986	8.365	0.579	1.383
ID9168	9168	None	35.549	115.330	28.323	11.991	0	0	4	1	None	-10921639	105.282	114	6	181	4586184	39.132	8.285	0.486	1.760
ID9169	9169	None	32.681	103.726	7.445	12.737	0	0	4	1	None	-10921639	75.192	84	3	135	3275460	31.557	8.533	0.440	1.455
ID9170	9170	None	27.902	110.874	11.032	12.768	0	0	4	1	None	-10921639	76.127	86	2	140	3316150	30.643	15.200	0.264	1.036
ID9171	9171	None	35.098	115.774	161.637	12.893	0	0	4	1	None	-10921639	90.470	95	4	188	3940980	38.736	7.553	0.551	1.660
ID9172	9172	None	36.333	109.299	60.189	13.593	0	0	4	1	None	-10921639	105.187	115	8	183	4582062	41.366	8.293	0.456	1.592
ID9173	9173	None	42.812	108.566	185.022	13.601	0	0	4	1	None	-10921639	115.533	128	5	182	5032750	37.350	9.782	0.500	2.061
ID9174	9174	None	30.597	108.845	34.583	10.686	0	0	4	1	None	-10921639	71.313	72	1	155	3106448	41.316	5.929	0.382	0.954
ID9175	9175	None	38.282	99.623	38.556	10.923	0	0	4	1	None	-10921639	78.341	79	4	162	3412602	37.074	6.402	0.555	1.509
ID9176	9176	None	37.022	108.478	149.223	10.626	0	0	4	1	None	-10921639	79.198	88	1	158	3449961	41.986	8.365	0.579	1.383
ID9177	9177	None	27.637	110.001	6.135	13.976	0	0	4	1	None	-10921639	79.230	87	1	152	3451338	34.481	9.361	0.403	1.320
ID9178	9178	None	25.002	114.874	19.085	14.081	0	0	4	1	None	-10921639	87.838	96	4	153	3826320	31.313	7.467	0.473	1.801
ID9179	9179	None	36.703	105.093	28.574	14.557	0	0	4	1	None	-10921639	90.632	99	1	169	3948040	42.680	7.771	0.481	1.380
ID9180	9180	None	40.372	105.453	169.044	10.653	0	0	4	1	None	-10921639	106.623	119	4	182	4644587	45.142	9.106	0.477	1.525
ID9181	9181	None	35.350	115.330	28.323	11.991	0	0	4	1	None	-10921639	105.282	114	6	181	4586184	39.132	8.285	0.486	1.760
ID9182	9182	None	31.600	110.156	17.274	11.882	0	0	4	1	None	-10921639	81.813	90	4	144	3563850	28.951	9.611	0.399	1.613
ID9183	9183	None	33.634	108.346	92.306	15.065	0	0	4	1	None	-10921639	70.317	74	0	164	3063071	41.976	6.334	0.718	1.400
ID9184	9184	None	31.387	115.335	94.472	15.303	0	0	4	1	None	-10921639	78.149	81	0	168	3404250	46.233	6.226	0.658	1.341
ID9185	9185	None	25.049	109.593	136.210	15.392	0	0	4	1	None	-10921639	72.978	76	4	160	3178983	41.858	6.343	0.469	1.113
ID9186	9186	None	37.813	101.185	194.627	15.328	0	0	4	1	None	-10921639	72.884	71	1	171	3174920	44.706	6.172	0.597	1.219
ID9187	9187	None	31.195	112.343	4.500	15.857	0	0	4	1	None	-10921639	82.015	85	4	152	3572640	33.399	6.877	0.525	1.692
ID9188	9188	None	22.390	102.622	146.506	15.959	0	0	4	1	None	-10921639	93.589	99	5	173	4076822	37.011	7.043	0.410	1.470
ID9189	9189	None	40.022	108.713	180.713	14.400	0	0	4	1	None	-10921639	120.700	129	6	182	5257832	31.069	9.380	0.554	2.771
ID9190	9190	None	36.400	103.021	121.039	14.706	0	0	4	1	None	-10921639	97.859	107	3	190	4262839	48.314	6.258	0.398	1.154
ID9191	9191	None	28.039	101.055	75.937	15.391	0	0	4	1	None	-10921639	82.155	83	2	173	3578766	40.364	6.259	0.536	1.421
ID9192	9192	None	29.488	106.889	158.372	15.854	0	0	4	1	None	-10921639	87.266	89	4	190	3801383	44.859	6.153	0.444	1.197
ID9193	9193	None	38.696	113.201	190.228	16.517	0	0	4	1	None	-10921639	88.184	91	2	183	3841402	46.373	6.506	0.597	1.422
ID9194	9194	None	35.998	103.001	203.384	16.850	0	0	4	1	None	-10921639	76.904	86	2	136	3350034	34.318	7.723	0.642	1.753
ID9195	9195	None	26.778	112.414	70.201	17.304	0	0	4	1	None	-10921639	69.388	72	1	155	3022589	38.528	6.338	0.472	1.154
ID9196	9196	None	26.987	109.190	167.667	17.158	0	0	4	1	None	-10921639	89.198	88	0	202	3885534	56.834	5.812	0.421	0.929
ID9197	9197	None	34.263	103.330	51.049	17.673	0	0	4	1	None	-10921639	88.540	95	5	163	3856907	37.955	7.815	0.606	1.761
ID9198	9198	None	29.788	103.381	182.972	20.812	0	0	4	1	None	-10921639	78.002	76	0	188	3397858	49.120	5.953	0.558	1.138
ID9199	9199	None	23.833	115.014	23.444	21.282	0	0	4	1	None	-10921639	65.055	67	2	130	2833872	31.804	6.502	0.445	1.260
ID9200	9200	None	35.067	100.907	114.276	21.638	0	0	4	1	None	-10921639	90.373	95	5	188	3936738	42.793	12.519	0.398	1.203
ID9201	9201	None	24.627	100.263	67.313	18.160	0	0	4	1	None	-10921639	75.666	78	0	163	3296066	43.737	6.225	0.600	1.298
ID9202	9202	None	36.387	101.376	164.117	18.965	0	0	4	1	None	-10921639	107.862	115	6	182	4698578	36.026	7.566	0.455	1.871
ID9203	9203	None	32.185	110.430	220.895	19.036	0	0	4	1	None	-10921639	64.959	74	1	122	2829673	31.336	9.318	0.496	1.374
ID9204	9204	None	30.809	106.701	14.695	19.714	0	0	4	1	None	-10921639	84.894	88	2	184	3698060	50.653	7.572	0.531	1.162
ID9205	9205	None	33.712	107.479	106.052	19.659	0	0	4	1	None	-10921639	54.248	47	0	142	2363097	41.041	9.450	0.452	0.823
ID9206	9206	None	28.933	108.967	63.269	20.172	0	0	4	1	None	-10921639	82.965	75	0	224	3614054	58.162	5.824	0.504	0.956
ID9207	9207	None	46.903	114.685	122.019	21.649	0	0	4	1	None	-10921639	116.330	131	9	198	5067443	45.542	15.200	0.393	1.442
ID9208	9208	None	38.428	112.362	231.688	23.123	0	0	4	1	None	-10921639	92.358	101	6	151	4023207	32.534	8.148	0.674	2.286
ID9209	9209	None	29.877	106.257	238.627	23.835	0	0	4	1	None	-10921639	70.693	76	0	150	3079475	33.801	7.225	0.698	1.719
ID9210	9210	None	32.611	114.291	265.555	29.600	0	0	4	1	None	-10921639	39.522	23	0	149	1721599	42.105	5.968	0.518	0.640
ID9211	9211	None	23.666	100.281	265.555	34.000	0	0	4	1	None	-10921639	30.534	6	0	149	1330112	40.660	5.390	0.528	0.519
ID9212	9212	None	14.008	103.213	244.925	38.262	0	0	4	1	None	-10921639	13.942	1	0	234	607306	37.306	3.180	0.925	0.359
ID9213	9213	None	34.962	111.264	151.807	24.325	0	0	4	1	None	-10921639	103.147	107	11	165	4493184	25.209	15.200	0.337	2.063
ID9214	9214	None	33.150	113.810	210.984	24.722	0	0	4	1	None	-10921639	81.110	88	1	166	3533231	43.734	7.419	0.613	1.409
ID9215	9215	None	36.556	102.669	251.915	25.657	0	0	4	1	None	-10921639	81.887	86	3	158	3567063	35.531	7.153	0.614	1.753
ID9216	9216	None	44.137	102.267	256.610	39.244	0	0	4	1	None	-10921639	202.918	225	15	254	8839313	53.048	8.123	0.767	3.321
ID9217	9217	None	32.923	118.419	101.912	7.832	0	0	4	1	None	-10921639	79.855	86	2	153	3478581	32.976	15.200	0.316	1.163
ID9218	9218	None	31.317	117.628	59.552	9.550	0	0	4	1	None	-10921639	70.746	77	1	147	3081753	38.017	6.284	0.431	1.120
ID9219	9219	None	49.671	126.817	98.154	9.559	0	0	4	1	None	-10921639	111.659	124	7	188	4863984	43.192	8.315	0.517	1.762
ID9220	9220	None	29.847	128.635	90.192	10.163	0	0	4	1	None	-10921639	74.583	81	0	152	3248922	40.460	6.142	0.350	0.956
ID9221	9221	None	36.007	120.096	72.000	10.495	0	0	4	1	None	-10921639	73.341	80	1	149	3194822	36.575	7.247	0.628	1.548
ID9222	9222	None	40.955	113.636	255.003	26.190	0	0	4	1	None	-10921639	82.543	96	0	151	3595674	40.397	9.408	0.471	1.309
ID9223	9223	None	40.918	113.636	255.003	26.190	0	0	4	1	None	-10921639	82.543	96	0	151	3595674	40.397	9.408	0.471	1.309
ID9224	9224	None	43.471	113.568	246.883	26.619	0	0	4	1	None	-10921639	102.258	111	3	198	4454462	47.740	8.328	0.576	1.566
ID9225	9225	None	43.294	127.568	81.200	10.244	0	0	4	1	None	-10921639	107.168	116	4	181	4668356	41.715	7.920	0.583	1.891
ID9226	9226	None	36.166	121.527	109.206	10.934	0	0	4	1	None	-10921639	129.357	137	10	200	5634937	37.425	8.145	0.471	2.215
ID9227	9227	None	36.306	122.859	63.957	11.081	0	0	4	1	None	-10921639	77.562	86	0	148	3378680	40.377	6.601	0.602	1.443
ID9228	9228	None	30.672	125.911	44.267	11.415	0	0	4	1	None	-10921639	70.400	76	2	150	3066709	35.417	6.892	0.526	1.371
ID9229	9229	None	31.012	131.782	72.938	12.220	0	0	4	1	None	-10921639	64.237	71	0	144	2798219	38.799	6.574	0.702	1.365
ID9230	9230	None	44.638	131.595	110.707	12.037	0	0	4	1	None	-10921639	102.045	111	8	172	4445175	36.401	7.954	0.636	2.179
ID9231	9231	None	41.134	123.985	128.180	11.995	0	0	4	1	None	-10921639	80.488	89	1	157	3506151	38.452	8.912	0.657	1.660
ID9232	9232	None	35.268	128.396	35.256	12.402	0	0	4	1	None	-10921639	78.166	86	4	150	3405001	35.307	7.680	0.555	1.580
ID9233	9233	None	29.922	128.208	55.581	12.506	0	0	4	1	None	-10921639	82.182	90	3	154	3579919	34.403	7.232	0.410	1.389
ID9234	9234	None	31.062	131.782	72.938	12.220	0	0	4	1	None	-10921639	64.237	71	0	144	2798219	38.799	6.574	0.702	1.365
ID9235	9235	None	32.523	119.473	145.342	12.565	0	0	4	1	None	-10921639	75.108	85	1	153	3271784	41.848	7.882	0.686	1.461
ID9236	9236	None	29.362	120.521	119.522	12.939	0	0	4	1	None	-10921639	88.600	96	3	169	3859491	44.143	6.625	0.394	1.134
ID9237	9237	None	32.486	119.473	145.342	12.565	0	0	4	1	None	-10921639	75.108	85	1	153	3271784	41.848	7.882	0.686	1.461
ID9238	9238	None	37.525	132.319	144.982	14.104	0	0	4	1	None	-10921639	87.615	96	3	154	3816606	30.344	8.711	0.643	2.260
ID9239	9239	None	26.612	129.088	20.917	15.090	0	0	4	1	None	-10921639	59.673	63	0	143	2599434	36.954	6.293	0.576	1.180
ID9240	9240	None	28.778	120.090	6.649	15.776	0	0	4	1	None	-10921639	92.168	99	7	157	4014923	31.203	7.922	0.477	1.907
ID9241	9241	None	26.803	121.492	100.898	15.749	0	0	4	1	None	-10921639	86.808	87	1	203	3781463	50.559	5.982	0.448	1.062
ID9242	9242	None	36.850	121.010	159.486	15.698	0	0	4	1	None	-10921639	109.090	118	7	194	4752070	42.796	8.315	0.460	1.606
ID9243	9243	None	45.075	128.343	174.552	15.924	0	0	4	1	None	-10921639	99.126	112	1	175	4318020	44.486	11.168	0.506	1.497
ID9244	9244	None	30.230	120.248	53.261	16.058	0	0	4	1	None	-10921639	108.765	121	1	185	4737929	44.704	7.799	0.586	1.797
ID9245	9245	None	34.427	131.397	153.335	15.846	0	0	4	1	None	-10921639	67.763	73	2	154	2951829	35.938	6.580	0.607	1.425
ID9246	9246	None	44.467	131.750	10.880	17.259	0	0	4	1	None	-10921639	103.403	110	12	184	4504357	40.336	7.774	0.643	2.006
ID9247	9247	None	32.389	121.785	39.798	17.738	0	0	4	1	None	-10921639	80.279	87	2	156	3497022	41.772	7.236	0.533	1.337
ID9248	9248	None	42.592	124.588	188.018	17.587	0	0	4	1	None	-10921639	94.299	104	6	156	4107777	33.845	8.509	0.765	2.415
ID9249	9249	None	45.229	128.343	174.552	15.924	0	0	4	1	None	-10921639	99.126	112	1	175	4318020	44.486	11.168	0.506	1.497
ID9250	9250	None	27.843	116.557	78.125	16.461	0	0	4	1	None	-10921639	76.231	80	0	171	3320701	44.328	6.107	0.593	1.280
ID9251	9251	None	35.230	123.662	86.300	16.246	0	0	4	1	None	-10921639	85.806	96	3	169	3737805	42.986	8.369	0.475	1.286
ID9252	9252	None	43.878	118.084	207.103	18.120	0	0	4	1	None	-10921639	107.308	118	2	190	4674444	47.284	7.766	0.586	1.677
ID9253	9253	None	30.348	120.636	30.694	18.287	0	0	4	1	None	-10921639	92.620	99	1	171	4034620	41.842	7.885	0.538	1.548
ID9254	9254	None	36.771	118.166	197.798	19.244	0	0	4	1	None	-10921639	93.654	99	6	157	4079681	30.268	7.966	0.628	2.388
ID9255	9255	None	29.231	118.679	148.449	22.420	0	0	4	1	None	-10921639	79.155	82	6	149	3448081	30.035	7.725	0.429	1.583
ID9256	9256	None	43.842	126.976	57.029	22.711	0	0	4	1	None	-10921639	87.306	97	4	189	3803139	48.719	15.200	0.319	0.866
ID9257	9257	None	22.354	121.297	0.000	23.600	0	0	4	1	None	-10921639	32.126	13	0	122	1399428	36.828	7.677	0.359	0.461
ID9258	9258	None	38.699	117.398	223.496	26.032	0	0	4	1	None	-10921639	99.687	107	3	208	4342462	54.404	7.164	0.614	1.393
ID9259	9259	None	29.426	128.529	223.774	26.027	0	0	4	1	None	-10921639	56.394	60	1	127	2456595	31.023	6.576	0.703	1.501
ID9260	9260	None	43.465	127.185	237.012	26.847	0	0	4	1	None	-10921639	89.631	98	3	171	3904395	44.020	8.002	0.785	1.791
ID9261	9261	None	45.124	129.859	174.875	16.400	0	0	4	1	None	-10921639	107.898	119	3	181	4700124	39.699	10.855	0.564	1.961
ID9262	9262	None	44.705	130.767	174.875	16.800	0	0	4	1	None	-10921639	112.529	122	6	181	4901856	35.270	8.790	0.601	2.395
ID9263	9263	None	28.936	129.080	0.000	17.200	0	0	4	1	None	-10921639	39.872	37	0	127	1736872	37.395	7.472	0.573	0.777
ID9264	9264	None	31.361	126.279	200.810	19.600	0	0	4	1	None	-10921639	74.251	82	0	172	3234458	43.879	6.594	0.522	1.161
ID9265	9265	None	41.947	124.799	115.848	20.400	0	0	4	1	None	-10921639	91.307	101	4	181	3977440	48.665	10.625	0.381	1.036
ID9266	9266	None	36.502	122.139	219.069	20.551	0	0	4	1	None	-10921639	80.373	88	0	171	3501117	43.550	7.199	0.585	1.363
ID9267	9267	None	43.199	117.468	116.089	21.028	0	0	4	1	None	-10921639	103.290	115	3	198	4499415	50.963	8.572	0.286	0.902
ID9268	9268	None	43.396	119.678	116.881	20.979	0	0	4	1	None	-10921639	101.103	112	3	212	4404132	50.977	15.200	0.249	0.790
ID9269	9269	None	39.439	123.390	17.930	21.318	0	0	4	1	None	-10921639	106.292	110	21	173	4630181	29.010	8.026	0.692	2.997
ID9270	9270	None	37.635	118.074	240.442	28.080	0	0	4	1	None	-10921639	98.237	105	4	173	4279288	35.202	8.321	0.591	2.074
ID9271	9271	None	26.737	125.411	253.301	27.995	0	0	4	1	None	-10921639	79.840	87	1	145	3477930	35.021	7.253	0.612	1.732
ID9272	9272	None	26.807	126.226	265.555	31.200	0	0	4	1	None	-10921639	47.657	47	0	141	2075989	45.032	7.210	0.529	0.732
ID9273	9273	None	33.853	120.044	252.349	35.938	0	0	4	1	None	-10921639	79.958	87	3	149	3483071	31.319	7.350	0.499	1.699
ID9274	9274	None	32.260	121.034	259.031	37.251	0	0	4	1	None	-10921639	89.155	94	4	159	3883671	27.036	15.200	0.384	1.829
ID9275	9275	None	37.439	133.072	58.339	11.180	0	0	4	1	None	-10921639	101.793	112	3	181	4434219	42.786	10.578	0.459	1.498
ID9276	9276	None	26.637	146.387	66.672	12.137	0	0	4	1	None	-10921639	71.887	80	1	142	3131472	30.334	9.306	0.369	1.277
ID9277	9277	None	45.633	140.850	91.317	12.560	0	0	4	1	None	-10921639	92.304	103	2	165	4020854	42.063	8.763	0.612	1.666
ID9278	9278	None	47.337	138.231	98.148	12.323	0	0	4	1	None	-10921639	97.938	108	5	162	4266273	36.812	8.320	0.637	2.071
ID9279	9279	None	30.244	140.489	37.159	13.409	0	0	4	1	None	-10921639	59.362	64	0	141	2585871	37.176	6.184	0.539	1.119
ID9280	9280	None	29.410	145.848	80.959	13.252	0	0	4	1	None	-10921639	102.755	114	4	167	4476108	37.378	7.880	0.483	1.790
ID9281	9281	None	31.652	136.605	29.204	13.544	0	0	4	1	None	-10921639	72.844	73	2	169	3173148	40.421	5.997	0.433	1.089
ID9282	9282	None	24.853	148.317	56.838	14.422	0	0	4	1	None	-10921639	66.503	69	1	144	2896938	35.639	6.717	0.387	1.042
ID9283	9283	None	33.326	140.867	22.629	15.304	0	0	4	1	None	-10921639	104.930	114	8	175	4570869	35.726	8.076	0.453	1.830
ID9284	9284	None	19.956	134.723	65.748	15.290	0	0	4	1	None	-10921639	72.751	76	1	172	3169094	44.002	15.200	0.191	0.531
ID9285	9285	None	30.265	140.489	37.159	13.409	0	0	4	1	None	-10921639	59.362	64	0	141	2585871	37.176	6.184	0.539	1.119
ID9286	9286	None	28.942	142.995	48.075	14.049	0	0	4	1	None	-10921639	63.349	68	3	131	2759545	30.769	7.075	0.631	1.592
ID9287	9287	None	29.569	143.274	117.573	14.100	0	0	4	1	None	-10921639	57.114	62	0	127	2487945	31.359	7.893	0.861	1.685
ID9288	9288	None	29.258	127.005	202.896	21.200	0	0	4	1	None	-10921639	76.041	84	1	172	3312402	42.169	8.582	0.531	1.251
ID9289	9289	None	29.131	127.264	203.545	21.600	0	0	4	1	None	-10921639	72.857	80	0	172	3173726	40.665	9.059	0.504	1.201
ID9290	9290	None	28.965	127.653	203.934	22.000	0	0	4	1	None	-10921639	69.730	75	1	172	3037499	38.909	8.774	0.484	1.170
ID9291	9291	None	37.885	139.694	133.873	15.328	0	0	4	1	None	-10921639	84.473	91	3	156	3679707	34.194	8.867	0.754	2.123
ID9292	9292	None	37.715	139.694	133.873	15.328	0	0	4	1	None	-10921639	84.473	91	3	156	3679707	34.194	8.867	0.754	2.123
ID9293	9293	None	44.107	141.058	152.008	16.781	0	0	4	1	None	-10921639	86.010	98	1	172	3746694	43.729	8.386	0.702	1.623
ID9294	9294	None	31.830	133.256	37.077	18.786	0	0	4	1	None	-10921639	89.538	94	1	182	3900349	44.376	6.577	0.601	1.515
ID9295	9295	None	23.316	145.686	0.000	19.200	0	0	4	1	None	-10921639	27.823	15	0	102	1212008	29.489	6.424	0.653	0.745
ID9296	9296	None	41.618	143.585	74.611	19.499	0	0	4	1	None	-10921639	100.745	108	3	206	4388547	50.195	8.364	0.358	1.059
ID9297	9297	None	30.463	135.919	165.661	17.326	0	0	4	1	None	-10921639	57.012	61	2	134	2483519	30.864	7.099	0.680	1.496
ID9298	9298	None	32.288	134.905	46.062	17.949	0	0	4	1	None	-10921639	95.389	101	4	161	4155240	33.196	8.061	0.520	1.965
ID9299	9299	None	29.747	145.672	171.557	18.564	0	0	4	1	None	-10921639	55.766	62	0	126	2429244	32.526	7.663	0.829	1.554
ID9300	9300	None	30.984	136.353	190.351	20.069	0	0	4	1	None	-10921639	63.319	69	3	126	2758255	29.701	7.805	0.858	1.970
ID9301	9301	None	41.339	148.874	183.228	20.380	0	0	4	1	None	-10921639	88.221	95	5	153	3843014	33.675	8.030	0.809	2.344
ID9302	9302	None	32.111	140.476	15.467	21.546	0	0	4	1	None	-10921639	79.702	86	5	152	3471902	35.751	7.115	0.397	1.267
ID9303	9303	None	31.943	142.416	27.648	21.408	0	0	4	1	None	-10921639	83.406	89	2	177	3633239	39.186	7.995	0.493	1.406
ID9304	9304	None	41.437	133.280	211.673	21.442	0	0	4	1	None	-10921639	91.082	99	3	149	3967618	31.861	9.150	0.729	2.411
ID9305	9305	None	39.817	141.932	58.184	21.928	0	0	4	1	None	-10921639	76.912	83	4	161	3350360	42.909	15.200	0.267	0.755
ID9306	9306	None	40.472	145.287	55.051	22.593	0	0	4	1	None	-10921639	77.652	80	2	188	3382586	47.241	9.565	0.352	0.856
ID9307	9307	None	29.994	145.416	197.379	22.408	0	0	4	1	None	-10921639	61.523	66	2	138	2680013	33.335	6.921	0.689	1.506
ID9308	9308	None	40.459	145.287	55.051	22.593	0	0	4	1	None	-10921639	77.652	80	2	188	3382586	47.241	9.565	0.352	0.856
ID9309	9309	None	39.231	137.193	54.461	22.659	0	0	4	1	None	-10921639	77.847	87	2	160	3391092	43.728	15.200	0.229	0.664
ID9310	9310	None	28.589	136.828	5.501	23.026	0	0	4	1	None	-10921639	73.745	80	2	145	3212393	31.574	7.993	0.638	1.820
ID9311	9311	None	30.551	147.395	206.247	23.158	0	0	4	1	None	-10921639	58.365	64	1	130	2542435	32.142	7.157	0.785	1.598
ID9312	9312	None	38.471	136.975	255.968	30.620	0	0	4	1	None	-10921639	87.360	96	1	148	3805474	33.348	8.204	0.635	2.034
ID9313	9313	None	63.126	139.609	199.108	31.864	0	0	4	1	None	-10921639	231.874	253	4	254	10100660	48.008	7.977	0.820	4.352
ID9314	9314	None	36.049	137.643	265.555	33.200	0	0	4	1	None	-10921639	53.219	54	0	149	2318287	49.003	7.962	0.615	0.827
ID9315	9315	None	39.048	140.546	221.630	25.425	0	0	4	1	None	-10921639	79.303	89	1	157	3454528	34.969	8.986	0.712	1.886
ID9316	9316	None	34.975	139.484	231.481	26.157	0	0	4	1	None	-10921639	67.104	67	1	158	2923107	39.200	6.444	0.765	1.484
ID9317	9317	None	28.682	140.618	240.589	28.557	0	0	4	1	None	-10921639	58.916	64	0	122	2566432	30.540	7.552	0.719	1.614
ID9318	9318	None	35.026	146.732	248.720	29.833	0	0	4	1	None	-10921639	79.664	88	2	141	3470252	31.189	8.773	0.598	1.912
ID9319	9319	None	35.104	146.732	248.720	29.833	0	0	4	1	None	-10921639	79.664	88	2	141	3470252	31.189	8.773	0.598	1.912
ID9320	9320	None	38.410	136.975	255.968	30.620	0	0	4	1	None	-10921639	87.360	96	1	148	3805474	33.348	8.204	0.635	2.034
ID9321	9321	None	43.438	157.268	64.041	14.396	0	0	4	1	None	-10921639	96.451	107	5	172	4201481	39.205	8.165	0.603	1.851
ID9322	9322	None	50.910	156.541	96.344	14.535	0	0	4	1	None	-10921639	109.255	121	6	184	4759248	41.179	8.476	0.623	2.037
ID9323	9323	None	49.058	155.715	113.357	14.565	0	0	4	1	None	-10921639	105.552	116	4	182	4597933	41.692	10.502	0.539	1.774
ID9324	9324	None	39.285	152.742	40.579	14.991	0	0	4	1	None	-10921639	79.707	90	2	151	3472133	37.650	8.762	0.757	1.825
ID9325	9325	None	22.367	158.877	77.824	14.726	0	0	4	1	None	-10921639	57.096	64	0	129	2487142	33.328	6.915	0.480	1.111
ID9326	9326	None	39.245	152.742	40.579	14.991	0	0	4	1	None	-10921639	79.707	90	2	151	3472133	37.650	8.762	0.757	1.825
ID9327	9327	None	29.104	147.394	259.973	34.590	0	0	4	1	None	-10921639	57.857	61	1	134	2520319	31.531	6.500	0.741	1.562
ID9328	9328	None	48.071	153.210	92.756	14.000	0	0	4	1	None	-10921639	100.120	111	3	179	4361322	40.878	10.269	0.573	1.785
ID9329	9329	None	29.706	159.104	51.540	14.298	0	0	4	1	None	-10921639	64.975	66	0	166	2830357	39.530	7.115	0.626	1.265
ID9330	9330	None	51.937	166.006	66.909	16.501	0	0	4	1	None	-10921639	111.884	110	4	248	4873771	63.775	7.783	0.674	1.413
ID9331	9331	None	45.712	161.281	119.072	16.475	0	0	4	1	None	-10921639	103.234	113	8	175	4496998	35.897	8.644	0.694	2.356
ID9332	9332	None	37.043	152.331	131.186	16.385	0	0	4	1	None	-10921639	78.768	88	3	137	3431205	31.769	8.211	0.825	2.241
ID9333	9333	None	28.260	151.364	30.261	16.753	0	0	4	1	None	-10921639	63.679	68	0	142	2773935	33.899	6.534	0.683	1.525
ID9334	9334	None	35.687	164.362	132.703	16.705	0	0	4	1	None	-10921639	66.903	71	1	141	2914371	36.160	6.782	0.775	1.615
ID9335	9335	None	37.483	149.687	11.989	17.145	0	0	4	1	None	-10921639	97.856	108	5	139	4262719	27.384	8.362	0.380	1.969
ID9336	9336	None	30.653	161.496	30.726	18.867	0	0	4	1	None	-10921639	66.635	70	3	135	2902702	30.339	6.590	0.647	1.725
ID9337	9337	None	23.531	157.751	0.000	19.200	0	0	4	1	None	-10921639	32.999	11	0	173	1437486	42.578	5.327	0.427	0.464
ID9338	9338	None	37.323	159.171	8.561	19.907	0	0	4	1	None	-10921639	88.103	95	4	162	3837860	35.199	8.024	0.471	1.602
ID9339	9339	None	30.028	150.026	143.423	17.171	0	0	4	1	None	-10921639	57.281	63	1	123	2495206	30.054	7.253	0.848	1.750
ID9340	9340	None	40.681	163.054	143.839	17.545	0	0	4	1	None	-10921639	78.059	85	2	161	3400333	40.976	10.092	0.556	1.361
ID9341	9341	None	41.065	156.845	156.315	18.298	0	0	4	1	None	-10921639	88.978	94	4	159	3875957	34.980	7.943	0.662	2.025
ID9342	9342	None	32.201	157.636	200.167	23.568	0	0	4	1	None	-10921639	61.593	66	3	134	2683072	33.446	6.441	0.691	1.506
ID9343	9343	None	27.331	161.937	22.056	24.381	0	0	4	1	None	-10921639	69.441	72	1	160	3024899	39.568	6.070	0.547	1.241
ID9344	9344	None	36.819	161.140	211.570	25.172	0	0	4	1	None	-10921639	79.974	85	3	175	3483768	39.713	6.631	0.577	1.473
ID9345	9345	None	42.270	154.915	55.608	20.091	0	0	4	1	None	-10921639	104.409	115	7	187	4548146	41.325	8.239	0.535	1.762
ID9346	9346	None	33.394	163.564	181.286	20.364	0	0	4	1	None	-10921639	61.899	67	0	149	2696386	36.135	6.997	0.832	1.556
ID9347	9347	None	45.096	153.461	72.817	21.016	0	0	4	1	None	-10921639	83.027	89	2	186	3616748	53.372	7.803	0.368	0.838
ID9348	9348	None	45.132	153.461	72.817	21.016	0	0	4	1	None	-10921639	83.027	89	2	186	3616748	53.372	7.803	0.368	0.838
ID9349	9349	None	26.530	154.951	23.254	22.196	0	0	4	1	None	-10921639	58.402	61	2	130	2544068	29.468	6.436	0.575	1.448
ID9350	9350	None	41.494	155.405	191.850	22.076	0	0	4	1	None	-10921639	88.235	97	4	152	3843591	34.713	8.186	0.732	2.149
ID9351	9351	None	36.496	151.725	217.168	25.293	0	0	4	1	None	-10921639	83.667	94	1	155	3644633	40.181	7.871	0.696	1.709
ID9352	9352	None	24.835	163.459	0.000	25.600	0	0	4	1	None	-10921639	35.337	22	0	146	1539320	37.442	7.194	0.591	0.701
ID9353	9353	None	29.832	151.848	11.033	26.912	0	0	4	1	None	-10921639	70.447	74	4	135	3068762	33.096	7.843	0.568	1.541
ID9354	9354	None	34.967	155.500	251.523	33.112	0	0	4	1	None	-10921639	79.875	86	4	139	3479434	32.546	8.084	0.588	1.818
ID9355	9355	None	75.697	158.858	216.335	35.154	0	0	4	1	None	-10921639	238.276	253	19	254	10379557	34.702	8.367	0.815	6.166
ID9356	9356	None	33.167	158.499	260.531	35.313	0	0	4	1	None	-10921639	62.052	65	0	144	2703045	35.816	6.503	0.806	1.546
ID9357	9357	None	44.170	171.721	86.266	15.850	0	0	4	1	None	-10921639	92.321	104	1	165	4021577	41.951	8.062	0.711	1.829
ID9358	9358	None	44.366	171.721	86.266	15.850	0	0	4	1	None	-10921639	92.321	104	1	165	4021577	41.951	8.062	0.711	1.829
ID9359	9359	None	36.071	167.432	102.275	15.956	0	0	4	1	None	-10921639	68.018	76	1	137	2962926	36.805	7.417	0.798	1.641
ID9360	9360	None	35.518	173.008	112.202	17.231	0	0	4	1	None	-10921639	69.167	78	1	145	3012981	38.428	7.555	0.806	1.607
ID9361	9361	None	38.348	166.879	39.258	17.718	0	0	4	1	None	-10921639	75.839	84	2	147	3303608	33.471	10.578	0.630	1.752
ID9362	9362	None	33.810	172.685	134.409	17.660	0	0	4	1	None	-10921639	63.929	70	0	136	2784831	34.077	6.963	0.757	1.617
ID9363	9363	None	47.171	168.266	145.534	18.016	0	0	4	1	None	-10921639	103.251	111	8	169	4497706	38.100	7.658	0.639	2.113
ID9364	9364	None	28.427	166.045	19.210	18.531	0	0	4	1	None	-10921639	72.909	78	2	150	3175983	40.510	6.152	0.497	1.195
ID9365	9365	None	42.301	170.308	55.743	18.222	0	0	4	1	None	-10921639	114.718	127	0	224	4997211	63.634	8.078	0.855	1.662
ID9366	9366	None	32.689	151.859	231.448	27.351	0	0	4	1	None	-10921639	65.738	73	1	130	2863613	32.746	8.210	0.778	1.757
ID9367	9367	None	29.190	158.180	243.690	31.606	0	0	4	1	None	-10921639	61.454	64	0	142	2676983	31.724	6.607	0.613	1.472
ID9368	9368	None	25.705	163.855	240.854	32.717	0	0	4	1	None	-10921639	51.976	53	0	132	2264107	31.074	6.508	0.664	1.335
ID9369	9369	None	30.697	179.528	127.335	18.231	0	0	4	1	None	-10921639	61.302	68	1	125	2670365	31.820	6.970	0.839	1.758
ID9370	9370	None	23.247	168.054	10.564	19.352	0	0	4	1	None	-10921639	71.311	77	0	146	3106358	35.939	6.944	0.459	1.248
ID9371	9371	None	28.934	173.004	31.684	19.142	0	0	4	1	None	-10921639	65.550	71	0	139	2855424	35.781	7.719	0.604	1.380
ID9372	9372	None	31.989	174.397	77.362	16.296	0	0	4	1	None	-10921639	62.214	68	1	134	2710122	34.005	7.279	0.696	1.502
ID9373	9373	None	33.880	179.308	91.191	16.819	0	0	4	1	None	-10921639	61.113	65	0	142	2662147	37.312	6.274	0.530	1.135
ID9374	9374	None	39.856	180.165	102.625	16.697	0	0	4	1	None	-10921639	77.944	86	2	159	3395310	37.328	11.023	0.546	1.474
ID9375	9375	None	50.169	177.843	145.923	19.133	0	0	4	1	None	-10921639	105.511	114	6	188	4596145	44.888	7.619	0.807	2.100
ID9376	9376	None	34.849	167.287	155.325	19.564	0	0	4	1	None	-10921639	91.624	99	3	161	3991243	31.636	7.537	0.565	2.091
ID9377	9377	None	31.868	166.290	167.549	19.889	0	0	4	1	None	-10921639	64.169	69	3	138	2795255	31.842	7.484	0.685	1.638
ID9378	9378	None	21.579	176.367	6.353	24.181	0	0	4	1	None	-10921639	62.820	66	0	146	2736508	30.248	15.200	0.400	1.188
ID9379	9379	None	31.672	171.768	18.629	23.829	0	0	4	1	None	-10921639	77.062	78	2	175	3356885	41.316	6.283	0.606	1.408
ID9380	9380	None	35.124	178.042	195.532	24.176	0	0	4	1	None	-10921639	70.902	76	2	155	3088553	33.654	6.853	0.664	1.681
ID9381	9381	None	47.056	181.124	164.250	21.019	0	0	4	1	None	-10921639	95.366	105	3	171	4154242	42.538	7.934	0.859	2.072
ID9382	9382	None	21.292	172.150	0.000	21.600	0	0	4	1	None	-10921639	25.212	11	0	114	1098243	29.315	5.854	0.432	0.519
ID9383	9383	None	45.086	167.134	191.408	22.570	0	0	4	1	None	-10921639	104.606	115	4	169	4556723	38.314	8.145	0.773	2.381
ID9384	9384	None	27.807	182.483	218.258	27.642	0	0	4	1	None	-10921639	50.334	54	0	116	2192581	31.273	7.016	0.780	1.410
ID9385	9385	None	27.654	170.384	224.320	27.602	0	0	4	1	None	-10921639	69.068	79	1	143	3008685	36.610	15.200	0.483	1.230
ID9386	9386	None	38.073	173.219	227.576	29.143	0	0	4	1	None	-10921639	82.609	90	3	143	3598536	31.750	8.414	0.704	2.151
ID9387	9387	None	26.561	169.314	27.505	22.900	0	0	4	1	None	-10921639	64.180	69	1	143	2795742	33.751	6.421	0.479	1.231
ID9388	9388	None	43.764	177.506	181.411	22.699	0	0	4	1	None	-10921639	94.626	104	8	156	4121988	35.334	8.809	0.718	2.238
ID9389	9389	None	44.991	167.134	191.408	22.570	0	0	4	1	None	-10921639	104.606	115	4	169	4556723	38.314	8.145	0.773	2.381
ID9390	9390	None	40.289	174.298	210.478	25.899	0	0	4	1	None	-10921639	80.786	90	3	147	3519100	35.392	8.923	0.643	1.786
ID9391	9391	None	28.116	180.604	11.481	26.569	0	0	4	1	None	-10921639	69.321	69	8	153	3019696	33.549	6.342	0.624	1.587
ID9392	9392	None	33.144	168.072	221.226	26.373	0	0	4	1	None	-10921639	69.121	78	2	123	3010966	28.569	9.968	0.530	1.677
ID9393	9393	None	31.204	175.622	247.262	34.282	0	0	4	1	None	-10921639	58.733	63	1	126	2558471	32.722	6.482	0.667	1.436
ID9394	9394	None	30.392	181.445	250.437	35.672	0	0	4	1	None	-10921639	63.171	67	1	132	2751803	33.011	6.381	0.563	1.378
ID9395	9395	None	38.398	180.732	233.420	36.797	0	0	4	1	None	-10921639	105.096	112	10	180	4578102	30.045	8.491	0.442	2.143
ID9396	9396	None	27.119	170.023	263.063	37.493	0	0	4	1	None	-10921639	50.966	57	0	111	2220126	29.912	6.902	0.873	1.588
ID9397	9397	None	22.184	181.082	261.360	38.684	0	0	4	1	None	-10921639	60.083	63	1	125	2617275	30.785	6.598	0.775	1.705
ID9398	9398	None	38.373	182.952	62.394	17.140	0	0	4	1	None	-10921639	81.956	90	3	145	3570102	31.417	11.823	0.437	1.587
ID9399	9399	None	32.108	186.458	100.858	19.016	0	0	4	1	None	-10921639	74.163	79	4	137	3230631	30.416	7.915	0.659	1.938
ID9400	9400	None	36.744	194.459	113.393	19.282	0	0	4	1	None	-10921639	68.926	76	1	133	3002503	36.222	8.818	0.806	1.699
ID9401	9401	None	41.473	197.849	71.190	19.546	0	0	4	1	None	-10921639	84.194	95	2	162	3667556	39.975	8.327	0.602	1.583
ID9402	9402	None	30.691	197.288	93.451	19.587	0	0	4	1	None	-10921639	54.511	61	0	132	2374532	32.628	7.700	0.884	1.568
ID9403	9403	None	36.025	195.050	135.498	20.398	0	0	4	1	None	-10921639	69.879	79	1	133	3044001	36.242	8.229	0.711	1.603
ID9404	9404	None	36.831	185.220	34.746	20.640	0	0	4	1	None	-10921639	79.217	89	1	147	3450756	37.354	8.343	0.686	1.726
ID9405	9405	None	37.339	193.420	125.745	21.006	0	0	4	1	None	-10921639	74.758	74	2	164	3256527	41.068	6.391	0.821	1.642
ID9406	9406	None	44.789	194.397	145.720	21.269	0	0	4	1	None	-10921639	104.519	114	4	166	4552952	34.941	7.984	0.730	2.524
ID9407	9407	None	35.524	185.774	22.307	21.699	0	0	4	1	None	-10921639	67.778	76	1	137	2952471	34.629	8.575	0.703	1.616
ID9408	9408	None	33.360	196.536	179.047	23.916	0	0	4	1	None	-10921639	68.675	71	1	164	2991561	34.929	7.233	0.549	1.393
ID9409	9409	None	38.012	197.676	187.900	25.591	0	0	4	1	None	-10921639	74.831	84	2	133	3259730	35.610	8.368	0.692	1.719
ID9410	9410	None	39.283	187.687	197.415	25.671	0	0	4	1	None	-10921639	79.463	88	1	143	3461468	36.798	8.705	0.759	1.864
ID9411	9411	None	34.492	167.869	208.085	24.000	0	0	4	1	None	-10921639	72.471	82	1	142	3156913	30.593	12.211	0.461	1.495
ID9412	9412	None	34.939	168.907	208.734	24.400	0	0	4	1	None	-10921639	71.963	80	2	142	3134779	31.519	15.200	0.434	1.381
ID9413	9413	None	26.466	166.177	11.550	25.871	0	0	4	1	None	-10921639	81.097	89	2	157	3532662	34.095	8.878	0.491	1.568
ID9414	9414	None	27.773	191.339	39.246	21.631	0	0	4	1	None	-10921639	51.186	54	1	123	2229709	29.429	7.555	0.669	1.394
ID9415	9415	None	24.579	183.417	3.786	22.109	0	0	4	1	None	-10921639	51.580	58	0	106	2246872	25.903	15.200	0.438	1.213
ID9416	9416	None	33.380	186.255	173.411	22.626	0	0	4	1	None	-10921639	66.760	69	3	145	2908153	33.976	6.764	0.831	1.783
ID9417	9417	None	39.815	189.357	69.193	17.317	0	0	4	1	None	-10921639	79.523	91	3	144	3464097	35.765	15.200	0.394	1.258
ID9418	9418	None	37.734	185.106	86.990	17.715	0	0	4	1	None	-10921639	63.716	62	0	177	2775517	43.369	6.051	0.746	1.255
ID9419	9419	None	38.660	187.977	64.475	18.000	0	0	4	1	None	-10921639	90.203	100	3	155	3929346	34.272	15.200	0.382	1.454
ID9420	9420	None	31.075	190.829	210.132	27.876	0	0	4	1	None	-10921639	71.799	76	2	132	3127657	29.640	7.727	0.683	1.965
ID9421	9421	None	31.528	196.410	0.000	28.400	0	0	4	1	None	-10921639	35.652	23	0	118	1553053	36.532	9.286	0.750	0.837
ID9422	9422	None	30.793	191.930	211.082	28.487	0	0	4	1	None	-10921639	72.046	78	1	132	3138379	31.227	8.266	0.652	1.822
ID9423	9423	None	20.191	192.907	265.555	40.800	0	0	4	1	None	-10921639	41.959	31	0	129	1827771	42.326	15.200	0.502	0.663
ID9424	9424	None	18.313	191.091	242.204	42.400	0	0	4	1	None	-10921639	87.258	97	0	168	3801032	43.273	15.200	0.289	0.904
ID9425	9425	None	19.333	189.664	246.874	42.400	0	0	4	1	None	-10921639	72.552	82	0	163	3160437	41.110	8.178	0.407	1.021
ID9426	9426	None	22.770	196.261	243.428	35.136	0	0	4	1	None	-10921639	70.304	79	0	144	3062517	37.353	6.102	0.347	0.970
ID9427	9427	None	23.722	192.261	229.715	37.181	0	0	4	1	None	-10921639	84.078	89	2	169	3662529	35.768	15.200	0.259	0.967
ID9428	9428	None	23.952	189.852	260.151	38.992	0	0	4	1	None	-10921639	67.524	76	0	132	2941401	34.758	7.104	0.602	1.461
ID9429	9429	None	38.054	204.091	50.649	22.044	0	0	4	1	None	-10921639	108.178	121	0	188	4712362	48.757	7.423	0.615	1.689
ID9430	9430	None	36.933	202.901	123.946	22.255	0	0	4	1	None	-10921639	71.815	72	2	159	3128322	41.383	6.457	0.824	1.568
ID9431	9431	None	27.295	201.411	30.494	22.857	0	0	4	1	None	-10921639	51.774	56	0	110	2255318	31.106	7.767	0.728	1.402
ID9432	9432	None	37.184	209.344	84.396	21.316	0	0	4	1	None	-10921639	70.334	80	0	134	3063839	37.426	8.343	0.823	1.697
ID9433	9433	None	31.260	211.827	72.770	21.757	0	0	4	1	None	-10921639	58.053	65	0	133	2528863	36.180	7.866	0.754	1.380
ID9434	9434	None	39.264	208.971	116.335	21.483	0	0	4	1	None	-10921639	84.893	93	2	152	3698024	35.350	7.926	0.778	2.102
ID9435	9435	None	32.837	194.582	213.210	29.478	0	0	4	1	None	-10921639	69.643	78	1	132	3033713	31.105	8.235	0.705	1.851
ID9436	9436	None	21.287	188.705	225.386	29.715	0	0	4	1	None	-10921639	59.097	66	0	130	2574311	33.937	6.655	0.580	1.279
ID9437	9437	None	20.819	194.880	237.884	32.668	0	0	4	1	None	-10921639	85.645	95	2	152	3730790	30.080	11.311	0.325	1.397
ID9438	9438	None	20.934	194.880	237.884	32.668	0	0	4	1	None	-10921639	85.645	95	2	152	3730790	30.080	11.311	0.325	1.397
ID9439	9439	None	20.065	195.927	240.254	33.665	0	0	4	1	None	-10921639	78.845	90	1	152	3434567	34.968	13.135	0.316	1.082
ID9440	9440	None	13.097	183.247	242.121	33.578	0	0	4	1	None	-10921639	77.549	84	1	159	3378097	33.097	6.838	0.342	1.195
ID9441	9441	None	40.481	215.632	97.093	22.868	0	0	4	1	None	-10921639	78.105	89	1	148	3402332	38.621	8.661	0.808	1.808
ID9442	9442	None	35.566	212.658	133.487	22.796	0	0	4	1	None	-10921639	64.134	77	0	136	2793759	37.766	11.277	0.549	1.204
ID9443	9443	None	33.125	208.993	138.551	23.200	0	0	4	1	None	-10921639	65.305	74	1	128	2844759	32.960	8.271	0.640	1.547
ID9444	9444	None	30.952	205.718	151.543	23.201	0	0	4	1	None	-10921639	60.361	66	1	124	2629396	30.717	7.412	0.902	1.863
ID9445	9445	None	31.060	199.294	166.716	23.007	0	0	4	1	None	-10921639	61.674	65	1	132	2686588	33.040	7.095	0.757	1.608
ID9446	9446	None	22.879	213.098	44.874	24.141	0	0	4	1	None	-10921639	112.071	122	8	170	4881933	33.535	10.308	0.355	1.752
ID9447	9447	None	24.185	200.427	10.092	25.606	0	0	4	1	None	-10921639	45.639	50	0	104	1988075	25.009	7.735	0.836	1.661
ID9448	9448	None	35.451	212.156	23.672	25.418	0	0	4	1	None	-10921639	71.935	81	2	129	3133541	30.759	9.694	0.716	1.951
ID9449	9449	None	32.675	206.418	180.931	26.261	0	0	4	1	None	-10921639	60.024	64	0	125	2614727	34.745	6.645	0.625	1.329
ID9450	9450	None	58.089	199.776	61.540	27.061	0	0	4	1	None	-10921639	156.022	168	16	231	6796477	44.907	11.306	0.424	2.067
ID9451	9451	None	43.319	201.263	174.662	26.840	0	0	4	1	None	-10921639	100.166	111	2	177	4363312	45.429	7.993	0.645	1.729
ID9452	9452	None	58.229	199.776	61.540	27.061	0	0	4	1	None	-10921639	156.022	168	16	231	6796477	44.907	11.306	0.424	2.067
ID9453	9453	None	57.719	201.339	61.492	27.600	0	0	4	1	None	-10921639	154.268	166	10	231	6720057	45.581	11.283	0.383	1.873
ID9454	9454	None	57.637	204.738	62.308	27.988	0	0	4	1	None	-10921639	145.535	158	9	230	6339645	46.147	15.200	0.382	1.744
ID9455	9455	None	46.098	206.728	37.922	28.290	0	0	4	1	None	-10921639	87.547	95	3	178	3813651	46.487	10.008	0.482	1.225
ID9456	9456	None	57.010	214.596	54.023	30.022	0	0	4	1	None	-10921639	109.010	125	5	203	4748569	53.743	15.200	0.378	1.113
ID9457	9457	None	33.377	215.678	198.818	31.153	0	0	4	1	None	-10921639	69.583	79	2	123	3031103	30.197	8.515	0.814	2.068
ID9458	9458	None	31.407	204.025	226.352	33.580	0	0	4	1	None	-10921639	60.947	67	1	123	2654910	31.479	7.742	0.792	1.711
ID9459	9459	None	29.995	214.019	238.846	38.054	0	0	4	1	None	-10921639	61.257	55	0	159	2668425	46.811	5.908	0.786	1.152
ID9460	9460	None	37.533	200.838	252.263	37.928	0	0	4	1	None	-10921639	79.490	89	1	143	3462659	35.683	8.069	0.719	1.863
ID9461	9461	None	25.084	209.074	252.135	39.278	0	0	4	1	None	-10921639	67.746	68	0	150	2951092	40.570	6.123	0.680	1.352
ID9462	9462	None	9.068	209.383	265.555	42.400	0	0	4	1	None	-10921639	6.797	0	0	84	296097	15.303	4.024	0.997	0.443
ID9463	9463	None	29.449	221.474	119.096	24.451	0	0	4	1	None	-10921639	56.009	64	0	136	2439827	33.376	7.684	0.904	1.593
ID9464	9464	None	37.490	223.190	61.586	24.624	0	0	4	1	None	-10921639	72.943	82	2	148	3177472	33.972	7.690	0.551	1.526
ID9465	9465	None	32.499	222.809	69.880	24.737	0	0	4	1	None	-10921639	58.505	65	1	148	2548556	35.216	7.086	0.680	1.345
ID9466	9466	None	43.372	226.501	83.083	25.218	0	0	4	1	None	-10921639	85.718	99	1	161	3733957	39.880	8.920	0.776	1.878
ID9467	9467	None	39.239	219.372	39.308	26.400	0	0	4	1	None	-10921639	110.184	116	9	186	4799707	31.077	8.465	0.525	2.441
ID9468	9468	None	39.322	219.482	40.205	26.826	0	0	4	1	None	-10921639	109.370	117	10	186	4764256	33.835	8.281	0.484	2.107
ID9469	9469	None	43.467	220.118	164.096	26.977	0	0	4	1	None	-10921639	87.387	96	2	161	3806655	41.054	9.551	0.771	1.854
ID9470	9470	None	43.383	220.118	164.096	26.977	0	0	4	1	None	-10921639	87.387	96	2	161	3806655	41.054	9.551	0.771	1.854
ID9471	9471	None	23.955	226.524	28.846	27.794	0	0	4	1	None	-10921639	45.723	51	0	98	1991738	25.169	7.960	0.856	1.675
ID9472	9472	None	25.850	218.981	16.879	28.383	0	0	4	1	None	-10921639	50.604	57	1	105	2204370	26.417	7.755	0.672	1.540
ID9473	9473	None	41.662	232.322	133.010	28.484	0	0	4	1	None	-10921639	96.139	106	2	159	4187892	34.622	9.284	0.651	2.190
ID9474	9474	None	39.284	222.228	183.201	29.274	0	0	4	1	None	-10921639	82.488	93	1	155	3593239	39.439	15.200	0.455	1.308
ID9475	9475	None	22.918	227.091	13.481	30.696	0	0	4	1	None	-10921639	44.527	43	1	112	1939657	27.029	6.799	0.643	1.289
ID9476	9476	None	25.104	220.150	0.000	31.200	0	0	4	1	None	-10921639	28.286	19	0	105	1232171	29.170	10.178	0.678	0.783
ID9477	9477	None	68.120	224.490	174.427	33.984	0	0	4	1	None	-10921639	221.414	250	35	254	9645018	50.640	7.937	0.759	3.773
ID9478	9478	None	40.421	216.133	210.495	34.323	0	0	4	1	None	-10921639	89.378	97	9	156	3893406	32.984	8.483	0.707	2.245
ID9479	9479	None	30.517	229.855	4.068	34.995	0	0	4	1	None	-10921639	82.925	86	6	140	3612302	29.526	7.431	0.732	2.375
ID9480	9480	None	30.691	228.567	210.890	37.105	0	0	4	1	None	-10921639	64.341	73	0	123	2802765	31.538	8.079	0.836	1.858
ID9481	9481	None	31.661	218.075	230.658	42.400	0	0	4	1	None	-10921639	65.824	76	0	138	2867367	38.013	7.428	0.565	1.250
ID9482	9482	None	30.606	224.820	238.053	42.400	0	0	4	1	None	-10921639	63.444	67	0	145	2763691	42.855	6.554	0.884	1.389
ID9483	9483	None	28.214	218.334	247.393	42.400	0	0	4	1	None	-10921639	64.491	71	0	135	2809273	36.710	7.153	0.828	1.591
ID9484	9484	None	48.979	234.788	111.250	27.337	0	0	4	1	None	-10921639	91.111	93	2	193	3968891	52.922	7.712	0.818	1.550
ID9485	9485	None	40.040	240.394	93.951	27.897	0	0	4	1	None	-10921639	75.006	84	1	152	3267333	37.561	9.870	0.692	1.634
ID9486	9486	None	30.378	235.429	57.512	28.888	0	0	4	1	None	-10921639	59.622	62	1	128	2597210	30.350	7.039	0.811	1.759
ID9487	9487	None	30.365	247.919	100.363	29.450	0	0	4	1	None	-10921639	60.227	66	0	130	2623567	33.883	7.008	0.799	1.579
ID9488	9488	None	34.444	243.373	50.095	30.166	0	0	4	1	None	-10921639	79.455	87	1	135	3461148	30.647	11.454	0.470	1.658
ID9489	9489	None	29.721	246.001	72.188	29.892	0	0	4	1	None	-10921639	57.659	64	1	125	2511669	30.619	7.145	0.822	1.700
ID9490	9490	None	29.240	248.878	80.888	29.960	0	0	4	1	None	-10921639	56.797	63	1	114	2474141	29.983	7.322	0.819	1.706
ID9491	9491	None	29.570	236.743	153.453	29.918	0	0	4	1	None	-10921639	56.889	62	0	122	2478149	31.563	7.264	0.910	1.718
ID9492	9492	None	34.351	243.373	50.095	30.166	0	0	4	1	None	-10921639	79.455	87	1	135	3461148	30.647	11.454	0.470	1.658
ID9493	9493	None	28.972	247.089	53.364	31.642	0	0	4	1	None	-10921639	67.238	74	0	126	2928933	30.255	8.188	0.564	1.602
ID9494	9494	None	36.306	244.073	43.853	31.852	0	0	4	1	None	-10921639	94.951	99	12	151	4136167	25.894	9.539	0.595	2.735
ID9495	9495	None	29.142	248.242	53.912	32.038	0	0	4	1	None	-10921639	65.323	71	0	123	2845528	28.984	7.703	0.642	1.763
ID9496	9496	None	31.513	246.099	27.342	33.482	0	0	4	1	None	-10921639	66.461	73	2	123	2895093	30.293	8.783	0.727	1.847
ID9497	9497	None	31.701	246.099	27.342	33.482	0	0	4	1	None	-10921639	66.461	73	2	123	2895093	30.293	8.783	0.727	1.847
ID9498	9498	None	15.059	246.273	166.114	33.659	0	0	4	1	None	-10921639	76.477	86	2	173	3331426	39.225	7.186	0.436	1.184
ID9499	9499	None	26.561	239.708	3.422	34.740	0	0	4	1	None	-10921639	53.573	60	1	109	2333695	25.323	7.766	0.551	1.503
ID9500	9500	None	31.778	240.410	184.768	34.996	0	0	4	1	None	-10921639	63.147	71	0	139	2750737	36.803	7.929	0.759	1.481
ID9501	9501	None	26.578	238.701	12.195	35.200	0	0	4	1	None	-10921639	63.830	70	2	113	2780495	27.499	8.988	0.605	1.749
ID9502	9502	None	31.771	240.410	184.768	34.996	0	0	4	1	None	-10921639	63.147	71	0	139	2750737	36.803	7.929	0.759	1.481
ID9503	9503	None	27.460	240.951	10.891	36.185	0	0	4	1	None	-10921639	67.324	73	1	113	2932717	25.868	9.428	0.576	1.903
ID9504	9504	None	27.424	240.951	10.891	36.185	0	0	4	1	None	-10921639	67.324	73	1	113	2932717	25.868	9.428	0.576	1.903
ID9505	9505	None	40.449	246.476	158.830	37.974	0	0	4	1	None	-10921639	85.626	95	1	178	3729967	46.175	15.200	0.456	1.161
ID9506	9506	None	28.148	248.095	173.338	39.396	0	0	4	1	None	-10921639	117.316	130	3	182	5110419	41.170	15.200	0.375	1.553
ID9507	9507	None	28.179	248.109	173.339	39.399	0	0	4	1	None	-10921639	117.427	130	2	182	5115226	41.519	15.200	0.372	1.534
ID9508	9508	None	29.591	247.264	209.902	42.400	0	0	4	1	None	-10921639	61.765	71	0	128	2690529	32.271	8.404	0.780	1.677
ID9509	9509	None	35.611	242.204	221.707	42.400	0	0	4	1	None	-10921639	59.883	68	0	130	2608552	37.720	14.694	0.612	1.206
ID9510	9510	None	33.745	254.423	111.826	31.207	0	0	4	1	None	-10921639	64.738	68	0	142	2820069	36.222	6.912	0.931	1.724
ID9511	9511	None	30.437	251.948	131.438	31.471	0	0	4	1	None	-10921639	59.021	64	1	134	2571012	31.555	7.248	0.865	1.735
ID9512	9512	None	24.543	258.391	91.042	32.963	0	0	4	1	None	-10921639	47.440	52	0	99	2066522	26.382	7.608	0.794	1.591
ID9513	9513	None	22.168	251.491	33.976	33.613	0	0	4	1	None	-10921639	40.714	43	1	97	1773527	24.577	7.744	0.594	1.235
ID9514	9514	None	25.773	265.555	96.259	34.000	0	0	4	1	None	-10921639	29.633	16	0	93	1290853	31.131	6.954	0.718	0.796
ID9515	9515	None	24.891	265.555	132.583	34.800	0	0	4	1	None	-10921639	31.701	28	0	104	1380944	30.186	8.834	0.758	0.905
ID9516	9516	None	28.055	265.555	67.978	35.200	0	0	4	1	None	-10921639	31.492	17	0	114	1371810	33.403	7.565	0.920	0.904
ID9517	9517	None	29.071	265.555	51.373	35.600	0	0	4	1	None	-10921639	29.863	13	0	118	1300873	33.000	9.850	0.772	0.788
ID9518	9518	None	25.072	265.555	141.924	36.000	0	0	4	1	None	-10921639	25.706	9	0	129	1119763	31.695	5.723	0.758	0.700
ID9519	9519	None	38.602	265.555	153.859	37.200	0	0	4	1	None	-10921639	46.201	32	0	147	2012576	47.380	9.341	0.580	0.716
ID9520	9520	None	28.153	255.348	163.402	39.772	0	0	4	1	None	-10921639	93.972	106	2	188	4093497	47.104	15.200	0.341	1.014
ID9521	9521	None	18.927	261.849	22.564	40.159	0	0	4	1	None	-10921639	98.062	104	5	164	4271666	25.423	9.634	0.538	2.698
ID9522	9522	None	28.186	255.566	164.367	40.000	0	0	4	1	None	-10921639	100.273	113	3	188	4367984	44.322	9.913	0.377	1.238
ID9523	9523	None	24.665	262.470	177.227	40.057	0	0	4	1	None	-10921639	91.354	100	0	151	3979487	33.535	8.650	0.627	2.099
ID9524	9524	None	18.194	265.555	4.151	42.400	0	0	4	1	None	-10921639	20.434	7	0	76	890118	22.993	8.861	0.808	0.794
ID9525	9525	None	20.591	265.555	20.627	42.400	0	0	4	1	None	-10921639	42.197	28	0	137	1838123	45.388	15.200	0.341	0.473
ID9526	9526	None	30.957	256.085	23.611	42.400	0	0	4	1	None	-10921639	73.734	81	0	164	3211926	47.531	6.649	0.508	1.046
ID9527	9527	None	18.653	261.404	32.951	42.400	0	0	4	1	None	-10921639	23.978	9	0	136	1044485	30.145	4.624	0.546	0.562
ID9528	9528	None	40.351	255.826	172.799	42.400	0	0	4	1	None	-10921639	84.639	100	0	167	3686955	48.098	15.200	0.291	0.793
ID9529	9529	None	26.899	250.247	184.215	42.400	0	0	4	1	None	-10921639	48.032	45	0	142	2092320	38.183	8.000	0.368	0.676
ID9530	9530	None	24.967	259.328	195.631	42.400	0	0	4	1	None	-10921639	45.992	55	0	101	2003459	26.876	8.669	0.602	1.286
