# Supplementary material for: A Yap-dependent mechanoregulatory program sustains cell migration for embryo axis assembly
Source: Nat Commun. 2023 May 16;14:2804. doi: 10.1038/s41467-023-38482-w (PMC10188487; doi:10.1038/s41467-023-38482-w)
Supplement: Supplementary file 13 — Source Data [file 41467_2023_38482_MOESM13_ESM.zip › Source Data/Fig5/Fig5C/c5_greenmapdmiddel.csv]

Label	ID	TRACK_ID	QUALITY	POSITION_X	POSITION_Y	POSITION_Z	POSITION_T	FRAME	RADIUS	VISIBILITY	CELL_DIVISION_TIME	MANUAL_COLOR	MEAN_INTENSITY	MEDIAN_INTENSITY	MIN_INTENSITY	MAX_INTENSITY	TOTAL_INTENSITY	STANDARD_DEVIATION	ESTIMATED_DIAMETER	CONTRAST	SNR
ID4096	4096	None	45.146	30.840	117.134	21.492	0	0	4	1	None	-10921639	140.970	150	27	199	5552935	31.687	15.200	0.229	1.657
ID4097	4097	None	39.384	31.775	247.135	21.634	0	0	4	1	None	-10921639	101.769	106	18	175	4008792	31.243	8.338	0.532	2.261
ID4098	4098	None	46.522	25.635	118.608	22.153	0	0	4	1	None	-10921639	150.819	154	63	204	5940895	23.383	15.200	0.234	2.442
ID4099	4099	None	45.143	23.419	129.441	22.025	0	0	4	1	None	-10921639	137.256	142	38	192	5406639	26.605	15.200	0.222	1.874
ID4100	4100	None	35.316	17.802	227.402	22.711	0	0	4	1	None	-10921639	101.039	102	24	180	3980031	30.453	7.157	0.576	2.426
ID4101	4101	None	33.657	32.416	257.194	22.514	0	0	4	1	None	-10921639	77.650	77	2	169	3058706	39.787	6.259	0.549	1.383
ID4102	4102	None	44.878	22.978	136.552	22.302	0	0	4	1	None	-10921639	122.856	131	15	203	4839421	37.547	7.865	0.363	1.743
ID4103	4103	None	50.120	28.339	36.785	22.313	0	0	4	1	None	-10921639	128.181	134	15	205	5049160	40.997	7.948	0.614	2.379
ID4104	4104	None	30.145	30.773	237.661	23.134	0	0	4	1	None	-10921639	86.015	89	1	186	3388209	50.353	5.855	0.422	1.014
ID4105	4105	None	29.664	18.588	29.496	23.487	0	0	4	1	None	-10921639	93.116	96	3	188	3667950	48.164	6.243	0.489	1.269
ID4106	4106	None	45.144	17.100	129.504	23.503	0	0	4	1	None	-10921639	124.089	133	18	192	4888003	34.170	15.200	0.231	1.361
ID4107	4107	None	26.078	19.024	145.719	23.261	0	0	4	1	None	-10921639	64.150	36	0	253	2526927	67.211	5.013	0.586	0.705
ID4108	4108	None	45.105	23.417	110.223	22.430	0	0	4	1	None	-10921639	115.273	124	11	191	4540738	36.458	7.513	0.294	1.436
ID4109	4109	None	44.928	22.978	136.552	22.302	0	0	4	1	None	-10921639	122.856	131	15	203	4839421	37.547	7.865	0.363	1.743
ID4111	4111	None	43.673	19.602	69.376	24.350	0	0	4	1	None	-10921639	113.260	123	8	181	4461433	38.697	8.279	0.693	2.396
ID4112	4112	None	43.283	20.544	44.265	28.698	0	0	4	1	None	-10921639	121.732	133	4	199	4795156	46.006	7.938	0.757	2.279
ID4113	4113	None	36.253	31.784	0.000	29.250	0	0	4	1	None	-10921639	71.541	88	0	176	2818080	59.676	7.943	0.683	0.973
ID4114	4114	None	44.999	27.098	14.925	25.447	0	0	4	1	None	-10921639	131.793	141	6	222	5191461	46.913	7.677	0.487	1.841
ID4115	4115	None	28.124	24.716	259.853	25.578	0	0	4	1	None	-10921639	66.437	70	2	139	2617003	29.277	6.715	0.638	1.768
ID4116	4116	None	36.679	25.331	242.968	24.961	0	0	4	1	None	-10921639	78.406	72	1	196	3088494	54.230	5.286	0.445	0.890
ID4117	4117	None	30.667	23.558	237.357	25.374	0	0	4	1	None	-10921639	75.297	62	1	208	2966005	59.250	4.993	0.411	0.740
ID4118	4118	None	24.006	19.834	220.531	25.885	0	0	4	1	None	-10921639	65.494	69	4	129	2579860	30.886	6.994	0.531	1.472
ID4119	4119	None	33.812	22.750	23.318	26.576	0	0	4	1	None	-10921639	85.055	82	4	185	3350396	46.848	6.083	0.457	1.139
ID4120	4120	None	33.798	28.479	61.432	27.515	0	0	4	1	None	-10921639	59.301	34	0	238	2335910	62.559	4.546	0.660	0.754
ID4121	4121	None	42.318	18.984	14.449	28.690	0	0	4	1	None	-10921639	105.054	111	16	189	4138191	39.830	7.652	0.512	1.786
ID4122	4122	None	11.637	16.861	58.642	32.516	0	0	4	1	None	-10921639	24.299	5	0	221	957160	41.754	3.689	0.374	0.317
ID4123	4123	None	29.408	24.000	7.784	36.450	0	0	4	1	None	-10921639	60.169	58	0	153	2370125	41.936	6.069	0.792	1.269
ID4124	4124	None	12.889	21.146	25.427	36.450	0	0	4	1	None	-10921639	24.444	18	0	93	962869	20.709	5.805	0.347	0.609
ID4125	4125	None	51.467	49.200	99.238	4.999	0	0	4	1	None	-10921639	112.869	125	9	194	4446011	41.150	10.181	0.381	1.514
ID4126	4126	None	40.104	38.266	135.487	5.829	0	0	4	1	None	-10921639	139.127	149	15	211	5480348	42.467	9.426	0.433	1.981
ID4127	4127	None	44.336	42.442	82.576	6.185	0	0	4	1	None	-10921639	124.880	131	8	210	4919149	49.193	15.200	0.429	1.524
ID4128	4128	None	37.758	17.799	3.788	30.305	0	0	4	1	None	-10921639	97.679	103	8	193	3847683	37.846	8.464	0.588	1.911
ID4129	4129	None	35.683	32.470	23.387	31.918	0	0	4	1	None	-10921639	113.698	121	10	187	4478660	40.655	8.054	0.686	2.275
ID4130	4130	None	46.529	37.695	90.629	5.419	0	0	4	1	None	-10921639	104.099	105	8	199	4100577	46.394	6.614	0.517	1.530
ID4131	4131	None	42.879	40.937	99.251	5.756	0	0	4	1	None	-10921639	116.003	121	10	214	4569460	52.422	6.270	0.376	1.209
ID4132	4132	None	36.010	39.900	147.509	7.177	0	0	4	1	None	-10921639	90.858	97	7	188	3578976	39.730	6.610	0.422	1.356
ID4133	4133	None	51.993	45.650	41.993	7.828	0	0	4	1	None	-10921639	150.420	161	17	220	5925181	42.025	7.750	0.600	2.685
ID4134	4134	None	46.381	33.458	101.748	6.612	0	0	4	1	None	-10921639	109.083	116	17	181	4296887	35.898	7.609	0.501	2.027
ID4135	4135	None	40.306	45.452	142.263	6.995	0	0	4	1	None	-10921639	99.835	105	9	189	3932598	42.995	6.288	0.349	1.202
ID4136	4136	None	37.042	48.850	89.757	6.427	0	0	4	1	None	-10921639	128.642	137	14	214	5067352	44.039	7.011	0.427	1.749
ID4137	4137	None	45.241	48.344	65.694	6.832	0	0	4	1	None	-10921639	126.352	138	8	200	4977112	42.777	6.961	0.511	1.999
ID4138	4138	None	45.672	37.314	49.082	7.790	0	0	4	1	None	-10921639	112.034	115	5	201	4413136	48.006	6.326	0.413	1.364
ID4139	4139	None	41.516	46.813	174.722	7.780	0	0	4	1	None	-10921639	98.342	106	7	173	3873805	37.125	7.297	0.577	1.939
ID4140	4140	None	44.181	43.730	51.063	8.243	0	0	4	1	None	-10921639	115.914	121	2	214	4565988	55.736	6.333	0.453	1.297
ID4141	4141	None	40.466	41.242	60.897	8.283	0	0	4	1	None	-10921639	111.584	120	4	205	4395425	44.595	6.798	0.451	1.555
ID4142	4142	None	57.365	45.227	73.860	8.066	0	0	4	1	None	-10921639	138.767	158	7	229	5466181	64.083	8.048	0.598	1.620
ID4143	4143	None	44.130	44.228	113.989	8.007	0	0	4	1	None	-10921639	108.290	113	6	191	4265648	41.296	6.479	0.445	1.616
ID4144	4144	None	42.425	34.448	26.639	8.391	0	0	4	1	None	-10921639	114.997	121	8	194	4529855	42.951	6.605	0.453	1.670
ID4145	4145	None	48.781	42.036	29.225	8.527	0	0	4	1	None	-10921639	125.016	131	10	216	4924511	48.351	15.200	0.422	1.535
ID4146	4146	None	40.877	41.369	122.400	8.118	0	0	4	1	None	-10921639	126.432	140	3	225	4980269	64.553	6.822	0.539	1.371
ID4147	4147	None	53.430	40.100	9.974	8.588	0	0	4	1	None	-10921639	117.063	125	7	201	4611234	43.973	8.527	0.387	1.486
ID4148	4148	None	44.757	46.456	14.215	9.120	0	0	4	1	None	-10921639	112.233	118	5	212	4420951	51.528	6.546	0.458	1.368
ID4149	4149	None	42.091	33.885	63.670	8.852	0	0	4	1	None	-10921639	116.247	122	5	209	4579100	46.864	6.548	0.481	1.612
ID4150	4150	None	46.275	48.488	123.954	8.417	0	0	4	1	None	-10921639	104.121	110	3	194	4101424	47.185	15.200	0.369	1.189
ID4151	4151	None	51.809	34.129	13.288	9.170	0	0	4	1	None	-10921639	169.569	179	20	236	6679498	41.668	9.888	0.425	2.426
ID4152	4152	None	7.991	36.843	72.259	8.550	0	0	4	1	None	-10921639	27.460	11	0	207	1081690	36.559	15.200	-0.272	-0.562
ID4153	4153	None	46.265	37.493	81.158	8.371	0	0	4	1	None	-10921639	129.734	139	15	203	5110347	40.349	7.424	0.526	2.216
ID4154	4154	None	32.062	45.861	194.429	9.092	0	0	4	1	None	-10921639	74.413	79	2	155	2931218	39.219	10.595	0.348	0.980
ID4155	4155	None	47.126	47.559	27.802	9.426	0	0	4	1	None	-10921639	138.012	145	16	213	5436419	42.324	7.841	0.406	1.882
ID4156	4156	None	32.858	43.609	199.554	9.309	0	0	4	1	None	-10921639	78.747	83	6	160	3101928	29.930	12.792	0.364	1.403
ID4157	4157	None	33.226	37.001	38.585	9.961	0	0	4	1	None	-10921639	127.831	136	10	212	5035392	48.523	6.482	0.393	1.486
ID4158	4158	None	39.753	35.289	112.833	10.108	0	0	4	1	None	-10921639	123.851	138	3	201	4878627	49.596	7.324	0.489	1.640
ID4159	4159	None	35.084	46.296	165.624	9.886	0	0	4	1	None	-10921639	101.738	111	3	181	4007560	42.850	6.984	0.485	1.552
ID4160	4160	None	36.526	45.721	87.177	10.785	0	0	4	1	None	-10921639	118.569	127	6	206	4670567	45.743	6.515	0.414	1.518
ID4161	4161	None	24.018	34.843	130.477	11.244	0	0	4	1	None	-10921639	103.747	107	4	200	4086710	51.517	6.044	0.252	0.812
ID4162	4162	None	39.734	35.289	112.833	10.108	0	0	4	1	None	-10921639	123.851	138	3	201	4878627	49.596	7.324	0.489	1.640
ID4163	4163	None	43.982	46.768	132.104	10.401	0	0	4	1	None	-10921639	123.569	137	7	207	4867514	49.450	6.618	0.426	1.492
ID4164	4164	None	38.394	39.925	23.106	11.563	0	0	4	1	None	-10921639	106.109	112	4	222	4179748	52.524	6.283	0.333	1.008
ID4165	4165	None	42.752	41.783	94.959	11.842	0	0	4	1	None	-10921639	113.606	119	9	213	4475039	50.105	6.689	0.484	1.478
ID4166	4166	None	39.451	49.241	108.541	11.614	0	0	4	1	None	-10921639	132.536	146	4	224	5220728	49.241	7.121	0.493	1.777
ID4167	4167	None	36.783	38.809	160.837	11.882	0	0	4	1	None	-10921639	87.219	94	4	177	3435647	42.673	6.407	0.429	1.228
ID4168	4168	None	26.169	44.237	232.181	11.641	0	0	4	1	None	-10921639	81.197	86	5	146	3198432	32.014	6.796	0.502	1.696
ID4169	4169	None	30.025	45.681	150.244	12.309	0	0	4	1	None	-10921639	89.338	93	4	180	3519125	40.852	6.354	0.309	1.032
ID4170	4170	None	30.113	34.241	220.524	12.322	0	0	4	1	None	-10921639	78.902	83	4	170	3108048	35.836	6.585	0.428	1.320
ID4171	4171	None	32.291	44.418	223.642	12.154	0	0	4	1	None	-10921639	77.875	81	4	147	3067556	32.896	6.508	0.398	1.348
ID4172	4172	None	48.611	34.248	0.000	13.050	0	0	4	1	None	-10921639	81.171	77	0	218	3197423	75.149	7.265	0.524	0.743
ID4173	4173	None	48.161	46.030	215.578	13.261	0	0	4	1	None	-10921639	108.813	117	18	172	4286271	32.848	8.862	0.697	2.721
ID4174	4174	None	33.185	34.380	210.372	12.681	0	0	4	1	None	-10921639	83.522	90	1	160	3290021	37.399	7.076	0.516	1.520
ID4175	4175	None	32.941	33.703	239.403	12.446	0	0	4	1	None	-10921639	75.731	82	6	130	2983104	28.481	8.897	0.391	1.494
ID4176	4176	None	35.005	46.018	160.889	13.685	0	0	4	1	None	-10921639	105.918	110	4	195	4172204	44.982	6.422	0.436	1.431
ID4177	4177	None	36.387	38.958	169.522	13.484	0	0	4	1	None	-10921639	80.824	85	6	160	3183747	35.986	6.580	0.535	1.565
ID4178	4178	None	34.306	42.836	180.381	13.609	0	0	4	1	None	-10921639	81.485	86	2	160	3209764	39.317	6.422	0.574	1.511
ID4179	4179	None	37.195	34.901	230.406	13.286	0	0	4	1	None	-10921639	89.240	98	4	176	3515239	37.286	7.819	0.508	1.613
ID4180	4180	None	42.773	42.008	104.760	13.745	0	0	4	1	None	-10921639	145.621	160	5	233	5736175	53.556	8.041	0.607	2.053
ID4181	4181	None	29.905	43.297	244.238	13.970	0	0	4	1	None	-10921639	76.323	84	3	140	3006458	31.563	6.952	0.570	1.755
ID4182	4182	None	37.153	34.916	230.394	13.280	0	0	4	1	None	-10921639	89.240	98	4	176	3515239	37.286	7.819	0.508	1.613
ID4183	4183	None	8.239	44.238	0.000	13.500	0	0	4	1	None	-10921639	12.771	3	0	170	503049	25.184	3.127	-0.106	-0.121
ID4184	4184	None	38.829	48.872	189.173	14.213	0	0	4	1	None	-10921639	119.937	129	20	186	4724451	35.577	8.113	0.511	2.281
ID4185	4185	None	28.494	37.436	250.889	15.067	0	0	4	1	None	-10921639	77.236	84	4	148	3042421	33.943	6.707	0.427	1.363
ID4186	4186	None	30.605	45.863	255.600	13.880	0	0	4	1	None	-10921639	68.107	72	4	142	2682820	30.735	6.562	0.422	1.315
ID4187	4187	None	33.545	39.227	152.039	14.507	0	0	4	1	None	-10921639	91.710	94	5	202	3612553	47.141	6.377	0.468	1.240
ID4188	4188	None	31.814	40.371	258.656	15.062	0	0	4	1	None	-10921639	75.144	79	2	153	2959979	35.341	6.582	0.443	1.306
ID4189	4189	None	28.463	37.436	250.889	15.067	0	0	4	1	None	-10921639	77.236	84	4	148	3042421	33.943	6.707	0.427	1.363
ID4190	4190	None	37.550	37.428	202.435	15.638	0	0	4	1	None	-10921639	109.906	116	17	189	4329325	34.784	8.407	0.553	2.251
ID4191	4191	None	48.435	42.699	48.702	16.641	0	0	4	1	None	-10921639	149.001	158	14	220	5869285	41.070	8.029	0.541	2.548
ID4192	4192	None	40.251	44.953	65.546	16.523	0	0	4	1	None	-10921639	92.453	98	4	196	3641817	45.641	6.718	0.440	1.239
ID4193	4193	None	33.394	34.750	183.376	16.765	0	0	4	1	None	-10921639	79.489	83	3	171	3131149	39.735	6.634	0.642	1.564
ID4194	4194	None	31.779	40.371	258.656	15.062	0	0	4	1	None	-10921639	75.144	79	2	153	2959979	35.341	6.582	0.443	1.306
ID4195	4195	None	28.698	39.892	192.133	15.539	0	0	4	1	None	-10921639	66.380	60	1	212	2614788	47.605	5.117	0.428	0.835
ID4196	4196	None	36.420	41.737	56.088	17.050	0	0	4	1	None	-10921639	103.414	112	4	191	4073590	48.754	6.400	0.339	1.075
ID4197	4197	None	36.616	37.033	74.240	17.252	0	0	4	1	None	-10921639	95.492	101	7	194	3761517	42.508	6.894	0.668	1.799
ID4198	4198	None	35.518	33.951	7.954	17.327	0	0	4	1	None	-10921639	132.652	142	9	232	5225303	53.058	7.866	0.317	1.203
ID4199	4199	None	45.196	42.012	37.063	17.743	0	0	4	1	None	-10921639	136.745	143	29	202	5386517	33.786	8.147	0.578	2.966
ID4200	4200	None	31.995	47.720	25.039	18.087	0	0	4	1	None	-10921639	117.322	122	9	211	4621444	45.980	6.437	0.414	1.494
ID4201	4201	None	29.121	39.141	222.407	18.352	0	0	4	1	None	-10921639	78.949	82	1	158	3109893	36.802	6.362	0.443	1.318
ID4202	4202	None	11.035	39.308	0.000	19.800	0	0	4	1	None	-10921639	36.553	13	0	177	1439870	46.616	4.674	0.305	0.366
ID4203	4203	None	36.729	35.287	26.291	20.189	0	0	4	1	None	-10921639	107.059	115	2	217	4217146	54.166	6.433	0.370	1.067
ID4204	4204	None	20.667	47.825	145.374	19.511	0	0	4	1	None	-10921639	68.337	46	0	243	2691878	64.917	5.034	0.372	0.570
ID4205	4205	None	28.543	42.471	231.894	19.321	0	0	4	1	None	-10921639	87.870	95	4	160	3461285	35.073	7.048	0.550	1.777
ID4206	4206	None	47.959	39.766	121.714	20.131	0	0	4	1	None	-10921639	151.576	159	31	211	5970712	30.466	15.200	0.294	2.259
ID4207	4207	None	30.068	42.113	240.215	21.447	0	0	4	1	None	-10921639	75.167	77	3	150	2960893	35.459	6.527	0.605	1.598
ID4208	4208	None	34.838	37.973	18.909	23.057	0	0	4	1	None	-10921639	93.363	96	5	185	3677658	43.874	6.226	0.386	1.186
ID4209	4209	None	32.223	42.421	265.555	22.950	0	0	4	1	None	-10921639	51.788	44	0	167	2039988	50.159	7.841	0.495	0.683
ID4210	4210	None	31.090	48.514	258.918	23.338	0	0	4	1	None	-10921639	74.819	81	2	146	2947179	34.907	7.297	0.567	1.551
ID4211	4211	None	39.979	42.370	11.869	24.146	0	0	4	1	None	-10921639	95.134	94	4	204	3747443	48.416	6.197	0.497	1.305
ID4212	4212	None	43.580	47.717	196.617	22.205	0	0	4	1	None	-10921639	68.076	34	0	254	2681566	77.583	4.564	0.814	0.787
ID4213	4213	None	29.793	40.545	253.360	22.112	0	0	4	1	None	-10921639	91.562	97	6	168	3606728	32.414	7.192	0.510	1.908
ID4214	4214	None	28.925	36.324	265.555	26.100	0	0	4	1	None	-10921639	45.788	48	0	155	1803616	41.277	6.886	0.567	0.803
ID4215	4215	None	39.356	33.772	10.678	27.150	0	0	4	1	None	-10921639	98.391	93	3	220	3875732	61.387	5.780	0.464	1.015
ID4216	4216	None	19.113	42.031	60.187	24.393	0	0	4	1	None	-10921639	66.760	46	1	245	2629728	63.250	5.437	0.594	0.787
ID4218	4218	None	33.905	40.714	27.434	24.755	0	0	4	1	None	-10921639	97.247	86	2	240	3830672	71.931	5.094	0.329	0.669
ID4219	4219	None	40.282	37.248	44.261	24.841	0	0	4	1	None	-10921639	114.572	123	12	193	4513097	37.044	8.120	0.624	2.377
ID4220	4220	None	33.227	44.782	20.136	25.723	0	0	4	1	None	-10921639	84.919	83	1	196	3345027	55.500	5.599	0.429	0.919
ID4221	4221	None	34.501	36.279	34.263	25.806	0	0	4	1	None	-10921639	80.359	70	2	220	3165422	56.779	5.686	0.423	0.842
ID4222	4222	None	43.033	47.020	29.854	27.420	0	0	4	1	None	-10921639	133.660	146	6	221	5265019	50.065	7.621	0.636	2.075
ID4223	4223	None	43.690	41.773	0.000	27.900	0	0	4	1	None	-10921639	65.568	63	0	194	2582803	60.901	6.552	0.594	0.802
ID4224	4224	None	21.833	39.876	12.660	32.989	0	0	4	1	None	-10921639	76.224	76	3	172	3002521	42.336	6.243	0.617	1.374
ID4225	4225	None	26.497	36.584	4.411	36.450	0	0	4	1	None	-10921639	52.518	45	0	161	2068734	41.320	5.674	0.633	0.985
ID4226	4226	None	43.623	51.227	155.225	6.817	0	0	4	1	None	-10921639	103.653	116	5	188	4082978	45.720	8.113	0.374	1.233
ID4227	4227	None	39.007	51.204	148.682	7.142	0	0	4	1	None	-10921639	92.420	98	3	190	3640531	46.644	6.463	0.330	0.983
ID4228	4228	None	47.012	59.979	90.951	7.456	0	0	4	1	None	-10921639	97.080	102	5	192	3824085	44.889	6.681	0.584	1.595
ID4229	4229	None	41.091	54.763	103.122	7.824	0	0	4	1	None	-10921639	123.345	133	13	197	4858700	39.431	7.515	0.470	2.000
ID4230	4230	None	43.408	56.214	127.177	7.866	0	0	4	1	None	-10921639	114.347	120	5	210	4504262	51.040	6.359	0.437	1.362
ID4231	4231	None	32.432	54.180	140.675	7.562	0	0	4	1	None	-10921639	69.445	40	0	246	2735491	69.438	4.725	0.379	0.549
ID4232	4232	None	39.944	53.989	59.133	8.284	0	0	4	1	None	-10921639	111.055	121	3	213	4374560	54.413	6.501	0.490	1.342
ID4233	4233	None	20.885	52.968	81.308	8.116	0	0	4	1	None	-10921639	62.777	57	0	180	2472867	45.179	6.109	0.276	0.601
ID4234	4234	None	43.274	51.085	182.618	8.283	0	0	4	1	None	-10921639	100.630	113	8	188	3963926	38.400	8.157	0.493	1.730
ID4235	4235	None	53.024	52.856	24.819	8.516	0	0	4	1	None	-10921639	131.648	141	8	213	5185728	47.052	15.200	0.337	1.409
ID4236	4236	None	41.796	56.981	41.969	8.668	0	0	4	1	None	-10921639	66.691	32	1	250	2627015	74.430	4.507	0.265	0.375
ID4237	4237	None	41.641	59.068	73.171	8.449	0	0	4	1	None	-10921639	107.457	114	6	195	4232854	43.076	7.322	0.476	1.610
ID4238	4238	None	35.809	64.896	98.761	8.888	0	0	4	1	None	-10921639	85.506	82	1	207	3368163	57.727	5.903	0.497	0.983
ID4239	4239	None	43.083	62.603	162.546	9.207	0	0	4	1	None	-10921639	95.724	102	6	182	3770662	38.055	6.956	0.663	2.007
ID4240	4240	None	53.697	65.243	51.874	8.794	0	0	4	1	None	-10921639	137.835	147	20	223	5429451	44.419	7.193	0.569	2.250
ID4241	4241	None	21.221	50.412	82.219	9.132	0	0	4	1	None	-10921639	53.934	44	0	176	2124496	42.315	15.200	0.013	0.034
ID4242	4242	None	39.816	53.976	120.645	9.614	0	0	4	1	None	-10921639	133.233	146	1	216	5248172	50.602	7.975	0.551	1.870
ID4243	4243	None	43.660	64.187	124.961	9.254	0	0	4	1	None	-10921639	93.521	99	4	173	3683901	39.665	6.668	0.590	1.750
ID4244	4244	None	52.491	55.380	33.243	9.332	0	0	4	1	None	-10921639	138.054	144	21	222	5438094	43.792	7.184	0.447	1.946
ID4245	4245	None	61.517	56.150	51.327	9.273	0	0	4	1	None	-10921639	143.227	157	16	230	5641862	51.563	8.170	0.555	1.983
ID4246	4246	None	38.889	58.502	168.420	9.076	0	0	4	1	None	-10921639	85.454	92	8	153	3366104	33.801	6.820	0.644	1.980
ID4247	4247	None	38.553	65.517	184.856	9.196	0	0	4	1	None	-10921639	85.597	76	1	217	3371763	60.790	5.773	0.444	0.866
ID4248	4248	None	34.423	61.297	200.765	9.395	0	0	4	1	None	-10921639	75.687	81	8	140	2981389	31.081	6.963	0.502	1.628
ID4249	4249	None	40.636	53.293	90.979	9.786	0	0	4	1	None	-10921639	113.726	122	2	217	4479778	59.246	6.184	0.474	1.234
ID4250	4250	None	20.934	52.249	81.587	8.348	0	0	4	1	None	-10921639	64.456	59	0	180	2538972	45.640	6.298	0.235	0.538
ID4251	4251	None	39.274	55.331	19.995	8.779	0	0	4	1	None	-10921639	124.002	132	3	229	4884574	58.838	6.888	0.377	1.154
ID4252	4252	None	39.739	53.976	120.645	9.614	0	0	4	1	None	-10921639	133.233	146	1	216	5248172	50.602	7.975	0.551	1.870
ID4253	4253	None	47.149	56.454	210.336	10.139	0	0	4	1	None	-10921639	103.200	111	17	166	4065142	34.096	8.379	0.617	2.311
ID4254	4254	None	34.494	64.851	225.670	10.820	0	0	4	1	None	-10921639	81.449	90	6	137	3208341	29.237	10.409	0.413	1.629
ID4255	4255	None	46.408	60.408	28.248	11.299	0	0	4	1	None	-10921639	141.182	150	15	222	5561296	44.539	6.943	0.424	1.889
ID4256	4256	None	43.758	54.569	224.444	11.943	0	0	4	1	None	-10921639	109.655	118	12	184	4319406	36.142	8.161	0.630	2.346
ID4257	4257	None	52.758	58.786	152.584	12.751	0	0	4	1	None	-10921639	127.770	133	25	207	5032977	37.914	8.000	0.553	2.399
ID4258	4258	None	31.538	50.271	39.662	11.383	0	0	4	1	None	-10921639	107.436	104	4	241	4232005	59.868	6.271	0.339	0.908
ID4259	4259	None	49.498	54.281	9.832	11.676	0	0	4	1	None	-10921639	157.150	169	19	223	6190300	42.474	8.071	0.522	2.537
ID4260	4260	None	48.714	61.149	111.119	11.830	0	0	4	1	None	-10921639	134.237	144	17	212	5287745	43.038	8.591	0.508	2.102
ID4261	4261	None	43.709	54.569	224.444	11.943	0	0	4	1	None	-10921639	109.655	118	12	184	4319406	36.142	8.161	0.630	2.346
ID4262	4262	None	44.779	64.476	32.839	13.142	0	0	4	1	None	-10921639	121.927	124	7	230	4802833	58.120	6.112	0.316	1.008
ID4263	4263	None	29.680	53.675	158.301	13.199	0	0	4	1	None	-10921639	105.653	115	2	195	4161758	50.813	6.113	0.359	1.099
ID4264	4264	None	35.037	52.246	173.620	13.172	0	0	4	1	None	-10921639	89.418	92	3	180	3522251	44.521	6.443	0.599	1.504
ID4265	4265	None	47.208	62.585	178.157	13.296	0	0	4	1	None	-10921639	113.407	123	14	200	4467211	45.228	7.862	0.572	1.825
ID4266	4266	None	40.793	62.046	19.179	13.293	0	0	4	1	None	-10921639	112.539	112	7	221	4433037	53.056	6.055	0.323	1.036
ID4267	4267	None	49.067	61.488	67.325	13.707	0	0	4	1	None	-10921639	99.565	71	1	254	3921951	81.600	4.826	0.261	0.505
ID4268	4268	None	33.830	50.149	18.009	13.884	0	0	4	1	None	-10921639	126.511	133	8	215	4983386	48.248	6.360	0.320	1.272
ID4269	4269	None	26.436	51.453	143.289	13.731	0	0	4	1	None	-10921639	99.240	106	4	192	3909148	43.791	6.531	0.405	1.306
ID4270	4270	None	50.375	57.119	133.845	13.343	0	0	4	1	None	-10921639	130.289	139	19	210	5132203	39.268	8.353	0.645	2.602
ID4271	4271	None	47.267	62.585	178.157	13.296	0	0	4	1	None	-10921639	113.407	123	14	200	4467211	45.228	7.862	0.572	1.825
ID4272	4272	None	33.308	65.526	89.389	14.368	0	0	4	1	None	-10921639	90.281	96	3	203	3556252	47.278	6.523	0.506	1.283
ID4273	4273	None	37.523	59.630	193.747	14.217	0	0	4	1	None	-10921639	81.773	84	2	160	3221132	37.944	6.472	0.582	1.586
ID4274	4274	None	36.748	66.195	192.551	15.040	0	0	4	1	None	-10921639	79.903	82	2	168	3147449	43.140	6.230	0.519	1.266
ID4275	4275	None	40.392	61.142	259.251	15.232	0	0	4	1	None	-10921639	92.972	100	4	147	3662260	29.595	8.563	0.694	2.575
ID4276	4276	None	42.287	62.642	82.907	15.550	0	0	4	1	None	-10921639	98.626	96	1	215	3884980	55.847	6.048	0.461	1.115
ID4277	4277	None	28.092	65.569	219.384	15.706	0	0	4	1	None	-10921639	86.388	95	1	173	3402902	41.652	6.870	0.629	1.601
ID4278	4278	None	28.488	50.838	76.619	14.943	0	0	4	1	None	-10921639	105.768	116	5	201	4166318	48.925	6.405	0.419	1.277
ID4279	4279	None	35.526	56.876	184.833	14.814	0	0	4	1	None	-10921639	85.863	87	10	171	3382230	40.633	6.451	0.479	1.369
ID4280	4280	None	29.464	51.722	239.241	14.433	0	0	4	1	None	-10921639	71.518	74	10	129	2817171	25.367	6.962	0.652	2.225
ID4281	4281	None	52.678	66.124	61.620	14.810	0	0	4	1	None	-10921639	152.163	160	9	232	5993836	38.622	7.951	0.520	2.696
ID4282	4282	None	39.225	53.809	202.276	13.771	0	0	4	1	None	-10921639	95.411	99	17	170	3758329	32.770	7.393	0.657	2.309
ID4283	4283	None	34.393	63.931	210.129	14.056	0	0	4	1	None	-10921639	76.850	81	5	152	3027181	37.415	7.050	0.588	1.521
ID4284	4284	None	50.808	58.638	0.000	16.200	0	0	4	1	None	-10921639	90.574	100	0	226	3567790	79.146	7.422	0.500	0.763
ID4285	4285	None	38.591	59.635	104.641	15.993	0	0	4	1	None	-10921639	96.314	103	13	177	3793910	41.646	6.753	0.552	1.646
ID4286	4286	None	50.209	52.593	69.790	16.836	0	0	4	1	None	-10921639	141.899	153	15	209	5589534	40.416	7.910	0.533	2.440
ID4287	4287	None	42.377	52.806	232.080	17.145	0	0	4	1	None	-10921639	97.442	103	11	168	3838319	35.738	7.805	0.542	1.917
ID4288	4288	None	35.809	60.768	246.268	17.257	0	0	4	1	None	-10921639	73.840	80	4	145	2908620	36.553	7.305	0.609	1.529
ID4289	4289	None	35.122	60.935	37.967	17.476	0	0	4	1	None	-10921639	144.821	154	22	224	5704635	39.401	7.858	0.425	2.192
ID4290	4290	None	40.752	58.895	13.903	19.720	0	0	4	1	None	-10921639	117.792	120	5	224	4639926	58.437	6.041	0.340	1.022
ID4291	4291	None	42.947	55.464	26.440	20.401	0	0	4	1	None	-10921639	117.971	122	13	219	4647008	43.947	6.696	0.515	1.825
ID4292	4292	None	43.332	57.126	61.747	17.373	0	0	4	1	None	-10921639	96.484	87	2	232	3800603	68.422	5.550	0.426	0.842
ID4293	4293	None	39.283	55.062	43.873	18.961	0	0	4	1	None	-10921639	93.727	89	4	212	3691992	48.670	5.903	0.334	0.964
ID4294	4294	None	41.740	58.001	51.235	19.141	0	0	4	1	None	-10921639	118.858	128	4	223	4681928	51.839	6.771	0.422	1.361
ID4295	4295	None	49.333	50.704	53.924	19.128	0	0	4	1	None	-10921639	93.170	80	3	232	3670064	63.500	6.033	0.566	1.060
ID4296	4296	None	41.757	58.001	51.235	19.141	0	0	4	1	None	-10921639	118.858	128	4	223	4681928	51.839	6.771	0.422	1.361
ID4297	4297	None	41.962	52.530	250.307	19.083	0	0	4	1	None	-10921639	97.645	105	9	164	3846328	31.877	8.102	0.575	2.236
ID4298	4298	None	46.879	64.556	25.426	20.757	0	0	4	1	None	-10921639	155.797	161	36	229	6137016	37.498	7.862	0.524	2.857
ID4299	4299	None	36.466	52.543	35.436	20.747	0	0	4	1	None	-10921639	130.940	145	2	237	5157838	68.184	6.754	0.534	1.337
ID4300	4300	None	29.705	58.511	119.390	20.447	0	0	4	1	None	-10921639	73.456	41	1	255	2893522	76.288	5.020	0.697	0.791
ID4301	4301	None	45.027	65.957	13.083	20.865	0	0	4	1	None	-10921639	152.531	164	11	225	6008366	47.407	7.691	0.491	2.120
ID4302	4302	None	41.826	58.797	5.812	24.248	0	0	4	1	None	-10921639	108.054	113	15	207	4256339	43.637	6.588	0.417	1.457
ID4303	4303	None	40.638	64.735	0.000	25.650	0	0	4	1	None	-10921639	83.793	107	0	216	3300677	70.476	8.267	0.494	0.787
ID4304	4304	None	11.548	63.178	0.000	36.450	0	0	4	1	None	-10921639	34.866	18	0	144	1373404	39.673	12.357	0.201	0.295
ID4305	4305	None	11.761	61.881	2.724	36.450	0	0	4	1	None	-10921639	47.991	46	0	124	1890409	32.876	7.195	0.299	0.671
ID4306	4306	None	30.780	54.752	83.734	20.478	0	0	4	1	None	-10921639	59.948	45	0	232	2361420	52.135	5.902	0.774	1.003
ID4307	4307	None	45.468	50.752	12.670	23.081	0	0	4	1	None	-10921639	146.011	153	21	211	5751516	37.476	7.740	0.562	2.804
ID4308	4308	None	41.407	49.787	3.708	29.218	0	0	4	1	None	-10921639	129.813	145	3	214	5113463	53.756	7.436	0.694	1.978
ID4309	4309	None	57.568	53.464	23.887	31.808	0	0	4	1	None	-10921639	127.249	112	1	255	5012477	87.220	5.860	0.736	1.238
ID4310	4310	None	39.544	59.675	41.254	27.000	0	0	4	1	None	-10921639	116.435	126	20	182	4586510	33.534	9.375	0.314	1.658
ID4311	4311	None	49.468	58.364	18.096	28.244	0	0	4	1	None	-10921639	120.511	128	13	208	4747042	45.933	7.916	0.542	1.844
ID4312	4312	None	35.732	52.727	2.386	16.758	0	0	4	1	None	-10921639	121.614	133	0	254	4790511	56.098	7.968	0.504	1.453
ID4313	4313	None	50.351	52.593	69.790	16.836	0	0	4	1	None	-10921639	141.899	153	15	209	5589534	40.416	7.910	0.533	2.440
ID4314	4314	None	34.997	69.088	20.376	9.377	0	0	4	1	None	-10921639	124.905	131	3	230	4920117	65.308	6.349	0.539	1.339
ID4315	4315	None	41.024	74.256	87.248	9.649	0	0	4	1	None	-10921639	94.295	99	5	187	3714385	41.253	7.808	0.523	1.571
ID4316	4316	None	44.102	78.679	109.205	8.757	0	0	4	1	None	-10921639	96.472	109	3	191	3800134	44.653	6.711	0.297	0.990
ID4317	4317	None	44.137	75.705	34.244	8.995	0	0	4	1	None	-10921639	116.113	126	4	197	4573814	45.467	9.140	0.365	1.365
ID4318	4318	None	45.004	72.344	93.825	9.540	0	0	4	1	None	-10921639	92.194	96	11	172	3631619	36.903	6.781	0.515	1.698
ID4319	4319	None	37.312	72.184	177.172	9.580	0	0	4	1	None	-10921639	119.407	122	27	187	4703561	24.305	11.443	0.509	3.315
ID4320	4320	None	44.076	78.713	109.200	8.761	0	0	4	1	None	-10921639	96.768	109	3	191	3811781	44.791	6.775	0.299	0.995
ID4321	4321	None	55.441	66.770	115.916	9.024	0	0	4	1	None	-10921639	132.590	139	12	224	5222840	42.207	8.265	0.544	2.213
ID4322	4322	None	38.069	69.151	69.314	7.289	0	0	4	1	None	-10921639	82.217	89	1	189	3238625	47.167	6.895	0.251	0.700
ID4323	4323	None	43.018	73.686	35.416	8.550	0	0	4	1	None	-10921639	118.369	130	3	197	4662673	46.537	10.686	0.358	1.340
ID4324	4324	None	36.443	70.719	189.527	9.422	0	0	4	1	None	-10921639	83.979	78	1	205	3308030	58.250	6.114	0.545	1.017
ID4325	4325	None	36.099	66.708	77.620	10.008	0	0	4	1	None	-10921639	114.059	122	10	216	4492893	49.015	6.560	0.407	1.345
ID4326	4326	None	45.757	68.481	152.013	10.091	0	0	4	1	None	-10921639	117.963	123	25	178	4646684	25.817	8.680	0.722	3.831
ID4327	4327	None	39.405	73.302	166.764	9.732	0	0	4	1	None	-10921639	82.737	87	8	155	3259112	34.666	7.007	0.737	2.025
ID4328	4328	None	40.468	80.880	41.990	10.616	0	0	4	1	None	-10921639	105.590	98	2	243	4159304	73.204	5.549	0.324	0.706
ID4329	4329	None	51.920	79.120	48.639	10.832	0	0	4	1	None	-10921639	112.627	106	2	255	4436474	72.679	5.899	0.448	0.960
ID4330	4330	None	37.229	72.184	177.172	9.580	0	0	4	1	None	-10921639	119.407	122	27	187	4703561	24.305	11.443	0.509	3.315
ID4331	4331	None	28.206	82.187	101.973	10.351	0	0	4	1	None	-10921639	103.213	112	4	202	4065681	48.308	6.811	0.390	1.199
ID4332	4332	None	35.691	68.709	138.929	10.679	0	0	4	1	None	-10921639	102.131	107	1	221	4023033	60.620	8.240	0.627	1.298
ID4333	4333	None	42.171	81.280	149.435	10.668	0	0	4	1	None	-10921639	85.961	91	7	166	3386088	36.785	6.887	0.738	1.985
ID4334	4334	None	38.905	66.884	42.255	11.301	0	0	4	1	None	-10921639	106.819	114	6	181	4207703	36.115	7.020	0.471	1.893
ID4335	4335	None	37.976	70.608	131.883	11.077	0	0	4	1	None	-10921639	83.424	89	11	144	3286151	30.224	7.145	0.645	2.164
ID4336	4336	None	45.409	79.465	194.603	10.982	0	0	4	1	None	-10921639	108.832	115	22	165	4287003	29.001	8.185	0.818	3.378
ID4337	4337	None	37.298	71.001	201.673	10.635	0	0	4	1	None	-10921639	85.346	90	9	156	3361879	28.255	7.666	0.640	2.358
ID4338	4338	None	33.931	72.338	210.683	11.197	0	0	4	1	None	-10921639	80.683	85	3	155	3178176	32.972	7.003	0.554	1.744
ID4339	4339	None	45.800	66.854	8.296	11.941	0	0	4	1	None	-10921639	129.899	138	4	210	5116859	43.270	7.625	0.641	2.346
ID4340	4340	None	43.072	74.504	49.657	11.573	0	0	4	1	None	-10921639	132.581	134	1	255	5222515	86.109	6.691	0.431	0.927
ID4341	4341	None	45.408	79.193	126.049	11.706	0	0	4	1	None	-10921639	97.347	102	14	168	3834584	33.841	7.311	0.742	2.451
ID4342	4342	None	45.855	66.854	8.296	11.941	0	0	4	1	None	-10921639	129.899	138	4	210	5116859	43.270	7.625	0.641	2.346
ID4343	4343	None	54.490	76.385	15.303	12.222	0	0	4	1	None	-10921639	118.137	114	9	228	4653541	57.326	6.186	0.465	1.309
ID4344	4344	None	44.660	79.088	23.804	12.224	0	0	4	1	None	-10921639	107.864	114	8	192	4248869	47.137	6.586	0.555	1.634
ID4345	4345	None	39.860	72.880	100.949	12.093	0	0	4	1	None	-10921639	102.380	98	1	227	4032835	67.151	5.558	0.407	0.883
ID4346	4346	None	23.357	80.856	236.779	11.976	0	0	4	1	None	-10921639	81.361	87	8	152	3204908	31.155	7.173	0.559	1.873
ID4347	4347	None	40.359	81.504	76.794	12.611	0	0	4	1	None	-10921639	88.096	95	5	161	3470180	36.263	7.652	0.829	2.203
ID4348	4348	None	40.526	77.640	219.646	13.223	0	0	4	1	None	-10921639	78.630	83	5	155	3097318	34.760	7.227	0.696	1.856
ID4349	4349	None	43.508	72.547	27.609	13.544	0	0	4	1	None	-10921639	106.289	111	3	249	4186835	63.311	6.777	0.305	0.784
ID4350	4350	None	37.684	75.115	66.092	13.588	0	0	4	1	None	-10921639	159.725	164	25	231	6291735	40.702	8.049	0.441	2.401
ID4351	4351	None	26.773	70.938	247.103	13.302	0	0	4	1	None	-10921639	81.331	86	6	145	3203719	31.329	6.888	0.518	1.771
ID4352	4352	None	35.431	69.270	108.722	14.272	0	0	4	1	None	-10921639	102.964	107	2	224	4055848	63.281	6.018	0.399	0.928
ID4353	4353	None	22.000	81.206	260.645	14.623	0	0	4	1	None	-10921639	79.511	87	2	148	3132024	36.702	7.267	0.504	1.452
ID4354	4354	None	31.929	70.328	256.471	14.674	0	0	4	1	None	-10921639	75.372	76	6	155	2968989	32.181	6.715	0.584	1.728
ID4355	4355	None	40.717	70.443	0.000	15.300	0	0	4	1	None	-10921639	68.300	40	0	218	2690400	72.176	6.059	0.614	0.720
ID4356	4356	None	44.861	76.293	6.373	13.921	0	0	4	1	None	-10921639	119.276	120	6	234	4698402	61.971	6.198	0.504	1.290
ID4357	4357	None	42.968	72.547	27.609	13.544	0	0	4	1	None	-10921639	106.289	111	3	249	4186835	63.311	6.777	0.305	0.784
ID4358	4358	None	29.112	82.443	11.747	15.864	0	0	4	1	None	-10921639	110.735	118	5	199	4361963	46.139	6.586	0.314	1.147
ID4359	4359	None	30.521	70.395	18.836	16.083	0	0	4	1	None	-10921639	129.550	136	7	223	5103115	48.290	6.748	0.344	1.375
ID4360	4360	None	31.922	82.216	247.430	13.793	0	0	4	1	None	-10921639	69.311	73	7	137	2730225	28.472	7.133	0.636	1.893
ID4361	4361	None	36.836	74.983	68.756	14.400	0	0	4	1	None	-10921639	151.469	154	27	231	5966520	44.870	7.788	0.417	1.986
ID4362	4362	None	38.799	71.143	82.771	16.152	0	0	4	1	None	-10921639	101.500	108	5	205	3998194	46.647	6.502	0.434	1.316
ID4363	4363	None	43.776	80.719	99.979	16.159	0	0	4	1	None	-10921639	140.544	150	16	207	5536156	41.501	8.827	0.565	2.444
ID4364	4364	None	37.396	74.983	67.329	13.950	0	0	4	1	None	-10921639	165.907	170	33	231	6535248	36.494	8.698	0.456	2.848
ID4365	4365	None	31.798	76.879	207.262	14.088	0	0	4	1	None	-10921639	85.838	87	10	170	3381245	35.248	6.507	0.525	1.677
ID4366	4366	None	31.503	80.695	235.623	18.483	0	0	4	1	None	-10921639	93.815	99	8	173	3695460	35.163	7.554	0.520	1.826
ID4367	4367	None	41.816	75.628	243.794	19.048	0	0	4	1	None	-10921639	97.337	102	15	185	3834184	35.578	7.397	0.581	2.010
ID4368	4368	None	36.688	75.072	36.928	17.220	0	0	4	1	None	-10921639	164.600	173	46	227	6483755	35.322	7.877	0.387	2.600
ID4369	4369	None	10.720	75.974	163.368	17.078	0	0	4	1	None	-10921639	24.780	15	0	122	976099	26.431	4.419	0.498	0.623
ID4370	4370	None	43.624	73.651	227.816	16.393	0	0	4	1	None	-10921639	98.874	102	13	190	3894731	36.607	7.788	0.608	2.044
ID4371	4371	None	35.954	70.144	54.603	16.490	0	0	4	1	None	-10921639	100.897	105	3	208	3974447	51.974	6.012	0.327	0.957
ID4372	4372	None	23.164	66.314	231.238	17.143	0	0	4	1	None	-10921639	67.684	71	2	155	2666150	30.982	7.762	0.483	1.424
ID4373	4373	None	51.550	66.826	74.027	17.469	0	0	4	1	None	-10921639	130.253	140	12	217	5130778	49.639	7.890	0.529	1.816
ID4374	4374	None	35.601	68.209	249.767	20.853	0	0	4	1	None	-10921639	94.772	102	11	155	3733177	32.950	7.936	0.551	2.044
ID4375	4375	None	32.071	75.915	259.847	20.766	0	0	4	1	None	-10921639	78.879	83	11	143	3107114	31.243	7.463	0.544	1.779
ID4376	4376	None	35.073	73.636	7.387	22.180	0	0	4	1	None	-10921639	114.349	117	6	224	4504340	52.923	6.279	0.445	1.331
ID4377	4377	None	53.123	72.801	66.290	22.524	0	0	4	1	None	-10921639	149.446	157	2	255	5886814	86.375	6.223	0.706	1.432
ID4378	4378	None	43.131	81.081	101.318	16.650	0	0	4	1	None	-10921639	139.227	151	11	211	5484277	44.628	8.934	0.567	2.257
ID4379	4379	None	48.758	78.824	112.958	16.831	0	0	4	1	None	-10921639	147.036	154	31	215	5791886	36.041	8.333	0.575	2.980
ID4380	4380	None	21.630	81.521	9.431	23.215	0	0	4	1	None	-10921639	118.495	124	11	214	4667648	41.698	6.490	0.335	1.427
ID4381	4381	None	19.116	81.683	52.500	24.170	0	0	4	1	None	-10921639	38.673	19	0	217	1523383	44.278	3.897	0.165	0.247
ID4382	4382	None	20.952	74.193	45.986	16.300	0	0	4	1	None	-10921639	126.796	134	13	254	4994622	56.926	6.255	0.251	0.895
ID4383	4383	None	47.637	80.989	56.713	16.121	0	0	4	1	None	-10921639	105.850	101	5	224	4169547	59.444	6.121	0.604	1.341
ID4384	4384	None	38.052	75.995	42.814	24.802	0	0	4	1	None	-10921639	132.887	140	25	202	5234550	30.000	15.200	0.207	1.520
ID4385	4385	None	47.203	66.479	43.222	24.959	0	0	4	1	None	-10921639	146.204	150	51	200	5759125	23.107	15.200	0.254	2.565
ID4386	4386	None	53.866	74.477	57.403	24.991	0	0	4	1	None	-10921639	114.250	92	1	255	4500430	91.157	5.428	0.692	1.025
ID4387	4387	None	36.484	82.122	34.122	27.350	0	0	4	1	None	-10921639	96.955	103	14	169	3819155	28.651	15.200	0.288	1.514
ID4388	4388	None	40.324	67.581	6.433	31.615	0	0	4	1	None	-10921639	132.457	113	9	255	5217607	76.357	15.200	0.316	0.834
ID4389	4389	None	37.451	96.263	183.574	10.372	0	0	4	1	None	-10921639	84.090	87	4	162	3312396	38.337	6.472	0.573	1.599
ID4390	4390	None	42.223	66.777	30.844	29.519	0	0	4	1	None	-10921639	115.992	123	13	201	4569035	42.261	15.200	0.224	1.005
ID4391	4391	None	47.460	76.740	15.233	30.693	0	0	4	1	None	-10921639	126.352	131	36	192	4977116	28.738	15.200	0.271	1.874
ID4392	4392	None	44.967	73.735	25.313	29.161	0	0	4	1	None	-10921639	133.090	139	31	191	5242546	29.418	15.200	0.253	1.828
ID4393	4393	None	42.157	66.777	30.844	29.519	0	0	4	1	None	-10921639	115.992	123	13	201	4569035	42.261	15.200	0.224	1.005
ID4394	4394	None	34.294	84.312	206.704	10.486	0	0	4	1	None	-10921639	79.863	86	2	152	3145872	35.538	6.801	0.560	1.614
ID4395	4395	None	29.403	91.180	218.049	10.448	0	0	4	1	None	-10921639	91.781	102	2	193	3615353	44.972	7.019	0.626	1.571
ID4396	4396	None	38.448	87.303	182.601	10.837	0	0	4	1	None	-10921639	79.861	88	2	145	3145786	32.728	7.241	0.741	2.077
ID4397	4397	None	39.785	97.311	193.964	10.979	0	0	4	1	None	-10921639	87.963	88	4	169	3464968	39.351	6.434	0.583	1.647
ID4398	4398	None	44.427	93.819	204.831	10.884	0	0	4	1	None	-10921639	110.082	116	17	170	4336250	29.000	7.854	0.674	3.056
ID4399	4399	None	50.624	90.599	136.942	11.143	0	0	4	1	None	-10921639	115.733	127	14	185	4558848	35.523	15.200	0.361	1.729
ID4400	4400	None	42.676	88.433	38.903	11.803	0	0	4	1	None	-10921639	113.740	122	3	209	4480326	52.515	15.200	0.374	1.179
ID4401	4401	None	43.616	83.568	88.351	11.593	0	0	4	1	None	-10921639	92.383	99	8	165	3639047	36.282	7.038	0.687	2.073
ID4402	4402	None	34.593	87.959	173.317	11.122	0	0	4	1	None	-10921639	69.171	75	7	133	2724715	30.222	7.502	0.796	2.029
ID4403	4403	None	36.638	95.463	228.557	11.447	0	0	4	1	None	-10921639	72.549	78	3	144	2857796	33.111	7.178	0.578	1.605
ID4404	4404	None	43.507	85.453	119.040	11.838	0	0	4	1	None	-10921639	88.192	94	1	174	3473974	44.830	15.200	0.444	1.210
ID4405	4405	None	45.651	86.438	158.727	11.531	0	0	4	1	None	-10921639	116.714	120	23	184	4597474	26.611	8.954	0.766	3.805
ID4406	4406	None	47.675	92.850	55.514	13.269	0	0	4	1	None	-10921639	97.397	100	8	187	3836583	43.983	6.513	0.625	1.704
ID4407	4407	None	49.475	84.802	63.330	13.190	0	0	4	1	None	-10921639	114.207	123	11	207	4498725	39.123	7.678	0.592	2.171
ID4408	4408	None	35.082	84.813	226.499	12.108	0	0	4	1	None	-10921639	80.648	86	5	162	3176816	36.952	7.634	0.586	1.613
ID4409	4409	None	38.080	91.809	237.761	12.305	0	0	4	1	None	-10921639	87.586	85	7	178	3450095	41.511	6.392	0.509	1.424
ID4410	4410	None	53.579	88.691	32.128	12.666	0	0	4	1	None	-10921639	127.509	135	9	205	5022716	45.630	7.006	0.483	1.821
ID4411	4411	None	30.017	96.936	248.639	12.646	0	0	4	1	None	-10921639	63.631	68	2	154	2506498	33.356	15.200	0.282	0.839
ID4412	4412	None	46.274	90.417	89.382	13.388	0	0	4	1	None	-10921639	97.728	104	8	186	3849587	41.246	6.567	0.568	1.717
ID4413	4413	None	42.791	91.896	97.936	13.370	0	0	4	1	None	-10921639	86.904	96	1	170	3423222	38.833	6.904	0.698	1.840
ID4414	4414	None	43.602	86.140	134.010	12.150	0	0	4	1	None	-10921639	97.711	109	5	168	3848947	40.150	8.915	0.541	1.709
ID4415	4415	None	44.352	88.230	143.692	12.356	0	0	4	1	None	-10921639	87.086	92	6	187	3430414	42.078	6.425	0.497	1.374
ID4416	4416	None	51.495	97.663	133.899	13.453	0	0	4	1	None	-10921639	143.523	151	27	216	5653531	34.435	8.891	0.550	2.957
ID4417	4417	None	46.838	92.470	17.439	14.076	0	0	4	1	None	-10921639	115.901	124	10	222	4565439	46.192	7.146	0.436	1.523
ID4418	4418	None	45.471	87.800	0.481	14.349	0	0	4	1	None	-10921639	68.172	68	0	185	2685362	57.159	8.413	0.472	0.764
ID4419	4419	None	46.689	97.501	90.735	14.372	0	0	4	1	None	-10921639	92.450	98	7	185	3641708	41.984	6.715	0.678	1.780
ID4420	4420	None	40.508	94.535	116.215	13.733	0	0	4	1	None	-10921639	88.863	95	7	153	3500392	33.324	6.988	0.727	2.244
ID4421	4421	None	37.023	86.087	212.358	14.165	0	0	4	1	None	-10921639	92.612	98	2	191	3648066	41.777	7.210	0.464	1.406
ID4422	4422	None	41.228	87.973	112.741	13.176	0	0	4	1	None	-10921639	97.044	104	5	188	3822676	42.681	15.200	0.402	1.303
ID4423	4423	None	49.228	84.802	63.330	13.190	0	0	4	1	None	-10921639	114.207	123	11	207	4498725	39.123	7.678	0.592	2.171
ID4424	4424	None	36.182	91.459	265.555	15.750	0	0	4	1	None	-10921639	45.671	36	0	166	1799013	45.411	6.400	0.726	0.846
ID4425	4425	None	46.280	90.921	23.871	16.186	0	0	4	1	None	-10921639	164.249	173	31	231	6469936	38.836	8.569	0.484	2.760
ID4426	4426	None	48.444	99.601	147.425	14.253	0	0	4	1	None	-10921639	125.605	135	18	207	4947716	40.590	7.859	0.599	2.317
ID4427	4427	None	37.647	98.071	210.743	14.280	0	0	4	1	None	-10921639	87.378	86	8	176	3441890	41.300	6.357	0.574	1.542
ID4428	4428	None	36.563	93.083	66.586	15.168	0	0	4	1	None	-10921639	85.229	92	4	159	3357269	34.557	7.402	0.735	2.090
ID4429	4429	None	43.193	96.558	79.856	15.328	0	0	4	1	None	-10921639	92.629	99	5	182	3648744	40.026	6.925	0.824	2.091
ID4430	4430	None	40.246	93.299	45.282	14.084	0	0	4	1	None	-10921639	111.803	122	5	191	4404032	41.218	7.579	0.489	1.783
ID4431	4431	None	48.449	86.400	61.492	13.950	0	0	4	1	None	-10921639	110.252	120	8	191	4342933	40.503	7.306	0.522	1.867
ID4432	4432	None	28.903	84.569	39.326	17.521	0	0	4	1	None	-10921639	119.249	126	3	221	4697342	59.741	6.061	0.362	1.062
ID4433	4433	None	40.378	88.255	232.196	17.467	0	0	4	1	None	-10921639	99.561	106	15	168	3921810	35.982	7.537	0.525	1.906
ID4434	4434	None	32.887	98.224	259.434	16.021	0	0	4	1	None	-10921639	65.833	71	3	129	2593238	29.346	7.021	0.649	1.767
ID4435	4435	None	36.626	88.832	47.150	16.794	0	0	4	1	None	-10921639	119.272	128	9	206	4698245	48.462	6.525	0.521	1.687
ID4436	4436	None	33.906	90.326	251.049	18.830	0	0	4	1	None	-10921639	84.531	85	2	177	3329762	45.158	6.269	0.599	1.403
ID4437	4437	None	19.235	98.205	0.000	19.800	0	0	4	1	None	-10921639	30.308	10	0	241	1193848	43.831	7.143	0.256	0.282
ID4438	4438	None	40.166	84.331	256.946	19.789	0	0	4	1	None	-10921639	109.169	115	3	181	4300262	36.651	7.651	0.534	2.074
ID4439	4439	None	46.643	83.564	19.031	20.236	0	0	4	1	None	-10921639	141.078	154	10	223	5557194	50.484	7.321	0.485	1.826
ID4440	4440	None	33.050	94.104	242.580	18.287	0	0	4	1	None	-10921639	92.774	93	3	195	3654460	51.953	6.144	0.519	1.220
ID4441	4441	None	38.624	93.982	34.934	19.023	0	0	4	1	None	-10921639	99.428	103	3	196	3916557	47.169	6.370	0.557	1.509
ID4442	4442	None	36.170	97.138	13.258	22.951	0	0	4	1	None	-10921639	119.960	122	19	235	4725358	44.109	7.003	0.446	1.679
ID4443	4443	None	35.462	89.843	27.911	23.996	0	0	4	1	None	-10921639	95.084	98	5	209	3745437	53.537	6.199	0.508	1.197
ID4444	4444	None	36.074	91.705	5.499	24.499	0	0	4	1	None	-10921639	114.310	119	13	203	4502771	44.117	6.980	0.458	1.627
ID4445	4445	None	31.752	84.238	46.697	25.836	0	0	4	1	None	-10921639	68.742	45	1	248	2707827	63.198	5.670	0.401	0.623
ID4446	4446	None	16.328	90.576	41.021	26.503	0	0	4	1	None	-10921639	29.310	16	0	169	1154568	31.143	4.296	0.296	0.430
ID4447	4447	None	38.135	84.454	0.000	27.000	0	0	4	1	None	-10921639	87.373	102	0	223	3441707	74.377	7.070	0.487	0.769
ID4448	4448	None	36.124	89.711	214.799	15.233	0	0	4	1	None	-10921639	106.822	114	1	201	4207806	50.206	7.182	0.554	1.516
ID4449	4449	None	45.333	91.478	7.183	15.552	0	0	4	1	None	-10921639	124.859	128	13	214	4918328	43.930	7.080	0.503	1.901
ID4450	4450	None	17.077	95.926	25.220	31.695	0	0	4	1	None	-10921639	31.797	16	1	162	1252517	35.800	4.810	0.522	0.609
ID4451	4451	None	34.411	102.743	203.302	8.576	0	0	4	1	None	-10921639	84.382	92	4	150	3323872	34.845	15.200	0.334	1.213
ID4452	4452	None	44.548	84.286	17.400	30.669	0	0	4	1	None	-10921639	112.917	121	23	171	4447921	30.885	9.521	0.334	1.830
ID4453	4453	None	44.767	85.905	13.566	30.855	0	0	4	1	None	-10921639	113.428	123	17	194	4468053	36.814	8.272	0.324	1.509
ID4454	4454	None	36.834	103.539	216.184	10.795	0	0	4	1	None	-10921639	96.539	100	12	177	3802759	34.339	7.254	0.481	1.825
ID4455	4455	None	42.091	103.622	170.388	11.744	0	0	4	1	None	-10921639	82.697	86	5	173	3257513	39.462	6.677	0.627	1.615
ID4456	4456	None	37.974	105.532	185.039	8.830	0	0	4	1	None	-10921639	89.708	94	7	179	3533669	38.564	6.695	0.387	1.297
ID4457	4457	None	41.035	112.156	185.373	9.671	0	0	4	1	None	-10921639	103.301	103	6	201	4069122	51.804	6.616	0.348	1.030
ID4458	4458	None	29.872	105.701	234.691	11.866	0	0	4	1	None	-10921639	83.863	91	1	160	3303434	39.687	6.670	0.541	1.484
ID4459	4459	None	44.907	106.675	162.303	12.723	0	0	4	1	None	-10921639	139.261	144	31	204	5485642	30.548	9.999	0.493	3.012
ID4460	4460	None	41.017	112.156	185.373	9.671	0	0	4	1	None	-10921639	103.301	103	6	201	4069122	51.804	6.616	0.348	1.030
ID4461	4461	None	17.517	112.356	153.502	10.384	0	0	4	1	None	-10921639	66.160	71	1	161	2606107	34.804	15.200	0.206	0.650
ID4462	4462	None	36.807	108.909	216.566	12.752	0	0	4	1	None	-10921639	117.486	127	10	181	4627892	37.462	8.522	0.448	1.940
ID4463	4463	None	36.153	112.459	227.001	12.786	0	0	4	1	None	-10921639	67.106	61	1	176	2643378	43.788	5.770	0.660	1.219
ID4464	4464	None	40.530	108.033	127.728	13.474	0	0	4	1	None	-10921639	77.672	85	4	152	3059564	34.020	7.692	0.817	2.053
ID4465	4465	None	55.595	105.461	141.115	13.374	0	0	4	1	None	-10921639	122.309	132	17	190	4817889	37.976	8.273	0.607	2.434
ID4466	4466	None	18.435	115.710	201.779	9.593	0	0	4	1	None	-10921639	88.766	100	6	161	3496567	38.627	6.623	0.281	1.008
ID4467	4467	None	18.043	111.493	154.910	9.757	0	0	4	1	None	-10921639	64.015	70	2	138	2521630	31.004	15.200	0.134	0.487
ID4468	4468	None	39.210	107.679	116.016	14.216	0	0	4	1	None	-10921639	74.182	82	4	148	2922110	33.374	7.854	0.836	2.024
ID4469	4469	None	43.464	101.755	223.578	14.404	0	0	4	1	None	-10921639	97.736	101	6	181	3849904	39.871	7.331	0.659	1.947
ID4470	4470	None	38.908	113.528	148.981	13.381	0	0	4	1	None	-10921639	87.820	93	5	167	3459327	38.337	7.472	0.544	1.615
ID4471	4471	None	48.783	102.397	178.971	13.780	0	0	4	1	None	-10921639	127.160	133	21	210	5008949	39.300	7.669	0.619	2.474
ID4472	4472	None	42.644	112.243	235.098	15.477	0	0	4	1	None	-10921639	92.209	95	10	170	3632220	35.946	7.023	0.628	1.978
ID4473	4473	None	38.089	105.992	259.049	15.320	0	0	4	1	None	-10921639	81.993	84	2	172	3229803	39.392	6.472	0.668	1.668
ID4474	4474	None	35.948	101.412	250.584	14.509	0	0	4	1	None	-10921639	85.020	88	8	157	3349042	33.834	6.691	0.610	1.905
ID4475	4475	None	49.865	100.935	29.462	15.224	0	0	4	1	None	-10921639	97.366	104	4	191	3835328	43.244	7.429	0.706	1.863
ID4476	4476	None	12.382	100.527	8.532	15.976	0	0	4	1	None	-10921639	29.226	13	0	217	1151231	37.244	3.493	0.020	0.030
ID4477	4477	None	40.319	105.989	72.259	15.750	0	0	4	1	None	-10921639	99.843	109	7	160	3932897	36.302	15.200	0.400	1.570
ID4478	4478	None	43.623	105.896	98.119	15.863	0	0	4	1	None	-10921639	86.636	93	3	161	3412662	38.206	7.178	0.717	1.895
ID4479	4479	None	47.431	107.043	104.747	15.624	0	0	4	1	None	-10921639	89.521	92	10	170	3526319	40.546	6.851	0.748	1.890
ID4480	4480	None	35.356	109.268	156.382	15.936	0	0	4	1	None	-10921639	113.945	122	19	200	4488407	38.773	7.213	0.429	1.766
ID4481	4481	None	40.650	114.782	177.160	15.803	0	0	4	1	None	-10921639	120.182	125	24	187	4734075	26.522	15.200	0.293	2.052
ID4482	4482	None	12.394	100.527	8.532	15.976	0	0	4	1	None	-10921639	29.226	13	0	217	1151231	37.244	3.493	0.020	0.030
ID4483	4483	None	40.907	101.261	58.213	16.658	0	0	4	1	None	-10921639	88.320	94	2	184	3479030	43.398	6.642	0.680	1.648
ID4484	4484	None	41.654	108.713	71.481	16.650	0	0	4	1	None	-10921639	108.310	117	9	162	4266453	32.692	15.200	0.357	1.743
ID4485	4485	None	48.376	107.196	83.711	16.796	0	0	4	1	None	-10921639	100.219	105	11	186	3947730	41.944	7.211	0.584	1.762
ID4486	4486	None	51.144	107.901	63.204	17.261	0	0	4	1	None	-10921639	114.182	127	5	200	4497761	43.512	7.792	0.567	1.899
ID4487	4487	None	40.455	100.813	42.744	17.356	0	0	4	1	None	-10921639	91.840	95	11	164	3617673	33.687	6.971	0.688	2.222
ID4488	4488	None	46.247	110.797	249.861	17.574	0	0	4	1	None	-10921639	105.836	111	16	171	4168985	33.688	8.801	0.623	2.412
ID4489	4489	None	49.431	109.642	78.643	18.048	0	0	4	1	None	-10921639	127.036	134	26	193	5004057	32.737	15.200	0.480	2.518
ID4490	4490	None	41.792	114.624	89.326	17.341	0	0	4	1	None	-10921639	83.513	91	7	163	3289656	35.856	7.371	0.757	2.007
ID4491	4491	None	37.125	101.789	238.431	17.522	0	0	4	1	None	-10921639	84.040	90	7	161	3310409	34.916	8.281	0.516	1.639
ID4492	4492	None	64.220	108.776	21.544	18.596	0	0	4	1	None	-10921639	134.169	146	6	239	5285057	60.982	8.370	0.644	1.723
ID4493	4493	None	37.630	112.226	50.451	18.870	0	0	4	1	None	-10921639	82.252	89	4	167	3240007	39.391	6.679	0.545	1.474
ID4494	4494	None	32.272	113.638	206.227	19.143	0	0	4	1	None	-10921639	146.704	150	40	196	5778821	21.160	15.200	0.154	1.846
ID4495	4495	None	36.428	108.635	187.439	19.181	0	0	4	1	None	-10921639	134.504	137	35	200	5298249	21.515	9.242	0.278	2.722
ID4496	4496	None	32.278	113.638	206.227	19.143	0	0	4	1	None	-10921639	146.704	150	40	196	5778821	21.160	15.200	0.154	1.846
ID4497	4497	None	48.784	115.286	58.188	19.943	0	0	4	1	None	-10921639	98.626	104	7	198	3884987	45.535	6.602	0.571	1.574
ID4498	4498	None	29.638	108.697	202.788	20.713	0	0	4	1	None	-10921639	140.147	144	37	195	5520534	22.269	15.200	0.243	2.460
ID4499	4499	None	32.991	112.926	214.415	21.133	0	0	4	1	None	-10921639	128.154	135	27	201	5048106	28.358	9.277	0.380	2.490
ID4500	4500	None	39.659	115.500	18.194	21.678	0	0	4	1	None	-10921639	98.402	105	4	194	3876166	45.507	6.695	0.496	1.435
ID4501	4501	None	38.897	115.126	38.703	21.568	0	0	4	1	None	-10921639	163.411	173	16	226	6436916	35.455	13.445	0.445	2.839
ID4502	4502	None	22.140	113.628	263.365	22.670	0	0	4	1	None	-10921639	91.645	102	0	169	3609977	34.804	6.698	0.341	1.340
ID4503	4503	None	53.655	100.497	22.255	23.566	0	0	4	1	None	-10921639	141.190	151	9	238	5561604	54.382	7.194	0.589	1.924
ID4504	4504	None	56.027	109.497	4.610	20.392	0	0	4	1	None	-10921639	144.512	153	20	221	5692462	41.865	8.827	0.620	2.641
ID4505	4505	None	33.563	104.951	192.907	20.250	0	0	4	1	None	-10921639	137.596	144	32	201	5420038	27.575	9.566	0.309	2.355
ID4506	4506	None	28.538	109.645	40.717	23.955	0	0	4	1	None	-10921639	102.649	99	2	253	4043431	68.235	15.200	0.264	0.628
ID4507	4507	None	28.358	109.645	40.717	23.955	0	0	4	1	None	-10921639	102.649	99	2	253	4043431	68.235	15.200	0.264	0.628
ID4508	4508	None	38.134	101.129	6.793	25.817	0	0	4	1	None	-10921639	103.082	110	9	197	4060501	44.326	6.483	0.467	1.482
ID4509	4509	None	38.495	104.103	14.480	26.094	0	0	4	1	None	-10921639	97.895	99	3	197	3856195	52.932	6.078	0.464	1.173
ID4510	4510	None	11.859	110.002	48.993	25.912	0	0	4	1	None	-10921639	36.996	8	1	250	1457298	58.154	3.756	0.291	0.287
ID4511	4511	None	33.853	113.117	9.871	26.450	0	0	4	1	None	-10921639	106.207	114	3	198	4183614	48.964	6.757	0.451	1.348
ID4512	4512	None	24.852	108.332	261.256	26.718	0	0	4	1	None	-10921639	91.848	98	3	164	3617995	29.186	8.162	0.438	1.916
ID4513	4513	None	29.912	103.264	0.000	29.250	0	0	4	1	None	-10921639	44.587	22	0	191	1756320	51.322	5.301	0.562	0.625
ID4514	4514	None	10.592	112.864	6.746	36.450	0	0	4	1	None	-10921639	44.127	11	0	220	1738226	56.486	4.837	0.535	0.545
ID4515	4515	None	35.145	129.598	185.500	9.997	0	0	4	1	None	-10921639	123.307	137	7	194	4857205	42.480	8.807	0.357	1.527
ID4516	4516	None	28.050	124.568	203.323	9.976	0	0	4	1	None	-10921639	80.442	87	4	161	3168680	37.176	6.648	0.424	1.289
ID4517	4517	None	28.985	118.104	210.609	10.039	0	0	4	1	None	-10921639	87.693	99	2	177	3454322	43.243	6.467	0.424	1.208
ID4518	4518	None	40.199	128.460	217.036	12.394	0	0	4	1	None	-10921639	119.218	126	19	200	4696114	33.100	10.616	0.561	2.589
ID4519	4519	None	40.204	128.460	217.036	12.394	0	0	4	1	None	-10921639	119.218	126	19	200	4696114	33.100	10.616	0.561	2.589
ID4520	4520	None	38.309	120.314	219.424	12.460	0	0	4	1	None	-10921639	87.512	90	4	175	3447169	36.704	6.721	0.618	1.822
ID4521	4521	None	46.859	119.740	157.534	13.024	0	0	4	1	None	-10921639	113.630	112	2	226	4475999	59.555	7.777	0.701	1.572
ID4522	4522	None	41.184	117.484	141.086	13.482	0	0	4	1	None	-10921639	81.257	86	10	168	3200776	35.290	7.257	0.726	1.938
ID4523	4523	None	36.361	123.425	235.881	13.510	0	0	4	1	None	-10921639	71.358	77	5	134	2810871	29.983	7.606	0.807	2.126
ID4524	4524	None	33.916	120.124	243.743	13.390	0	0	4	1	None	-10921639	78.234	80	3	169	3081706	40.389	6.664	0.503	1.297
ID4525	4525	None	42.725	118.786	131.216	13.896	0	0	4	1	None	-10921639	87.717	93	9	159	3455256	31.897	7.865	0.819	2.477
ID4526	4526	None	32.341	117.066	251.344	14.109	0	0	4	1	None	-10921639	80.630	85	5	157	3176111	34.327	15.200	0.458	1.476
ID4527	4527	None	22.117	126.501	148.699	14.255	0	0	4	1	None	-10921639	54.269	41	0	192	2137712	46.631	6.443	0.654	0.920
ID4528	4528	None	55.326	119.336	114.433	15.015	0	0	4	1	None	-10921639	115.342	128	8	194	4543446	41.928	8.741	0.684	2.234
ID4529	4529	None	16.963	117.535	265.555	14.850	0	0	4	1	None	-10921639	25.454	4	0	156	1002640	37.193	4.594	0.564	0.494
ID4530	4530	None	35.419	129.422	258.777	15.090	0	0	4	1	None	-10921639	82.796	86	9	163	3261430	34.868	7.337	0.691	1.940
ID4531	4531	None	45.934	123.606	101.186	15.794	0	0	4	1	None	-10921639	85.964	98	3	178	3386214	36.899	15.200	0.476	1.502
ID4532	4532	None	41.784	127.909	167.457	16.014	0	0	4	1	None	-10921639	134.024	139	19	193	5279352	25.403	8.885	0.448	3.265
ID4533	4533	None	33.281	130.293	175.197	16.236	0	0	4	1	None	-10921639	120.398	128	14	193	4742612	37.740	15.200	0.158	0.870
ID4534	4534	None	29.697	121.838	192.964	16.411	0	0	4	1	None	-10921639	141.298	144	43	208	5565863	21.257	15.200	0.163	1.861
ID4535	4535	None	38.536	120.179	170.931	16.862	0	0	4	1	None	-10921639	128.934	132	23	201	5078826	26.280	15.200	0.311	2.330
ID4536	4536	None	33.160	130.330	175.350	16.284	0	0	4	1	None	-10921639	121.190	128	15	193	4773783	37.867	15.200	0.157	0.867
ID4537	4537	None	36.611	120.324	180.577	16.703	0	0	4	1	None	-10921639	130.259	134	24	201	5131034	26.828	15.200	0.128	1.100
ID4538	4538	None	38.523	120.179	170.931	16.862	0	0	4	1	None	-10921639	128.934	132	23	201	5078826	26.280	15.200	0.311	2.330
ID4539	4539	None	12.522	131.805	265.555	17.100	0	0	4	1	None	-10921639	16.043	3	0	144	631945	27.988	3.692	0.056	0.061
ID4540	4540	None	33.944	123.159	247.837	17.747	0	0	4	1	None	-10921639	93.233	98	4	187	3672530	43.379	6.705	0.661	1.710
ID4541	4541	None	46.302	128.737	95.352	17.921	0	0	4	1	None	-10921639	150.203	168	11	239	5916627	59.576	8.068	0.516	1.716
ID4542	4542	None	40.309	130.292	192.728	18.218	0	0	4	1	None	-10921639	119.140	127	15	198	4693039	33.644	15.200	0.266	1.487
ID4543	4543	None	30.677	121.304	193.545	18.637	0	0	4	1	None	-10921639	142.798	146	39	208	5624971	21.625	15.200	0.148	1.699
ID4544	4544	None	36.888	127.075	199.399	18.364	0	0	4	1	None	-10921639	122.977	131	11	175	4844196	31.052	15.200	0.325	1.943
ID4545	4545	None	32.145	118.918	186.695	18.860	0	0	4	1	None	-10921639	142.967	146	33	196	5631596	21.311	15.200	0.169	1.944
ID4546	4546	None	35.901	123.740	201.197	18.906	0	0	4	1	None	-10921639	126.939	134	28	188	5000257	29.833	15.200	0.226	1.569
ID4547	4547	None	35.905	123.740	201.197	18.906	0	0	4	1	None	-10921639	126.939	134	28	188	5000257	29.833	15.200	0.226	1.569
ID4548	4548	None	55.170	127.905	68.391	20.703	0	0	4	1	None	-10921639	109.341	119	11	199	4307056	41.939	8.051	0.815	2.342
ID4549	4549	None	41.423	125.263	115.882	21.037	0	0	4	1	None	-10921639	76.476	43	0	252	3012475	79.005	4.818	0.681	0.784
ID4550	4550	None	48.917	121.012	55.209	21.570	0	0	4	1	None	-10921639	102.626	106	14	195	4042529	40.007	6.684	0.562	1.847
ID4551	4551	None	52.366	121.821	7.094	22.872	0	0	4	1	None	-10921639	116.244	127	5	214	4578956	51.587	7.816	0.441	1.378
ID4552	4552	None	47.613	127.129	50.886	23.067	0	0	4	1	None	-10921639	102.297	110	13	170	4029574	35.006	7.680	0.638	2.277
ID4553	4553	None	42.734	123.949	14.482	23.317	0	0	4	1	None	-10921639	111.025	117	4	211	4373379	49.232	6.722	0.493	1.489
ID4554	4554	None	39.435	128.147	28.741	23.749	0	0	4	1	None	-10921639	106.903	115	3	187	4210999	40.880	7.264	0.644	2.048
ID4555	4555	None	55.501	124.410	82.897	23.850	0	0	4	1	None	-10921639	122.536	137	6	191	4826799	43.784	15.200	0.424	1.666
ID4556	4556	None	21.996	131.736	103.365	23.789	0	0	4	1	None	-10921639	38.412	17	1	215	1513075	46.572	3.904	0.117	0.173
ID4557	4557	None	58.260	129.143	81.251	24.859	0	0	4	1	None	-10921639	132.472	143	18	211	5218196	38.624	15.200	0.361	1.818
ID4558	4558	None	40.572	127.231	5.726	25.842	0	0	4	1	None	-10921639	108.520	116	4	229	4274696	55.825	12.825	0.367	1.044
ID4559	4559	None	24.379	119.604	257.258	26.935	0	0	4	1	None	-10921639	87.221	93	2	177	3435731	31.762	15.200	0.393	1.550
ID4560	4560	None	55.936	129.470	0.000	27.900	0	0	4	1	None	-10921639	78.704	75	0	206	3100248	71.604	10.291	0.509	0.742
ID4561	4561	None	17.429	120.081	34.326	28.060	0	0	4	1	None	-10921639	27.213	8	0	198	1071935	41.536	3.791	0.137	0.158
ID4562	4562	None	39.676	117.040	25.924	28.302	0	0	4	1	None	-10921639	100.761	105	18	168	3969071	30.891	8.069	0.494	2.156
ID4563	4563	None	55.693	116.626	0.000	29.250	0	0	4	1	None	-10921639	89.885	104	0	227	3540643	76.919	9.389	0.541	0.821
ID4564	4564	None	22.023	130.065	262.075	29.087	0	0	4	1	None	-10921639	58.411	59	3	133	2300886	22.918	15.200	0.363	1.357
ID4565	4565	None	21.965	129.729	265.555	29.250	0	0	4	1	None	-10921639	32.519	31	0	113	1280943	30.794	15.200	0.208	0.364
ID4566	4566	None	33.087	121.852	23.512	29.700	0	0	4	1	None	-10921639	105.413	109	30	157	4152306	21.808	15.200	0.262	2.009
ID4567	4567	None	11.481	118.962	265.555	29.700	0	0	4	1	None	-10921639	30.322	27	0	118	1194423	29.758	15.200	0.033	0.066
ID4568	4568	None	28.023	131.036	21.197	31.505	0	0	4	1	None	-10921639	73.941	79	3	151	2912617	32.390	15.200	0.258	0.936
ID4569	4569	None	26.934	126.371	16.382	31.771	0	0	4	1	None	-10921639	97.439	103	10	183	3838226	35.982	7.583	0.317	1.303
ID4570	4570	None	20.264	131.185	30.460	32.047	0	0	4	1	None	-10921639	46.110	24	0	191	1816323	49.916	4.410	0.261	0.383
ID4571	4571	None	52.908	122.464	6.746	36.450	0	0	4	1	None	-10921639	117.511	103	0	255	4628867	93.157	5.793	0.814	1.132
ID4572	4572	None	38.657	139.925	180.811	11.036	0	0	4	1	None	-10921639	85.415	94	2	175	3364573	40.686	9.766	0.406	1.212
ID4573	4573	None	38.671	139.925	180.811	11.036	0	0	4	1	None	-10921639	85.415	94	2	175	3364573	40.686	9.766	0.406	1.212
ID4574	4574	None	59.415	140.319	161.134	12.213	0	0	4	1	None	-10921639	125.365	137	14	204	4938254	43.564	8.866	0.778	2.519
ID4575	4575	None	47.988	141.796	202.345	12.920	0	0	4	1	None	-10921639	94.372	105	8	156	3717411	35.713	9.022	0.739	2.246
ID4576	4576	None	38.995	147.047	210.665	14.171	0	0	4	1	None	-10921639	73.810	77	5	153	2907444	35.368	6.967	0.782	1.832
ID4577	4577	None	44.946	137.287	140.066	15.022	0	0	4	1	None	-10921639	83.241	75	0	216	3278958	60.995	6.441	0.886	1.282
ID4578	4578	None	35.641	146.310	227.272	15.293	0	0	4	1	None	-10921639	69.729	75	4	131	2746711	28.458	7.767	0.894	2.313
ID4579	4579	None	11.696	142.961	265.555	15.300	0	0	4	1	None	-10921639	50.826	35	0	189	2002074	51.928	6.360	0.448	0.605
ID4580	4580	None	43.656	135.292	120.978	15.542	0	0	4	1	None	-10921639	86.101	88	5	189	3391623	43.870	6.638	0.762	1.698
ID4581	4581	None	35.706	135.808	240.901	15.960	0	0	4	1	None	-10921639	71.548	75	5	142	2818351	32.045	7.060	0.833	2.029
ID4582	4582	None	38.945	146.392	244.160	15.931	0	0	4	1	None	-10921639	82.447	92	6	145	3247655	31.576	10.145	0.508	1.760
ID4583	4583	None	41.274	137.124	107.808	16.382	0	0	4	1	None	-10921639	89.822	94	3	196	3538189	49.578	6.626	0.644	1.420
ID4584	4584	None	38.933	146.334	242.982	16.200	0	0	4	1	None	-10921639	84.430	93	6	149	3325796	31.150	9.885	0.539	1.898
ID4585	4585	None	38.655	146.334	241.426	16.650	0	0	4	1	None	-10921639	83.898	90	6	149	3304830	30.095	9.268	0.585	2.058
ID4586	4586	None	43.092	142.731	133.125	17.744	0	0	4	1	None	-10921639	84.883	73	0	214	3343639	63.807	6.051	0.728	1.121
ID4587	4587	None	34.997	133.202	255.161	18.574	0	0	4	1	None	-10921639	87.372	91	3	174	3441685	39.396	6.713	0.704	1.833
ID4588	4588	None	12.679	133.484	221.319	19.251	0	0	4	1	None	-10921639	39.622	13	0	244	1560769	52.536	5.479	0.453	0.471
ID4589	4589	None	29.684	137.760	80.188	20.321	0	0	4	1	None	-10921639	103.335	119	3	188	4070466	49.195	7.836	0.450	1.303
ID4590	4590	None	30.914	141.492	264.312	20.181	0	0	4	1	None	-10921639	110.778	125	0	197	4363650	56.018	8.381	0.544	1.394
ID4591	4591	None	45.669	148.629	88.012	21.060	0	0	4	1	None	-10921639	98.595	106	4	192	3883749	46.107	7.009	0.694	1.752
ID4592	4592	None	51.318	141.534	115.848	21.600	0	0	4	1	None	-10921639	126.232	138	12	204	4972402	39.810	9.147	0.330	1.573
ID4593	4593	None	54.876	138.932	71.329	22.781	0	0	4	1	None	-10921639	95.092	91	1	213	3745759	59.746	6.401	0.810	1.424
ID4594	4594	None	60.388	138.622	96.514	24.787	0	0	4	1	None	-10921639	142.358	152	20	224	5607631	40.375	15.200	0.429	2.119
ID4595	4595	None	44.924	133.952	38.519	25.237	0	0	4	1	None	-10921639	88.517	96	7	159	3486760	38.624	7.411	0.655	1.813
ID4596	4596	None	54.719	142.614	54.089	25.221	0	0	4	1	None	-10921639	110.541	122	8	190	4354335	43.661	10.149	0.419	1.495
ID4597	4597	None	54.718	142.092	54.289	25.169	0	0	4	1	None	-10921639	110.361	122	8	190	4347230	43.243	9.753	0.428	1.529
ID4598	4598	None	54.745	140.051	55.271	25.061	0	0	4	1	None	-10921639	110.183	120	8	189	4340237	42.425	10.594	0.516	1.767
ID4599	4599	None	54.747	140.051	55.271	25.061	0	0	4	1	None	-10921639	110.183	120	8	189	4340237	42.425	10.594	0.516	1.767
ID4600	4600	None	56.749	138.437	89.171	25.185	0	0	4	1	None	-10921639	134.546	144	17	198	5299895	37.598	9.556	0.378	1.965
ID4601	4601	None	54.237	144.388	53.448	25.650	0	0	4	1	None	-10921639	115.527	129	11	202	4550730	44.933	11.448	0.432	1.550
ID4602	4602	None	51.474	137.917	31.201	26.256	0	0	4	1	None	-10921639	126.187	137	9	204	4970633	44.277	7.286	0.644	2.233
ID4603	4603	None	51.842	146.342	64.328	25.962	0	0	4	1	None	-10921639	101.232	97	1	212	3987627	59.234	6.398	0.797	1.515
ID4604	4604	None	45.995	135.164	13.767	27.626	0	0	4	1	None	-10921639	98.189	105	5	192	3867772	45.984	7.051	0.646	1.676
ID4605	4605	None	40.382	144.621	34.593	28.533	0	0	4	1	None	-10921639	84.420	91	5	162	3325404	37.360	7.399	0.555	1.613
ID4606	4606	None	40.233	144.621	34.593	28.533	0	0	4	1	None	-10921639	84.420	91	5	162	3325404	37.360	7.399	0.555	1.613
ID4607	4607	None	23.051	138.122	258.441	29.342	0	0	4	1	None	-10921639	89.074	95	1	164	3508721	32.754	15.200	0.339	1.377
ID4608	4608	None	21.578	145.547	260.539	29.314	0	0	4	1	None	-10921639	90.844	103	1	166	3578443	37.239	11.952	0.342	1.244
ID4609	4609	None	49.613	142.804	23.008	30.355	0	0	4	1	None	-10921639	103.430	106	5	198	4074215	46.745	6.731	0.731	1.869
ID4610	4610	None	53.828	142.803	7.662	31.071	0	0	4	1	None	-10921639	118.958	127	25	198	4685873	38.467	7.742	0.696	2.538
ID4611	4611	None	27.097	148.410	265.555	31.050	0	0	4	1	None	-10921639	64.120	79	0	176	2525749	54.010	8.692	0.452	0.739
ID4612	4612	None	45.622	148.931	9.288	32.067	0	0	4	1	None	-10921639	99.429	100	4	220	3916604	53.033	6.578	0.515	1.274
ID4613	4613	None	32.996	140.828	48.467	33.155	0	0	4	1	None	-10921639	87.386	54	0	255	3442241	82.930	4.944	0.730	0.889
ID4614	4614	None	36.681	149.713	190.796	12.815	0	0	4	1	None	-10921639	91.875	94	3	201	3619051	54.307	6.302	0.611	1.283
ID4615	4615	None	29.390	152.121	172.557	13.143	0	0	4	1	None	-10921639	83.909	94	2	169	3305265	42.155	6.711	0.574	1.451
ID4616	4616	None	38.884	160.584	196.586	14.957	0	0	4	1	None	-10921639	92.227	95	4	198	3632932	49.271	6.503	0.677	1.511
ID4617	4617	None	56.230	149.502	152.351	15.645	0	0	4	1	None	-10921639	113.184	124	4	209	4458442	53.447	8.386	0.782	1.859
ID4618	4618	None	49.685	162.723	158.726	16.088	0	0	4	1	None	-10921639	98.363	110	7	168	3874618	37.581	10.541	0.547	1.850
ID4619	4619	None	51.875	157.253	213.496	16.296	0	0	4	1	None	-10921639	125.343	136	1	226	4937377	60.565	8.117	0.837	1.886
ID4620	4620	None	42.277	165.571	225.235	16.444	0	0	4	1	None	-10921639	82.213	90	7	155	3238448	33.090	9.854	0.661	1.978
ID4621	4621	None	48.715	152.077	130.401	16.748	0	0	4	1	None	-10921639	114.157	122	7	181	4496761	29.772	9.407	0.557	2.744
ID4622	4622	None	42.352	165.571	225.235	16.444	0	0	4	1	None	-10921639	82.213	90	7	155	3238448	33.090	9.854	0.661	1.978
ID4623	4623	None	21.338	159.999	237.110	16.788	0	0	4	1	None	-10921639	79.315	89	4	164	3124305	37.518	7.697	0.471	1.353
ID4624	4624	None	24.694	157.182	252.098	17.839	0	0	4	1	None	-10921639	81.687	88	9	149	3217720	31.113	6.940	0.450	1.630
ID4625	4625	None	44.162	159.361	134.037	18.670	0	0	4	1	None	-10921639	87.138	95	4	163	3432443	38.712	7.350	0.699	1.852
ID4626	4626	None	57.327	152.755	98.484	19.496	0	0	4	1	None	-10921639	112.715	126	3	222	4439958	52.836	11.562	0.453	1.330
ID4627	4627	None	39.214	152.026	260.644	19.542	0	0	4	1	None	-10921639	120.666	136	0	221	4753137	62.975	7.997	0.753	1.646
ID4628	4628	None	25.530	155.882	192.629	19.921	0	0	4	1	None	-10921639	117.334	124	4	180	4621918	28.923	15.200	0.271	1.731
ID4629	4629	None	39.975	160.548	178.295	20.596	0	0	4	1	None	-10921639	105.388	109	20	164	4151329	24.979	15.200	0.298	1.937
ID4630	4630	None	50.065	160.021	102.895	21.332	0	0	4	1	None	-10921639	99.218	107	3	196	3908284	47.390	7.082	0.594	1.561
ID4631	4631	None	35.611	160.682	185.877	21.888	0	0	4	1	None	-10921639	110.436	118	17	165	4350193	28.313	10.493	0.252	1.572
ID4632	4632	None	24.687	153.210	191.740	22.050	0	0	4	1	None	-10921639	116.327	124	4	181	4582228	32.844	15.200	0.313	1.689
ID4633	4633	None	24.652	152.951	191.221	22.500	0	0	4	1	None	-10921639	116.735	123	8	181	4598290	29.893	15.200	0.311	1.852
ID4634	4634	None	23.793	164.144	246.769	22.454	0	0	4	1	None	-10921639	88.873	95	8	188	3500778	30.330	15.200	0.111	0.585
ID4635	4635	None	45.279	158.379	87.439	23.183	0	0	4	1	None	-10921639	88.967	97	5	175	3504508	42.255	7.426	0.812	1.888
ID4636	4636	None	55.769	151.552	116.201	24.238	0	0	4	1	None	-10921639	132.331	143	14	211	5212637	39.397	15.200	0.245	1.323
ID4637	4637	None	63.221	152.126	76.282	25.161	0	0	4	1	None	-10921639	124.901	141	8	214	4919978	54.103	8.439	0.806	2.060
ID4638	4638	None	23.785	157.719	234.140	25.184	0	0	4	1	None	-10921639	80.448	86	2	184	3168924	33.994	15.200	0.299	1.090
ID4639	4639	None	25.919	153.521	243.646	25.283	0	0	4	1	None	-10921639	89.088	91	15	181	3509248	22.097	8.003	0.320	1.956
ID4640	4640	None	21.029	164.035	232.017	25.627	0	0	4	1	None	-10921639	64.391	67	1	157	2536433	32.376	15.200	0.256	0.812
ID4641	4641	None	17.644	152.948	98.273	27.787	0	0	4	1	None	-10921639	43.987	17	0	247	1732677	57.726	4.087	0.334	0.381
ID4642	4642	None	18.451	158.659	254.009	28.350	0	0	4	1	None	-10921639	84.722	89	2	199	3337275	29.201	11.748	0.261	1.201
ID4643	4643	None	46.613	158.094	59.955	28.768	0	0	4	1	None	-10921639	94.451	100	5	188	3720539	41.911	6.974	0.795	1.997
ID4644	4644	None	17.905	163.106	242.042	29.227	0	0	4	1	None	-10921639	83.487	88	10	148	3288649	28.663	12.691	0.131	0.676
ID4645	4645	None	21.933	163.410	255.607	29.639	0	0	4	1	None	-10921639	92.552	95	15	174	3645733	24.832	10.138	0.346	1.915
ID4646	4646	None	49.220	151.637	19.945	31.168	0	0	4	1	None	-10921639	105.715	118	2	189	4164234	45.764	8.490	0.482	1.503
ID4647	4647	None	48.936	151.637	19.945	31.168	0	0	4	1	None	-10921639	105.715	118	2	189	4164234	45.764	8.490	0.482	1.503
ID4648	4648	None	43.951	150.775	30.516	31.619	0	0	4	1	None	-10921639	106.295	114	9	180	4187071	39.474	7.089	0.625	2.071
ID4649	4649	None	34.934	163.083	44.019	32.312	0	0	4	1	None	-10921639	104.854	109	2	195	4130311	41.456	8.723	0.535	1.763
ID4650	4650	None	31.797	151.394	0.000	33.300	0	0	4	1	None	-10921639	62.843	53	0	211	2475440	61.465	6.566	0.746	0.874
ID4651	4651	None	36.837	158.323	25.329	33.545	0	0	4	1	None	-10921639	144.592	155	13	220	5695643	45.936	9.261	0.586	2.325
ID4652	4652	None	36.891	158.323	25.329	33.545	0	0	4	1	None	-10921639	144.592	155	13	220	5695643	45.936	9.261	0.586	2.325
ID4653	4653	None	32.876	155.203	47.402	34.219	0	0	4	1	None	-10921639	116.336	127	6	214	4582606	48.319	9.639	0.500	1.605
ID4654	4654	None	33.052	155.203	47.402	34.219	0	0	4	1	None	-10921639	116.336	127	6	214	4582606	48.319	9.639	0.500	1.605
ID4655	4655	None	64.855	164.496	3.632	36.450	0	0	4	1	None	-10921639	104.017	112	0	223	4097340	62.119	7.902	0.856	1.545
ID4656	4656	None	26.751	155.805	10.638	36.450	0	0	4	1	None	-10921639	44.386	18	0	253	1748426	58.134	4.844	0.374	0.415
ID4657	4657	None	35.682	155.675	43.589	36.450	0	0	4	1	None	-10921639	93.953	100	0	199	3700904	52.849	15.200	0.410	1.034
ID4658	4658	None	35.126	158.269	48.259	36.450	0	0	4	1	None	-10921639	106.669	119	0	213	4201801	54.110	15.200	0.387	1.100
ID4659	4659	None	48.184	171.397	188.363	15.209	0	0	4	1	None	-10921639	102.769	111	9	189	4048163	45.462	10.045	0.433	1.366
ID4660	4660	None	35.029	174.888	205.438	16.639	0	0	4	1	None	-10921639	78.352	81	5	159	3086344	39.753	6.807	0.649	1.551
ID4661	4661	None	25.032	179.825	177.703	17.383	0	0	4	1	None	-10921639	106.082	114	9	178	4178681	37.857	6.815	0.381	1.545
ID4662	4662	None	54.461	168.979	144.322	18.972	0	0	4	1	None	-10921639	105.250	117	6	177	4145911	40.988	9.163	0.792	2.271
ID4663	4663	None	48.585	181.766	140.776	20.714	0	0	4	1	None	-10921639	91.770	94	5	198	3614930	45.658	6.939	0.897	1.901
ID4664	4664	None	44.932	171.049	123.440	20.948	0	0	4	1	None	-10921639	87.502	94	7	174	3446798	42.497	6.901	0.883	1.932
ID4665	4665	None	26.361	182.115	186.762	21.804	0	0	4	1	None	-10921639	111.308	118	14	179	4384526	28.102	15.200	0.146	1.007
ID4666	4666	None	19.302	182.378	209.930	21.680	0	0	4	1	None	-10921639	85.780	91	8	148	3378964	24.360	15.200	0.148	0.907
ID4667	4667	None	44.325	166.572	265.555	21.600	0	0	4	1	None	-10921639	64.372	74	0	175	2535659	56.571	9.632	0.747	0.973
ID4668	4668	None	50.644	168.191	109.121	22.032	0	0	4	1	None	-10921639	96.648	104	4	186	3807042	45.513	7.976	0.642	1.660
ID4669	4669	None	32.756	175.030	164.302	22.198	0	0	4	1	None	-10921639	114.076	118	24	170	4493584	24.042	9.116	0.402	2.719
ID4670	4670	None	26.332	182.113	186.730	21.808	0	0	4	1	None	-10921639	111.502	118	14	179	4392173	28.157	15.200	0.145	1.003
ID4671	4671	None	35.875	170.256	173.039	22.565	0	0	4	1	None	-10921639	100.576	108	8	159	3961800	28.955	15.200	0.281	1.525
ID4672	4672	None	18.593	179.654	211.800	22.552	0	0	4	1	None	-10921639	90.853	96	5	148	3578805	26.200	15.200	0.081	0.523
ID4673	4673	None	23.509	173.850	214.063	23.026	0	0	4	1	None	-10921639	96.573	101	14	163	3804107	24.519	15.200	0.311	1.868
ID4674	4674	None	13.862	181.650	159.148	23.429	0	0	4	1	None	-10921639	20.249	7	0	160	797622	30.432	15.200	-0.023	-0.031
ID4675	4675	None	29.417	181.956	167.377	23.440	0	0	4	1	None	-10921639	104.195	111	1	179	4104330	31.336	15.200	0.316	1.596
ID4676	4676	None	45.090	177.585	115.119	23.775	0	0	4	1	None	-10921639	86.735	93	5	171	3416597	38.923	7.314	0.838	2.032
ID4677	4677	None	42.330	181.442	261.475	23.748	0	0	4	1	None	-10921639	80.177	80	5	171	3158251	40.026	6.752	0.835	1.823
ID4678	4678	None	18.422	167.046	132.252	24.577	0	0	4	1	None	-10921639	24.700	9	0	148	972965	33.839	4.091	0.670	0.586
ID4679	4679	None	23.467	167.076	252.840	24.969	0	0	4	1	None	-10921639	104.570	110	16	179	4119134	29.253	15.200	0.258	1.468
ID4680	4680	None	23.451	167.076	252.840	24.969	0	0	4	1	None	-10921639	104.570	110	16	179	4119134	29.253	15.200	0.258	1.468
ID4681	4681	None	35.481	182.153	194.108	25.440	0	0	4	1	None	-10921639	100.322	108	11	180	3951780	34.063	15.200	0.351	1.529
ID4682	4682	None	46.797	172.219	92.531	25.932	0	0	4	1	None	-10921639	90.096	97	9	184	3548974	42.460	6.743	0.730	1.791
ID4683	4683	None	45.192	182.183	99.985	25.977	0	0	4	1	None	-10921639	86.594	96	4	169	3411020	35.037	9.670	0.583	1.820
ID4684	4684	None	30.330	181.137	172.003	26.060	0	0	4	1	None	-10921639	119.213	122	23	179	4695913	25.498	15.200	0.202	1.575
ID4685	4685	None	22.829	172.972	250.287	26.232	0	0	4	1	None	-10921639	90.920	95	4	164	3581429	28.214	15.200	0.288	1.441
ID4686	4686	None	29.388	181.625	202.200	26.493	0	0	4	1	None	-10921639	71.098	76	3	190	2800608	31.594	15.200	0.262	0.934
ID4687	4687	None	52.345	170.880	81.847	27.072	0	0	4	1	None	-10921639	104.147	113	4	187	4102465	42.262	7.847	0.867	2.288
ID4688	4688	None	23.088	177.068	217.168	27.024	0	0	4	1	None	-10921639	106.879	112	16	165	4210061	25.535	15.200	0.275	1.807
ID4689	4689	None	47.454	179.725	90.688	27.391	0	0	4	1	None	-10921639	91.740	96	5	181	3613741	41.666	6.760	0.691	1.800
ID4690	4690	None	12.862	167.514	98.725	27.239	0	0	4	1	None	-10921639	23.120	10	0	156	910713	31.408	15.200	0.051	0.072
ID4691	4691	None	18.703	169.981	239.675	28.239	0	0	4	1	None	-10921639	84.294	86	11	146	3320418	23.841	15.200	0.247	1.400
ID4692	4692	None	18.772	169.663	239.960	28.404	0	0	4	1	None	-10921639	85.175	87	9	146	3355132	23.150	15.200	0.231	1.381
ID4693	4693	None	24.052	169.875	248.237	28.660	0	0	4	1	None	-10921639	101.685	105	14	179	4005479	27.288	15.200	0.220	1.343
ID4694	4694	None	54.990	169.933	68.371	29.814	0	0	4	1	None	-10921639	109.837	119	6	197	4326571	42.305	8.297	0.628	2.003
ID4695	4695	None	43.667	175.055	63.439	30.713	0	0	4	1	None	-10921639	110.392	126	3	196	4348458	48.205	13.604	0.405	1.320
ID4696	4696	None	43.939	176.040	61.608	31.380	0	0	4	1	None	-10921639	126.315	138	5	196	4975674	41.181	9.492	0.503	2.054
ID4697	4697	None	21.112	180.734	140.057	31.069	0	0	4	1	None	-10921639	35.966	17	0	175	1416733	41.552	4.510	0.790	0.764
ID4698	4698	None	44.165	176.040	61.608	31.380	0	0	4	1	None	-10921639	126.315	138	5	196	4975674	41.181	9.492	0.503	2.054
ID4699	4699	None	62.060	175.523	41.643	36.450	0	0	4	1	None	-10921639	110.067	127	0	198	4335636	56.842	8.401	0.847	1.776
ID4700	4700	None	55.310	186.061	228.837	19.672	0	0	4	1	None	-10921639	118.978	128	17	194	4686665	39.527	8.429	0.782	2.643
ID4701	4701	None	41.098	195.311	196.079	20.456	0	0	4	1	None	-10921639	76.165	81	3	153	3000198	38.819	7.002	0.831	1.780
ID4702	4702	None	51.466	198.743	211.802	20.816	0	0	4	1	None	-10921639	111.698	123	8	189	4399885	43.409	8.222	0.620	1.969
ID4703	4703	None	43.132	182.823	250.068	21.314	0	0	4	1	None	-10921639	85.028	92	3	152	3349322	34.336	9.621	0.598	1.854
ID4704	4704	None	39.623	186.084	152.012	21.640	0	0	4	1	None	-10921639	78.359	84	4	149	3086620	33.765	7.354	0.875	2.165
ID4705	4705	None	44.976	187.700	243.477	21.441	0	0	4	1	None	-10921639	86.499	86	10	179	3407269	40.980	6.609	0.743	1.799
ID4706	4706	None	19.022	184.733	207.892	22.158	0	0	4	1	None	-10921639	80.916	87	6	137	3187363	25.766	15.200	0.162	0.873
ID4707	4707	None	21.571	184.410	217.750	22.434	0	0	4	1	None	-10921639	105.480	108	10	192	4154976	27.874	15.200	0.217	1.350
ID4708	4708	None	43.377	197.459	243.330	23.152	0	0	4	1	None	-10921639	82.102	83	5	180	3234074	41.960	6.640	0.795	1.733
ID4709	4709	None	20.202	195.979	158.483	23.754	0	0	4	1	None	-10921639	34.587	18	0	178	1362402	37.756	9.811	0.682	0.743
ID4710	4710	None	24.921	189.246	215.148	23.673	0	0	4	1	None	-10921639	110.262	115	18	192	4343339	24.154	15.200	0.182	1.408
ID4711	4711	None	28.715	182.607	169.113	24.754	0	0	4	1	None	-10921639	112.933	115	28	179	4448545	23.050	15.200	0.292	2.215
ID4712	4712	None	38.231	189.378	181.825	25.272	0	0	4	1	None	-10921639	118.209	121	24	193	4656373	24.044	15.200	0.334	2.464
ID4713	4713	None	49.018	193.228	131.519	25.675	0	0	4	1	None	-10921639	110.519	118	11	176	4353466	31.266	9.299	0.711	2.939
ID4714	4714	None	57.808	192.800	120.021	26.932	0	0	4	1	None	-10921639	123.871	134	15	190	4879392	37.812	8.799	0.750	2.808
ID4715	4715	None	46.283	191.668	108.397	27.919	0	0	4	1	None	-10921639	95.353	102	9	179	3756037	41.297	6.832	0.734	1.954
ID4716	4716	None	25.272	192.068	207.405	27.750	0	0	4	1	None	-10921639	97.211	103	3	162	3829230	31.694	15.200	0.317	1.477
ID4717	4717	None	23.939	185.173	216.827	28.488	0	0	4	1	None	-10921639	108.113	112	15	180	4258694	28.179	15.200	0.205	1.304
ID4718	4718	None	34.846	186.640	82.582	29.136	0	0	4	1	None	-10921639	97.789	106	5	172	3852024	39.763	6.851	0.495	1.629
ID4719	4719	None	24.779	194.458	83.323	30.998	0	0	4	1	None	-10921639	115.622	128	6	221	4554459	55.063	15.200	0.369	1.132
ID4720	4720	None	18.950	188.597	89.074	31.538	0	0	4	1	None	-10921639	86.428	78	1	242	3404473	64.931	15.200	0.252	0.536
ID4721	4721	None	38.749	187.712	67.611	32.995	0	0	4	1	None	-10921639	131.891	145	7	208	5195332	46.882	9.799	0.592	2.092
ID4723	4723	None	46.827	182.788	53.967	36.450	0	0	4	1	None	-10921639	83.860	92	0	194	3303348	50.198	7.186	0.818	1.503
ID4724	4724	None	63.077	194.983	74.594	36.450	0	0	4	1	None	-10921639	101.334	114	0	205	3991639	59.475	12.069	0.445	1.049
ID4725	4725	None	29.011	190.183	84.973	36.450	0	0	4	1	None	-10921639	112.597	132	0	204	4435290	55.494	15.200	0.282	0.892
ID4726	4726	None	38.092	199.816	174.901	21.767	0	0	4	1	None	-10921639	79.601	86	4	154	3135580	31.012	9.679	0.615	1.955
ID4727	4727	None	34.584	209.356	210.112	23.249	0	0	4	1	None	-10921639	73.103	76	3	149	2879594	36.365	7.075	0.703	1.660
ID4728	4728	None	28.654	213.196	227.098	23.904	0	0	4	1	None	-10921639	48.298	49	1	120	1902499	27.931	15.200	0.326	0.851
ID4729	4729	None	40.922	199.546	251.389	24.637	0	0	4	1	None	-10921639	71.611	70	5	162	2820848	38.979	6.676	0.805	1.638
ID4730	4730	None	40.119	210.185	242.587	25.341	0	0	4	1	None	-10921639	80.543	83	3	178	3172671	43.737	6.607	0.743	1.570
ID4731	4731	None	42.476	208.484	170.401	25.555	0	0	4	1	None	-10921639	88.908	97	5	165	3502161	39.475	6.870	0.633	1.746
ID4732	4732	None	36.263	211.566	182.125	25.465	0	0	4	1	None	-10921639	74.946	82	3	148	2952199	36.288	6.808	0.749	1.769
ID4733	4733	None	32.659	199.354	190.034	26.052	0	0	4	1	None	-10921639	61.994	31	0	252	2441994	67.647	4.809	0.658	0.728
ID4734	4734	None	38.662	202.620	149.826	26.399	0	0	4	1	None	-10921639	74.708	82	5	148	2942827	33.220	7.630	0.828	2.037
ID4735	4735	None	39.633	213.403	168.856	27.217	0	0	4	1	None	-10921639	87.300	92	8	160	3438827	33.999	6.968	0.555	1.832
ID4736	4736	None	50.117	211.621	159.886	27.360	0	0	4	1	None	-10921639	108.468	119	10	180	4272653	38.732	8.595	0.753	2.406
ID4737	4737	None	41.629	207.696	265.555	27.900	0	0	4	1	None	-10921639	44.051	29	0	160	1735206	46.533	7.178	0.682	0.768
ID4738	4738	None	59.871	201.085	105.145	29.615	0	0	4	1	None	-10921639	141.642	156	13	216	5579419	47.549	8.150	0.659	2.367
ID4739	4739	None	35.282	204.891	197.922	29.666	0	0	4	1	None	-10921639	52.962	29	0	245	2086233	59.137	4.634	0.899	0.848
ID4740	4740	None	55.329	210.647	122.538	31.123	0	0	4	1	None	-10921639	118.028	129	7	187	4649258	41.776	9.017	0.755	2.432
ID4741	4741	None	42.648	214.132	135.390	31.189	0	0	4	1	None	-10921639	85.212	92	6	169	3356600	38.117	7.106	0.923	2.146
ID4742	4742	None	44.260	212.374	103.782	32.945	0	0	4	1	None	-10921639	152.467	164	8	236	6005817	52.391	8.752	0.512	1.971
ID4743	4743	None	66.345	203.026	63.697	36.450	0	0	4	1	None	-10921639	104.706	123	0	214	4124466	61.927	9.153	0.701	1.393
ID4744	4744	None	46.187	209.253	82.637	36.450	0	0	4	1	None	-10921639	117.487	135	0	204	4627943	53.919	8.198	0.663	1.738
ID4745	4745	None	58.415	204.453	93.145	36.450	0	0	4	1	None	-10921639	96.138	110	0	203	3786964	54.892	15.200	0.387	0.977
ID4746	4746	None	28.570	222.036	228.353	27.107	0	0	4	1	None	-10921639	91.220	98	5	161	3593258	34.503	7.293	0.497	1.755
ID4747	4747	None	29.637	223.924	203.101	27.467	0	0	4	1	None	-10921639	107.624	111	8	197	4239417	38.180	7.601	0.509	1.903
ID4748	4748	None	39.329	220.150	175.773	27.865	0	0	4	1	None	-10921639	79.539	84	7	160	3133102	35.859	6.895	0.675	1.788
ID4749	4749	None	29.652	230.169	239.661	28.657	0	0	4	1	None	-10921639	93.088	98	3	184	3666842	39.679	6.868	0.506	1.577
ID4750	4750	None	51.512	216.258	265.555	29.250	0	0	4	1	None	-10921639	57.181	46	0	180	2252435	56.410	7.552	0.826	0.917
ID4751	4751	None	29.016	215.877	178.882	30.172	0	0	4	1	None	-10921639	66.652	45	0	232	2625506	63.346	4.580	0.476	0.679
ID4752	4752	None	26.587	216.631	205.256	31.255	0	0	4	1	None	-10921639	97.433	100	8	189	3837998	29.707	15.200	0.305	1.534
ID4753	4753	None	28.013	217.055	217.819	31.071	0	0	4	1	None	-10921639	113.039	116	20	202	4452710	26.070	15.200	0.225	1.593
ID4754	4754	None	21.409	219.295	246.456	31.188	0	0	4	1	None	-10921639	103.802	109	14	178	4088852	27.817	15.200	0.239	1.438
ID4755	4755	None	33.240	230.561	256.803	31.253	0	0	4	1	None	-10921639	74.562	77	2	157	2937083	31.420	7.440	0.694	1.944
ID4756	4756	None	25.104	231.869	167.609	31.312	0	0	4	1	None	-10921639	96.814	108	2	170	3813602	42.508	7.749	0.562	1.639
ID4757	4757	None	21.575	224.301	209.433	31.580	0	0	4	1	None	-10921639	103.816	108	6	191	4089418	31.759	15.200	0.133	0.769
ID4758	4758	None	24.420	219.249	237.476	31.377	0	0	4	1	None	-10921639	104.014	108	13	206	4097231	30.120	15.200	0.196	1.133
ID4759	4759	None	39.018	224.701	145.637	31.921	0	0	4	1	None	-10921639	86.776	95	3	162	3418177	34.955	9.660	0.585	1.833
ID4760	4760	None	21.682	225.988	210.680	31.950	0	0	4	1	None	-10921639	98.894	102	7	169	3895534	31.347	15.200	0.146	0.804
ID4761	4761	None	20.421	222.226	249.469	32.400	0	0	4	1	None	-10921639	96.415	102	10	158	3797901	28.661	15.200	0.241	1.305
ID4762	4762	None	22.481	226.524	217.698	32.676	0	0	4	1	None	-10921639	98.905	103	11	176	3895976	27.913	15.200	0.205	1.206
ID4763	4763	None	20.205	223.523	249.988	32.850	0	0	4	1	None	-10921639	91.264	97	7	158	3594999	28.935	15.200	0.225	1.160
ID4764	4764	None	50.797	216.907	91.200	36.450	0	0	4	1	None	-10921639	80.083	78	0	190	3154542	53.651	6.304	0.673	1.200
ID4765	4765	None	36.104	221.577	102.097	36.450	0	0	4	1	None	-10921639	76.232	86	0	175	3002854	43.715	15.200	0.483	1.135
ID4766	4766	None	39.996	225.988	123.891	36.450	0	0	4	1	None	-10921639	75.353	85	0	147	2968245	39.077	7.885	0.873	1.797
ID4767	4767	None	35.100	228.712	134.529	36.450	0	0	4	1	None	-10921639	82.876	94	0	155	3264569	40.781	7.649	0.815	1.826
ID4768	4768	None	34.275	227.804	156.064	36.450	0	0	4	1	None	-10921639	83.730	95	0	161	3298202	39.054	9.769	0.410	1.246
ID4769	4769	None	34.979	234.270	228.914	29.875	0	0	4	1	None	-10921639	67.015	73	1	151	2639779	34.974	7.815	0.757	1.651
ID4770	4770	None	34.285	237.127	183.877	32.200	0	0	4	1	None	-10921639	67.071	73	2	140	2641992	35.584	7.754	0.840	1.721
ID4771	4771	None	28.956	234.918	154.509	33.822	0	0	4	1	None	-10921639	120.937	128	12	187	4763810	34.322	7.969	0.615	2.683
ID4772	4772	None	21.859	242.982	142.442	36.450	0	0	4	1	None	-10921639	24.866	11	0	127	979504	30.827	5.026	0.968	0.794
ID4773	4773	None	48.598	245.966	154.767	36.450	0	0	4	1	None	-10921639	84.519	94	0	180	3329304	48.582	6.987	0.821	1.569
ID4774	4774	None	39.168	238.312	163.718	36.450	0	0	4	1	None	-10921639	62.857	61	0	187	2476009	45.381	15.200	0.271	0.590
ID4775	4775	None	38.503	241.685	168.648	36.450	0	0	4	1	None	-10921639	56.938	53	0	167	2242839	41.964	15.200	0.287	0.605
ID4776	4776	None	39.516	248.691	174.096	36.450	0	0	4	1	None	-10921639	82.527	95	0	159	3250818	40.886	15.200	0.528	1.394
ID4777	4777	None	33.021	247.782	198.615	36.450	0	0	4	1	None	-10921639	78.825	87	0	151	3104985	38.896	7.328	0.710	1.683
ID4778	4778	None	39.578	247.912	207.177	36.450	0	0	4	1	None	-10921639	95.726	112	0	187	3770738	53.332	15.200	0.523	1.233
ID4779	4779	None	17.329	232.734	218.464	36.450	0	0	4	1	None	-10921639	50.650	55	0	131	1995136	34.362	15.200	0.288	0.660
ID4780	4780	None	19.548	233.901	237.664	36.450	0	0	4	1	None	-10921639	48.143	47	0	134	1896401	36.584	6.203	0.274	0.566
ID4781	4781	None	19.541	234.031	238.053	36.450	0	0	4	1	None	-10921639	48.496	48	0	134	1910303	36.738	6.359	0.276	0.572
ID4782	4782	None	24.949	232.864	246.874	36.450	0	0	4	1	None	-10921639	73.564	80	0	148	2897777	36.536	7.672	0.411	1.172
ID4783	4783	None	9.024	260.626	176.950	36.450	0	0	4	1	None	-10921639	9.761	3	0	90	384504	14.283	4.850	0.628	0.527
ID4785	4785	None	37.807	255.047	213.404	36.450	0	0	4	1	None	-10921639	63.338	71	0	146	2494957	39.124	9.941	0.578	1.186
ID4786	4786	None	13.422	265.555	234.550	36.450	0	0	4	1	None	-10921639	9.365	1	0	134	368887	18.789	4.547	0.954	0.487
ID4787	4787	None	22.779	258.680	249.728	36.450	0	0	4	1	None	-10921639	29.057	17	0	112	1144588	28.900	6.571	0.716	0.839
ID4788	4788	None	35.057	250.377	252.712	36.450	0	0	4	1	None	-10921639	58.009	64	0	135	2285025	35.247	7.088	0.884	1.544
ID3868	3868	None	47.674	15.110	109.692	5.570	0	0	4	1	None	-10921639	122.452	133	9	205	4823498	42.518	9.463	0.430	1.733
ID3869	3869	None	39.237	12.683	86.430	6.056	0	0	4	1	None	-10921639	111.968	113	3	232	4410540	69.392	6.018	0.488	1.058
ID3870	3870	None	13.185	15.963	53.307	6.447	0	0	4	1	None	-10921639	42.883	14	0	248	1689192	56.629	3.730	0.140	0.186
ID3871	3871	None	46.053	7.690	67.377	6.165	0	0	4	1	None	-10921639	114.296	120	5	216	4502239	49.166	6.414	0.422	1.379
ID3872	3872	None	61.204	0.000	84.973	6.300	0	0	4	1	None	-10921639	83.929	74	0	217	3306046	78.510	7.814	0.674	0.861
ID3873	3873	None	51.116	0.000	106.118	6.300	0	0	4	1	None	-10921639	63.786	40	0	219	2512588	67.715	6.113	0.460	0.594
ID3874	3874	None	41.948	10.107	60.826	6.530	0	0	4	1	None	-10921639	122.110	137	6	221	4810022	54.550	6.731	0.458	1.406
ID3875	3875	None	57.363	11.647	96.491	6.722	0	0	4	1	None	-10921639	144.198	155	12	221	5680114	44.387	7.634	0.632	2.516
ID3876	3876	None	47.895	5.317	102.300	7.042	0	0	4	1	None	-10921639	112.245	110	2	237	4421440	68.263	6.049	0.502	1.099
ID3877	3877	None	46.717	0.000	72.000	7.650	0	0	4	1	None	-10921639	90.925	118	0	206	3581627	74.982	8.682	0.550	0.860
ID3878	3878	None	43.998	10.001	157.877	7.702	0	0	4	1	None	-10921639	100.860	110	8	174	3972977	34.758	10.415	0.425	1.731
ID3879	3879	None	39.179	14.662	35.820	8.182	0	0	4	1	None	-10921639	102.769	108	3	207	4048169	51.447	6.460	0.505	1.340
ID3880	3880	None	45.439	10.596	45.989	7.934	0	0	4	1	None	-10921639	116.800	124	11	192	4600875	39.569	7.010	0.535	2.057
ID3881	3881	None	50.648	13.868	120.465	8.138	0	0	4	1	None	-10921639	134.981	144	17	207	5317026	41.933	7.544	0.463	2.036
ID3882	3882	None	42.947	15.850	135.024	8.247	0	0	4	1	None	-10921639	99.074	107	4	168	3902635	40.366	7.273	0.510	1.658
ID3883	3883	None	41.576	11.065	135.939	8.161	0	0	4	1	None	-10921639	88.409	96	7	168	3482512	38.556	7.069	0.397	1.304
ID3884	3884	None	40.130	11.227	186.895	8.319	0	0	4	1	None	-10921639	90.318	100	4	179	3557721	31.402	10.269	0.392	1.620
ID3885	3885	None	49.251	0.000	62.529	8.550	0	0	4	1	None	-10921639	74.731	50	0	239	2943716	78.299	6.083	0.525	0.657
ID3886	3886	None	48.576	0.000	121.167	8.550	0	0	4	1	None	-10921639	78.075	86	0	203	3075433	68.588	7.461	0.631	0.881
ID3887	3887	None	51.341	7.656	127.338	8.624	0	0	4	1	None	-10921639	142.244	152	22	211	5603144	39.035	8.299	0.505	2.445
ID3888	3888	None	25.419	8.894	28.728	8.950	0	0	4	1	None	-10921639	41.999	16	0	232	1654395	53.589	3.993	0.166	0.223
ID3889	3889	None	39.537	0.000	33.859	9.000	0	0	4	1	None	-10921639	51.060	25	0	205	2011294	57.374	6.083	0.439	0.543
ID3890	3890	None	44.757	8.733	77.073	8.997	0	0	4	1	None	-10921639	135.251	145	16	213	5327687	45.542	7.149	0.436	1.802
ID3891	3891	None	38.956	5.497	112.245	8.888	0	0	4	1	None	-10921639	106.481	111	5	200	4194385	46.094	6.508	0.504	1.548
ID3892	3892	None	37.251	0.000	153.210	9.000	0	0	4	1	None	-10921639	57.571	55	0	168	2267762	52.941	7.247	0.497	0.722
ID3893	3893	None	37.117	16.386	63.454	9.240	0	0	4	1	None	-10921639	114.717	123	5	217	4518798	52.861	15.200	0.286	0.966
ID3894	3894	None	46.007	2.343	93.119	9.335	0	0	4	1	None	-10921639	106.757	108	0	226	4205264	69.865	6.660	0.573	1.113
ID3895	3895	None	46.152	0.000	94.572	9.450	0	0	4	1	None	-10921639	66.274	44	0	226	2610586	69.824	9.631	0.483	0.618
ID3896	3896	None	39.744	0.000	21.924	10.350	0	0	4	1	None	-10921639	73.726	67	0	213	2904149	68.601	6.606	0.547	0.760
ID3897	3897	None	40.124	9.211	74.075	10.350	0	0	4	1	None	-10921639	118.562	131	9	213	4670295	52.082	10.289	0.331	1.133
ID3898	3898	None	27.346	0.000	129.729	10.350	0	0	4	1	None	-10921639	41.882	20	0	169	1649785	48.723	4.485	0.128	0.194
ID3899	3899	None	39.721	7.227	146.266	10.219	0	0	4	1	None	-10921639	110.845	118	11	189	4366291	36.757	7.072	0.479	1.953
ID3900	3900	None	43.054	13.795	15.158	10.921	0	0	4	1	None	-10921639	119.285	124	15	201	4698748	36.741	7.998	0.558	2.325
ID3901	3901	None	57.685	0.000	43.589	10.800	0	0	4	1	None	-10921639	71.287	25	0	255	2808064	85.845	5.767	0.549	0.589
ID3902	3902	None	37.641	13.232	177.340	10.350	0	0	4	1	None	-10921639	102.062	114	2	186	4020311	43.865	8.714	0.390	1.306
ID3903	3903	None	41.952	9.824	180.021	10.418	0	0	4	1	None	-10921639	100.630	101	1	194	3963918	51.113	6.256	0.366	1.056
ID3904	3904	None	34.810	4.346	172.706	10.640	0	0	4	1	None	-10921639	107.295	111	19	182	4226475	30.764	7.455	0.449	2.160
ID3905	3905	None	43.713	0.000	189.534	10.800	0	0	4	1	None	-10921639	59.070	36	0	189	2326812	62.283	13.397	0.427	0.567
ID3906	3906	None	39.741	11.856	53.811	10.875	0	0	4	1	None	-10921639	112.558	118	6	207	4433765	46.949	6.449	0.383	1.329
ID3907	3907	None	26.889	8.749	168.038	10.970	0	0	4	1	None	-10921639	84.973	97	0	171	3347158	42.201	6.907	0.261	0.834
ID3908	3908	None	39.933	12.817	205.365	10.998	0	0	4	1	None	-10921639	116.509	131	2	219	4589408	61.316	7.865	0.559	1.362
ID3909	3909	None	31.141	8.998	219.815	10.580	0	0	4	1	None	-10921639	93.898	102	8	173	3698736	31.237	10.754	0.331	1.497
ID3910	3910	None	39.894	12.817	205.365	10.998	0	0	4	1	None	-10921639	116.509	131	2	219	4589408	61.316	7.865	0.559	1.362
ID3911	3911	None	36.498	5.477	49.154	11.573	0	0	4	1	None	-10921639	113.325	119	11	199	4463979	44.354	6.529	0.413	1.494
ID3912	3912	None	36.649	0.000	137.513	9.450	0	0	4	1	None	-10921639	60.450	55	0	174	2381194	57.807	7.695	0.475	0.673
ID3913	3913	None	25.717	0.000	145.556	9.900	0	0	4	1	None	-10921639	38.532	15	0	184	1517814	46.962	15.200	0.181	0.252
ID3914	3914	None	36.442	0.000	165.145	11.700	0	0	4	1	None	-10921639	44.562	20	0	184	1755334	53.074	5.364	0.515	0.571
ID3915	3915	None	37.549	1.669	207.562	11.638	0	0	4	1	None	-10921639	102.917	120	0	185	4054016	49.490	8.971	0.656	1.647
ID3916	3916	None	29.325	13.402	216.034	12.866	0	0	4	1	None	-10921639	84.845	92	3	157	3342145	33.634	6.849	0.437	1.535
ID3917	3917	None	14.124	0.000	0.000	13.950	0	0	4	1	None	-10921639	13.089	0	0	207	515601	31.077	3.338	0.219	0.151
ID3918	3918	None	51.058	11.104	22.048	12.081	0	0	4	1	None	-10921639	133.449	143	10	229	5256676	53.123	7.960	0.548	1.778
ID3919	3919	None	48.512	8.597	2.364	12.715	0	0	4	1	None	-10921639	128.432	140	0	205	5059084	48.203	7.774	0.748	2.280
ID3920	3920	None	31.317	14.781	229.141	14.493	0	0	4	1	None	-10921639	80.392	87	3	172	3166736	38.184	6.247	0.352	1.096
ID3921	3921	None	33.348	2.730	57.794	14.852	0	0	4	1	None	-10921639	106.458	114	0	199	4193477	47.522	6.683	0.531	1.553
ID3922	3922	None	47.716	10.920	89.657	14.055	0	0	4	1	None	-10921639	139.714	147	21	225	5503456	42.148	7.648	0.497	2.201
ID3923	3923	None	27.811	0.000	219.891	14.400	0	0	4	1	None	-10921639	59.445	56	0	171	2341606	55.092	6.491	0.470	0.690
ID3924	3924	None	20.806	7.988	224.678	14.891	0	0	4	1	None	-10921639	111.574	121	2	195	4395023	36.887	7.637	0.394	1.709
ID3925	3925	None	37.783	0.000	15.827	15.300	0	0	4	1	None	-10921639	77.831	68	0	216	3065848	75.145	13.368	0.457	0.650
ID3926	3926	None	30.800	15.657	248.211	15.302	0	0	4	1	None	-10921639	81.283	86	7	157	3201816	31.100	7.468	0.533	1.816
ID3927	3927	None	23.072	10.187	114.288	15.545	0	0	4	1	None	-10921639	105.187	109	6	197	4143440	41.226	6.349	0.334	1.278
ID3928	3928	None	49.044	13.951	142.685	15.590	0	0	4	1	None	-10921639	141.407	149	31	211	5570153	37.506	8.072	0.604	2.840
ID3929	3929	None	32.675	0.000	231.696	15.750	0	0	4	1	None	-10921639	46.948	38	0	155	1849321	46.390	6.108	0.522	0.694
ID3930	3930	None	43.845	9.477	105.228	15.087	0	0	4	1	None	-10921639	104.438	102	2	218	4113917	61.529	6.010	0.464	1.076
ID3931	3931	None	36.486	13.183	237.080	15.415	0	0	4	1	None	-10921639	96.803	103	4	173	3813175	37.576	7.701	0.595	1.923
ID3932	3932	None	37.527	4.977	236.507	15.884	0	0	4	1	None	-10921639	86.528	89	10	161	3408409	30.741	7.019	0.557	2.014
ID3933	3933	None	39.136	0.000	244.669	15.750	0	0	4	1	None	-10921639	51.999	41	0	167	2048274	50.869	7.618	0.627	0.788
ID3934	3934	None	37.618	9.866	250.786	15.865	0	0	4	1	None	-10921639	89.958	98	3	153	3543546	36.003	7.801	0.544	1.760
ID3935	3935	None	22.578	0.000	67.719	16.200	0	0	4	1	None	-10921639	38.650	19	0	178	1522469	46.074	5.014	0.312	0.399
ID3936	3936	None	53.843	0.000	179.804	9.900	0	0	4	1	None	-10921639	67.659	54	0	192	2665155	65.196	7.216	0.509	0.700
ID3937	3937	None	32.939	12.670	196.031	9.828	0	0	4	1	None	-10921639	91.505	97	7	173	3604487	42.143	6.240	0.382	1.201
ID3938	3938	None	52.979	5.671	81.920	16.195	0	0	4	1	None	-10921639	163.470	170	39	234	6439247	38.984	8.023	0.586	3.099
ID3939	3939	None	38.005	14.960	77.147	16.624	0	0	4	1	None	-10921639	107.517	102	2	233	4235199	69.384	5.742	0.471	0.992
ID3940	3940	None	37.740	15.814	8.137	17.603	0	0	4	1	None	-10921639	105.887	109	10	192	4170989	40.959	6.469	0.362	1.373
ID3941	3941	None	27.670	0.000	153.988	17.550	0	0	4	1	None	-10921639	57.628	54	0	171	2270033	53.600	6.940	0.488	0.705
ID3942	3942	None	30.733	12.317	151.921	16.516	0	0	4	1	None	-10921639	102.140	108	4	187	4023379	49.383	6.286	0.438	1.260
ID3943	3943	None	47.950	14.758	169.286	16.654	0	0	4	1	None	-10921639	121.768	136	11	193	4796576	43.179	8.063	0.481	1.831
ID3944	3944	None	34.581	9.100	40.163	17.228	0	0	4	1	None	-10921639	102.946	108	6	202	4055156	47.415	7.496	0.303	1.010
ID3945	3945	None	39.935	9.326	130.656	17.234	0	0	4	1	None	-10921639	123.551	136	5	206	4866800	47.643	6.679	0.417	1.526
ID3946	3946	None	31.187	14.109	191.658	17.336	0	0	4	1	None	-10921639	92.694	100	2	198	3651297	49.856	7.763	0.400	1.063
ID3947	3947	None	31.855	2.346	18.660	18.013	0	0	4	1	None	-10921639	120.185	135	0	216	4734209	57.259	8.169	0.493	1.386
ID3948	3948	None	33.607	5.118	39.201	17.878	0	0	4	1	None	-10921639	113.303	122	6	209	4463111	48.891	6.799	0.395	1.312
ID3949	3949	None	9.793	0.000	5.838	18.450	0	0	4	1	None	-10921639	19.957	5	0	186	786138	35.549	4.083	0.258	0.230
ID3950	3950	None	46.673	11.422	63.285	18.672	0	0	4	1	None	-10921639	144.628	153	25	209	5697046	36.207	8.275	0.659	3.173
ID3951	3951	None	33.532	0.000	88.475	18.450	0	0	4	1	None	-10921639	65.526	59	0	203	2581148	62.284	6.158	0.426	0.628
ID3952	3952	None	37.297	1.944	125.567	18.564	0	0	4	1	None	-10921639	88.377	97	0	185	3481266	47.312	6.435	0.595	1.394
ID3953	3953	None	26.666	0.000	176.431	18.450	0	0	4	1	None	-10921639	43.377	24	0	185	1708644	48.548	5.180	0.318	0.431
ID3954	3954	None	44.531	0.000	109.102	18.900	0	0	4	1	None	-10921639	80.719	103	0	194	3179618	67.716	11.827	0.560	0.856
ID3955	3955	None	46.306	3.110	136.406	18.992	0	0	4	1	None	-10921639	124.488	131	0	205	4903690	38.881	7.767	0.655	2.535
ID3956	3956	None	33.272	14.705	259.494	18.300	0	0	4	1	None	-10921639	94.566	96	24	163	3725056	25.103	7.888	0.696	3.093
ID3957	3957	None	46.668	11.418	63.295	18.675	0	0	4	1	None	-10921639	144.628	153	25	209	5697046	36.207	8.275	0.659	3.173
ID3958	3958	None	33.737	0.000	260.236	18.900	0	0	4	1	None	-10921639	51.021	55	0	143	2009779	45.389	7.308	0.714	0.937
ID3959	3959	None	38.546	3.494	144.956	19.164	0	0	4	1	None	-10921639	94.750	97	5	198	3732292	44.124	6.667	0.614	1.634
ID3960	3960	None	28.131	16.508	15.882	19.776	0	0	4	1	None	-10921639	98.227	100	5	208	3869256	49.339	6.169	0.402	1.143
ID3961	3961	None	39.176	0.000	22.962	19.800	0	0	4	1	None	-10921639	73.673	75	0	195	2902046	66.501	8.115	0.405	0.638
ID3962	3962	None	37.121	6.610	163.866	18.753	0	0	4	1	None	-10921639	92.767	92	6	198	3654171	47.755	6.231	0.518	1.325
ID3963	3963	None	31.535	5.294	171.333	19.034	0	0	4	1	None	-10921639	88.812	93	6	178	3498387	42.204	6.282	0.421	1.247
ID3964	3964	None	34.785	14.517	52.251	19.703	0	0	4	1	None	-10921639	87.193	70	1	235	3434637	72.463	5.153	0.493	0.794
ID3965	3965	None	44.938	6.533	184.502	19.619	0	0	4	1	None	-10921639	115.823	122	16	203	4562374	37.781	7.882	0.704	2.533
ID3966	3966	None	15.001	13.622	0.000	20.250	0	0	4	1	None	-10921639	47.571	13	0	212	1873873	58.924	4.672	0.166	0.229
ID3967	3967	None	31.425	8.506	28.729	20.133	0	0	4	1	None	-10921639	89.402	92	2	191	3521651	46.636	6.325	0.475	1.235
ID3968	3968	None	27.072	7.064	201.769	19.630	0	0	4	1	None	-10921639	81.142	85	3	170	3196271	37.430	6.447	0.406	1.252
ID3969	3969	None	26.235	3.396	253.811	19.614	0	0	4	1	None	-10921639	59.889	36	0	218	2359106	59.026	4.813	0.366	0.543
ID3970	3970	None	37.070	4.915	97.867	20.471	0	0	4	1	None	-10921639	89.920	95	2	175	3542026	43.381	6.691	0.777	1.813
ID3971	3971	None	41.385	16.428	207.663	20.153	0	0	4	1	None	-10921639	124.874	130	24	186	4918929	30.546	8.073	0.641	3.194
ID3972	3972	None	47.231	16.433	38.523	21.048	0	0	4	1	None	-10921639	151.515	158	36	214	5968332	34.712	7.766	0.560	3.135
ID3973	3973	None	11.852	0.000	33.211	21.600	0	0	4	1	None	-10921639	29.448	16	0	148	1159984	35.000	4.452	0.032	0.053
ID3974	3974	None	32.431	6.342	214.827	21.613	0	0	4	1	None	-10921639	88.442	94	2	164	3483825	37.232	6.734	0.468	1.514
ID3975	3975	None	48.053	4.961	48.075	22.140	0	0	4	1	None	-10921639	158.038	164	51	223	6225289	35.684	7.919	0.714	3.689
ID3976	3976	None	35.235	6.184	156.414	22.301	0	0	4	1	None	-10921639	86.586	88	5	183	3410691	41.652	6.597	0.623	1.596
ID3977	3977	None	42.734	5.366	72.597	22.961	0	0	4	1	None	-10921639	113.243	126	5	198	4460747	49.460	7.787	0.689	1.868
ID3978	3978	None	34.375	0.000	214.961	23.400	0	0	4	1	None	-10921639	65.190	78	0	169	2567896	55.703	8.144	0.462	0.740
ID3980	3980	None	31.330	13.290	199.449	22.749	0	0	4	1	None	-10921639	78.507	80	8	158	3092468	35.234	6.565	0.474	1.433
ID3981	3981	None	26.291	3.272	206.899	22.837	0	0	4	1	None	-10921639	78.058	84	0	153	3074786	34.652	6.499	0.428	1.349
ID3982	3982	None	26.750	15.850	242.386	22.847	0	0	4	1	None	-10921639	70.274	73	3	139	2768166	29.993	6.447	0.407	1.355
ID3983	3983	None	44.419	13.075	122.369	23.425	0	0	4	1	None	-10921639	132.238	139	26	187	5208997	29.896	15.200	0.248	1.758
ID3984	3984	None	26.332	10.014	226.910	23.694	0	0	4	1	None	-10921639	75.510	80	2	166	2974407	39.074	6.260	0.467	1.230
ID3985	3985	None	30.418	7.062	242.507	24.143	0	0	4	1	None	-10921639	72.470	74	8	146	2854678	30.595	6.586	0.518	1.616
ID3986	3986	None	32.462	8.535	2.734	24.766	0	0	4	1	None	-10921639	123.173	136	0	212	4851909	50.919	7.047	0.612	1.837
ID3987	3987	None	33.001	16.078	252.400	24.749	0	0	4	1	None	-10921639	92.032	95	7	157	3625249	30.982	7.285	0.652	2.345
ID3988	3988	None	37.111	5.454	87.112	23.815	0	0	4	1	None	-10921639	98.144	104	3	197	3865985	46.299	6.600	0.637	1.650
ID3989	3989	None	44.107	12.195	120.778	23.850	0	0	4	1	None	-10921639	130.472	138	21	188	5139415	29.791	15.200	0.274	1.885
ID3990	3990	None	38.459	0.000	59.805	25.200	0	0	4	1	None	-10921639	87.626	82	0	236	3451668	81.599	9.115	0.491	0.707
ID3991	3991	None	16.135	0.000	116.756	25.650	0	0	4	1	None	-10921639	17.978	2	0	156	708154	31.737	4.108	0.457	0.355
ID3992	3992	None	32.656	0.000	232.345	26.550	0	0	4	1	None	-10921639	51.344	50	0	154	2022499	47.264	8.027	0.701	0.896
ID3993	3993	None	27.839	0.000	248.172	26.550	0	0	4	1	None	-10921639	43.872	37	0	136	1728172	42.890	7.657	0.446	0.631
ID3994	3994	None	40.643	9.394	56.171	27.170	0	0	4	1	None	-10921639	116.037	122	13	198	4570815	41.332	7.775	0.464	1.779
ID3995	3995	None	30.867	16.086	265.555	27.450	0	0	4	1	None	-10921639	42.482	37	0	139	1673418	40.530	8.001	0.646	0.823
ID3996	3996	None	31.190	13.676	236.436	25.838	0	0	4	1	None	-10921639	76.646	60	1	215	3019147	63.800	5.565	0.591	0.893
ID3997	3997	None	34.000	7.659	34.510	26.007	0	0	4	1	None	-10921639	120.288	125	12	188	4738247	34.035	7.813	0.522	2.425
ID3998	3998	None	25.033	0.000	39.308	27.900	0	0	4	1	None	-10921639	42.805	30	0	152	1686142	44.272	6.116	0.502	0.646
ID3999	3999	None	36.227	0.000	0.000	28.350	0	0	4	1	None	-10921639	59.828	0	0	225	2356676	77.031	9.702	0.567	0.562
ID4000	4000	None	32.592	0.000	195.112	29.700	0	0	4	1	None	-10921639	57.414	71	0	143	2261596	47.981	8.614	0.540	0.839
ID4001	4001	None	33.895	4.670	265.555	30.600	0	0	4	1	None	-10921639	49.731	54	0	142	1958971	43.615	8.372	0.647	0.896
ID4002	4002	None	6.998	9.251	199.800	31.019	0	0	4	1	None	-10921639	15.980	6	0	98	629462	21.976	3.889	0.039	0.054
ID4003	4003	None	41.303	7.014	13.212	31.563	0	0	4	1	None	-10921639	105.156	107	15	182	4142206	36.392	7.356	0.686	2.352
ID4004	4004	None	24.689	4.357	223.435	28.247	0	0	4	1	None	-10921639	67.455	69	4	145	2657103	34.171	6.632	0.597	1.475
ID4005	4005	None	36.199	6.865	255.356	28.446	0	0	4	1	None	-10921639	93.968	102	3	161	3701500	36.358	7.962	0.599	1.937
ID4006	4006	None	15.592	0.000	16.476	31.500	0	0	4	1	None	-10921639	18.231	5	0	138	718125	28.539	15.200	0.150	0.167
ID4007	4007	None	28.115	14.567	31.357	31.812	0	0	4	1	None	-10921639	108.328	115	10	169	4267158	32.375	7.677	0.613	2.543
ID4008	4008	None	24.781	0.000	68.108	32.400	0	0	4	1	None	-10921639	56.487	71	0	145	2225086	47.636	10.212	0.352	0.617
ID4009	4009	None	20.280	12.892	20.223	33.231	0	0	4	1	None	-10921639	72.564	73	3	170	2858350	38.548	6.240	0.583	1.386
ID4010	4010	None	30.663	1.297	26.854	28.800	0	0	4	1	None	-10921639	63.549	65	0	149	2503266	43.236	6.089	0.520	1.006
ID4011	4011	None	30.713	2.008	26.731	29.041	0	0	4	1	None	-10921639	71.615	75	0	149	2820973	39.467	6.455	0.577	1.328
ID4012	4012	None	27.620	0.000	6.227	36.450	0	0	4	1	None	-10921639	42.982	11	0	167	1693100	52.157	6.460	0.570	0.598
ID4014	4014	None	31.156	6.486	46.054	36.450	0	0	4	1	None	-10921639	69.621	79	0	142	2742430	35.906	15.200	0.499	1.291
ID4015	4015	None	31.873	0.000	47.481	36.450	0	0	4	1	None	-10921639	40.932	33	0	126	1612371	41.089	15.200	0.377	0.546
ID4016	4016	None	42.505	25.514	74.641	5.174	0	0	4	1	None	-10921639	121.471	131	10	198	4784854	38.038	11.669	0.358	1.685
ID4017	4017	None	44.966	31.317	40.502	6.648	0	0	4	1	None	-10921639	119.447	132	6	206	4705153	41.228	10.465	0.309	1.368
ID4018	4018	None	59.334	26.517	87.789	6.628	0	0	4	1	None	-10921639	146.905	157	21	216	5786751	42.595	8.129	0.591	2.562
ID4019	4019	None	57.502	20.732	92.220	6.594	0	0	4	1	None	-10921639	154.952	161	48	218	6103722	32.117	8.225	0.545	3.402
ID4020	4020	None	40.935	29.645	108.410	6.659	0	0	4	1	None	-10921639	106.803	114	7	189	4207080	39.728	7.714	0.466	1.710
ID4021	4021	None	35.944	25.525	119.032	6.941	0	0	4	1	None	-10921639	102.201	106	9	194	4025810	44.253	6.653	0.470	1.476
ID4022	4022	None	45.508	29.508	141.252	8.230	0	0	4	1	None	-10921639	127.034	136	22	198	5003988	35.541	7.932	0.569	2.593
ID4023	4023	None	55.709	27.221	19.874	8.469	0	0	4	1	None	-10921639	103.975	102	3	207	4095684	55.946	6.230	0.436	1.129
ID4024	4024	None	45.562	19.104	67.939	8.576	0	0	4	1	None	-10921639	114.403	118	3	214	4506461	55.965	6.195	0.451	1.271
ID4025	4025	None	49.450	20.099	147.764	8.442	0	0	4	1	None	-10921639	129.753	138	19	188	5111088	31.903	8.360	0.579	2.983
ID4026	4026	None	42.270	23.605	129.493	6.596	0	0	4	1	None	-10921639	95.789	100	8	184	3773206	40.235	6.795	0.578	1.745
ID4027	4027	None	45.485	23.320	60.128	7.569	0	0	4	1	None	-10921639	118.586	129	3	202	4671210	45.414	7.059	0.575	1.906
ID4028	4028	None	48.219	31.452	159.363	8.557	0	0	4	1	None	-10921639	111.794	120	12	170	4403675	32.878	8.634	0.614	2.587
ID4029	4029	None	31.526	18.606	167.131	8.327	0	0	4	1	None	-10921639	80.637	87	5	146	3176385	32.684	6.884	0.480	1.601
ID4030	4030	None	48.355	32.184	173.190	8.574	0	0	4	1	None	-10921639	130.711	137	20	199	5148854	33.204	8.292	0.633	3.052
ID4031	4031	None	43.745	24.729	25.982	8.956	0	0	4	1	None	-10921639	115.671	125	4	211	4556401	52.176	6.795	0.536	1.547
ID4032	4032	None	34.347	31.662	54.722	9.085	0	0	4	1	None	-10921639	105.478	114	2	197	4154888	49.362	6.356	0.425	1.274
ID4033	4033	None	30.762	30.307	70.473	9.049	0	0	4	1	None	-10921639	111.549	122	3	206	4394033	57.333	6.015	0.324	0.952
ID4034	4034	None	45.509	17.882	81.222	9.539	0	0	4	1	None	-10921639	116.990	121	4	216	4608371	54.655	6.331	0.390	1.202
ID4035	4035	None	47.709	29.592	184.247	9.595	0	0	4	1	None	-10921639	125.075	133	21	178	4926835	30.799	8.630	0.681	3.290
ID4036	4036	None	35.596	17.984	41.061	10.263	0	0	4	1	None	-10921639	106.334	115	2	202	4188595	48.899	6.218	0.350	1.127
ID4037	4037	None	34.182	21.529	210.415	10.381	0	0	4	1	None	-10921639	88.852	96	4	172	3499986	41.511	6.460	0.595	1.597
ID4038	4038	None	40.593	27.757	202.553	10.860	0	0	4	1	None	-10921639	96.296	103	13	156	3793198	30.683	7.368	0.648	2.469
ID4039	4039	None	42.897	23.900	99.268	11.320	0	0	4	1	None	-10921639	105.773	110	12	204	4166518	46.300	6.629	0.493	1.509
ID4040	4040	None	36.143	27.821	193.082	9.609	0	0	4	1	None	-10921639	91.624	99	5	160	3609175	36.489	6.785	0.499	1.672
ID4041	4041	None	39.173	18.957	196.847	9.815	0	0	4	1	None	-10921639	104.920	112	13	171	4132923	32.939	7.357	0.481	2.068
ID4042	4042	None	35.570	29.964	214.997	11.333	0	0	4	1	None	-10921639	87.053	98	5	158	3429094	38.413	7.342	0.449	1.405
ID4043	4043	None	29.318	25.991	37.728	11.916	0	0	4	1	None	-10921639	118.393	126	2	211	4663622	43.453	6.445	0.288	1.218
ID4044	4044	None	34.140	22.656	135.618	12.511	0	0	4	1	None	-10921639	104.937	110	4	197	4133593	46.821	6.343	0.446	1.383
ID4045	4045	None	30.825	24.600	222.683	12.512	0	0	4	1	None	-10921639	83.590	91	1	156	3292713	39.066	6.536	0.495	1.417
ID4046	4046	None	29.301	25.991	37.728	11.916	0	0	4	1	None	-10921639	118.393	126	2	211	4663622	43.453	6.445	0.288	1.218
ID4047	4047	None	30.151	26.971	124.425	12.097	0	0	4	1	None	-10921639	109.299	110	14	213	4305386	46.261	6.391	0.396	1.339
ID4048	4048	None	28.782	30.616	47.546	11.732	0	0	4	1	None	-10921639	118.148	130	5	210	4653974	49.093	6.359	0.307	1.131
ID4049	4049	None	48.712	31.558	149.268	11.741	0	0	4	1	None	-10921639	127.001	136	10	204	5002687	41.724	7.876	0.546	2.150
ID4050	4050	None	35.903	22.858	229.454	12.546	0	0	4	1	None	-10921639	86.245	86	3	177	3397277	42.470	6.357	0.563	1.462
ID4051	4051	None	43.437	23.681	113.187	13.206	0	0	4	1	None	-10921639	155.138	164	35	227	6111046	41.204	7.557	0.370	2.033
ID4052	4052	None	32.154	18.867	32.669	13.798	0	0	4	1	None	-10921639	112.135	111	4	226	4417104	60.531	5.695	0.356	0.972
ID4053	4053	None	38.183	31.996	32.616	13.956	0	0	4	1	None	-10921639	105.365	110	11	191	4150416	43.442	6.359	0.301	1.123
ID4054	4054	None	49.254	31.143	94.199	13.972	0	0	4	1	None	-10921639	135.582	147	12	214	5340699	45.766	7.916	0.633	2.297
ID4055	4055	None	38.815	19.196	22.520	14.229	0	0	4	1	None	-10921639	103.549	101	4	215	4078891	55.206	6.037	0.417	1.104
ID4056	4056	None	39.534	22.737	45.236	14.485	0	0	4	1	None	-10921639	128.459	138	2	225	5060140	59.946	6.747	0.409	1.244
ID4057	4057	None	46.675	28.103	79.542	14.196	0	0	4	1	None	-10921639	138.751	148	20	208	5465557	40.507	8.253	0.486	2.239
ID4058	4058	None	32.681	20.990	156.111	14.919	0	0	4	1	None	-10921639	77.446	81	0	178	3050664	45.113	7.259	0.401	0.983
ID4059	4059	None	37.834	24.000	0.000	15.300	0	0	4	1	None	-10921639	83.503	84	0	209	3289277	75.411	15.200	0.351	0.575
ID4060	4060	None	35.210	16.675	106.571	14.395	0	0	4	1	None	-10921639	99.867	105	2	204	3933844	50.352	6.349	0.377	1.085
ID4061	4061	None	25.174	17.792	125.222	14.202	0	0	4	1	None	-10921639	105.006	112	6	201	4136302	47.355	6.190	0.302	1.029
ID4062	4062	None	38.454	20.804	179.049	15.425	0	0	4	1	None	-10921639	91.659	97	6	158	3610536	34.364	7.619	0.523	1.831
ID4063	4063	None	45.751	20.318	162.122	15.672	0	0	4	1	None	-10921639	107.256	115	12	183	4224906	40.892	7.279	0.611	1.990
ID4064	4064	None	26.405	26.877	237.299	15.710	0	0	4	1	None	-10921639	91.257	95	3	166	3594697	37.454	6.687	0.406	1.408
ID4065	4065	None	25.581	32.696	17.735	16.289	0	0	4	1	None	-10921639	130.580	141	8	229	5143682	60.500	6.098	0.294	0.982
ID4066	4066	None	28.582	27.764	66.476	15.367	0	0	4	1	None	-10921639	104.266	115	3	216	4107131	56.437	6.553	0.320	0.895
ID4067	4067	None	38.617	25.963	171.687	15.505	0	0	4	1	None	-10921639	106.171	112	4	182	4182170	36.129	7.750	0.579	2.154
ID4068	4068	None	28.803	31.779	193.778	17.279	0	0	4	1	None	-10921639	80.392	80	2	170	3166735	39.551	6.604	0.562	1.462
ID4069	4069	None	32.192	24.690	255.146	17.048	0	0	4	1	None	-10921639	79.972	83	8	146	3150159	29.538	7.063	0.707	2.243
ID4070	4070	None	27.270	30.505	103.451	16.580	0	0	4	1	None	-10921639	62.568	50	1	203	2464631	50.008	6.156	0.410	0.727
ID4071	4071	None	33.920	24.900	30.702	16.951	0	0	4	1	None	-10921639	103.204	110	9	189	4065293	43.784	6.314	0.274	1.013
ID4072	4072	None	32.690	27.632	11.286	16.650	0	0	4	1	None	-10921639	125.260	134	4	214	4934119	49.584	15.200	0.246	0.997
ID4073	4073	None	35.948	22.039	63.867	16.589	0	0	4	1	None	-10921639	110.007	107	1	226	4333291	63.890	5.768	0.389	0.964
ID4074	4074	None	30.891	23.017	197.613	17.513	0	0	4	1	None	-10921639	82.923	85	8	169	3266439	36.401	6.701	0.552	1.621
ID4075	4075	None	38.784	29.558	7.111	17.897	0	0	4	1	None	-10921639	126.528	133	16	204	4984073	37.238	7.283	0.277	1.476
ID4076	4076	None	34.012	16.608	188.376	17.419	0	0	4	1	None	-10921639	84.883	88	4	177	3343639	40.520	6.693	0.474	1.348
ID4077	4077	None	28.671	31.779	193.778	17.279	0	0	4	1	None	-10921639	80.392	80	2	170	3166735	39.551	6.604	0.562	1.462
ID4078	4078	None	25.928	30.746	265.555	18.000	0	0	4	1	None	-10921639	35.214	26	0	133	1387098	35.935	6.296	0.655	0.776
ID4079	4079	None	48.193	32.819	56.066	18.932	0	0	4	1	None	-10921639	142.641	146	44	215	5618752	33.323	8.247	0.640	3.340
ID4080	4080	None	11.444	20.367	265.555	18.900	0	0	4	1	None	-10921639	15.939	3	0	110	627863	23.948	4.115	0.100	0.121
ID4081	4081	None	51.886	32.824	84.949	19.549	0	0	4	1	None	-10921639	128.100	132	18	204	5045973	39.229	8.117	0.656	2.587
ID4082	4082	None	24.309	20.079	216.099	19.269	0	0	4	1	None	-10921639	71.987	73	7	152	2835626	33.099	6.227	0.295	0.990
ID4083	4083	None	47.453	33.123	127.177	20.239	0	0	4	1	None	-10921639	145.472	151	39	212	5730302	28.325	15.200	0.208	1.767
ID4084	4084	None	36.544	24.265	17.737	18.090	0	0	4	1	None	-10921639	103.478	98	4	230	4076085	62.621	5.305	0.292	0.747
ID4085	4085	None	52.178	18.997	93.083	18.093	0	0	4	1	None	-10921639	133.538	146	4	231	5260193	56.432	7.591	0.671	1.901
ID4086	4086	None	29.996	25.901	211.918	20.523	0	0	4	1	None	-10921639	71.048	75	5	146	2798644	34.685	6.903	0.535	1.428
ID4087	4087	None	29.415	27.102	230.107	20.853	0	0	4	1	None	-10921639	74.287	77	1	149	2926224	36.053	6.172	0.346	1.060
ID4088	4088	None	49.555	32.477	139.244	20.081	0	0	4	1	None	-10921639	126.908	138	12	191	4999028	37.252	11.670	0.296	1.557
ID4089	4089	None	38.369	20.520	56.113	20.752	0	0	4	1	None	-10921639	84.978	80	2	208	3347383	52.794	6.268	0.619	1.231
ID4090	4090	None	39.076	20.155	79.465	21.256	0	0	4	1	None	-10921639	94.313	90	4	204	3715094	53.911	6.133	0.605	1.318
ID4091	4091	None	44.269	26.973	132.518	21.202	0	0	4	1	None	-10921639	129.802	137	22	188	5113048	28.724	15.200	0.188	1.429
ID4092	4092	None	29.725	30.737	223.568	20.938	0	0	4	1	None	-10921639	71.081	76	2	142	2799965	32.638	6.785	0.517	1.484
ID4093	4093	None	45.385	28.045	47.204	21.511	0	0	4	1	None	-10921639	128.072	136	18	202	5044901	39.939	7.664	0.547	2.267
ID4094	4094	None	37.503	30.411	24.909	21.046	0	0	4	1	None	-10921639	96.402	95	4	187	3797390	43.738	6.094	0.382	1.219
ID4095	4095	None	35.325	32.599	66.983	21.263	0	0	4	1	None	-10921639	95.532	100	2	197	3763082	51.640	6.263	0.612	1.405
