# Supplementary material for: A Yap-dependent mechanoregulatory program sustains cell migration for embryo axis assembly
Source: Nat Commun. 2023 May 16;14:2804. doi: 10.1038/s41467-023-38482-w (PMC10188487; doi:10.1038/s41467-023-38482-w)
Supplement: Supplementary file 13 — Source Data [file 41467_2023_38482_MOESM13_ESM.zip › Source Data/Fig5/Fig5C/C5_ActivatedVSinactivated.csv]

	Area	Mean	StdDev	Mode	Min	Max	X	Y	XM	YM	Perim.	Major	Minor	Angle	Feret	IntDen	Median	Skew	Kurt	RawIntDen	FeretX	FeretY	FeretAngle	MinFeret
1	0.067	0	0	0	0	0	30.746	117.016	30.746	117.016	0.815	0.293	0.293	0	0.259	0	0	NaN	NaN	0	30.616	117.016	0	0.259
2	0.067	0	0	0	0	0	31.654	247.134	31.654	247.134	0.815	0.293	0.293	0	0.259	0	0	NaN	NaN	0	31.524	247.134	0	0.259
3	0.067	0	0	0	0	0	25.557	118.572	25.557	118.572	0.815	0.293	0.293	0	0.259	0	0	NaN	NaN	0	25.427	118.572	0	0.259
4	0.067	0	0	0	0	0	23.351	129.340	23.351	129.340	0.815	0.293	0.293	0	0.259	0	0	NaN	NaN	0	23.221	129.340	0	0.259
5	0.067	0	0	0	0	0	17.773	227.285	17.773	227.285	0.815	0.293	0.293	0	0.259	0	0	NaN	NaN	0	17.643	227.285	0	0.259
6	0.067	0	0	0	0	0	32.303	257.123	32.303	257.123	0.815	0.293	0.293	0	0.259	0	0	NaN	NaN	0	32.173	257.123	0	0.259
7	0.067	0	0	0	0	0	22.962	136.475	22.962	136.475	0.815	0.293	0.293	0	0.259	0	0	NaN	NaN	0	22.832	136.475	0	0.259
8	0.067	0	0	0	0	0	28.281	36.713	28.281	36.713	0.815	0.293	0.293	0	0.259	0	0	NaN	NaN	0	28.151	36.713	0	0.259
9	0.067	0	0	0	0	0	30.746	237.534	30.746	237.534	0.815	0.293	0.293	0	0.259	0	0	NaN	NaN	0	30.616	237.534	0	0.259
10	0.067	0	0	0	0	0	18.551	29.448	18.551	29.448	0.815	0.293	0.293	0	0.259	0	0	NaN	NaN	0	18.422	29.448	0	0.259
11	0.067	0	0	0	0	0	16.995	129.470	16.995	129.470	0.815	0.293	0.293	0	0.259	0	0	NaN	NaN	0	16.865	129.470	0	0.259
12	0.067	0	0	0	0	0	18.940	145.686	18.940	145.686	0.815	0.293	0.293	0	0.259	0	0	NaN	NaN	0	18.811	145.686	0	0.259
13	0.067	0	0	0	0	0	23.351	110.140	23.351	110.140	0.815	0.293	0.293	0	0.259	0	0	NaN	NaN	0	23.221	110.140	0	0.259
14	0.067	0	0	0	0	0	22.962	136.475	22.962	136.475	0.815	0.293	0.293	0	0.259	0	0	NaN	NaN	0	22.832	136.475	0	0.259
15	0.067	0	0	0	0	0	19.589	69.275	19.589	69.275	0.815	0.293	0.293	0	0.259	0	0	NaN	NaN	0	19.459	69.275	0	0.259
16	0.067	0	0	0	0	0	20.497	44.238	20.497	44.238	0.815	0.293	0.293	0	0.259	0	0	NaN	NaN	0	20.367	44.238	0	0.259
17	0.017	0	0	0	0	0	0.065	0.065	0.065	0.065	0.408	0.146	0.146	0	0.130	0	0	NaN	NaN	0	0.000	0.065	0	0.130
18	0.067	0	0	0	0	0	26.984	14.919	26.984	14.919	0.815	0.293	0.293	0	0.259	0	0	NaN	NaN	0	26.854	14.919	0	0.259
19	0.067	0	0	0	0	0	24.649	259.847	24.649	259.847	0.815	0.293	0.293	0	0.259	0	0	NaN	NaN	0	24.519	259.847	0	0.259
20	0.067	0	0	0	0	0	25.297	242.853	25.297	242.853	0.815	0.293	0.293	0	0.259	0	0	NaN	NaN	0	25.167	242.853	0	0.259
21	0.067	0	0	0	0	0	23.481	237.274	23.481	237.274	0.815	0.293	0.293	0	0.259	0	0	NaN	NaN	0	23.351	237.274	0	0.259
22	0.067	0	0	0	0	0	19.719	220.410	19.719	220.410	0.815	0.293	0.293	0	0.259	0	0	NaN	NaN	0	19.589	220.410	0	0.259
23	0.067	0	0	0	0	0	22.703	23.221	22.703	23.221	0.815	0.293	0.293	0	0.259	0	0	NaN	NaN	0	22.573	23.221	0	0.259
24	0.067	0	0	0	0	0	28.411	61.362	28.411	61.362	0.815	0.293	0.293	0	0.259	0	0	NaN	NaN	0	28.281	61.362	0	0.259
25	0.067	0	0	0	0	0	18.940	14.400	18.940	14.400	0.815	0.293	0.293	0	0.259	0	0	NaN	NaN	0	18.811	14.400	0	0.259
26	0.067	0	0	0	0	0	16.735	58.638	16.735	58.638	0.815	0.293	0.293	0	0.259	0	0	NaN	NaN	0	16.605	58.638	0	0.259
27	0.067	0	0	0	0	0	24.000	7.784	24.000	7.784	0.815	0.293	0.293	0	0.259	0	0	NaN	NaN	0	23.870	7.784	0	0.259
28	0.067	0	0	0	0	0	21.146	25.427	21.146	25.427	0.815	0.293	0.293	0	0.259	0	0	NaN	NaN	0	21.016	25.427	0	0.259
29	0.067	0	0	0	0	0	49.167	99.113	49.167	99.113	0.815	0.293	0.293	0	0.259	0	0	NaN	NaN	0	49.038	99.113	0	0.259
30	0.067	0	0	0	0	0	38.140	135.437	38.140	135.437	0.815	0.293	0.293	0	0.259	0	0	NaN	NaN	0	38.011	135.437	0	0.259
31	0.067	0	0	0	0	0	42.421	82.508	42.421	82.508	0.815	0.293	0.293	0	0.259	0	0	NaN	NaN	0	42.292	82.508	0	0.259
32	0.067	0	0	0	0	0	17.773	3.762	17.773	3.762	0.815	0.293	0.293	0	0.259	0	0	NaN	NaN	0	17.643	3.762	0	0.259
33	0.067	0	0	0	0	0	32.432	23.351	32.432	23.351	0.815	0.293	0.293	0	0.259	0	0	NaN	NaN	0	32.303	23.351	0	0.259
34	0.067	0	0	0	0	0	37.621	90.551	37.621	90.551	0.815	0.293	0.293	0	0.259	0	0	NaN	NaN	0	37.492	90.551	0	0.259
35	0.067	0	0	0	0	0	40.865	99.243	40.865	99.243	0.815	0.293	0.293	0	0.259	0	0	NaN	NaN	0	40.735	99.243	0	0.259
36	0.067	0	0	0	0	0	39.827	147.502	39.827	147.502	0.815	0.293	0.293	0	0.259	0	0	NaN	NaN	0	39.697	147.502	0	0.259
37	0.067	0	0	0	0	0	45.535	41.902	45.535	41.902	0.815	0.293	0.293	0	0.259	0	0	NaN	NaN	0	45.405	41.902	0	0.259
38	0.067	0	0	0	0	0	33.340	101.708	33.340	101.708	0.815	0.293	0.293	0	0.259	0	0	NaN	NaN	0	33.211	101.708	0	0.259
39	0.067	0	0	0	0	0	45.405	142.183	45.405	142.183	0.815	0.293	0.293	0	0.259	0	0	NaN	NaN	0	45.275	142.183	0	0.259
40	0.067	0	0	0	0	0	48.778	89.643	48.778	89.643	0.815	0.293	0.293	0	0.259	0	0	NaN	NaN	0	48.648	89.643	0	0.259
41	0.067	0	0	0	0	0	48.259	65.643	48.259	65.643	0.815	0.293	0.293	0	0.259	0	0	NaN	NaN	0	48.129	65.643	0	0.259
42	0.067	0	0	0	0	0	37.232	49.038	37.232	49.038	0.815	0.293	0.293	0	0.259	0	0	NaN	NaN	0	37.103	49.038	0	0.259
43	0.067	0	0	0	0	0	46.702	174.615	46.702	174.615	0.815	0.293	0.293	0	0.259	0	0	NaN	NaN	0	46.573	174.615	0	0.259
44	0.067	0	0	0	0	0	43.719	50.984	43.719	50.984	0.815	0.293	0.293	0	0.259	0	0	NaN	NaN	0	43.589	50.984	0	0.259
45	0.067	0	0	0	0	0	41.124	60.843	41.124	60.843	0.815	0.293	0.293	0	0.259	0	0	NaN	NaN	0	40.994	60.843	0	0.259
46	0.067	0	0	0	0	0	45.146	73.816	45.146	73.816	0.815	0.293	0.293	0	0.259	0	0	NaN	NaN	0	45.016	73.816	0	0.259
47	0.067	0	0	0	0	0	44.108	113.902	44.108	113.902	0.815	0.293	0.293	0	0.259	0	0	NaN	NaN	0	43.978	113.902	0	0.259
48	0.067	0	0	0	0	0	34.378	26.594	34.378	26.594	0.815	0.293	0.293	0	0.259	0	0	NaN	NaN	0	34.248	26.594	0	0.259
49	0.067	0	0	0	0	0	42.032	29.189	42.032	29.189	0.815	0.293	0.293	0	0.259	0	0	NaN	NaN	0	41.902	29.189	0	0.259
50	0.067	0	0	0	0	0	41.254	122.334	41.254	122.334	0.815	0.293	0.293	0	0.259	0	0	NaN	NaN	0	41.124	122.334	0	0.259
51	0.067	0	0	0	0	0	40.086	9.859	40.086	9.859	0.815	0.293	0.293	0	0.259	0	0	NaN	NaN	0	39.957	9.859	0	0.259
52	0.067	0	0	0	0	0	46.443	14.140	46.443	14.140	0.815	0.293	0.293	0	0.259	0	0	NaN	NaN	0	46.313	14.140	0	0.259
53	0.067	0	0	0	0	0	33.859	63.567	33.859	63.567	0.815	0.293	0.293	0	0.259	0	0	NaN	NaN	0	33.730	63.567	0	0.259
54	0.067	0	0	0	0	0	48.389	123.891	48.389	123.891	0.815	0.293	0.293	0	0.259	0	0	NaN	NaN	0	48.259	123.891	0	0.259
55	0.067	0	0	0	0	0	34.119	13.232	34.119	13.232	0.815	0.293	0.293	0	0.259	0	0	NaN	NaN	0	33.989	13.232	0	0.259
56	0.067	0	0	0	0	0	36.713	72.129	36.713	72.129	0.815	0.293	0.293	0	0.259	0	0	NaN	NaN	0	36.584	72.129	0	0.259
57	0.067	0	0	0	0	0	37.492	81.081	37.492	81.081	0.815	0.293	0.293	0	0.259	0	0	NaN	NaN	0	37.362	81.081	0	0.259
58	0.067	0	0	0	0	0	45.794	194.334	45.794	194.334	0.815	0.293	0.293	0	0.259	0	0	NaN	NaN	0	45.665	194.334	0	0.259
59	0.067	0	0	0	0	0	47.481	27.762	47.481	27.762	0.815	0.293	0.293	0	0.259	0	0	NaN	NaN	0	47.351	27.762	0	0.259
60	0.067	0	0	0	0	0	43.589	199.523	43.589	199.523	0.815	0.293	0.293	0	0.259	0	0	NaN	NaN	0	43.459	199.523	0	0.259
61	0.067	0	0	0	0	0	36.973	38.530	36.973	38.530	0.815	0.293	0.293	0	0.259	0	0	NaN	NaN	0	36.843	38.530	0	0.259
62	0.067	0	0	0	0	0	35.286	112.735	35.286	112.735	0.815	0.293	0.293	0	0.259	0	0	NaN	NaN	0	35.157	112.735	0	0.259
63	0.067	0	0	0	0	0	46.184	165.534	46.184	165.534	0.815	0.293	0.293	0	0.259	0	0	NaN	NaN	0	46.054	165.534	0	0.259
64	0.067	0	0	0	0	0	45.665	87.048	45.665	87.048	0.815	0.293	0.293	0	0.259	0	0	NaN	NaN	0	45.535	87.048	0	0.259
65	0.067	0	0	0	0	0	34.767	130.378	34.767	130.378	0.815	0.293	0.293	0	0.259	0	0	NaN	NaN	0	34.638	130.378	0	0.259
66	0.067	0	0	0	0	0	35.286	112.735	35.286	112.735	0.815	0.293	0.293	0	0.259	0	0	NaN	NaN	0	35.157	112.735	0	0.259
67	0.067	0	0	0	0	0	46.702	132.064	46.702	132.064	0.815	0.293	0.293	0	0.259	0	0	NaN	NaN	0	46.573	132.064	0	0.259
68	0.067	0	0	0	0	0	39.827	23.092	39.827	23.092	0.815	0.293	0.293	0	0.259	0	0	NaN	NaN	0	39.697	23.092	0	0.259
69	0.067	0	0	0	0	0	41.773	94.832	41.773	94.832	0.815	0.293	0.293	0	0.259	0	0	NaN	NaN	0	41.643	94.832	0	0.259
70	0.067	0	0	0	0	0	49.167	108.453	49.167	108.453	0.815	0.293	0.293	0	0.259	0	0	NaN	NaN	0	49.038	108.453	0	0.259
71	0.067	0	0	0	0	0	38.789	160.734	38.789	160.734	0.815	0.293	0.293	0	0.259	0	0	NaN	NaN	0	38.659	160.734	0	0.259
72	0.067	0	0	0	0	0	44.108	232.085	44.108	232.085	0.815	0.293	0.293	0	0.259	0	0	NaN	NaN	0	43.978	232.085	0	0.259
73	0.067	0	0	0	0	0	45.665	150.226	45.665	150.226	0.815	0.293	0.293	0	0.259	0	0	NaN	NaN	0	45.535	150.226	0	0.259
74	0.067	0	0	0	0	0	34.119	220.410	34.119	220.410	0.815	0.293	0.293	0	0.259	0	0	NaN	NaN	0	33.989	220.410	0	0.259
75	0.067	0	0	0	0	0	44.367	223.523	44.367	223.523	0.815	0.293	0.293	0	0.259	0	0	NaN	NaN	0	44.238	223.523	0	0.259
76	0.017	0	0	0	0	0	0.065	0.065	0.065	0.065	0.408	0.146	0.146	0	0.130	0	0	NaN	NaN	0	0.000	0.065	0	0.130
77	0.067	0	0	0	0	0	45.924	215.480	45.924	215.480	0.815	0.293	0.293	0	0.259	0	0	NaN	NaN	0	45.794	215.480	0	0.259
78	0.067	0	0	0	0	0	34.378	210.291	34.378	210.291	0.815	0.293	0.293	0	0.259	0	0	NaN	NaN	0	34.248	210.291	0	0.259
79	0.067	0	0	0	0	0	33.600	239.350	33.600	239.350	0.815	0.293	0.293	0	0.259	0	0	NaN	NaN	0	33.470	239.350	0	0.259
80	0.067	0	0	0	0	0	45.924	160.864	45.924	160.864	0.815	0.293	0.293	0	0.259	0	0	NaN	NaN	0	45.794	160.864	0	0.259
81	0.067	0	0	0	0	0	38.919	169.426	38.919	169.426	0.815	0.293	0.293	0	0.259	0	0	NaN	NaN	0	38.789	169.426	0	0.259
82	0.067	0	0	0	0	0	42.811	180.323	42.811	180.323	0.815	0.293	0.293	0	0.259	0	0	NaN	NaN	0	42.681	180.323	0	0.259
83	0.067	0	0	0	0	0	34.897	230.399	34.897	230.399	0.815	0.293	0.293	0	0.259	0	0	NaN	NaN	0	34.767	230.399	0	0.259
84	0.067	0	0	0	0	0	41.902	104.691	41.902	104.691	0.815	0.293	0.293	0	0.259	0	0	NaN	NaN	0	41.773	104.691	0	0.259
85	0.067	0	0	0	0	0	43.200	244.150	43.200	244.150	0.815	0.293	0.293	0	0.259	0	0	NaN	NaN	0	43.070	244.150	0	0.259
86	0.067	0	0	0	0	0	34.897	230.269	34.897	230.269	0.815	0.293	0.293	0	0.259	0	0	NaN	NaN	0	34.767	230.269	0	0.259
87	0.017	0	0	0	0	0	0.065	0.065	0.065	0.065	0.408	0.146	0.146	0	0.130	0	0	NaN	NaN	0	0.000	0.065	0	0.130
88	0.067	0	0	0	0	0	48.778	189.145	48.778	189.145	0.815	0.293	0.293	0	0.259	0	0	NaN	NaN	0	48.648	189.145	0	0.259
89	0.067	0	0	0	0	0	37.362	250.766	37.362	250.766	0.815	0.293	0.293	0	0.259	0	0	NaN	NaN	0	37.232	250.766	0	0.259
90	0.067	0	0	0	0	0	45.794	255.566	45.794	255.566	0.815	0.293	0.293	0	0.259	0	0	NaN	NaN	0	45.665	255.566	0	0.259
91	0.067	0	0	0	0	0	39.178	151.913	39.178	151.913	0.815	0.293	0.293	0	0.259	0	0	NaN	NaN	0	39.048	151.913	0	0.259
92	0.067	0	0	0	0	0	40.346	258.550	40.346	258.550	0.815	0.293	0.293	0	0.259	0	0	NaN	NaN	0	40.216	258.550	0	0.259
93	0.067	0	0	0	0	0	37.362	250.766	37.362	250.766	0.815	0.293	0.293	0	0.259	0	0	NaN	NaN	0	37.232	250.766	0	0.259
94	0.067	0	0	0	0	0	37.362	202.377	37.362	202.377	0.815	0.293	0.293	0	0.259	0	0	NaN	NaN	0	37.232	202.377	0	0.259
95	0.067	0	0	0	0	0	42.681	48.648	42.681	48.648	0.815	0.293	0.293	0	0.259	0	0	NaN	NaN	0	42.551	48.648	0	0.259
96	0.067	0	0	0	0	0	44.886	65.513	44.886	65.513	0.815	0.293	0.293	0	0.259	0	0	NaN	NaN	0	44.757	65.513	0	0.259
97	0.067	0	0	0	0	0	34.638	183.307	34.638	183.307	0.815	0.293	0.293	0	0.259	0	0	NaN	NaN	0	34.508	183.307	0	0.259
98	0.067	0	0	0	0	0	40.346	258.550	40.346	258.550	0.815	0.293	0.293	0	0.259	0	0	NaN	NaN	0	40.216	258.550	0	0.259
99	0.067	0	0	0	0	0	39.827	192.129	39.827	192.129	0.815	0.293	0.293	0	0.259	0	0	NaN	NaN	0	39.697	192.129	0	0.259
100	0.067	0	0	0	0	0	41.643	56.043	41.643	56.043	0.815	0.293	0.293	0	0.259	0	0	NaN	NaN	0	41.513	56.043	0	0.259
101	0.067	0	0	0	0	0	36.973	74.205	36.973	74.205	0.815	0.293	0.293	0	0.259	0	0	NaN	NaN	0	36.843	74.205	0	0.259
102	0.067	0	0	0	0	0	33.859	7.913	33.859	7.913	0.815	0.293	0.293	0	0.259	0	0	NaN	NaN	0	33.730	7.913	0	0.259
103	0.067	0	0	0	0	0	41.902	36.973	41.902	36.973	0.815	0.293	0.293	0	0.259	0	0	NaN	NaN	0	41.773	36.973	0	0.259
104	0.067	0	0	0	0	0	47.611	25.038	47.611	25.038	0.815	0.293	0.293	0	0.259	0	0	NaN	NaN	0	47.481	25.038	0	0.259
105	0.067	0	0	0	0	0	39.048	222.356	39.048	222.356	0.815	0.293	0.293	0	0.259	0	0	NaN	NaN	0	38.919	222.356	0	0.259
106	0.017	0	0	0	0	0	0.065	0.065	0.065	0.065	0.408	0.146	0.146	0	0.130	0	0	NaN	NaN	0	0.000	0.065	0	0.130
107	0.067	0	0	0	0	0	35.286	26.205	35.286	26.205	0.815	0.293	0.293	0	0.259	0	0	NaN	NaN	0	35.157	26.205	0	0.259
108	0.067	0	0	0	0	0	47.740	145.297	47.740	145.297	0.815	0.293	0.293	0	0.259	0	0	NaN	NaN	0	47.611	145.297	0	0.259
109	0.067	0	0	0	0	0	42.421	231.826	42.421	231.826	0.815	0.293	0.293	0	0.259	0	0	NaN	NaN	0	42.292	231.826	0	0.259
110	0.067	0	0	0	0	0	39.697	121.686	39.697	121.686	0.815	0.293	0.293	0	0.259	0	0	NaN	NaN	0	39.567	121.686	0	0.259
111	0.067	0	0	0	0	0	42.032	240.128	42.032	240.128	0.815	0.293	0.293	0	0.259	0	0	NaN	NaN	0	41.902	240.128	0	0.259
112	0.067	0	0	0	0	0	37.881	18.811	37.881	18.811	0.815	0.293	0.293	0	0.259	0	0	NaN	NaN	0	37.751	18.811	0	0.259
113	0.067	0	0	0	0	0	42.292	265.426	42.292	265.426	0.815	0.293	0.293	0	0.259	0	0	NaN	NaN	0	42.162	265.426	0	0.259
114	0.067	0	0	0	0	0	48.389	258.809	48.389	258.809	0.815	0.293	0.293	0	0.259	0	0	NaN	NaN	0	48.259	258.809	0	0.259
115	0.067	0	0	0	0	0	42.292	11.805	42.292	11.805	0.815	0.293	0.293	0	0.259	0	0	NaN	NaN	0	42.162	11.805	0	0.259
116	0.067	0	0	0	0	0	47.611	196.540	47.611	196.540	0.815	0.293	0.293	0	0.259	0	0	NaN	NaN	0	47.481	196.540	0	0.259
117	0.067	0	0	0	0	0	40.475	253.231	40.475	253.231	0.815	0.293	0.293	0	0.259	0	0	NaN	NaN	0	40.346	253.231	0	0.259
118	0.067	0	0	0	0	0	36.194	265.426	36.194	265.426	0.815	0.293	0.293	0	0.259	0	0	NaN	NaN	0	36.065	265.426	0	0.259
119	0.067	0	0	0	0	0	33.730	10.638	33.730	10.638	0.815	0.293	0.293	0	0.259	0	0	NaN	NaN	0	33.600	10.638	0	0.259
120	0.067	0	0	0	0	0	41.902	60.065	41.902	60.065	0.815	0.293	0.293	0	0.259	0	0	NaN	NaN	0	41.773	60.065	0	0.259
121	0.067	0	0	0	0	0	40.605	27.373	40.605	27.373	0.815	0.293	0.293	0	0.259	0	0	NaN	NaN	0	40.475	27.373	0	0.259
122	0.067	0	0	0	0	0	37.232	44.238	37.232	44.238	0.815	0.293	0.293	0	0.259	0	0	NaN	NaN	0	37.103	44.238	0	0.259
123	0.067	0	0	0	0	0	44.757	20.108	44.757	20.108	0.815	0.293	0.293	0	0.259	0	0	NaN	NaN	0	44.627	20.108	0	0.259
124	0.067	0	0	0	0	0	36.194	34.248	36.194	34.248	0.815	0.293	0.293	0	0.259	0	0	NaN	NaN	0	36.065	34.248	0	0.259
125	0.067	0	0	0	0	0	46.962	29.838	46.962	29.838	0.815	0.293	0.293	0	0.259	0	0	NaN	NaN	0	46.832	29.838	0	0.259
126	0.017	0	0	0	0	0	0.065	0.065	0.065	0.065	0.408	0.146	0.146	0	0.130	0	0	NaN	NaN	0	0.000	0.065	0	0.130
127	0.067	0	0	0	0	0	39.827	12.584	39.827	12.584	0.815	0.293	0.293	0	0.259	0	0	NaN	NaN	0	39.697	12.584	0	0.259
128	0.067	0	0	0	0	0	36.584	4.411	36.584	4.411	0.815	0.293	0.293	0	0.259	0	0	NaN	NaN	0	36.454	4.411	0	0.259
129	0.067	0	0	0	0	0	51.113	155.156	51.113	155.156	0.815	0.293	0.293	0	0.259	0	0	NaN	NaN	0	50.984	155.156	0	0.259
130	0.067	0	0	0	0	0	51.113	148.669	51.113	148.669	0.815	0.293	0.293	0	0.259	0	0	NaN	NaN	0	50.984	148.669	0	0.259
131	0.067	0	0	0	0	0	59.935	90.940	59.935	90.940	0.815	0.293	0.293	0	0.259	0	0	NaN	NaN	0	59.805	90.940	0	0.259
132	0.067	0	0	0	0	0	54.746	103.005	54.746	103.005	0.815	0.293	0.293	0	0.259	0	0	NaN	NaN	0	54.616	103.005	0	0.259
133	0.067	0	0	0	0	0	56.173	127.134	56.173	127.134	0.815	0.293	0.293	0	0.259	0	0	NaN	NaN	0	56.043	127.134	0	0.259
134	0.067	0	0	0	0	0	54.097	140.626	54.097	140.626	0.815	0.293	0.293	0	0.259	0	0	NaN	NaN	0	53.967	140.626	0	0.259
135	0.067	0	0	0	0	0	53.967	59.027	53.967	59.027	0.815	0.293	0.293	0	0.259	0	0	NaN	NaN	0	53.838	59.027	0	0.259
136	0.067	0	0	0	0	0	52.929	81.210	52.929	81.210	0.815	0.293	0.293	0	0.259	0	0	NaN	NaN	0	52.800	81.210	0	0.259
137	0.067	0	0	0	0	0	50.984	182.529	50.984	182.529	0.815	0.293	0.293	0	0.259	0	0	NaN	NaN	0	50.854	182.529	0	0.259
138	0.067	0	0	0	0	0	52.800	24.778	52.800	24.778	0.815	0.293	0.293	0	0.259	0	0	NaN	NaN	0	52.670	24.778	0	0.259
139	0.067	0	0	0	0	0	56.951	41.902	56.951	41.902	0.815	0.293	0.293	0	0.259	0	0	NaN	NaN	0	56.821	41.902	0	0.259
140	0.067	0	0	0	0	0	59.027	73.167	59.027	73.167	0.815	0.293	0.293	0	0.259	0	0	NaN	NaN	0	58.897	73.167	0	0.259
141	0.067	0	0	0	0	0	64.865	98.724	64.865	98.724	0.815	0.293	0.293	0	0.259	0	0	NaN	NaN	0	64.735	98.724	0	0.259
142	0.067	0	0	0	0	0	62.529	162.421	62.529	162.421	0.815	0.293	0.293	0	0.259	0	0	NaN	NaN	0	62.400	162.421	0	0.259
143	0.067	0	0	0	0	0	65.124	51.762	65.124	51.762	0.815	0.293	0.293	0	0.259	0	0	NaN	NaN	0	64.994	51.762	0	0.259
144	0.067	0	0	0	0	0	50.335	82.118	50.335	82.118	0.815	0.293	0.293	0	0.259	0	0	NaN	NaN	0	50.205	82.118	0	0.259
145	0.067	0	0	0	0	0	53.967	120.518	53.967	120.518	0.815	0.293	0.293	0	0.259	0	0	NaN	NaN	0	53.838	120.518	0	0.259
146	0.067	0	0	0	0	0	64.086	124.929	64.086	124.929	0.815	0.293	0.293	0	0.259	0	0	NaN	NaN	0	63.956	124.929	0	0.259
147	0.067	0	0	0	0	0	55.265	33.211	55.265	33.211	0.815	0.293	0.293	0	0.259	0	0	NaN	NaN	0	55.135	33.211	0	0.259
148	0.067	0	0	0	0	0	56.043	51.243	56.043	51.243	0.815	0.293	0.293	0	0.259	0	0	NaN	NaN	0	55.913	51.243	0	0.259
149	0.067	0	0	0	0	0	58.378	168.388	58.378	168.388	0.815	0.293	0.293	0	0.259	0	0	NaN	NaN	0	58.248	168.388	0	0.259
150	0.067	0	0	0	0	0	65.513	184.734	65.513	184.734	0.815	0.293	0.293	0	0.259	0	0	NaN	NaN	0	65.383	184.734	0	0.259
151	0.067	0	0	0	0	0	61.232	200.691	61.232	200.691	0.815	0.293	0.293	0	0.259	0	0	NaN	NaN	0	61.102	200.691	0	0.259
152	0.067	0	0	0	0	0	53.189	90.940	53.189	90.940	0.815	0.293	0.293	0	0.259	0	0	NaN	NaN	0	53.059	90.940	0	0.259
153	0.067	0	0	0	0	0	52.151	81.470	52.151	81.470	0.815	0.293	0.293	0	0.259	0	0	NaN	NaN	0	52.021	81.470	0	0.259
154	0.067	0	0	0	0	0	55.265	19.978	55.265	19.978	0.815	0.293	0.293	0	0.259	0	0	NaN	NaN	0	55.135	19.978	0	0.259
155	0.067	0	0	0	0	0	53.967	120.518	53.967	120.518	0.815	0.293	0.293	0	0.259	0	0	NaN	NaN	0	53.838	120.518	0	0.259
156	0.067	0	0	0	0	0	56.432	210.291	56.432	210.291	0.815	0.293	0.293	0	0.259	0	0	NaN	NaN	0	56.302	210.291	0	0.259
157	0.067	0	0	0	0	0	64.735	225.599	64.735	225.599	0.815	0.293	0.293	0	0.259	0	0	NaN	NaN	0	64.605	225.599	0	0.259
158	0.067	0	0	0	0	0	60.324	28.151	60.324	28.151	0.815	0.293	0.293	0	0.259	0	0	NaN	NaN	0	60.194	28.151	0	0.259
159	0.067	0	0	0	0	0	54.486	224.431	54.486	224.431	0.815	0.293	0.293	0	0.259	0	0	NaN	NaN	0	54.356	224.431	0	0.259
160	0.067	0	0	0	0	0	58.767	152.561	58.767	152.561	0.815	0.293	0.293	0	0.259	0	0	NaN	NaN	0	58.638	152.561	0	0.259
161	0.067	0	0	0	0	0	50.205	39.567	50.205	39.567	0.815	0.293	0.293	0	0.259	0	0	NaN	NaN	0	50.075	39.567	0	0.259
162	0.067	0	0	0	0	0	54.227	9.730	54.227	9.730	0.815	0.293	0.293	0	0.259	0	0	NaN	NaN	0	54.097	9.730	0	0.259
163	0.067	0	0	0	0	0	61.102	111.048	61.102	111.048	0.815	0.293	0.293	0	0.259	0	0	NaN	NaN	0	60.973	111.048	0	0.259
164	0.067	0	0	0	0	0	54.486	224.431	54.486	224.431	0.815	0.293	0.293	0	0.259	0	0	NaN	NaN	0	54.356	224.431	0	0.259
165	0.067	0	0	0	0	0	64.475	32.821	64.475	32.821	0.815	0.293	0.293	0	0.259	0	0	NaN	NaN	0	64.346	32.821	0	0.259
166	0.067	0	0	0	0	0	53.578	158.269	53.578	158.269	0.815	0.293	0.293	0	0.259	0	0	NaN	NaN	0	53.448	158.269	0	0.259
167	0.067	0	0	0	0	0	52.151	173.577	52.151	173.577	0.815	0.293	0.293	0	0.259	0	0	NaN	NaN	0	52.021	173.577	0	0.259
168	0.067	0	0	0	0	0	62.529	178.118	62.529	178.118	0.815	0.293	0.293	0	0.259	0	0	NaN	NaN	0	62.400	178.118	0	0.259
169	0.067	0	0	0	0	0	62.010	19.070	62.010	19.070	0.815	0.293	0.293	0	0.259	0	0	NaN	NaN	0	61.881	19.070	0	0.259
170	0.067	0	0	0	0	0	61.362	67.200	61.362	67.200	0.815	0.293	0.293	0	0.259	0	0	NaN	NaN	0	61.232	67.200	0	0.259
171	0.067	0	0	0	0	0	50.075	17.903	50.075	17.903	0.815	0.293	0.293	0	0.259	0	0	NaN	NaN	0	49.946	17.903	0	0.259
172	0.067	0	0	0	0	0	51.373	143.221	51.373	143.221	0.815	0.293	0.293	0	0.259	0	0	NaN	NaN	0	51.243	143.221	0	0.259
173	0.067	0	0	0	0	0	57.081	133.751	57.081	133.751	0.815	0.293	0.293	0	0.259	0	0	NaN	NaN	0	56.951	133.751	0	0.259
174	0.067	0	0	0	0	0	62.529	178.118	62.529	178.118	0.815	0.293	0.293	0	0.259	0	0	NaN	NaN	0	62.400	178.118	0	0.259
175	0.067	0	0	0	0	0	65.513	89.383	65.513	89.383	0.815	0.293	0.293	0	0.259	0	0	NaN	NaN	0	65.383	89.383	0	0.259
176	0.067	0	0	0	0	0	59.546	193.685	59.546	193.685	0.815	0.293	0.293	0	0.259	0	0	NaN	NaN	0	59.416	193.685	0	0.259
177	0.067	0	0	0	0	0	66.162	192.518	66.162	192.518	0.815	0.293	0.293	0	0.259	0	0	NaN	NaN	0	66.032	192.518	0	0.259
178	0.067	0	0	0	0	0	61.102	259.199	61.102	259.199	0.815	0.293	0.293	0	0.259	0	0	NaN	NaN	0	60.973	259.199	0	0.259
179	0.067	0	0	0	0	0	62.529	82.897	62.529	82.897	0.815	0.293	0.293	0	0.259	0	0	NaN	NaN	0	62.400	82.897	0	0.259
180	0.067	0	0	0	0	0	65.513	219.372	65.513	219.372	0.815	0.293	0.293	0	0.259	0	0	NaN	NaN	0	65.383	219.372	0	0.259
181	0.067	0	0	0	0	0	50.724	76.540	50.724	76.540	0.815	0.293	0.293	0	0.259	0	0	NaN	NaN	0	50.594	76.540	0	0.259
182	0.067	0	0	0	0	0	56.821	184.734	56.821	184.734	0.815	0.293	0.293	0	0.259	0	0	NaN	NaN	0	56.692	184.734	0	0.259
183	0.067	0	0	0	0	0	51.632	239.220	51.632	239.220	0.815	0.293	0.293	0	0.259	0	0	NaN	NaN	0	51.502	239.220	0	0.259
184	0.067	0	0	0	0	0	66.032	61.492	66.032	61.492	0.815	0.293	0.293	0	0.259	0	0	NaN	NaN	0	65.902	61.492	0	0.259
185	0.067	0	0	0	0	0	53.708	202.248	53.708	202.248	0.815	0.293	0.293	0	0.259	0	0	NaN	NaN	0	53.578	202.248	0	0.259
186	0.067	0	0	0	0	0	63.827	210.031	63.827	210.031	0.815	0.293	0.293	0	0.259	0	0	NaN	NaN	0	63.697	210.031	0	0.259
187	0.017	0	0	0	0	0	0.065	0.065	0.065	0.065	0.408	0.146	0.146	0	0.130	0	0	NaN	NaN	0	0.000	0.065	0	0.130
188	0.067	0	0	0	0	0	59.546	104.562	59.546	104.562	0.815	0.293	0.293	0	0.259	0	0	NaN	NaN	0	59.416	104.562	0	0.259
189	0.067	0	0	0	0	0	52.540	69.664	52.540	69.664	0.815	0.293	0.293	0	0.259	0	0	NaN	NaN	0	52.411	69.664	0	0.259
190	0.067	0	0	0	0	0	52.800	231.956	52.800	231.956	0.815	0.293	0.293	0	0.259	0	0	NaN	NaN	0	52.670	231.956	0	0.259
191	0.067	0	0	0	0	0	60.713	246.226	60.713	246.226	0.815	0.293	0.293	0	0.259	0	0	NaN	NaN	0	60.583	246.226	0	0.259
192	0.067	0	0	0	0	0	60.843	37.881	60.843	37.881	0.815	0.293	0.293	0	0.259	0	0	NaN	NaN	0	60.713	37.881	0	0.259
193	0.067	0	0	0	0	0	58.767	13.881	58.767	13.881	0.815	0.293	0.293	0	0.259	0	0	NaN	NaN	0	58.638	13.881	0	0.259
194	0.067	0	0	0	0	0	55.394	26.335	55.394	26.335	0.815	0.293	0.293	0	0.259	0	0	NaN	NaN	0	55.265	26.335	0	0.259
195	0.067	0	0	0	0	0	57.081	61.621	57.081	61.621	0.815	0.293	0.293	0	0.259	0	0	NaN	NaN	0	56.951	61.621	0	0.259
196	0.067	0	0	0	0	0	55.005	43.848	55.005	43.848	0.815	0.293	0.293	0	0.259	0	0	NaN	NaN	0	54.875	43.848	0	0.259
197	0.067	0	0	0	0	0	57.989	51.113	57.989	51.113	0.815	0.293	0.293	0	0.259	0	0	NaN	NaN	0	57.859	51.113	0	0.259
198	0.067	0	0	0	0	0	50.594	53.838	50.594	53.838	0.815	0.293	0.293	0	0.259	0	0	NaN	NaN	0	50.465	53.838	0	0.259
199	0.067	0	0	0	0	0	57.989	51.113	57.989	51.113	0.815	0.293	0.293	0	0.259	0	0	NaN	NaN	0	57.859	51.113	0	0.259
200	0.067	0	0	0	0	0	52.411	250.247	52.411	250.247	0.815	0.293	0.293	0	0.259	0	0	NaN	NaN	0	52.281	250.247	0	0.259
201	0.067	0	0	0	0	0	64.475	25.297	64.475	25.297	0.815	0.293	0.293	0	0.259	0	0	NaN	NaN	0	64.346	25.297	0	0.259
202	0.067	0	0	0	0	0	52.540	35.416	52.540	35.416	0.815	0.293	0.293	0	0.259	0	0	NaN	NaN	0	52.411	35.416	0	0.259
203	0.067	0	0	0	0	0	58.508	119.351	58.508	119.351	0.815	0.293	0.293	0	0.259	0	0	NaN	NaN	0	58.378	119.351	0	0.259
204	0.067	0	0	0	0	0	65.902	12.973	65.902	12.973	0.815	0.293	0.293	0	0.259	0	0	NaN	NaN	0	65.773	12.973	0	0.259
205	0.067	0	0	0	0	0	58.767	5.708	58.767	5.708	0.815	0.293	0.293	0	0.259	0	0	NaN	NaN	0	58.638	5.708	0	0.259
206	0.017	0	0	0	0	0	0.065	0.065	0.065	0.065	0.408	0.146	0.146	0	0.130	0	0	NaN	NaN	0	0.000	0.065	0	0.130
207	0.017	0	0	0	0	0	0.065	0.065	0.065	0.065	0.408	0.146	0.146	0	0.130	0	0	NaN	NaN	0	0.000	0.065	0	0.130
208	0.067	0	0	0	0	0	61.881	2.595	61.881	2.595	0.815	0.293	0.293	0	0.259	0	0	NaN	NaN	0	61.751	2.595	0	0.259
209	0.067	0	0	0	0	0	54.746	83.675	54.746	83.675	0.815	0.293	0.293	0	0.259	0	0	NaN	NaN	0	54.616	83.675	0	0.259
210	0.067	0	0	0	0	0	50.724	12.584	50.724	12.584	0.815	0.293	0.293	0	0.259	0	0	NaN	NaN	0	50.594	12.584	0	0.259
211	0.067	0	0	0	0	0	49.686	3.632	49.686	3.632	0.815	0.293	0.293	0	0.259	0	0	NaN	NaN	0	49.556	3.632	0	0.259
212	0.067	0	0	0	0	0	53.448	23.870	53.448	23.870	0.815	0.293	0.293	0	0.259	0	0	NaN	NaN	0	53.319	23.870	0	0.259
213	0.067	0	0	0	0	0	59.546	41.254	59.546	41.254	0.815	0.293	0.293	0	0.259	0	0	NaN	NaN	0	59.416	41.254	0	0.259
214	0.067	0	0	0	0	0	58.248	18.032	58.248	18.032	0.815	0.293	0.293	0	0.259	0	0	NaN	NaN	0	58.119	18.032	0	0.259
215	0.067	0	0	0	0	0	52.670	2.335	52.670	2.335	0.815	0.293	0.293	0	0.259	0	0	NaN	NaN	0	52.540	2.335	0	0.259
216	0.067	0	0	0	0	0	52.540	69.664	52.540	69.664	0.815	0.293	0.293	0	0.259	0	0	NaN	NaN	0	52.411	69.664	0	0.259
217	0.067	0	0	0	0	0	69.016	20.367	69.016	20.367	0.815	0.293	0.293	0	0.259	0	0	NaN	NaN	0	68.886	20.367	0	0.259
218	0.067	0	0	0	0	0	74.205	87.178	74.205	87.178	0.815	0.293	0.293	0	0.259	0	0	NaN	NaN	0	74.075	87.178	0	0.259
219	0.067	0	0	0	0	0	78.616	109.102	78.616	109.102	0.815	0.293	0.293	0	0.259	0	0	NaN	NaN	0	78.486	109.102	0	0.259
220	0.067	0	0	0	0	0	75.632	34.119	75.632	34.119	0.815	0.293	0.293	0	0.259	0	0	NaN	NaN	0	75.502	34.119	0	0.259
221	0.067	0	0	0	0	0	72.259	93.794	72.259	93.794	0.815	0.293	0.293	0	0.259	0	0	NaN	NaN	0	72.129	93.794	0	0.259
222	0.067	0	0	0	0	0	72.129	177.080	72.129	177.080	0.815	0.293	0.293	0	0.259	0	0	NaN	NaN	0	72.000	177.080	0	0.259
223	0.067	0	0	0	0	0	78.616	109.102	78.616	109.102	0.815	0.293	0.293	0	0.259	0	0	NaN	NaN	0	78.486	109.102	0	0.259
224	0.067	0	0	0	0	0	66.681	115.848	66.681	115.848	0.815	0.293	0.293	0	0.259	0	0	NaN	NaN	0	66.551	115.848	0	0.259
225	0.067	0	0	0	0	0	69.146	69.275	69.146	69.275	0.815	0.293	0.293	0	0.259	0	0	NaN	NaN	0	69.016	69.275	0	0.259
226	0.067	0	0	0	0	0	73.556	35.286	73.556	35.286	0.815	0.293	0.293	0	0.259	0	0	NaN	NaN	0	73.427	35.286	0	0.259
227	0.067	0	0	0	0	0	70.702	189.404	70.702	189.404	0.815	0.293	0.293	0	0.259	0	0	NaN	NaN	0	70.573	189.404	0	0.259
228	0.067	0	0	0	0	0	66.681	77.578	66.681	77.578	0.815	0.293	0.293	0	0.259	0	0	NaN	NaN	0	66.551	77.578	0	0.259
229	0.067	0	0	0	0	0	68.367	151.913	68.367	151.913	0.815	0.293	0.293	0	0.259	0	0	NaN	NaN	0	68.237	151.913	0	0.259
230	0.067	0	0	0	0	0	73.297	166.702	73.297	166.702	0.815	0.293	0.293	0	0.259	0	0	NaN	NaN	0	73.167	166.702	0	0.259
231	0.067	0	0	0	0	0	80.821	41.902	80.821	41.902	0.815	0.293	0.293	0	0.259	0	0	NaN	NaN	0	80.691	41.902	0	0.259
232	0.067	0	0	0	0	0	79.005	48.519	79.005	48.519	0.815	0.293	0.293	0	0.259	0	0	NaN	NaN	0	78.875	48.519	0	0.259
233	0.067	0	0	0	0	0	72.129	177.080	72.129	177.080	0.815	0.293	0.293	0	0.259	0	0	NaN	NaN	0	72.000	177.080	0	0.259
234	0.067	0	0	0	0	0	82.118	101.967	82.118	101.967	0.815	0.293	0.293	0	0.259	0	0	NaN	NaN	0	81.989	101.967	0	0.259
235	0.067	0	0	0	0	0	68.627	138.810	68.627	138.810	0.815	0.293	0.293	0	0.259	0	0	NaN	NaN	0	68.497	138.810	0	0.259
236	0.067	0	0	0	0	0	81.210	149.318	81.210	149.318	0.815	0.293	0.293	0	0.259	0	0	NaN	NaN	0	81.081	149.318	0	0.259
237	0.067	0	0	0	0	0	66.810	42.162	66.810	42.162	0.815	0.293	0.293	0	0.259	0	0	NaN	NaN	0	66.681	42.162	0	0.259
238	0.067	0	0	0	0	0	70.573	131.805	70.573	131.805	0.815	0.293	0.293	0	0.259	0	0	NaN	NaN	0	70.443	131.805	0	0.259
239	0.067	0	0	0	0	0	79.394	194.594	79.394	194.594	0.815	0.293	0.293	0	0.259	0	0	NaN	NaN	0	79.264	194.594	0	0.259
240	0.067	0	0	0	0	0	70.962	201.599	70.962	201.599	0.815	0.293	0.293	0	0.259	0	0	NaN	NaN	0	70.832	201.599	0	0.259
241	0.067	0	0	0	0	0	72.259	210.680	72.259	210.680	0.815	0.293	0.293	0	0.259	0	0	NaN	NaN	0	72.129	210.680	0	0.259
242	0.067	0	0	0	0	0	66.810	8.173	66.810	8.173	0.815	0.293	0.293	0	0.259	0	0	NaN	NaN	0	66.681	8.173	0	0.259
243	0.067	0	0	0	0	0	74.464	49.556	74.464	49.556	0.815	0.293	0.293	0	0.259	0	0	NaN	NaN	0	74.335	49.556	0	0.259
244	0.067	0	0	0	0	0	79.135	125.967	79.135	125.967	0.815	0.293	0.293	0	0.259	0	0	NaN	NaN	0	79.005	125.967	0	0.259
245	0.067	0	0	0	0	0	66.810	8.173	66.810	8.173	0.815	0.293	0.293	0	0.259	0	0	NaN	NaN	0	66.681	8.173	0	0.259
246	0.067	0	0	0	0	0	76.281	15.178	76.281	15.178	0.815	0.293	0.293	0	0.259	0	0	NaN	NaN	0	76.151	15.178	0	0.259
247	0.067	0	0	0	0	0	79.005	23.740	79.005	23.740	0.815	0.293	0.293	0	0.259	0	0	NaN	NaN	0	78.875	23.740	0	0.259
248	0.067	0	0	0	0	0	72.778	100.929	72.778	100.929	0.815	0.293	0.293	0	0.259	0	0	NaN	NaN	0	72.648	100.929	0	0.259
249	0.067	0	0	0	0	0	80.821	236.756	80.821	236.756	0.815	0.293	0.293	0	0.259	0	0	NaN	NaN	0	80.691	236.756	0	0.259
250	0.067	0	0	0	0	0	81.470	76.670	81.470	76.670	0.815	0.293	0.293	0	0.259	0	0	NaN	NaN	0	81.340	76.670	0	0.259
251	0.067	0	0	0	0	0	77.578	219.631	77.578	219.631	0.815	0.293	0.293	0	0.259	0	0	NaN	NaN	0	77.448	219.631	0	0.259
252	0.067	0	0	0	0	0	72.519	27.503	72.519	27.503	0.815	0.293	0.293	0	0.259	0	0	NaN	NaN	0	72.389	27.503	0	0.259
253	0.067	0	0	0	0	0	75.113	66.032	75.113	66.032	0.815	0.293	0.293	0	0.259	0	0	NaN	NaN	0	74.983	66.032	0	0.259
254	0.067	0	0	0	0	0	70.832	247.004	70.832	247.004	0.815	0.293	0.293	0	0.259	0	0	NaN	NaN	0	70.702	247.004	0	0.259
255	0.067	0	0	0	0	0	69.146	108.713	69.146	108.713	0.815	0.293	0.293	0	0.259	0	0	NaN	NaN	0	69.016	108.713	0	0.259
256	0.067	0	0	0	0	0	81.081	260.626	81.081	260.626	0.815	0.293	0.293	0	0.259	0	0	NaN	NaN	0	80.951	260.626	0	0.259
257	0.067	0	0	0	0	0	70.313	256.345	70.313	256.345	0.815	0.293	0.293	0	0.259	0	0	NaN	NaN	0	70.183	256.345	0	0.259
258	0.017	0	0	0	0	0	0.065	0.065	0.065	0.065	0.408	0.146	0.146	0	0.130	0	0	NaN	NaN	0	0.000	0.065	0	0.130
259	0.067	0	0	0	0	0	76.281	6.357	76.281	6.357	0.815	0.293	0.293	0	0.259	0	0	NaN	NaN	0	76.151	6.357	0	0.259
260	0.067	0	0	0	0	0	72.519	27.503	72.519	27.503	0.815	0.293	0.293	0	0.259	0	0	NaN	NaN	0	72.389	27.503	0	0.259
261	0.067	0	0	0	0	0	82.378	11.676	82.378	11.676	0.815	0.293	0.293	0	0.259	0	0	NaN	NaN	0	82.248	11.676	0	0.259
262	0.067	0	0	0	0	0	70.313	18.811	70.313	18.811	0.815	0.293	0.293	0	0.259	0	0	NaN	NaN	0	70.183	18.811	0	0.259
263	0.067	0	0	0	0	0	82.118	247.393	82.118	247.393	0.815	0.293	0.293	0	0.259	0	0	NaN	NaN	0	81.989	247.393	0	0.259
264	0.067	0	0	0	0	0	74.854	68.627	74.854	68.627	0.815	0.293	0.293	0	0.259	0	0	NaN	NaN	0	74.724	68.627	0	0.259
265	0.067	0	0	0	0	0	71.092	82.767	71.092	82.767	0.815	0.293	0.293	0	0.259	0	0	NaN	NaN	0	70.962	82.767	0	0.259
266	0.067	0	0	0	0	0	80.691	99.891	80.691	99.891	0.815	0.293	0.293	0	0.259	0	0	NaN	NaN	0	80.562	99.891	0	0.259
267	0.067	0	0	0	0	0	74.854	67.200	74.854	67.200	0.815	0.293	0.293	0	0.259	0	0	NaN	NaN	0	74.724	67.200	0	0.259
268	0.067	0	0	0	0	0	76.800	207.177	76.800	207.177	0.815	0.293	0.293	0	0.259	0	0	NaN	NaN	0	76.670	207.177	0	0.259
269	0.067	0	0	0	0	0	80.691	235.588	80.691	235.588	0.815	0.293	0.293	0	0.259	0	0	NaN	NaN	0	80.562	235.588	0	0.259
270	0.067	0	0	0	0	0	75.502	243.761	75.502	243.761	0.815	0.293	0.293	0	0.259	0	0	NaN	NaN	0	75.373	243.761	0	0.259
271	0.067	0	0	0	0	0	74.983	36.843	74.983	36.843	0.815	0.293	0.293	0	0.259	0	0	NaN	NaN	0	74.854	36.843	0	0.259
272	0.067	0	0	0	0	0	75.891	163.329	75.891	163.329	0.815	0.293	0.293	0	0.259	0	0	NaN	NaN	0	75.762	163.329	0	0.259
273	0.067	0	0	0	0	0	73.556	227.804	73.556	227.804	0.815	0.293	0.293	0	0.259	0	0	NaN	NaN	0	73.427	227.804	0	0.259
274	0.067	0	0	0	0	0	70.054	54.486	70.054	54.486	0.815	0.293	0.293	0	0.259	0	0	NaN	NaN	0	69.924	54.486	0	0.259
275	0.067	0	0	0	0	0	66.292	231.177	66.292	231.177	0.815	0.293	0.293	0	0.259	0	0	NaN	NaN	0	66.162	231.177	0	0.259
276	0.067	0	0	0	0	0	66.810	73.946	66.810	73.946	0.815	0.293	0.293	0	0.259	0	0	NaN	NaN	0	66.681	73.946	0	0.259
277	0.067	0	0	0	0	0	68.108	249.728	68.108	249.728	0.815	0.293	0.293	0	0.259	0	0	NaN	NaN	0	67.978	249.728	0	0.259
278	0.067	0	0	0	0	0	75.891	259.718	75.891	259.718	0.815	0.293	0.293	0	0.259	0	0	NaN	NaN	0	75.762	259.718	0	0.259
279	0.067	0	0	0	0	0	73.556	7.265	73.556	7.265	0.815	0.293	0.293	0	0.259	0	0	NaN	NaN	0	73.427	7.265	0	0.259
280	0.067	0	0	0	0	0	72.778	66.162	72.778	66.162	0.815	0.293	0.293	0	0.259	0	0	NaN	NaN	0	72.648	66.162	0	0.259
281	0.067	0	0	0	0	0	81.081	101.189	81.081	101.189	0.815	0.293	0.293	0	0.259	0	0	NaN	NaN	0	80.951	101.189	0	0.259
282	0.067	0	0	0	0	0	78.746	112.864	78.746	112.864	0.815	0.293	0.293	0	0.259	0	0	NaN	NaN	0	78.616	112.864	0	0.259
283	0.067	0	0	0	0	0	81.470	9.340	81.470	9.340	0.815	0.293	0.293	0	0.259	0	0	NaN	NaN	0	81.340	9.340	0	0.259
284	0.067	0	0	0	0	0	81.600	52.411	81.600	52.411	0.815	0.293	0.293	0	0.259	0	0	NaN	NaN	0	81.470	52.411	0	0.259
285	0.067	0	0	0	0	0	74.075	45.924	74.075	45.924	0.815	0.293	0.293	0	0.259	0	0	NaN	NaN	0	73.946	45.924	0	0.259
286	0.067	0	0	0	0	0	80.951	56.692	80.951	56.692	0.815	0.293	0.293	0	0.259	0	0	NaN	NaN	0	80.821	56.692	0	0.259
287	0.067	0	0	0	0	0	75.891	42.811	75.891	42.811	0.815	0.293	0.293	0	0.259	0	0	NaN	NaN	0	75.762	42.811	0	0.259
288	0.067	0	0	0	0	0	66.421	43.200	66.421	43.200	0.815	0.293	0.293	0	0.259	0	0	NaN	NaN	0	66.292	43.200	0	0.259
289	0.067	0	0	0	0	0	74.464	57.340	74.464	57.340	0.815	0.293	0.293	0	0.259	0	0	NaN	NaN	0	74.335	57.340	0	0.259
290	0.067	0	0	0	0	0	82.118	34.119	82.118	34.119	0.815	0.293	0.293	0	0.259	0	0	NaN	NaN	0	81.989	34.119	0	0.259
291	0.067	0	0	0	0	0	67.459	6.357	67.459	6.357	0.815	0.293	0.293	0	0.259	0	0	NaN	NaN	0	67.329	6.357	0	0.259
292	0.067	0	0	0	0	0	96.259	183.567	96.259	183.567	0.815	0.293	0.293	0	0.259	0	0	NaN	NaN	0	96.129	183.567	0	0.259
293	0.067	0	0	0	0	0	66.681	30.746	66.681	30.746	0.815	0.293	0.293	0	0.259	0	0	NaN	NaN	0	66.551	30.746	0	0.259
294	0.067	0	0	0	0	0	76.670	15.178	76.670	15.178	0.815	0.293	0.293	0	0.259	0	0	NaN	NaN	0	76.540	15.178	0	0.259
295	0.067	0	0	0	0	0	73.686	25.297	73.686	25.297	0.815	0.293	0.293	0	0.259	0	0	NaN	NaN	0	73.556	25.297	0	0.259
296	0.067	0	0	0	0	0	66.681	30.746	66.681	30.746	0.815	0.293	0.293	0	0.259	0	0	NaN	NaN	0	66.551	30.746	0	0.259
297	0.067	0	0	0	0	0	84.194	206.658	84.194	206.658	0.815	0.293	0.293	0	0.259	0	0	NaN	NaN	0	84.064	206.658	0	0.259
298	0.067	0	0	0	0	0	91.070	217.945	91.070	217.945	0.815	0.293	0.293	0	0.259	0	0	NaN	NaN	0	90.940	217.945	0	0.259
299	0.067	0	0	0	0	0	87.178	182.529	87.178	182.529	0.815	0.293	0.293	0	0.259	0	0	NaN	NaN	0	87.048	182.529	0	0.259
300	0.067	0	0	0	0	0	97.297	193.945	97.297	193.945	0.815	0.293	0.293	0	0.259	0	0	NaN	NaN	0	97.167	193.945	0	0.259
301	0.067	0	0	0	0	0	93.794	204.712	93.794	204.712	0.815	0.293	0.293	0	0.259	0	0	NaN	NaN	0	93.664	204.712	0	0.259
302	0.067	0	0	0	0	0	90.551	136.864	90.551	136.864	0.815	0.293	0.293	0	0.259	0	0	NaN	NaN	0	90.421	136.864	0	0.259
303	0.067	0	0	0	0	0	88.345	38.789	88.345	38.789	0.815	0.293	0.293	0	0.259	0	0	NaN	NaN	0	88.216	38.789	0	0.259
304	0.067	0	0	0	0	0	83.546	88.345	83.546	88.345	0.815	0.293	0.293	0	0.259	0	0	NaN	NaN	0	83.416	88.345	0	0.259
305	0.067	0	0	0	0	0	87.956	173.188	87.956	173.188	0.815	0.293	0.293	0	0.259	0	0	NaN	NaN	0	87.827	173.188	0	0.259
306	0.067	0	0	0	0	0	95.351	228.453	95.351	228.453	0.815	0.293	0.293	0	0.259	0	0	NaN	NaN	0	95.221	228.453	0	0.259
307	0.067	0	0	0	0	0	85.362	118.962	85.362	118.962	0.815	0.293	0.293	0	0.259	0	0	NaN	NaN	0	85.232	118.962	0	0.259
308	0.067	0	0	0	0	0	86.400	158.659	86.400	158.659	0.815	0.293	0.293	0	0.259	0	0	NaN	NaN	0	86.270	158.659	0	0.259
309	0.067	0	0	0	0	0	92.756	55.394	92.756	55.394	0.815	0.293	0.293	0	0.259	0	0	NaN	NaN	0	92.627	55.394	0	0.259
310	0.067	0	0	0	0	0	84.713	63.308	84.713	63.308	0.815	0.293	0.293	0	0.259	0	0	NaN	NaN	0	84.583	63.308	0	0.259
311	0.067	0	0	0	0	0	84.713	226.377	84.713	226.377	0.815	0.293	0.293	0	0.259	0	0	NaN	NaN	0	84.583	226.377	0	0.259
312	0.067	0	0	0	0	0	91.718	237.664	91.718	237.664	0.815	0.293	0.293	0	0.259	0	0	NaN	NaN	0	91.589	237.664	0	0.259
313	0.067	0	0	0	0	0	88.605	32.043	88.605	32.043	0.815	0.293	0.293	0	0.259	0	0	NaN	NaN	0	88.475	32.043	0	0.259
314	0.067	0	0	0	0	0	96.908	248.561	96.908	248.561	0.815	0.293	0.293	0	0.259	0	0	NaN	NaN	0	96.778	248.561	0	0.259
315	0.067	0	0	0	0	0	90.291	89.254	90.291	89.254	0.815	0.293	0.293	0	0.259	0	0	NaN	NaN	0	90.162	89.254	0	0.259
316	0.067	0	0	0	0	0	91.848	97.816	91.848	97.816	0.815	0.293	0.293	0	0.259	0	0	NaN	NaN	0	91.718	97.816	0	0.259
317	0.067	0	0	0	0	0	86.010	133.880	86.010	133.880	0.815	0.293	0.293	0	0.259	0	0	NaN	NaN	0	85.881	133.880	0	0.259
318	0.067	0	0	0	0	0	88.216	143.610	88.216	143.610	0.815	0.293	0.293	0	0.259	0	0	NaN	NaN	0	88.086	143.610	0	0.259
319	0.067	0	0	0	0	0	97.556	133.880	97.556	133.880	0.815	0.293	0.293	0	0.259	0	0	NaN	NaN	0	97.427	133.880	0	0.259
320	0.067	0	0	0	0	0	92.367	17.384	92.367	17.384	0.815	0.293	0.293	0	0.259	0	0	NaN	NaN	0	92.237	17.384	0	0.259
321	0.067	0	0	0	0	0	87.697	0.389	87.697	0.389	0.815	0.293	0.293	0	0.259	0	0	NaN	NaN	0	87.567	0.389	0	0.259
322	0.067	0	0	0	0	0	97.427	90.681	97.427	90.681	0.815	0.293	0.293	0	0.259	0	0	NaN	NaN	0	97.297	90.681	0	0.259
323	0.067	0	0	0	0	0	94.443	116.107	94.443	116.107	0.815	0.293	0.293	0	0.259	0	0	NaN	NaN	0	94.313	116.107	0	0.259
324	0.067	0	0	0	0	0	86.010	212.237	86.010	212.237	0.815	0.293	0.293	0	0.259	0	0	NaN	NaN	0	85.881	212.237	0	0.259
325	0.067	0	0	0	0	0	87.956	112.735	87.956	112.735	0.815	0.293	0.293	0	0.259	0	0	NaN	NaN	0	87.827	112.735	0	0.259
326	0.067	0	0	0	0	0	84.713	63.308	84.713	63.308	0.815	0.293	0.293	0	0.259	0	0	NaN	NaN	0	84.583	63.308	0	0.259
327	0.067	0	0	0	0	0	91.459	265.426	91.459	265.426	0.815	0.293	0.293	0	0.259	0	0	NaN	NaN	0	91.329	265.426	0	0.259
328	0.067	0	0	0	0	0	90.810	23.870	90.810	23.870	0.815	0.293	0.293	0	0.259	0	0	NaN	NaN	0	90.681	23.870	0	0.259
329	0.067	0	0	0	0	0	99.502	147.372	99.502	147.372	0.815	0.293	0.293	0	0.259	0	0	NaN	NaN	0	99.372	147.372	0	0.259
330	0.067	0	0	0	0	0	97.945	210.680	97.945	210.680	0.815	0.293	0.293	0	0.259	0	0	NaN	NaN	0	97.816	210.680	0	0.259
331	0.067	0	0	0	0	0	93.016	66.551	93.016	66.551	0.815	0.293	0.293	0	0.259	0	0	NaN	NaN	0	92.886	66.551	0	0.259
332	0.067	0	0	0	0	0	96.518	79.783	96.518	79.783	0.815	0.293	0.293	0	0.259	0	0	NaN	NaN	0	96.389	79.783	0	0.259
333	0.067	0	0	0	0	0	93.275	45.275	93.275	45.275	0.815	0.293	0.293	0	0.259	0	0	NaN	NaN	0	93.145	45.275	0	0.259
334	0.067	0	0	0	0	0	86.400	61.492	86.400	61.492	0.815	0.293	0.293	0	0.259	0	0	NaN	NaN	0	86.270	61.492	0	0.259
335	0.067	0	0	0	0	0	84.454	39.308	84.454	39.308	0.815	0.293	0.293	0	0.259	0	0	NaN	NaN	0	84.324	39.308	0	0.259
336	0.067	0	0	0	0	0	88.216	232.085	88.216	232.085	0.815	0.293	0.293	0	0.259	0	0	NaN	NaN	0	88.086	232.085	0	0.259
337	0.067	0	0	0	0	0	98.205	259.328	98.205	259.328	0.815	0.293	0.293	0	0.259	0	0	NaN	NaN	0	98.075	259.328	0	0.259
338	0.067	0	0	0	0	0	88.735	47.092	88.735	47.092	0.815	0.293	0.293	0	0.259	0	0	NaN	NaN	0	88.605	47.092	0	0.259
339	0.067	0	0	0	0	0	90.291	251.026	90.291	251.026	0.815	0.293	0.293	0	0.259	0	0	NaN	NaN	0	90.162	251.026	0	0.259
340	0.017	0	0	0	0	0	0.065	0.065	0.065	0.065	0.408	0.146	0.146	0	0.130	0	0	NaN	NaN	0	0.000	0.065	0	0.130
341	0.067	0	0	0	0	0	84.324	256.864	84.324	256.864	0.815	0.293	0.293	0	0.259	0	0	NaN	NaN	0	84.194	256.864	0	0.259
342	0.067	0	0	0	0	0	83.546	18.940	83.546	18.940	0.815	0.293	0.293	0	0.259	0	0	NaN	NaN	0	83.416	18.940	0	0.259
343	0.067	0	0	0	0	0	94.054	242.464	94.054	242.464	0.815	0.293	0.293	0	0.259	0	0	NaN	NaN	0	93.924	242.464	0	0.259
344	0.067	0	0	0	0	0	93.924	34.897	93.924	34.897	0.815	0.293	0.293	0	0.259	0	0	NaN	NaN	0	93.794	34.897	0	0.259
345	0.067	0	0	0	0	0	97.037	13.232	97.037	13.232	0.815	0.293	0.293	0	0.259	0	0	NaN	NaN	0	96.908	13.232	0	0.259
346	0.067	0	0	0	0	0	89.772	27.892	89.772	27.892	0.815	0.293	0.293	0	0.259	0	0	NaN	NaN	0	89.643	27.892	0	0.259
347	0.067	0	0	0	0	0	91.589	5.449	91.589	5.449	0.815	0.293	0.293	0	0.259	0	0	NaN	NaN	0	91.459	5.449	0	0.259
348	0.067	0	0	0	0	0	84.194	46.573	84.194	46.573	0.815	0.293	0.293	0	0.259	0	0	NaN	NaN	0	84.064	46.573	0	0.259
349	0.067	0	0	0	0	0	90.551	40.994	90.551	40.994	0.815	0.293	0.293	0	0.259	0	0	NaN	NaN	0	90.421	40.994	0	0.259
350	0.017	0	0	0	0	0	0.065	0.065	0.065	0.065	0.408	0.146	0.146	0	0.130	0	0	NaN	NaN	0	0.000	0.065	0	0.130
351	0.067	0	0	0	0	0	89.643	214.702	89.643	214.702	0.815	0.293	0.293	0	0.259	0	0	NaN	NaN	0	89.513	214.702	0	0.259
352	0.067	0	0	0	0	0	91.459	7.135	91.459	7.135	0.815	0.293	0.293	0	0.259	0	0	NaN	NaN	0	91.329	7.135	0	0.259
353	0.067	0	0	0	0	0	95.870	25.167	95.870	25.167	0.815	0.293	0.293	0	0.259	0	0	NaN	NaN	0	95.740	25.167	0	0.259
354	0.067	0	0	0	0	0	102.616	203.285	102.616	203.285	0.815	0.293	0.293	0	0.259	0	0	NaN	NaN	0	102.486	203.285	0	0.259
355	0.067	0	0	0	0	0	84.194	17.384	84.194	17.384	0.815	0.293	0.293	0	0.259	0	0	NaN	NaN	0	84.064	17.384	0	0.259
356	0.067	0	0	0	0	0	85.881	13.492	85.881	13.492	0.815	0.293	0.293	0	0.259	0	0	NaN	NaN	0	85.751	13.492	0	0.259
357	0.067	0	0	0	0	0	103.524	216.129	103.524	216.129	0.815	0.293	0.293	0	0.259	0	0	NaN	NaN	0	103.394	216.129	0	0.259
358	0.067	0	0	0	0	0	103.524	170.334	103.524	170.334	0.815	0.293	0.293	0	0.259	0	0	NaN	NaN	0	103.394	170.334	0	0.259
359	0.067	0	0	0	0	0	105.470	184.994	105.470	184.994	0.815	0.293	0.293	0	0.259	0	0	NaN	NaN	0	105.340	184.994	0	0.259
360	0.067	0	0	0	0	0	112.086	185.253	112.086	185.253	0.815	0.293	0.293	0	0.259	0	0	NaN	NaN	0	111.956	185.253	0	0.259
361	0.067	0	0	0	0	0	105.599	234.680	105.599	234.680	0.815	0.293	0.293	0	0.259	0	0	NaN	NaN	0	105.470	234.680	0	0.259
362	0.067	0	0	0	0	0	106.637	162.291	106.637	162.291	0.815	0.293	0.293	0	0.259	0	0	NaN	NaN	0	106.508	162.291	0	0.259
363	0.067	0	0	0	0	0	112.086	185.253	112.086	185.253	0.815	0.293	0.293	0	0.259	0	0	NaN	NaN	0	111.956	185.253	0	0.259
364	0.067	0	0	0	0	0	112.345	153.469	112.345	153.469	0.815	0.293	0.293	0	0.259	0	0	NaN	NaN	0	112.216	153.469	0	0.259
365	0.067	0	0	0	0	0	108.843	216.518	108.843	216.518	0.815	0.293	0.293	0	0.259	0	0	NaN	NaN	0	108.713	216.518	0	0.259
366	0.067	0	0	0	0	0	112.345	226.896	112.345	226.896	0.815	0.293	0.293	0	0.259	0	0	NaN	NaN	0	112.216	226.896	0	0.259
367	0.067	0	0	0	0	0	107.935	127.653	107.935	127.653	0.815	0.293	0.293	0	0.259	0	0	NaN	NaN	0	107.805	127.653	0	0.259
368	0.067	0	0	0	0	0	105.340	141.015	105.340	141.015	0.815	0.293	0.293	0	0.259	0	0	NaN	NaN	0	105.210	141.015	0	0.259
369	0.067	0	0	0	0	0	115.589	201.729	115.589	201.729	0.815	0.293	0.293	0	0.259	0	0	NaN	NaN	0	115.459	201.729	0	0.259
370	0.067	0	0	0	0	0	111.437	154.896	111.437	154.896	0.815	0.293	0.293	0	0.259	0	0	NaN	NaN	0	111.308	154.896	0	0.259
371	0.067	0	0	0	0	0	107.675	115.978	107.675	115.978	0.815	0.293	0.293	0	0.259	0	0	NaN	NaN	0	107.545	115.978	0	0.259
372	0.067	0	0	0	0	0	101.708	223.523	101.708	223.523	0.815	0.293	0.293	0	0.259	0	0	NaN	NaN	0	101.578	223.523	0	0.259
373	0.067	0	0	0	0	0	113.513	148.929	113.513	148.929	0.815	0.293	0.293	0	0.259	0	0	NaN	NaN	0	113.383	148.929	0	0.259
374	0.067	0	0	0	0	0	102.356	178.896	102.356	178.896	0.815	0.293	0.293	0	0.259	0	0	NaN	NaN	0	102.226	178.896	0	0.259
375	0.067	0	0	0	0	0	112.216	235.069	112.216	235.069	0.815	0.293	0.293	0	0.259	0	0	NaN	NaN	0	112.086	235.069	0	0.259
376	0.067	0	0	0	0	0	105.989	258.939	105.989	258.939	0.815	0.293	0.293	0	0.259	0	0	NaN	NaN	0	105.859	258.939	0	0.259
377	0.067	0	0	0	0	0	101.318	250.507	101.318	250.507	0.815	0.293	0.293	0	0.259	0	0	NaN	NaN	0	101.189	250.507	0	0.259
378	0.067	0	0	0	0	0	100.929	29.448	100.929	29.448	0.815	0.293	0.293	0	0.259	0	0	NaN	NaN	0	100.799	29.448	0	0.259
379	0.067	0	0	0	0	0	100.410	8.432	100.410	8.432	0.815	0.293	0.293	0	0.259	0	0	NaN	NaN	0	100.281	8.432	0	0.259
380	0.067	0	0	0	0	0	105.989	72.129	105.989	72.129	0.815	0.293	0.293	0	0.259	0	0	NaN	NaN	0	105.859	72.129	0	0.259
381	0.067	0	0	0	0	0	105.859	98.075	105.859	98.075	0.815	0.293	0.293	0	0.259	0	0	NaN	NaN	0	105.729	98.075	0	0.259
382	0.067	0	0	0	0	0	107.026	104.691	107.026	104.691	0.815	0.293	0.293	0	0.259	0	0	NaN	NaN	0	106.897	104.691	0	0.259
383	0.067	0	0	0	0	0	109.232	156.323	109.232	156.323	0.815	0.293	0.293	0	0.259	0	0	NaN	NaN	0	109.102	156.323	0	0.259
384	0.067	0	0	0	0	0	114.680	177.080	114.680	177.080	0.815	0.293	0.293	0	0.259	0	0	NaN	NaN	0	114.551	177.080	0	0.259
385	0.067	0	0	0	0	0	100.410	8.432	100.410	8.432	0.815	0.293	0.293	0	0.259	0	0	NaN	NaN	0	100.281	8.432	0	0.259
386	0.067	0	0	0	0	0	101.189	58.119	101.189	58.119	0.815	0.293	0.293	0	0.259	0	0	NaN	NaN	0	101.059	58.119	0	0.259
387	0.067	0	0	0	0	0	108.713	71.481	108.713	71.481	0.815	0.293	0.293	0	0.259	0	0	NaN	NaN	0	108.583	71.481	0	0.259
388	0.067	0	0	0	0	0	107.156	83.675	107.156	83.675	0.815	0.293	0.293	0	0.259	0	0	NaN	NaN	0	107.026	83.675	0	0.259
389	0.067	0	0	0	0	0	107.805	63.178	107.805	63.178	0.815	0.293	0.293	0	0.259	0	0	NaN	NaN	0	107.675	63.178	0	0.259
390	0.067	0	0	0	0	0	100.799	42.681	100.799	42.681	0.815	0.293	0.293	0	0.259	0	0	NaN	NaN	0	100.670	42.681	0	0.259
391	0.067	0	0	0	0	0	110.789	249.858	110.789	249.858	0.815	0.293	0.293	0	0.259	0	0	NaN	NaN	0	110.659	249.858	0	0.259
392	0.067	0	0	0	0	0	109.621	78.616	109.621	78.616	0.815	0.293	0.293	0	0.259	0	0	NaN	NaN	0	109.491	78.616	0	0.259
393	0.067	0	0	0	0	0	114.551	89.254	114.551	89.254	0.815	0.293	0.293	0	0.259	0	0	NaN	NaN	0	114.421	89.254	0	0.259
394	0.067	0	0	0	0	0	101.708	238.312	101.708	238.312	0.815	0.293	0.293	0	0.259	0	0	NaN	NaN	0	101.578	238.312	0	0.259
395	0.067	0	0	0	0	0	108.713	21.535	108.713	21.535	0.815	0.293	0.293	0	0.259	0	0	NaN	NaN	0	108.583	21.535	0	0.259
396	0.067	0	0	0	0	0	112.216	50.335	112.216	50.335	0.815	0.293	0.293	0	0.259	0	0	NaN	NaN	0	112.086	50.335	0	0.259
397	0.067	0	0	0	0	0	113.513	206.139	113.513	206.139	0.815	0.293	0.293	0	0.259	0	0	NaN	NaN	0	113.383	206.139	0	0.259
398	0.067	0	0	0	0	0	108.583	187.329	108.583	187.329	0.815	0.293	0.293	0	0.259	0	0	NaN	NaN	0	108.453	187.329	0	0.259
399	0.067	0	0	0	0	0	113.513	206.139	113.513	206.139	0.815	0.293	0.293	0	0.259	0	0	NaN	NaN	0	113.383	206.139	0	0.259
400	0.067	0	0	0	0	0	115.199	58.119	115.199	58.119	0.815	0.293	0.293	0	0.259	0	0	NaN	NaN	0	115.070	58.119	0	0.259
401	0.067	0	0	0	0	0	108.583	202.766	108.583	202.766	0.815	0.293	0.293	0	0.259	0	0	NaN	NaN	0	108.453	202.766	0	0.259
402	0.067	0	0	0	0	0	112.864	214.312	112.864	214.312	0.815	0.293	0.293	0	0.259	0	0	NaN	NaN	0	112.735	214.312	0	0.259
403	0.067	0	0	0	0	0	115.459	18.162	115.459	18.162	0.815	0.293	0.293	0	0.259	0	0	NaN	NaN	0	115.329	18.162	0	0.259
404	0.067	0	0	0	0	0	115.070	38.659	115.070	38.659	0.815	0.293	0.293	0	0.259	0	0	NaN	NaN	0	114.940	38.659	0	0.259
405	0.067	0	0	0	0	0	113.513	263.350	113.513	263.350	0.815	0.293	0.293	0	0.259	0	0	NaN	NaN	0	113.383	263.350	0	0.259
406	0.067	0	0	0	0	0	100.410	22.184	100.410	22.184	0.815	0.293	0.293	0	0.259	0	0	NaN	NaN	0	100.281	22.184	0	0.259
407	0.067	0	0	0	0	0	109.491	4.541	109.491	4.541	0.815	0.293	0.293	0	0.259	0	0	NaN	NaN	0	109.362	4.541	0	0.259
408	0.067	0	0	0	0	0	104.951	192.777	104.951	192.777	0.815	0.293	0.293	0	0.259	0	0	NaN	NaN	0	104.821	192.777	0	0.259
409	0.067	0	0	0	0	0	109.621	40.605	109.621	40.605	0.815	0.293	0.293	0	0.259	0	0	NaN	NaN	0	109.491	40.605	0	0.259
410	0.067	0	0	0	0	0	109.621	40.605	109.621	40.605	0.815	0.293	0.293	0	0.259	0	0	NaN	NaN	0	109.491	40.605	0	0.259
411	0.067	0	0	0	0	0	101.059	6.746	101.059	6.746	0.815	0.293	0.293	0	0.259	0	0	NaN	NaN	0	100.929	6.746	0	0.259
412	0.067	0	0	0	0	0	104.043	14.400	104.043	14.400	0.815	0.293	0.293	0	0.259	0	0	NaN	NaN	0	103.913	14.400	0	0.259
413	0.067	0	0	0	0	0	109.881	48.908	109.881	48.908	0.815	0.293	0.293	0	0.259	0	0	NaN	NaN	0	109.751	48.908	0	0.259
414	0.067	0	0	0	0	0	112.994	9.859	112.994	9.859	0.815	0.293	0.293	0	0.259	0	0	NaN	NaN	0	112.864	9.859	0	0.259
415	0.067	0	0	0	0	0	108.324	261.145	108.324	261.145	0.815	0.293	0.293	0	0.259	0	0	NaN	NaN	0	108.194	261.145	0	0.259
416	0.017	0	0	0	0	0	0.065	0.065	0.065	0.065	0.408	0.146	0.146	0	0.130	0	0	NaN	NaN	0	0.000	0.065	0	0.130
417	0.067	0	0	0	0	0	112.735	6.746	112.735	6.746	0.815	0.293	0.293	0	0.259	0	0	NaN	NaN	0	112.605	6.746	0	0.259
418	0.067	0	0	0	0	0	129.470	185.383	129.470	185.383	0.815	0.293	0.293	0	0.259	0	0	NaN	NaN	0	129.340	185.383	0	0.259
419	0.067	0	0	0	0	0	124.540	203.285	124.540	203.285	0.815	0.293	0.293	0	0.259	0	0	NaN	NaN	0	124.410	203.285	0	0.259
420	0.067	0	0	0	0	0	118.053	210.550	118.053	210.550	0.815	0.293	0.293	0	0.259	0	0	NaN	NaN	0	117.924	210.550	0	0.259
421	0.067	254	0	254	254	254	128.432	216.907	128.432	216.907	0.815	0.293	0.293	0	0.259	17.099	254	NaN	NaN	1016	128.302	216.907	0	0.259
422	0.067	254	0	254	254	254	128.432	216.907	128.432	216.907	0.815	0.293	0.293	0	0.259	17.099	254	NaN	NaN	1016	128.302	216.907	0	0.259
423	0.067	0	0	0	0	0	120.259	219.372	120.259	219.372	0.815	0.293	0.293	0	0.259	0	0	NaN	NaN	0	120.129	219.372	0	0.259
424	0.067	0	0	0	0	0	119.740	157.491	119.740	157.491	0.815	0.293	0.293	0	0.259	0	0	NaN	NaN	0	119.610	157.491	0	0.259
425	0.067	0	0	0	0	0	117.405	141.015	117.405	141.015	0.815	0.293	0.293	0	0.259	0	0	NaN	NaN	0	117.275	141.015	0	0.259
426	0.067	0	0	0	0	0	123.372	235.847	123.372	235.847	0.815	0.293	0.293	0	0.259	0	0	NaN	NaN	0	123.243	235.847	0	0.259
427	0.067	0	0	0	0	0	119.999	243.631	119.999	243.631	0.815	0.293	0.293	0	0.259	0	0	NaN	NaN	0	119.870	243.631	0	0.259
428	0.067	0	0	0	0	0	118.702	131.156	118.702	131.156	0.815	0.293	0.293	0	0.259	0	0	NaN	NaN	0	118.572	131.156	0	0.259
429	0.067	0	0	0	0	0	117.016	251.285	117.016	251.285	0.815	0.293	0.293	0	0.259	0	0	NaN	NaN	0	116.886	251.285	0	0.259
430	0.067	0	0	0	0	0	126.486	148.669	126.486	148.669	0.815	0.293	0.293	0	0.259	0	0	NaN	NaN	0	126.356	148.669	0	0.259
431	0.067	0	0	0	0	0	119.221	114.421	119.221	114.421	0.815	0.293	0.293	0	0.259	0	0	NaN	NaN	0	119.091	114.421	0	0.259
432	0.067	0	0	0	0	0	117.535	265.426	117.535	265.426	0.815	0.293	0.293	0	0.259	0	0	NaN	NaN	0	117.405	265.426	0	0.259
433	0.067	0	0	0	0	0	129.340	258.680	129.340	258.680	0.815	0.293	0.293	0	0.259	0	0	NaN	NaN	0	129.210	258.680	0	0.259
434	0.067	0	0	0	0	0	123.502	101.059	123.502	101.059	0.815	0.293	0.293	0	0.259	0	0	NaN	NaN	0	123.372	101.059	0	0.259
435	0.067	0	0	0	0	0	127.783	167.350	127.783	167.350	0.815	0.293	0.293	0	0.259	0	0	NaN	NaN	0	127.653	167.350	0	0.259
436	0.067	0	0	0	0	0	130.248	175.134	130.248	175.134	0.815	0.293	0.293	0	0.259	0	0	NaN	NaN	0	130.118	175.134	0	0.259
437	0.067	0	0	0	0	0	121.816	192.907	121.816	192.907	0.815	0.293	0.293	0	0.259	0	0	NaN	NaN	0	121.686	192.907	0	0.259
438	0.067	0	0	0	0	0	120.129	170.853	120.129	170.853	0.815	0.293	0.293	0	0.259	0	0	NaN	NaN	0	119.999	170.853	0	0.259
439	0.067	0	0	0	0	0	130.248	175.264	130.248	175.264	0.815	0.293	0.293	0	0.259	0	0	NaN	NaN	0	130.118	175.264	0	0.259
440	0.067	0	0	0	0	0	120.259	180.453	120.259	180.453	0.815	0.293	0.293	0	0.259	0	0	NaN	NaN	0	120.129	180.453	0	0.259
441	0.067	0	0	0	0	0	120.129	170.853	120.129	170.853	0.815	0.293	0.293	0	0.259	0	0	NaN	NaN	0	119.999	170.853	0	0.259
442	0.067	0	0	0	0	0	131.805	265.426	131.805	265.426	0.815	0.293	0.293	0	0.259	0	0	NaN	NaN	0	131.675	265.426	0	0.259
443	0.067	0	0	0	0	0	123.113	247.782	123.113	247.782	0.815	0.293	0.293	0	0.259	0	0	NaN	NaN	0	122.983	247.782	0	0.259
444	0.067	0	0	0	0	0	128.691	95.351	128.691	95.351	0.815	0.293	0.293	0	0.259	0	0	NaN	NaN	0	128.561	95.351	0	0.259
445	0.067	0	0	0	0	0	130.248	192.648	130.248	192.648	0.815	0.293	0.293	0	0.259	0	0	NaN	NaN	0	130.118	192.648	0	0.259
446	0.067	0	0	0	0	0	121.297	193.426	121.297	193.426	0.815	0.293	0.293	0	0.259	0	0	NaN	NaN	0	121.167	193.426	0	0.259
447	0.067	0	0	0	0	0	127.005	199.394	127.005	199.394	0.815	0.293	0.293	0	0.259	0	0	NaN	NaN	0	126.875	199.394	0	0.259
448	0.067	0	0	0	0	0	118.832	186.680	118.832	186.680	0.815	0.293	0.293	0	0.259	0	0	NaN	NaN	0	118.702	186.680	0	0.259
449	0.067	0	0	0	0	0	123.632	201.080	123.632	201.080	0.815	0.293	0.293	0	0.259	0	0	NaN	NaN	0	123.502	201.080	0	0.259
450	0.067	0	0	0	0	0	123.632	201.080	123.632	201.080	0.815	0.293	0.293	0	0.259	0	0	NaN	NaN	0	123.502	201.080	0	0.259
451	0.067	0	0	0	0	0	127.783	68.367	127.783	68.367	0.815	0.293	0.293	0	0.259	0	0	NaN	NaN	0	127.653	68.367	0	0.259
452	0.067	0	0	0	0	0	125.189	115.848	125.189	115.848	0.815	0.293	0.293	0	0.259	0	0	NaN	NaN	0	125.059	115.848	0	0.259
453	0.067	0	0	0	0	0	120.907	55.135	120.907	55.135	0.815	0.293	0.293	0	0.259	0	0	NaN	NaN	0	120.778	55.135	0	0.259
454	0.067	0	0	0	0	0	121.816	7.005	121.816	7.005	0.815	0.293	0.293	0	0.259	0	0	NaN	NaN	0	121.686	7.005	0	0.259
455	0.067	0	0	0	0	0	127.005	50.854	127.005	50.854	0.815	0.293	0.293	0	0.259	0	0	NaN	NaN	0	126.875	50.854	0	0.259
456	0.067	0	0	0	0	0	123.891	14.400	123.891	14.400	0.815	0.293	0.293	0	0.259	0	0	NaN	NaN	0	123.762	14.400	0	0.259
457	0.067	0	0	0	0	0	128.043	28.670	128.043	28.670	0.815	0.293	0.293	0	0.259	0	0	NaN	NaN	0	127.913	28.670	0	0.259
458	0.067	0	0	0	0	0	124.280	82.897	124.280	82.897	0.815	0.293	0.293	0	0.259	0	0	NaN	NaN	0	124.151	82.897	0	0.259
459	0.067	0	0	0	0	0	131.675	103.264	131.675	103.264	0.815	0.293	0.293	0	0.259	0	0	NaN	NaN	0	131.545	103.264	0	0.259
460	0.067	0	0	0	0	0	129.080	81.210	129.080	81.210	0.815	0.293	0.293	0	0.259	0	0	NaN	NaN	0	128.951	81.210	0	0.259
461	0.067	0	0	0	0	0	127.134	5.708	127.134	5.708	0.815	0.293	0.293	0	0.259	0	0	NaN	NaN	0	127.005	5.708	0	0.259
462	0.067	0	0	0	0	0	119.480	257.253	119.480	257.253	0.815	0.293	0.293	0	0.259	0	0	NaN	NaN	0	119.351	257.253	0	0.259
463	0.017	0	0	0	0	0	0.065	0.065	0.065	0.065	0.408	0.146	0.146	0	0.130	0	0	NaN	NaN	0	0.000	0.065	0	0.130
464	0.067	0	0	0	0	0	119.999	34.248	119.999	34.248	0.815	0.293	0.293	0	0.259	0	0	NaN	NaN	0	119.870	34.248	0	0.259
465	0.067	0	0	0	0	0	117.016	25.816	117.016	25.816	0.815	0.293	0.293	0	0.259	0	0	NaN	NaN	0	116.886	25.816	0	0.259
466	0.017	0	0	0	0	0	0.065	0.065	0.065	0.065	0.408	0.146	0.146	0	0.130	0	0	NaN	NaN	0	0.000	0.065	0	0.130
467	0.067	0	0	0	0	0	129.989	262.053	129.989	262.053	0.815	0.293	0.293	0	0.259	0	0	NaN	NaN	0	129.859	262.053	0	0.259
468	0.067	0	0	0	0	0	129.599	265.426	129.599	265.426	0.815	0.293	0.293	0	0.259	0	0	NaN	NaN	0	129.470	265.426	0	0.259
469	0.067	0	0	0	0	0	121.816	23.481	121.816	23.481	0.815	0.293	0.293	0	0.259	0	0	NaN	NaN	0	121.686	23.481	0	0.259
470	0.067	0	0	0	0	0	118.962	265.426	118.962	265.426	0.815	0.293	0.293	0	0.259	0	0	NaN	NaN	0	118.832	265.426	0	0.259
471	0.067	0	0	0	0	0	131.026	21.146	131.026	21.146	0.815	0.293	0.293	0	0.259	0	0	NaN	NaN	0	130.897	21.146	0	0.259
472	0.067	0	0	0	0	0	126.356	16.346	126.356	16.346	0.815	0.293	0.293	0	0.259	0	0	NaN	NaN	0	126.226	16.346	0	0.259
473	0.067	0	0	0	0	0	131.156	30.357	131.156	30.357	0.815	0.293	0.293	0	0.259	0	0	NaN	NaN	0	131.026	30.357	0	0.259
474	0.067	0	0	0	0	0	122.334	6.746	122.334	6.746	0.815	0.293	0.293	0	0.259	0	0	NaN	NaN	0	122.205	6.746	0	0.259
475	0.067	254	0	254	254	254	139.848	180.713	139.848	180.713	0.815	0.293	0.293	0	0.259	17.099	254	NaN	NaN	1016	139.718	180.713	0	0.259
476	0.067	254	0	254	254	254	139.848	180.713	139.848	180.713	0.815	0.293	0.293	0	0.259	17.099	254	NaN	NaN	1016	139.718	180.713	0	0.259
477	0.067	254	0	254	254	254	140.237	161.123	140.237	161.123	0.815	0.293	0.293	0	0.259	17.099	254	NaN	NaN	1016	140.107	161.123	0	0.259
478	0.067	254	0	254	254	254	141.794	202.248	141.794	202.248	0.815	0.293	0.293	0	0.259	17.099	254	NaN	NaN	1016	141.664	202.248	0	0.259
479	0.067	254	0	254	254	254	146.983	210.550	146.983	210.550	0.815	0.293	0.293	0	0.259	17.099	254	NaN	NaN	1016	146.853	210.550	0	0.259
480	0.067	0	0	0	0	0	137.253	139.978	137.253	139.978	0.815	0.293	0.293	0	0.259	0	0	NaN	NaN	0	137.124	139.978	0	0.259
481	0.067	254	0	254	254	254	146.205	227.156	146.205	227.156	0.815	0.293	0.293	0	0.259	17.099	254	NaN	NaN	1016	146.075	227.156	0	0.259
482	0.067	0	0	0	0	0	142.832	265.426	142.832	265.426	0.815	0.293	0.293	0	0.259	0	0	NaN	NaN	0	142.702	265.426	0	0.259
483	0.067	0	0	0	0	0	135.178	120.907	135.178	120.907	0.815	0.293	0.293	0	0.259	0	0	NaN	NaN	0	135.048	120.907	0	0.259
484	0.067	0	0	0	0	0	135.697	240.777	135.697	240.777	0.815	0.293	0.293	0	0.259	0	0	NaN	NaN	0	135.567	240.777	0	0.259
485	0.067	254	0	254	254	254	146.334	244.150	146.334	244.150	0.815	0.293	0.293	0	0.259	17.099	254	NaN	NaN	1016	146.205	244.150	0	0.259
486	0.067	0	0	0	0	0	137.124	107.805	137.124	107.805	0.815	0.293	0.293	0	0.259	0	0	NaN	NaN	0	136.994	107.805	0	0.259
487	0.067	254	0	254	254	254	146.205	242.853	146.205	242.853	0.815	0.293	0.293	0	0.259	17.099	254	NaN	NaN	1016	146.075	242.853	0	0.259
488	0.067	254	0	254	254	254	146.205	241.426	146.205	241.426	0.815	0.293	0.293	0	0.259	17.099	254	NaN	NaN	1016	146.075	241.426	0	0.259
489	0.067	0	0	0	0	0	142.702	133.102	142.702	133.102	0.815	0.293	0.293	0	0.259	0	0	NaN	NaN	0	142.572	133.102	0	0.259
490	0.067	0	0	0	0	0	133.102	255.047	133.102	255.047	0.815	0.293	0.293	0	0.259	0	0	NaN	NaN	0	132.972	255.047	0	0.259
491	0.067	254	0	254	254	254	133.361	221.318	133.361	221.318	0.815	0.293	0.293	0	0.259	17.099	254	NaN	NaN	1016	133.232	221.318	0	0.259
492	0.067	0	0	0	0	0	137.643	80.173	137.643	80.173	0.815	0.293	0.293	0	0.259	0	0	NaN	NaN	0	137.513	80.173	0	0.259
493	0.067	0	0	0	0	0	141.405	264.258	141.405	264.258	0.815	0.293	0.293	0	0.259	0	0	NaN	NaN	0	141.275	264.258	0	0.259
494	0.067	0	0	0	0	0	148.540	87.956	148.540	87.956	0.815	0.293	0.293	0	0.259	0	0	NaN	NaN	0	148.410	87.956	0	0.259
495	0.067	0	0	0	0	0	141.405	115.718	141.405	115.718	0.815	0.293	0.293	0	0.259	0	0	NaN	NaN	0	141.275	115.718	0	0.259
496	0.067	0	0	0	0	0	138.810	71.221	138.810	71.221	0.815	0.293	0.293	0	0.259	0	0	NaN	NaN	0	138.680	71.221	0	0.259
497	0.067	0	0	0	0	0	138.551	96.389	138.551	96.389	0.815	0.293	0.293	0	0.259	0	0	NaN	NaN	0	138.421	96.389	0	0.259
498	0.067	0	0	0	0	0	133.880	38.400	133.880	38.400	0.815	0.293	0.293	0	0.259	0	0	NaN	NaN	0	133.751	38.400	0	0.259
499	0.067	0	0	0	0	0	142.572	53.967	142.572	53.967	0.815	0.293	0.293	0	0.259	0	0	NaN	NaN	0	142.442	53.967	0	0.259
500	0.067	0	0	0	0	0	142.053	54.227	142.053	54.227	0.815	0.293	0.293	0	0.259	0	0	NaN	NaN	0	141.924	54.227	0	0.259
501	0.067	0	0	0	0	0	139.978	55.265	139.978	55.265	0.815	0.293	0.293	0	0.259	0	0	NaN	NaN	0	139.848	55.265	0	0.259
502	0.067	0	0	0	0	0	139.978	55.265	139.978	55.265	0.815	0.293	0.293	0	0.259	0	0	NaN	NaN	0	139.848	55.265	0	0.259
503	0.067	0	0	0	0	0	138.421	89.124	138.421	89.124	0.815	0.293	0.293	0	0.259	0	0	NaN	NaN	0	138.291	89.124	0	0.259
504	0.067	0	0	0	0	0	144.259	53.319	144.259	53.319	0.815	0.293	0.293	0	0.259	0	0	NaN	NaN	0	144.129	53.319	0	0.259
505	0.067	0	0	0	0	0	137.902	31.135	137.902	31.135	0.815	0.293	0.293	0	0.259	0	0	NaN	NaN	0	137.772	31.135	0	0.259
506	0.067	0	0	0	0	0	146.334	64.216	146.334	64.216	0.815	0.293	0.293	0	0.259	0	0	NaN	NaN	0	146.205	64.216	0	0.259
507	0.067	0	0	0	0	0	135.048	13.751	135.048	13.751	0.815	0.293	0.293	0	0.259	0	0	NaN	NaN	0	134.918	13.751	0	0.259
508	0.067	0	0	0	0	0	144.518	34.508	144.518	34.508	0.815	0.293	0.293	0	0.259	0	0	NaN	NaN	0	144.388	34.508	0	0.259
509	0.067	0	0	0	0	0	144.518	34.508	144.518	34.508	0.815	0.293	0.293	0	0.259	0	0	NaN	NaN	0	144.388	34.508	0	0.259
510	0.067	0	0	0	0	0	138.032	258.420	138.032	258.420	0.815	0.293	0.293	0	0.259	0	0	NaN	NaN	0	137.902	258.420	0	0.259
511	0.067	0	0	0	0	0	145.426	260.496	145.426	260.496	0.815	0.293	0.293	0	0.259	0	0	NaN	NaN	0	145.297	260.496	0	0.259
512	0.067	0	0	0	0	0	142.702	22.962	142.702	22.962	0.815	0.293	0.293	0	0.259	0	0	NaN	NaN	0	142.572	22.962	0	0.259
513	0.067	0	0	0	0	0	142.702	7.654	142.702	7.654	0.815	0.293	0.293	0	0.259	0	0	NaN	NaN	0	142.572	7.654	0	0.259
514	0.067	0	0	0	0	0	148.280	265.426	148.280	265.426	0.815	0.293	0.293	0	0.259	0	0	NaN	NaN	0	148.151	265.426	0	0.259
515	0.067	0	0	0	0	0	148.929	9.211	148.929	9.211	0.815	0.293	0.293	0	0.259	0	0	NaN	NaN	0	148.799	9.211	0	0.259
516	0.067	0	0	0	0	0	140.756	48.389	140.756	48.389	0.815	0.293	0.293	0	0.259	0	0	NaN	NaN	0	140.626	48.389	0	0.259
517	0.067	254	0	254	254	254	149.707	190.702	149.707	190.702	0.815	0.293	0.293	0	0.259	17.099	254	NaN	NaN	1016	149.578	190.702	0	0.259
518	0.067	254	0	254	254	254	152.042	172.540	152.042	172.540	0.815	0.293	0.293	0	0.259	17.099	254	NaN	NaN	1016	151.913	172.540	0	0.259
519	0.067	254	0	254	254	254	160.475	196.540	160.475	196.540	0.815	0.293	0.293	0	0.259	17.099	254	NaN	NaN	1016	160.345	196.540	0	0.259
520	0.067	254	0	254	254	254	149.448	152.302	149.448	152.302	0.815	0.293	0.293	0	0.259	17.099	254	NaN	NaN	1016	149.318	152.302	0	0.259
521	0.067	254	0	254	254	254	162.680	158.659	162.680	158.659	0.815	0.293	0.293	0	0.259	17.099	254	NaN	NaN	1016	162.550	158.659	0	0.259
522	0.067	254	0	254	254	254	157.232	213.404	157.232	213.404	0.815	0.293	0.293	0	0.259	17.099	254	NaN	NaN	1016	157.102	213.404	0	0.259
523	0.067	254	0	254	254	254	165.534	225.210	165.534	225.210	0.815	0.293	0.293	0	0.259	17.099	254	NaN	NaN	1016	165.405	225.210	0	0.259
524	0.067	254	0	254	254	254	152.042	130.378	152.042	130.378	0.815	0.293	0.293	0	0.259	17.099	254	NaN	NaN	1016	151.913	130.378	0	0.259
525	0.067	254	0	254	254	254	165.534	225.210	165.534	225.210	0.815	0.293	0.293	0	0.259	17.099	254	NaN	NaN	1016	165.405	225.210	0	0.259
526	0.067	254	0	254	254	254	159.956	237.015	159.956	237.015	0.815	0.293	0.293	0	0.259	17.099	254	NaN	NaN	1016	159.826	237.015	0	0.259
527	0.067	254	0	254	254	254	157.102	252.064	157.102	252.064	0.815	0.293	0.293	0	0.259	17.099	254	NaN	NaN	1016	156.972	252.064	0	0.259
528	0.067	254	0	254	254	254	159.307	134.010	159.307	134.010	0.815	0.293	0.293	0	0.259	17.099	254	NaN	NaN	1016	159.178	134.010	0	0.259
529	0.067	0	0	0	0	0	152.691	98.464	152.691	98.464	0.815	0.293	0.293	0	0.259	0	0	NaN	NaN	0	152.561	98.464	0	0.259
530	0.067	0	0	0	0	0	151.913	260.626	151.913	260.626	0.815	0.293	0.293	0	0.259	0	0	NaN	NaN	0	151.783	260.626	0	0.259
531	0.067	254	0	254	254	254	155.805	192.518	155.805	192.518	0.815	0.293	0.293	0	0.259	17.099	254	NaN	NaN	1016	155.675	192.518	0	0.259
532	0.067	254	0	254	254	254	160.475	178.248	160.475	178.248	0.815	0.293	0.293	0	0.259	17.099	254	NaN	NaN	1016	160.345	178.248	0	0.259
533	0.067	0	0	0	0	0	159.956	102.875	159.956	102.875	0.815	0.293	0.293	0	0.259	0	0	NaN	NaN	0	159.826	102.875	0	0.259
534	0.067	254	0	254	254	254	160.605	185.772	160.605	185.772	0.815	0.293	0.293	0	0.259	17.099	254	NaN	NaN	1016	160.475	185.772	0	0.259
535	0.067	254	0	254	254	254	153.080	191.740	153.080	191.740	0.815	0.293	0.293	0	0.259	17.099	254	NaN	NaN	1016	152.951	191.740	0	0.259
536	0.067	254	0	254	254	254	152.951	191.221	152.951	191.221	0.815	0.293	0.293	0	0.259	17.099	254	NaN	NaN	1016	152.821	191.221	0	0.259
537	0.067	254	0	254	254	254	164.107	246.745	164.107	246.745	0.815	0.293	0.293	0	0.259	17.099	254	NaN	NaN	1016	163.978	246.745	0	0.259
538	0.067	0	0	0	0	0	158.269	87.437	158.269	87.437	0.815	0.293	0.293	0	0.259	0	0	NaN	NaN	0	158.140	87.437	0	0.259
539	0.067	0	0	0	0	0	151.524	116.107	151.524	116.107	0.815	0.293	0.293	0	0.259	0	0	NaN	NaN	0	151.394	116.107	0	0.259
540	0.067	0	0	0	0	0	152.042	76.281	152.042	76.281	0.815	0.293	0.293	0	0.259	0	0	NaN	NaN	0	151.913	76.281	0	0.259
541	0.067	254	0	254	254	254	157.621	234.031	157.621	234.031	0.815	0.293	0.293	0	0.259	17.099	254	NaN	NaN	1016	157.491	234.031	0	0.259
542	0.067	254	0	254	254	254	153.469	243.631	153.469	243.631	0.815	0.293	0.293	0	0.259	17.099	254	NaN	NaN	1016	153.340	243.631	0	0.259
543	0.067	254	0	254	254	254	163.978	231.956	163.978	231.956	0.815	0.293	0.293	0	0.259	17.099	254	NaN	NaN	1016	163.848	231.956	0	0.259
544	0.067	0	0	0	0	0	152.821	98.205	152.821	98.205	0.815	0.293	0.293	0	0.259	0	0	NaN	NaN	0	152.691	98.205	0	0.259
545	0.067	254	0	254	254	254	158.659	253.880	158.659	253.880	0.815	0.293	0.293	0	0.259	17.099	254	NaN	NaN	1016	158.529	253.880	0	0.259
546	0.067	0	0	0	0	0	158.010	59.935	158.010	59.935	0.815	0.293	0.293	0	0.259	0	0	NaN	NaN	0	157.880	59.935	0	0.259
547	0.067	254	0	254	254	254	163.069	241.945	163.069	241.945	0.815	0.293	0.293	0	0.259	17.099	254	NaN	NaN	1016	162.940	241.945	0	0.259
548	0.067	254	0	254	254	254	163.329	255.566	163.329	255.566	0.815	0.293	0.293	0	0.259	17.099	254	NaN	NaN	1016	163.199	255.566	0	0.259
549	0.067	0	0	0	0	0	151.524	19.849	151.524	19.849	0.815	0.293	0.293	0	0.259	0	0	NaN	NaN	0	151.394	19.849	0	0.259
550	0.067	0	0	0	0	0	151.524	19.849	151.524	19.849	0.815	0.293	0.293	0	0.259	0	0	NaN	NaN	0	151.394	19.849	0	0.259
551	0.067	0	0	0	0	0	150.745	30.486	150.745	30.486	0.815	0.293	0.293	0	0.259	0	0	NaN	NaN	0	150.615	30.486	0	0.259
552	0.067	0	0	0	0	0	163.069	43.978	163.069	43.978	0.815	0.293	0.293	0	0.259	0	0	NaN	NaN	0	162.940	43.978	0	0.259
553	0.017	0	0	0	0	0	0.065	0.065	0.065	0.065	0.408	0.146	0.146	0	0.130	0	0	NaN	NaN	0	0.000	0.065	0	0.130
554	0.067	0	0	0	0	0	158.269	25.297	158.269	25.297	0.815	0.293	0.293	0	0.259	0	0	NaN	NaN	0	158.140	25.297	0	0.259
555	0.067	0	0	0	0	0	158.269	25.297	158.269	25.297	0.815	0.293	0.293	0	0.259	0	0	NaN	NaN	0	158.140	25.297	0	0.259
556	0.067	0	0	0	0	0	155.156	47.351	155.156	47.351	0.815	0.293	0.293	0	0.259	0	0	NaN	NaN	0	155.026	47.351	0	0.259
557	0.067	0	0	0	0	0	155.156	47.351	155.156	47.351	0.815	0.293	0.293	0	0.259	0	0	NaN	NaN	0	155.026	47.351	0	0.259
558	0.067	0	0	0	0	0	164.367	3.503	164.367	3.503	0.815	0.293	0.293	0	0.259	0	0	NaN	NaN	0	164.237	3.503	0	0.259
559	0.067	0	0	0	0	0	155.805	10.638	155.805	10.638	0.815	0.293	0.293	0	0.259	0	0	NaN	NaN	0	155.675	10.638	0	0.259
560	0.067	0	0	0	0	0	155.675	43.589	155.675	43.589	0.815	0.293	0.293	0	0.259	0	0	NaN	NaN	0	155.545	43.589	0	0.259
561	0.067	0	0	0	0	0	158.140	48.129	158.140	48.129	0.815	0.293	0.293	0	0.259	0	0	NaN	NaN	0	158.010	48.129	0	0.259
562	0.067	254	0	254	254	254	171.372	188.237	171.372	188.237	0.815	0.293	0.293	0	0.259	17.099	254	NaN	NaN	1016	171.242	188.237	0	0.259
563	0.067	254	0	254	254	254	174.875	205.361	174.875	205.361	0.815	0.293	0.293	0	0.259	17.099	254	NaN	NaN	1016	174.745	205.361	0	0.259
564	0.067	254	0	254	254	254	179.804	177.599	179.804	177.599	0.815	0.293	0.293	0	0.259	17.099	254	NaN	NaN	1016	179.675	177.599	0	0.259
565	0.067	254	0	254	254	254	168.907	144.259	168.907	144.259	0.815	0.293	0.293	0	0.259	17.099	254	NaN	NaN	1016	168.777	144.259	0	0.259
566	0.067	254	0	254	254	254	181.750	140.756	181.750	140.756	0.815	0.293	0.293	0	0.259	17.099	254	NaN	NaN	1016	181.621	140.756	0	0.259
567	0.067	254	0	254	254	254	170.983	123.372	170.983	123.372	0.815	0.293	0.293	0	0.259	17.099	254	NaN	NaN	1016	170.853	123.372	0	0.259
568	0.067	254	0	254	254	254	182.010	186.680	182.010	186.680	0.815	0.293	0.293	0	0.259	17.099	254	NaN	NaN	1016	181.880	186.680	0	0.259
569	0.067	254	0	254	254	254	182.269	209.902	182.269	209.902	0.815	0.293	0.293	0	0.259	17.099	254	NaN	NaN	1016	182.140	209.902	0	0.259
570	0.067	0	0	0	0	0	166.442	265.426	166.442	265.426	0.815	0.293	0.293	0	0.259	0	0	NaN	NaN	0	166.313	265.426	0	0.259
571	0.067	254	0	254	254	254	168.129	109.102	168.129	109.102	0.815	0.293	0.293	0	0.259	17.099	254	NaN	NaN	1016	167.999	109.102	0	0.259
572	0.067	254	0	254	254	254	175.004	164.237	175.004	164.237	0.815	0.293	0.293	0	0.259	17.099	254	NaN	NaN	1016	174.875	164.237	0	0.259
573	0.067	254	0	254	254	254	182.010	186.680	182.010	186.680	0.815	0.293	0.293	0	0.259	17.099	254	NaN	NaN	1016	181.880	186.680	0	0.259
574	0.067	254	0	254	254	254	170.205	172.929	170.205	172.929	0.815	0.293	0.293	0	0.259	17.099	254	NaN	NaN	1016	170.075	172.929	0	0.259
575	0.067	254	0	254	254	254	179.545	211.718	179.545	211.718	0.815	0.293	0.293	0	0.259	17.099	254	NaN	NaN	1016	179.415	211.718	0	0.259
576	0.067	254	0	254	254	254	173.837	214.053	173.837	214.053	0.815	0.293	0.293	0	0.259	17.099	254	NaN	NaN	1016	173.707	214.053	0	0.259
577	0.067	254	0	254	254	254	181.621	159.048	181.621	159.048	0.815	0.293	0.293	0	0.259	17.099	254	NaN	NaN	1016	181.491	159.048	0	0.259
578	0.067	254	0	254	254	254	181.880	167.350	181.880	167.350	0.815	0.293	0.293	0	0.259	17.099	254	NaN	NaN	1016	181.750	167.350	0	0.259
579	0.067	254	0	254	254	254	177.469	115.070	177.469	115.070	0.815	0.293	0.293	0	0.259	17.099	254	NaN	NaN	1016	177.340	115.070	0	0.259
580	0.067	254	0	254	254	254	181.361	261.404	181.361	261.404	0.815	0.293	0.293	0	0.259	17.099	254	NaN	NaN	1016	181.231	261.404	0	0.259
581	0.067	254	0	254	254	254	166.961	132.194	166.961	132.194	0.815	0.293	0.293	0	0.259	17.099	254	NaN	NaN	1016	166.832	132.194	0	0.259
582	0.067	254	0	254	254	254	166.961	252.712	166.961	252.712	0.815	0.293	0.293	0	0.259	17.099	254	NaN	NaN	1016	166.832	252.712	0	0.259
583	0.067	254	0	254	254	254	166.961	252.712	166.961	252.712	0.815	0.293	0.293	0	0.259	17.099	254	NaN	NaN	1016	166.832	252.712	0	0.259
584	0.067	254	0	254	254	254	182.140	194.075	182.140	194.075	0.815	0.293	0.293	0	0.259	17.099	254	NaN	NaN	1016	182.010	194.075	0	0.259
585	0.067	63.500	127	0	0	254	172.150	92.497	172.215	92.562	0.815	0.293	0.293	0	0.259	4.275	0	1.155	-0.667	254	172.021	92.497	0	0.259
586	0.067	254	0	254	254	254	182.140	99.891	182.140	99.891	0.815	0.293	0.293	0	0.259	17.099	254	NaN	NaN	1016	182.010	99.891	0	0.259
587	0.067	254	0	254	254	254	181.102	171.891	181.102	171.891	0.815	0.293	0.293	0	0.259	17.099	254	NaN	NaN	1016	180.972	171.891	0	0.259
588	0.067	254	0	254	254	254	172.929	250.247	172.929	250.247	0.815	0.293	0.293	0	0.259	17.099	254	NaN	NaN	1016	172.799	250.247	0	0.259
589	0.067	254	0	254	254	254	181.621	202.118	181.621	202.118	0.815	0.293	0.293	0	0.259	17.099	254	NaN	NaN	1016	181.491	202.118	0	0.259
590	0.067	0	0	0	0	0	170.853	81.729	170.853	81.729	0.815	0.293	0.293	0	0.259	0	0	NaN	NaN	0	170.723	81.729	0	0.259
591	0.067	254	0	254	254	254	176.950	217.166	176.950	217.166	0.815	0.293	0.293	0	0.259	17.099	254	NaN	NaN	1016	176.821	217.166	0	0.259
592	0.067	254	0	254	254	254	179.675	90.681	179.675	90.681	0.815	0.293	0.293	0	0.259	17.099	254	NaN	NaN	1016	179.545	90.681	0	0.259
593	0.067	254	0	254	254	254	167.480	98.724	167.480	98.724	0.815	0.293	0.293	0	0.259	17.099	254	NaN	NaN	1016	167.350	98.724	0	0.259
594	0.067	254	0	254	254	254	169.945	239.610	169.945	239.610	0.815	0.293	0.293	0	0.259	17.099	254	NaN	NaN	1016	169.815	239.610	0	0.259
595	0.067	254	0	254	254	254	169.556	239.869	169.556	239.869	0.815	0.293	0.293	0	0.259	17.099	254	NaN	NaN	1016	169.426	239.869	0	0.259
596	0.067	254	0	254	254	254	169.815	248.172	169.815	248.172	0.815	0.293	0.293	0	0.259	17.099	254	NaN	NaN	1016	169.686	248.172	0	0.259
597	0.067	0	0	0	0	0	169.815	68.367	169.815	68.367	0.815	0.293	0.293	0	0.259	0	0	NaN	NaN	0	169.686	68.367	0	0.259
598	0.067	0	0	0	0	0	175.004	63.438	175.004	63.438	0.815	0.293	0.293	0	0.259	0	0	NaN	NaN	0	174.875	63.438	0	0.259
599	0.067	0	0	0	0	0	175.913	61.492	175.913	61.492	0.815	0.293	0.293	0	0.259	0	0	NaN	NaN	0	175.783	61.492	0	0.259
600	0.067	254	0	254	254	254	180.713	139.978	180.713	139.978	0.815	0.293	0.293	0	0.259	17.099	254	NaN	NaN	1016	180.583	139.978	0	0.259
601	0.067	0	0	0	0	0	175.913	61.492	175.913	61.492	0.815	0.293	0.293	0	0.259	0	0	NaN	NaN	0	175.783	61.492	0	0.259
602	0.067	0	0	0	0	0	175.394	41.513	175.394	41.513	0.815	0.293	0.293	0	0.259	0	0	NaN	NaN	0	175.264	41.513	0	0.259
603	0.067	254	0	254	254	254	186.031	228.712	186.031	228.712	0.815	0.293	0.293	0	0.259	17.099	254	NaN	NaN	1016	185.902	228.712	0	0.259
604	0.067	254	0	254	254	254	195.242	196.021	195.242	196.021	0.815	0.293	0.293	0	0.259	17.099	254	NaN	NaN	1016	195.112	196.021	0	0.259
605	0.067	254	0	254	254	254	198.615	211.718	198.615	211.718	0.815	0.293	0.293	0	0.259	17.099	254	NaN	NaN	1016	198.485	211.718	0	0.259
606	0.067	254	0	254	254	254	182.788	249.988	182.788	249.988	0.815	0.293	0.293	0	0.259	17.099	254	NaN	NaN	1016	182.658	249.988	0	0.259
607	0.067	254	0	254	254	254	186.031	151.913	186.031	151.913	0.815	0.293	0.293	0	0.259	17.099	254	NaN	NaN	1016	185.902	151.913	0	0.259
608	0.067	254	0	254	254	254	187.588	243.372	187.588	243.372	0.815	0.293	0.293	0	0.259	17.099	254	NaN	NaN	1016	187.458	243.372	0	0.259
609	0.067	254	0	254	254	254	184.604	207.826	184.604	207.826	0.815	0.293	0.293	0	0.259	17.099	254	NaN	NaN	1016	184.475	207.826	0	0.259
610	0.067	254	0	254	254	254	184.345	217.685	184.345	217.685	0.815	0.293	0.293	0	0.259	17.099	254	NaN	NaN	1016	184.215	217.685	0	0.259
611	0.067	254	0	254	254	254	197.448	243.242	197.448	243.242	0.815	0.293	0.293	0	0.259	17.099	254	NaN	NaN	1016	197.318	243.242	0	0.259
612	0.067	254	0	254	254	254	195.891	158.399	195.891	158.399	0.815	0.293	0.293	0	0.259	17.099	254	NaN	NaN	1016	195.761	158.399	0	0.259
613	0.067	254	0	254	254	254	189.145	215.091	189.145	215.091	0.815	0.293	0.293	0	0.259	17.099	254	NaN	NaN	1016	189.015	215.091	0	0.259
614	0.067	254	0	254	254	254	182.529	169.037	182.529	169.037	0.815	0.293	0.293	0	0.259	17.099	254	NaN	NaN	1016	182.399	169.037	0	0.259
615	0.067	254	0	254	254	254	189.275	181.750	189.275	181.750	0.815	0.293	0.293	0	0.259	17.099	254	NaN	NaN	1016	189.145	181.750	0	0.259
616	0.067	254	0	254	254	254	193.167	131.416	193.167	131.416	0.815	0.293	0.293	0	0.259	17.099	254	NaN	NaN	1016	193.037	131.416	0	0.259
617	0.067	254	0	254	254	254	192.777	119.999	192.777	119.999	0.815	0.293	0.293	0	0.259	17.099	254	NaN	NaN	1016	192.648	119.999	0	0.259
618	0.067	254	0	254	254	254	191.610	108.324	191.610	108.324	0.815	0.293	0.293	0	0.259	17.099	254	NaN	NaN	1016	191.480	108.324	0	0.259
619	0.067	254	0	254	254	254	191.999	207.307	191.999	207.307	0.815	0.293	0.293	0	0.259	17.099	254	NaN	NaN	1016	191.869	207.307	0	0.259
620	0.067	254	0	254	254	254	185.123	216.777	185.123	216.777	0.815	0.293	0.293	0	0.259	17.099	254	NaN	NaN	1016	184.994	216.777	0	0.259
621	0.067	254	0	254	254	254	186.550	82.508	186.550	82.508	0.815	0.293	0.293	0	0.259	17.099	254	NaN	NaN	1016	186.421	82.508	0	0.259
622	0.067	254	0	254	254	254	194.334	83.286	194.334	83.286	0.815	0.293	0.293	0	0.259	17.099	254	NaN	NaN	1016	194.204	83.286	0	0.259
623	0.067	254	0	254	254	254	188.496	88.994	188.496	88.994	0.815	0.293	0.293	0	0.259	17.099	254	NaN	NaN	1016	188.367	88.994	0	0.259
624	0.067	0	0	0	0	0	187.588	67.589	187.588	67.589	0.815	0.293	0.293	0	0.259	0	0	NaN	NaN	0	187.458	67.589	0	0.259
625	0.067	0	0	0	0	0	182.658	53.838	182.658	53.838	0.815	0.293	0.293	0	0.259	0	0	NaN	NaN	0	182.529	53.838	0	0.259
626	0.067	254	0	254	254	254	194.983	74.464	194.983	74.464	0.815	0.293	0.293	0	0.259	17.099	254	NaN	NaN	1016	194.853	74.464	0	0.259
627	0.067	254	0	254	254	254	190.183	84.973	190.183	84.973	0.815	0.293	0.293	0	0.259	17.099	254	NaN	NaN	1016	190.053	84.973	0	0.259
628	0.067	254	0	254	254	254	199.783	174.875	199.783	174.875	0.815	0.293	0.293	0	0.259	17.099	254	NaN	NaN	1016	199.653	174.875	0	0.259
629	0.067	254	0	254	254	254	209.253	210.031	209.253	210.031	0.815	0.293	0.293	0	0.259	17.099	254	NaN	NaN	1016	209.123	210.031	0	0.259
630	0.067	254	0	254	254	254	213.145	227.026	213.145	227.026	0.815	0.293	0.293	0	0.259	17.099	254	NaN	NaN	1016	213.015	227.026	0	0.259
631	0.067	254	0	254	254	254	199.523	251.285	199.523	251.285	0.815	0.293	0.293	0	0.259	17.099	254	NaN	NaN	1016	199.394	251.285	0	0.259
632	0.067	254	0	254	254	254	210.161	242.464	210.161	242.464	0.815	0.293	0.293	0	0.259	17.099	254	NaN	NaN	1016	210.031	242.464	0	0.259
633	0.067	254	0	254	254	254	208.475	170.334	208.475	170.334	0.815	0.293	0.293	0	0.259	17.099	254	NaN	NaN	1016	208.345	170.334	0	0.259
634	0.067	254	0	254	254	254	211.458	182.010	211.458	182.010	0.815	0.293	0.293	0	0.259	17.099	254	NaN	NaN	1016	211.329	182.010	0	0.259
635	0.067	254	0	254	254	254	199.264	189.923	199.264	189.923	0.815	0.293	0.293	0	0.259	17.099	254	NaN	NaN	1016	199.134	189.923	0	0.259
636	0.067	254	0	254	254	254	202.507	149.707	202.507	149.707	0.815	0.293	0.293	0	0.259	17.099	254	NaN	NaN	1016	202.377	149.707	0	0.259
637	0.067	254	0	254	254	254	213.275	168.777	213.275	168.777	0.815	0.293	0.293	0	0.259	17.099	254	NaN	NaN	1016	213.145	168.777	0	0.259
638	0.067	254	0	254	254	254	211.588	159.826	211.588	159.826	0.815	0.293	0.293	0	0.259	17.099	254	NaN	NaN	1016	211.458	159.826	0	0.259
639	0.067	254	0	254	254	254	207.566	265.426	207.566	265.426	0.815	0.293	0.293	0	0.259	17.099	254	NaN	NaN	1016	207.437	265.426	0	0.259
640	0.067	254	0	254	254	254	201.080	105.081	201.080	105.081	0.815	0.293	0.293	0	0.259	17.099	254	NaN	NaN	1016	200.950	105.081	0	0.259
641	0.067	254	0	254	254	254	204.842	197.837	204.842	197.837	0.815	0.293	0.293	0	0.259	17.099	254	NaN	NaN	1016	204.712	197.837	0	0.259
642	0.067	254	0	254	254	254	210.550	122.464	210.550	122.464	0.815	0.293	0.293	0	0.259	17.099	254	NaN	NaN	1016	210.421	122.464	0	0.259
643	0.067	254	0	254	254	254	214.053	135.307	214.053	135.307	0.815	0.293	0.293	0	0.259	17.099	254	NaN	NaN	1016	213.923	135.307	0	0.259
644	0.067	254	0	254	254	254	212.366	103.654	212.366	103.654	0.815	0.293	0.293	0	0.259	17.099	254	NaN	NaN	1016	212.237	103.654	0	0.259
645	0.067	254	0	254	254	254	203.026	63.697	203.026	63.697	0.815	0.293	0.293	0	0.259	17.099	254	NaN	NaN	1016	202.896	63.697	0	0.259
646	0.067	254	0	254	254	254	209.253	82.508	209.253	82.508	0.815	0.293	0.293	0	0.259	17.099	254	NaN	NaN	1016	209.123	82.508	0	0.259
647	0.067	254	0	254	254	254	204.453	93.016	204.453	93.016	0.815	0.293	0.293	0	0.259	17.099	254	NaN	NaN	1016	204.323	93.016	0	0.259
648	0.067	254	0	254	254	254	221.966	228.323	221.966	228.323	0.815	0.293	0.293	0	0.259	17.099	254	NaN	NaN	1016	221.837	228.323	0	0.259
649	0.067	254	0	254	254	254	223.912	203.026	223.912	203.026	0.815	0.293	0.293	0	0.259	17.099	254	NaN	NaN	1016	223.783	203.026	0	0.259
650	0.067	254	0	254	254	254	220.020	175.653	220.020	175.653	0.815	0.293	0.293	0	0.259	17.099	254	NaN	NaN	1016	219.891	175.653	0	0.259
651	0.067	254	0	254	254	254	230.139	239.610	230.139	239.610	0.815	0.293	0.293	0	0.259	17.099	254	NaN	NaN	1016	230.010	239.610	0	0.259
652	0.067	254	0	254	254	254	216.129	265.426	216.129	265.426	0.815	0.293	0.293	0	0.259	17.099	254	NaN	NaN	1016	215.999	265.426	0	0.259
653	0.067	254	0	254	254	254	215.869	178.767	215.869	178.767	0.815	0.293	0.293	0	0.259	17.099	254	NaN	NaN	1016	215.739	178.767	0	0.259
654	0.067	254	0	254	254	254	216.518	205.231	216.518	205.231	0.815	0.293	0.293	0	0.259	17.099	254	NaN	NaN	1016	216.388	205.231	0	0.259
655	0.067	254	0	254	254	254	217.037	217.815	217.037	217.815	0.815	0.293	0.293	0	0.259	17.099	254	NaN	NaN	1016	216.907	217.815	0	0.259
656	0.067	254	0	254	254	254	219.242	246.355	219.242	246.355	0.815	0.293	0.293	0	0.259	17.099	254	NaN	NaN	1016	219.112	246.355	0	0.259
657	0.067	254	0	254	254	254	230.529	256.734	230.529	256.734	0.815	0.293	0.293	0	0.259	17.099	254	NaN	NaN	1016	230.399	256.734	0	0.259
658	0.067	254	0	254	254	254	231.826	167.480	231.826	167.480	0.815	0.293	0.293	0	0.259	17.099	254	NaN	NaN	1016	231.696	167.480	0	0.259
659	0.067	254	0	254	254	254	224.172	209.383	224.172	209.383	0.815	0.293	0.293	0	0.259	17.099	254	NaN	NaN	1016	224.042	209.383	0	0.259
660	0.067	254	0	254	254	254	219.242	237.404	219.242	237.404	0.815	0.293	0.293	0	0.259	17.099	254	NaN	NaN	1016	219.112	237.404	0	0.259
661	0.067	254	0	254	254	254	224.691	145.556	224.691	145.556	0.815	0.293	0.293	0	0.259	17.099	254	NaN	NaN	1016	224.561	145.556	0	0.259
662	0.067	254	0	254	254	254	225.988	210.680	225.988	210.680	0.815	0.293	0.293	0	0.259	17.099	254	NaN	NaN	1016	225.858	210.680	0	0.259
663	0.067	254	0	254	254	254	222.226	249.469	222.226	249.469	0.815	0.293	0.293	0	0.259	17.099	254	NaN	NaN	1016	222.096	249.469	0	0.259
664	0.067	254	0	254	254	254	226.507	217.685	226.507	217.685	0.815	0.293	0.293	0	0.259	17.099	254	NaN	NaN	1016	226.377	217.685	0	0.259
665	0.067	254	0	254	254	254	223.393	249.988	223.393	249.988	0.815	0.293	0.293	0	0.259	17.099	254	NaN	NaN	1016	223.264	249.988	0	0.259
666	0.067	254	0	254	254	254	216.907	91.200	216.907	91.200	0.815	0.293	0.293	0	0.259	17.099	254	NaN	NaN	1016	216.777	91.200	0	0.259
667	0.067	254	0	254	254	254	221.447	102.097	221.447	102.097	0.815	0.293	0.293	0	0.259	17.099	254	NaN	NaN	1016	221.318	102.097	0	0.259
668	0.067	254	0	254	254	254	225.988	123.762	225.988	123.762	0.815	0.293	0.293	0	0.259	17.099	254	NaN	NaN	1016	225.858	123.762	0	0.259
669	0.067	254	0	254	254	254	228.583	134.399	228.583	134.399	0.815	0.293	0.293	0	0.259	17.099	254	NaN	NaN	1016	228.453	134.399	0	0.259
670	0.067	254	0	254	254	254	227.674	155.934	227.674	155.934	0.815	0.293	0.293	0	0.259	17.099	254	NaN	NaN	1016	227.545	155.934	0	0.259
671	0.067	254	0	254	254	254	234.161	228.842	234.161	228.842	0.815	0.293	0.293	0	0.259	17.099	254	NaN	NaN	1016	234.031	228.842	0	0.259
672	0.067	254	0	254	254	254	237.015	183.826	237.015	183.826	0.815	0.293	0.293	0	0.259	17.099	254	NaN	NaN	1016	236.885	183.826	0	0.259
673	0.067	254	0	254	254	254	234.810	154.507	234.810	154.507	0.815	0.293	0.293	0	0.259	17.099	254	NaN	NaN	1016	234.680	154.507	0	0.259
674	0.067	254	0	254	254	254	242.853	142.313	242.853	142.313	0.815	0.293	0.293	0	0.259	17.099	254	NaN	NaN	1016	242.723	142.313	0	0.259
675	0.067	254	0	254	254	254	245.837	154.767	245.837	154.767	0.815	0.293	0.293	0	0.259	17.099	254	NaN	NaN	1016	245.707	154.767	0	0.259
676	0.067	254	0	254	254	254	238.183	163.588	238.183	163.588	0.815	0.293	0.293	0	0.259	17.099	254	NaN	NaN	1016	238.053	163.588	0	0.259
677	0.067	254	0	254	254	254	241.555	168.648	241.555	168.648	0.815	0.293	0.293	0	0.259	17.099	254	NaN	NaN	1016	241.426	168.648	0	0.259
678	0.067	254	0	254	254	254	248.691	173.967	248.691	173.967	0.815	0.293	0.293	0	0.259	17.099	254	NaN	NaN	1016	248.561	173.967	0	0.259
679	0.067	254	0	254	254	254	247.653	198.485	247.653	198.485	0.815	0.293	0.293	0	0.259	17.099	254	NaN	NaN	1016	247.523	198.485	0	0.259
680	0.067	254	0	254	254	254	247.782	207.048	247.782	207.048	0.815	0.293	0.293	0	0.259	17.099	254	NaN	NaN	1016	247.653	207.048	0	0.259
681	0.067	254	0	254	254	254	232.734	218.464	232.734	218.464	0.815	0.293	0.293	0	0.259	17.099	254	NaN	NaN	1016	232.604	218.464	0	0.259
682	0.067	254	0	254	254	254	233.772	237.664	233.772	237.664	0.815	0.293	0.293	0	0.259	17.099	254	NaN	NaN	1016	233.642	237.664	0	0.259
683	0.067	254	0	254	254	254	233.901	238.053	233.901	238.053	0.815	0.293	0.293	0	0.259	17.099	254	NaN	NaN	1016	233.772	238.053	0	0.259
684	0.067	254	0	254	254	254	232.864	246.745	232.864	246.745	0.815	0.293	0.293	0	0.259	17.099	254	NaN	NaN	1016	232.734	246.745	0	0.259
685	0.067	254	0	254	254	254	260.626	176.821	260.626	176.821	0.815	0.293	0.293	0	0.259	17.099	254	NaN	NaN	1016	260.496	176.821	0	0.259
686	0.067	254	0	254	254	254	254.918	213.275	254.918	213.275	0.815	0.293	0.293	0	0.259	17.099	254	NaN	NaN	1016	254.788	213.275	0	0.259
687	0.067	254	0	254	254	254	265.426	234.420	265.426	234.420	0.815	0.293	0.293	0	0.259	17.099	254	NaN	NaN	1016	265.296	234.420	0	0.259
688	0.067	254	0	254	254	254	258.680	249.599	258.680	249.599	0.815	0.293	0.293	0	0.259	17.099	254	NaN	NaN	1016	258.550	249.599	0	0.259
689	0.067	254	0	254	254	254	250.247	252.582	250.247	252.582	0.815	0.293	0.293	0	0.259	17.099	254	NaN	NaN	1016	250.118	252.582	0	0.259
690	0.067	0	0	0	0	0	15.049	109.621	15.049	109.621	0.815	0.293	0.293	0	0.259	0	0	NaN	NaN	0	14.919	109.621	0	0.259
691	0.067	0	0	0	0	0	12.584	86.400	12.584	86.400	0.815	0.293	0.293	0	0.259	0	0	NaN	NaN	0	12.454	86.400	0	0.259
692	0.067	0	0	0	0	0	15.957	53.189	15.957	53.189	0.815	0.293	0.293	0	0.259	0	0	NaN	NaN	0	15.827	53.189	0	0.259
693	0.067	0	0	0	0	0	7.654	67.329	7.654	67.329	0.815	0.293	0.293	0	0.259	0	0	NaN	NaN	0	7.524	67.329	0	0.259
694	0.017	0	0	0	0	0	0.065	0.065	0.065	0.065	0.408	0.146	0.146	0	0.130	0	0	NaN	NaN	0	0.000	0.065	0	0.130
695	0.017	0	0	0	0	0	0.065	0.065	0.065	0.065	0.408	0.146	0.146	0	0.130	0	0	NaN	NaN	0	0.000	0.065	0	0.130
696	0.067	0	0	0	0	0	9.989	60.713	9.989	60.713	0.815	0.293	0.293	0	0.259	0	0	NaN	NaN	0	9.859	60.713	0	0.259
697	0.067	0	0	0	0	0	11.546	96.389	11.546	96.389	0.815	0.293	0.293	0	0.259	0	0	NaN	NaN	0	11.416	96.389	0	0.259
698	0.067	0	0	0	0	0	5.189	102.226	5.189	102.226	0.815	0.293	0.293	0	0.259	0	0	NaN	NaN	0	5.059	102.226	0	0.259
699	0.017	0	0	0	0	0	0.065	0.065	0.065	0.065	0.408	0.146	0.146	0	0.130	0	0	NaN	NaN	0	0.000	0.065	0	0.130
700	0.067	0	0	0	0	0	9.989	157.751	9.989	157.751	0.815	0.293	0.293	0	0.259	0	0	NaN	NaN	0	9.859	157.751	0	0.259
701	0.067	0	0	0	0	0	14.659	35.805	14.659	35.805	0.815	0.293	0.293	0	0.259	0	0	NaN	NaN	0	14.530	35.805	0	0.259
702	0.067	0	0	0	0	0	10.508	45.924	10.508	45.924	0.815	0.293	0.293	0	0.259	0	0	NaN	NaN	0	10.378	45.924	0	0.259
703	0.067	0	0	0	0	0	13.751	120.389	13.751	120.389	0.815	0.293	0.293	0	0.259	0	0	NaN	NaN	0	13.622	120.389	0	0.259
704	0.067	0	0	0	0	0	15.827	134.918	15.827	134.918	0.815	0.293	0.293	0	0.259	0	0	NaN	NaN	0	15.697	134.918	0	0.259
705	0.067	0	0	0	0	0	11.027	135.826	11.027	135.826	0.815	0.293	0.293	0	0.259	0	0	NaN	NaN	0	10.897	135.826	0	0.259
706	0.067	0	0	0	0	0	11.157	186.810	11.157	186.810	0.815	0.293	0.293	0	0.259	0	0	NaN	NaN	0	11.027	186.810	0	0.259
707	0.017	0	0	0	0	0	0.065	0.065	0.065	0.065	0.408	0.146	0.146	0	0.130	0	0	NaN	NaN	0	0.000	0.065	0	0.130
708	0.017	0	0	0	0	0	0.065	0.065	0.065	0.065	0.408	0.146	0.146	0	0.130	0	0	NaN	NaN	0	0.000	0.065	0	0.130
709	0.067	0	0	0	0	0	7.654	127.264	7.654	127.264	0.815	0.293	0.293	0	0.259	0	0	NaN	NaN	0	7.524	127.264	0	0.259
710	0.067	0	0	0	0	0	8.822	28.670	8.822	28.670	0.815	0.293	0.293	0	0.259	0	0	NaN	NaN	0	8.692	28.670	0	0.259
711	0.017	0	0	0	0	0	0.065	0.065	0.065	0.065	0.408	0.146	0.146	0	0.130	0	0	NaN	NaN	0	0.000	0.065	0	0.130
712	0.067	0	0	0	0	0	8.692	77.059	8.692	77.059	0.815	0.293	0.293	0	0.259	0	0	NaN	NaN	0	8.562	77.059	0	0.259
713	0.067	0	0	0	0	0	5.449	112.216	5.449	112.216	0.815	0.293	0.293	0	0.259	0	0	NaN	NaN	0	5.319	112.216	0	0.259
714	0.017	0	0	0	0	0	0.065	0.065	0.065	0.065	0.408	0.146	0.146	0	0.130	0	0	NaN	NaN	0	0.000	0.065	0	0.130
715	0.067	0	0	0	0	0	16.346	63.438	16.346	63.438	0.815	0.293	0.293	0	0.259	0	0	NaN	NaN	0	16.216	63.438	0	0.259
716	0.067	0	0	0	0	0	2.335	93.016	2.335	93.016	0.815	0.293	0.293	0	0.259	0	0	NaN	NaN	0	2.205	93.016	0	0.259
717	0.017	0	0	0	0	0	0.065	0.065	0.065	0.065	0.408	0.146	0.146	0	0.130	0	0	NaN	NaN	0	0.000	0.065	0	0.130
718	0.017	0	0	0	0	0	0.065	0.065	0.065	0.065	0.408	0.146	0.146	0	0.130	0	0	NaN	NaN	0	0.000	0.065	0	0.130
719	0.067	0	0	0	0	0	9.211	73.946	9.211	73.946	0.815	0.293	0.293	0	0.259	0	0	NaN	NaN	0	9.081	73.946	0	0.259
720	0.017	0	0	0	0	0	0.065	0.065	0.065	0.065	0.408	0.146	0.146	0	0.130	0	0	NaN	NaN	0	0.000	0.065	0	0.130
721	0.067	0	0	0	0	0	7.135	146.205	7.135	146.205	0.815	0.293	0.293	0	0.259	0	0	NaN	NaN	0	7.005	146.205	0	0.259
722	0.067	0	0	0	0	0	13.751	15.049	13.751	15.049	0.815	0.293	0.293	0	0.259	0	0	NaN	NaN	0	13.622	15.049	0	0.259
723	0.017	0	0	0	0	0	0.065	0.065	0.065	0.065	0.408	0.146	0.146	0	0.130	0	0	NaN	NaN	0	0.000	0.065	0	0.130
724	0.067	0	0	0	0	0	13.103	177.340	13.103	177.340	0.815	0.293	0.293	0	0.259	0	0	NaN	NaN	0	12.973	177.340	0	0.259
725	0.067	0	0	0	0	0	9.730	179.934	9.730	179.934	0.815	0.293	0.293	0	0.259	0	0	NaN	NaN	0	9.600	179.934	0	0.259
726	0.067	0	0	0	0	0	4.281	172.669	4.281	172.669	0.815	0.293	0.293	0	0.259	0	0	NaN	NaN	0	4.151	172.669	0	0.259
727	0.017	0	0	0	0	0	0.065	0.065	0.065	0.065	0.408	0.146	0.146	0	0.130	0	0	NaN	NaN	0	0.000	0.065	0	0.130
728	0.067	0	0	0	0	0	11.805	53.708	11.805	53.708	0.815	0.293	0.293	0	0.259	0	0	NaN	NaN	0	11.676	53.708	0	0.259
729	0.067	0	0	0	0	0	8.692	167.999	8.692	167.999	0.815	0.293	0.293	0	0.259	0	0	NaN	NaN	0	8.562	167.999	0	0.259
730	0.067	0	0	0	0	0	12.713	205.361	12.713	205.361	0.815	0.293	0.293	0	0.259	0	0	NaN	NaN	0	12.584	205.361	0	0.259
731	0.067	0	0	0	0	0	8.951	219.761	8.951	219.761	0.815	0.293	0.293	0	0.259	0	0	NaN	NaN	0	8.822	219.761	0	0.259
732	0.067	0	0	0	0	0	12.713	205.361	12.713	205.361	0.815	0.293	0.293	0	0.259	0	0	NaN	NaN	0	12.584	205.361	0	0.259
733	0.067	0	0	0	0	0	5.449	49.038	5.449	49.038	0.815	0.293	0.293	0	0.259	0	0	NaN	NaN	0	5.319	49.038	0	0.259
734	0.017	0	0	0	0	0	0.065	0.065	0.065	0.065	0.408	0.146	0.146	0	0.130	0	0	NaN	NaN	0	0.000	0.065	0	0.130
735	0.017	0	0	0	0	0	0.065	0.065	0.065	0.065	0.408	0.146	0.146	0	0.130	0	0	NaN	NaN	0	0.000	0.065	0	0.130
736	0.017	0	0	0	0	0	0.065	0.065	0.065	0.065	0.408	0.146	0.146	0	0.130	0	0	NaN	NaN	0	0.000	0.065	0	0.130
737	0.067	0	0	0	0	0	1.557	207.437	1.557	207.437	0.815	0.293	0.293	0	0.259	0	0	NaN	NaN	0	1.427	207.437	0	0.259
738	0.067	0	0	0	0	0	13.362	215.999	13.362	215.999	0.815	0.293	0.293	0	0.259	0	0	NaN	NaN	0	13.232	215.999	0	0.259
739	0.017	0	0	0	0	0	0.065	0.065	0.065	0.065	0.408	0.146	0.146	0	0.130	0	0	NaN	NaN	0	0.000	0.065	0	0.130
740	0.067	0	0	0	0	0	11.027	21.924	11.027	21.924	0.815	0.293	0.293	0	0.259	0	0	NaN	NaN	0	10.897	21.924	0	0.259
741	0.067	0	0	0	0	0	8.562	2.335	8.562	2.335	0.815	0.293	0.293	0	0.259	0	0	NaN	NaN	0	8.432	2.335	0	0.259
742	0.067	0	0	0	0	0	14.659	229.101	14.659	229.101	0.815	0.293	0.293	0	0.259	0	0	NaN	NaN	0	14.530	229.101	0	0.259
743	0.067	0	0	0	0	0	2.724	57.729	2.724	57.729	0.815	0.293	0.293	0	0.259	0	0	NaN	NaN	0	2.595	57.729	0	0.259
744	0.067	0	0	0	0	0	10.897	89.643	10.897	89.643	0.815	0.293	0.293	0	0.259	0	0	NaN	NaN	0	10.768	89.643	0	0.259
745	0.017	0	0	0	0	0	0.065	0.065	0.065	0.065	0.408	0.146	0.146	0	0.130	0	0	NaN	NaN	0	0.000	0.065	0	0.130
746	0.067	0	0	0	0	0	7.913	224.561	7.913	224.561	0.815	0.293	0.293	0	0.259	0	0	NaN	NaN	0	7.784	224.561	0	0.259
747	0.017	0	0	0	0	0	0.065	0.065	0.065	0.065	0.408	0.146	0.146	0	0.130	0	0	NaN	NaN	0	0.000	0.065	0	0.130
748	0.067	0	0	0	0	0	15.567	248.172	15.567	248.172	0.815	0.293	0.293	0	0.259	0	0	NaN	NaN	0	15.438	248.172	0	0.259
749	0.067	0	0	0	0	0	10.119	114.162	10.119	114.162	0.815	0.293	0.293	0	0.259	0	0	NaN	NaN	0	9.989	114.162	0	0.259
750	0.067	0	0	0	0	0	13.881	142.572	13.881	142.572	0.815	0.293	0.293	0	0.259	0	0	NaN	NaN	0	13.751	142.572	0	0.259
751	0.017	0	0	0	0	0	0.065	0.065	0.065	0.065	0.408	0.146	0.146	0	0.130	0	0	NaN	NaN	0	0.000	0.065	0	0.130
752	0.067	0	0	0	0	0	9.470	105.210	9.470	105.210	0.815	0.293	0.293	0	0.259	0	0	NaN	NaN	0	9.340	105.210	0	0.259
753	0.067	0	0	0	0	0	13.103	237.015	13.103	237.015	0.815	0.293	0.293	0	0.259	0	0	NaN	NaN	0	12.973	237.015	0	0.259
754	0.067	0	0	0	0	0	4.930	236.496	4.930	236.496	0.815	0.293	0.293	0	0.259	0	0	NaN	NaN	0	4.800	236.496	0	0.259
755	0.017	0	0	0	0	0	0.065	0.065	0.065	0.065	0.408	0.146	0.146	0	0.130	0	0	NaN	NaN	0	0.000	0.065	0	0.130
756	0.067	0	0	0	0	0	9.859	250.766	9.859	250.766	0.815	0.293	0.293	0	0.259	0	0	NaN	NaN	0	9.730	250.766	0	0.259
757	0.017	0	0	0	0	0	0.065	0.065	0.065	0.065	0.408	0.146	0.146	0	0.130	0	0	NaN	NaN	0	0.000	0.065	0	0.130
758	0.017	0	0	0	0	0	0.065	0.065	0.065	0.065	0.408	0.146	0.146	0	0.130	0	0	NaN	NaN	0	0.000	0.065	0	0.130
759	0.067	0	0	0	0	0	12.584	196.021	12.584	196.021	0.815	0.293	0.293	0	0.259	0	0	NaN	NaN	0	12.454	196.021	0	0.259
760	0.067	0	0	0	0	0	5.578	81.859	5.578	81.859	0.815	0.293	0.293	0	0.259	0	0	NaN	NaN	0	5.449	81.859	0	0.259
761	0.067	0	0	0	0	0	14.919	77.059	14.919	77.059	0.815	0.293	0.293	0	0.259	0	0	NaN	NaN	0	14.789	77.059	0	0.259
762	0.067	0	0	0	0	0	15.697	8.043	15.697	8.043	0.815	0.293	0.293	0	0.259	0	0	NaN	NaN	0	15.567	8.043	0	0.259
763	0.017	0	0	0	0	0	0.065	0.065	0.065	0.065	0.408	0.146	0.146	0	0.130	0	0	NaN	NaN	0	0.000	0.065	0	0.130
764	0.067	0	0	0	0	0	12.195	151.913	12.195	151.913	0.815	0.293	0.293	0	0.259	0	0	NaN	NaN	0	12.065	151.913	0	0.259
765	0.067	0	0	0	0	0	14.659	169.167	14.659	169.167	0.815	0.293	0.293	0	0.259	0	0	NaN	NaN	0	14.530	169.167	0	0.259
766	0.067	0	0	0	0	0	9.081	40.086	9.081	40.086	0.815	0.293	0.293	0	0.259	0	0	NaN	NaN	0	8.951	40.086	0	0.259
767	0.067	0	0	0	0	0	9.211	130.637	9.211	130.637	0.815	0.293	0.293	0	0.259	0	0	NaN	NaN	0	9.081	130.637	0	0.259
768	0.067	0	0	0	0	0	14.011	191.610	14.011	191.610	0.815	0.293	0.293	0	0.259	0	0	NaN	NaN	0	13.881	191.610	0	0.259
769	0.067	0	0	0	0	0	2.335	18.551	2.335	18.551	0.815	0.293	0.293	0	0.259	0	0	NaN	NaN	0	2.205	18.551	0	0.259
770	0.067	0	0	0	0	0	5.059	39.178	5.059	39.178	0.815	0.293	0.293	0	0.259	0	0	NaN	NaN	0	4.930	39.178	0	0.259
771	0.017	0	0	0	0	0	0.065	0.065	0.065	0.065	0.408	0.146	0.146	0	0.130	0	0	NaN	NaN	0	0.000	0.065	0	0.130
772	0.067	0	0	0	0	0	11.416	63.178	11.416	63.178	0.815	0.293	0.293	0	0.259	0	0	NaN	NaN	0	11.286	63.178	0	0.259
773	0.017	0	0	0	0	0	0.065	0.065	0.065	0.065	0.408	0.146	0.146	0	0.130	0	0	NaN	NaN	0	0.000	0.065	0	0.130
774	0.067	0	0	0	0	0	1.816	125.448	1.816	125.448	0.815	0.293	0.293	0	0.259	0	0	NaN	NaN	0	1.686	125.448	0	0.259
775	0.017	0	0	0	0	0	0.065	0.065	0.065	0.065	0.408	0.146	0.146	0	0.130	0	0	NaN	NaN	0	0.000	0.065	0	0.130
776	0.017	0	0	0	0	0	0.065	0.065	0.065	0.065	0.408	0.146	0.146	0	0.130	0	0	NaN	NaN	0	0.000	0.065	0	0.130
777	0.067	0	0	0	0	0	2.984	136.345	2.984	136.345	0.815	0.293	0.293	0	0.259	0	0	NaN	NaN	0	2.854	136.345	0	0.259
778	0.067	0	0	0	0	0	14.659	259.458	14.659	259.458	0.815	0.293	0.293	0	0.259	0	0	NaN	NaN	0	14.530	259.458	0	0.259
779	0.067	0	0	0	0	0	11.416	63.178	11.416	63.178	0.815	0.293	0.293	0	0.259	0	0	NaN	NaN	0	11.286	63.178	0	0.259
780	0.017	0	0	0	0	0	0.065	0.065	0.065	0.065	0.408	0.146	0.146	0	0.130	0	0	NaN	NaN	0	0.000	0.065	0	0.130
781	0.067	0	0	0	0	0	3.373	144.907	3.373	144.907	0.815	0.293	0.293	0	0.259	0	0	NaN	NaN	0	3.243	144.907	0	0.259
782	0.067	0	0	0	0	0	16.476	15.827	16.476	15.827	0.815	0.293	0.293	0	0.259	0	0	NaN	NaN	0	16.346	15.827	0	0.259
783	0.017	0	0	0	0	0	0.065	0.065	0.065	0.065	0.408	0.146	0.146	0	0.130	0	0	NaN	NaN	0	0.000	0.065	0	0.130
784	0.067	0	0	0	0	0	6.486	163.848	6.486	163.848	0.815	0.293	0.293	0	0.259	0	0	NaN	NaN	0	6.357	163.848	0	0.259
785	0.067	0	0	0	0	0	5.189	171.242	5.189	171.242	0.815	0.293	0.293	0	0.259	0	0	NaN	NaN	0	5.059	171.242	0	0.259
786	0.067	0	0	0	0	0	14.400	52.151	14.400	52.151	0.815	0.293	0.293	0	0.259	0	0	NaN	NaN	0	14.270	52.151	0	0.259
787	0.067	0	0	0	0	0	6.486	184.475	6.486	184.475	0.815	0.293	0.293	0	0.259	0	0	NaN	NaN	0	6.357	184.475	0	0.259
788	0.017	0	0	0	0	0	0.065	0.065	0.065	0.065	0.408	0.146	0.146	0	0.130	0	0	NaN	NaN	0	0.000	0.065	0	0.130
789	0.067	0	0	0	0	0	8.432	28.670	8.432	28.670	0.815	0.293	0.293	0	0.259	0	0	NaN	NaN	0	8.303	28.670	0	0.259
790	0.067	0	0	0	0	0	7.005	201.729	7.005	201.729	0.815	0.293	0.293	0	0.259	0	0	NaN	NaN	0	6.876	201.729	0	0.259
791	0.067	0	0	0	0	0	3.373	253.750	3.373	253.750	0.815	0.293	0.293	0	0.259	0	0	NaN	NaN	0	3.243	253.750	0	0.259
792	0.067	0	0	0	0	0	4.800	97.816	4.800	97.816	0.815	0.293	0.293	0	0.259	0	0	NaN	NaN	0	4.670	97.816	0	0.259
793	0.067	0	0	0	0	0	16.346	207.566	16.346	207.566	0.815	0.293	0.293	0	0.259	0	0	NaN	NaN	0	16.216	207.566	0	0.259
794	0.067	0	0	0	0	0	16.346	38.400	16.346	38.400	0.815	0.293	0.293	0	0.259	0	0	NaN	NaN	0	16.216	38.400	0	0.259
795	0.017	0	0	0	0	0	0.065	0.065	0.065	0.065	0.408	0.146	0.146	0	0.130	0	0	NaN	NaN	0	0.000	0.065	0	0.130
796	0.067	0	0	0	0	0	6.227	214.702	6.227	214.702	0.815	0.293	0.293	0	0.259	0	0	NaN	NaN	0	6.097	214.702	0	0.259
797	0.067	0	0	0	0	0	4.930	48.000	4.930	48.000	0.815	0.293	0.293	0	0.259	0	0	NaN	NaN	0	4.800	48.000	0	0.259
798	0.067	0	0	0	0	0	6.097	156.323	6.097	156.323	0.815	0.293	0.293	0	0.259	0	0	NaN	NaN	0	5.968	156.323	0	0.259
799	0.067	0	0	0	0	0	5.319	72.519	5.319	72.519	0.815	0.293	0.293	0	0.259	0	0	NaN	NaN	0	5.189	72.519	0	0.259
800	0.017	0	0	0	0	0	0.065	0.065	0.065	0.065	0.408	0.146	0.146	0	0.130	0	0	NaN	NaN	0	0.000	0.065	0	0.130
801	0.067	0	0	0	0	0	13.232	199.394	13.232	199.394	0.815	0.293	0.293	0	0.259	0	0	NaN	NaN	0	13.103	199.394	0	0.259
802	0.067	0	0	0	0	0	3.243	206.788	3.243	206.788	0.815	0.293	0.293	0	0.259	0	0	NaN	NaN	0	3.113	206.788	0	0.259
803	0.067	0	0	0	0	0	15.827	242.334	15.827	242.334	0.815	0.293	0.293	0	0.259	0	0	NaN	NaN	0	15.697	242.334	0	0.259
804	0.067	0	0	0	0	0	12.973	122.334	12.973	122.334	0.815	0.293	0.293	0	0.259	0	0	NaN	NaN	0	12.843	122.334	0	0.259
805	0.067	0	0	0	0	0	9.989	226.896	9.989	226.896	0.815	0.293	0.293	0	0.259	0	0	NaN	NaN	0	9.859	226.896	0	0.259
806	0.067	0	0	0	0	0	7.005	242.464	7.005	242.464	0.815	0.293	0.293	0	0.259	0	0	NaN	NaN	0	6.876	242.464	0	0.259
807	0.067	0	0	0	0	0	8.432	2.724	8.432	2.724	0.815	0.293	0.293	0	0.259	0	0	NaN	NaN	0	8.303	2.724	0	0.259
808	0.067	0	0	0	0	0	15.957	252.323	15.957	252.323	0.815	0.293	0.293	0	0.259	0	0	NaN	NaN	0	15.827	252.323	0	0.259
809	0.067	0	0	0	0	0	5.449	87.048	5.449	87.048	0.815	0.293	0.293	0	0.259	0	0	NaN	NaN	0	5.319	87.048	0	0.259
810	0.067	0	0	0	0	0	12.195	120.778	12.195	120.778	0.815	0.293	0.293	0	0.259	0	0	NaN	NaN	0	12.065	120.778	0	0.259
811	0.017	0	0	0	0	0	0.065	0.065	0.065	0.065	0.408	0.146	0.146	0	0.130	0	0	NaN	NaN	0	0.000	0.065	0	0.130
812	0.017	0	0	0	0	0	0.065	0.065	0.065	0.065	0.408	0.146	0.146	0	0.130	0	0	NaN	NaN	0	0.000	0.065	0	0.130
813	0.017	0	0	0	0	0	0.065	0.065	0.065	0.065	0.408	0.146	0.146	0	0.130	0	0	NaN	NaN	0	0.000	0.065	0	0.130
814	0.017	0	0	0	0	0	0.065	0.065	0.065	0.065	0.408	0.146	0.146	0	0.130	0	0	NaN	NaN	0	0.000	0.065	0	0.130
815	0.067	0	0	0	0	0	9.340	56.043	9.340	56.043	0.815	0.293	0.293	0	0.259	0	0	NaN	NaN	0	9.211	56.043	0	0.259
816	0.067	0	0	0	0	0	15.957	265.426	15.957	265.426	0.815	0.293	0.293	0	0.259	0	0	NaN	NaN	0	15.827	265.426	0	0.259
817	0.067	0	0	0	0	0	13.622	236.366	13.622	236.366	0.815	0.293	0.293	0	0.259	0	0	NaN	NaN	0	13.492	236.366	0	0.259
818	0.067	0	0	0	0	0	7.654	34.508	7.654	34.508	0.815	0.293	0.293	0	0.259	0	0	NaN	NaN	0	7.524	34.508	0	0.259
819	0.017	0	0	0	0	0	0.065	0.065	0.065	0.065	0.408	0.146	0.146	0	0.130	0	0	NaN	NaN	0	0.000	0.065	0	0.130
820	0.017	0	0	0	0	0	0.065	0.065	0.065	0.065	0.408	0.146	0.146	0	0.130	0	0	NaN	NaN	0	0.000	0.065	0	0.130
821	0.017	0	0	0	0	0	0.065	0.065	0.065	0.065	0.408	0.146	0.146	0	0.130	0	0	NaN	NaN	0	0.000	0.065	0	0.130
822	0.067	0	0	0	0	0	4.541	265.426	4.541	265.426	0.815	0.293	0.293	0	0.259	0	0	NaN	NaN	0	4.411	265.426	0	0.259
823	0.067	0	0	0	0	0	9.211	199.783	9.211	199.783	0.815	0.293	0.293	0	0.259	0	0	NaN	NaN	0	9.081	199.783	0	0.259
824	0.067	0	0	0	0	0	7.005	13.103	7.005	13.103	0.815	0.293	0.293	0	0.259	0	0	NaN	NaN	0	6.876	13.103	0	0.259
825	0.067	0	0	0	0	0	4.281	223.393	4.281	223.393	0.815	0.293	0.293	0	0.259	0	0	NaN	NaN	0	4.151	223.393	0	0.259
826	0.067	0	0	0	0	0	6.746	255.307	6.746	255.307	0.815	0.293	0.293	0	0.259	0	0	NaN	NaN	0	6.616	255.307	0	0.259
827	0.017	0	0	0	0	0	0.065	0.065	0.065	0.065	0.408	0.146	0.146	0	0.130	0	0	NaN	NaN	0	0.000	0.065	0	0.130
828	0.067	0	0	0	0	0	14.530	31.265	14.530	31.265	0.815	0.293	0.293	0	0.259	0	0	NaN	NaN	0	14.400	31.265	0	0.259
829	0.017	0	0	0	0	0	0.065	0.065	0.065	0.065	0.408	0.146	0.146	0	0.130	0	0	NaN	NaN	0	0.000	0.065	0	0.130
830	0.067	0	0	0	0	0	12.843	20.108	12.843	20.108	0.815	0.293	0.293	0	0.259	0	0	NaN	NaN	0	12.713	20.108	0	0.259
831	0.067	0	0	0	0	0	1.168	26.854	1.168	26.854	0.815	0.293	0.293	0	0.259	0	0	NaN	NaN	0	1.038	26.854	0	0.259
832	0.067	0	0	0	0	0	1.946	26.724	1.946	26.724	0.815	0.293	0.293	0	0.259	0	0	NaN	NaN	0	1.816	26.724	0	0.259
833	0.017	0	0	0	0	0	0.065	0.065	0.065	0.065	0.408	0.146	0.146	0	0.130	0	0	NaN	NaN	0	0.000	0.065	0	0.130
834	0.067	0	0	0	0	0	6.357	46.054	6.357	46.054	0.815	0.293	0.293	0	0.259	0	0	NaN	NaN	0	6.227	46.054	0	0.259
835	0.017	0	0	0	0	0	0.065	0.065	0.065	0.065	0.408	0.146	0.146	0	0.130	0	0	NaN	NaN	0	0.000	0.065	0	0.130
836	0.067	0	0	0	0	0	25.427	74.594	25.427	74.594	0.815	0.293	0.293	0	0.259	0	0	NaN	NaN	0	25.297	74.594	0	0.259
837	0.067	0	0	0	0	0	31.265	40.475	31.265	40.475	0.815	0.293	0.293	0	0.259	0	0	NaN	NaN	0	31.135	40.475	0	0.259
838	0.067	0	0	0	0	0	26.465	87.697	26.465	87.697	0.815	0.293	0.293	0	0.259	0	0	NaN	NaN	0	26.335	87.697	0	0.259
839	0.067	0	0	0	0	0	20.627	92.108	20.627	92.108	0.815	0.293	0.293	0	0.259	0	0	NaN	NaN	0	20.497	92.108	0	0.259
840	0.067	0	0	0	0	0	29.578	108.324	29.578	108.324	0.815	0.293	0.293	0	0.259	0	0	NaN	NaN	0	29.448	108.324	0	0.259
841	0.067	0	0	0	0	0	25.427	118.962	25.427	118.962	0.815	0.293	0.293	0	0.259	0	0	NaN	NaN	0	25.297	118.962	0	0.259
842	0.067	0	0	0	0	0	29.448	141.145	29.448	141.145	0.815	0.293	0.293	0	0.259	0	0	NaN	NaN	0	29.319	141.145	0	0.259
843	0.067	0	0	0	0	0	27.113	19.849	27.113	19.849	0.815	0.293	0.293	0	0.259	0	0	NaN	NaN	0	26.984	19.849	0	0.259
844	0.067	0	0	0	0	0	19.070	67.848	19.070	67.848	0.815	0.293	0.293	0	0.259	0	0	NaN	NaN	0	18.940	67.848	0	0.259
845	0.067	0	0	0	0	0	19.978	147.761	19.978	147.761	0.815	0.293	0.293	0	0.259	0	0	NaN	NaN	0	19.849	147.761	0	0.259
846	0.067	0	0	0	0	0	23.481	129.470	23.481	129.470	0.815	0.293	0.293	0	0.259	0	0	NaN	NaN	0	23.351	129.470	0	0.259
847	0.067	0	0	0	0	0	23.221	60.065	23.221	60.065	0.815	0.293	0.293	0	0.259	0	0	NaN	NaN	0	23.092	60.065	0	0.259
848	0.067	0	0	0	0	0	31.394	159.307	31.394	159.307	0.815	0.293	0.293	0	0.259	0	0	NaN	NaN	0	31.265	159.307	0	0.259
849	0.067	0	0	0	0	0	18.551	167.091	18.551	167.091	0.815	0.293	0.293	0	0.259	0	0	NaN	NaN	0	18.422	167.091	0	0.259
850	0.067	0	0	0	0	0	32.173	173.188	32.173	173.188	0.815	0.293	0.293	0	0.259	0	0	NaN	NaN	0	32.043	173.188	0	0.259
851	0.067	0	0	0	0	0	24.649	25.946	24.649	25.946	0.815	0.293	0.293	0	0.259	0	0	NaN	NaN	0	24.519	25.946	0	0.259
852	0.067	0	0	0	0	0	31.654	54.616	31.654	54.616	0.815	0.293	0.293	0	0.259	0	0	NaN	NaN	0	31.524	54.616	0	0.259
853	0.067	0	0	0	0	0	30.227	70.443	30.227	70.443	0.815	0.293	0.293	0	0.259	0	0	NaN	NaN	0	30.097	70.443	0	0.259
854	0.067	0	0	0	0	0	17.773	81.210	17.773	81.210	0.815	0.293	0.293	0	0.259	0	0	NaN	NaN	0	17.643	81.210	0	0.259
855	0.067	0	0	0	0	0	29.578	184.215	29.578	184.215	0.815	0.293	0.293	0	0.259	0	0	NaN	NaN	0	29.448	184.215	0	0.259
856	0.067	0	0	0	0	0	17.903	40.994	17.903	40.994	0.815	0.293	0.293	0	0.259	0	0	NaN	NaN	0	17.773	40.994	0	0.259
857	0.067	0	0	0	0	0	21.405	210.291	21.405	210.291	0.815	0.293	0.293	0	0.259	0	0	NaN	NaN	0	21.276	210.291	0	0.259
858	0.067	0	0	0	0	0	27.632	202.507	27.632	202.507	0.815	0.293	0.293	0	0.259	0	0	NaN	NaN	0	27.503	202.507	0	0.259
859	0.067	0	0	0	0	0	23.870	99.243	23.870	99.243	0.815	0.293	0.293	0	0.259	0	0	NaN	NaN	0	23.740	99.243	0	0.259
860	0.067	0	0	0	0	0	27.762	193.037	27.762	193.037	0.815	0.293	0.293	0	0.259	0	0	NaN	NaN	0	27.632	193.037	0	0.259
861	0.067	0	0	0	0	0	18.940	196.799	18.940	196.799	0.815	0.293	0.293	0	0.259	0	0	NaN	NaN	0	18.811	196.799	0	0.259
862	0.067	0	0	0	0	0	29.838	214.961	29.838	214.961	0.815	0.293	0.293	0	0.259	0	0	NaN	NaN	0	29.708	214.961	0	0.259
863	0.067	0	0	0	0	0	25.946	37.621	25.946	37.621	0.815	0.293	0.293	0	0.259	0	0	NaN	NaN	0	25.816	37.621	0	0.259
864	0.067	0	0	0	0	0	22.573	135.567	22.573	135.567	0.815	0.293	0.293	0	0.259	0	0	NaN	NaN	0	22.443	135.567	0	0.259
865	0.067	0	0	0	0	0	24.519	222.615	24.519	222.615	0.815	0.293	0.293	0	0.259	0	0	NaN	NaN	0	24.389	222.615	0	0.259
866	0.067	0	0	0	0	0	25.946	37.621	25.946	37.621	0.815	0.293	0.293	0	0.259	0	0	NaN	NaN	0	25.816	37.621	0	0.259
867	0.067	0	0	0	0	0	26.854	124.410	26.854	124.410	0.815	0.293	0.293	0	0.259	0	0	NaN	NaN	0	26.724	124.410	0	0.259
868	0.067	0	0	0	0	0	30.486	47.481	30.486	47.481	0.815	0.293	0.293	0	0.259	0	0	NaN	NaN	0	30.357	47.481	0	0.259
869	0.067	0	0	0	0	0	31.524	149.188	31.524	149.188	0.815	0.293	0.293	0	0.259	0	0	NaN	NaN	0	31.394	149.188	0	0.259
870	0.067	0	0	0	0	0	22.832	229.361	22.832	229.361	0.815	0.293	0.293	0	0.259	0	0	NaN	NaN	0	22.703	229.361	0	0.259
871	0.067	0	0	0	0	0	23.611	113.124	23.611	113.124	0.815	0.293	0.293	0	0.259	0	0	NaN	NaN	0	23.481	113.124	0	0.259
872	0.067	0	0	0	0	0	18.811	32.562	18.811	32.562	0.815	0.293	0.293	0	0.259	0	0	NaN	NaN	0	18.681	32.562	0	0.259
873	0.067	0	0	0	0	0	31.913	32.562	31.913	32.562	0.815	0.293	0.293	0	0.259	0	0	NaN	NaN	0	31.784	32.562	0	0.259
874	0.067	0	0	0	0	0	31.135	94.183	31.135	94.183	0.815	0.293	0.293	0	0.259	0	0	NaN	NaN	0	31.005	94.183	0	0.259
875	0.067	0	0	0	0	0	19.070	22.443	19.070	22.443	0.815	0.293	0.293	0	0.259	0	0	NaN	NaN	0	18.940	22.443	0	0.259
876	0.067	0	0	0	0	0	22.703	45.146	22.703	45.146	0.815	0.293	0.293	0	0.259	0	0	NaN	NaN	0	22.573	45.146	0	0.259
877	0.067	0	0	0	0	0	28.021	79.524	28.021	79.524	0.815	0.293	0.293	0	0.259	0	0	NaN	NaN	0	27.892	79.524	0	0.259
878	0.067	0	0	0	0	0	20.886	156.064	20.886	156.064	0.815	0.293	0.293	0	0.259	0	0	NaN	NaN	0	20.757	156.064	0	0.259
879	0.017	0	0	0	0	0	0.065	0.065	0.065	0.065	0.408	0.146	0.146	0	0.130	0	0	NaN	NaN	0	0.000	0.065	0	0.130
880	0.067	0	0	0	0	0	16.605	106.508	16.605	106.508	0.815	0.293	0.293	0	0.259	0	0	NaN	NaN	0	16.476	106.508	0	0.259
881	0.067	0	0	0	0	0	17.773	125.189	17.773	125.189	0.815	0.293	0.293	0	0.259	0	0	NaN	NaN	0	17.643	125.189	0	0.259
882	0.067	0	0	0	0	0	20.757	179.026	20.757	179.026	0.815	0.293	0.293	0	0.259	0	0	NaN	NaN	0	20.627	179.026	0	0.259
883	0.067	0	0	0	0	0	20.238	162.032	20.238	162.032	0.815	0.293	0.293	0	0.259	0	0	NaN	NaN	0	20.108	162.032	0	0.259
884	0.067	0	0	0	0	0	26.854	237.274	26.854	237.274	0.815	0.293	0.293	0	0.259	0	0	NaN	NaN	0	26.724	237.274	0	0.259
885	0.067	0	0	0	0	0	32.692	17.643	32.692	17.643	0.815	0.293	0.293	0	0.259	0	0	NaN	NaN	0	32.562	17.643	0	0.259
886	0.067	0	0	0	0	0	27.762	66.421	27.762	66.421	0.815	0.293	0.293	0	0.259	0	0	NaN	NaN	0	27.632	66.421	0	0.259
887	0.067	0	0	0	0	0	25.946	171.632	25.946	171.632	0.815	0.293	0.293	0	0.259	0	0	NaN	NaN	0	25.816	171.632	0	0.259
888	0.067	0	0	0	0	0	31.654	193.685	31.654	193.685	0.815	0.293	0.293	0	0.259	0	0	NaN	NaN	0	31.524	193.685	0	0.259
889	0.067	0	0	0	0	0	24.649	255.047	24.649	255.047	0.815	0.293	0.293	0	0.259	0	0	NaN	NaN	0	24.519	255.047	0	0.259
890	0.067	0	0	0	0	0	30.486	103.394	30.486	103.394	0.815	0.293	0.293	0	0.259	0	0	NaN	NaN	0	30.357	103.394	0	0.259
891	0.067	0	0	0	0	0	24.778	30.616	24.778	30.616	0.815	0.293	0.293	0	0.259	0	0	NaN	NaN	0	24.649	30.616	0	0.259
892	0.067	0	0	0	0	0	27.503	11.157	27.503	11.157	0.815	0.293	0.293	0	0.259	0	0	NaN	NaN	0	27.373	11.157	0	0.259
893	0.067	0	0	0	0	0	21.924	63.827	21.924	63.827	0.815	0.293	0.293	0	0.259	0	0	NaN	NaN	0	21.794	63.827	0	0.259
894	0.067	0	0	0	0	0	22.962	197.577	22.962	197.577	0.815	0.293	0.293	0	0.259	0	0	NaN	NaN	0	22.832	197.577	0	0.259
895	0.067	0	0	0	0	0	29.448	7.005	29.448	7.005	0.815	0.293	0.293	0	0.259	0	0	NaN	NaN	0	29.319	7.005	0	0.259
896	0.067	0	0	0	0	0	16.605	188.367	16.605	188.367	0.815	0.293	0.293	0	0.259	0	0	NaN	NaN	0	16.476	188.367	0	0.259
897	0.067	0	0	0	0	0	31.654	193.685	31.654	193.685	0.815	0.293	0.293	0	0.259	0	0	NaN	NaN	0	31.524	193.685	0	0.259
898	0.067	0	0	0	0	0	30.746	265.426	30.746	265.426	0.815	0.293	0.293	0	0.259	0	0	NaN	NaN	0	30.616	265.426	0	0.259
899	0.067	0	0	0	0	0	32.692	56.043	32.692	56.043	0.815	0.293	0.293	0	0.259	0	0	NaN	NaN	0	32.562	56.043	0	0.259
900	0.067	0	0	0	0	0	20.238	265.426	20.238	265.426	0.815	0.293	0.293	0	0.259	0	0	NaN	NaN	0	20.108	265.426	0	0.259
901	0.067	0	0	0	0	0	32.821	84.843	32.821	84.843	0.815	0.293	0.293	0	0.259	0	0	NaN	NaN	0	32.692	84.843	0	0.259
902	0.067	0	0	0	0	0	19.978	215.999	19.978	215.999	0.815	0.293	0.293	0	0.259	0	0	NaN	NaN	0	19.849	215.999	0	0.259
903	0.067	0	0	0	0	0	33.081	127.134	33.081	127.134	0.815	0.293	0.293	0	0.259	0	0	NaN	NaN	0	32.951	127.134	0	0.259
904	0.067	0	0	0	0	0	24.259	17.643	24.259	17.643	0.815	0.293	0.293	0	0.259	0	0	NaN	NaN	0	24.130	17.643	0	0.259
905	0.067	0	0	0	0	0	18.940	93.016	18.940	93.016	0.815	0.293	0.293	0	0.259	0	0	NaN	NaN	0	18.811	93.016	0	0.259
906	0.067	0	0	0	0	0	25.816	211.848	25.816	211.848	0.815	0.293	0.293	0	0.259	0	0	NaN	NaN	0	25.686	211.848	0	0.259
907	0.067	0	0	0	0	0	26.984	230.010	26.984	230.010	0.815	0.293	0.293	0	0.259	0	0	NaN	NaN	0	26.854	230.010	0	0.259
908	0.067	0	0	0	0	0	32.432	139.199	32.432	139.199	0.815	0.293	0.293	0	0.259	0	0	NaN	NaN	0	32.303	139.199	0	0.259
909	0.067	0	0	0	0	0	20.497	56.043	20.497	56.043	0.815	0.293	0.293	0	0.259	0	0	NaN	NaN	0	20.367	56.043	0	0.259
910	0.067	0	0	0	0	0	20.108	79.394	20.108	79.394	0.815	0.293	0.293	0	0.259	0	0	NaN	NaN	0	19.978	79.394	0	0.259
911	0.067	0	0	0	0	0	26.854	132.453	26.854	132.453	0.815	0.293	0.293	0	0.259	0	0	NaN	NaN	0	26.724	132.453	0	0.259
912	0.067	0	0	0	0	0	30.616	223.523	30.616	223.523	0.815	0.293	0.293	0	0.259	0	0	NaN	NaN	0	30.486	223.523	0	0.259
913	0.067	0	0	0	0	0	28.021	47.092	28.021	47.092	0.815	0.293	0.293	0	0.259	0	0	NaN	NaN	0	27.892	47.092	0	0.259
914	0.067	0	0	0	0	0	30.357	24.908	30.357	24.908	0.815	0.293	0.293	0	0.259	0	0	NaN	NaN	0	30.227	24.908	0	0.259
915	0.067	0	0	0	0	0	32.562	66.940	32.562	66.940	0.815	0.293	0.293	0	0.259	0	0	NaN	NaN	0	32.432	66.940	0	0.259
