# Supplementary material for: A Yap-dependent mechanoregulatory program sustains cell migration for embryo axis assembly
Source: Nat Commun. 2023 May 16;14:2804. doi: 10.1038/s41467-023-38482-w (PMC10188487; doi:10.1038/s41467-023-38482-w)
Supplement: Supplementary file 13 — Source Data [file 41467_2023_38482_MOESM13_ESM.zip › Source Data/Fig5/Fig5C/c1_greenmapdmiddel.csv]

Label	ID	TRACK_ID	QUALITY	POSITION_X	POSITION_Y	POSITION_Z	POSITION_T	FRAME	RADIUS	VISIBILITY	CELL_DIVISION_TIME	MANUAL_COLOR	MEAN_INTENSITY	MEDIAN_INTENSITY	MIN_INTENSITY	MAX_INTENSITY	TOTAL_INTENSITY	STANDARD_DEVIATION	ESTIMATED_DIAMETER	CONTRAST	SNR
ID2048	2048	None	25.163	154.067	217.095	6.836	0	0	4	1	None	-10921639	52.163	50	0	185	1847245	41.712	13.772	0.247	0.495
ID2049	2049	None	78.375	151.717	25.212	7.577	0	0	4	1	None	-10921639	93.286	68	0	231	3303538	78.315	9.008	0.486	0.779
ID2050	2050	None	81.292	162.864	16.971	8.035	0	0	4	1	None	-10921639	123.602	144	0	227	4377134	68.832	10.094	0.4	1.026
ID2051	2051	None	44.04	156.813	232.847	7.61	0	0	4	1	None	-10921639	81.53	89	1	150	2887233	29.792	10.086	0.434	1.656
ID2052	2052	None	77.967	151.717	25.212	7.577	0	0	4	1	None	-10921639	93.286	68	0	231	3303538	78.315	9.008	0.486	0.779
ID2053	2053	None	24.454	164.886	265.555	10.92	0	0	4	1	None	-10921639	19.902	2	0	88	704774	25.496	6.535	0.301	0.361
ID2054	2054	None	38.406	162.55	254.009	16.12	0	0	4	1	None	-10921639	66.921	80	0	175	2369872	46.525	9.702	0.33	0.713
ID2055	2055	None	39.067	177.08	0	3.12	0	0	4	1	None	-10921639	34.247	1	0	212	1212802	55.894	5.099	0.522	0.42
ID2056	2056	None	36.087	161.271	243.702	8.58	0	0	4	1	None	-10921639	82.53	91	0	186	2922646	54.272	6.68	0.575	1.11
ID2057	2057	None	36.062	161.271	243.702	8.58	0	0	4	1	None	-10921639	82.53	91	0	186	2922646	54.272	6.68	0.575	1.11
ID2058	2058	None	75.923	156.276	13.68	9.317	0	0	4	1	None	-10921639	102.58	102	0	217	3632663	69.296	13.559	0.284	0.654
ID2059	2059	None	35.772	151.343	244.953	12.585	0	0	4	1	None	-10921639	55.808	47	0	162	1976317	45.901	7.019	0.312	0.579
ID2060	2060	None	81.177	162.882	16.963	8.036	0	0	4	1	None	-10921639	123.255	144	0	227	4364832	69.222	10.089	0.401	1.019
ID2061	2061	None	76.862	161.383	21.016	7.28	0	0	4	1	None	-10921639	94.025	78	0	242	3329697	76.396	13.453	0.336	0.619
ID2062	2062	None	30.605	156.635	250.51	13.988	0	0	4	1	None	-10921639	79.488	94	0	179	2814917	46.108	14.145	0.26	0.711
ID2063	2063	None	50.185	166.245	71.386	3.911	0	0	4	1	None	-10921639	74.308	80	0	167	2631460	50.755	7.191	0.64	1.142
ID2064	2064	None	69.707	151.443	5.836	10.201	0	0	4	1	None	-10921639	84.293	69	1	222	2985056	67.57	6.713	0.395	0.706
ID2065	2065	None	42.582	170.143	99.824	4.298	0	0	4	1	None	-10921639	49.848	28	0	170	1765250	50.295	6.3	0.895	0.936
ID2066	2066	None	48.044	181.207	177.536	4.604	0	0	4	1	None	-10921639	65.596	67	0	172	2322962	49.28	6.444	0.555	0.95
ID2067	2067	None	54.939	167.181	157.737	4.597	0	0	4	1	None	-10921639	70.835	70	0	181	2508469	56.372	7.84	0.772	1.095
ID2068	2068	None	39.521	174.613	173.977	5.425	0	0	4	1	None	-10921639	47.095	28	0	169	1667779	46.019	6.148	0.625	0.787
ID2069	2069	None	50.291	166.245	71.386	3.911	0	0	4	1	None	-10921639	74.308	80	0	167	2631460	50.755	7.191	0.64	1.142
ID2070	2070	None	43.227	174.19	188.114	4.984	0	0	4	1	None	-10921639	70.567	82	0	128	2498992	32.531	7.744	0.666	1.734
ID2071	2071	None	37.699	178.731	16.349	6.468	0	0	4	1	None	-10921639	54.853	63	0	134	1942498	36.048	10.243	0.402	0.873
ID2072	2072	None	43.012	174.19	188.114	4.984	0	0	4	1	None	-10921639	70.567	82	0	128	2498992	32.531	7.744	0.666	1.734
ID2073	2073	None	46.095	173.011	204.551	6.087	0	0	4	1	None	-10921639	60.317	70	0	131	2136002	37.718	6.897	0.578	1.172
ID2074	2074	None	12.874	171.113	265.555	13	0	0	4	1	None	-10921639	15.933	1	0	85	564227	21.443	11.319	0.468	0.474
ID2075	2075	None	12.594	172.41	265.555	13.52	0	0	4	1	None	-10921639	17.254	1	0	85	611032	21.613	11.134	0.613	0.607
ID2076	2076	None	24.725	178.637	216.88	7.763	0	0	4	1	None	-10921639	33.28	34	0	88	1178540	26.326	6.304	0.478	0.818
ID2077	2077	None	67.035	174.619	230.174	11.911	0	0	4	1	None	-10921639	102.964	111	0	204	3646249	62.062	14.504	0.255	0.674
ID2078	2078	None	16.05	185.939	9.061	3.74	0	0	4	1	None	-10921639	29.995	20	0	106	1062216	28.441	6.266	0.345	0.542
ID2079	2079	None	49.668	181.361	248.042	16.12	0	0	4	1	None	-10921639	91.922	108	0	224	3255232	59.94	7.952	0.511	1.037
ID2080	2080	None	46.029	190.682	140.048	4.42	0	0	4	1	None	-10921639	58.823	66	0	147	2083087	42.564	6.71	0.538	0.967
ID2081	2081	None	65.802	170.122	231.754	11.855	0	0	4	1	None	-10921639	114.623	128	0	209	4059159	59.379	14.695	0.274	0.831
ID2082	2082	None	39.903	176.984	245.309	13.997	0	0	4	1	None	-10921639	104.039	126	0	221	3684320	58.905	10.384	0.35	0.915
ID2083	2083	None	61.326	182.848	45.611	4.843	0	0	4	1	None	-10921639	73.111	60	0	195	2589074	62.153	9.118	0.609	0.891
ID2084	2084	None	80.345	175.606	35.806	6.972	0	0	4	1	None	-10921639	90.583	65	0	233	3207826	79.539	13.754	0.385	0.633
ID2085	2085	None	29.467	193.296	0	5.2	0	0	4	1	None	-10921639	22.068	3	0	115	781501	27.673	6.225	0.541	0.56
ID2086	2086	None	37.333	166.572	212.496	7.28	0	0	4	1	None	-10921639	57.495	66	0	112	2036061	31.353	7.504	0.503	1.227
ID2087	2087	None	43.331	188.414	112.947	4.853	0	0	4	1	None	-10921639	49.439	30	0	166	1750772	47.769	7.347	0.819	0.932
ID2088	2088	None	41.639	192.534	169.812	3.877	0	0	4	1	None	-10921639	84.601	93	0	215	2995978	55.477	13.973	0.364	0.813
ID2089	2089	None	37.948	194.212	46.517	5.193	0	0	4	1	None	-10921639	42.423	33	0	131	1502315	37.693	9.963	0.547	0.796
ID2090	2090	None	44.665	187.107	66.925	5.132	0	0	4	1	None	-10921639	51.749	30	0	170	1832584	50.465	6.502	0.893	0.968
ID2091	2091	None	80.138	174.875	34.119	7.28	0	0	4	1	None	-10921639	89.476	58	0	233	3168603	78.142	10.283	0.349	0.592
ID2092	2092	None	46.037	190.672	140.041	4.421	0	0	4	1	None	-10921639	58.88	65	0	147	2085124	41.997	6.728	0.533	0.975
ID2093	2093	None	38.374	167.35	210.68	6.76	0	0	4	1	None	-10921639	57.678	69	0	116	2042563	32.677	8.02	0.495	1.17
ID2094	2094	None	61.747	187.39	83.473	4.883	0	0	4	1	None	-10921639	74.433	61	0	202	2635907	62.48	9.374	0.772	1.038
ID2095	2095	None	41.585	192.534	169.812	3.877	0	0	4	1	None	-10921639	84.601	93	0	215	2995978	55.477	13.973	0.364	0.813
ID2096	2096	None	41.08	197.206	155.089	5.012	0	0	4	1	None	-10921639	56.24	55	0	143	1991621	42.504	6.066	0.644	1.037
ID2097	2097	None	40.92	187.959	100.546	4.968	0	0	4	1	None	-10921639	49.098	29	0	162	1738722	46.224	7.022	0.861	0.983
ID2098	2098	None	46.66	195.122	164.804	5.181	0	0	4	1	None	-10921639	82.97	94	0	166	2938200	42.898	7.803	0.501	1.29
ID2099	2099	None	42.316	188.532	167.387	5.419	0	0	4	1	None	-10921639	82.645	77	0	218	2926710	55.081	15.2	0.411	0.874
ID2100	2100	None	30.77	185.938	189.237	6.062	0	0	4	1	None	-10921639	35.736	33	0	97	1265535	30.948	9.952	0.59	0.857
ID2101	2101	None	40.629	192.006	199.224	7.383	0	0	4	1	None	-10921639	56.957	65	0	132	2017027	37.816	7.607	0.726	1.267
ID2102	2102	None	43.171	184.341	170.87	7.721	0	0	4	1	None	-10921639	66.745	52	1	186	2363636	51.827	5.212	0.483	0.839
ID2103	2103	None	43.682	185.874	225.585	7.775	0	0	4	1	None	-10921639	55.915	65	0	132	1980123	39.727	7.351	0.53	0.975
ID2104	2104	None	46.261	197.624	14.267	7.887	0	0	4	1	None	-10921639	54.683	41	0	152	1936472	47.147	8.811	0.763	1.004
ID2105	2105	None	18.381	196.929	265.555	16.12	0	0	4	1	None	-10921639	17.419	0	0	85	616864	22.844	12.032	0.356	0.401
ID2106	2106	None	18.016	195.251	246.848	15.525	0	0	4	1	None	-10921639	52.12	56	0	118	1845727	31.37	7.515	0.517	1.132
ID2107	2107	None	41.555	189.274	217.704	8.44	0	0	4	1	None	-10921639	52.449	59	0	125	1857391	35.74	10.167	0.582	1.08
ID2108	2108	None	17.176	191.313	240.425	11.861	0	0	4	1	None	-10921639	25.627	25	0	87	907521	20.783	6.372	0.429	0.74
ID2109	2109	None	35.548	215.002	128.218	4.843	0	0	4	1	None	-10921639	40.614	28	0	128	1438259	39.478	6.51	0.678	0.832
ID2110	2110	None	39.368	182.983	3.04	9.119	0	0	4	1	None	-10921639	63.132	56	0	174	2235711	47.696	7.256	0.609	1.002
ID2111	2111	None	31.801	197.698	254.038	12.174	0	0	4	1	None	-10921639	59.098	71	0	127	2092842	34.181	8.36	0.458	1.086
ID2112	2112	None	45.423	203.713	159.076	4.698	0	0	4	1	None	-10921639	56.721	66	0	130	2008670	40.847	6.888	0.582	1.021
ID2113	2113	None	56.916	214.447	56.041	5.435	0	0	4	1	None	-10921639	70.298	74	0	169	2489464	54.963	9.163	0.754	1.1
ID2114	2114	None	46.066	203.408	72.801	5.311	0	0	4	1	None	-10921639	53.502	35	0	175	1894661	50.4	6.401	0.858	0.98
ID2115	2115	None	47.507	210.051	84.059	5.309	0	0	4	1	None	-10921639	58.305	69	0	150	2064748	42.944	7.848	0.66	1.08
ID2116	2116	None	42.058	199.245	103.448	5.314	0	0	4	1	None	-10921639	48.779	28	0	168	1727395	48.318	6.683	0.87	0.939
ID2117	2117	None	43.728	205.03	144.282	5.268	0	0	4	1	None	-10921639	56.496	53	0	150	2000694	45.279	5.675	0.723	1.047
ID2118	2118	None	51.772	206.964	125.479	5.436	0	0	4	1	None	-10921639	73.892	76	0	177	2616746	53.211	6.519	0.729	1.171
ID2119	2119	None	42.309	213.671	117.544	6.269	0	0	4	1	None	-10921639	53.235	45	0	147	1885201	44.731	6.759	0.603	0.895
ID2120	2120	None	54.452	208.045	29.359	5.999	0	0	4	1	None	-10921639	71.246	76	0	178	2523038	53.51	7.722	0.828	1.206
ID2121	2121	None	51.621	206.964	125.479	5.436	0	0	4	1	None	-10921639	73.892	76	0	177	2616746	53.211	6.519	0.729	1.171
ID2122	2122	None	42.957	213.145	0	9.88	0	0	4	1	None	-10921639	37.356	20	0	131	1322892	40.05	7.945	0.801	0.83
ID2123	2123	None	33.807	200.413	192.54	7.285	0	0	4	1	None	-10921639	41.856	45	0	118	1482251	31.201	9.3	0.635	1.042
ID2124	2124	None	38.218	201.001	174.83	6.769	0	0	4	1	None	-10921639	48.709	56	0	115	1724940	36.031	8.339	0.62	1.035
ID2125	2125	None	32.962	213.325	179.294	8.648	0	0	4	1	None	-10921639	40.274	42	0	103	1426213	30.947	9.693	0.719	1.089
ID2126	2126	None	31.098	214.82	194.083	10.26	0	0	4	1	None	-10921639	41.461	44	0	103	1468249	31.366	6.406	0.699	1.088
ID2127	2127	None	31.751	206.011	220.173	9.734	0	0	4	1	None	-10921639	41.583	45	0	104	1472568	29.119	6.726	0.639	1.114
ID2128	2128	None	35.618	199.902	213.828	10.63	0	0	4	1	None	-10921639	47.09	56	0	112	1667594	31.834	10.352	0.613	1.124
ID2129	2129	None	35.484	199.902	213.828	10.63	0	0	4	1	None	-10921639	47.09	56	0	112	1667594	31.834	10.352	0.613	1.124
ID2130	2130	None	21.194	208.636	228.154	10.736	0	0	4	1	None	-10921639	30.499	35	0	71	1080078	17.72	7.184	0.454	1.076
ID2131	2131	None	20.912	206.269	249.469	16.12	0	0	4	1	None	-10921639	39.157	44	0	101	1386663	27.08	6.872	0.655	1.145
ID2132	2132	None	21.041	208.636	228.154	10.736	0	0	4	1	None	-10921639	30.499	35	0	71	1080078	17.72	7.184	0.454	1.076
ID2133	2133	None	20.168	213.66	228.64	11.476	0	0	4	1	None	-10921639	30.177	33	0	78	1068648	19.695	7.497	0.516	1.043
ID2134	2134	None	36.314	222.698	113.192	4.659	0	0	4	1	None	-10921639	45.735	31	0	143	1619628	43.788	11.364	0.5	0.697
ID2135	2135	None	23.267	210.223	263.494	13.644	0	0	4	1	None	-10921639	54.394	71	0	112	1926238	35.478	10.518	0.551	1.09
ID2136	2136	None	41.563	217.028	68.31	5.903	0	0	4	1	None	-10921639	50.257	38	0	149	1779743	44.745	6.604	0.878	1.05
ID2137	2137	None	40.975	219.381	83.008	5.125	0	0	4	1	None	-10921639	47.863	26	0	155	1694957	46.904	5.621	0.765	0.885
ID2138	2138	None	39.183	227.415	51.598	5.47	0	0	4	1	None	-10921639	43.6	25	0	158	1544006	43.384	6.531	0.572	0.732
ID2139	2139	None	30.985	217.283	141.928	5.837	0	0	4	1	None	-10921639	37.017	26	0	110	1310880	35.102	8.746	0.723	0.885
ID2140	2140	None	49.268	216.658	101.373	5.765	0	0	4	1	None	-10921639	63.006	57	0	167	2231245	51.699	7.107	0.848	1.118
ID2141	2141	None	38.264	228.993	124.76	6.585	0	0	4	1	None	-10921639	46.794	52	0	114	1657119	36.514	10.101	0.624	0.985
ID2142	2142	None	38.202	216.327	153.964	6.778	0	0	4	1	None	-10921639	44.626	48	0	119	1580354	35.318	10.318	0.696	1.037
ID2143	2143	None	51.361	230.146	17.397	7.97	0	0	4	1	None	-10921639	80.882	91	0	168	2864283	49.324	6.446	0.725	1.378
ID2144	2144	None	44.492	229.909	159.404	9.461	0	0	4	1	None	-10921639	66.264	79	0	138	2346592	33.53	7.18	0.555	1.411
ID2145	2145	None	36.405	218.654	201.014	10.677	0	0	4	1	None	-10921639	55.841	65	0	117	1977515	29.219	7.769	0.532	1.328
ID2146	2146	None	36.498	218.654	201.014	10.677	0	0	4	1	None	-10921639	55.841	65	0	117	1977515	29.219	7.769	0.532	1.328
ID2147	2147	None	27.008	229.341	188.409	11.449	0	0	4	1	None	-10921639	34.045	36	0	95	1205646	25.878	7.356	0.814	1.18
ID2148	2148	None	29.473	224.821	206.004	12.495	0	0	4	1	None	-10921639	62.275	70	0	121	2205361	34.88	13.487	0.447	1.103
ID2149	2149	None	18.858	218.774	220.555	12.4	0	0	4	1	None	-10921639	35.525	38	0	88	1258046	23.929	6.513	0.653	1.173
ID2150	2150	None	23.794	225.237	213.125	12.725	0	0	4	1	None	-10921639	39.464	41	0	105	1397531	31.371	13.89	0.361	0.667
ID2152	2152	None	18.145	220.669	249.728	16.12	0	0	4	1	None	-10921639	28.724	29	0	83	1017218	24.069	6.343	0.821	1.076
ID2153	2153	None	57.593	240.255	46.866	4.344	0	0	4	1	None	-10921639	83.021	94	0	183	2940014	52.271	14.442	0.453	0.99
ID2154	2154	None	8.381	241.98	1.724	4.71	0	0	4	1	None	-10921639	18.142	9	0	84	642464	20.705	4.86	0.275	0.378
ID2155	2155	None	53.116	236.114	70.26	5.515	0	0	4	1	None	-10921639	71.825	74	0	178	2543553	53.161	6.512	0.854	1.244
ID2156	2156	None	41.292	240.203	83.046	6.066	0	0	4	1	None	-10921639	52.171	57	0	130	1847543	37.486	9.39	0.523	0.956
ID2157	2157	None	43.93	240.063	100.681	7.068	0	0	4	1	None	-10921639	58.85	68	0	145	2084041	42.336	9.794	0.697	1.142
ID2158	2158	None	44.483	233.453	92.026	7.086	0	0	4	1	None	-10921639	52.943	42	0	148	1874876	44.694	8.373	0.621	0.907
ID2159	2159	None	44.134	240.065	100.681	7.069	0	0	4	1	None	-10921639	58.858	68	0	145	2084338	42.152	9.785	0.699	1.149
ID2160	2160	None	44.899	233.138	113.599	7.121	0	0	4	1	None	-10921639	56.097	60	0	138	1986572	42.853	9.706	0.677	1.057
ID2161	2161	None	71.556	244.673	28.612	8.018	0	0	4	1	None	-10921639	106.491	119	1	201	3771157	55.917	10.213	0.487	1.248
ID2162	2162	None	46.801	248.054	80.11	8.175	0	0	4	1	None	-10921639	61.218	70	0	140	2167924	42.191	9.774	0.637	1.129
ID2163	2163	None	63.492	245.831	22.669	9.342	0	0	4	1	None	-10921639	87.647	93	0	220	3103851	59.722	10.349	0.311	0.696
ID2164	2164	None	40.151	243.49	128.243	9.538	0	0	4	1	None	-10921639	51.277	56	0	127	1815870	37.066	7.772	0.647	1.087
ID2165	2165	None	34.605	236.757	142.144	9.401	0	0	4	1	None	-10921639	46.091	52	0	113	1632227	34.368	6.876	0.755	1.154
ID2166	2166	None	64.813	246.84	18.537	9.994	0	0	4	1	None	-10921639	76.78	68	0	181	2719020	61.301	10.095	0.314	0.598
ID2167	2167	None	43.578	245.808	134.768	9.896	0	0	4	1	None	-10921639	54.692	60	0	138	1936811	39.051	9.393	0.571	1.018
ID2168	2168	None	67.973	239.739	13.362	10.4	0	0	4	1	None	-10921639	83.531	79	0	213	2958078	63.291	10.057	0.325	0.647
ID2169	2169	None	69.762	238.053	10.706	11.022	0	0	4	1	None	-10921639	90.36	95	1	206	3199905	62.932	10.191	0.335	0.721
ID2170	2170	None	70.128	236.071	8.169	11.534	0	0	4	1	None	-10921639	97.932	107	0	213	3468081	65.724	7.604	0.329	0.737
ID2171	2171	None	68.884	236.071	8.169	11.534	0	0	4	1	None	-10921639	97.932	107	0	213	3468081	65.724	7.604	0.329	0.737
ID2172	2172	None	34.751	235.76	179.262	12.109	0	0	4	1	None	-10921639	54.041	64	0	126	1913770	34.89	7.615	0.491	1.02
ID2173	2173	None	20.001	245.318	211.588	16.12	0	0	4	1	None	-10921639	22.384	8	0	95	792698	25.527	7.137	0.863	0.812
ID2174	2174	None	34.724	236.366	225.08	16.12	0	0	4	1	None	-10921639	45.458	48	0	112	1609798	37.43	11.947	0.602	0.913
ID2175	2175	None	24.466	258.42	0	5.72	0	0	4	1	None	-10921639	20.407	2	0	109	722661	28.849	5.144	0.752	0.607
ID2176	2176	None	50.187	259.74	31.743	7.264	0	0	4	1	None	-10921639	61.562	65	0	149	2180090	47.285	7.196	0.662	1.037
ID2177	2177	None	41.351	265.555	34.248	7.8	0	0	4	1	None	-10921639	30.257	4	0	130	1071506	39.006	9.706	0.498	0.516
ID2179	2179	None	43.501	260.38	79.161	9.64	0	0	4	1	None	-10921639	58.419	73	0	124	2068781	37.306	9.213	0.714	1.305
ID2180	2180	None	43.637	260.38	79.161	9.64	0	0	4	1	None	-10921639	58.419	73	0	124	2068781	37.306	9.213	0.714	1.305
ID2181	2181	None	47.152	252.443	117.325	10.355	0	0	4	1	None	-10921639	61.55	71	0	144	2179653	40.468	9.207	0.691	1.243
ID2182	2182	None	72.424	265.555	58.638	10.92	0	0	4	1	None	-10921639	52.861	15	0	204	1871984	64.039	6.965	0.381	0.455
ID2183	2183	None	41.816	261.145	99.243	10.92	0	0	4	1	None	-10921639	55.167	61	0	149	1953630	39.172	9.548	0.719	1.178
ID2184	2184	None	43.773	265.555	98.335	11.44	0	0	4	1	None	-10921639	32.219	6	0	130	1140969	39.672	11.842	0.553	0.579
ID2185	2185	None	43.627	265.555	118.313	11.96	0	0	4	1	None	-10921639	43.999	30	0	123	1558154	44.267	15.2	0.512	0.673
ID2186	2186	None	25.132	251.34	152.181	12.027	0	0	4	1	None	-10921639	37.827	40	0	101	1339576	27.232	15.2	0.452	0.865
ID2187	2187	None	34.514	265.555	0	12.48	0	0	4	1	None	-10921639	22.3	0	0	119	789702	34.739	11.405	0.593	0.478
ID2188	2188	None	33.265	262.13	134.676	12.382	0	0	4	1	None	-10921639	54.581	63	0	145	1932876	37.137	7.623	0.747	1.257
ID2189	2189	None	28.597	249.08	175.134	13.52	0	0	4	1	None	-10921639	87.251	101	0	169	3089806	43.323	12.063	0.415	1.182
ID2190	2190	None	29.762	252.056	172.977	14.678	0	0	4	1	None	-10921639	85.579	98	0	169	3030618	41.268	8.341	0.578	1.518
ID2191	2191	None	28.703	258.55	153.599	16.12	0	0	4	1	None	-10921639	63.607	70	0	163	2252515	45.561	8.116	0.583	1.028
ID2192	2192	None	20.479	261.145	178.118	16.12	0	0	4	1	None	-10921639	22.58	10	0	102	799642	26.378	5.289	0.723	0.719
ID2193	2193	None	7.983	250.377	200.691	16.12	0	0	4	1	None	-10921639	6.858	1	0	77	242880	13.707	4.078	0.922	0.48
ID1824	1824	None	43.723	10.703	146.398	11.533	0	0	4	1	None	-10921639	74.534	80	0	157	2639485	42.265	15.2	0.416	1.037
ID1825	1825	None	44.969	9.886	141.518	11.08	0	0	4	1	None	-10921639	67	65	0	176	2372688	50.856	6.567	0.373	0.716
ID1826	1826	None	41.293	4.023	147.14	11.395	0	0	4	1	None	-10921639	61.622	73	0	164	2182206	38.589	9.476	0.426	0.955
ID1827	1827	None	36.403	13.689	129.538	12.259	0	0	4	1	None	-10921639	50.968	46	0	150	1804944	42.333	7.14	0.767	1.045
ID1828	1828	None	32.355	12.943	172.84	12.702	0	0	4	1	None	-10921639	80.82	95	0	149	2862088	41.448	7.298	0.646	1.531
ID1829	1829	None	39.081	16.341	181.455	12.345	0	0	4	1	None	-10921639	82.392	93	0	173	2917762	41.91	13.66	0.473	1.263
ID1830	1830	None	23.789	0	133.102	13	0	0	4	1	None	-10921639	31.154	4	0	189	1103247	44.505	12.095	0.468	0.446
ID1831	1831	None	28.433	12.906	112.522	13.436	0	0	4	1	None	-10921639	66.443	72	0	165	2352941	45.738	9.415	0.56	1.043
ID1832	1832	None	26.358	0	167.999	13	0	0	4	1	None	-10921639	30.237	4	0	147	1070769	38.12	7.944	0.756	0.683
ID1833	1833	None	34.782	11.805	82.897	16.12	0	0	4	1	None	-10921639	40.5	20	0	155	1434240	44.107	5.831	0.765	0.796
ID1834	1834	None	19.669	0	90.032	16.12	0	0	4	1	None	-10921639	12.419	0	0	113	439807	23.46	6.308	0.912	0.505
ID1835	1835	None	45.484	3.762	116.497	16.12	0	0	4	1	None	-10921639	74.793	94	0	153	2648630	49.6	8.575	0.621	1.156
ID1836	1836	None	42.001	4.8	136.605	16.12	0	0	4	1	None	-10921639	82.064	87	0	193	2906118	57.401	6.88	0.69	1.168
ID1837	1837	None	32.268	5.578	158.269	16.12	0	0	4	1	None	-10921639	50.214	46	0	136	1778242	42.062	6.579	0.748	1.022
ID1838	1838	None	22.387	10.378	203.804	16.12	0	0	4	1	None	-10921639	24.847	9	0	97	879906	28.694	5.961	0.622	0.664
ID1839	1839	None	21.379	14.27	216.518	16.12	0	0	4	1	None	-10921639	34.715	36	0	85	1229362	25.731	7.684	0.885	1.267
ID1841	1841	None	12.866	12.195	229.231	16.12	0	0	4	1	None	-10921639	14.314	5	0	69	506888	17.315	6.268	0.902	0.784
ID1842	1842	None	22.501	12.065	249.988	16.12	0	0	4	1	None	-10921639	23.765	6	0	116	841585	31.172	5.534	0.873	0.711
ID1843	1843	None	38.973	23.8	132.168	9.623	0	0	4	1	None	-10921639	54.9	50	0	146	1944157	44.862	6.31	0.585	0.903
ID1844	1844	None	30.297	0	191.221	16.12	0	0	4	1	None	-10921639	28.981	4	0	114	1026321	34.547	7.723	0.754	0.721
ID1845	1845	None	56.926	30.261	166.392	9.343	0	0	4	1	None	-10921639	75.074	86	0	163	2658596	50.022	7.709	0.78	1.316
ID1846	1846	None	38.99	23.8	132.168	9.623	0	0	4	1	None	-10921639	54.9	50	0	146	1944157	44.862	6.31	0.585	0.903
ID1847	1847	None	41.78	22.765	151.668	10.457	0	0	4	1	None	-10921639	57.851	58	0	140	2048675	42.83	6.591	0.793	1.195
ID1848	1848	None	47.409	20.428	142.192	11.882	0	0	4	1	None	-10921639	84.632	92	0	192	2997070	56.967	6.787	0.582	1.093
ID1849	1849	None	41.108	24.865	173.988	10.158	0	0	4	1	None	-10921639	47.842	39	0	139	1694238	42.69	6.123	0.737	0.951
ID1850	1850	None	31.292	15.178	198.226	16.12	0	0	4	1	None	-10921639	49.359	54	0	134	1747949	35.737	7.268	0.596	1.031
ID1851	1851	None	38.705	29.588	200.497	11.924	0	0	4	1	None	-10921639	64.252	73	0	138	2275341	38.837	6.717	0.481	1.075
ID1852	1852	None	52.57	16.701	104.472	12.102	0	0	4	1	None	-10921639	81.97	89	0	207	2902807	57.364	8.369	0.556	1.021
ID1853	1853	None	32.413	26.053	191.424	12.426	0	0	4	1	None	-10921639	56.323	58	0	138	1994549	38.854	6.273	0.647	1.139
ID1854	1854	None	29.854	30.008	71.68	13.022	0	0	4	1	None	-10921639	57.831	63	0	140	2047954	42.004	12.351	0.508	0.928
ID1855	1855	None	36.154	24.601	207.352	12.733	0	0	4	1	None	-10921639	68.376	78	0	166	2421396	47.168	6.965	0.566	1.048
ID1856	1856	None	48.017	18.647	162.239	11.518	0	0	4	1	None	-10921639	67.633	78	0	145	2395070	41.777	8.156	0.714	1.349
ID1857	1857	None	26.274	32.951	47.221	16.12	0	0	4	1	None	-10921639	29.241	11	0	140	1035523	35.916	6.241	0.948	0.793
ID1858	1858	None	41.586	32.271	124.421	13.604	0	0	4	1	None	-10921639	113.492	134	0	232	4019079	70.529	12.001	0.259	0.662
ID1859	1859	None	36.121	24.601	207.352	12.733	0	0	4	1	None	-10921639	68.376	78	0	166	2421396	47.168	6.965	0.566	1.048
ID1860	1860	None	26.737	24.519	61.751	16.12	0	0	4	1	None	-10921639	30.246	11	0	132	1071113	36.34	6.368	0.607	0.629
ID1862	1862	None	43.689	23.351	98.464	16.12	0	0	4	1	None	-10921639	88.024	102	0	198	3117188	57.02	7.721	0.549	1.094
ID1863	1863	None	32.826	21.665	84.843	16.12	0	0	4	1	None	-10921639	72.478	88	0	149	2566661	45.133	7.534	0.574	1.171
ID1864	1864	None	28.856	28.54	71.221	13.52	0	0	4	1	None	-10921639	64.388	74	0	140	2280161	41.805	11.192	0.5	1.026
ID1865	1865	None	32.086	22.313	86.4	14.56	0	0	4	1	None	-10921639	81.435	98	0	159	2883874	45.29	10.659	0.61	1.363
ID1866	1866	None	31.903	22.832	87.697	14.04	0	0	4	1	None	-10921639	80.073	96	0	159	2835621	47.219	10.654	0.591	1.259
ID1867	1867	None	36.644	22.573	245.058	16.12	0	0	4	1	None	-10921639	53.523	61	0	121	1895424	38.747	7.308	0.668	1.106
ID1868	1868	None	64.391	25.816	121.037	16.12	0	0	4	1	None	-10921639	104.953	123	0	227	3716705	72.601	7.74	0.459	0.91
ID1869	1869	None	60.621	48.633	142.667	8.221	0	0	4	1	None	-10921639	78.433	82	0	194	2777544	55.247	8.25	0.753	1.22
ID1870	1870	None	53.2	46.041	159.873	7.239	0	0	4	1	None	-10921639	65.975	68	0	164	2336380	50.186	6.199	0.526	0.906
ID1871	1871	None	47.582	37.646	158.015	8.748	0	0	4	1	None	-10921639	65.832	55	0	174	2331317	55.881	5.616	0.722	0.988
ID1872	1872	None	44.125	35.7	136.953	7.891	0	0	4	1	None	-10921639	54.06	46	0	146	1914426	46.224	11.729	0.413	0.684
ID1873	1873	None	46.948	34.018	103.397	9.608	0	0	4	1	None	-10921639	62.675	71	0	165	2219524	45.865	10.25	0.372	0.742
ID1874	1874	None	53.789	40.273	132.432	9.609	0	0	4	1	None	-10921639	81.413	93	0	172	2883081	48.7	7.21	0.445	1.03
ID1875	1875	None	46.175	36.073	185.49	10.043	0	0	4	1	None	-10921639	66.442	79	0	138	2352921	39.74	8.387	0.71	1.388
ID1876	1876	None	54.742	34.038	147.194	9.64	0	0	4	1	None	-10921639	76.482	78	0	190	2708450	55.703	9.286	0.761	1.187
ID1877	1877	None	41.411	46.471	208.166	10.851	0	0	4	1	None	-10921639	58.106	66	0	124	2057698	34.069	6.998	0.712	1.418
ID1878	1878	None	45.799	43.931	168.157	10.451	0	0	4	1	None	-10921639	71.339	74	1	160	2526337	44.906	6.711	0.711	1.32
ID1879	1879	None	39.205	45.014	219.192	11.326	0	0	4	1	None	-10921639	78.956	84	0	189	2796073	53.427	6.611	0.49	0.972
ID1880	1880	None	53.685	40.273	132.432	9.609	0	0	4	1	None	-10921639	81.413	93	0	172	2883081	48.7	7.21	0.445	1.03
ID1881	1881	None	34.15	36.075	194.478	10.552	0	0	4	1	None	-10921639	40.39	26	0	132	1430317	38.835	5.389	0.556	0.743
ID1882	1882	None	54.855	34.038	147.194	9.64	0	0	4	1	None	-10921639	76.482	78	0	190	2708450	55.703	9.286	0.761	1.187
ID1883	1883	None	45.76	36.073	185.49	10.043	0	0	4	1	None	-10921639	66.442	79	0	138	2352921	39.74	8.387	0.71	1.388
ID1884	1884	None	80.153	46.908	114.58	11.76	0	0	4	1	None	-10921639	103.089	105	0	229	3650687	71.371	10.39	0.354	0.755
ID1885	1885	None	32.561	38.321	234.12	12.419	0	0	4	1	None	-10921639	52.368	59	0	115	1854524	34.355	13.557	0.548	1.08
ID1886	1886	None	29.944	34.129	219.299	12.57	0	0	4	1	None	-10921639	52.012	59	0	124	1841890	37.645	7.236	0.68	1.118
ID1887	1887	None	52.397	47.87	228.453	16.12	0	0	4	1	None	-10921639	89.177	102	0	192	3158012	63.075	10.163	0.349	0.731
ID1888	1888	None	43.163	48.519	23.481	16.12	0	0	4	1	None	-10921639	72.411	90	0	153	2564295	47.179	10.258	0.445	0.946
ID1889	1889	None	17.44	43.978	248.82	16.12	0	0	4	1	None	-10921639	31.576	30	0	87	1118201	26.696	7.195	0.785	1.04
ID1890	1890	None	19.434	41.124	257.512	16.12	0	0	4	1	None	-10921639	26.187	19	0	87	927371	25.092	6.168	0.846	0.957
ID1891	1891	None	10.047	36.843	30.746	16.12	0	0	4	1	None	-10921639	8.799	1	0	97	311586	16.99	4.359	0.874	0.483
ID1892	1892	None	36.155	42.593	66.268	13.185	0	0	4	1	None	-10921639	84.067	94	0	179	2977062	55.042	12.647	0.682	1.239
ID1893	1893	None	36.564	42.593	66.268	13.185	0	0	4	1	None	-10921639	84.067	94	0	179	2977062	55.042	12.647	0.682	1.239
ID1894	1894	None	10.462	36.454	265.555	16.12	0	0	4	1	None	-10921639	7.109	0	0	46	251763	12.097	6.032	0.628	0.453
ID1895	1895	None	42.57	53.996	128.518	7.976	0	0	4	1	None	-10921639	49.081	37	0	141	1738100	45.63	9.437	0.664	0.859
ID1896	1896	None	47.645	58.05	177.582	8.562	0	0	4	1	None	-10921639	60.098	62	0	151	2128265	44.297	9.443	0.588	1.005
ID1897	1897	None	45.144	54.499	167.096	6.908	0	0	4	1	None	-10921639	53.046	43	0	154	1878527	46.841	7.141	0.643	0.886
ID1898	1898	None	44.937	63.704	190.387	8.395	0	0	4	1	None	-10921639	57.547	60	0	147	2037927	42.711	7.742	0.676	1.087
ID1899	1899	None	45.906	46.228	92.56	9.931	0	0	4	1	None	-10921639	58.413	59	0	152	2068591	46.709	7.411	0.805	1.115
ID1900	1900	None	57.968	55.547	104.479	8.37	0	0	4	1	None	-10921639	76.119	87	0	169	2695586	52.814	8.312	0.708	1.195
ID1901	1901	None	51.226	53.45	156.491	7.513	0	0	4	1	None	-10921639	92.046	103	0	166	3259612	42.287	7.822	0.728	1.833
ID1902	1902	None	43.882	55.672	212.95	9.06	0	0	4	1	None	-10921639	57.508	69	0	150	2036527	38.453	10.037	0.558	1.071
ID1903	1903	None	38.16	57.712	198.537	8.801	0	0	4	1	None	-10921639	50.117	55	0	120	1774786	36.908	8.203	0.643	1.062
ID1904	1904	None	37.46	49.816	176.172	6.76	0	0	4	1	None	-10921639	45.961	50	0	131	1627608	36.794	10.168	0.392	0.704
ID1905	1905	None	54.42	54.715	86.44	9.177	0	0	4	1	None	-10921639	66.588	72	0	165	2358093	52.05	9.697	0.68	1.036
ID1906	1906	None	43.991	63.704	190.387	8.395	0	0	4	1	None	-10921639	57.547	60	0	147	2037927	42.711	7.742	0.676	1.087
ID1907	1907	None	39.928	54.816	64.094	11.112	0	0	4	1	None	-10921639	49.932	41	0	146	1768236	42.678	8.45	0.812	1.049
ID1908	1908	None	38.475	65.744	212.984	10.81	0	0	4	1	None	-10921639	54.214	57	0	137	1919866	36.74	10.274	0.615	1.123
ID1909	1909	None	38.201	65.744	212.984	10.81	0	0	4	1	None	-10921639	54.214	57	0	137	1919866	36.74	10.274	0.615	1.123
ID1910	1910	None	23.431	55.005	265.555	16.12	0	0	4	1	None	-10921639	18.788	0	0	95	665325	27.537	6.554	0.768	0.593
ID1911	1911	None	27.009	56.776	236.898	13.111	0	0	4	1	None	-10921639	78.261	86	0	173	2771468	43.235	12.52	0.404	1.041
ID1912	1912	None	43.012	52.151	31.524	16.12	0	0	4	1	None	-10921639	71.03	79	0	173	2515368	50.804	8.271	0.57	1.015
ID1913	1913	None	50.283	58.347	43.866	12.014	0	0	4	1	None	-10921639	79.93	89	0	174	2830565	50.304	6.924	0.62	1.216
ID1914	1914	None	28.366	59.447	238.67	12.357	0	0	4	1	None	-10921639	53.772	61	0	159	1904225	36.897	13.477	0.377	0.797
ID1915	1915	None	45.588	56.794	227.424	14.748	0	0	4	1	None	-10921639	116.274	140	0	210	4117623	60.95	10.148	0.394	1.079
ID1916	1916	None	15.236	55.306	249.958	13.101	0	0	4	1	None	-10921639	29.872	19	0	99	1057859	30.174	5.32	0.755	0.852
ID1917	1917	None	48.797	74.422	139.832	6.238	0	0	4	1	None	-10921639	71.028	74	0	160	2515323	46.817	7.11	0.696	1.245
ID1918	1918	None	54.714	71.163	153.628	6.354	0	0	4	1	None	-10921639	69.386	66	0	184	2457150	56.388	9.558	0.757	1.06
ID1919	1919	None	51.902	70.401	169.194	6.653	0	0	4	1	None	-10921639	63.753	49	0	184	2257702	55.311	9.419	0.786	1.014
ID1920	1920	None	63.554	80.516	103.264	6.584	0	0	4	1	None	-10921639	81.575	78	0	200	2888824	62.964	7.588	0.52	0.887
ID1921	1921	None	40.105	79.725	191.102	5.529	0	0	4	1	None	-10921639	48.345	53	0	120	1712050	38.178	9.515	0.607	0.957
ID1922	1922	None	38.718	70.236	125.746	6.684	0	0	4	1	None	-10921639	46.57	33	0	144	1649200	41.997	7.123	0.842	1.014
ID1923	1923	None	46.635	71.221	138.551	5.2	0	0	4	1	None	-10921639	64.423	73	0	155	2281424	47.064	8.693	0.576	1.001
ID1924	1924	None	40.058	78.235	213.009	7.972	0	0	4	1	None	-10921639	51.519	59	0	123	1824456	37.868	9.067	0.731	1.149
ID1925	1925	None	65.557	71.445	79.57	8.64	0	0	4	1	None	-10921639	124.45	134	4	230	4407164	53.4	8.106	0.624	1.79
ID1926	1926	None	87.464	78.898	86.646	8.933	0	0	4	1	None	-10921639	104.174	95	0	235	3689111	79.947	13.853	0.309	0.615
ID1927	1927	None	62.319	76.064	61.349	8.404	0	0	4	1	None	-10921639	95.471	113	0	177	3380923	46.012	9.435	0.623	1.593
ID1928	1928	None	56.325	68.147	47.511	10.047	0	0	4	1	None	-10921639	76.783	79	0	180	2719102	54.404	6.621	0.738	1.199
ID1929	1929	None	47.868	73.167	139.199	5.72	0	0	4	1	None	-10921639	69.904	75	0	155	2475513	46.643	7.829	0.657	1.189
ID1930	1930	None	40.613	82.074	239.406	10.262	0	0	4	1	None	-10921639	57.581	63	0	130	2039102	38.274	6.521	0.581	1.105
ID1931	1931	None	32.823	72.571	240.958	10.158	0	0	4	1	None	-10921639	43.345	50	0	103	1534964	28.665	7.136	0.544	1.066
ID1932	1932	None	31.806	71.772	255.682	11.454	0	0	4	1	None	-10921639	47.423	51	0	111	1679396	32.282	8.111	0.473	0.943
ID1933	1933	None	35.127	79.493	249.303	11.526	0	0	4	1	None	-10921639	66.807	73	0	161	2365819	45.748	7.625	0.49	0.96
ID1934	1934	None	50.919	68.358	227.878	10.313	0	0	4	1	None	-10921639	66.992	71	0	151	2372396	45.619	7.098	0.778	1.285
ID1935	1935	None	86.064	77.578	85.751	9.36	0	0	4	1	None	-10921639	107.076	101	1	235	3791871	78.81	13.893	0.313	0.648
ID1936	1936	None	21.052	81.6	265.555	12.48	0	0	4	1	None	-10921639	21.391	5	0	86	757513	24.979	13.583	0.531	0.594
ID1937	1937	None	32.913	72.571	240.958	10.158	0	0	4	1	None	-10921639	43.345	50	0	103	1534964	28.665	7.136	0.544	1.066
ID1938	1938	None	33.271	68.108	7.395	16.12	0	0	4	1	None	-10921639	64.777	76	0	143	2293965	42.995	8.177	0.679	1.219
ID1939	1939	None	49.964	97.742	160.484	4.284	0	0	4	1	None	-10921639	70.278	72	0	171	2488756	54.23	6.564	0.838	1.182
ID1940	1940	None	43.861	83.981	144.385	4.918	0	0	4	1	None	-10921639	53.428	37	0	177	1892052	50.38	6.26	0.797	0.941
ID1941	1941	None	45.972	97.512	118.943	5.019	0	0	4	1	None	-10921639	52.466	24	0	185	1857985	54.693	5.93	0.812	0.86
ID1942	1942	None	50.034	90.971	191.571	5.061	0	0	4	1	None	-10921639	61.428	66	0	162	2175347	47	10.408	0.494	0.864
ID1943	1943	None	56.626	84.516	160.648	4.518	0	0	4	1	None	-10921639	71.484	75	0	161	2531477	52.704	10.091	0.608	1.026
ID1944	1944	None	21.127	81.34	262.053	11.96	0	0	4	1	None	-10921639	33.85	38	0	90	1198722	24.022	7.054	0.565	1.017
ID1945	1945	None	55.838	84.516	160.648	4.518	0	0	4	1	None	-10921639	71.484	75	0	161	2531477	52.704	10.091	0.608	1.026
ID1946	1946	None	53.521	90.639	185.39	5.927	0	0	4	1	None	-10921639	97.637	105	1	179	3457609	40.967	7.911	0.585	1.759
ID1947	1947	None	44.669	86.065	114.924	5.688	0	0	4	1	None	-10921639	51.475	32	0	159	1822884	47.577	10.453	0.621	0.829
ID1948	1948	None	34.361	89.274	207.492	6.762	0	0	4	1	None	-10921639	39.27	41	0	114	1390685	32.854	10.242	0.616	0.911
ID1949	1949	None	56.36	96.53	77.685	6.146	0	0	4	1	None	-10921639	66.613	55	0	184	2358958	56.181	9.672	0.491	0.78
ID1950	1950	None	48.33	91.834	46.014	8.363	0	0	4	1	None	-10921639	76.656	70	0	226	2714630	61.299	9.882	0.524	0.86
ID1951	1951	None	50.716	92.291	47.98	7.626	0	0	4	1	None	-10921639	67.619	58	0	217	2394608	56.169	7.885	0.613	0.915
ID1952	1952	None	29.487	91.837	243.102	8.822	0	0	4	1	None	-10921639	38.963	43	0	94	1379805	27.725	6.3	0.686	1.144
ID1953	1953	None	51.67	83.905	24.201	10.528	0	0	4	1	None	-10921639	64.857	62	0	161	2296797	51.601	9.406	0.604	0.947
ID1954	1954	None	86.599	93.542	37.967	10.337	0	0	4	1	None	-10921639	110.548	111	0	241	3914836	77.836	10.325	0.421	0.841
ID1955	1955	None	33.881	84.14	248.069	10.477	0	0	4	1	None	-10921639	43.842	43	0	127	1552571	32.76	5.609	0.396	0.759
ID1956	1956	None	86.984	87.697	92.886	7.8	0	0	4	1	None	-10921639	102.336	84	0	235	3624031	80.798	10.216	0.359	0.669
ID1957	1957	None	25.963	91.819	256.447	11.017	0	0	4	1	None	-10921639	37.887	44	0	86	1341694	22.122	9.819	0.601	1.286
ID1958	1958	None	86.754	89.332	92.305	7.531	0	0	4	1	None	-10921639	102.109	80	0	239	3615997	82.045	13.63	0.364	0.664
ID1959	1959	None	35.921	88.198	4.632	12.095	0	0	4	1	None	-10921639	49.886	56	0	129	1766599	35.765	8.21	0.586	1.031
ID1960	1960	None	47.781	105.125	112.166	4.835	0	0	4	1	None	-10921639	56.965	36	0	189	2017288	52.599	5.786	0.64	0.845
ID1961	1961	None	45.392	103.671	152.371	4.224	0	0	4	1	None	-10921639	56.044	37	0	170	1984680	51.593	6.133	0.708	0.901
ID1962	1962	None	60.265	111.645	125.063	4.46	0	0	4	1	None	-10921639	77.373	63	0	215	2740021	64.165	5.713	0.522	0.828
ID1963	1963	None	41.214	100.188	140.077	4.588	0	0	4	1	None	-10921639	49.209	32	0	167	1742636	45.419	6.808	0.706	0.897
ID1964	1964	None	35.224	111.499	169.669	3.936	0	0	4	1	None	-10921639	47.275	54	0	118	1674148	35.613	9.632	0.551	0.943
ID1965	1965	None	42.134	113.702	158.68	3.839	0	0	4	1	None	-10921639	53.077	33	0	180	1879612	52.356	6.068	0.82	0.914
ID1966	1966	None	84.121	84.324	94.183	8.32	0	0	4	1	None	-10921639	100.884	80	1	240	3572606	79.677	10.148	0.347	0.653
ID1967	1967	None	60.884	108.953	143.864	4.6	0	0	4	1	None	-10921639	77.39	77	0	194	2740623	57.918	7.613	0.745	1.141
ID1968	1968	None	25.543	91.819	256.447	11.017	0	0	4	1	None	-10921639	37.887	44	0	86	1341694	22.122	9.819	0.601	1.286
ID1969	1969	None	60.633	111.645	125.063	4.46	0	0	4	1	None	-10921639	77.373	63	0	215	2740021	64.165	5.713	0.522	0.828
ID1970	1970	None	84.362	92.108	36.843	10.92	0	0	4	1	None	-10921639	107.931	105	0	241	3822164	75.89	13.693	0.366	0.762
ID1971	1971	None	80.735	89.254	35.935	11.44	0	0	4	1	None	-10921639	102.007	96	1	241	3612369	73.498	10.039	0.35	0.72
ID1972	1972	None	41.417	111.634	193.592	5.281	0	0	4	1	None	-10921639	49.631	50	0	133	1757573	41.025	9.393	0.752	1.039
ID1973	1973	None	51.291	115.151	65.136	5.526	0	0	4	1	None	-10921639	61.137	55	0	172	2165039	49.992	10.046	0.557	0.875
ID1974	1974	None	46.234	100.144	229.797	8.836	0	0	4	1	None	-10921639	68.612	82	0	135	2429741	36.498	8.299	0.595	1.402
ID1975	1975	None	47.211	103.406	64.815	6.006	0	0	4	1	None	-10921639	55.136	33	0	165	1952517	51.955	7.418	0.764	0.919
ID1976	1976	None	49.097	115.935	72.926	5.437	0	0	4	1	None	-10921639	56.842	38	0	181	2012943	53.127	7.427	0.658	0.849
ID1977	1977	None	44.654	114.43	54.063	6.119	0	0	4	1	None	-10921639	54.124	36	0	156	1916677	48.778	7.267	0.754	0.954
ID1978	1978	None	47.863	111.378	244.983	8.763	0	0	4	1	None	-10921639	69.647	80	0	169	2466418	41.713	7.308	0.641	1.304
ID1979	1979	None	84.192	115.214	20.482	9.452	0	0	4	1	None	-10921639	126.013	129	4	231	4462512	61.584	15.2	0.398	1.164
ID1980	1980	None	26.889	102.673	218.052	6.747	0	0	4	1	None	-10921639	32.371	38	0	86	1146341	23.907	11.927	0.548	0.958
ID1981	1981	None	44.827	100.028	8.696	10.953	0	0	4	1	None	-10921639	55.781	50	0	155	1975367	44.08	7.934	0.768	1.1
ID1982	1982	None	16.493	106.767	265.555	12.48	0	0	4	1	None	-10921639	19.61	2	0	112	694445	27.022	5.308	0.641	0.567
ID1983	1983	None	34.848	115.199	265.555	11.96	0	0	4	1	None	-10921639	31.122	10	0	108	1102140	34.973	6.427	0.523	0.611
ID1984	1984	None	80.13	110.14	21.924	9.88	0	0	4	1	None	-10921639	118.085	123	5	226	4181730	61.861	14.209	0.35	0.991
ID1985	1985	None	61.452	120.519	93.296	4.638	0	0	4	1	None	-10921639	73.857	60	0	204	2615486	61.458	9.276	0.709	0.997
ID1986	1986	None	58.018	121.357	173.74	4.738	0	0	4	1	None	-10921639	78.688	77	0	187	2786562	61.224	6.512	0.705	1.063
ID1987	1987	None	89.794	129.096	111.793	4.948	0	0	4	1	None	-10921639	148.103	168	9	248	5244762	68.789	9.454	0.475	1.387
ID1988	1988	None	91.254	123.153	116.721	5.226	0	0	4	1	None	-10921639	104.806	79	0	240	3711504	86.377	7.297	0.323	0.592
ID1989	1989	None	45.155	123.001	43.997	6.175	0	0	4	1	None	-10921639	53.574	36	0	153	1897217	48.495	6.567	0.866	1.026
ID1990	1990	None	89.902	129.096	111.793	4.948	0	0	4	1	None	-10921639	148.103	168	9	248	5244762	68.789	9.454	0.475	1.387
ID1991	1991	None	44.798	117.184	207.488	6.131	0	0	4	1	None	-10921639	57.598	67	0	130	2039734	39.841	8.417	0.763	1.252
ID1992	1992	None	49.597	130.71	27.882	6.735	0	0	4	1	None	-10921639	59.605	47	0	186	2110781	51.168	6.717	0.779	1.02
ID1993	1993	None	41.138	116.351	256.561	9.554	0	0	4	1	None	-10921639	57.815	70	0	120	2047417	35.642	7.833	0.599	1.215
ID1994	1994	None	24.058	126.486	265.555	11.44	0	0	4	1	None	-10921639	26.332	7	0	110	932511	31.707	6.128	0.455	0.52
ID1995	1995	None	27.664	120.228	226.961	6.812	0	0	4	1	None	-10921639	33.284	32	0	91	1178692	28.583	10.182	0.645	0.913
ID1996	1996	None	21.527	127.245	235.581	7.292	0	0	4	1	None	-10921639	40.125	37	0	149	1420960	33.659	14.608	0.303	0.554
ID1997	1997	None	30.379	121.426	0	10.4	0	0	4	1	None	-10921639	21.492	5	0	123	761086	31.368	6.169	0.86	0.634
ID1998	1998	None	85.178	119.48	107.675	5.72	0	0	4	1	None	-10921639	97.671	65	0	238	3458819	83.67	13.423	0.348	0.603
ID1999	1999	None	18.757	127.553	256.276	14.079	0	0	4	1	None	-10921639	76.208	84	0	169	2698754	42.465	10.488	0.299	0.827
ID2000	2000	None	27.342	120.129	224.691	6.24	0	0	4	1	None	-10921639	31.955	29	0	97	1131618	29.235	10.382	0.634	0.848
ID2001	2001	None	25.708	143.74	0	3.12	0	0	4	1	None	-10921639	33.745	5	0	174	1195009	48.251	4.932	0.666	0.559
ID2002	2002	None	41.091	128.561	241.426	11.44	0	0	4	1	None	-10921639	85.44	93	1	184	3025689	37.897	12.368	0.361	1.196
ID2003	2003	None	52.308	148.767	138.004	3.864	0	0	4	1	None	-10921639	71.81	56	0	185	2543013	61.323	7.504	0.784	1.029
ID2004	2004	None	39.369	126.356	242.204	11.96	0	0	4	1	None	-10921639	85.106	93	0	194	3013872	41.898	12.15	0.37	1.098
ID2005	2005	None	42.875	139.336	149.113	3.622	0	0	4	1	None	-10921639	55.683	32	0	186	1971905	53.894	9.265	0.652	0.815
ID2006	2006	None	40.773	138.849	189.143	3.873	0	0	4	1	None	-10921639	55.132	48	0	155	1952395	48.424	6.668	0.48	0.739
ID2007	2007	None	37.118	146.175	123.322	3.747	0	0	4	1	None	-10921639	52.076	54	0	142	1844164	39.946	13.456	0.598	0.976
ID2008	2008	None	40.443	147.426	161.299	3.996	0	0	4	1	None	-10921639	56.396	66	0	132	1997155	39.407	7.981	0.686	1.165
ID2009	2009	None	39.886	133.612	164.454	4.259	0	0	4	1	None	-10921639	49.77	36	0	147	1762497	45.544	7.308	0.802	0.973
ID2010	2010	None	39.871	142.937	109.932	3.779	0	0	4	1	None	-10921639	52.77	32	0	175	1868748	50.696	6.485	0.839	0.95
ID2011	2011	None	37.492	135.619	175.437	4.721	0	0	4	1	None	-10921639	45.941	32	0	146	1626908	41.701	5.021	0.561	0.792
ID2012	2012	None	36.884	142.987	70.074	4.559	0	0	4	1	None	-10921639	43.7	22	0	137	1547535	43.817	7.825	0.811	0.893
ID2013	2013	None	48.839	148.865	200.62	5.637	0	0	4	1	None	-10921639	90.309	98	0	157	3198099	35.776	7.92	0.726	2.124
ID2014	2014	None	46.6	134.441	183.713	5.024	0	0	4	1	None	-10921639	68.74	71	0	161	2434292	47.684	9.331	0.489	0.947
ID2015	2015	None	16.528	140.903	242.579	6.795	0	0	4	1	None	-10921639	31.144	24	0	103	1102914	27.664	4.854	0.278	0.489
ID2016	2016	None	55.251	139.516	23.127	6.329	0	0	4	1	None	-10921639	66.558	61	0	176	2357018	53.588	9.649	0.594	0.925
ID2017	2017	None	47.1	134.441	183.713	5.024	0	0	4	1	None	-10921639	68.74	71	0	161	2434292	47.684	9.331	0.489	0.947
ID2018	2018	None	46.823	141.43	44.432	5.59	0	0	4	1	None	-10921639	53.732	36	0	166	1902815	48.849	9.111	0.728	0.927
ID2019	2019	None	42.511	135.697	265.555	8.84	0	0	4	1	None	-10921639	31.299	5	0	135	1108374	39.666	8.038	0.546	0.557
ID2020	2020	None	47.823	135.864	208.953	7.759	0	0	4	1	None	-10921639	105.976	120	2	192	3752944	43.663	10.104	0.479	1.573
ID2021	2021	None	71.716	135.56	217.538	8.972	0	0	4	1	None	-10921639	107.866	111	1	220	3819854	55.82	10.487	0.361	1.026
ID2022	2022	None	22.82	133.871	232.441	7.533	0	0	4	1	None	-10921639	37.8	36	0	132	1338621	31.198	15.2	0.143	0.303
ID2023	2023	None	22.776	133.871	232.441	7.533	0	0	4	1	None	-10921639	37.8	36	0	132	1338621	31.198	15.2	0.143	0.303
ID2024	2024	None	40.944	138.81	181.75	4.16	0	0	4	1	None	-10921639	63.424	61	0	163	2246040	47.527	14.526	0.463	0.845
ID2025	2025	None	34.454	148.245	79.74	4.088	0	0	4	1	None	-10921639	40.071	17	0	145	1419036	42.395	5.926	0.652	0.746
ID2026	2026	None	72.406	135.307	9.34	8.84	0	0	4	1	None	-10921639	118.367	128	2	213	4191734	53.365	9.47	0.462	1.402
ID2027	2027	None	11.7	161.513	2.984	0	0	0	4	1	None	-10921639	27.927	16	0	108	988986	29.188	15.2	0.22	0.345
ID2028	2028	None	78.298	145.499	226.713	10.296	0	0	4	1	None	-10921639	103.236	118	0	208	3655905	65.965	13.921	0.288	0.7
ID2029	2029	None	27.303	140.494	258.434	10.546	0	0	4	1	None	-10921639	65.864	72	0	131	2332437	31.373	9.406	0.407	1.215
ID2030	2030	None	75.916	142.807	10.122	9.709	0	0	4	1	None	-10921639	89.826	73	0	211	3181016	70.103	13.943	0.333	0.64
ID2031	2031	None	29.799	146.594	249.08	13	0	0	4	1	None	-10921639	51.809	44	0	160	1834718	42.924	13.263	0.218	0.432
ID2032	2032	None	43.961	153.327	44.16	4.911	0	0	4	1	None	-10921639	52.203	41	0	143	1848674	44.092	8.1	0.552	0.842
ID2033	2033	None	38.327	150.782	94.683	3.97	0	0	4	1	None	-10921639	46.015	19	0	161	1629512	49.928	5.422	0.864	0.854
ID2034	2034	None	40.241	159.136	107.513	4.039	0	0	4	1	None	-10921639	50.641	33	0	161	1793353	47.265	6.394	0.878	1.002
ID2036	2036	None	43.316	157.909	52.207	4.974	0	0	4	1	None	-10921639	50.658	31	0	170	1793937	47.76	6.879	0.742	0.904
ID2037	2037	None	41.064	153.54	173.521	4.664	0	0	4	1	None	-10921639	56.643	48	0	153	2005892	47.829	6.044	0.725	0.996
ID2038	2038	None	39.364	164.053	169.227	4.724	0	0	4	1	None	-10921639	50.611	40	0	153	1792284	42.715	5.952	0.784	1.042
ID2039	2039	None	38.17	161.333	198.345	5.276	0	0	4	1	None	-10921639	45.849	41	0	134	1623651	38.929	5.976	0.669	0.944
ID2040	2040	None	35.785	160.067	192.69	5.599	0	0	4	1	None	-10921639	44.837	43	0	129	1587795	35.395	7.468	0.711	1.053
ID2041	2041	None	38.922	159.769	177.007	3.925	0	0	4	1	None	-10921639	49.32	40	0	149	1746556	44.638	9.96	0.537	0.772
ID2042	2042	None	38.703	159.632	176.941	3.912	0	0	4	1	None	-10921639	49.511	40	0	149	1753344	44.798	9.998	0.537	0.772
ID2043	2043	None	25.433	154.679	214.589	6.232	0	0	4	1	None	-10921639	34.699	23	0	117	1228779	33.354	13.876	0.132	0.242
ID2044	2044	None	33.929	158.235	208.567	5.984	0	0	4	1	None	-10921639	43.543	42	0	114	1541995	34.741	6.112	0.586	0.927
ID2045	2045	None	7.572	164.237	6.616	2.08	0	0	4	1	None	-10921639	43.956	45	0	131	1556614	32.757	7.207	0.19	0.428
ID2046	2046	None	73.882	137.383	8.822	9.36	0	0	4	1	None	-10921639	110.033	120	1	213	3896584	60.857	12.033	0.393	1.02
ID2047	2047	None	86.782	165.499	33.46	6.91	0	0	4	1	None	-10921639	124.157	143	0	237	4396788	71.528	10.105	0.449	1.076
