# Supplementary material for: A Yap-dependent mechanoregulatory program sustains cell migration for embryo axis assembly
Source: Nat Commun. 2023 May 16;14:2804. doi: 10.1038/s41467-023-38482-w (PMC10188487; doi:10.1038/s41467-023-38482-w)
Supplement: Supplementary file 13 — Source Data [file 41467_2023_38482_MOESM13_ESM.zip › Source Data/Fig5/Fig5C/C2_ActivatedVSinactivated.csv]

	Area	Mean	StdDev	Mode	Min	Max	X	Y	XM	YM	Perim.	Major	Minor	Angle	Feret	IntDen	Median	Skew	Kurt	RawIntDen	FeretX	FeretY	FeretAngle	MinFeret
1	0.067	0	0	0	0	0	205.231	35.675	205.231	35.675	0.815	0.293	0.293	0	0.259	0.000	0	NaN	NaN	0	205.102	35.675	0	0.259
2	0.067	0	0	0	0	0	205.231	35.675	205.231	35.675	0.815	0.293	0.293	0	0.259	0.000	0	NaN	NaN	0	205.102	35.675	0	0.259
3	0.067	0	0	0	0	0	207.437	37.103	207.437	37.103	0.815	0.293	0.293	0	0.259	0.000	0	NaN	NaN	0	207.307	37.103	0	0.259
4	0.067	0	0	0	0	0	208.215	11.157	208.215	11.157	0.815	0.293	0.293	0	0.259	0.000	0	NaN	NaN	0	208.085	11.157	0	0.259
5	0.067	0	0	0	0	0	213.015	172.021	213.015	172.021	0.815	0.293	0.293	0	0.259	0.000	0	NaN	NaN	0	212.885	172.021	0	0.259
6	0.067	0	0	0	0	0	215.739	21.146	215.739	21.146	0.815	0.293	0.293	0	0.259	0.000	0	NaN	NaN	0	215.610	21.146	0	0.259
7	0.067	0	0	0	0	0	199.394	17.513	199.394	17.513	0.815	0.293	0.293	0	0.259	0.000	0	NaN	NaN	0	199.264	17.513	0	0.259
8	0.067	0	0	0	0	0	202.766	7.395	202.766	7.395	0.815	0.293	0.293	0	0.259	0.000	0	NaN	NaN	0	202.637	7.395	0	0.259
9	0.017	254	0	254	254	254	0.065	0.065	0.065	0.065	0.408	0.146	0.146	0	0.130	4.275	254	NaN	NaN	254	0.000	0.065	0	0.130
10	0.067	0	0	0	0	0	218.464	129.340	218.464	129.340	0.815	0.293	0.293	0	0.259	0.000	0	NaN	NaN	0	218.334	129.340	0	0.259
11	0.067	0	0	0	0	0	228.064	120.389	228.064	120.389	0.815	0.293	0.293	0	0.259	0.000	0	NaN	NaN	0	227.934	120.389	0	0.259
12	0.067	0	0	0	0	0	227.804	94.183	227.804	94.183	0.815	0.293	0.293	0	0.259	0.000	0	NaN	NaN	0	227.674	94.183	0	0.259
13	0.067	0	0	0	0	0	221.837	105.729	221.837	105.729	0.815	0.293	0.293	0	0.259	0.000	0	NaN	NaN	0	221.707	105.729	0	0.259
14	0.067	0	0	0	0	0	230.010	109.232	230.010	109.232	0.815	0.293	0.293	0	0.259	0.000	0	NaN	NaN	0	229.880	109.232	0	0.259
15	0.067	0	0	0	0	0	226.766	139.459	226.766	139.459	0.815	0.293	0.293	0	0.259	0.000	0	NaN	NaN	0	226.637	139.459	0	0.259
16	0.067	0	0	0	0	0	217.296	149.448	217.296	149.448	0.815	0.293	0.293	0	0.259	0.000	0	NaN	NaN	0	217.166	149.448	0	0.259
17	0.067	0	0	0	0	0	219.242	94.702	219.242	94.702	0.815	0.293	0.293	0	0.259	0.000	0	NaN	NaN	0	219.112	94.702	0	0.259
18	0.067	254	0	254	254	254	216.388	210.031	216.388	210.031	0.815	0.293	0.293	0	0.259	17.099	254	NaN	NaN	1016	216.258	210.031	0	0.259
19	0.067	0	0	0	0	0	225.599	215.869	225.599	215.869	0.815	0.293	0.293	0	0.259	0.000	0	NaN	NaN	0	225.469	215.869	0	0.259
20	0.067	0	0	0	0	0	228.842	83.935	228.842	83.935	0.815	0.293	0.293	0	0.259	0.000	0	NaN	NaN	0	228.712	83.935	0	0.259
21	0.067	0	0	0	0	0	228.712	223.393	228.712	223.393	0.815	0.293	0.293	0	0.259	0.000	0	NaN	NaN	0	228.583	223.393	0	0.259
22	0.067	254	0	254	254	254	218.204	227.934	218.204	227.934	0.815	0.293	0.293	0	0.259	17.099	254	NaN	NaN	1016	218.075	227.934	0	0.259
23	0.067	0	0	0	0	0	224.950	39.438	224.950	39.438	0.815	0.293	0.293	0	0.259	0.000	0	NaN	NaN	0	224.820	39.438	0	0.259
24	0.067	254	0	254	254	254	227.545	239.091	227.545	239.091	0.815	0.293	0.293	0	0.259	17.099	254	NaN	NaN	1016	227.415	239.091	0	0.259
25	0.067	0	0	0	0	0	218.983	51.373	218.983	51.373	0.815	0.293	0.293	0	0.259	0.000	0	NaN	NaN	0	218.853	51.373	0	0.259
26	0.067	0	0	0	0	0	227.804	150.875	227.804	150.875	0.815	0.293	0.293	0	0.259	0.000	0	NaN	NaN	0	227.674	150.875	0	0.259
27	0.067	0	0	0	0	0	229.880	73.946	229.880	73.946	0.815	0.293	0.293	0	0.259	0.000	0	NaN	NaN	0	229.750	73.946	0	0.259
28	0.067	0	0	0	0	0	231.047	191.350	231.047	191.350	0.815	0.293	0.293	0	0.259	0.000	0	NaN	NaN	0	230.918	191.350	0	0.259
29	0.067	0	0	0	0	0	220.150	83.027	220.150	83.027	0.815	0.293	0.293	0	0.259	0.000	0	NaN	NaN	0	220.020	83.027	0	0.259
30	0.067	0	0	0	0	0	224.950	179.286	224.950	179.286	0.815	0.293	0.293	0	0.259	0.000	0	NaN	NaN	0	224.820	179.286	0	0.259
31	0.067	254	0	254	254	254	216.258	253.101	216.258	253.101	0.815	0.293	0.293	0	0.259	17.099	254	NaN	NaN	1016	216.129	253.101	0	0.259
32	0.067	254	0	254	254	254	227.545	239.091	227.545	239.091	0.815	0.293	0.293	0	0.259	17.099	254	NaN	NaN	1016	227.415	239.091	0	0.259
33	0.067	0	0	0	0	0	225.729	198.615	225.729	198.615	0.815	0.293	0.293	0	0.259	0.000	0	NaN	NaN	0	225.599	198.615	0	0.259
34	0.067	254	0	254	254	254	229.361	249.209	229.361	249.209	0.815	0.293	0.293	0	0.259	17.099	254	NaN	NaN	1016	229.231	249.209	0	0.259
35	0.067	0	0	0	0	0	216.129	30.746	216.129	30.746	0.815	0.293	0.293	0	0.259	0.000	0	NaN	NaN	0	215.999	30.746	0	0.259
36	0.067	0	0	0	0	0	223.912	22.832	223.912	22.832	0.815	0.293	0.293	0	0.259	0.000	0	NaN	NaN	0	223.783	22.832	0	0.259
37	0.067	0	0	0	0	0	222.615	74.205	222.615	74.205	0.815	0.293	0.293	0	0.259	0.000	0	NaN	NaN	0	222.485	74.205	0	0.259
38	0.067	0	0	0	0	0	215.869	11.416	215.869	11.416	0.815	0.293	0.293	0	0.259	0.000	0	NaN	NaN	0	215.739	11.416	0	0.259
39	0.067	0	0	0	0	0	230.399	28.540	230.399	28.540	0.815	0.293	0.293	0	0.259	0.000	0	NaN	NaN	0	230.269	28.540	0	0.259
40	0.067	0	0	0	0	0	225.210	1.557	225.210	1.557	0.815	0.293	0.293	0	0.259	0.000	0	NaN	NaN	0	225.080	1.557	0	0.259
41	0.067	0	0	0	0	0	225.339	58.897	225.339	58.897	0.815	0.293	0.293	0	0.259	0.000	0	NaN	NaN	0	225.210	58.897	0	0.259
42	0.067	0	0	0	0	0	219.242	6.097	219.242	6.097	0.815	0.293	0.293	0	0.259	0.000	0	NaN	NaN	0	219.112	6.097	0	0.259
43	0.067	0	0	0	0	0	221.577	17.903	221.577	17.903	0.815	0.293	0.293	0	0.259	0.000	0	NaN	NaN	0	221.447	17.903	0	0.259
44	0.067	0	0	0	0	0	221.318	159.696	221.318	159.696	0.815	0.293	0.293	0	0.259	0.000	0	NaN	NaN	0	221.188	159.696	0	0.259
45	0.067	0	0	0	0	0	231.047	7.395	231.047	7.395	0.815	0.293	0.293	0	0.259	0.000	0	NaN	NaN	0	230.918	7.395	0	0.259
46	0.067	0	0	0	0	0	227.156	13.622	227.156	13.622	0.815	0.293	0.293	0	0.259	0.000	0	NaN	NaN	0	227.026	13.622	0	0.259
47	0.067	0	0	0	0	0	221.837	26.594	221.837	26.594	0.815	0.293	0.293	0	0.259	0.000	0	NaN	NaN	0	221.707	26.594	0	0.259
48	0.067	0	0	0	0	0	230.529	40.865	230.529	40.865	0.815	0.293	0.293	0	0.259	0.000	0	NaN	NaN	0	230.399	40.865	0	0.259
49	0.067	0	0	0	0	0	234.161	97.945	234.161	97.945	0.815	0.293	0.293	0	0.259	0.000	0	NaN	NaN	0	234.031	97.945	0	0.259
50	0.067	0	0	0	0	0	238.961	139.978	238.961	139.978	0.815	0.293	0.293	0	0.259	0.000	0	NaN	NaN	0	238.831	139.978	0	0.259
51	0.067	0	0	0	0	0	240.518	81.989	240.518	81.989	0.815	0.293	0.293	0	0.259	0.000	0	NaN	NaN	0	240.388	81.989	0	0.259
52	0.067	0	0	0	0	0	247.912	99.762	247.912	99.762	0.815	0.293	0.293	0	0.259	0.000	0	NaN	NaN	0	247.782	99.762	0	0.259
53	0.067	0	0	0	0	0	241.296	107.935	241.296	107.935	0.815	0.293	0.293	0	0.259	0.000	0	NaN	NaN	0	241.166	107.935	0	0.259
54	0.067	0	0	0	0	0	239.869	124.929	239.869	124.929	0.815	0.293	0.293	0	0.259	0.000	0	NaN	NaN	0	239.739	124.929	0	0.259
55	0.067	0	0	0	0	0	248.691	131.805	248.691	131.805	0.815	0.293	0.293	0	0.259	0.000	0	NaN	NaN	0	248.561	131.805	0	0.259
56	0.067	0	0	0	0	0	239.610	155.675	239.610	155.675	0.815	0.293	0.293	0	0.259	0.000	0	NaN	NaN	0	239.480	155.675	0	0.259
57	0.067	0	0	0	0	0	242.074	209.642	242.074	209.642	0.815	0.293	0.293	0	0.259	0.000	0	NaN	NaN	0	241.945	209.642	0	0.259
58	0.067	0	0	0	0	0	235.977	211.588	235.977	211.588	0.815	0.293	0.293	0	0.259	0.000	0	NaN	NaN	0	235.847	211.588	0	0.259
59	0.067	0	0	0	0	0	237.923	201.858	237.923	201.858	0.815	0.293	0.293	0	0.259	0.000	0	NaN	NaN	0	237.793	201.858	0	0.259
60	0.067	0	0	0	0	0	237.793	224.172	237.793	224.172	0.815	0.293	0.293	0	0.259	0.000	0	NaN	NaN	0	237.664	224.172	0	0.259
61	0.067	0	0	0	0	0	235.199	64.086	235.199	64.086	0.815	0.293	0.293	0	0.259	0.000	0	NaN	NaN	0	235.069	64.086	0	0.259
62	0.067	0	0	0	0	0	246.745	194.594	246.745	194.594	0.815	0.293	0.293	0	0.259	0.000	0	NaN	NaN	0	246.615	194.594	0	0.259
63	0.067	0	0	0	0	0	246.485	222.226	246.485	222.226	0.815	0.293	0.293	0	0.259	0.000	0	NaN	NaN	0	246.355	222.226	0	0.259
64	0.067	0	0	0	0	0	248.431	76.800	248.431	76.800	0.815	0.293	0.293	0	0.259	0.000	0	NaN	NaN	0	248.301	76.800	0	0.259
65	0.067	0	0	0	0	0	242.723	171.632	242.723	171.632	0.815	0.293	0.293	0	0.259	0.000	0	NaN	NaN	0	242.593	171.632	0	0.259
66	0.067	0	0	0	0	0	247.523	180.453	247.523	180.453	0.815	0.293	0.293	0	0.259	0.000	0	NaN	NaN	0	247.393	180.453	0	0.259
67	0.067	0	0	0	0	0	247.782	234.031	247.782	234.031	0.815	0.293	0.293	0	0.259	0.000	0	NaN	NaN	0	247.653	234.031	0	0.259
68	0.067	0	0	0	0	0	235.199	237.145	235.199	237.145	0.815	0.293	0.293	0	0.259	0.000	0	NaN	NaN	0	235.069	237.145	0	0.259
69	0.067	0	0	0	0	0	242.723	248.820	242.723	248.820	0.815	0.293	0.293	0	0.259	0.000	0	NaN	NaN	0	242.593	248.820	0	0.259
70	0.067	0	0	0	0	0	233.642	47.740	233.642	47.740	0.815	0.293	0.293	0	0.259	0.000	0	NaN	NaN	0	233.512	47.740	0	0.259
71	0.067	0	0	0	0	0	243.891	58.378	243.891	58.378	0.815	0.293	0.293	0	0.259	0.000	0	NaN	NaN	0	243.761	58.378	0	0.259
72	0.067	0	0	0	0	0	248.431	76.800	248.431	76.800	0.815	0.293	0.293	0	0.259	0.000	0	NaN	NaN	0	248.301	76.800	0	0.259
73	0.067	0	0	0	0	0	243.631	91.978	243.631	91.978	0.815	0.293	0.293	0	0.259	0.000	0	NaN	NaN	0	243.501	91.978	0	0.259
74	0.067	254	0	254	254	254	244.280	261.663	244.280	261.663	0.815	0.293	0.293	0	0.259	17.099	254	NaN	NaN	1016	244.150	261.663	0	0.259
75	0.067	0	0	0	0	0	234.680	37.492	234.680	37.492	0.815	0.293	0.293	0	0.259	0.000	0	NaN	NaN	0	234.550	37.492	0	0.259
76	0.067	0	0	0	0	0	246.874	48.389	246.874	48.389	0.815	0.293	0.293	0	0.259	0.000	0	NaN	NaN	0	246.745	48.389	0	0.259
77	0.067	0	0	0	0	0	234.031	19.330	234.031	19.330	0.815	0.293	0.293	0	0.259	0.000	0	NaN	NaN	0	233.901	19.330	0	0.259
78	0.067	0	0	0	0	0	241.296	40.865	241.296	40.865	0.815	0.293	0.293	0	0.259	0.000	0	NaN	NaN	0	241.166	40.865	0	0.259
79	0.067	0	0	0	0	0	242.074	70.054	242.074	70.054	0.815	0.293	0.293	0	0.259	0.000	0	NaN	NaN	0	241.945	70.054	0	0.259
80	0.017	254	0	254	254	254	0.065	0.065	0.065	0.065	0.408	0.146	0.146	0	0.130	4.275	254	NaN	NaN	254	0.000	0.065	0	0.130
81	0.067	0	0	0	0	0	242.853	7.395	242.853	7.395	0.815	0.293	0.293	0	0.259	0.000	0	NaN	NaN	0	242.723	7.395	0	0.259
82	0.067	0	0	0	0	0	242.334	17.513	242.334	17.513	0.815	0.293	0.293	0	0.259	0.000	0	NaN	NaN	0	242.204	17.513	0	0.259
83	0.067	0	0	0	0	0	241.037	29.319	241.037	29.319	0.815	0.293	0.293	0	0.259	0.000	0	NaN	NaN	0	240.907	29.319	0	0.259
84	0.067	0	0	0	0	0	246.615	33.730	246.615	33.730	0.815	0.293	0.293	0	0.259	0.000	0	NaN	NaN	0	246.485	33.730	0	0.259
85	0.067	0	0	0	0	0	244.799	70.054	244.799	70.054	0.815	0.293	0.293	0	0.259	0.000	0	NaN	NaN	0	244.669	70.054	0	0.259
86	0.067	0	0	0	0	0	253.101	122.983	253.101	122.983	0.815	0.293	0.293	0	0.259	0.000	0	NaN	NaN	0	252.972	122.983	0	0.259
87	0.067	0	0	0	0	0	250.896	148.540	250.896	148.540	0.815	0.293	0.293	0	0.259	0.000	0	NaN	NaN	0	250.766	148.540	0	0.259
88	0.067	0	0	0	0	0	264.518	102.097	264.518	102.097	0.815	0.293	0.293	0	0.259	0.000	0	NaN	NaN	0	264.388	102.097	0	0.259
89	0.067	0	0	0	0	0	255.307	108.583	255.307	108.583	0.815	0.293	0.293	0	0.259	0.000	0	NaN	NaN	0	255.177	108.583	0	0.259
90	0.067	0	0	0	0	0	265.426	118.313	265.426	118.313	0.815	0.293	0.293	0	0.259	0.000	0	NaN	NaN	0	265.296	118.313	0	0.259
91	0.067	0	0	0	0	0	259.458	133.621	259.458	133.621	0.815	0.293	0.293	0	0.259	0.000	0	NaN	NaN	0	259.328	133.621	0	0.259
92	0.067	0	0	0	0	0	265.426	145.556	265.426	145.556	0.815	0.293	0.293	0	0.259	0.000	0	NaN	NaN	0	265.296	145.556	0	0.259
93	0.067	0	0	0	0	0	261.015	180.972	261.015	180.972	0.815	0.293	0.293	0	0.259	0.000	0	NaN	NaN	0	260.885	180.972	0	0.259
94	0.067	0	0	0	0	0	263.739	101.967	263.739	101.967	0.815	0.293	0.293	0	0.259	0.000	0	NaN	NaN	0	263.609	101.967	0	0.259
95	0.067	0	0	0	0	0	265.426	129.859	265.426	129.859	0.815	0.293	0.293	0	0.259	0.000	0	NaN	NaN	0	265.296	129.859	0	0.259
96	0.067	0	0	0	0	0	261.534	154.248	261.534	154.248	0.815	0.293	0.293	0	0.259	0.000	0	NaN	NaN	0	261.404	154.248	0	0.259
97	0.067	0	0	0	0	0	256.345	168.259	256.345	168.259	0.815	0.293	0.293	0	0.259	0.000	0	NaN	NaN	0	256.215	168.259	0	0.259
98	0.067	0	0	0	0	0	261.015	180.972	261.015	180.972	0.815	0.293	0.293	0	0.259	0.000	0	NaN	NaN	0	260.885	180.972	0	0.259
99	0.067	0	0	0	0	0	265.426	198.745	265.426	198.745	0.815	0.293	0.293	0	0.259	0.000	0	NaN	NaN	0	265.296	198.745	0	0.259
100	0.067	0	0	0	0	0	256.215	69.794	256.215	69.794	0.815	0.293	0.293	0	0.259	0.000	0	NaN	NaN	0	256.085	69.794	0	0.259
101	0.067	0	0	0	0	0	254.528	77.708	254.528	77.708	0.815	0.293	0.293	0	0.259	0.000	0	NaN	NaN	0	254.399	77.708	0	0.259
102	0.067	0	0	0	0	0	265.426	86.010	265.426	86.010	0.815	0.293	0.293	0	0.259	0.000	0	NaN	NaN	0	265.296	86.010	0	0.259
103	0.067	0	0	0	0	0	254.009	91.200	254.009	91.200	0.815	0.293	0.293	0	0.259	0.000	0	NaN	NaN	0	253.880	91.200	0	0.259
104	0.067	0	0	0	0	0	259.328	211.588	259.328	211.588	0.815	0.293	0.293	0	0.259	0.000	0	NaN	NaN	0	259.199	211.588	0	0.259
105	0.067	0	0	0	0	0	259.199	222.615	259.199	222.615	0.815	0.293	0.293	0	0.259	0.000	0	NaN	NaN	0	259.069	222.615	0	0.259
106	0.067	0	0	0	0	0	265.296	85.881	265.296	85.881	0.815	0.293	0.293	0	0.259	0.000	0	NaN	NaN	0	265.166	85.881	0	0.259
107	0.067	0	0	0	0	0	265.426	94.183	265.426	94.183	0.815	0.293	0.293	0	0.259	0.000	0	NaN	NaN	0	265.296	94.183	0	0.259
108	0.067	0	0	0	0	0	265.426	239.220	265.426	239.220	0.815	0.293	0.293	0	0.259	0.000	0	NaN	NaN	0	265.296	239.220	0	0.259
109	0.067	0	0	0	0	0	255.436	54.486	255.436	54.486	0.815	0.293	0.293	0	0.259	0.000	0	NaN	NaN	0	255.307	54.486	0	0.259
110	0.067	0	0	0	0	0	265.426	255.307	265.426	255.307	0.815	0.293	0.293	0	0.259	0.000	0	NaN	NaN	0	265.296	255.307	0	0.259
111	0.067	0	0	0	0	0	260.107	265.426	260.107	265.426	0.815	0.293	0.293	0	0.259	0.000	0	NaN	NaN	0	259.977	265.426	0	0.259
112	0.067	0	0	0	0	0	253.620	64.346	253.620	64.346	0.815	0.293	0.293	0	0.259	0.000	0	NaN	NaN	0	253.491	64.346	0	0.259
113	0.067	0	0	0	0	0	256.864	47.481	256.864	47.481	0.815	0.293	0.293	0	0.259	0.000	0	NaN	NaN	0	256.734	47.481	0	0.259
114	0.067	0	0	0	0	0	254.009	39.827	254.009	39.827	0.815	0.293	0.293	0	0.259	0.000	0	NaN	NaN	0	253.880	39.827	0	0.259
115	0.067	0	0	0	0	0	252.453	7.784	252.453	7.784	0.815	0.293	0.293	0	0.259	0.000	0	NaN	NaN	0	252.323	7.784	0	0.259
116	0.067	0	0	0	0	0	258.680	15.049	258.680	15.049	0.815	0.293	0.293	0	0.259	0.000	0	NaN	NaN	0	258.550	15.049	0	0.259
117	0.067	0	0	0	0	0	265.426	25.038	265.426	25.038	0.815	0.293	0.293	0	0.259	0.000	0	NaN	NaN	0	265.296	25.038	0	0.259
118	0.067	0	0	0	0	0	256.734	26.984	256.734	26.984	0.815	0.293	0.293	0	0.259	0.000	0	NaN	NaN	0	256.604	26.984	0	0.259
119	0.067	0	0	0	0	0	265.426	43.848	265.426	43.848	0.815	0.293	0.293	0	0.259	0.000	0	NaN	NaN	0	265.296	43.848	0	0.259
120	0.067	0	0	0	0	0	261.663	52.800	261.663	52.800	0.815	0.293	0.293	0	0.259	0.000	0	NaN	NaN	0	261.534	52.800	0	0.259
121	0.067	0	0	0	0	0	263.869	65.773	263.869	65.773	0.815	0.293	0.293	0	0.259	0.000	0	NaN	NaN	0	263.739	65.773	0	0.259
122	0.067	0	0	0	0	0	265.426	75.762	265.426	75.762	0.815	0.293	0.293	0	0.259	0.000	0	NaN	NaN	0	265.296	75.762	0	0.259
123	0.067	254	0	254	254	254	5.838	230.010	5.838	230.010	0.815	0.293	0.293	0	0.259	17.099	254	NaN	NaN	1016	5.708	230.010	0	0.259
124	0.067	254	0	254	254	254	12.195	166.053	12.195	166.053	0.815	0.293	0.293	0	0.259	17.099	254	NaN	NaN	1016	12.065	166.053	0	0.259
125	0.067	254	0	254	254	254	4.541	177.080	4.541	177.080	0.815	0.293	0.293	0	0.259	17.099	254	NaN	NaN	1016	4.411	177.080	0	0.259
126	0.067	254	0	254	254	254	9.211	194.204	9.211	194.204	0.815	0.293	0.293	0	0.259	17.099	254	NaN	NaN	1016	9.081	194.204	0	0.259
127	0.017	254	0	254	254	254	0.065	0.065	0.065	0.065	0.408	0.146	0.146	0	0.130	4.275	254	NaN	NaN	254	0.000	0.065	0	0.130
128	0.017	254	0	254	254	254	0.065	0.065	0.065	0.065	0.408	0.146	0.146	0	0.130	4.275	254	NaN	NaN	254	0.000	0.065	0	0.130
129	0.067	254	0	254	254	254	2.076	85.881	2.076	85.881	0.815	0.293	0.293	0	0.259	17.099	254	NaN	NaN	1016	1.946	85.881	0	0.259
130	0.017	254	0	254	254	254	0.065	0.065	0.065	0.065	0.408	0.146	0.146	0	0.130	4.275	254	NaN	NaN	254	0.000	0.065	0	0.130
131	0.067	254	0	254	254	254	8.951	124.021	8.951	124.021	0.815	0.293	0.293	0	0.259	17.099	254	NaN	NaN	1016	8.822	124.021	0	0.259
132	0.067	254	0	254	254	254	2.076	85.881	2.076	85.881	0.815	0.293	0.293	0	0.259	17.099	254	NaN	NaN	1016	1.946	85.881	0	0.259
133	0.067	254	0	254	254	254	1.946	73.946	1.946	73.946	0.815	0.293	0.293	0	0.259	17.099	254	NaN	NaN	1016	1.816	73.946	0	0.259
134	0.067	254	0	254	254	254	11.805	32.303	11.805	32.303	0.815	0.293	0.293	0	0.259	17.099	254	NaN	NaN	1016	11.676	32.303	0	0.259
135	0.067	254	0	254	254	254	11.546	45.794	11.546	45.794	0.815	0.293	0.293	0	0.259	17.099	254	NaN	NaN	1016	11.416	45.794	0	0.259
136	0.067	254	0	254	254	254	7.135	32.043	7.135	32.043	0.815	0.293	0.293	0	0.259	17.099	254	NaN	NaN	1016	7.005	32.043	0	0.259
137	0.067	254	0	254	254	254	11.805	17.513	11.805	17.513	0.815	0.293	0.293	0	0.259	17.099	254	NaN	NaN	1016	11.676	17.513	0	0.259
138	0.067	254	0	254	254	254	9.340	52.800	9.340	52.800	0.815	0.293	0.293	0	0.259	17.099	254	NaN	NaN	1016	9.211	52.800	0	0.259
139	0.017	254	0	254	254	254	0.065	0.065	0.065	0.065	0.408	0.146	0.146	0	0.130	4.275	254	NaN	NaN	254	0.000	0.065	0	0.130
140	0.067	254	0	254	254	254	28.411	188.626	28.411	188.626	0.815	0.293	0.293	0	0.259	17.099	254	NaN	NaN	1016	28.281	188.626	0	0.259
141	0.067	254	0	254	254	254	30.227	166.572	30.227	166.572	0.815	0.293	0.293	0	0.259	17.099	254	NaN	NaN	1016	30.097	166.572	0	0.259
142	0.067	254	0	254	254	254	27.892	217.037	27.892	217.037	0.815	0.293	0.293	0	0.259	17.099	254	NaN	NaN	1016	27.762	217.037	0	0.259
143	0.067	254	0	254	254	254	30.097	228.712	30.097	228.712	0.815	0.293	0.293	0	0.259	17.099	254	NaN	NaN	1016	29.967	228.712	0	0.259
144	0.067	254	0	254	254	254	22.054	255.826	22.054	255.826	0.815	0.293	0.293	0	0.259	17.099	254	NaN	NaN	1016	21.924	255.826	0	0.259
145	0.067	254	0	254	254	254	23.351	231.956	23.351	231.956	0.815	0.293	0.293	0	0.259	17.099	254	NaN	NaN	1016	23.221	231.956	0	0.259
146	0.017	254	0	254	254	254	0.065	0.065	0.065	0.065	0.408	0.146	0.146	0	0.130	4.275	254	NaN	NaN	254	0.000	0.065	0	0.130
147	0.067	254	0	254	254	254	27.113	136.086	27.113	136.086	0.815	0.293	0.293	0	0.259	17.099	254	NaN	NaN	1016	26.984	136.086	0	0.259
148	0.067	254	0	254	254	254	25.816	113.772	25.816	113.772	0.815	0.293	0.293	0	0.259	17.099	254	NaN	NaN	1016	25.686	113.772	0	0.259
149	0.067	254	0	254	254	254	21.146	196.150	21.146	196.150	0.815	0.293	0.293	0	0.259	17.099	254	NaN	NaN	1016	21.016	196.150	0	0.259
150	0.067	254	0	254	254	254	17.643	81.081	17.643	81.081	0.815	0.293	0.293	0	0.259	17.099	254	NaN	NaN	1016	17.513	81.081	0	0.259
151	0.067	254	0	254	254	254	16.605	98.854	16.605	98.854	0.815	0.293	0.293	0	0.259	17.099	254	NaN	NaN	1016	16.476	98.854	0	0.259
152	0.067	254	0	254	254	254	16.605	3.892	16.605	3.892	0.815	0.293	0.293	0	0.259	17.099	254	NaN	NaN	1016	16.476	3.892	0	0.259
153	0.067	254	0	254	254	254	16.605	64.346	16.605	64.346	0.815	0.293	0.293	0	0.259	17.099	254	NaN	NaN	1016	16.476	64.346	0	0.259
154	0.067	254	0	254	254	254	45.535	154.767	45.535	154.767	0.815	0.293	0.293	0	0.259	17.099	254	NaN	NaN	1016	45.405	154.767	0	0.259
155	0.067	254	0	254	254	254	42.551	203.804	42.551	203.804	0.815	0.293	0.293	0	0.259	17.099	254	NaN	NaN	1016	42.421	203.804	0	0.259
156	0.067	254	0	254	254	254	28.281	22.313	28.281	22.313	0.815	0.293	0.293	0	0.259	17.099	254	NaN	NaN	1016	28.151	22.313	0	0.259
157	0.067	254	0	254	254	254	32.562	63.308	32.562	63.308	0.815	0.293	0.293	0	0.259	17.099	254	NaN	NaN	1016	32.432	63.308	0	0.259
158	0.067	254	0	254	254	254	45.146	243.112	45.146	243.112	0.815	0.293	0.293	0	0.259	17.099	254	NaN	NaN	1016	45.016	243.112	0	0.259
159	0.067	254	0	254	254	254	36.973	118.443	36.973	118.443	0.815	0.293	0.293	0	0.259	17.099	254	NaN	NaN	1016	36.843	118.443	0	0.259
160	0.067	254	0	254	254	254	48.648	139.848	48.648	139.848	0.815	0.293	0.293	0	0.259	17.099	254	NaN	NaN	1016	48.519	139.848	0	0.259
161	0.067	254	0	254	254	254	41.384	265.426	41.384	265.426	0.815	0.293	0.293	0	0.259	17.099	254	NaN	NaN	1016	41.254	265.426	0	0.259
162	0.067	254	0	254	254	254	45.016	100.540	45.016	100.540	0.815	0.293	0.293	0	0.259	17.099	254	NaN	NaN	1016	44.886	100.540	0	0.259
163	0.067	254	0	254	254	254	35.157	177.469	35.157	177.469	0.815	0.293	0.293	0	0.259	17.099	254	NaN	NaN	1016	35.027	177.469	0	0.259
164	0.067	254	0	254	254	254	42.421	227.674	42.421	227.674	0.815	0.293	0.293	0	0.259	17.099	254	NaN	NaN	1016	42.292	227.674	0	0.259
165	0.067	254	0	254	254	254	42.032	73.297	42.032	73.297	0.815	0.293	0.293	0	0.259	17.099	254	NaN	NaN	1016	41.902	73.297	0	0.259
166	0.067	254	0	254	254	254	42.940	186.810	42.940	186.810	0.815	0.293	0.293	0	0.259	17.099	254	NaN	NaN	1016	42.811	186.810	0	0.259
167	0.067	254	0	254	254	254	39.567	168.518	39.567	168.518	0.815	0.293	0.293	0	0.259	17.099	254	NaN	NaN	1016	39.438	168.518	0	0.259
168	0.067	254	0	254	254	254	34.897	92.367	34.897	92.367	0.815	0.293	0.293	0	0.259	17.099	254	NaN	NaN	1016	34.767	92.367	0	0.259
169	0.067	254	0	254	254	254	35.286	10.378	35.286	10.378	0.815	0.293	0.293	0	0.259	17.099	254	NaN	NaN	1016	35.157	10.378	0	0.259
170	0.067	254	0	254	254	254	38.659	161.772	38.659	161.772	0.815	0.293	0.293	0	0.259	17.099	254	NaN	NaN	1016	38.530	161.772	0	0.259
171	0.067	254	0	254	254	254	65.254	145.815	65.254	145.815	0.815	0.293	0.293	0	0.259	17.099	254	NaN	NaN	1016	65.124	145.815	0	0.259
172	0.067	254	0	254	254	254	42.421	38.789	42.421	38.789	0.815	0.293	0.293	0	0.259	17.099	254	NaN	NaN	1016	42.292	38.789	0	0.259
173	0.067	254	0	254	254	254	62.270	182.658	62.270	182.658	0.815	0.293	0.293	0	0.259	17.099	254	NaN	NaN	1016	62.140	182.658	0	0.259
174	0.067	254	0	254	254	254	50.335	123.113	50.335	123.113	0.815	0.293	0.293	0	0.259	17.099	254	NaN	NaN	1016	50.205	123.113	0	0.259
175	0.067	254	0	254	254	254	51.632	161.253	51.632	161.253	0.815	0.293	0.293	0	0.259	17.099	254	NaN	NaN	1016	51.502	161.253	0	0.259
176	0.067	254	0	254	254	254	64.605	238.053	64.605	238.053	0.815	0.293	0.293	0	0.259	17.099	254	NaN	NaN	1016	64.475	238.053	0	0.259
177	0.067	254	0	254	254	254	59.805	211.069	59.805	211.069	0.815	0.293	0.293	0	0.259	17.099	254	NaN	NaN	1016	59.675	211.069	0	0.259
178	0.067	254	0	254	254	254	54.746	257.642	54.746	257.642	0.815	0.293	0.293	0	0.259	17.099	254	NaN	NaN	1016	54.616	257.642	0	0.259
179	0.067	0	0	0	0	0	62.919	31.265	62.919	31.265	0.815	0.293	0.293	0	0.259	0.000	0	NaN	NaN	0	62.789	31.265	0	0.259
180	0.067	254	0	254	254	254	77.319	135.567	77.319	135.567	0.815	0.293	0.293	0	0.259	17.099	254	NaN	NaN	1016	77.189	135.567	0	0.259
181	0.067	0	0	0	0	0	57.470	12.454	57.470	12.454	0.815	0.293	0.293	0	0.259	0.000	0	NaN	NaN	0	57.340	12.454	0	0.259
182	0.067	0	0	0	0	0	51.632	23.740	51.632	23.740	0.815	0.293	0.293	0	0.259	0.000	0	NaN	NaN	0	51.502	23.740	0	0.259
183	0.067	0	0	0	0	0	62.659	3.373	62.659	3.373	0.815	0.293	0.293	0	0.259	0.000	0	NaN	NaN	0	62.529	3.373	0	0.259
184	0.067	254	0	254	254	254	80.951	94.572	80.951	94.572	0.815	0.293	0.293	0	0.259	17.099	254	NaN	NaN	1016	80.821	94.572	0	0.259
185	0.067	254	0	254	254	254	80.173	177.859	80.173	177.859	0.815	0.293	0.293	0	0.259	17.099	254	NaN	NaN	1016	80.043	177.859	0	0.259
186	0.067	254	0	254	254	254	73.167	167.999	73.167	167.999	0.815	0.293	0.293	0	0.259	17.099	254	NaN	NaN	1016	73.037	167.999	0	0.259
187	0.067	254	0	254	254	254	74.464	198.615	74.464	198.615	0.815	0.293	0.293	0	0.259	17.099	254	NaN	NaN	1016	74.335	198.615	0	0.259
188	0.067	254	0	254	254	254	76.540	215.739	76.540	215.739	0.815	0.293	0.293	0	0.259	17.099	254	NaN	NaN	1016	76.410	215.739	0	0.259
189	0.067	254	0	254	254	254	69.146	254.658	69.146	254.658	0.815	0.293	0.293	0	0.259	17.099	254	NaN	NaN	1016	69.016	254.658	0	0.259
190	0.067	254	0	254	254	254	81.210	59.546	81.210	59.546	0.815	0.293	0.293	0	0.259	17.099	254	NaN	NaN	1016	81.081	59.546	0	0.259
191	0.067	254	0	254	254	254	71.870	69.146	71.870	69.146	0.815	0.293	0.293	0	0.259	17.099	254	NaN	NaN	1016	71.740	69.146	0	0.259
192	0.067	254	0	254	254	254	72.000	201.988	72.000	201.988	0.815	0.293	0.293	0	0.259	17.099	254	NaN	NaN	1016	71.870	201.988	0	0.259
193	0.067	254	0	254	254	254	68.237	119.351	68.237	119.351	0.815	0.293	0.293	0	0.259	17.099	254	NaN	NaN	1016	68.108	119.351	0	0.259
194	0.067	254	0	254	254	254	70.183	225.729	70.183	225.729	0.815	0.293	0.293	0	0.259	17.099	254	NaN	NaN	1016	70.054	225.729	0	0.259
195	0.067	0	0	0	0	0	79.524	39.438	79.524	39.438	0.815	0.293	0.293	0	0.259	0.000	0	NaN	NaN	0	79.394	39.438	0	0.259
196	0.067	0	0	0	0	0	70.313	40.346	70.313	40.346	0.815	0.293	0.293	0	0.259	0.000	0	NaN	NaN	0	70.183	40.346	0	0.259
197	0.067	0	0	0	0	0	68.108	50.465	68.108	50.465	0.815	0.293	0.293	0	0.259	0.000	0	NaN	NaN	0	67.978	50.465	0	0.259
198	0.067	254	0	254	254	254	67.848	110.789	67.848	110.789	0.815	0.293	0.293	0	0.259	17.099	254	NaN	NaN	1016	67.719	110.789	0	0.259
199	0.067	254	0	254	254	254	80.432	124.799	80.432	124.799	0.815	0.293	0.293	0	0.259	17.099	254	NaN	NaN	1016	80.302	124.799	0	0.259
200	0.067	0	0	0	0	0	76.021	15.567	76.021	15.567	0.815	0.293	0.293	0	0.259	0.000	0	NaN	NaN	0	75.891	15.567	0	0.259
201	0.067	0	0	0	0	0	66.421	20.238	66.421	20.238	0.815	0.293	0.293	0	0.259	0.000	0	NaN	NaN	0	66.292	20.238	0	0.259
202	0.017	254	0	254	254	254	0.065	0.065	0.065	0.065	0.408	0.146	0.146	0	0.130	4.275	254	NaN	NaN	254	0.000	0.065	0	0.130
203	0.067	254	0	254	254	254	85.751	119.480	85.751	119.480	0.815	0.293	0.293	0	0.259	17.099	254	NaN	NaN	1016	85.621	119.480	0	0.259
204	0.067	254	0	254	254	254	95.091	133.880	95.091	133.880	0.815	0.293	0.293	0	0.259	17.099	254	NaN	NaN	1016	94.962	133.880	0	0.259
205	0.067	254	0	254	254	254	85.491	83.027	85.491	83.027	0.815	0.293	0.293	0	0.259	17.099	254	NaN	NaN	1016	85.362	83.027	0	0.259
206	0.067	254	0	254	254	254	95.999	229.620	95.999	229.620	0.815	0.293	0.293	0	0.259	17.099	254	NaN	NaN	1016	95.870	229.620	0	0.259
207	0.067	0	0	0	0	0	95.870	64.216	95.870	64.216	0.815	0.293	0.293	0	0.259	0.000	0	NaN	NaN	0	95.740	64.216	0	0.259
208	0.067	254	0	254	254	254	89.902	73.946	89.902	73.946	0.815	0.293	0.293	0	0.259	17.099	254	NaN	NaN	1016	89.772	73.946	0	0.259
209	0.067	254	0	254	254	254	92.497	92.497	92.497	92.497	0.815	0.293	0.293	0	0.259	17.099	254	NaN	NaN	1016	92.367	92.497	0	0.259
210	0.067	254	0	254	254	254	88.345	192.129	88.345	192.129	0.815	0.293	0.293	0	0.259	17.099	254	NaN	NaN	1016	88.216	192.129	0	0.259
211	0.067	0	0	0	0	0	90.032	32.562	90.032	32.562	0.815	0.293	0.293	0	0.259	0.000	0	NaN	NaN	0	89.902	32.562	0	0.259
212	0.067	0	0	0	0	0	94.702	39.438	94.702	39.438	0.815	0.293	0.293	0	0.259	0.000	0	NaN	NaN	0	94.572	39.438	0	0.259
213	0.067	254	0	254	254	254	90.162	178.118	90.162	178.118	0.815	0.293	0.293	0	0.259	17.099	254	NaN	NaN	1016	90.032	178.118	0	0.259
214	0.067	0	0	0	0	0	94.313	15.049	94.313	15.049	0.815	0.293	0.293	0	0.259	0.000	0	NaN	NaN	0	94.183	15.049	0	0.259
215	0.067	0	0	0	0	0	85.881	3.373	85.881	3.373	0.815	0.293	0.293	0	0.259	0.000	0	NaN	NaN	0	85.751	3.373	0	0.259
216	0.067	0	0	0	0	0	97.556	1.038	97.556	1.038	0.815	0.293	0.293	0	0.259	0.000	0	NaN	NaN	0	97.427	1.038	0	0.259
217	0.067	254	0	254	254	254	104.432	97.297	104.432	97.297	0.815	0.293	0.293	0	0.259	17.099	254	NaN	NaN	1016	104.302	97.297	0	0.259
218	0.067	254	0	254	254	254	103.524	115.589	103.524	115.589	0.815	0.293	0.293	0	0.259	17.099	254	NaN	NaN	1016	103.394	115.589	0	0.259
219	0.067	254	0	254	254	254	115.199	161.383	115.199	161.383	0.815	0.293	0.293	0	0.259	17.099	254	NaN	NaN	1016	115.070	161.383	0	0.259
220	0.067	0	0	0	0	0	113.513	75.502	113.513	75.502	0.815	0.293	0.293	0	0.259	0.000	0	NaN	NaN	0	113.383	75.502	0	0.259
221	0.067	254	0	254	254	254	112.605	86.400	112.605	86.400	0.815	0.293	0.293	0	0.259	17.099	254	NaN	NaN	1016	112.475	86.400	0	0.259
222	0.067	254	0	254	254	254	105.470	189.923	105.470	189.923	0.815	0.293	0.293	0	0.259	17.099	254	NaN	NaN	1016	105.340	189.923	0	0.259
223	0.067	254	0	254	254	254	102.616	216.258	102.616	216.258	0.815	0.293	0.293	0	0.259	17.099	254	NaN	NaN	1016	102.486	216.258	0	0.259
224	0.067	254	0	254	254	254	108.064	144.518	108.064	144.518	0.815	0.293	0.293	0	0.259	17.099	254	NaN	NaN	1016	107.935	144.518	0	0.259
225	0.067	254	0	254	254	254	101.448	157.491	101.448	157.491	0.815	0.293	0.293	0	0.259	17.099	254	NaN	NaN	1016	101.318	157.491	0	0.259
226	0.067	254	0	254	254	254	115.978	236.756	115.978	236.756	0.815	0.293	0.293	0	0.259	17.099	254	NaN	NaN	1016	115.848	236.756	0	0.259
227	0.067	254	0	254	254	254	103.264	246.745	103.264	246.745	0.815	0.293	0.293	0	0.259	17.099	254	NaN	NaN	1016	103.135	246.745	0	0.259
228	0.067	0	0	0	0	0	114.551	48.778	114.551	48.778	0.815	0.293	0.293	0	0.259	0.000	0	NaN	NaN	0	114.421	48.778	0	0.259
229	0.067	0	0	0	0	0	109.102	24.259	109.102	24.259	0.815	0.293	0.293	0	0.259	0.000	0	NaN	NaN	0	108.972	24.259	0	0.259
230	0.067	254	0	254	254	254	115.070	265.426	115.070	265.426	0.815	0.293	0.293	0	0.259	17.099	254	NaN	NaN	1016	114.940	265.426	0	0.259
231	0.067	254	0	254	254	254	113.902	256.864	113.902	256.864	0.815	0.293	0.293	0	0.259	17.099	254	NaN	NaN	1016	113.772	256.864	0	0.259
232	0.067	254	0	254	254	254	101.189	261.663	101.189	261.663	0.815	0.293	0.293	0	0.259	17.099	254	NaN	NaN	1016	101.059	261.663	0	0.259
233	0.067	0	0	0	0	0	112.735	7.524	112.735	7.524	0.815	0.293	0.293	0	0.259	0.000	0	NaN	NaN	0	112.605	7.524	0	0.259
234	0.067	254	0	254	254	254	121.945	112.735	121.945	112.735	0.815	0.293	0.293	0	0.259	17.099	254	NaN	NaN	1016	121.816	112.735	0	0.259
235	0.067	254	0	254	254	254	118.962	94.962	118.962	94.962	0.815	0.293	0.293	0	0.259	17.099	254	NaN	NaN	1016	118.832	94.962	0	0.259
236	0.067	254	0	254	254	254	128.691	104.302	128.691	104.302	0.815	0.293	0.293	0	0.259	17.099	254	NaN	NaN	1016	128.561	104.302	0	0.259
237	0.067	254	0	254	254	254	129.340	150.097	129.340	150.097	0.815	0.293	0.293	0	0.259	17.099	254	NaN	NaN	1016	129.210	150.097	0	0.259
238	0.067	254	0	254	254	254	126.356	170.075	126.356	170.075	0.815	0.293	0.293	0	0.259	17.099	254	NaN	NaN	1016	126.226	170.075	0	0.259
239	0.067	254	0	254	254	254	128.691	157.880	128.691	157.880	0.815	0.293	0.293	0	0.259	17.099	254	NaN	NaN	1016	128.561	157.880	0	0.259
240	0.067	0	0	0	0	0	122.205	68.237	122.205	68.237	0.815	0.293	0.293	0	0.259	0.000	0	NaN	NaN	0	122.075	68.237	0	0.259
241	0.067	254	0	254	254	254	131.156	128.172	131.156	128.172	0.815	0.293	0.293	0	0.259	17.099	254	NaN	NaN	1016	131.026	128.172	0	0.259
242	0.067	254	0	254	254	254	124.280	216.388	124.280	216.388	0.815	0.293	0.293	0	0.259	17.099	254	NaN	NaN	1016	124.151	216.388	0	0.259
243	0.067	254	0	254	254	254	130.378	190.961	130.378	190.961	0.815	0.293	0.293	0	0.259	17.099	254	NaN	NaN	1016	130.248	190.961	0	0.259
244	0.067	254	0	254	254	254	128.302	179.156	128.302	179.156	0.815	0.293	0.293	0	0.259	17.099	254	NaN	NaN	1016	128.172	179.156	0	0.259
245	0.067	254	0	254	254	254	127.653	237.534	127.653	237.534	0.815	0.293	0.293	0	0.259	17.099	254	NaN	NaN	1016	127.524	237.534	0	0.259
246	0.067	0	0	0	0	0	124.151	51.892	124.151	51.892	0.815	0.293	0.293	0	0.259	0.000	0	NaN	NaN	0	124.021	51.892	0	0.259
247	0.067	0	0	0	0	0	118.183	86.400	118.183	86.400	0.815	0.293	0.293	0	0.259	0.000	0	NaN	NaN	0	118.053	86.400	0	0.259
248	0.067	0	0	0	0	0	131.545	90.940	131.545	90.940	0.815	0.293	0.293	0	0.259	0.000	0	NaN	NaN	0	131.416	90.940	0	0.259
249	0.067	254	0	254	254	254	129.859	220.799	129.859	220.799	0.815	0.293	0.293	0	0.259	17.099	254	NaN	NaN	1016	129.729	220.799	0	0.259
250	0.067	254	0	254	254	254	123.502	260.236	123.502	260.236	0.815	0.293	0.293	0	0.259	17.099	254	NaN	NaN	1016	123.372	260.236	0	0.259
251	0.067	0	0	0	0	0	131.286	23.870	131.286	23.870	0.815	0.293	0.293	0	0.259	0.000	0	NaN	NaN	0	131.156	23.870	0	0.259
252	0.067	0	0	0	0	0	125.707	36.843	125.707	36.843	0.815	0.293	0.293	0	0.259	0.000	0	NaN	NaN	0	125.578	36.843	0	0.259
253	0.067	0	0	0	0	0	129.210	15.697	129.210	15.697	0.815	0.293	0.293	0	0.259	0.000	0	NaN	NaN	0	129.080	15.697	0	0.259
254	0.017	254	0	254	254	254	0.065	0.065	0.065	0.065	0.408	0.146	0.146	0	0.130	4.275	254	NaN	NaN	254	0.000	0.065	0	0.130
255	0.067	254	0	254	254	254	120.389	204.323	120.389	204.323	0.815	0.293	0.293	0	0.259	17.099	254	NaN	NaN	1016	120.259	204.323	0	0.259
256	0.067	0	0	0	0	0	135.956	75.891	135.956	75.891	0.815	0.293	0.293	0	0.259	0.000	0	NaN	NaN	0	135.826	75.891	0	0.259
257	0.067	254	0	254	254	254	140.756	113.513	140.756	113.513	0.815	0.293	0.293	0	0.259	17.099	254	NaN	NaN	1016	140.626	113.513	0	0.259
258	0.067	254	0	254	254	254	146.983	152.172	146.983	152.172	0.815	0.293	0.293	0	0.259	17.099	254	NaN	NaN	1016	146.853	152.172	0	0.259
259	0.067	254	0	254	254	254	146.205	169.815	146.205	169.815	0.815	0.293	0.293	0	0.259	17.099	254	NaN	NaN	1016	146.075	169.815	0	0.259
260	0.067	254	0	254	254	254	143.610	178.896	143.610	178.896	0.815	0.293	0.293	0	0.259	17.099	254	NaN	NaN	1016	143.480	178.896	0	0.259
261	0.067	254	0	254	254	254	136.475	197.318	136.475	197.318	0.815	0.293	0.293	0	0.259	17.099	254	NaN	NaN	1016	136.345	197.318	0	0.259
262	0.067	254	0	254	254	254	138.810	206.788	138.810	206.788	0.815	0.293	0.293	0	0.259	17.099	254	NaN	NaN	1016	138.680	206.788	0	0.259
263	0.067	0	0	0	0	0	135.697	65.254	135.697	65.254	0.815	0.293	0.293	0	0.259	0.000	0	NaN	NaN	0	135.567	65.254	0	0.259
264	0.067	254	0	254	254	254	134.529	135.437	134.529	135.437	0.815	0.293	0.293	0	0.259	17.099	254	NaN	NaN	1016	134.399	135.437	0	0.259
265	0.067	0	0	0	0	0	136.345	54.097	136.345	54.097	0.815	0.293	0.293	0	0.259	0.000	0	NaN	NaN	0	136.215	54.097	0	0.259
266	0.067	0	0	0	0	0	136.734	76.021	136.734	76.021	0.815	0.293	0.293	0	0.259	0.000	0	NaN	NaN	0	136.605	76.021	0	0.259
267	0.067	0	0	0	0	0	141.794	97.297	141.794	97.297	0.815	0.293	0.293	0	0.259	0.000	0	NaN	NaN	0	141.664	97.297	0	0.259
268	0.067	254	0	254	254	254	148.540	238.572	148.540	238.572	0.815	0.293	0.293	0	0.259	17.099	254	NaN	NaN	1016	148.410	238.572	0	0.259
269	0.067	254	0	254	254	254	134.659	265.426	134.659	265.426	0.815	0.293	0.293	0	0.259	17.099	254	NaN	NaN	1016	134.529	265.426	0	0.259
270	0.067	254	0	254	254	254	137.124	170.205	137.124	170.205	0.815	0.293	0.293	0	0.259	17.099	254	NaN	NaN	1016	136.994	170.205	0	0.259
271	0.067	254	0	254	254	254	146.724	134.140	146.724	134.140	0.815	0.293	0.293	0	0.259	17.099	254	NaN	NaN	1016	146.594	134.140	0	0.259
272	0.067	0	0	0	0	0	135.826	37.232	135.826	37.232	0.815	0.293	0.293	0	0.259	0.000	0	NaN	NaN	0	135.697	37.232	0	0.259
273	0.067	254	0	254	254	254	146.724	134.140	146.724	134.140	0.815	0.293	0.293	0	0.259	17.099	254	NaN	NaN	1016	146.594	134.140	0	0.259
274	0.067	254	0	254	254	254	143.740	197.188	143.740	197.188	0.815	0.293	0.293	0	0.259	17.099	254	NaN	NaN	1016	143.610	197.188	0	0.259
275	0.067	0	0	0	0	0	142.183	45.665	142.183	45.665	0.815	0.293	0.293	0	0.259	0.000	0	NaN	NaN	0	142.053	45.665	0	0.259
276	0.067	254	0	254	254	254	148.021	265.426	148.021	265.426	0.815	0.293	0.293	0	0.259	17.099	254	NaN	NaN	1016	147.891	265.426	0	0.259
277	0.067	254	0	254	254	254	144.129	254.528	144.129	254.528	0.815	0.293	0.293	0	0.259	17.099	254	NaN	NaN	1016	143.999	254.528	0	0.259
278	0.017	254	0	254	254	254	0.065	0.065	0.065	0.065	0.408	0.146	0.146	0	0.130	4.275	254	NaN	NaN	254	0.000	0.065	0	0.130
279	0.067	0	0	0	0	0	138.680	86.270	138.680	86.270	0.815	0.293	0.293	0	0.259	0.000	0	NaN	NaN	0	138.551	86.270	0	0.259
280	0.067	0	0	0	0	0	145.167	9.989	145.167	9.989	0.815	0.293	0.293	0	0.259	0.000	0	NaN	NaN	0	145.037	9.989	0	0.259
281	0.067	0	0	0	0	0	138.680	86.270	138.680	86.270	0.815	0.293	0.293	0	0.259	0.000	0	NaN	NaN	0	138.551	86.270	0	0.259
282	0.017	254	0	254	254	254	0.065	0.065	0.065	0.065	0.408	0.146	0.146	0	0.130	4.275	254	NaN	NaN	254	0.000	0.065	0	0.130
283	0.067	0	0	0	0	0	141.405	32.432	141.405	32.432	0.815	0.293	0.293	0	0.259	0.000	0	NaN	NaN	0	141.275	32.432	0	0.259
284	0.067	0	0	0	0	0	136.475	14.011	136.475	14.011	0.815	0.293	0.293	0	0.259	0.000	0	NaN	NaN	0	136.345	14.011	0	0.259
285	0.067	0	0	0	0	0	151.783	49.038	151.783	49.038	0.815	0.293	0.293	0	0.259	0.000	0	NaN	NaN	0	151.653	49.038	0	0.259
286	0.067	254	0	254	254	254	148.669	122.983	148.669	122.983	0.815	0.293	0.293	0	0.259	17.099	254	NaN	NaN	1016	148.540	122.983	0	0.259
287	0.067	0	0	0	0	0	150.615	85.102	150.615	85.102	0.815	0.293	0.293	0	0.259	0.000	0	NaN	NaN	0	150.486	85.102	0	0.259
288	0.067	254	0	254	254	254	157.751	160.345	157.751	160.345	0.815	0.293	0.293	0	0.259	17.099	254	NaN	NaN	1016	157.621	160.345	0	0.259
289	0.067	0	0	0	0	0	165.015	81.859	165.015	81.859	0.815	0.293	0.293	0	0.259	0.000	0	NaN	NaN	0	164.886	81.859	0	0.259
290	0.067	0	0	0	0	0	163.718	70.832	163.718	70.832	0.815	0.293	0.293	0	0.259	0.000	0	NaN	NaN	0	163.588	70.832	0	0.259
291	0.067	0	0	0	0	0	162.940	133.361	162.940	133.361	0.815	0.293	0.293	0	0.259	0.000	0	NaN	NaN	0	162.810	133.361	0	0.259
292	0.067	254	0	254	254	254	165.794	167.480	165.794	167.480	0.815	0.293	0.293	0	0.259	17.099	254	NaN	NaN	1016	165.664	167.480	0	0.259
293	0.067	254	0	254	254	254	156.972	216.388	156.972	216.388	0.815	0.293	0.293	0	0.259	17.099	254	NaN	NaN	1016	156.842	216.388	0	0.259
294	0.067	0	0	0	0	0	161.383	44.367	161.383	44.367	0.815	0.293	0.293	0	0.259	0.000	0	NaN	NaN	0	161.253	44.367	0	0.259
295	0.067	254	0	254	254	254	155.415	191.999	155.415	191.999	0.815	0.293	0.293	0	0.259	17.099	254	NaN	NaN	1016	155.286	191.999	0	0.259
296	0.067	0	0	0	0	0	149.707	60.713	149.707	60.713	0.815	0.293	0.293	0	0.259	0.000	0	NaN	NaN	0	149.578	60.713	0	0.259
297	0.067	0	0	0	0	0	150.356	71.351	150.356	71.351	0.815	0.293	0.293	0	0.259	0.000	0	NaN	NaN	0	150.226	71.351	0	0.259
298	0.067	0	0	0	0	0	159.048	98.075	159.048	98.075	0.815	0.293	0.293	0	0.259	0.000	0	NaN	NaN	0	158.918	98.075	0	0.259
299	0.067	254	0	254	254	254	162.810	187.329	162.810	187.329	0.815	0.293	0.293	0	0.259	17.099	254	NaN	NaN	1016	162.680	187.329	0	0.259
300	0.067	0	0	0	0	0	153.340	105.210	153.340	105.210	0.815	0.293	0.293	0	0.259	0.000	0	NaN	NaN	0	153.210	105.210	0	0.259
301	0.067	0	0	0	0	0	151.653	24.908	151.653	24.908	0.815	0.293	0.293	0	0.259	0.000	0	NaN	NaN	0	151.524	24.908	0	0.259
302	0.067	0	0	0	0	0	158.399	114.940	158.399	114.940	0.815	0.293	0.293	0	0.259	0.000	0	NaN	NaN	0	158.269	114.940	0	0.259
303	0.067	254	0	254	254	254	164.756	205.231	164.756	205.231	0.815	0.293	0.293	0	0.259	17.099	254	NaN	NaN	1016	164.626	205.231	0	0.259
304	0.067	0	0	0	0	0	160.086	35.416	160.086	35.416	0.815	0.293	0.293	0	0.259	0.000	0	NaN	NaN	0	159.956	35.416	0	0.259
305	0.067	0	0	0	0	0	159.696	6.227	159.696	6.227	0.815	0.293	0.293	0	0.259	0.000	0	NaN	NaN	0	159.567	6.227	0	0.259
306	0.067	0	0	0	0	0	179.026	157.361	179.026	157.361	0.815	0.293	0.293	0	0.259	0.000	0	NaN	NaN	0	178.896	157.361	0	0.259
307	0.067	0	0	0	0	0	180.713	124.021	180.713	124.021	0.815	0.293	0.293	0	0.259	0.000	0	NaN	NaN	0	180.583	124.021	0	0.259
308	0.067	0	0	0	0	0	164.496	114.162	164.496	114.162	0.815	0.293	0.293	0	0.259	0.000	0	NaN	NaN	0	164.367	114.162	0	0.259
309	0.067	0	0	0	0	0	173.967	87.567	173.967	87.567	0.815	0.293	0.293	0	0.259	0.000	0	NaN	NaN	0	173.837	87.567	0	0.259
310	0.067	0	0	0	0	0	172.540	102.616	172.540	102.616	0.815	0.293	0.293	0	0.259	0.000	0	NaN	NaN	0	172.410	102.616	0	0.259
311	0.067	0	0	0	0	0	173.318	147.113	173.318	147.113	0.815	0.293	0.293	0	0.259	0.000	0	NaN	NaN	0	173.188	147.113	0	0.259
312	0.067	0	0	0	0	0	172.280	111.178	172.280	111.178	0.815	0.293	0.293	0	0.259	0.000	0	NaN	NaN	0	172.150	111.178	0	0.259
313	0.067	0	0	0	0	0	154.767	13.881	154.767	13.881	0.815	0.293	0.293	0	0.259	0.000	0	NaN	NaN	0	154.637	13.881	0	0.259
314	0.067	254	0	254	254	254	173.448	192.258	173.448	192.258	0.815	0.293	0.293	0	0.259	17.099	254	NaN	NaN	1016	173.318	192.258	0	0.259
315	0.067	254	0	254	254	254	180.453	172.540	180.453	172.540	0.815	0.293	0.293	0	0.259	17.099	254	NaN	NaN	1016	180.323	172.540	0	0.259
316	0.067	254	0	254	254	254	168.648	179.804	168.648	179.804	0.815	0.293	0.293	0	0.259	17.099	254	NaN	NaN	1016	168.518	179.804	0	0.259
317	0.067	0	0	0	0	0	171.502	45.405	171.502	45.405	0.815	0.293	0.293	0	0.259	0.000	0	NaN	NaN	0	171.372	45.405	0	0.259
318	0.067	0	0	0	0	0	182.010	56.173	182.010	56.173	0.815	0.293	0.293	0	0.259	0.000	0	NaN	NaN	0	181.880	56.173	0	0.259
319	0.067	0	0	0	0	0	182.399	140.756	182.399	140.756	0.815	0.293	0.293	0	0.259	0.000	0	NaN	NaN	0	182.269	140.756	0	0.259
320	0.067	0	0	0	0	0	180.323	66.292	180.323	66.292	0.815	0.293	0.293	0	0.259	0.000	0	NaN	NaN	0	180.194	66.292	0	0.259
321	0.067	254	0	254	254	254	172.021	224.172	172.021	224.172	0.815	0.293	0.293	0	0.259	17.099	254	NaN	NaN	1016	171.891	224.172	0	0.259
322	0.067	0	0	0	0	0	139.199	76.281	139.199	76.281	0.815	0.293	0.293	0	0.259	0.000	0	NaN	NaN	0	139.070	76.281	0	0.259
323	0.067	0	0	0	0	0	174.615	35.157	174.615	35.157	0.815	0.293	0.293	0	0.259	0.000	0	NaN	NaN	0	174.486	35.157	0	0.259
324	0.067	254	0	254	254	254	179.804	226.118	179.804	226.118	0.815	0.293	0.293	0	0.259	17.099	254	NaN	NaN	1016	179.675	226.118	0	0.259
325	0.067	254	0	254	254	254	181.880	208.085	181.880	208.085	0.815	0.293	0.293	0	0.259	17.099	254	NaN	NaN	1016	181.750	208.085	0	0.259
326	0.067	254	0	254	254	254	170.334	235.199	170.334	235.199	0.815	0.293	0.293	0	0.259	17.099	254	NaN	NaN	1016	170.205	235.199	0	0.259
327	0.067	254	0	254	254	254	166.313	265.426	166.313	265.426	0.815	0.293	0.293	0	0.259	17.099	254	NaN	NaN	1016	166.183	265.426	0	0.259
328	0.067	0	0	0	0	0	173.318	24.000	173.318	24.000	0.815	0.293	0.293	0	0.259	0.000	0	NaN	NaN	0	173.188	24.000	0	0.259
329	0.067	0	0	0	0	0	167.869	7.913	167.869	7.913	0.815	0.293	0.293	0	0.259	0.000	0	NaN	NaN	0	167.740	7.913	0	0.259
330	0.067	0	0	0	0	0	180.064	40.216	180.064	40.216	0.815	0.293	0.293	0	0.259	0.000	0	NaN	NaN	0	179.934	40.216	0	0.259
331	0.017	254	0	254	254	254	0.065	0.065	0.065	0.065	0.408	0.146	0.146	0	0.130	4.275	254	NaN	NaN	254	0.000	0.065	0	0.130
332	0.067	0	0	0	0	0	179.934	40.216	179.934	40.216	0.815	0.293	0.293	0	0.259	0.000	0	NaN	NaN	0	179.804	40.216	0	0.259
333	0.067	0	0	0	0	0	179.156	10.249	179.156	10.249	0.815	0.293	0.293	0	0.259	0.000	0	NaN	NaN	0	179.026	10.249	0	0.259
334	0.067	0	0	0	0	0	191.091	97.945	191.091	97.945	0.815	0.293	0.293	0	0.259	0.000	0	NaN	NaN	0	190.961	97.945	0	0.259
335	0.067	0	0	0	0	0	188.496	85.751	188.496	85.751	0.815	0.293	0.293	0	0.259	0.000	0	NaN	NaN	0	188.367	85.751	0	0.259
336	0.017	254	0	254	254	254	0.065	0.065	0.065	0.065	0.408	0.146	0.146	0	0.130	4.275	254	NaN	NaN	254	0.000	0.065	0	0.130
337	0.067	0	0	0	0	0	199.004	115.070	199.004	115.070	0.815	0.293	0.293	0	0.259	0.000	0	NaN	NaN	0	198.875	115.070	0	0.259
338	0.067	0	0	0	0	0	195.112	132.194	195.112	132.194	0.815	0.293	0.293	0	0.259	0.000	0	NaN	NaN	0	194.983	132.194	0	0.259
339	0.067	0	0	0	0	0	198.356	69.535	198.356	69.535	0.815	0.293	0.293	0	0.259	0.000	0	NaN	NaN	0	198.226	69.535	0	0.259
340	0.067	0	0	0	0	0	193.945	155.415	193.945	155.415	0.815	0.293	0.293	0	0.259	0.000	0	NaN	NaN	0	193.815	155.415	0	0.259
341	0.067	254	0	254	254	254	194.983	180.453	194.983	180.453	0.815	0.293	0.293	0	0.259	17.099	254	NaN	NaN	1016	194.853	180.453	0	0.259
342	0.067	254	0	254	254	254	191.869	206.139	191.869	206.139	0.815	0.293	0.293	0	0.259	17.099	254	NaN	NaN	1016	191.740	206.139	0	0.259
343	0.067	254	0	254	254	254	188.885	218.204	188.885	218.204	0.815	0.293	0.293	0	0.259	17.099	254	NaN	NaN	1016	188.756	218.204	0	0.259
344	0.067	254	0	254	254	254	194.853	193.556	194.853	193.556	0.815	0.293	0.293	0	0.259	17.099	254	NaN	NaN	1016	194.723	193.556	0	0.259
345	0.067	0	0	0	0	0	194.594	40.994	194.594	40.994	0.815	0.293	0.293	0	0.259	0.000	0	NaN	NaN	0	194.464	40.994	0	0.259
346	0.067	0	0	0	0	0	187.069	29.838	187.069	29.838	0.815	0.293	0.293	0	0.259	0.000	0	NaN	NaN	0	186.940	29.838	0	0.259
347	0.067	0	0	0	0	0	196.280	52.670	196.280	52.670	0.815	0.293	0.293	0	0.259	0.000	0	NaN	NaN	0	196.150	52.670	0	0.259
348	0.067	254	0	254	254	254	187.718	243.501	187.718	243.501	0.815	0.293	0.293	0	0.259	17.099	254	NaN	NaN	1016	187.588	243.501	0	0.259
349	0.067	254	0	254	254	254	182.658	250.766	182.658	250.766	0.815	0.293	0.293	0	0.259	17.099	254	NaN	NaN	1016	182.529	250.766	0	0.259
350	0.067	254	0	254	254	254	196.150	265.426	196.150	265.426	0.815	0.293	0.293	0	0.259	17.099	254	NaN	NaN	1016	196.021	265.426	0	0.259
351	0.017	254	0	254	254	254	0.065	0.065	0.065	0.065	0.408	0.146	0.146	0	0.130	4.275	254	NaN	NaN	254	0.000	0.065	0	0.130
352	0.067	0	0	0	0	0	182.529	16.086	182.529	16.086	0.815	0.293	0.293	0	0.259	0.000	0	NaN	NaN	0	182.399	16.086	0	0.259
353	0.017	254	0	254	254	254	0.065	0.065	0.065	0.065	0.408	0.146	0.146	0	0.130	4.275	254	NaN	NaN	254	0.000	0.065	0	0.130
354	0.017	254	0	254	254	254	0.065	0.065	0.065	0.065	0.408	0.146	0.146	0	0.130	4.275	254	NaN	NaN	254	0.000	0.065	0	0.130
355	0.067	0	0	0	0	0	186.550	73.946	186.550	73.946	0.815	0.293	0.293	0	0.259	0.000	0	NaN	NaN	0	186.421	73.946	0	0.259
356	0.067	0	0	0	0	0	188.367	7.395	188.367	7.395	0.815	0.293	0.293	0	0.259	0.000	0	NaN	NaN	0	188.237	7.395	0	0.259
357	0.067	0	0	0	0	0	186.031	78.746	186.031	78.746	0.815	0.293	0.293	0	0.259	0.000	0	NaN	NaN	0	185.902	78.746	0	0.259
358	0.067	0	0	0	0	0	195.631	3.892	195.631	3.892	0.815	0.293	0.293	0	0.259	0.000	0	NaN	NaN	0	195.502	3.892	0	0.259
359	0.067	0	0	0	0	0	201.599	88.086	201.599	88.086	0.815	0.293	0.293	0	0.259	0.000	0	NaN	NaN	0	201.469	88.086	0	0.259
360	0.067	0	0	0	0	0	212.626	115.978	212.626	115.978	0.815	0.293	0.293	0	0.259	0.000	0	NaN	NaN	0	212.496	115.978	0	0.259
361	0.067	0	0	0	0	0	211.199	139.978	211.199	139.978	0.815	0.293	0.293	0	0.259	0.000	0	NaN	NaN	0	211.069	139.978	0	0.259
362	0.067	0	0	0	0	0	199.523	103.135	199.523	103.135	0.815	0.293	0.293	0	0.259	0.000	0	NaN	NaN	0	199.394	103.135	0	0.259
363	0.067	0	0	0	0	0	200.172	147.632	200.172	147.632	0.815	0.293	0.293	0	0.259	0.000	0	NaN	NaN	0	200.042	147.632	0	0.259
364	0.067	0	0	0	0	0	210.291	72.908	210.291	72.908	0.815	0.293	0.293	0	0.259	0.000	0	NaN	NaN	0	210.161	72.908	0	0.259
365	0.067	0	0	0	0	0	199.523	103.135	199.523	103.135	0.815	0.293	0.293	0	0.259	0.000	0	NaN	NaN	0	199.394	103.135	0	0.259
366	0.067	0	0	0	0	0	211.069	90.681	211.069	90.681	0.815	0.293	0.293	0	0.259	0.000	0	NaN	NaN	0	210.939	90.681	0	0.259
367	0.067	0	0	0	0	0	207.826	111.437	207.826	111.437	0.815	0.293	0.293	0	0.259	0.000	0	NaN	NaN	0	207.696	111.437	0	0.259
368	0.067	0	0	0	0	0	206.010	174.615	206.010	174.615	0.815	0.293	0.293	0	0.259	0.000	0	NaN	NaN	0	205.880	174.615	0	0.259
369	0.067	0	0	0	0	0	200.431	67.459	200.431	67.459	0.815	0.293	0.293	0	0.259	0.000	0	NaN	NaN	0	200.302	67.459	0	0.259
370	0.067	0	0	0	0	0	207.696	160.215	207.696	160.215	0.815	0.293	0.293	0	0.259	0.000	0	NaN	NaN	0	207.566	160.215	0	0.259
371	0.067	254	0	254	254	254	200.561	200.042	200.561	200.042	0.815	0.293	0.293	0	0.259	17.099	254	NaN	NaN	1016	200.431	200.042	0	0.259
372	0.067	0	0	0	0	0	207.048	175.394	207.048	175.394	0.815	0.293	0.293	0	0.259	0.000	0	NaN	NaN	0	206.918	175.394	0	0.259
373	0.067	0	0	0	0	0	206.788	53.967	206.788	53.967	0.815	0.293	0.293	0	0.259	0.000	0	NaN	NaN	0	206.658	53.967	0	0.259
374	0.067	0	0	0	0	0	208.864	103.005	208.864	103.005	0.815	0.293	0.293	0	0.259	0.000	0	NaN	NaN	0	208.734	103.005	0	0.259
375	0.067	254	0	254	254	254	205.491	216.907	205.491	216.907	0.815	0.293	0.293	0	0.259	17.099	254	NaN	NaN	1016	205.361	216.907	0	0.259
376	0.067	254	0	254	254	254	210.550	237.923	210.550	237.923	0.815	0.293	0.293	0	0.259	17.099	254	NaN	NaN	1016	210.421	237.923	0	0.259
377	0.067	0	0	0	0	0	209.512	177.210	209.512	177.210	0.815	0.293	0.293	0	0.259	0.000	0	NaN	NaN	0	209.383	177.210	0	0.259
378	0.067	0	0	0	0	0	206.788	53.967	206.788	53.967	0.815	0.293	0.293	0	0.259	0.000	0	NaN	NaN	0	206.658	53.967	0	0.259
379	0.067	0	0	0	0	0	205.231	64.216	205.231	64.216	0.815	0.293	0.293	0	0.259	0.000	0	NaN	NaN	0	205.102	64.216	0	0.259
380	0.067	0	0	0	0	0	207.048	175.394	207.048	175.394	0.815	0.293	0.293	0	0.259	0.000	0	NaN	NaN	0	206.918	175.394	0	0.259
381	0.067	254	0	254	254	254	210.550	237.923	210.550	237.923	0.815	0.293	0.293	0	0.259	17.099	254	NaN	NaN	1016	210.421	237.923	0	0.259
382	0.067	0	0	0	0	0	201.729	25.297	201.729	25.297	0.815	0.293	0.293	0	0.259	0.000	0	NaN	NaN	0	201.599	25.297	0	0.259
383	0.067	0	0	0	0	0	213.015	189.145	213.015	189.145	0.815	0.293	0.293	0	0.259	0.000	0	NaN	NaN	0	212.885	189.145	0	0.259
384	0.067	0	0	0	0	0	210.291	26.465	210.291	26.465	0.815	0.293	0.293	0	0.259	0.000	0	NaN	NaN	0	210.161	26.465	0	0.259
