# Supplementary material for: A Yap-dependent mechanoregulatory program sustains cell migration for embryo axis assembly
Source: Nat Commun. 2023 May 16;14:2804. doi: 10.1038/s41467-023-38482-w (PMC10188487; doi:10.1038/s41467-023-38482-w)
Supplement: Supplementary file 13 — Source Data [file 41467_2023_38482_MOESM13_ESM.zip › Source Data/Fig5/Fig5C/c3_greenmapdmiddel.csv]

Label	ID	TRACK_ID	QUALITY	POSITION_X	POSITION_Y	POSITION_Z	POSITION_T	FRAME	RADIUS	VISIBILITY	CELL_DIVISION_TIME	MANUAL_COLOR	MEAN_INTENSITY	MEDIAN_INTENSITY	MIN_INTENSITY	MAX_INTENSITY	TOTAL_INTENSITY	STANDARD_DEVIATION	ESTIMATED_DIAMETER	CONTRAST	SNR
ID821	821	None	36.320	16.106	89.479	44.085	0	0	4	1	None	-10921639	85.376	93	2	141	3719054	32.866	9.049	0.731	2.194
ID822	822	None	34.067	13.325	74.471	45.752	0	0	4	1	None	-10921639	83.326	92	3	132	3629765	29.577	9.441	0.738	2.393
ID823	823	None	32.861	16.118	116.468	45.599	0	0	4	1	None	-10921639	83.702	92	3	153	3646124	31.396	8.305	0.618	2.036
ID824	824	None	34.046	13.325	74.471	45.752	0	0	4	1	None	-10921639	83.326	92	3	132	3629765	29.577	9.441	0.738	2.393
ID825	825	None	21.071	6.863	46.078	47.279	0	0	4	1	None	-10921639	46.111	54	0	90	2008622	23.407	7.973	0.479	1.276
ID826	826	None	30.105	15.767	8.306	47.168	0	0	4	1	None	-10921639	84.705	90	8	144	3689823	29.083	7.893	0.574	2.125
ID827	827	None	37.111	11.663	108.374	46.323	0	0	4	1	None	-10921639	91.986	100	3	162	4006996	34.835	7.869	0.535	1.840
ID828	828	None	30.868	12.089	21.004	46.842	0	0	4	1	None	-10921639	67.927	75	2	120	2958986	27.233	8.964	0.653	1.970
ID829	829	None	21.260	5.739	46.793	47.804	0	0	4	1	None	-10921639	46.604	53	0	90	2030105	23.094	8.694	0.519	1.379
ID830	830	None	21.444	3.386	47.857	48.711	0	0	4	1	None	-10921639	44.584	49	1	90	1942142	20.964	8.062	0.617	1.623
ID831	831	None	21.277	6.863	46.078	47.279	0	0	4	1	None	-10921639	46.111	54	0	90	2008622	23.407	7.973	0.479	1.276
ID832	832	None	21.243	5.739	46.793	47.804	0	0	4	1	None	-10921639	46.604	53	0	90	2030105	23.094	8.694	0.519	1.379
ID833	833	None	28.624	8.805	34.705	48.788	0	0	4	1	None	-10921639	76.902	79	14	127	3349949	19.804	8.706	0.711	3.227
ID834	834	None	21.513	3.386	47.857	48.711	0	0	4	1	None	-10921639	44.584	49	1	90	1942142	20.964	8.062	0.617	1.623
ID835	835	None	18.302	14.794	139.577	49.224	0	0	4	1	None	-10921639	42.963	48	0	80	1871494	19.388	8.723	0.612	1.682
ID836	836	None	31.178	0.000	79.135	50.000	0	0	4	1	None	-10921639	43.637	38	0	138	1900885	41.784	8.138	0.525	0.719
ID837	837	None	30.694	0.000	89.124	50.000	0	0	4	1	None	-10921639	40.488	31	0	121	1763698	39.940	7.556	0.523	0.696
ID838	838	None	20.762	13.479	52.777	50.412	0	0	4	1	None	-10921639	69.597	74	5	136	3031694	31.388	7.188	0.574	1.617
ID839	839	None	25.891	0.000	60.194	50.800	0	0	4	1	None	-10921639	34.357	28	0	111	1496622	33.963	7.715	0.853	0.931
ID840	840	None	30.470	8.880	84.428	50.825	0	0	4	1	None	-10921639	67.634	75	2	133	2946192	33.390	7.562	0.496	1.344
ID841	841	None	34.688	5.674	127.619	51.087	0	0	4	1	None	-10921639	79.631	84	4	153	3468788	33.407	7.878	0.603	1.794
ID842	842	None	35.614	10.888	128.523	51.128	0	0	4	1	None	-10921639	79.322	88	2	154	3455356	37.773	11.059	0.479	1.360
ID843	843	None	21.662	5.263	6.393	51.516	0	0	4	1	None	-10921639	61.753	67	2	107	2690015	23.592	7.660	0.530	1.814
ID844	844	None	27.307	6.509	94.433	51.588	0	0	4	1	None	-10921639	61.511	68	1	124	2679470	29.542	7.777	0.632	1.613
ID845	845	None	34.879	0.000	114.680	51.600	0	0	4	1	None	-10921639	47.251	48	0	132	2058313	43.528	15.200	0.497	0.721
ID846	846	None	20.922	0.000	19.070	52.400	0	0	4	1	None	-10921639	28.274	5	0	195	1231633	40.286	5.414	0.598	0.525
ID847	847	None	21.533	1.557	0.000	53.200	0	0	4	1	None	-10921639	32.771	17	0	115	1427554	35.294	7.932	0.633	0.720
ID848	848	None	10.883	3.230	69.933	53.291	0	0	4	1	None	-10921639	20.705	6	0	131	901917	28.606	4.580	0.554	0.516
ID849	849	None	23.837	10.010	151.037	54.794	0	0	4	1	None	-10921639	49.139	53	0	116	2140542	25.687	7.806	0.873	1.783
ID850	850	None	17.850	13.390	4.507	55.682	0	0	4	1	None	-10921639	63.485	65	3	128	2765485	29.142	7.293	0.609	1.649
ID853	853	None	29.211	4.600	13.841	57.234	0	0	4	1	None	-10921639	77.492	82	9	138	3375634	28.048	7.720	0.680	2.236
ID854	854	None	20.921	10.118	168.212	58.575	0	0	4	1	None	-10921639	50.136	56	0	105	2183992	27.064	7.522	0.714	1.543
ID855	855	None	6.613	7.135	55.005	62.400	0	0	4	1	None	-10921639	21.359	9	0	87	930440	24.063	4.983	0.793	0.785
ID856	856	None	25.818	31.652	113.046	39.136	0	0	4	1	None	-10921639	82.747	87	4	152	3604557	36.467	6.629	0.510	1.534
ID857	857	None	27.658	25.356	72.761	39.676	0	0	4	1	None	-10921639	74.385	81	0	139	3240287	34.772	9.099	0.504	1.434
ID858	858	None	36.869	32.799	14.977	40.544	0	0	4	1	None	-10921639	95.051	101	14	149	4140505	28.285	8.268	0.605	2.534
ID859	859	None	23.962	23.946	57.227	41.755	0	0	4	1	None	-10921639	51.166	57	1	107	2228858	26.548	7.262	0.501	1.286
ID860	860	None	27.401	32.802	84.983	41.613	0	0	4	1	None	-10921639	59.310	64	2	122	2583624	29.150	8.370	0.795	1.802
ID861	861	None	22.334	25.840	120.164	43.050	0	0	4	1	None	-10921639	67.306	59	0	199	2931938	48.195	6.182	0.544	0.984
ID862	862	None	30.634	21.387	19.843	43.758	0	0	4	1	None	-10921639	85.692	92	2	148	3732832	31.470	8.137	0.631	2.106
ID863	863	None	30.587	21.387	19.843	43.758	0	0	4	1	None	-10921639	85.692	92	2	148	3732832	31.470	8.137	0.631	2.106
ID864	864	None	26.482	17.288	52.884	43.986	0	0	4	1	None	-10921639	78.108	85	5	129	3402469	27.673	8.135	0.449	1.749
ID865	865	None	23.243	17.641	63.606	44.165	0	0	4	1	None	-10921639	52.193	58	1	106	2273591	27.136	7.080	0.561	1.382
ID866	866	None	32.496	24.303	134.801	44.159	0	0	4	1	None	-10921639	68.523	72	1	143	2984940	34.298	7.252	0.601	1.500
ID867	867	None	33.903	0.000	104.951	55.600	0	0	4	1	None	-10921639	45.757	36	0	139	1993234	44.943	8.771	0.713	0.848
ID868	868	None	25.126	0.000	38.400	56.000	0	0	4	1	None	-10921639	38.909	36	0	117	1694911	36.686	7.606	0.709	0.880
ID869	869	None	30.810	18.692	102.001	48.779	0	0	4	1	None	-10921639	83.564	89	4	164	3640117	33.211	8.377	0.591	1.868
ID870	870	None	38.346	20.710	125.971	49.619	0	0	4	1	None	-10921639	94.028	101	7	169	4095964	35.030	8.084	0.551	1.907
ID871	871	None	31.578	28.747	148.267	48.049	0	0	4	1	None	-10921639	67.639	73	3	139	2946443	31.528	7.240	0.641	1.676
ID872	872	None	23.359	19.072	31.013	48.921	0	0	4	1	None	-10921639	58.182	63	2	121	2534449	24.969	8.100	0.601	1.749
ID873	873	None	34.586	28.500	31.594	40.530	0	0	4	1	None	-10921639	86.185	91	5	153	3754306	27.383	9.144	0.668	2.522
ID874	874	None	34.358	25.400	42.747	41.784	0	0	4	1	None	-10921639	101.184	107	1	184	4407697	41.591	8.542	0.572	1.770
ID875	875	None	32.274	28.167	67.037	44.334	0	0	4	1	None	-10921639	98.501	106	4	172	4290805	37.773	11.001	0.543	1.835
ID876	876	None	32.379	30.824	132.941	44.212	0	0	4	1	None	-10921639	71.287	74	3	144	3105320	33.362	6.726	0.678	1.727
ID877	877	None	34.556	32.050	23.287	46.792	0	0	4	1	None	-10921639	101.326	111	4	189	4413868	48.023	8.023	0.612	1.603
ID878	878	None	32.706	29.025	156.550	46.742	0	0	4	1	None	-10921639	71.049	72	2	148	3094951	33.768	6.662	0.713	1.752
ID879	879	None	30.600	23.630	25.429	51.489	0	0	4	1	None	-10921639	73.392	80	2	138	3197050	30.129	9.227	0.443	1.495
ID880	880	None	31.368	32.699	170.062	51.707	0	0	4	1	None	-10921639	72.339	73	9	142	3151150	29.930	6.812	0.778	2.115
ID881	881	None	18.710	24.417	163.409	50.487	0	0	4	1	None	-10921639	58.937	62	1	131	2567360	29.296	7.926	0.509	1.357
ID882	882	None	25.514	24.205	9.277	51.030	0	0	4	1	None	-10921639	59.186	62	4	124	2578212	25.832	7.171	0.652	1.808
ID883	883	None	21.512	23.611	196.669	62.400	0	0	4	1	None	-10921639	53.206	57	0	123	2317722	34.770	7.390	0.844	1.401
ID884	884	None	35.877	47.319	45.617	33.893	0	0	4	1	None	-10921639	96.869	103	4	167	4219693	33.913	7.926	0.589	2.118
ID885	885	None	34.426	19.988	168.272	55.362	0	0	4	1	None	-10921639	83.337	89	5	159	3630257	32.759	10.179	0.525	1.751
ID886	886	None	29.254	22.168	182.033	57.034	0	0	4	1	None	-10921639	61.666	64	2	128	2686238	29.947	6.717	0.781	1.805
ID887	887	None	32.330	44.069	90.326	34.531	0	0	4	1	None	-10921639	104.993	112	6	173	4573617	33.384	8.228	0.547	2.224
ID888	888	None	26.269	43.799	103.241	34.922	0	0	4	1	None	-10921639	73.302	80	1	138	3193128	23.638	10.361	0.400	1.771
ID889	889	None	39.864	37.547	69.375	35.312	0	0	4	1	None	-10921639	89.750	97	1	163	3909609	39.013	7.885	0.684	1.869
ID890	890	None	27.914	47.416	116.542	35.553	0	0	4	1	None	-10921639	73.384	78	4	147	3196660	35.116	6.609	0.644	1.637
ID891	891	None	41.810	43.039	79.819	38.054	0	0	4	1	None	-10921639	99.911	108	8	182	4352226	35.096	9.115	0.667	2.277
ID892	892	None	24.042	36.802	106.717	38.242	0	0	4	1	None	-10921639	64.818	71	3	124	2823520	26.261	7.115	0.438	1.504
ID893	893	None	9.908	23.955	132.685	54.507	0	0	4	1	None	-10921639	28.287	16	0	134	1232231	30.747	4.665	0.407	0.532
ID894	894	None	27.967	21.794	173.448	54.400	0	0	4	1	None	-10921639	64.213	71	4	134	2797188	27.783	7.608	0.479	1.496
ID895	895	None	33.040	41.715	12.185	38.586	0	0	4	1	None	-10921639	91.077	98	5	153	3967417	33.038	7.667	0.509	1.859
ID896	896	None	24.139	36.802	106.717	38.242	0	0	4	1	None	-10921639	64.818	71	3	124	2823520	26.261	7.115	0.438	1.504
ID897	897	None	29.719	49.586	126.488	38.354	0	0	4	1	None	-10921639	73.644	77	5	133	3208002	26.181	7.633	0.622	2.158
ID898	898	None	33.023	41.715	12.185	38.586	0	0	4	1	None	-10921639	91.077	98	5	153	3967417	33.038	7.667	0.509	1.859
ID899	899	None	41.834	42.795	63.452	38.775	0	0	4	1	None	-10921639	111.148	120	7	205	4841700	48.422	8.485	0.680	1.859
ID900	900	None	26.518	48.548	52.302	39.389	0	0	4	1	None	-10921639	80.953	86	4	159	3526412	36.093	7.880	0.535	1.564
ID901	901	None	26.568	34.575	51.962	36.300	0	0	4	1	None	-10921639	90.963	98	2	158	3962420	33.203	9.101	0.491	1.805
ID902	902	None	26.620	34.573	51.963	36.301	0	0	4	1	None	-10921639	90.416	98	2	158	3938599	33.712	9.035	0.489	1.762
ID903	903	None	26.603	40.707	1.883	39.534	0	0	4	1	None	-10921639	60.698	65	0	135	2644051	33.872	6.300	0.611	1.359
ID904	904	None	31.651	41.220	23.003	39.701	0	0	4	1	None	-10921639	70.955	78	1	134	3090850	30.612	8.206	0.555	1.654
ID905	905	None	26.501	48.548	52.302	39.389	0	0	4	1	None	-10921639	80.953	86	4	159	3526412	36.093	7.880	0.535	1.564
ID906	906	None	29.275	40.805	39.521	41.616	0	0	4	1	None	-10921639	71.630	73	4	151	3120280	32.674	6.776	0.792	1.938
ID907	907	None	26.471	34.573	51.963	36.301	0	0	4	1	None	-10921639	90.416	98	2	158	3938599	33.712	9.035	0.489	1.762
ID908	908	None	25.418	45.922	34.159	37.097	0	0	4	1	None	-10921639	56.154	59	1	118	2446143	28.765	7.518	0.726	1.642
ID909	909	None	31.571	49.582	8.516	42.028	0	0	4	1	None	-10921639	91.074	100	5	169	3967288	36.463	7.852	0.580	1.834
ID910	910	None	28.555	34.653	141.204	42.398	0	0	4	1	None	-10921639	67.353	71	1	147	2933968	32.773	6.635	0.688	1.676
ID911	911	None	18.990	44.154	159.557	42.286	0	0	4	1	None	-10921639	66.224	72	1	131	2884768	29.965	15.200	0.281	0.969
ID912	912	None	28.043	49.031	20.913	43.084	0	0	4	1	None	-10921639	94.019	100	7	161	4095559	33.915	8.271	0.569	2.010
ID913	913	None	25.257	35.874	50.742	43.371	0	0	4	1	None	-10921639	96.016	104	6	162	4182565	33.590	9.744	0.489	1.878
ID914	914	None	25.231	35.802	50.803	43.398	0	0	4	1	None	-10921639	96.383	104	7	162	4198558	33.125	9.774	0.488	1.910
ID915	915	None	42.087	43.834	166.766	45.459	0	0	4	1	None	-10921639	98.834	107	2	183	4305295	45.428	6.942	0.602	1.635
ID916	916	None	34.692	39.760	110.691	45.846	0	0	4	1	None	-10921639	85.498	93	6	171	3724375	36.797	7.435	0.304	1.082
ID917	917	None	32.144	26.141	48.788	46.333	0	0	4	1	None	-10921639	88.576	95	4	156	3858460	31.510	8.124	0.444	1.728
ID918	918	None	35.222	27.050	109.104	46.457	0	0	4	1	None	-10921639	105.381	113	2	175	4590514	38.066	7.872	0.483	1.803
ID919	919	None	36.409	41.430	119.091	44.542	0	0	4	1	None	-10921639	90.743	95	5	173	3952866	35.364	9.837	0.435	1.555
ID920	920	None	36.274	41.430	119.091	44.542	0	0	4	1	None	-10921639	90.743	95	5	173	3952866	35.364	9.837	0.435	1.555
ID921	921	None	39.623	42.486	149.384	46.621	0	0	4	1	None	-10921639	92.639	103	5	164	4035449	39.197	15.200	0.312	1.124
ID922	922	None	39.634	42.487	149.382	46.622	0	0	4	1	None	-10921639	92.824	104	5	164	4043507	39.290	15.200	0.315	1.131
ID923	923	None	34.643	39.760	110.691	45.846	0	0	4	1	None	-10921639	85.498	93	6	171	3724375	36.797	7.435	0.304	1.082
ID924	924	None	39.077	45.924	151.394	45.600	0	0	4	1	None	-10921639	93.628	104	3	160	4078512	38.719	15.200	0.279	1.054
ID925	925	None	29.599	40.478	182.972	51.640	0	0	4	1	None	-10921639	90.860	93	13	159	3957951	29.400	8.535	0.553	2.200
ID926	926	None	16.891	47.092	224.172	62.400	0	0	4	1	None	-10921639	37.051	42	0	87	1613988	24.247	7.990	0.744	1.304
ID927	927	None	30.430	65.392	114.348	30.705	0	0	4	1	None	-10921639	65.529	68	1	140	2854529	29.575	7.115	0.897	2.095
ID928	928	None	21.581	64.735	0.000	31.200	0	0	4	1	None	-10921639	27.662	16	0	138	1204984	30.477	5.469	0.420	0.537
ID929	929	None	32.010	63.739	81.437	27.734	0	0	4	1	None	-10921639	71.817	76	1	153	3128441	39.476	8.698	0.478	1.178
ID930	930	None	28.364	60.078	43.673	29.031	0	0	4	1	None	-10921639	65.009	70	2	133	2831878	32.670	7.181	0.615	1.515
ID931	931	None	29.127	60.068	97.627	29.580	0	0	4	1	None	-10921639	61.366	66	1	139	2673151	35.733	6.366	0.557	1.229
ID932	932	None	31.770	64.956	16.497	30.123	0	0	4	1	None	-10921639	88.288	93	7	153	3845904	31.889	7.776	0.512	1.876
ID933	933	None	39.285	44.238	150.226	46.000	0	0	4	1	None	-10921639	93.857	104	3	160	4088485	38.284	15.200	0.287	1.092
ID934	934	None	34.277	39.760	110.691	45.846	0	0	4	1	None	-10921639	85.498	93	6	171	3724375	36.797	7.435	0.304	1.082
ID935	935	None	38.514	53.222	80.603	31.951	0	0	4	1	None	-10921639	93.368	100	6	167	4067193	31.831	8.158	0.688	2.391
ID936	936	None	20.426	50.211	23.318	33.276	0	0	4	1	None	-10921639	72.819	78	3	140	3172073	28.213	9.135	0.419	1.524
ID937	937	None	32.690	33.712	6.128	47.556	0	0	4	1	None	-10921639	80.237	85	9	147	3495208	29.536	8.688	0.586	2.008
ID938	938	None	34.990	41.823	174.477	47.716	0	0	4	1	None	-10921639	90.145	97	5	161	3926827	27.230	9.326	0.551	2.352
ID939	939	None	39.936	51.293	58.268	31.566	0	0	4	1	None	-10921639	95.862	103	5	157	4175858	33.778	8.646	0.655	2.247
ID940	940	None	34.189	58.491	6.345	32.100	0	0	4	1	None	-10921639	91.893	101	4	156	4002958	33.542	8.433	0.636	2.131
ID941	941	None	32.679	16.118	116.468	45.599	0	0	4	1	None	-10921639	83.702	92	3	153	3646124	31.396	8.305	0.618	2.036
ID942	942	None	14.142	25.946	0.000	46.000	0	0	4	1	None	-10921639	16.105	2	0	119	701536	26.077	4.532	0.564	0.445
ID943	943	None	33.046	58.925	70.788	33.326	0	0	4	1	None	-10921639	74.827	76	9	150	3259527	32.376	6.895	0.902	2.192
ID944	944	None	35.437	60.008	55.002	33.572	0	0	4	1	None	-10921639	79.704	77	2	166	3472006	41.461	6.409	0.780	1.684
ID945	945	None	11.233	51.892	0.000	34.800	0	0	4	1	None	-10921639	15.711	3	0	116	684377	25.077	4.040	0.146	0.160
ID946	946	None	21.962	56.866	34.768	34.849	0	0	4	1	None	-10921639	56.536	63	0	116	2462785	31.107	6.298	0.493	1.200
ID947	947	None	35.832	63.195	90.634	34.789	0	0	4	1	None	-10921639	109.370	118	12	173	4764279	35.562	9.230	0.603	2.314
ID948	948	None	32.753	65.124	148.416	34.648	0	0	4	1	None	-10921639	70.013	73	4	140	3049843	31.764	6.733	0.692	1.803
ID949	949	None	33.566	52.210	93.685	35.977	0	0	4	1	None	-10921639	81.619	89	4	164	3555418	39.114	7.764	0.423	1.240
ID950	950	None	25.317	59.688	139.850	36.123	0	0	4	1	None	-10921639	61.651	69	0	125	2685586	31.940	6.943	0.715	1.609
ID951	951	None	35.868	62.590	155.572	36.922	0	0	4	1	None	-10921639	75.493	79	2	146	3288558	33.799	6.897	0.658	1.772
ID952	952	None	36.322	55.822	112.398	37.369	0	0	4	1	None	-10921639	79.394	86	5	148	3458499	35.679	8.230	0.665	1.777
ID953	953	None	28.048	51.330	130.341	36.701	0	0	4	1	None	-10921639	67.867	73	2	133	2956361	26.532	13.573	0.489	1.680
ID954	954	None	28.106	51.330	130.341	36.701	0	0	4	1	None	-10921639	67.867	73	2	133	2956361	26.532	13.573	0.489	1.680
ID955	955	None	36.530	53.144	103.473	37.724	0	0	4	1	None	-10921639	89.347	98	4	163	3892054	35.516	7.942	0.486	1.645
ID956	956	None	36.247	55.822	112.398	37.369	0	0	4	1	None	-10921639	79.394	86	5	148	3458499	35.679	8.230	0.665	1.777
ID957	957	None	35.515	33.774	117.497	48.638	0	0	4	1	None	-10921639	90.689	99	5	168	3950488	38.103	15.200	0.352	1.240
ID958	958	None	35.581	33.774	117.497	48.638	0	0	4	1	None	-10921639	90.689	99	5	168	3950488	38.103	15.200	0.352	1.240
ID959	959	None	19.341	51.644	143.503	38.562	0	0	4	1	None	-10921639	67.806	74	1	141	2953695	33.429	12.154	0.369	1.094
ID960	960	None	26.331	58.248	159.696	38.400	0	0	4	1	None	-10921639	56.544	64	1	130	2463131	29.625	15.200	0.412	1.114
ID961	961	None	31.966	60.669	2.023	40.518	0	0	4	1	None	-10921639	85.445	94	0	153	3722091	35.105	8.118	0.651	1.919
ID962	962	None	24.351	58.175	28.952	40.577	0	0	4	1	None	-10921639	64.417	69	1	134	2806063	32.308	6.940	0.637	1.552
ID963	963	None	28.204	51.155	129.800	36.898	0	0	4	1	None	-10921639	68.210	73	3	133	2971283	26.808	14.194	0.490	1.673
ID964	964	None	26.079	55.046	42.366	37.675	0	0	4	1	None	-10921639	77.511	80	5	146	3376445	30.329	6.925	0.622	1.959
ID965	965	None	26.094	57.340	160.475	38.800	0	0	4	1	None	-10921639	57.254	65	1	127	2494047	28.321	15.200	0.442	1.240
ID966	966	None	29.746	60.088	16.531	39.286	0	0	4	1	None	-10921639	70.242	73	5	133	3059811	29.460	7.340	0.619	1.823
ID967	967	None	29.148	58.395	207.524	52.585	0	0	4	1	None	-10921639	59.612	61	1	126	2596752	30.334	6.882	0.874	1.833
ID968	968	None	24.807	52.943	215.105	56.466	0	0	4	1	None	-10921639	55.989	62	0	117	2438931	30.838	7.898	0.787	1.599
ID969	969	None	25.969	56.692	161.383	39.200	0	0	4	1	None	-10921639	57.705	65	1	127	2513684	27.412	10.829	0.490	1.384
ID970	970	None	25.789	56.043	162.161	39.600	0	0	4	1	None	-10921639	56.581	64	1	123	2464720	26.064	10.298	0.524	1.493
ID971	971	None	33.430	63.998	180.368	43.308	0	0	4	1	None	-10921639	77.500	84	4	123	3375983	26.557	10.243	0.718	2.439
ID972	972	None	29.254	51.061	192.668	50.263	0	0	4	1	None	-10921639	60.654	61	2	124	2642169	29.653	7.029	0.924	1.965
ID973	973	None	23.042	65.870	227.105	56.482	0	0	4	1	None	-10921639	45.250	49	0	98	1971132	25.811	7.928	0.858	1.619
ID974	974	None	24.390	55.654	232.864	62.400	0	0	4	1	None	-10921639	40.775	43	0	104	1776180	28.807	6.861	0.913	1.351
ID975	975	None	27.966	81.482	55.585	25.616	0	0	4	1	None	-10921639	89.498	95	6	160	3898602	29.734	7.461	0.415	1.764
ID976	976	None	38.707	81.382	102.614	25.677	0	0	4	1	None	-10921639	85.587	95	1	154	3728267	38.261	8.560	0.585	1.652
ID977	977	None	28.309	68.368	58.924	26.591	0	0	4	1	None	-10921639	98.677	105	5	157	4298475	32.781	8.577	0.410	1.751
ID978	978	None	32.097	71.509	30.081	26.980	0	0	4	1	None	-10921639	91.270	101	3	160	3975833	40.031	6.952	0.477	1.473
ID979	979	None	36.416	67.313	63.707	29.210	0	0	4	1	None	-10921639	98.486	104	5	158	4290145	31.354	9.135	0.587	2.323
ID980	980	None	32.398	74.785	72.458	29.101	0	0	4	1	None	-10921639	81.449	84	5	170	3548005	38.877	6.516	0.663	1.671
ID981	981	None	37.458	68.522	101.834	28.036	0	0	4	1	None	-10921639	110.696	115	6	194	4822021	34.445	8.779	0.603	2.419
ID982	982	None	29.438	66.363	34.648	28.860	0	0	4	1	None	-10921639	88.214	96	5	156	3842669	36.295	7.298	0.483	1.584
ID983	983	None	38.828	70.901	129.119	29.946	0	0	4	1	None	-10921639	80.835	89	1	152	3521244	38.521	9.685	0.623	1.611
ID984	984	None	43.321	79.977	91.905	30.350	0	0	4	1	None	-10921639	112.276	123	6	202	4890876	46.823	7.977	0.606	1.810
ID985	985	None	29.549	80.952	46.112	28.894	0	0	4	1	None	-10921639	93.237	97	14	157	4061516	31.052	7.831	0.589	2.226
ID986	986	None	27.585	71.302	11.988	29.172	0	0	4	1	None	-10921639	96.176	102	4	167	4189543	34.332	7.627	0.528	1.937
ID987	987	None	28.326	68.368	58.924	26.591	0	0	4	1	None	-10921639	98.677	105	5	157	4298475	32.781	8.577	0.410	1.751
ID988	988	None	33.588	81.139	5.416	27.256	0	0	4	1	None	-10921639	97.377	103	14	155	4241826	29.856	7.663	0.557	2.334
ID989	989	None	27.439	70.428	79.320	30.921	0	0	4	1	None	-10921639	67.162	70	4	149	2925648	31.247	7.170	0.501	1.436
ID990	990	None	31.956	82.065	35.457	31.304	0	0	4	1	None	-10921639	84.983	92	2	168	3701943	37.710	7.844	0.588	1.669
ID991	991	None	32.082	78.514	24.652	31.555	0	0	4	1	None	-10921639	77.093	83	2	155	3358260	37.797	7.568	0.590	1.514
ID992	992	None	31.178	76.332	114.107	31.651	0	0	4	1	None	-10921639	81.898	86	1	179	3567539	44.512	6.497	0.704	1.521
ID993	993	None	32.826	74.218	55.802	32.004	0	0	4	1	None	-10921639	101.755	112	6	163	4432567	38.062	8.008	0.475	1.722
ID994	994	None	17.369	73.456	101.774	31.849	0	0	4	1	None	-10921639	83.298	88	4	186	3628562	36.645	7.797	0.451	1.412
ID995	995	None	33.573	77.317	127.302	32.023	0	0	4	1	None	-10921639	81.703	84	4	170	3559062	37.855	6.446	0.570	1.566
ID996	996	None	27.382	79.997	156.208	32.594	0	0	4	1	None	-10921639	54.004	58	0	126	2352488	28.522	7.368	0.813	1.698
ID997	997	None	28.634	74.731	146.253	33.779	0	0	4	1	None	-10921639	82.257	95	0	162	3583204	46.046	7.291	0.787	1.574
ID998	998	None	24.814	76.281	0.000	35.200	0	0	4	1	None	-10921639	44.039	37	0	141	1918377	42.588	8.357	0.622	0.793
ID999	999	None	24.415	70.353	16.917	35.914	0	0	4	1	None	-10921639	70.493	74	5	141	3070748	31.436	7.433	0.392	1.263
ID1000	1000	None	23.645	68.680	29.218	36.134	0	0	4	1	None	-10921639	92.881	100	4	165	4046009	37.268	7.716	0.563	1.796
ID1001	1001	None	42.124	81.441	136.049	33.298	0	0	4	1	None	-10921639	126.882	140	1	235	5527109	63.550	7.534	0.745	1.705
ID1002	1002	None	33.477	66.529	42.495	33.472	0	0	4	1	None	-10921639	79.915	79	1	178	3481197	44.511	6.277	0.756	1.546
ID1003	1003	None	25.076	80.364	238.390	56.804	0	0	4	1	None	-10921639	51.110	57	0	111	2226401	26.493	7.748	0.877	1.802
ID1004	1004	None	37.606	95.801	42.469	20.285	0	0	4	1	None	-10921639	77.619	85	1	153	3381167	38.165	7.903	0.654	1.609
ID1005	1005	None	21.364	83.022	202.483	44.503	0	0	4	1	None	-10921639	47.399	53	0	107	2064759	20.624	15.200	0.482	1.495
ID1006	1006	None	34.568	81.537	211.850	48.060	0	0	4	1	None	-10921639	88.280	93	7	131	3845574	22.291	8.577	0.702	3.268
ID1007	1007	None	33.643	94.171	25.470	22.004	0	0	4	1	None	-10921639	103.073	113	4	176	4489945	37.462	8.485	0.598	2.058
ID1008	1008	None	33.535	94.171	25.470	22.004	0	0	4	1	None	-10921639	103.073	113	4	176	4489945	37.462	8.485	0.598	2.058
ID1009	1009	None	33.559	94.171	25.470	22.004	0	0	4	1	None	-10921639	103.073	113	4	176	4489945	37.462	8.485	0.598	2.058
ID1010	1010	None	27.175	95.644	95.085	21.618	0	0	4	1	None	-10921639	67.115	73	1	133	2923613	32.340	7.569	0.516	1.412
ID1011	1011	None	27.021	79.295	55.319	24.376	0	0	4	1	None	-10921639	94.474	100	8	160	4115367	27.026	8.685	0.409	2.031
ID1012	1012	None	41.308	78.827	84.548	24.768	0	0	4	1	None	-10921639	94.899	104	2	171	4133898	40.359	9.180	0.528	1.625
ID1013	1013	None	26.253	97.106	79.134	26.304	0	0	4	1	None	-10921639	57.294	61	0	130	2495803	34.158	7.047	0.415	0.984
ID1014	1014	None	32.801	90.388	136.287	26.685	0	0	4	1	None	-10921639	65.050	69	1	139	2833664	31.699	6.996	0.690	1.675
ID1015	1015	None	26.420	91.601	61.485	22.354	0	0	4	1	None	-10921639	74.910	81	1	152	3263162	37.068	6.917	0.615	1.540
ID1016	1016	None	39.677	98.242	105.803	22.572	0	0	4	1	None	-10921639	107.668	116	4	179	4690106	39.948	8.159	0.581	1.981
ID1017	1017	None	8.172	51.150	68.450	34.011	0	0	4	1	None	-10921639	9.941	1	0	79	433040	17.503	3.867	-0.033	-0.039
ID1018	1018	None	19.746	53.703	22.718	34.353	0	0	4	1	None	-10921639	89.605	91	5	148	3903271	21.747	8.959	0.493	2.720
ID1019	1019	None	29.386	76.043	58.333	24.073	0	0	4	1	None	-10921639	78.595	88	1	145	3423693	36.365	6.380	0.312	1.028
ID1020	1020	None	42.293	82.251	71.369	23.863	0	0	4	1	None	-10921639	102.484	110	6	174	4464315	36.141	9.186	0.622	2.174
ID1021	1021	None	39.691	85.344	63.422	27.696	0	0	4	1	None	-10921639	94.965	104	3	171	4136763	39.613	9.389	0.502	1.602
ID1022	1022	None	38.134	91.775	102.778	27.583	0	0	4	1	None	-10921639	82.151	76	7	188	3578573	47.028	6.127	0.687	1.422
ID1023	1023	None	39.580	87.869	120.690	28.060	0	0	4	1	None	-10921639	91.518	100	7	172	3986618	42.318	7.892	0.544	1.525
ID1024	1024	None	31.403	84.154	142.486	28.361	0	0	4	1	None	-10921639	66.799	69	1	143	2909852	35.919	7.090	0.597	1.391
ID1025	1025	None	35.430	98.126	18.632	29.676	0	0	4	1	None	-10921639	91.995	100	5	169	4007392	38.113	8.108	0.602	1.815
ID1026	1026	None	28.242	87.414	26.031	30.159	0	0	4	1	None	-10921639	79.347	85	2	160	3456456	37.029	6.992	0.521	1.468
ID1027	1027	None	31.035	93.538	5.893	31.872	0	0	4	1	None	-10921639	77.376	82	6	165	3370584	35.416	8.471	0.551	1.552
ID1028	1028	None	33.670	88.733	84.065	31.977	0	0	4	1	None	-10921639	75.931	37	0	254	3307615	81.043	4.482	0.704	0.774
ID1029	1029	None	22.237	89.103	158.616	30.963	0	0	4	1	None	-10921639	44.012	48	0	105	1917205	26.341	7.923	0.744	1.425
ID1030	1030	None	22.186	89.103	158.616	30.963	0	0	4	1	None	-10921639	44.012	48	0	105	1917205	26.341	7.923	0.744	1.425
ID1031	1031	None	33.231	83.965	13.686	33.005	0	0	4	1	None	-10921639	86.642	93	4	152	3774202	34.810	8.202	0.617	1.900
ID1032	1032	None	16.628	87.697	0.000	34.800	0	0	4	1	None	-10921639	21.385	6	0	127	931551	29.635	4.689	0.392	0.407
ID1033	1033	None	27.425	96.735	180.118	35.262	0	0	4	1	None	-10921639	53.261	59	1	121	2320106	29.088	7.888	0.880	1.714
ID1034	1034	None	30.789	83.932	181.962	38.797	0	0	4	1	None	-10921639	65.542	72	2	118	2855081	26.992	9.496	0.730	2.050
ID1035	1035	None	19.138	98.533	254.426	58.188	0	0	4	1	None	-10921639	41.776	46	0	117	1819788	26.535	7.770	0.572	1.146
ID1036	1036	None	19.117	98.533	254.426	58.188	0	0	4	1	None	-10921639	41.776	46	0	117	1819788	26.535	7.770	0.572	1.146
ID1037	1037	None	21.465	83.022	202.483	44.503	0	0	4	1	None	-10921639	47.399	53	0	107	2064759	20.624	15.200	0.482	1.495
ID1038	1038	None	24.654	89.815	223.399	48.994	0	0	4	1	None	-10921639	47.187	50	0	103	2055534	26.334	7.830	0.850	1.647
ID1039	1039	None	30.367	99.009	194.630	38.840	0	0	4	1	None	-10921639	66.294	69	3	129	2887845	27.440	7.144	0.925	2.322
ID1040	1040	None	21.435	84.973	202.637	44.000	0	0	4	1	None	-10921639	48.442	52	0	107	2110191	20.525	9.136	0.538	1.652
ID1041	1041	None	28.386	109.557	69.408	17.899	0	0	4	1	None	-10921639	81.557	88	2	158	3552726	36.614	7.009	0.579	1.633
ID1042	1042	None	9.511	111.697	0.000	18.800	0	0	4	1	None	-10921639	10.464	2	0	94	455829	17.538	3.934	0.015	0.017
ID1043	1043	None	10.265	94.832	259.458	62.400	0	0	4	1	None	-10921639	29.250	32	0	77	1274157	21.696	12.668	0.481	0.876
ID1044	1044	None	35.826	115.382	82.444	17.381	0	0	4	1	None	-10921639	74.722	78	1	164	3254963	39.842	6.813	0.765	1.625
ID1045	1045	None	40.408	103.393	84.783	19.261	0	0	4	1	None	-10921639	92.544	103	3	175	4031319	39.814	8.158	0.530	1.611
ID1046	1046	None	30.147	110.343	102.933	19.104	0	0	4	1	None	-10921639	69.678	74	2	142	3035253	34.866	6.847	0.475	1.287
ID1047	1047	None	36.927	104.688	49.938	18.979	0	0	4	1	None	-10921639	94.197	101	2	168	4103318	36.476	9.316	0.467	1.644
ID1048	1048	None	27.722	105.760	38.928	19.238	0	0	4	1	None	-10921639	97.851	107	5	172	4262506	38.723	8.337	0.551	1.795
ID1049	1049	None	37.249	101.289	65.525	19.417	0	0	4	1	None	-10921639	87.921	97	5	157	3829936	36.948	8.019	0.571	1.730
ID1050	1050	None	37.247	114.044	16.599	20.158	0	0	4	1	None	-10921639	100.396	109	12	170	4373366	35.829	7.910	0.503	1.875
ID1051	1051	None	24.897	103.240	17.960	20.040	0	0	4	1	None	-10921639	70.073	76	1	146	3052458	37.008	6.259	0.533	1.316
ID1052	1052	None	37.139	114.044	16.599	20.158	0	0	4	1	None	-10921639	100.396	109	12	170	4373366	35.829	7.910	0.503	1.875
ID1053	1053	None	19.808	102.513	28.318	21.983	0	0	4	1	None	-10921639	70.403	76	2	149	3066823	33.894	6.687	0.441	1.271
ID1054	1054	None	32.574	115.515	31.402	22.473	0	0	4	1	None	-10921639	115.927	132	0	224	5049915	66.496	7.625	0.669	1.397
ID1055	1055	None	31.797	112.142	110.609	20.418	0	0	4	1	None	-10921639	68.395	72	2	141	2979341	34.369	6.800	0.604	1.499
ID1056	1056	None	33.329	114.284	8.158	20.682	0	0	4	1	None	-10921639	92.834	96	11	161	4043932	31.814	6.962	0.433	1.764
ID1057	1057	None	14.662	112.134	54.276	20.963	0	0	4	1	None	-10921639	78.960	86	2	156	3439574	37.704	7.105	0.276	0.907
ID1058	1058	None	44.324	108.508	122.734	21.571	0	0	4	1	None	-10921639	92.001	98	4	176	4007652	38.728	7.554	0.704	1.962
ID1059	1059	None	37.678	101.132	58.363	23.452	0	0	4	1	None	-10921639	109.005	117	9	191	4748350	37.510	7.811	0.503	1.945
ID1060	1060	None	36.306	110.471	86.351	23.470	0	0	4	1	None	-10921639	85.519	82	2	188	3725312	45.725	6.162	0.591	1.389
ID1061	1061	None	26.360	113.885	72.068	22.240	0	0	4	1	None	-10921639	73.475	78	2	183	3200630	36.509	7.366	0.484	1.313
ID1062	1062	None	39.631	111.965	95.280	22.534	0	0	4	1	None	-10921639	96.575	104	4	186	4206904	37.097	8.512	0.529	1.801
ID1063	1063	None	28.742	91.307	11.206	24.284	0	0	4	1	None	-10921639	82.379	90	0	147	3588502	37.015	6.995	0.629	1.719
ID1064	1064	None	34.914	98.567	71.589	24.592	0	0	4	1	None	-10921639	81.742	82	2	177	3560781	45.406	6.212	0.720	1.508
ID1065	1065	None	32.994	101.078	129.173	24.095	0	0	4	1	None	-10921639	73.043	80	1	151	3181808	35.524	8.676	0.656	1.629
ID1066	1066	None	35.111	105.137	9.617	24.304	0	0	4	1	None	-10921639	90.821	97	7	169	3956232	31.563	8.535	0.524	1.978
ID1067	1067	None	33.728	115.462	49.167	27.275	0	0	4	1	None	-10921639	67.943	70	5	172	2959644	37.900	6.510	0.296	0.820
ID1068	1068	None	29.219	106.887	16.471	27.981	0	0	4	1	None	-10921639	83.262	85	3	182	3626984	42.869	6.168	0.443	1.192
ID1069	1069	None	35.927	105.859	106.551	25.121	0	0	4	1	None	-10921639	85.103	78	9	200	3707160	45.927	6.038	0.544	1.306
ID1070	1070	None	32.311	110.670	54.430	26.781	0	0	4	1	None	-10921639	106.152	114	10	188	4624095	38.495	8.328	0.432	1.663
ID1071	1071	None	32.848	101.078	129.173	24.095	0	0	4	1	None	-10921639	73.043	80	1	151	3181808	35.524	8.676	0.656	1.629
ID1072	1072	None	34.851	100.614	91.469	24.787	0	0	4	1	None	-10921639	96.301	104	6	170	4194948	39.974	9.285	0.480	1.563
ID1073	1073	None	32.685	101.078	129.173	24.095	0	0	4	1	None	-10921639	73.043	80	1	151	3181808	35.524	8.676	0.656	1.629
ID1074	1074	None	28.463	105.397	140.450	23.717	0	0	4	1	None	-10921639	56.490	62	0	140	2460743	33.552	7.722	0.441	1.030
ID1075	1075	None	30.613	88.605	0.000	25.200	0	0	4	1	None	-10921639	41.506	33	0	127	1808056	40.668	7.756	0.468	0.651
ID1076	1076	None	36.448	83.068	113.533	25.607	0	0	4	1	None	-10921639	87.457	97	2	157	3809726	38.994	8.046	0.529	1.552
ID1077	1077	None	36.184	108.412	177.396	32.381	0	0	4	1	None	-10921639	78.680	85	4	137	3427397	29.018	9.240	0.605	2.045
ID1078	1078	None	29.267	113.902	0.000	33.200	0	0	4	1	None	-10921639	38.939	33	0	132	1696234	37.703	7.691	0.541	0.725
ID1079	1079	None	30.499	100.903	157.710	28.643	0	0	4	1	None	-10921639	66.720	73	1	144	2906384	30.169	8.448	0.756	1.904
ID1080	1080	None	28.891	100.807	28.203	28.786	0	0	4	1	None	-10921639	94.244	103	2	178	4105348	44.545	7.242	0.590	1.569
ID1081	1081	None	36.210	102.163	146.990	27.932	0	0	4	1	None	-10921639	111.795	116	15	167	4869918	29.477	8.834	0.612	2.881
ID1082	1082	None	32.661	110.701	43.334	28.508	0	0	4	1	None	-10921639	74.600	81	4	156	3249639	32.019	15.200	0.273	0.999
ID1083	1083	None	34.448	110.082	202.748	38.550	0	0	4	1	None	-10921639	70.723	71	3	144	3080774	35.708	6.716	0.938	1.917
ID1084	1084	None	39.572	106.294	222.464	44.702	0	0	4	1	None	-10921639	92.817	99	6	148	4043181	27.925	9.515	0.695	2.725
ID1085	1085	None	23.248	112.202	11.584	30.206	0	0	4	1	None	-10921639	62.085	64	3	139	2704475	33.904	5.921	0.333	0.915
ID1086	1086	None	23.266	112.202	11.584	30.206	0	0	4	1	None	-10921639	62.085	64	3	139	2704475	33.904	5.921	0.333	0.915
ID1087	1087	None	29.819	84.339	32.279	23.940	0	0	4	1	None	-10921639	87.950	97	3	152	3831189	35.232	8.030	0.575	1.822
ID1088	1088	None	30.051	84.339	32.279	23.940	0	0	4	1	None	-10921639	87.950	97	3	152	3831189	35.232	8.030	0.575	1.822
ID1089	1089	None	28.420	103.329	44.634	29.725	0	0	4	1	None	-10921639	70.968	70	5	175	3091443	36.308	10.993	0.307	0.919
ID1090	1090	None	24.969	115.536	174.216	29.751	0	0	4	1	None	-10921639	59.378	65	1	121	2586552	26.252	15.200	0.440	1.383
ID1091	1091	None	32.518	111.746	185.064	33.708	0	0	4	1	None	-10921639	67.550	71	2	131	2942524	30.718	6.925	0.706	1.820
ID1092	1092	None	24.487	105.019	3.437	34.627	0	0	4	1	None	-10921639	51.045	52	3	131	2223552	26.133	7.895	0.515	1.327
ID1093	1093	None	39.588	130.692	59.536	14.098	0	0	4	1	None	-10921639	119.595	128	15	180	5209697	36.525	7.904	0.605	2.469
ID1094	1094	None	34.069	131.961	45.315	14.543	0	0	4	1	None	-10921639	74.934	79	3	163	3264219	36.309	6.389	0.536	1.441
ID1095	1095	None	38.331	116.409	47.634	15.934	0	0	4	1	None	-10921639	84.508	86	5	169	3681233	41.535	6.465	0.593	1.514
ID1096	1096	None	38.489	119.089	68.231	15.956	0	0	4	1	None	-10921639	90.744	99	3	163	3952888	38.698	7.683	0.520	1.604
ID1097	1097	None	28.340	123.575	26.281	14.964	0	0	4	1	None	-10921639	68.927	76	1	125	3002549	27.979	8.873	0.404	1.417
ID1098	1098	None	33.273	127.036	37.636	15.018	0	0	4	1	None	-10921639	92.001	94	4	211	4007640	46.686	6.147	0.523	1.353
ID1099	1099	None	35.641	126.032	50.532	15.276	0	0	4	1	None	-10921639	88.927	90	2	188	3873770	50.922	6.059	0.572	1.271
ID1100	1100	None	33.118	118.663	56.289	15.491	0	0	4	1	None	-10921639	77.846	80	4	168	3391051	39.168	6.515	0.552	1.413
ID1101	1101	None	28.869	127.698	8.311	16.510	0	0	4	1	None	-10921639	88.246	93	5	170	3844064	38.175	6.585	0.523	1.588
ID1102	1102	None	29.920	125.792	96.616	16.785	0	0	4	1	None	-10921639	83.958	93	1	168	3657290	41.216	6.837	0.528	1.409
ID1103	1103	None	26.501	123.773	16.422	18.297	0	0	4	1	None	-10921639	82.095	87	5	162	3576142	31.427	6.857	0.431	1.573
ID1104	1104	None	24.406	117.195	42.123	19.212	0	0	4	1	None	-10921639	70.580	76	0	167	3074538	38.761	6.414	0.459	1.145
ID1105	1105	None	23.894	117.789	43.599	18.072	0	0	4	1	None	-10921639	72.823	78	1	169	3172241	42.625	7.634	0.487	1.120
ID1106	1106	None	29.376	121.023	112.178	17.826	0	0	4	1	None	-10921639	61.042	66	1	133	2659051	30.454	15.200	0.357	1.055
ID1107	1107	None	40.124	125.352	134.066	19.611	0	0	4	1	None	-10921639	90.059	99	3	178	3923065	40.708	10.462	0.614	1.683
ID1108	1108	None	20.636	122.464	0.000	20.400	0	0	4	1	None	-10921639	36.232	16	0	202	1578307	44.625	5.490	0.366	0.435
ID1109	1109	None	40.897	127.752	67.577	20.335	0	0	4	1	None	-10921639	99.008	108	8	195	4312879	39.961	8.450	0.525	1.707
ID1110	1110	None	26.306	117.191	75.010	20.854	0	0	4	1	None	-10921639	51.184	32	0	233	2229646	53.872	15.200	0.249	0.379
ID1111	1111	None	45.095	119.480	94.057	20.690	0	0	4	1	None	-10921639	100.421	110	5	175	4374447	40.539	9.374	0.531	1.719
ID1112	1112	None	43.514	130.167	91.075	21.196	0	0	4	1	None	-10921639	97.024	104	8	174	4226447	39.435	9.264	0.558	1.762
ID1113	1113	None	24.551	117.195	42.123	19.212	0	0	4	1	None	-10921639	70.580	76	0	167	3074538	38.761	6.414	0.459	1.145
ID1114	1114	None	24.408	117.195	42.123	19.212	0	0	4	1	None	-10921639	70.580	76	0	167	3074538	38.761	6.414	0.459	1.145
ID1115	1115	None	39.236	126.957	106.413	21.192	0	0	4	1	None	-10921639	85.966	94	3	155	3744784	37.827	9.410	0.598	1.701
ID1116	1116	None	38.535	124.017	59.255	21.790	0	0	4	1	None	-10921639	102.839	114	5	186	4479754	43.795	7.551	0.548	1.663
ID1117	1117	None	47.775	126.181	78.307	22.564	0	0	4	1	None	-10921639	100.619	110	6	177	4383073	42.398	8.180	0.768	2.061
ID1118	1118	None	24.827	130.772	118.810	22.247	0	0	4	1	None	-10921639	79.601	84	4	161	3467508	39.997	7.025	0.553	1.418
ID1119	1119	None	32.605	122.990	37.338	23.731	0	0	4	1	None	-10921639	89.661	96	6	176	3905744	39.030	6.966	0.506	1.544
ID1120	1120	None	30.377	119.665	20.357	24.409	0	0	4	1	None	-10921639	100.129	109	13	177	4361739	35.259	9.519	0.357	1.493
ID1121	1121	None	35.019	119.033	130.503	24.322	0	0	4	1	None	-10921639	79.434	84	2	160	3460221	37.153	7.497	0.524	1.471
ID1122	1122	None	19.978	120.589	7.364	24.812	0	0	4	1	None	-10921639	89.859	88	5	179	3914343	41.405	5.896	0.319	1.051
ID1123	1123	None	29.452	117.016	5.449	19.200	0	0	4	1	None	-10921639	93.954	101	2	168	4092726	38.842	7.809	0.509	1.633
ID1124	1124	None	35.995	130.202	31.122	19.164	0	0	4	1	None	-10921639	111.963	118	7	187	4877209	34.088	8.707	0.399	1.874
ID1125	1125	None	45.510	119.282	121.340	22.893	0	0	4	1	None	-10921639	100.740	109	6	182	4388350	42.792	7.638	0.640	1.838
ID1126	1126	None	24.775	129.539	11.805	23.579	0	0	4	1	None	-10921639	104.437	109	17	174	4549384	35.584	7.597	0.313	1.400
ID1127	1127	None	38.512	124.019	59.241	21.795	0	0	4	1	None	-10921639	102.839	114	5	186	4479754	43.795	7.551	0.548	1.663
ID1128	1128	None	25.019	125.140	46.173	22.343	0	0	4	1	None	-10921639	76.979	81	0	158	3353293	39.343	6.277	0.519	1.337
ID1129	1129	None	13.989	131.805	0.000	26.000	0	0	4	1	None	-10921639	43.860	44	0	138	1910603	39.718	6.344	0.347	0.569
ID1130	1130	None	30.889	121.024	27.343	26.977	0	0	4	1	None	-10921639	92.076	98	11	158	4010942	32.893	10.337	0.440	1.711
ID1131	1131	None	34.613	129.050	153.579	24.814	0	0	4	1	None	-10921639	81.134	91	2	147	3534260	37.158	8.196	0.789	1.926
ID1132	1132	None	27.109	118.496	154.940	24.703	0	0	4	1	None	-10921639	55.089	58	0	117	2399716	30.453	7.950	0.699	1.488
ID1133	1133	None	30.415	128.639	176.551	26.942	0	0	4	1	None	-10921639	88.348	93	2	169	3848507	34.706	8.972	0.562	1.831
ID1134	1134	None	30.849	121.024	27.343	26.977	0	0	4	1	None	-10921639	92.076	98	11	158	4010942	32.893	10.337	0.440	1.711
ID1135	1135	None	24.928	132.010	170.445	30.004	0	0	4	1	None	-10921639	69.323	71	4	148	3019800	34.370	15.200	0.382	1.114
ID1136	1136	None	27.008	127.199	16.217	30.446	0	0	4	1	None	-10921639	65.583	68	5	149	2856848	33.537	7.162	0.269	0.830
ID1137	1137	None	40.630	131.990	196.759	32.247	0	0	4	1	None	-10921639	84.741	93	3	162	3691405	36.397	9.309	0.764	2.017
ID1138	1138	None	34.553	122.614	212.246	38.103	0	0	4	1	None	-10921639	69.349	69	1	145	3020904	35.598	6.945	0.928	1.875
ID1139	1139	None	24.952	117.005	172.896	29.148	0	0	4	1	None	-10921639	56.914	64	2	106	2479251	22.442	11.818	0.469	1.620
ID1140	1140	None	25.130	117.005	172.896	29.148	0	0	4	1	None	-10921639	56.914	64	2	106	2479251	22.442	11.818	0.469	1.620
ID1141	1141	None	22.420	125.624	228.183	41.848	0	0	4	1	None	-10921639	43.340	47	0	101	1887950	24.938	10.178	0.534	1.210
ID1142	1142	None	22.493	125.624	228.183	41.848	0	0	4	1	None	-10921639	43.340	47	0	101	1887950	24.938	10.178	0.534	1.210
ID1143	1143	None	26.460	122.817	12.626	31.344	0	0	4	1	None	-10921639	68.809	72	4	149	2997379	32.664	12.400	0.209	0.728
ID1144	1144	None	26.400	122.817	12.626	31.344	0	0	4	1	None	-10921639	68.809	72	4	149	2997379	32.664	12.400	0.209	0.728
ID1145	1145	None	26.218	128.743	248.056	49.491	0	0	4	1	None	-10921639	49.679	54	1	111	2164047	26.939	9.571	0.649	1.451
ID1146	1146	None	23.507	116.886	265.555	58.400	0	0	4	1	None	-10921639	33.956	26	0	114	1479160	34.307	6.919	0.849	0.909
ID1147	1147	None	23.969	119.055	229.212	43.620	0	0	4	1	None	-10921639	49.746	58	0	108	2166989	25.108	15.200	0.427	1.186
ID1148	1148	None	23.896	119.055	229.212	43.620	0	0	4	1	None	-10921639	49.746	58	0	108	2166989	25.108	15.200	0.427	1.186
ID1149	1149	None	30.825	142.898	69.627	12.797	0	0	4	1	None	-10921639	83.190	89	3	183	3623830	38.079	6.560	0.523	1.501
ID1150	1150	None	37.622	147.062	38.274	13.189	0	0	4	1	None	-10921639	83.630	88	3	166	3643013	38.330	6.371	0.412	1.274
ID1151	1151	None	32.227	127.156	4.800	30.932	0	0	4	1	None	-10921639	82.359	90	7	158	3587640	35.081	7.792	0.318	1.132
ID1152	1152	None	26.696	127.199	16.217	30.446	0	0	4	1	None	-10921639	65.583	68	5	149	2856848	33.537	7.162	0.269	0.830
ID1153	1153	None	35.412	139.173	29.626	13.673	0	0	4	1	None	-10921639	88.818	75	0	232	3869000	65.869	5.548	0.466	0.857
ID1154	1154	None	34.898	145.588	96.234	13.746	0	0	4	1	None	-10921639	70.667	75	2	150	3078331	37.279	6.846	0.609	1.435
ID1155	1155	None	28.883	146.502	109.674	14.335	0	0	4	1	None	-10921639	72.446	77	2	142	3155832	34.714	7.518	0.475	1.345
ID1156	1156	None	27.839	144.132	16.768	14.835	0	0	4	1	None	-10921639	78.773	84	2	162	3431412	38.978	6.275	0.448	1.251
ID1157	1157	None	37.379	137.537	38.273	14.220	0	0	4	1	None	-10921639	111.390	119	13	183	4852243	36.781	7.610	0.445	1.865
ID1158	1158	None	32.748	135.992	67.691	13.994	0	0	4	1	None	-10921639	78.742	85	5	152	3430077	35.924	6.656	0.471	1.404
ID1159	1159	None	26.308	130.507	16.735	29.600	0	0	4	1	None	-10921639	64.145	65	5	147	2794218	35.047	7.679	0.293	0.829
ID1160	1160	None	26.659	128.691	16.605	30.000	0	0	4	1	None	-10921639	64.377	66	5	147	2804339	33.690	7.941	0.279	0.833
ID1161	1161	None	32.909	148.485	8.980	14.470	0	0	4	1	None	-10921639	100.508	107	5	176	4378232	41.644	6.884	0.436	1.466
ID1162	1162	None	37.425	137.537	38.273	14.220	0	0	4	1	None	-10921639	111.390	119	13	183	4852243	36.781	7.610	0.445	1.865
ID1163	1163	None	32.127	142.933	53.355	14.645	0	0	4	1	None	-10921639	78.236	82	4	166	3408027	35.628	6.779	0.583	1.618
ID1164	1164	None	44.958	136.090	85.626	14.799	0	0	4	1	None	-10921639	97.412	108	2	172	4243375	41.304	9.430	0.628	1.820
ID1165	1165	None	23.667	117.535	230.528	44.400	0	0	4	1	None	-10921639	48.905	56	1	108	2130338	23.910	11.994	0.447	1.265
ID1166	1166	None	26.765	124.269	245.203	48.994	0	0	4	1	None	-10921639	51.733	55	1	112	2253546	27.088	8.043	0.677	1.543
ID1167	1167	None	43.853	138.084	100.951	14.730	0	0	4	1	None	-10921639	89.514	99	3	165	3899310	40.515	9.386	0.656	1.750
ID1168	1168	None	41.745	137.513	0.000	15.200	0	0	4	1	None	-10921639	55.034	37	0	171	2397329	56.142	7.657	0.563	0.706
ID1169	1169	None	31.970	133.881	17.705	16.106	0	0	4	1	None	-10921639	78.799	69	0	204	3432563	59.480	5.969	0.657	1.051
ID1170	1170	None	29.453	144.088	7.819	16.480	0	0	4	1	None	-10921639	73.536	78	0	160	3203320	39.093	6.492	0.329	0.930
ID1171	1171	None	33.387	144.959	26.657	15.008	0	0	4	1	None	-10921639	74.976	78	1	158	3266047	41.176	6.195	0.515	1.239
ID1172	1172	None	27.344	149.160	85.125	15.396	0	0	4	1	None	-10921639	69.571	76	1	151	3030565	36.975	7.146	0.479	1.219
ID1173	1173	None	23.510	120.648	227.934	42.800	0	0	4	1	None	-10921639	47.390	54	0	105	2064374	24.941	15.200	0.407	1.100
ID1174	1174	None	23.856	119.055	229.212	43.620	0	0	4	1	None	-10921639	49.746	58	0	108	2166989	25.108	15.200	0.427	1.186
ID1175	1175	None	36.209	143.125	89.266	18.294	0	0	4	1	None	-10921639	86.414	69	1	235	3764299	66.788	5.642	0.596	0.966
ID1176	1176	None	20.847	137.790	74.227	19.166	0	0	4	1	None	-10921639	67.489	69	2	147	2939873	35.889	6.505	0.349	0.973
ID1177	1177	None	39.483	133.576	124.312	17.805	0	0	4	1	None	-10921639	95.763	102	6	174	4171515	37.085	7.895	0.585	1.906
ID1178	1178	None	25.813	133.151	6.478	18.523	0	0	4	1	None	-10921639	83.986	89	5	164	3658520	36.523	7.199	0.373	1.250
ID1179	1179	None	33.284	140.236	44.069	19.995	0	0	4	1	None	-10921639	85.931	93	4	163	3743257	41.785	7.301	0.596	1.536
ID1180	1180	None	38.202	136.869	57.978	20.672	0	0	4	1	None	-10921639	93.869	102	8	181	4089025	37.546	9.332	0.553	1.780
ID1181	1181	None	28.301	140.818	138.075	19.007	0	0	4	1	None	-10921639	56.774	60	1	121	2473117	29.343	7.037	0.811	1.733
ID1182	1182	None	32.704	139.286	108.902	19.522	0	0	4	1	None	-10921639	71.694	75	4	151	3123049	36.797	8.115	0.585	1.439
ID1183	1183	None	39.460	133.576	124.312	17.805	0	0	4	1	None	-10921639	95.763	102	6	174	4171515	37.085	7.895	0.585	1.906
ID1184	1184	None	26.860	141.708	124.279	17.385	0	0	4	1	None	-10921639	58.014	64	0	122	2527152	29.803	8.225	0.591	1.447
ID1185	1185	None	33.469	143.351	0.000	22.000	0	0	4	1	None	-10921639	55.897	54	0	156	2434943	51.054	7.878	0.558	0.784
ID1186	1186	None	32.156	143.169	163.298	21.884	0	0	4	1	None	-10921639	82.410	91	5	146	3589869	34.161	6.927	0.450	1.497
ID1187	1187	None	29.299	144.088	7.819	16.480	0	0	4	1	None	-10921639	73.536	78	0	160	3203320	39.093	6.492	0.329	0.930
ID1188	1188	None	26.886	141.708	124.279	17.385	0	0	4	1	None	-10921639	58.014	64	0	122	2527152	29.803	8.225	0.591	1.447
ID1189	1189	None	40.644	142.173	153.583	20.685	0	0	4	1	None	-10921639	95.550	103	4	170	4162247	37.392	10.036	0.544	1.802
ID1190	1190	None	33.964	136.490	32.008	21.706	0	0	4	1	None	-10921639	111.641	119	14	189	4863206	36.606	9.384	0.465	1.936
ID1191	1191	None	37.035	146.158	150.435	22.453	0	0	4	1	None	-10921639	95.459	102	5	166	4158268	33.955	8.480	0.527	1.942
ID1192	1192	None	26.607	137.924	20.046	22.619	0	0	4	1	None	-10921639	69.393	72	3	142	3022831	36.881	6.825	0.530	1.304
ID1193	1193	None	35.531	145.912	76.440	22.970	0	0	4	1	None	-10921639	75.757	82	4	157	3300043	40.444	15.200	0.218	0.670
ID1194	1194	None	33.434	143.774	69.736	23.160	0	0	4	1	None	-10921639	80.838	88	6	162	3521369	39.780	15.200	0.265	0.852
ID1195	1195	None	27.510	137.383	222.639	38.768	0	0	4	1	None	-10921639	56.153	61	1	111	2446092	25.841	8.014	0.867	2.018
ID1196	1196	None	27.787	143.473	253.449	49.137	0	0	4	1	None	-10921639	57.890	62	2	126	2521730	27.286	7.370	0.855	1.956
ID1197	1197	None	27.719	145.297	265.555	52.800	0	0	4	1	None	-10921639	33.840	27	0	104	1474111	33.435	12.077	0.587	0.749
ID1198	1198	None	38.035	159.898	52.454	9.441	0	0	4	1	None	-10921639	68.724	35	0	254	2993684	78.434	4.358	0.452	0.546
ID1199	1199	None	27.980	165.555	62.822	9.701	0	0	4	1	None	-10921639	92.333	95	7	183	4022122	44.872	6.495	0.538	1.439
ID1200	1200	None	37.087	164.583	23.139	10.082	0	0	4	1	None	-10921639	93.239	102	6	162	4061576	36.274	7.876	0.425	1.534
ID1201	1201	None	28.625	150.396	46.729	9.949	0	0	4	1	None	-10921639	51.460	60	0	114	2241648	30.406	7.581	0.469	1.081
ID1202	1202	None	35.633	164.990	95.735	10.521	0	0	4	1	None	-10921639	85.483	93	1	181	3723738	40.637	7.274	0.436	1.277
ID1203	1203	None	37.767	143.075	192.480	28.955	0	0	4	1	None	-10921639	86.766	93	2	160	3779618	34.650	8.249	0.636	1.947
ID1204	1204	None	39.881	144.642	175.355	28.976	0	0	4	1	None	-10921639	85.953	97	4	152	3744219	37.961	15.200	0.348	1.169
ID1205	1205	None	24.594	152.040	78.835	11.022	0	0	4	1	None	-10921639	69.138	74	2	144	3011701	25.428	12.013	0.343	1.389
ID1206	1206	None	44.660	164.632	11.988	11.235	0	0	4	1	None	-10921639	123.131	128	10	193	5363702	35.704	7.819	0.652	2.722
ID1207	1207	None	31.706	156.430	26.575	11.063	0	0	4	1	None	-10921639	85.586	90	2	172	3728201	40.358	6.471	0.357	1.116
ID1208	1208	None	30.457	150.629	62.337	11.169	0	0	4	1	None	-10921639	75.774	80	4	152	3300796	35.521	6.968	0.558	1.528
ID1209	1209	None	35.447	145.912	76.440	22.970	0	0	4	1	None	-10921639	75.757	82	4	157	3300043	40.444	15.200	0.218	0.670
ID1210	1210	None	39.909	144.642	175.355	28.976	0	0	4	1	None	-10921639	85.953	97	4	152	3744219	37.961	15.200	0.348	1.169
ID1211	1211	None	24.630	152.040	78.835	11.022	0	0	4	1	None	-10921639	69.138	74	2	144	3011701	25.428	12.013	0.343	1.389
ID1212	1212	None	43.575	162.013	102.902	11.094	0	0	4	1	None	-10921639	111.503	117	7	206	4857186	48.716	6.773	0.524	1.573
ID1213	1213	None	34.940	158.204	58.310	11.624	0	0	4	1	None	-10921639	84.628	87	2	172	3686472	40.847	6.270	0.448	1.282
ID1214	1214	None	36.297	155.219	18.470	11.996	0	0	4	1	None	-10921639	86.912	91	6	176	3785988	39.999	6.715	0.500	1.448
ID1215	1215	None	40.108	156.539	107.934	12.632	0	0	4	1	None	-10921639	107.308	112	8	181	4674446	38.026	7.786	0.561	2.029
ID1216	1216	None	24.268	158.124	9.936	13.282	0	0	4	1	None	-10921639	91.769	96	6	172	3997548	38.721	7.268	0.392	1.336
ID1217	1217	None	36.254	150.693	35.458	13.586	0	0	4	1	None	-10921639	97.645	103	4	186	4253516	40.463	9.192	0.406	1.394
ID1218	1218	None	40.505	163.069	0.000	14.000	0	0	4	1	None	-10921639	58.230	64	0	175	2536543	52.097	8.300	0.714	0.931
ID1219	1219	None	25.784	157.074	130.661	15.553	0	0	4	1	None	-10921639	56.263	59	1	131	2450887	30.721	7.490	0.446	1.129
ID1220	1220	None	47.684	162.018	84.010	16.780	0	0	4	1	None	-10921639	108.217	120	10	192	4714050	46.207	7.967	0.609	1.773
ID1221	1221	None	39.836	150.096	0.000	15.200	0	0	4	1	None	-10921639	59.663	54	0	185	2598980	55.591	6.923	0.629	0.829
ID1222	1222	None	25.253	160.034	77.745	15.011	0	0	4	1	None	-10921639	77.702	81	3	154	3384784	34.901	7.185	0.350	1.155
ID1223	1223	None	26.113	152.219	134.895	16.844	0	0	4	1	None	-10921639	59.662	64	1	128	2598958	31.181	7.002	0.418	1.128
ID1224	1224	None	22.138	165.709	38.809	17.074	0	0	4	1	None	-10921639	75.236	81	1	154	3277345	36.621	6.875	0.475	1.323
ID1225	1225	None	35.261	162.707	30.312	13.163	0	0	4	1	None	-10921639	77.277	82	2	161	3366276	40.314	6.318	0.378	1.053
ID1226	1226	None	36.014	150.693	35.458	13.586	0	0	4	1	None	-10921639	97.645	103	4	186	4253516	40.463	9.192	0.406	1.394
ID1227	1227	None	41.487	153.465	94.025	17.996	0	0	4	1	None	-10921639	75.572	61	1	200	3291973	56.409	5.954	0.866	1.243
ID1228	1228	None	41.220	156.047	118.230	17.907	0	0	4	1	None	-10921639	91.975	98	6	164	4006518	37.079	7.733	0.784	2.180
ID1229	1229	None	24.793	156.531	38.188	18.319	0	0	4	1	None	-10921639	76.225	80	1	166	3320428	40.919	6.745	0.522	1.277
ID1230	1230	None	40.895	151.164	55.506	18.433	0	0	4	1	None	-10921639	91.473	98	5	175	3984661	40.235	8.281	0.569	1.648
ID1231	1231	None	31.948	151.714	106.590	19.390	0	0	4	1	None	-10921639	91.932	97	8	165	4004630	37.185	8.003	0.538	1.730
ID1232	1232	None	31.622	151.683	126.667	19.042	0	0	4	1	None	-10921639	73.927	75	1	173	3220316	41.826	6.254	0.618	1.351
ID1233	1233	None	38.233	160.561	156.738	19.956	0	0	4	1	None	-10921639	85.842	93	6	154	3739365	33.079	8.342	0.676	2.093
ID1234	1234	None	26.852	154.784	8.330	20.347	0	0	4	1	None	-10921639	90.061	92	6	171	3923148	39.960	7.643	0.524	1.550
ID1235	1235	None	37.048	150.221	17.576	20.116	0	0	4	1	None	-10921639	106.023	115	8	188	4618477	37.975	8.297	0.514	1.895
ID1236	1236	None	40.557	164.123	144.048	19.990	0	0	4	1	None	-10921639	124.382	130	15	198	5418210	31.679	8.060	0.659	3.119
ID1237	1237	None	35.583	155.400	27.876	20.421	0	0	4	1	None	-10921639	87.796	94	7	165	3824499	38.314	7.917	0.584	1.690
ID1238	1238	None	35.687	150.350	141.478	21.266	0	0	4	1	None	-10921639	80.492	87	2	146	3506321	36.116	8.250	0.555	1.591
ID1240	1240	None	36.211	158.018	167.683	26.937	0	0	4	1	None	-10921639	89.215	99	5	167	3886312	40.217	15.200	0.260	0.915
ID1241	1241	None	28.808	149.938	158.383	23.403	0	0	4	1	None	-10921639	63.945	68	2	131	2785510	32.818	6.446	0.428	1.168
ID1242	1242	None	33.230	152.548	170.819	24.114	0	0	4	1	None	-10921639	114.520	119	13	174	4988606	33.624	9.682	0.422	2.022
ID1243	1243	None	35.094	153.949	67.725	21.453	0	0	4	1	None	-10921639	110.364	116	7	201	4807586	41.664	12.795	0.344	1.355
ID1244	1244	None	36.104	153.105	76.322	21.920	0	0	4	1	None	-10921639	86.481	93	8	181	3767186	38.537	15.200	0.265	0.940
ID1245	1245	None	31.844	160.086	144.907	17.200	0	0	4	1	None	-10921639	89.777	92	5	198	3910789	41.388	8.021	0.519	1.482
ID1246	1246	None	26.324	160.641	50.614	17.612	0	0	4	1	None	-10921639	64.952	69	5	131	2829362	29.706	6.951	0.648	1.720
ID1247	1247	None	32.107	163.891	211.563	32.776	0	0	4	1	None	-10921639	69.001	76	2	125	3005754	31.560	8.001	0.603	1.645
ID1248	1248	None	27.793	152.538	213.548	35.360	0	0	4	1	None	-10921639	62.842	66	0	130	2737474	32.593	6.724	0.842	1.763
ID1249	1249	None	24.428	159.755	204.761	30.157	0	0	4	1	None	-10921639	49.479	57	0	110	2155374	24.787	10.837	0.418	1.176
ID1250	1250	None	23.439	151.587	195.222	30.960	0	0	4	1	None	-10921639	65.444	70	1	150	2850786	34.503	7.473	0.371	1.027
ID1251	1251	None	31.463	160.266	248.139	43.992	0	0	4	1	None	-10921639	66.945	73	1	126	2916202	29.795	9.099	0.641	1.756
ID1252	1252	None	7.078	179.433	76.110	6.314	0	0	4	1	None	-10921639	15.616	5	0	194	680252	26.744	2.910	-0.097	-0.126
ID1253	1253	None	33.355	155.629	225.547	38.217	0	0	4	1	None	-10921639	68.826	75	1	144	2998143	33.335	7.838	0.871	1.923
ID1254	1254	None	27.943	164.684	234.830	39.021	0	0	4	1	None	-10921639	62.905	66	4	120	2740220	26.024	7.072	0.757	2.083
ID1255	1255	None	35.891	181.787	33.489	6.789	0	0	4	1	None	-10921639	94.696	97	7	192	4125060	45.090	6.434	0.573	1.530
ID1256	1256	None	47.456	182.446	65.819	7.129	0	0	4	1	None	-10921639	113.052	121	10	193	4924654	40.998	8.274	0.590	2.046
ID1257	1257	None	30.650	153.502	190.376	26.714	0	0	4	1	None	-10921639	91.859	98	6	169	4001468	33.930	8.668	0.409	1.572
ID1258	1258	None	44.768	165.015	179.934	28.000	0	0	4	1	None	-10921639	89.085	102	3	176	3880633	42.895	15.200	0.344	1.062
ID1259	1259	None	45.515	165.794	187.458	29.600	0	0	4	1	None	-10921639	97.310	111	6	164	4238903	42.188	15.200	0.358	1.216
ID1260	1260	None	35.515	151.448	180.838	29.876	0	0	4	1	None	-10921639	79.397	87	6	145	3458609	32.776	8.171	0.358	1.276
ID1261	1261	None	39.903	169.475	40.875	9.931	0	0	4	1	None	-10921639	109.833	115	7	190	4784455	37.986	7.932	0.475	1.862
ID1262	1262	None	43.783	177.381	106.272	10.767	0	0	4	1	None	-10921639	99.194	108	8	178	4320989	34.692	8.005	0.601	2.147
ID1263	1263	None	33.100	167.279	86.838	9.275	0	0	4	1	None	-10921639	89.685	91	4	185	3906786	44.032	6.366	0.589	1.510
ID1264	1264	None	32.292	180.607	92.627	9.084	0	0	4	1	None	-10921639	80.892	84	5	159	3523720	38.625	6.475	0.368	1.126
ID1265	1265	None	30.890	177.242	51.281	8.086	0	0	4	1	None	-10921639	86.810	91	5	167	3781545	34.483	7.977	0.444	1.549
ID1266	1266	None	40.659	171.110	54.422	8.391	0	0	4	1	None	-10921639	121.499	127	12	194	5292597	35.681	8.359	0.630	2.632
ID1267	1267	None	31.498	171.342	73.472	11.147	0	0	4	1	None	-10921639	71.152	76	1	150	3099444	35.389	7.036	0.635	1.561
ID1268	1268	None	30.406	174.649	10.751	11.568	0	0	4	1	None	-10921639	86.844	92	3	172	3783031	37.930	7.170	0.409	1.330
ID1269	1269	None	32.869	179.660	18.227	9.015	0	0	4	1	None	-10921639	98.356	104	6	175	4284476	37.165	6.562	0.370	1.429
ID1270	1270	None	36.442	176.318	26.294	9.295	0	0	4	1	None	-10921639	108.756	119	1	246	4737527	54.834	8.082	0.510	1.340
ID1271	1271	None	46.497	165.404	184.578	28.791	0	0	4	1	None	-10921639	98.567	111	7	175	4293663	40.298	15.200	0.375	1.334
ID1272	1272	None	46.149	165.664	186.031	29.200	0	0	4	1	None	-10921639	99.459	113	6	166	4332555	41.012	15.200	0.373	1.317
ID1273	1273	None	25.240	175.470	65.429	12.570	0	0	4	1	None	-10921639	80.683	84	2	177	3514653	41.968	6.635	0.415	1.128
ID1274	1274	None	39.517	172.587	116.217	12.245	0	0	4	1	None	-10921639	97.196	104	8	173	4233934	36.942	8.047	0.597	1.967
ID1275	1275	None	24.889	176.393	78.392	14.275	0	0	4	1	None	-10921639	68.210	71	3	138	2971297	31.243	6.584	0.420	1.291
ID1276	1276	None	34.430	172.077	90.781	14.395	0	0	4	1	None	-10921639	106.718	116	8	189	4648748	40.390	8.702	0.400	1.511
ID1277	1277	None	33.202	169.983	127.513	12.825	0	0	4	1	None	-10921639	65.792	71	1	149	2865964	38.199	15.200	0.389	0.965
ID1278	1278	None	32.334	176.572	4.597	13.312	0	0	4	1	None	-10921639	88.331	90	7	181	3847783	40.829	6.274	0.525	1.490
ID1279	1279	None	28.332	176.330	136.314	14.452	0	0	4	1	None	-10921639	73.428	79	2	154	3198600	34.843	7.940	0.466	1.339
ID1280	1280	None	44.209	182.484	120.949	14.987	0	0	4	1	None	-10921639	90.304	101	3	172	3933728	43.073	8.828	0.609	1.588
ID1281	1281	None	37.502	167.818	101.500	16.143	0	0	4	1	None	-10921639	111.307	113	14	194	4848639	37.912	8.134	0.526	2.024
ID1282	1282	None	26.648	166.338	63.167	16.418	0	0	4	1	None	-10921639	95.791	102	3	184	4172773	43.235	7.805	0.631	1.715
ID1283	1283	None	23.608	175.381	39.587	15.273	0	0	4	1	None	-10921639	88.322	92	5	164	3847380	40.267	6.673	0.430	1.320
ID1284	1284	None	39.553	180.672	45.000	15.390	0	0	4	1	None	-10921639	94.306	104	5	185	4108059	44.661	7.702	0.531	1.465
ID1285	1285	None	39.514	180.672	45.000	15.390	0	0	4	1	None	-10921639	94.306	104	5	185	4108059	44.661	7.702	0.531	1.465
ID1286	1286	None	26.219	174.278	50.513	15.732	0	0	4	1	None	-10921639	83.060	86	4	166	3618179	39.643	6.375	0.458	1.316
ID1287	1287	None	25.611	171.724	109.940	16.740	0	0	4	1	None	-10921639	78.771	81	6	170	3431339	40.359	6.331	0.461	1.231
ID1288	1288	None	27.433	171.102	153.059	16.743	0	0	4	1	None	-10921639	48.864	52	0	103	2128566	28.635	10.079	0.520	1.168
ID1289	1289	None	24.219	182.434	16.226	17.029	0	0	4	1	None	-10921639	77.556	81	3	170	3378401	38.528	7.337	0.490	1.324
ID1290	1290	None	27.135	178.023	59.744	17.004	0	0	4	1	None	-10921639	66.679	67	4	149	2904614	37.217	6.274	0.486	1.171
ID1291	1291	None	32.412	172.968	21.146	17.485	0	0	4	1	None	-10921639	103.299	111	8	195	4499793	38.517	9.418	0.505	1.801
ID1292	1292	None	34.278	178.384	128.955	17.477	0	0	4	1	None	-10921639	81.780	87	4	152	3562407	37.383	7.771	0.445	1.348
ID1293	1293	None	33.960	181.356	94.722	18.567	0	0	4	1	None	-10921639	78.953	87	7	151	3439255	34.656	6.983	0.267	0.960
ID1295	1295	None	29.169	166.506	133.886	18.955	0	0	4	1	None	-10921639	81.355	87	2	176	3543888	38.809	7.411	0.474	1.348
ID1296	1296	None	24.612	179.726	159.781	18.760	0	0	4	1	None	-10921639	51.957	57	1	104	2263301	24.987	7.554	0.716	1.736
ID1297	1297	None	18.200	172.742	8.416	18.773	0	0	4	1	None	-10921639	81.714	86	4	149	3559540	30.013	7.968	0.442	1.669
ID1298	1298	None	33.831	181.356	94.722	18.567	0	0	4	1	None	-10921639	78.953	87	7	151	3439255	34.656	6.983	0.267	0.960
ID1299	1299	None	25.041	177.304	84.685	20.245	0	0	4	1	None	-10921639	60.951	65	5	153	2655072	34.587	15.200	0.194	0.573
ID1300	1300	None	29.595	170.591	3.087	21.358	0	0	4	1	None	-10921639	68.234	69	0	151	2972335	34.515	7.453	0.535	1.379
ID1301	1301	None	37.845	175.658	211.083	31.178	0	0	4	1	None	-10921639	93.637	102	2	154	4078935	33.128	8.392	0.763	2.447
ID1302	1302	None	32.202	169.622	225.610	35.354	0	0	4	1	None	-10921639	70.245	73	3	137	3059942	31.663	8.836	0.591	1.648
ID1303	1303	None	32.149	168.052	252.865	46.654	0	0	4	1	None	-10921639	77.675	80	5	150	3383598	32.211	6.885	0.768	2.094
ID1304	1304	None	35.292	172.799	265.555	51.600	0	0	4	1	None	-10921639	46.726	40	0	145	2035445	45.096	7.008	0.856	0.956
ID1305	1305	None	34.278	176.222	168.607	21.781	0	0	4	1	None	-10921639	76.354	83	3	153	3326044	36.642	7.712	0.551	1.481
ID1306	1306	None	26.601	176.650	179.024	21.693	0	0	4	1	None	-10921639	58.256	63	1	121	2537673	23.972	8.700	0.514	1.649
ID1307	1307	None	25.096	194.111	11.541	5.187	0	0	4	1	None	-10921639	69.203	76	2	130	3014552	29.644	15.200	0.153	0.621
ID1308	1308	None	31.939	190.842	54.555	5.985	0	0	4	1	None	-10921639	83.733	87	3	174	3647496	41.928	7.045	0.430	1.202
ID1309	1309	None	30.313	169.332	218.931	35.751	0	0	4	1	None	-10921639	63.346	68	5	131	2759424	29.798	7.778	0.597	1.589
ID1310	1310	None	32.675	173.401	240.808	41.631	0	0	4	1	None	-10921639	68.995	77	3	121	3005509	30.158	10.048	0.688	1.865
ID1311	1311	None	25.410	194.666	29.530	6.585	0	0	4	1	None	-10921639	86.197	93	3	170	3754843	43.101	6.365	0.446	1.234
ID1312	1312	None	34.952	194.809	50.556	6.704	0	0	4	1	None	-10921639	80.176	86	4	162	3492526	36.085	7.747	0.472	1.426
ID1313	1313	None	34.189	166.504	167.888	25.845	0	0	4	1	None	-10921639	93.594	103	6	161	4077030	39.437	15.200	0.326	1.166
ID1314	1314	None	31.777	168.811	171.923	26.796	0	0	4	1	None	-10921639	77.925	84	3	161	3394479	40.360	15.200	0.234	0.731
ID1315	1315	None	38.997	191.463	40.992	7.079	0	0	4	1	None	-10921639	96.831	101	4	178	4218061	41.817	7.191	0.382	1.280
ID1316	1316	None	38.982	186.914	44.195	7.577	0	0	4	1	None	-10921639	94.722	102	4	173	4126177	37.921	8.231	0.497	1.658
ID1317	1317	None	31.633	186.777	85.850	7.534	0	0	4	1	None	-10921639	102.292	109	7	176	4455948	37.893	8.825	0.414	1.581
ID1318	1318	None	25.584	190.369	65.588	7.998	0	0	4	1	None	-10921639	67.024	72	0	164	2919648	39.605	6.003	0.332	0.844
ID1319	1319	None	30.849	185.500	16.606	10.105	0	0	4	1	None	-10921639	94.904	97	8	191	4134103	44.708	6.122	0.438	1.292
ID1320	1320	None	22.830	193.778	79.133	9.879	0	0	4	1	None	-10921639	71.048	77	3	146	3094931	35.483	6.421	0.349	1.036
ID1321	1321	None	34.131	183.262	98.628	9.959	0	0	4	1	None	-10921639	81.750	84	4	176	3561119	39.036	6.439	0.532	1.455
ID1322	1322	None	45.157	195.021	3.727	10.358	0	0	4	1	None	-10921639	113.118	120	6	192	4927534	42.387	8.566	0.592	1.984
ID1323	1323	None	24.061	193.334	90.417	11.891	0	0	4	1	None	-10921639	85.973	90	4	166	3745077	41.217	6.308	0.348	1.076
ID1324	1324	None	37.983	194.484	60.872	12.444	0	0	4	1	None	-10921639	99.639	108	5	190	4340372	42.417	7.726	0.475	1.512
ID1325	1325	None	36.702	193.173	20.496	8.536	0	0	4	1	None	-10921639	99.950	108	5	186	4353942	41.940	7.153	0.407	1.379
ID1326	1326	None	43.365	195.852	99.026	9.103	0	0	4	1	None	-10921639	106.446	113	10	176	4636901	36.647	7.876	0.653	2.294
ID1327	1327	None	37.389	185.443	5.594	10.302	0	0	4	1	None	-10921639	92.926	101	4	160	4047951	35.424	7.652	0.682	2.127
ID1328	1328	None	39.157	185.176	112.885	10.486	0	0	4	1	None	-10921639	83.585	90	6	159	3641034	38.725	6.771	0.546	1.524
ID1329	1329	None	26.120	185.919	33.854	13.279	0	0	4	1	None	-10921639	83.289	85	7	165	3628170	31.555	8.087	0.477	1.705
ID1330	1330	None	37.444	184.979	55.951	13.094	0	0	4	1	None	-10921639	107.454	116	11	191	4680782	40.690	7.853	0.571	1.920
ID1331	1331	None	33.403	187.253	106.112	13.607	0	0	4	1	None	-10921639	77.161	77	5	177	3361215	38.973	6.361	0.514	1.344
ID1332	1332	None	41.165	196.153	118.174	13.554	0	0	4	1	None	-10921639	90.367	99	7	148	3936477	34.883	9.212	0.653	2.047
ID1333	1333	None	37.284	184.979	55.951	13.094	0	0	4	1	None	-10921639	107.454	116	11	191	4680782	40.690	7.853	0.571	1.920
ID1334	1334	None	35.378	195.756	128.056	12.691	0	0	4	1	None	-10921639	74.511	76	1	156	3245771	36.553	6.393	0.558	1.460
ID1335	1335	None	29.645	185.961	73.967	13.208	0	0	4	1	None	-10921639	66.884	70	2	143	2913550	33.689	6.612	0.608	1.501
ID1336	1336	None	30.615	197.341	27.644	13.746	0	0	4	1	None	-10921639	98.044	104	8	200	4270886	37.536	9.243	0.450	1.621
ID1337	1337	None	38.136	198.309	44.382	13.752	0	0	4	1	None	-10921639	102.642	109	3	194	4471170	44.909	7.787	0.598	1.711
ID1338	1338	None	22.626	182.749	84.294	13.480	0	0	4	1	None	-10921639	125.117	129	18	195	5450205	36.203	8.330	0.341	1.759
ID1339	1339	None	42.304	190.214	132.798	13.713	0	0	4	1	None	-10921639	97.774	105	7	171	4259129	34.923	7.955	0.685	2.276
ID1340	1340	None	31.405	195.819	14.247	15.285	0	0	4	1	None	-10921639	92.416	99	8	168	4025746	40.108	7.724	0.489	1.514
ID1341	1341	None	31.501	191.445	34.617	15.534	0	0	4	1	None	-10921639	71.520	74	7	151	3115488	35.907	6.507	0.481	1.294
ID1342	1342	None	24.178	182.434	16.226	17.029	0	0	4	1	None	-10921639	77.556	81	3	170	3378401	38.528	7.337	0.490	1.324
ID1343	1343	None	36.665	190.517	156.570	16.886	0	0	4	1	None	-10921639	93.172	101	2	164	4058668	33.163	10.390	0.543	1.978
ID1344	1344	None	28.106	188.296	98.703	18.091	0	0	4	1	None	-10921639	59.533	60	3	145	2593309	33.133	11.697	0.232	0.678
ID1345	1345	None	33.977	193.975	154.597	18.150	0	0	4	1	None	-10921639	97.214	105	2	166	4234720	34.279	8.569	0.470	1.813
ID1346	1346	None	33.969	194.126	154.159	18.389	0	0	4	1	None	-10921639	96.075	103	3	166	4185134	33.909	8.296	0.460	1.785
ID1347	1347	None	34.785	198.800	83.268	15.301	0	0	4	1	None	-10921639	84.016	88	3	181	3659839	41.770	6.952	0.452	1.252
ID1348	1348	None	44.162	182.484	120.949	14.987	0	0	4	1	None	-10921639	90.304	101	3	172	3933728	43.073	8.828	0.609	1.588
ID1349	1349	None	26.629	189.812	175.131	19.803	0	0	4	1	None	-10921639	67.670	73	2	183	2947783	36.122	6.697	0.537	1.309
ID1350	1350	None	37.677	198.128	170.921	21.595	0	0	4	1	None	-10921639	86.058	94	5	156	3748769	35.731	7.797	0.661	1.917
ID1351	1351	None	35.042	185.406	168.277	22.904	0	0	4	1	None	-10921639	75.290	56	0	222	3279720	66.871	5.575	0.761	0.973
ID1352	1352	None	37.994	194.437	196.797	24.515	0	0	4	1	None	-10921639	73.554	66	0	194	3204102	52.353	6.039	0.807	1.255
ID1353	1353	None	32.991	185.274	186.418	24.792	0	0	4	1	None	-10921639	92.540	99	3	165	4031155	31.399	9.123	0.625	2.268
ID1354	1354	None	29.321	191.266	178.637	25.722	0	0	4	1	None	-10921639	81.961	63	0	239	3570322	71.334	5.610	0.588	0.851
ID1355	1355	None	38.067	192.221	189.114	28.673	0	0	4	1	None	-10921639	86.857	94	3	158	3783595	38.134	8.355	0.612	1.730
ID1356	1356	None	32.378	186.407	212.183	29.979	0	0	4	1	None	-10921639	67.325	73	2	131	2932754	27.814	9.376	0.669	1.941
ID1357	1357	None	33.801	194.126	154.159	18.389	0	0	4	1	None	-10921639	96.075	103	3	166	4185134	33.909	8.296	0.460	1.785
ID1358	1358	None	22.735	188.082	81.096	19.167	0	0	4	1	None	-10921639	57.066	55	4	155	2485833	34.682	5.527	0.220	0.593
ID1359	1359	None	33.433	197.671	261.318	46.750	0	0	4	1	None	-10921639	82.657	88	6	148	3600614	28.525	10.130	0.644	2.269
ID1360	1360	None	25.346	183.567	265.555	48.800	0	0	4	1	None	-10921639	38.422	47	0	104	1673700	33.426	9.765	0.713	0.957
ID1361	1361	None	31.230	183.905	228.419	34.869	0	0	4	1	None	-10921639	67.245	75	1	127	2929266	31.895	8.204	0.594	1.572
ID1362	1362	None	37.808	191.666	230.685	36.264	0	0	4	1	None	-10921639	84.001	90	5	147	3659187	30.706	8.240	0.663	2.181
ID1363	1363	None	29.499	198.535	237.219	38.032	0	0	4	1	None	-10921639	63.164	57	0	167	2751466	48.007	5.981	0.602	0.988
ID1364	1364	None	17.917	192.318	245.298	40.133	0	0	4	1	None	-10921639	42.937	47	0	83	1870375	18.853	10.097	0.419	1.344
ID1365	1365	None	17.861	192.318	245.298	40.133	0	0	4	1	None	-10921639	42.937	47	0	83	1870375	18.853	10.097	0.419	1.344
ID1366	1366	None	36.297	197.248	253.503	45.792	0	0	4	1	None	-10921639	79.546	84	6	143	3465085	29.972	8.505	0.572	1.932
ID1367	1367	None	31.932	212.146	46.552	4.879	0	0	4	1	None	-10921639	85.690	87	1	187	3732745	45.624	6.542	0.554	1.339
ID1368	1368	None	33.717	212.056	4.550	5.348	0	0	4	1	None	-10921639	112.281	118	11	189	4891090	34.423	7.806	0.449	2.023
ID1369	1369	None	32.357	199.650	40.036	5.759	0	0	4	1	None	-10921639	94.862	100	2	195	4132269	45.505	6.795	0.395	1.181
ID1370	1370	None	48.475	213.406	62.976	5.434	0	0	4	1	None	-10921639	107.399	109	3	226	4678409	54.192	6.660	0.636	1.540
ID1371	1371	None	34.782	209.165	23.685	5.506	0	0	4	1	None	-10921639	106.811	111	5	193	4652785	40.482	7.016	0.395	1.494
ID1372	1372	None	45.297	205.104	32.448	5.785	0	0	4	1	None	-10921639	124.938	133	10	193	5442406	39.451	7.727	0.529	2.191
ID1373	1373	None	44.792	203.725	95.049	6.902	0	0	4	1	None	-10921639	98.730	108	5	187	4300788	43.842	7.373	0.608	1.703
ID1374	1374	None	40.013	200.002	15.393	7.210	0	0	4	1	None	-10921639	137.922	146	5	232	6008027	52.797	6.837	0.499	1.740
ID1375	1375	None	28.344	210.316	104.217	10.180	0	0	4	1	None	-10921639	81.957	86	7	149	3570129	32.116	7.262	0.521	1.748
ID1376	1376	None	31.644	214.780	42.010	10.769	0	0	4	1	None	-10921639	80.123	83	7	165	3490227	37.113	7.213	0.579	1.583
ID1377	1377	None	25.788	211.177	123.924	11.118	0	0	4	1	None	-10921639	68.756	73	3	144	2995065	31.688	6.741	0.462	1.372
ID1378	1378	None	32.415	203.692	125.940	11.496	0	0	4	1	None	-10921639	71.590	72	5	143	3118546	31.864	6.506	0.571	1.633
ID1379	1379	None	44.367	205.822	43.097	6.277	0	0	4	1	None	-10921639	101.890	109	11	179	4438440	38.317	7.198	0.528	1.838
ID1380	1380	None	44.893	204.898	64.084	6.339	0	0	4	1	None	-10921639	102.165	110	5	183	4450410	39.420	7.685	0.501	1.729
ID1381	1381	None	25.962	215.480	0.130	12.000	0	0	4	1	None	-10921639	55.352	52	0	157	2411201	50.930	7.853	0.415	0.638
ID1382	1382	None	36.620	213.549	73.580	12.271	0	0	4	1	None	-10921639	96.651	106	7	176	4210221	37.206	7.797	0.421	1.540
ID1383	1383	None	35.150	203.757	4.734	6.686	0	0	4	1	None	-10921639	113.633	122	8	194	4949975	41.777	15.200	0.385	1.513
ID1384	1384	None	39.697	206.927	72.192	6.913	0	0	4	1	None	-10921639	124.753	134	7	201	5434351	42.963	8.934	0.451	1.805
ID1385	1385	None	27.006	208.739	7.575	12.833	0	0	4	1	None	-10921639	103.189	107	8	176	4495036	34.612	8.285	0.388	1.666
ID1386	1386	None	36.943	209.080	27.206	12.869	0	0	4	1	None	-10921639	127.548	137	3	242	5556127	69.345	7.138	0.580	1.351
ID1387	1387	None	30.937	209.873	87.948	12.875	0	0	4	1	None	-10921639	75.407	81	1	174	3284800	41.911	7.892	0.422	1.068
ID1388	1388	None	30.015	213.443	138.920	12.983	0	0	4	1	None	-10921639	72.099	77	2	144	3140716	34.085	6.843	0.537	1.478
ID1389	1389	None	20.920	202.814	76.995	12.261	0	0	4	1	None	-10921639	76.336	80	2	162	3325294	36.943	6.346	0.259	0.849
ID1390	1390	None	34.807	205.757	89.155	12.460	0	0	4	1	None	-10921639	85.912	88	2	186	3742432	47.592	5.986	0.502	1.206
ID1391	1391	None	25.995	205.685	17.711	13.477	0	0	4	1	None	-10921639	66.944	72	4	143	2916149	31.236	6.818	0.463	1.357
ID1392	1392	None	31.656	203.867	57.250	13.627	0	0	4	1	None	-10921639	71.992	74	3	153	3136049	36.151	7.360	0.675	1.606
ID1393	1393	None	27.201	208.423	143.317	13.530	0	0	4	1	None	-10921639	56.885	59	1	128	2477960	31.597	6.000	0.410	1.047
ID1394	1394	None	26.203	215.480	104.160	14.495	0	0	4	1	None	-10921639	83.654	90	5	162	3644051	33.125	7.580	0.391	1.420
ID1395	1395	None	27.293	203.285	81.470	5.200	0	0	4	1	None	-10921639	66.773	72	1	130	2908702	31.119	8.033	0.357	1.128
ID1396	1396	None	29.958	214.255	16.498	5.414	0	0	4	1	None	-10921639	84.977	91	3	168	3701662	33.139	7.660	0.416	1.507
ID1397	1397	None	36.023	204.980	104.828	13.734	0	0	4	1	None	-10921639	82.006	82	3	170	3572283	43.009	6.300	0.662	1.519
ID1398	1398	None	35.325	204.782	113.329	13.635	0	0	4	1	None	-10921639	70.544	73	4	154	3072963	33.926	6.700	0.647	1.634
ID1399	1399	None	30.830	213.042	115.809	14.525	0	0	4	1	None	-10921639	60.888	65	1	136	2652346	32.847	6.759	0.642	1.449
ID1400	1400	None	36.629	201.542	150.248	14.805	0	0	4	1	None	-10921639	99.675	106	5	175	4341922	34.778	8.785	0.499	1.908
ID1401	1401	None	36.132	211.156	132.406	15.707	0	0	4	1	None	-10921639	75.574	80	3	150	3292098	37.014	7.165	0.488	1.340
ID1402	1402	None	17.463	206.010	0.000	16.400	0	0	4	1	None	-10921639	29.284	15	0	147	1275658	34.691	4.951	0.353	0.441
ID1403	1403	None	20.380	213.802	151.061	21.521	0	0	4	1	None	-10921639	74.470	78	7	151	3243979	33.543	7.381	0.566	1.605
ID1404	1404	None	28.920	200.671	162.469	22.235	0	0	4	1	None	-10921639	64.376	65	3	145	2804304	34.762	6.697	0.579	1.358
ID1405	1405	None	30.612	199.953	143.127	18.313	0	0	4	1	None	-10921639	94.815	103	4	169	4130219	35.743	8.051	0.507	1.785
ID1406	1406	None	34.820	210.989	175.062	20.304	0	0	4	1	None	-10921639	76.722	84	2	138	3342072	31.692	8.327	0.731	2.045
ID1407	1407	None	27.157	214.826	155.205	16.486	0	0	4	1	None	-10921639	94.073	98	6	156	4097894	29.271	8.917	0.478	2.077
ID1408	1408	None	24.078	205.910	167.508	18.166	0	0	4	1	None	-10921639	54.783	60	1	122	2386398	28.754	6.792	0.450	1.183
ID1409	1409	None	32.249	200.470	182.560	23.334	0	0	4	1	None	-10921639	71.261	79	1	135	3104217	34.812	7.817	0.818	1.842
ID1410	1410	None	35.505	210.737	197.596	25.161	0	0	4	1	None	-10921639	81.798	87	9	133	3563209	26.089	8.595	0.748	2.683
ID1411	1411	None	23.878	215.042	187.401	26.045	0	0	4	1	None	-10921639	64.299	65	2	147	2800921	36.149	6.460	0.489	1.168
ID1412	1412	None	31.473	200.805	203.882	27.261	0	0	4	1	None	-10921639	66.917	62	0	178	2914969	50.337	6.303	0.890	1.252
ID1413	1413	None	31.815	211.065	210.985	31.923	0	0	4	1	None	-10921639	67.576	68	4	141	2943696	31.151	6.858	0.881	2.032
ID1414	1414	None	32.766	202.034	226.364	33.313	0	0	4	1	None	-10921639	69.743	76	1	127	3038061	28.370	9.484	0.658	1.952
ID1415	1415	None	24.943	85.728	48.060	22.966	0	0	4	1	None	-10921639	61.415	61	0	150	2675317	42.135	5.639	0.481	0.947
ID1416	1416	None	36.706	90.867	84.779	22.715	0	0	4	1	None	-10921639	95.121	103	4	165	4143554	35.801	8.057	0.502	1.775
ID1417	1417	None	32.197	215.810	229.169	33.132	0	0	4	1	None	-10921639	69.658	76	1	134	3034364	30.506	8.343	0.600	1.712
ID1418	1418	None	28.957	211.133	221.375	34.572	0	0	4	1	None	-10921639	58.678	64	4	122	2556051	29.952	7.463	0.601	1.470
ID1419	1419	None	21.453	215.071	246.631	39.333	0	0	4	1	None	-10921639	44.037	47	0	107	1918286	25.184	7.416	0.624	1.344
ID1420	1420	None	35.025	212.668	238.155	39.839	0	0	4	1	None	-10921639	90.303	96	10	151	3933671	28.130	8.964	0.727	2.702
ID1421	1421	None	29.343	202.309	243.915	40.201	0	0	4	1	None	-10921639	60.390	55	0	158	2630652	46.095	5.957	0.684	1.064
ID1422	1422	None	7.187	220.433	26.990	1.517	0	0	4	1	None	-10921639	58.444	63	0	119	2545882	29.892	15.200	0.149	0.507
ID1423	1423	None	33.041	228.010	81.694	4.447	0	0	4	1	None	-10921639	73.856	73	0	189	3217251	45.035	6.379	0.539	1.148
ID1424	1424	None	37.193	223.398	45.140	4.760	0	0	4	1	None	-10921639	108.687	116	14	192	4734518	40.980	7.643	0.505	1.781
ID1425	1425	None	25.699	224.338	0.975	4.057	0	0	4	1	None	-10921639	74.961	84	0	166	3265370	47.922	7.323	0.550	1.110
ID1426	1426	None	37.108	231.597	39.944	4.139	0	0	4	1	None	-10921639	119.458	126	14	194	5203712	37.749	7.849	0.501	2.112
ID1427	1427	None	37.204	228.234	24.388	5.544	0	0	4	1	None	-10921639	87.291	93	7	164	3802482	34.829	7.367	0.512	1.698
ID1428	1428	None	31.950	225.737	32.977	5.443	0	0	4	1	None	-10921639	104.471	111	9	188	4550882	42.402	7.233	0.383	1.364
ID1429	1429	None	31.031	232.115	56.795	4.663	0	0	4	1	None	-10921639	98.479	103	14	182	4289844	35.428	7.057	0.421	1.646
ID1430	1430	None	32.022	220.497	75.427	5.364	0	0	4	1	None	-10921639	89.541	98	2	169	3900505	39.924	7.624	0.551	1.593
ID1431	1431	None	39.462	222.499	59.112	5.512	0	0	4	1	None	-10921639	103.360	112	6	184	4502468	36.057	8.771	0.541	2.014
ID1432	1432	None	41.398	217.039	86.615	6.687	0	0	4	1	None	-10921639	107.350	114	12	186	4676272	37.523	7.726	0.648	2.250
ID1433	1433	None	38.000	227.823	115.746	9.522	0	0	4	1	None	-10921639	110.107	117	0	194	4796387	40.593	7.533	0.633	2.102
ID1434	1434	None	38.637	230.060	49.393	10.040	0	0	4	1	None	-10921639	107.711	113	16	190	4692004	38.242	7.587	0.495	1.866
ID1435	1435	None	37.658	218.491	21.306	11.010	0	0	4	1	None	-10921639	104.252	111	12	179	4541311	37.676	7.411	0.570	2.009
ID1436	1436	None	26.650	219.822	123.406	11.011	0	0	4	1	None	-10921639	58.150	60	1	130	2533087	33.147	6.214	0.405	1.011
ID1437	1437	None	35.155	221.367	70.146	11.474	0	0	4	1	None	-10921639	94.515	101	6	182	4117183	39.130	7.331	0.461	1.525
ID1438	1438	None	39.189	226.766	0.000	12.000	0	0	4	1	None	-10921639	65.519	61	0	181	2854067	60.469	8.090	0.505	0.727
ID1439	1439	None	31.040	228.490	88.615	9.165	0	0	4	1	None	-10921639	76.751	84	1	146	3343331	37.970	7.765	0.642	1.581
ID1440	1440	None	35.043	221.541	101.091	9.436	0	0	4	1	None	-10921639	101.429	106	12	192	4418334	33.885	7.928	0.469	1.911
ID1441	1441	None	22.395	224.681	13.770	11.665	0	0	4	1	None	-10921639	69.308	70	1	153	3019115	38.266	6.117	0.432	1.093
ID1442	1442	None	20.227	219.522	30.449	11.463	0	0	4	1	None	-10921639	72.237	75	2	163	3146716	36.968	7.026	0.451	1.214
ID1443	1443	None	30.713	230.885	131.546	11.364	0	0	4	1	None	-10921639	67.868	71	2	145	2956417	35.666	6.560	0.496	1.262
ID1444	1444	None	38.434	227.193	3.585	11.579	0	0	4	1	None	-10921639	108.921	117	7	188	4744716	42.413	8.108	0.683	2.085
ID1445	1445	None	36.199	228.482	69.920	12.039	0	0	4	1	None	-10921639	99.491	105	9	184	4333912	38.966	7.098	0.512	1.729
ID1446	1446	None	29.282	228.305	134.755	12.075	0	0	4	1	None	-10921639	67.878	71	1	145	2956850	38.412	7.105	0.522	1.212
ID1447	1447	None	32.303	229.834	11.303	4.529	0	0	4	1	None	-10921639	107.108	114	13	187	4665729	37.416	6.936	0.433	1.729
ID1448	1448	None	33.299	219.757	13.894	4.492	0	0	4	1	None	-10921639	95.144	103	6	173	4144582	36.772	7.258	0.488	1.697
ID1449	1449	None	38.143	230.024	103.722	13.932	0	0	4	1	None	-10921639	98.244	105	8	176	4279611	38.663	8.225	0.537	1.775
ID1450	1450	None	28.939	219.782	155.718	14.389	0	0	4	1	None	-10921639	74.068	83	1	148	3226464	32.825	10.472	0.353	1.178
ID1451	1451	None	28.967	222.301	46.807	13.947	0	0	4	1	None	-10921639	66.521	66	2	140	2897715	35.824	6.362	0.552	1.320
ID1452	1452	None	26.279	218.027	82.684	13.970	0	0	4	1	None	-10921639	73.061	76	3	143	3182599	35.191	7.119	0.487	1.359
ID1453	1453	None	41.786	85.755	127.718	25.707	0	0	4	1	None	-10921639	94.312	105	2	165	4108338	39.930	8.362	0.626	1.819
ID1454	1454	None	44.227	98.434	114.202	25.896	0	0	4	1	None	-10921639	93.120	102	4	184	4056393	40.196	9.577	0.624	1.780
ID1455	1455	None	27.073	48.519	0.000	45.200	0	0	4	1	None	-10921639	42.636	42	0	131	1857259	38.661	7.397	0.593	0.821
ID1456	1456	None	38.738	47.092	152.042	45.200	0	0	4	1	None	-10921639	92.647	104	4	160	4035789	38.633	15.200	0.281	1.053
ID1457	1457	None	32.458	110.701	43.334	28.508	0	0	4	1	None	-10921639	74.600	81	4	156	3249639	32.019	15.200	0.273	0.999
ID1458	1458	None	30.599	100.903	157.710	28.643	0	0	4	1	None	-10921639	66.720	73	1	144	2906384	30.169	8.448	0.756	1.904
ID1459	1459	None	38.067	215.919	95.883	15.024	0	0	4	1	None	-10921639	89.661	98	7	161	3905703	37.859	7.913	0.508	1.596
ID1460	1460	None	25.183	225.561	125.584	15.570	0	0	4	1	None	-10921639	63.239	67	2	135	2754747	31.986	6.510	0.483	1.287
ID1461	1461	None	27.676	222.157	115.106	16.194	0	0	4	1	None	-10921639	63.644	66	1	141	2772400	37.396	6.715	0.534	1.185
ID1462	1462	None	35.541	220.586	137.401	17.634	0	0	4	1	None	-10921639	85.488	92	5	149	3723923	36.132	8.673	0.586	1.749
ID1463	1463	None	29.232	224.265	149.248	17.614	0	0	4	1	None	-10921639	64.746	66	3	139	2820409	30.986	6.760	0.592	1.554
ID1464	1464	None	35.017	229.775	165.970	18.022	0	0	4	1	None	-10921639	74.614	80	2	139	3250242	31.207	7.936	0.587	1.768
ID1465	1465	None	38.254	223.859	177.278	20.380	0	0	4	1	None	-10921639	82.638	89	4	144	3599783	31.674	8.989	0.639	2.034
ID1466	1466	None	30.719	216.353	183.249	21.188	0	0	4	1	None	-10921639	82.205	85	3	173	3580914	46.812	6.053	0.567	1.271
ID1467	1467	None	33.854	216.999	166.435	22.104	0	0	4	1	None	-10921639	81.223	90	2	166	3538156	35.196	8.438	0.662	1.838
ID1468	1468	None	28.635	223.089	158.200	22.545	0	0	4	1	None	-10921639	74.282	75	8	144	3235806	31.682	7.065	0.571	1.705
ID1469	1469	None	36.790	220.800	194.250	23.725	0	0	4	1	None	-10921639	70.557	67	2	158	3073518	42.560	6.208	0.697	1.362
ID1470	1470	None	31.463	232.333	173.865	23.862	0	0	4	1	None	-10921639	86.017	93	6	153	3747007	35.810	9.028	0.492	1.585
ID1471	1471	None	28.022	223.362	186.763	25.628	0	0	4	1	None	-10921639	60.949	66	1	135	2655016	34.322	6.510	0.538	1.243
ID1472	1472	None	29.748	220.726	207.383	26.721	0	0	4	1	None	-10921639	90.662	96	8	160	3949340	30.282	8.247	0.468	1.909
ID1473	1473	None	26.551	220.753	216.905	28.837	0	0	4	1	None	-10921639	75.676	81	2	142	3296526	33.966	7.841	0.626	1.716
ID1474	1474	None	33.418	221.734	201.719	29.873	0	0	4	1	None	-10921639	98.574	105	11	160	4294002	32.537	9.321	0.554	2.160
ID1475	1475	None	24.965	221.926	213.699	32.410	0	0	4	1	None	-10921639	83.900	87	6	150	3654784	32.392	6.901	0.625	1.993
ID1476	1476	None	24.309	226.295	230.151	32.919	0	0	4	1	None	-10921639	49.595	53	0	112	2160414	28.877	6.281	0.570	1.248
ID1477	1477	None	24.931	230.967	246.527	39.515	0	0	4	1	None	-10921639	55.109	59	2	102	2400596	21.775	8.182	0.700	2.084
ID1478	1478	None	15.797	223.466	234.071	40.073	0	0	4	1	None	-10921639	40.960	31	0	174	1784242	36.226	5.730	0.621	0.866
ID1479	1479	None	22.727	218.788	259.777	45.579	0	0	4	1	None	-10921639	48.930	56	0	108	2131426	23.044	11.975	0.598	1.589
ID1480	1480	None	22.505	218.787	259.778	45.579	0	0	4	1	None	-10921639	48.804	55	0	108	2125932	23.023	11.915	0.597	1.585
ID1481	1481	None	21.433	219.502	262.961	46.800	0	0	4	1	None	-10921639	40.087	43	0	108	1746211	23.614	15.200	0.536	1.184
ID1482	1482	None	21.095	219.891	265.555	47.200	0	0	4	1	None	-10921639	23.246	11	0	83	1012638	25.431	15.200	0.428	0.548
ID1484	1484	None	18.744	242.982	6.486	0.000	0	0	4	1	None	-10921639	89.384	103	0	189	3893641	52.758	6.397	0.393	0.956
ID1485	1485	None	18.362	248.381	13.805	1.384	0	0	4	1	None	-10921639	79.543	84	0	151	3464992	31.613	7.058	0.478	1.628
ID1486	1486	None	11.393	237.673	3.298	3.378	0	0	4	1	None	-10921639	73.778	83	0	166	3213826	48.263	5.534	0.336	0.769
ID1487	1487	None	17.173	237.039	11.107	3.426	0	0	4	1	None	-10921639	83.027	87	12	162	3616739	35.264	6.096	0.236	0.899
ID1488	1488	None	23.166	247.428	20.902	3.141	0	0	4	1	None	-10921639	98.372	106	6	187	4285172	38.097	11.025	0.411	1.506
ID1489	1489	None	17.231	237.039	11.107	3.426	0	0	4	1	None	-10921639	83.027	87	12	162	3616739	35.264	6.096	0.236	0.899
ID1490	1490	None	31.092	241.773	75.197	3.728	0	0	4	1	None	-10921639	87.792	96	2	160	3824294	37.463	7.927	0.537	1.638
ID1491	1491	None	24.079	235.138	20.536	3.929	0	0	4	1	None	-10921639	80.766	83	4	168	3518227	41.660	6.035	0.357	1.020
ID1492	1492	None	33.061	237.029	29.867	4.112	0	0	4	1	None	-10921639	108.221	113	22	193	4714231	38.139	7.609	0.441	1.738
ID1493	1493	None	30.809	238.007	50.279	4.005	0	0	4	1	None	-10921639	105.596	112	2	208	4599855	57.456	8.153	0.535	1.281
ID1494	1494	None	31.417	244.613	34.553	4.419	0	0	4	1	None	-10921639	104.376	113	3	195	4546705	47.811	7.278	0.362	1.160
ID1495	1495	None	35.112	242.952	64.395	4.284	0	0	4	1	None	-10921639	92.325	102	1	182	4021787	40.030	10.901	0.466	1.466
ID1496	1496	None	38.698	233.052	72.025	4.237	0	0	4	1	None	-10921639	107.662	116	3	191	4689845	41.281	7.451	0.477	1.684
ID1497	1497	None	23.691	237.258	81.068	4.717	0	0	4	1	None	-10921639	79.272	84	4	164	3453148	31.190	7.059	0.413	1.486
ID1498	1498	None	25.162	233.253	105.989	6.400	0	0	4	1	None	-10921639	78.183	85	3	151	3405719	30.703	8.200	0.340	1.292
ID1499	1499	None	28.804	242.266	114.086	8.270	0	0	4	1	None	-10921639	69.509	75	2	139	3027887	31.398	7.368	0.503	1.482
ID1500	1500	None	25.803	240.930	124.192	8.589	0	0	4	1	None	-10921639	66.528	75	1	154	2898047	29.821	9.580	0.458	1.401
ID1501	1501	None	36.192	237.845	109.090	8.934	0	0	4	1	None	-10921639	83.591	90	6	156	3641286	36.006	6.988	0.467	1.477
ID1502	1502	None	25.788	240.930	124.192	8.589	0	0	4	1	None	-10921639	66.528	75	1	154	2898047	29.821	9.580	0.458	1.401
ID1503	1503	None	18.937	240.346	6.418	9.401	0	0	4	1	None	-10921639	84.006	93	6	157	3659401	38.739	6.633	0.389	1.214
ID1504	1504	None	33.889	248.278	46.949	9.334	0	0	4	1	None	-10921639	85.429	90	4	166	3721390	33.307	8.107	0.504	1.719
ID1505	1505	None	31.649	245.015	97.435	9.331	0	0	4	1	None	-10921639	97.735	106	5	155	4257453	32.772	8.217	0.444	1.835
ID1506	1506	None	18.945	240.335	6.404	9.405	0	0	4	1	None	-10921639	84.006	93	6	157	3659401	38.739	6.633	0.389	1.214
ID1507	1507	None	32.766	242.644	24.798	10.144	0	0	4	1	None	-10921639	94.142	102	12	156	4100919	31.990	8.581	0.500	1.963
ID1508	1508	None	21.238	235.645	34.315	10.408	0	0	4	1	None	-10921639	72.011	77	2	142	3136881	33.147	6.730	0.375	1.184
ID1509	1509	None	34.904	233.216	62.403	10.466	0	0	4	1	None	-10921639	106.076	113	11	185	4620792	37.402	7.938	0.472	1.818
ID1510	1510	None	34.072	235.417	15.220	11.065	0	0	4	1	None	-10921639	99.774	107	13	164	4346248	33.495	8.272	0.563	2.145
ID1511	1511	None	23.886	241.006	52.099	11.619	0	0	4	1	None	-10921639	68.481	70	3	148	2983113	32.522	6.722	0.570	1.530
ID1512	1512	None	34.280	235.566	81.411	12.563	0	0	4	1	None	-10921639	100.963	107	16	170	4398038	32.788	8.650	0.625	2.369
ID1513	1513	None	28.293	234.115	40.835	12.619	0	0	4	1	None	-10921639	79.246	78	6	162	3452030	38.542	6.260	0.543	1.448
ID1514	1514	None	20.107	244.357	143.627	12.822	0	0	4	1	None	-10921639	39.824	41	1	99	1734755	22.403	15.200	0.337	0.897
ID1515	1515	None	32.361	248.757	110.901	13.378	0	0	4	1	None	-10921639	71.577	77	2	144	3117970	33.065	9.224	0.555	1.546
ID1516	1516	None	21.844	247.064	138.903	13.079	0	0	4	1	None	-10921639	49.311	51	1	107	2148052	25.862	7.316	0.489	1.252
ID1517	1517	None	36.791	238.035	98.153	13.416	0	0	4	1	None	-10921639	83.175	92	3	149	3623180	35.503	8.733	0.460	1.476
ID1518	1518	None	28.440	237.210	146.809	14.082	0	0	4	1	None	-10921639	75.046	81	3	135	3269068	30.774	8.549	0.520	1.669
ID1519	1519	None	23.184	246.885	154.193	14.252	0	0	4	1	None	-10921639	56.499	62	0	115	2461152	28.778	7.655	0.620	1.502
ID1520	1520	None	34.571	247.172	88.359	15.302	0	0	4	1	None	-10921639	75.793	83	6	143	3301625	34.325	8.604	0.584	1.629
ID1521	1521	None	26.713	233.236	119.788	16.076	0	0	4	1	None	-10921639	58.500	60	3	125	2548318	30.885	6.666	0.579	1.388
ID1522	1522	None	26.386	244.759	122.348	15.848	0	0	4	1	None	-10921639	67.190	72	2	134	2926865	30.814	8.104	0.577	1.595
ID1523	1523	None	21.889	236.168	129.798	16.581	0	0	4	1	None	-10921639	62.148	66	2	130	2707237	27.481	6.741	0.583	1.665
ID1524	1524	None	22.386	240.159	2.799	17.376	0	0	4	1	None	-10921639	62.603	62	0	145	2727043	31.556	6.411	0.544	1.398
ID1525	1525	None	29.857	237.166	162.974	17.262	0	0	4	1	None	-10921639	63.780	69	2	118	2778311	28.414	7.164	0.711	1.865
ID1526	1526	None	22.161	236.496	0.000	17.600	0	0	4	1	None	-10921639	34.071	26	0	129	1484151	33.860	8.723	0.430	0.606
ID1527	1527	None	25.129	238.561	177.945	18.999	0	0	4	1	None	-10921639	57.039	64	1	131	2484689	26.419	11.674	0.352	1.125
ID1528	1528	None	19.238	243.219	150.594	19.181	0	0	4	1	None	-10921639	58.050	61	2	119	2528728	27.469	6.713	0.460	1.331
ID1529	1529	None	25.127	238.555	177.959	19.002	0	0	4	1	None	-10921639	57.247	64	2	131	2493739	26.227	11.923	0.337	1.101
ID1530	1530	None	33.561	232.980	152.224	19.774	0	0	4	1	None	-10921639	86.744	95	2	152	3778669	36.010	8.292	0.622	1.847
ID1531	1531	None	26.908	247.092	178.511	21.083	0	0	4	1	None	-10921639	53.486	57	2	107	2329890	26.716	6.970	0.606	1.510
ID1532	1532	None	27.873	235.005	184.286	21.348	0	0	4	1	None	-10921639	74.080	77	4	135	3227014	27.136	7.903	0.585	2.016
ID1533	1533	None	20.469	245.096	189.643	21.822	0	0	4	1	None	-10921639	67.373	72	3	125	2934849	29.062	7.339	0.503	1.551
ID1534	1534	None	31.370	232.333	173.865	23.862	0	0	4	1	None	-10921639	86.017	93	6	153	3747007	35.810	9.028	0.492	1.585
ID1535	1535	None	24.136	234.794	200.493	23.890	0	0	4	1	None	-10921639	79.592	85	5	139	3467095	24.582	7.833	0.385	1.800
ID1536	1536	None	29.658	240.555	196.832	24.645	0	0	4	1	None	-10921639	89.467	94	4	168	3897284	31.412	7.936	0.350	1.475
ID1537	1537	None	39.997	237.796	210.295	27.589	0	0	4	1	None	-10921639	112.002	115	26	177	4878912	28.045	8.081	0.665	3.191
ID1538	1538	None	30.921	232.976	190.186	27.802	0	0	4	1	None	-10921639	70.845	75	4	144	3086082	32.506	7.467	0.666	1.742
ID1539	1539	None	28.672	246.509	216.278	29.929	0	0	4	1	None	-10921639	95.680	100	3	156	4167934	32.326	8.610	0.532	2.056
ID1540	1540	None	33.594	247.730	222.832	30.066	0	0	4	1	None	-10921639	79.589	84	2	152	3466982	39.123	6.655	0.470	1.302
ID1541	1541	None	33.387	247.730	222.832	30.066	0	0	4	1	None	-10921639	79.589	84	2	152	3466982	39.123	6.655	0.470	1.302
ID1542	1542	None	27.112	233.862	220.090	30.778	0	0	4	1	None	-10921639	54.795	58	1	121	2386918	29.477	6.691	0.666	1.487
ID1543	1543	None	17.460	233.142	203.859	31.308	0	0	4	1	None	-10921639	67.755	74	1	145	2951497	30.858	9.608	0.280	0.961
ID1544	1544	None	20.177	233.957	229.356	32.254	0	0	4	1	None	-10921639	59.065	66	1	119	2572917	29.251	6.863	0.459	1.270
ID1545	1545	None	28.423	241.358	196.102	33.567	0	0	4	1	None	-10921639	76.708	84	6	156	3341457	35.538	6.925	0.257	0.884
ID1546	1546	None	32.773	246.611	200.067	33.627	0	0	4	1	None	-10921639	86.207	95	7	154	3755242	32.242	15.200	0.229	0.998
ID1547	1547	None	22.987	245.992	228.070	33.560	0	0	4	1	None	-10921639	76.481	80	5	152	3331606	27.663	7.574	0.570	2.008
ID1548	1548	None	32.724	245.429	201.123	34.084	0	0	4	1	None	-10921639	86.521	95	8	153	3768934	30.811	8.123	0.252	1.131
ID1549	1549	None	35.261	243.844	205.505	35.466	0	0	4	1	None	-10921639	81.045	91	8	153	3530380	34.569	8.072	0.334	1.173
ID1550	1550	None	35.435	243.844	205.505	35.466	0	0	4	1	None	-10921639	81.045	91	8	153	3530380	34.569	8.072	0.334	1.173
ID1551	1551	None	25.387	237.400	226.133	37.002	0	0	4	1	None	-10921639	73.092	77	2	132	3183959	30.582	7.539	0.561	1.718
ID1552	1552	None	25.404	237.397	226.150	37.006	0	0	4	1	None	-10921639	73.092	77	2	132	3183959	30.582	7.539	0.561	1.718
ID1553	1553	None	21.340	240.832	243.545	38.618	0	0	4	1	None	-10921639	46.470	50	1	101	2024296	21.889	7.880	0.563	1.530
ID1554	1554	None	26.137	236.159	238.473	39.474	0	0	4	1	None	-10921639	65.969	71	3	123	2873660	29.274	7.746	0.599	1.689
ID1555	1555	None	20.845	246.215	256.563	44.025	0	0	4	1	None	-10921639	51.067	55	1	102	2224536	23.371	10.277	0.501	1.459
ID1556	1556	None	31.717	232.650	257.552	46.378	0	0	4	1	None	-10921639	74.574	79	10	131	3248509	24.193	9.688	0.718	2.577
ID1557	1557	None	18.443	250.377	6.357	0.000	0	0	4	1	None	-10921639	59.355	65	0	136	2585578	37.253	5.780	0.336	0.801
ID1558	1558	None	30.384	260.366	9.340	0.000	0	0	4	1	None	-10921639	98.084	101	0	228	4272651	75.227	7.330	0.684	1.059
ID1559	1559	None	24.956	250.507	41.643	0.000	0	0	4	1	None	-10921639	68.446	77	0	133	2981556	34.469	7.927	0.495	1.315
ID1560	1560	None	13.337	265.555	58.508	0.000	0	0	4	1	None	-10921639	31.642	4	0	134	1378352	38.177	5.324	0.267	0.349
ID1561	1561	None	10.195	256.993	65.254	0.000	0	0	4	1	None	-10921639	54.798	61	0	134	2387064	34.906	7.006	0.348	0.810
ID1562	1562	None	21.862	265.555	29.189	2.400	0	0	4	1	None	-10921639	55.388	54	0	162	2412774	50.542	6.807	0.528	0.757
ID1563	1563	None	21.782	265.555	29.578	2.800	0	0	4	1	None	-10921639	52.519	46	0	162	2287797	50.106	6.062	0.483	0.682
ID1564	1564	None	7.665	265.555	43.589	2.800	0	0	4	1	None	-10921639	20.683	5	0	151	900976	32.747	15.200	0.070	0.082
ID1565	1565	None	13.346	259.205	32.463	3.179	0	0	4	1	None	-10921639	98.346	106	4	186	4284052	38.791	15.200	0.335	1.273
ID1566	1566	None	28.281	261.156	20.320	4.304	0	0	4	1	None	-10921639	98.631	107	7	162	4296446	33.632	7.774	0.506	1.972
ID1567	1567	None	28.142	252.387	31.758	4.388	0	0	4	1	None	-10921639	87.527	92	7	161	3812771	36.869	15.200	0.193	0.767
ID1568	1568	None	31.506	259.581	49.102	4.523	0	0	4	1	None	-10921639	108.916	117	10	183	4744482	37.219	8.597	0.552	2.081
ID1569	1569	None	29.961	253.367	53.546	4.375	0	0	4	1	None	-10921639	88.059	94	10	167	3835953	33.419	7.055	0.424	1.570
ID1570	1570	None	31.387	265.555	85.102	4.400	0	0	4	1	None	-10921639	46.729	39	0	142	2035549	45.464	7.403	0.447	0.635
ID1571	1571	None	20.246	253.231	0.000	4.800	0	0	4	1	None	-10921639	51.836	47	0	161	2258038	49.549	6.994	0.402	0.600
ID1572	1572	None	15.903	262.561	63.256	4.858	0	0	4	1	None	-10921639	104.286	109	0	176	4542805	30.573	8.546	0.471	2.183
ID1573	1573	None	25.091	265.555	74.724	4.800	0	0	4	1	None	-10921639	53.137	50	0	149	2314688	49.589	8.018	0.494	0.709
ID1574	1574	None	31.957	252.370	90.616	5.172	0	0	4	1	None	-10921639	83.397	90	7	145	3632848	32.782	7.628	0.504	1.706
ID1575	1575	None	32.466	260.831	91.992	5.497	0	0	4	1	None	-10921639	97.658	104	7	165	4254084	30.905	7.357	0.529	2.186
ID1576	1576	None	25.125	254.192	14.400	6.102	0	0	4	1	None	-10921639	75.502	75	9	152	3288925	30.425	6.346	0.405	1.429
ID1577	1577	None	41.173	249.947	63.800	6.737	0	0	4	1	None	-10921639	93.721	102	6	177	4082575	33.586	7.786	0.547	1.973
ID1578	1578	None	25.895	254.118	72.224	7.110	0	0	4	1	None	-10921639	83.847	93	1	158	3652474	37.002	7.699	0.475	1.459
ID1579	1579	None	28.503	261.666	112.671	7.059	0	0	4	1	None	-10921639	59.411	63	1	125	2588000	29.364	6.669	0.542	1.422
ID1580	1580	None	28.306	259.551	37.098	8.445	0	0	4	1	None	-10921639	91.094	97	8	162	3968124	36.410	7.863	0.444	1.538
ID1581	1581	None	13.256	265.555	3.892	8.800	0	0	4	1	None	-10921639	23.744	15	0	106	1034298	26.391	5.399	0.281	0.394
ID1582	1582	None	24.342	257.104	116.362	8.705	0	0	4	1	None	-10921639	56.076	57	1	130	2442726	27.860	7.689	0.506	1.353
ID1583	1583	None	28.712	254.163	83.447	9.751	0	0	4	1	None	-10921639	70.406	74	3	156	3066951	36.892	6.350	0.490	1.256
ID1584	1584	None	32.668	255.397	25.337	10.409	0	0	4	1	None	-10921639	77.705	86	5	145	3384922	32.207	7.939	0.493	1.593
ID1585	1585	None	24.875	265.555	130.507	10.400	0	0	4	1	None	-10921639	34.467	31	0	97	1501410	32.343	8.858	0.632	0.826
ID1586	1586	None	32.261	258.571	4.104	11.081	0	0	4	1	None	-10921639	76.777	81	8	151	3344498	30.039	7.779	0.608	1.933
ID1587	1587	None	17.761	265.555	56.432	11.200	0	0	4	1	None	-10921639	23.963	9	0	116	1043856	29.916	5.271	0.405	0.462
ID1588	1588	None	22.617	259.511	63.407	11.109	0	0	4	1	None	-10921639	80.287	88	7	151	3497376	34.432	7.711	0.525	1.605
ID1589	1589	None	11.309	265.555	106.637	11.200	0	0	4	1	None	-10921639	16.102	4	0	97	701400	22.144	4.760	0.305	0.340
ID1590	1590	None	21.091	254.942	134.574	11.258	0	0	4	1	None	-10921639	52.736	58	1	100	2297234	24.536	7.264	0.463	1.360
ID1591	1591	None	30.995	262.449	15.395	11.781	0	0	4	1	None	-10921639	90.257	92	0	163	3931666	36.895	7.868	0.612	1.858
ID1592	1592	None	14.012	265.555	44.627	11.600	0	0	4	1	None	-10921639	17.933	4	0	130	781197	27.312	4.345	0.364	0.350
ID1593	1593	None	26.230	258.402	75.288	11.607	0	0	4	1	None	-10921639	79.652	85	4	147	3469729	34.484	8.188	0.384	1.282
ID1594	1594	None	30.955	262.449	15.395	11.781	0	0	4	1	None	-10921639	90.257	92	0	163	3931666	36.895	7.868	0.612	1.858
ID1595	1595	None	30.198	250.862	99.006	12.164	0	0	4	1	None	-10921639	82.846	89	3	148	3608860	33.236	7.440	0.411	1.451
ID1596	1596	None	22.024	249.339	0.000	12.400	0	0	4	1	None	-10921639	42.827	37	0	126	1865590	41.508	6.380	0.395	0.585
ID1597	1597	None	23.591	257.085	47.579	12.425	0	0	4	1	None	-10921639	65.421	65	3	144	2849824	33.270	6.317	0.507	1.323
ID1598	1598	None	25.435	255.221	108.689	12.307	0	0	4	1	None	-10921639	57.728	60	1	125	2514687	30.485	6.195	0.458	1.190
ID1599	1599	None	35.950	251.024	37.236	12.938	0	0	4	1	None	-10921639	87.544	91	9	164	3813517	35.505	8.003	0.553	1.755
ID1600	1600	None	26.767	252.246	55.909	12.629	0	0	4	1	None	-10921639	74.368	74	7	148	3239532	36.003	6.317	0.548	1.463
ID1601	1601	None	16.646	262.724	145.733	13.378	0	0	4	1	None	-10921639	40.182	42	0	95	1750361	19.668	6.696	0.490	1.343
ID1602	1602	None	25.336	262.387	84.265	13.515	0	0	4	1	None	-10921639	52.037	53	0	118	2266778	29.005	6.503	0.571	1.305
ID1603	1603	None	31.663	258.286	98.829	13.827	0	0	4	1	None	-10921639	72.838	77	3	146	3172911	33.100	7.760	0.612	1.671
ID1604	1604	None	20.989	257.946	125.452	15.129	0	0	4	1	None	-10921639	45.021	45	1	102	1961181	25.025	6.298	0.660	1.430
ID1605	1605	None	23.334	259.795	150.733	15.337	0	0	4	1	None	-10921639	53.032	53	2	113	2310122	26.769	6.820	0.665	1.582
ID1606	1606	None	20.254	249.404	131.763	16.749	0	0	4	1	None	-10921639	58.313	63	2	107	2540152	24.242	9.042	0.480	1.561
ID1607	1607	None	25.304	250.411	163.758	16.625	0	0	4	1	None	-10921639	60.684	66	2	119	2643462	28.781	7.975	0.562	1.516
ID1608	1608	None	24.230	262.323	138.578	17.107	0	0	4	1	None	-10921639	59.633	64	0	106	2597675	23.382	8.235	0.585	1.883
ID1609	1609	None	30.773	265.555	170.723	18.800	0	0	4	1	None	-10921639	38.114	26	0	121	1660288	38.894	8.232	0.485	0.640
ID1610	1610	None	27.470	254.408	181.370	20.540	0	0	4	1	None	-10921639	69.510	75	2	125	3027911	29.998	7.469	0.518	1.581
ID1611	1611	None	9.250	265.555	156.583	20.800	0	0	4	1	None	-10921639	10.085	1	0	95	439324	17.815	15.200	-0.014	-0.016
ID1612	1612	None	25.256	258.021	156.843	20.730	0	0	4	1	None	-10921639	53.265	55	1	123	2320290	29.745	6.426	0.599	1.341
ID1613	1613	None	23.934	261.033	163.569	20.809	0	0	4	1	None	-10921639	57.888	59	2	126	2521661	27.615	15.200	0.482	1.364
ID1614	1614	None	31.054	255.604	170.842	22.157	0	0	4	1	None	-10921639	72.518	81	6	128	3158959	29.658	7.347	0.458	1.536
ID1615	1615	None	39.710	265.555	179.934	24.800	0	0	4	1	None	-10921639	50.128	42	0	152	2183605	48.610	15.200	0.453	0.643
ID1616	1616	None	36.581	260.574	186.100	24.939	0	0	4	1	None	-10921639	83.987	90	6	147	3658562	34.378	7.994	0.508	1.645
ID1617	1617	None	20.345	265.555	192.648	24.800	0	0	4	1	None	-10921639	22.402	5	0	120	975854	30.584	4.454	0.401	0.420
ID1618	1618	None	14.637	254.929	193.941	25.368	0	0	4	1	None	-10921639	61.618	63	0	133	2684146	34.619	6.236	0.356	0.935
ID1619	1619	None	19.238	263.791	203.634	26.129	0	0	4	1	None	-10921639	41.641	45	0	105	1813924	27.496	5.707	0.488	0.993
ID1620	1620	None	19.081	263.791	203.634	26.129	0	0	4	1	None	-10921639	41.641	45	0	105	1813924	27.496	5.707	0.488	0.993
ID1621	1621	None	27.479	257.988	210.242	27.817	0	0	4	1	None	-10921639	66.586	72	2	123	2900569	29.276	7.674	0.488	1.491
ID1622	1622	None	27.499	257.988	210.242	27.817	0	0	4	1	None	-10921639	66.586	72	2	123	2900569	29.276	7.674	0.488	1.491
ID1623	1623	None	17.959	250.627	207.978	29.340	0	0	4	1	None	-10921639	76.174	83	5	143	3318232	35.546	6.068	0.270	0.911
ID1624	1624	None	30.281	250.371	193.607	31.579	0	0	4	1	None	-10921639	88.523	96	7	166	3856148	34.668	15.200	0.260	1.053
ID1625	1625	None	13.174	265.555	202.507	32.000	0	0	4	1	None	-10921639	28.626	9	0	138	1246972	35.760	4.821	0.396	0.454
ID1626	1626	None	34.311	253.400	200.042	32.757	0	0	4	1	None	-10921639	83.566	93	5	144	3640232	30.301	15.200	0.248	1.096
ID1627	1627	None	23.138	265.555	217.296	33.200	0	0	4	1	None	-10921639	27.845	15	0	115	1212950	30.757	6.166	0.723	0.760
ID1628	1628	None	27.971	258.221	221.763	34.627	0	0	4	1	None	-10921639	63.954	67	2	126	2785887	29.742	6.561	0.787	1.894
ID1629	1629	None	27.815	255.920	206.144	35.056	0	0	4	1	None	-10921639	79.642	86	6	157	3469290	32.578	7.925	0.322	1.192
ID1630	1630	None	28.156	255.111	208.274	35.748	0	0	4	1	None	-10921639	79.171	85	8	157	3448777	32.799	8.030	0.321	1.172
ID1631	1631	None	28.069	255.111	208.274	35.748	0	0	4	1	None	-10921639	79.171	85	8	157	3448777	32.799	8.030	0.321	1.172
ID1632	1632	None	26.601	254.163	230.209	36.788	0	0	4	1	None	-10921639	59.280	64	3	107	2582306	24.165	7.278	0.656	1.943
ID1633	1633	None	22.045	261.783	236.625	37.288	0	0	4	1	None	-10921639	49.355	54	0	104	2149947	24.017	6.397	0.586	1.519
ID1634	1634	None	33.139	265.555	230.399	37.600	0	0	4	1	None	-10921639	41.173	27	0	144	1793539	42.738	6.254	0.754	0.829
ID1635	1635	None	22.511	250.822	238.989	37.549	0	0	4	1	None	-10921639	54.396	57	2	101	2369529	20.841	7.406	0.599	1.955
ID1636	1636	None	27.632	252.744	245.776	38.819	0	0	4	1	None	-10921639	59.103	66	1	107	2574569	24.683	8.825	0.564	1.726
ID1637	1637	None	23.372	265.555	243.372	42.800	0	0	4	1	None	-10921639	29.751	21	0	104	1295980	30.216	10.871	0.525	0.678
ID1638	1638	None	18.209	257.432	260.427	45.484	0	0	4	1	None	-10921639	49.608	51	2	98	2160986	20.733	7.149	0.459	1.504
ID1639	1639	None	20.753	265.555	259.977	46.000	0	0	4	1	None	-10921639	26.533	15	0	103	1155808	28.634	5.879	0.586	0.685
ID1640	1640	None	26.164	256.588	252.950	47.817	0	0	4	1	None	-10921639	72.129	77	3	133	3142029	22.759	8.727	0.627	2.442
ID1641	1641	None	26.457	249.728	265.555	51.200	0	0	4	1	None	-10921639	40.997	39	0	125	1785892	37.929	15.200	0.430	0.650
