# Supplementary material for: A Yap-dependent mechanoregulatory program sustains cell migration for embryo axis assembly
Source: Nat Commun. 2023 May 16;14:2804. doi: 10.1038/s41467-023-38482-w (PMC10188487; doi:10.1038/s41467-023-38482-w)
Supplement: Supplementary file 13 — Source Data [file 41467_2023_38482_MOESM13_ESM.zip › Source Data/Fig5/Fig5C/c2_greenmapdmiddel.csv]

Label	ID	TRACK_ID	QUALITY	POSITION_X	POSITION_Y	POSITION_Z	POSITION_T	FRAME	RADIUS	VISIBILITY	CELL_DIVISION_TIME	MANUAL_COLOR	MEAN_INTENSITY	MEDIAN_INTENSITY	MIN_INTENSITY	MAX_INTENSITY	TOTAL_INTENSITY	STANDARD_DEVIATION	ESTIMATED_DIAMETER	CONTRAST	SNR
ID3584	3584	None	38.429	205.322	35.794	9.156	0	0	4	1	None	-10921639	63.997	63	0	165	2266315	45.761	7.777	0.402	0.801
ID3585	3585	None	38.418	205.322	35.794	9.156	0	0	4	1	None	-10921639	63.997	63	0	165	2266315	45.761	7.777	0.402	0.801
ID3586	3586	None	37.538	207.566	37.103	8.320	0	0	4	1	None	-10921639	68.876	72	0	165	2439122	46.374	7.963	0.436	0.901
ID3587	3587	None	28.728	208.314	11.247	9.836	0	0	4	1	None	-10921639	43.497	35	0	146	1540356	39.730	6.252	0.408	0.634
ID3588	3588	None	27.585	213.124	172.116	9.674	0	0	4	1	None	-10921639	33.229	8	0	230	1176721	50.330	4.856	0.537	0.461
ID3589	3589	None	31.762	215.773	21.262	9.970	0	0	4	1	None	-10921639	44.759	24	0	170	1585042	48.092	4.700	0.296	0.425
ID3590	3590	None	36.091	199.433	17.574	9.988	0	0	4	1	None	-10921639	52.472	45	0	170	1858188	48.101	6.982	0.491	0.718
ID3591	3591	None	30.577	202.890	7.477	10.540	0	0	4	1	None	-10921639	53.822	44	0	170	1905991	49.914	5.216	0.510	0.728
ID3592	3592	None	28.565	212.885	0.000	13.520	0	0	4	1	None	-10921639	29.701	0	0	124	1051807	37.640	6.644	0.679	0.638
ID3593	3593	None	42.089	218.472	129.467	5.837	0	0	4	1	None	-10921639	46.363	24	0	163	1641865	47.954	8.731	0.768	0.840
ID3594	3594	None	38.785	228.066	120.459	5.941	0	0	4	1	None	-10921639	43.693	26	0	166	1547310	45.245	10.779	0.607	0.730
ID3595	3595	None	43.575	227.925	94.185	5.971	0	0	4	1	None	-10921639	48.413	38	0	156	1714434	45.066	6.488	0.465	0.682
ID3596	3596	None	27.016	221.856	105.766	6.197	0	0	4	1	None	-10921639	25.638	4	0	211	907906	42.890	3.958	0.576	0.437
ID3597	3597	None	31.061	230.138	109.310	6.780	0	0	4	1	None	-10921639	48.527	41	0	163	1718499	41.428	7.673	0.646	0.919
ID3598	3598	None	60.129	226.895	139.459	6.363	0	0	4	1	None	-10921639	72.780	72	0	187	2577352	54.476	7.803	0.725	1.123
ID3599	3599	None	31.488	217.401	149.521	6.115	0	0	4	1	None	-10921639	33.034	15	0	129	1169830	37.744	6.455	0.767	0.760
ID3600	3600	None	39.624	219.261	94.744	7.068	0	0	4	1	None	-10921639	39.433	14	0	191	1396438	49.830	4.820	0.660	0.629
ID3601	3601	None	39.500	216.411	210.074	7.171	0	0	4	1	None	-10921639	43.846	26	0	135	1552725	42.767	8.187	0.736	0.870
ID3602	3602	None	41.785	225.664	215.877	7.466	0	0	4	1	None	-10921639	47.497	41	0	154	1682009	40.598	6.562	0.644	0.916
ID3603	3603	None	51.057	228.851	83.973	7.995	0	0	4	1	None	-10921639	61.534	52	0	177	2179103	51.796	7.409	0.670	0.953
ID3604	3604	None	41.852	228.728	223.503	7.758	0	0	4	1	None	-10921639	48.907	48	0	128	1731956	39.801	7.348	0.616	0.936
ID3605	3605	None	34.907	218.288	227.973	7.587	0	0	4	1	None	-10921639	38.063	25	0	135	1347935	39.023	9.545	0.686	0.794
ID3606	3606	None	52.324	225.037	39.452	8.233	0	0	4	1	None	-10921639	66.574	40	0	233	2357569	68.179	4.996	0.564	0.705
ID3607	3607	None	31.229	227.585	239.153	8.059	0	0	4	1	None	-10921639	33.549	17	0	124	1188068	36.388	9.544	0.645	0.723
ID3608	3608	None	50.550	219.107	51.418	8.216	0	0	4	1	None	-10921639	77.745	71	0	208	2753198	60.027	7.794	0.614	0.985
ID3609	3609	None	39.895	227.910	150.884	6.237	0	0	4	1	None	-10921639	43.265	26	0	140	1532134	44.578	8.605	0.745	0.829
ID3610	3610	None	46.824	229.940	74.049	8.291	0	0	4	1	None	-10921639	73.818	71	0	195	2614108	49.827	6.822	0.617	1.131
ID3611	3611	None	60.169	231.102	191.392	8.387	0	0	4	1	None	-10921639	91.298	102	2	167	3233141	44.579	7.682	0.536	1.430
ID3612	3612	None	38.179	220.168	83.087	8.221	0	0	4	1	None	-10921639	38.690	13	0	183	1370137	49.022	5.103	0.606	0.596
ID3613	3613	None	61.351	224.961	179.346	8.229	0	0	4	1	None	-10921639	91.333	109	1	162	3234365	46.312	9.380	0.565	1.424
ID3614	3614	None	28.418	216.320	253.119	8.239	0	0	4	1	None	-10921639	30.286	15	0	112	1072521	33.254	8.857	0.762	0.788
ID3615	3615	None	31.234	227.601	239.184	8.062	0	0	4	1	None	-10921639	33.452	17	0	124	1184636	36.224	9.574	0.638	0.720
ID3616	3616	None	57.318	225.832	198.668	8.493	0	0	4	1	None	-10921639	94.672	107	0	197	3352609	43.589	7.711	0.538	1.519
ID3617	3617	None	34.689	229.489	249.333	8.717	0	0	4	1	None	-10921639	37.213	21	0	138	1317825	39.197	6.654	0.726	0.799
ID3618	3618	None	41.845	216.163	30.866	9.472	0	0	4	1	None	-10921639	57.107	45	0	184	2022322	52.810	4.984	0.340	0.549
ID3619	3619	None	29.329	223.916	22.833	9.726	0	0	4	1	None	-10921639	61.641	69	0	155	2182892	40.269	7.055	0.359	0.808
ID3620	3620	None	32.995	222.660	74.283	6.891	0	0	4	1	None	-10921639	37.325	19	0	146	1321779	40.507	7.267	0.505	0.618
ID3621	3621	None	25.273	215.933	11.495	10.157	0	0	4	1	None	-10921639	41.842	31	0	150	1481763	40.652	4.716	0.350	0.534
ID3622	3622	None	36.561	230.443	28.554	10.166	0	0	4	1	None	-10921639	75.487	79	0	194	2673205	48.608	6.428	0.458	0.976
ID3623	3623	None	38.184	225.339	1.557	13.520	0	0	4	1	None	-10921639	62.537	68	0	167	2214633	52.162	6.839	0.668	0.961
ID3624	3624	None	66.607	225.372	58.981	8.246	0	0	4	1	None	-10921639	97.954	100	0	234	3468852	60.304	6.403	0.715	1.354
ID3625	3625	None	19.002	219.368	6.202	11.342	0	0	4	1	None	-10921639	40.856	25	0	148	1446829	42.028	15.200	0.307	0.456
ID3626	3626	None	15.654	221.622	18.001	11.430	0	0	4	1	None	-10921639	48.937	48	0	138	1733002	40.552	9.459	0.230	0.451
ID3627	3627	None	25.493	221.356	159.811	6.650	0	0	4	1	None	-10921639	26.816	11	0	110	949640	31.428	7.774	0.777	0.746
ID3628	3628	None	36.680	231.177	7.524	13.520	0	0	4	1	None	-10921639	58.879	57	0	165	2085076	49.563	6.331	0.428	0.712
ID3629	3629	None	33.812	227.285	13.751	13.520	0	0	4	1	None	-10921639	73.674	86	0	167	2609035	50.272	6.877	0.547	1.036
ID3630	3630	None	10.880	221.837	26.724	13.520	0	0	4	1	None	-10921639	48.107	37	0	155	1703602	47.031	13.910	0.238	0.393
ID3631	3631	None	12.224	230.658	40.865	13.520	0	0	4	1	None	-10921639	56.224	54	0	169	1991054	49.530	6.649	0.342	0.579
ID3633	3633	None	52.732	234.173	98.072	6.409	0	0	4	1	None	-10921639	72.906	82	0	177	2581804	47.172	9.418	0.596	1.154
ID3634	3634	None	39.950	239.077	139.994	6.939	0	0	4	1	None	-10921639	46.599	36	0	143	1650204	42.116	5.944	0.723	0.928
ID3635	3635	None	43.049	240.552	82.011	7.374	0	0	4	1	None	-10921639	47.092	29	0	164	1667660	47.788	7.224	0.657	0.782
ID3636	3636	None	28.235	247.997	99.845	7.122	0	0	4	1	None	-10921639	29.964	12	0	125	1061123	34.525	6.234	0.496	0.575
ID3637	3637	None	30.422	241.303	107.941	7.030	0	0	4	1	None	-10921639	32.581	14	0	138	1153796	37.559	6.473	0.776	0.758
ID3638	3638	None	61.205	239.988	124.958	7.185	0	0	4	1	None	-10921639	83.140	86	0	193	2944229	52.268	6.852	0.711	1.322
ID3639	3639	None	50.038	248.703	131.847	7.469	0	0	4	1	None	-10921639	68.607	70	0	189	2429595	48.447	6.638	0.682	1.148
ID3640	3640	None	48.719	239.700	155.700	7.497	0	0	4	1	None	-10921639	58.071	51	0	171	2056455	47.298	8.100	0.642	0.960
ID3641	3641	None	29.309	242.158	209.756	7.638	0	0	4	1	None	-10921639	32.823	20	0	125	1162369	33.583	6.415	0.495	0.647
ID3642	3642	None	25.730	236.081	211.709	7.404	0	0	4	1	None	-10921639	27.461	15	0	118	972468	30.260	8.572	0.494	0.600
ID3643	3643	None	47.271	237.961	201.945	7.826	0	0	4	1	None	-10921639	66.372	70	0	156	2350421	43.382	7.269	0.618	1.169
ID3644	3644	None	24.658	237.873	224.255	7.844	0	0	4	1	None	-10921639	24.473	10	0	107	866657	29.479	6.319	0.514	0.564
ID3645	3645	None	62.722	235.280	64.210	8.383	0	0	4	1	None	-10921639	74.986	61	0	218	2655468	66.295	5.824	0.639	0.882
ID3646	3646	None	38.900	246.830	194.711	8.075	0	0	4	1	None	-10921639	43.174	25	0	172	1528917	46.213	5.159	0.770	0.813
ID3647	3647	None	30.381	246.549	222.329	8.555	0	0	4	1	None	-10921639	32.091	16	0	142	1136436	35.753	5.892	0.699	0.738
ID3648	3648	None	30.610	248.502	76.821	9.046	0	0	4	1	None	-10921639	55.320	48	0	165	1959046	47.395	6.070	0.463	0.739
ID3649	3649	None	53.873	242.827	171.635	8.590	0	0	4	1	None	-10921639	83.983	97	0	156	2974099	42.980	8.075	0.548	1.384
ID3650	3650	None	62.949	247.527	180.516	8.775	0	0	4	1	None	-10921639	93.119	111	1	167	3297617	47.436	10.030	0.424	1.168
ID3651	3651	None	43.307	247.783	234.096	8.912	0	0	4	1	None	-10921639	49.641	37	0	141	1757937	43.961	8.118	0.706	0.935
ID3652	3652	None	28.958	235.265	237.208	8.617	0	0	4	1	None	-10921639	31.271	15	0	127	1107416	34.812	6.786	0.727	0.756
ID3653	3653	None	16.039	242.795	248.849	8.981	0	0	4	1	None	-10921639	15.943	2	0	90	564574	22.413	6.949	0.784	0.625
ID3654	3654	None	52.307	233.691	47.801	9.294	0	0	4	1	None	-10921639	63.168	31	0	216	2236953	68.628	5.547	0.701	0.759
ID3655	3655	None	45.566	243.929	58.505	9.333	0	0	4	1	None	-10921639	70.920	76	0	162	2511496	46.016	7.176	0.635	1.197
ID3656	3656	None	30.549	248.560	76.926	9.104	0	0	4	1	None	-10921639	55.749	49	0	166	1974227	47.807	5.536	0.456	0.730
ID3657	3657	None	37.732	243.648	92.101	9.195	0	0	4	1	None	-10921639	56.560	47	0	178	2002967	49.011	6.304	0.589	0.855
ID3658	3658	None	21.186	244.370	261.740	9.346	0	0	4	1	None	-10921639	20.845	4	0	101	738183	27.084	8.793	0.651	0.607
ID3659	3659	None	35.926	234.700	37.617	9.706	0	0	4	1	None	-10921639	55.466	39	0	182	1964201	53.702	13.718	0.284	0.457
ID3660	3660	None	32.405	246.880	48.487	10.151	0	0	4	1	None	-10921639	51.668	36	0	164	1829708	51.337	5.175	0.476	0.649
ID3661	3661	None	25.946	234.140	19.405	10.798	0	0	4	1	None	-10921639	50.225	35	0	163	1778617	49.447	4.605	0.348	0.524
ID3662	3662	None	28.480	241.421	40.925	10.805	0	0	4	1	None	-10921639	60.186	64	0	154	2131351	48.364	6.194	0.479	0.806
ID3663	3663	None	21.558	242.204	70.183	10.920	0	0	4	1	None	-10921639	53.180	45	0	176	1883263	47.504	6.894	0.488	0.734
ID3664	3664	None	19.565	238.831	0.000	13.520	0	0	4	1	None	-10921639	11.254	0	0	181	398523	30.062	3.500	0.188	0.118
ID3665	3665	None	32.878	242.982	7.524	13.520	0	0	4	1	None	-10921639	40.981	23	0	168	1451259	44.870	6.133	0.418	0.538
ID3666	3666	None	41.007	242.334	17.643	13.520	0	0	4	1	None	-10921639	60.315	68	0	147	2135945	48.239	8.221	0.420	0.740
ID3667	3667	None	29.487	241.166	29.319	13.520	0	0	4	1	None	-10921639	56.788	54	0	158	2011020	49.782	5.787	0.489	0.749
ID3668	3668	None	31.809	246.615	33.859	13.520	0	0	4	1	None	-10921639	53.639	54	0	147	1899511	45.321	6.037	0.456	0.741
ID3669	3669	None	24.722	244.928	70.054	13.520	0	0	4	1	None	-10921639	59.370	55	0	177	2102473	48.021	6.188	0.565	0.892
ID3670	3670	None	42.680	253.121	123.071	7.230	0	0	4	1	None	-10921639	46.793	28	0	166	1657086	48.765	5.648	0.791	0.847
ID3671	3671	None	26.462	251.010	148.617	7.208	0	0	4	1	None	-10921639	27.476	9	0	127	972995	33.558	6.489	0.760	0.707
ID3672	3672	None	39.409	264.647	102.097	7.800	0	0	4	1	None	-10921639	31.157	3	0	200	1103364	48.081	4.591	0.651	0.511
ID3673	3673	None	45.797	255.364	108.667	7.760	0	0	4	1	None	-10921639	60.733	61	0	159	2150738	45.283	8.774	0.713	1.117
ID3674	3674	None	28.111	265.555	118.313	7.800	0	0	4	1	None	-10921639	17.358	0	0	131	614685	29.986	6.816	0.868	0.538
ID3675	3675	None	52.167	259.486	133.656	7.887	0	0	4	1	None	-10921639	78.610	85	0	175	2783820	46.034	6.585	0.625	1.314
ID3676	3676	None	27.281	265.555	145.556	7.800	0	0	4	1	None	-10921639	16.252	0	0	114	575533	27.605	4.897	0.547	0.416
ID3677	3677	None	38.634	261.106	180.984	8.111	0	0	4	1	None	-10921639	44.135	33	0	132	1562940	40.595	6.311	0.677	0.878
ID3678	3678	None	39.596	263.775	102.033	8.086	0	0	4	1	None	-10921639	36.067	8	0	200	1277245	50.187	5.079	0.674	0.579
ID3679	3679	None	47.589	265.555	129.988	8.320	0	0	4	1	None	-10921639	42.570	21	0	176	1507520	47.404	6.270	0.574	0.655
ID3680	3680	None	50.245	261.567	154.256	8.353	0	0	4	1	None	-10921639	69.789	71	0	166	2471434	43.868	6.947	0.803	1.417
ID3681	3681	None	44.023	256.367	168.352	8.146	0	0	4	1	None	-10921639	63.399	66	0	158	2245163	44.067	6.695	0.551	1.023
ID3682	3682	None	38.830	261.106	180.984	8.111	0	0	4	1	None	-10921639	44.135	33	0	132	1562940	40.595	6.311	0.677	0.878
ID3683	3683	None	26.949	265.555	198.745	8.320	0	0	4	1	None	-10921639	17.062	0	0	113	604203	28.369	9.155	0.813	0.540
ID3684	3684	None	42.952	256.237	69.893	9.041	0	0	4	1	None	-10921639	58.066	53	0	165	2056306	50.189	6.507	0.487	0.757
ID3685	3685	None	38.801	254.608	77.814	8.771	0	0	4	1	None	-10921639	43.296	26	0	153	1533234	45.115	5.048	0.423	0.571
ID3686	3686	None	39.903	265.555	86.140	8.840	0	0	4	1	None	-10921639	27.689	1	0	158	980560	42.508	7.020	0.483	0.424
ID3687	3687	None	51.072	254.108	91.261	8.714	0	0	4	1	None	-10921639	61.266	58	0	163	2169603	51.582	7.174	0.808	1.062
ID3688	3688	None	42.854	259.341	211.669	8.912	0	0	4	1	None	-10921639	52.247	49	0	151	1850231	41.438	7.043	0.769	1.096
ID3689	3689	None	31.324	259.270	222.737	8.643	0	0	4	1	None	-10921639	34.355	20	0	124	1216623	35.852	10.369	0.612	0.728
ID3690	3690	None	39.900	265.351	86.008	9.091	0	0	4	1	None	-10921639	30.309	2	0	158	1073318	43.656	7.004	0.518	0.474
ID3691	3691	None	42.471	265.555	94.313	9.360	0	0	4	1	None	-10921639	26.227	0	0	197	928763	49.748	4.497	0.592	0.392
ID3692	3692	None	39.068	265.555	239.350	9.360	0	0	4	1	None	-10921639	26.209	1	0	137	928140	37.531	6.292	0.671	0.561
ID3693	3693	None	36.765	255.557	54.489	9.761	0	0	4	1	None	-10921639	58.014	53	0	159	2054459	49.359	6.370	0.489	0.772
ID3694	3694	None	22.401	265.555	255.436	9.880	0	0	4	1	None	-10921639	15.664	0	0	112	554710	27.578	6.325	0.720	0.475
ID3695	3695	None	20.114	260.107	265.555	9.880	0	0	4	1	None	-10921639	13.905	0	0	102	492405	24.655	11.987	0.574	0.412
ID3696	3696	None	32.383	253.670	64.408	10.433	0	0	4	1	None	-10921639	65.994	66	0	181	2337058	51.271	6.641	0.509	0.869
ID3697	3697	None	19.785	256.877	47.610	10.734	0	0	4	1	None	-10921639	36.636	24	0	135	1297377	37.500	4.351	0.171	0.286
ID3699	3699	None	28.132	254.057	39.842	11.388	0	0	4	1	None	-10921639	71.608	86	0	153	2535838	43.627	9.004	0.603	1.234
ID3700	3700	None	32.598	252.582	7.784	13.520	0	0	4	1	None	-10921639	42.473	49	0	98	1504084	34.013	8.059	0.570	0.907
ID3701	3701	None	25.393	258.680	15.049	13.520	0	0	4	1	None	-10921639	26.420	3	0	134	935611	35.943	6.138	0.629	0.568
ID3702	3702	None	28.257	265.555	25.038	13.520	0	0	4	1	None	-10921639	17.181	0	0	146	608441	33.117	4.242	0.496	0.344
ID3703	3703	None	43.452	256.734	26.984	13.520	0	0	4	1	None	-10921639	60.608	65	0	155	2146322	50.672	6.919	0.747	1.022
ID3704	3704	None	36.057	265.555	43.978	13.520	0	0	4	1	None	-10921639	44.332	4	0	179	1569917	54.063	7.093	0.745	0.700
ID3705	3705	None	19.222	261.793	52.929	13.520	0	0	4	1	None	-10921639	43.885	20	0	172	1554108	50.306	5.356	0.423	0.519
ID3706	3706	None	35.407	263.869	65.902	13.520	0	0	4	1	None	-10921639	46.197	36	0	156	1635990	45.500	6.205	0.601	0.763
ID3707	3707	None	24.640	265.555	75.891	13.520	0	0	4	1	None	-10921639	18.924	0	0	152	670158	35.105	4.280	0.419	0.318
ID3316	3316	None	25.018	5.883	230.136	6.491	0	0	4	1	None	-10921639	26.796	10	0	103	948910	31.834	9.628	0.769	0.732
ID3317	3317	None	36.380	12.268	166.179	6.731	0	0	4	1	None	-10921639	36.556	15	0	172	1294567	45.124	5.408	0.955	0.792
ID3318	3318	None	24.244	4.555	177.096	6.642	0	0	4	1	None	-10921639	24.714	8	0	113	875184	30.588	6.964	0.903	0.767
ID3319	3319	None	26.065	9.262	194.302	6.613	0	0	4	1	None	-10921639	26.995	10	0	126	955982	33.530	6.410	0.903	0.764
ID3320	3320	None	30.543	0.000	210.031	6.760	0	0	4	1	None	-10921639	18.712	1	0	125	662641	31.681	7.412	0.849	0.543
ID3321	3321	None	49.202	0.000	160.086	7.280	0	0	4	1	None	-10921639	32.722	3	0	166	1158775	45.973	8.204	0.698	0.585
ID3322	3322	None	39.482	2.174	85.929	8.066	0	0	4	1	None	-10921639	36.721	12	0	147	1300388	43.688	6.335	0.759	0.726
ID3323	3323	None	28.425	0.000	102.097	7.800	0	0	4	1	None	-10921639	17.336	0	0	123	613911	29.353	11.783	0.638	0.460
ID3324	3324	None	82.828	9.025	124.045	7.613	0	0	4	1	None	-10921639	118.458	144	3	209	4194949	60.012	8.098	0.468	1.259
ID3325	3325	None	39.517	2.174	85.929	8.066	0	0	4	1	None	-10921639	36.721	12	0	147	1300388	43.688	6.335	0.759	0.726
ID3326	3326	None	30.281	2.053	73.998	8.837	0	0	4	1	None	-10921639	25.886	3	0	129	916702	36.425	6.184	0.709	0.590
ID3327	3327	None	24.715	11.929	32.354	10.072	0	0	4	1	None	-10921639	29.151	10	0	120	1032315	35.210	13.469	0.497	0.549
ID3328	3328	None	51.412	11.664	45.899	9.633	0	0	4	1	None	-10921639	63.294	51	0	231	2241428	61.712	6.386	0.721	0.859
ID3329	3329	None	25.683	7.151	32.094	10.393	0	0	4	1	None	-10921639	35.057	11	0	142	1241477	41.317	12.249	0.539	0.594
ID3330	3330	None	16.233	11.897	17.578	12.023	0	0	4	1	None	-10921639	35.951	22	0	134	1273125	37.650	8.241	0.839	0.871
ID3331	3331	None	10.097	9.470	52.929	13.520	0	0	4	1	None	-10921639	16.847	0	0	181	596592	32.935	15.200	0.306	0.239
ID3332	3332	None	18.207	0.000	22.054	13.520	0	0	4	1	None	-10921639	18.438	0	0	107	652938	25.522	7.834	0.845	0.662
ID3333	3333	None	30.663	28.418	188.685	5.993	0	0	4	1	None	-10921639	31.824	15	0	117	1126998	35.254	10.253	0.620	0.691
ID3334	3334	None	35.560	30.243	166.684	6.472	0	0	4	1	None	-10921639	36.564	15	0	167	1294852	44.568	5.875	0.892	0.773
ID3335	3335	None	24.302	27.968	217.097	6.167	0	0	4	1	None	-10921639	26.010	10	0	110	921108	31.043	7.241	0.896	0.792
ID3336	3336	None	26.690	30.139	228.762	6.024	0	0	4	1	None	-10921639	26.639	11	0	111	943377	31.130	12.247	0.555	0.611
ID3337	3337	None	21.941	22.136	255.920	6.496	0	0	4	1	None	-10921639	23.265	7	0	111	823872	28.646	9.010	0.804	0.724
ID3338	3338	None	35.401	23.423	231.968	6.442	0	0	4	1	None	-10921639	38.092	22	0	139	1348960	38.709	7.624	0.731	0.831
ID3339	3339	None	19.891	5.059	0.000	13.520	0	0	4	1	None	-10921639	11.675	0	0	124	413442	27.721	4.322	0.823	0.380
ID3340	3340	None	36.394	27.195	136.136	6.809	0	0	4	1	None	-10921639	38.439	18	0	159	1361248	42.200	7.867	0.752	0.782
ID3341	3341	None	28.246	25.825	113.887	6.862	0	0	4	1	None	-10921639	29.172	7	0	122	1033065	35.796	8.124	0.778	0.713
ID3342	3342	None	40.214	21.167	196.255	6.795	0	0	4	1	None	-10921639	44.185	30	0	178	1564720	44.059	6.684	0.784	0.881
ID3343	3343	None	44.464	17.755	81.110	8.019	0	0	4	1	None	-10921639	46.921	21	0	173	1661602	51.712	9.542	0.801	0.807
ID3344	3344	None	40.196	16.638	98.954	7.427	0	0	4	1	None	-10921639	42.675	20	0	159	1511256	47.498	8.833	0.769	0.781
ID3345	3345	None	43.707	16.735	3.892	13.520	0	0	4	1	None	-10921639	59.561	70	0	161	2109234	46.756	8.266	0.780	1.116
ID3346	3346	None	32.516	16.654	64.393	8.681	0	0	4	1	None	-10921639	33.125	10	0	137	1173054	41.023	9.285	0.817	0.726
ID3347	3347	None	22.831	45.597	154.846	5.614	0	0	4	1	None	-10921639	22.243	7	0	105	787699	27.830	10.265	0.496	0.530
ID3348	3348	None	22.407	42.571	203.839	5.936	0	0	4	1	None	-10921639	23.434	8	0	103	829878	28.364	8.234	0.866	0.767
ID3349	3349	None	28.863	28.345	22.415	9.984	0	0	4	1	None	-10921639	33.637	9	0	141	1191184	41.593	7.486	0.763	0.700
ID3350	3350	None	21.390	32.682	63.392	8.088	0	0	4	1	None	-10921639	20.636	2	0	106	730788	28.811	13.715	0.542	0.504
ID3351	3351	None	19.475	45.208	243.132	5.980	0	0	4	1	None	-10921639	20.246	5	0	97	716973	25.799	8.595	0.870	0.730
ID3352	3352	None	42.737	36.989	118.471	6.349	0	0	4	1	None	-10921639	47.617	28	0	240	1686258	49.636	7.386	0.874	0.895
ID3353	3353	None	41.738	48.778	139.943	6.065	0	0	4	1	None	-10921639	43.855	23	0	159	1553052	46.562	10.186	0.752	0.809
ID3354	3354	None	16.563	41.513	265.555	6.240	0	0	4	1	None	-10921639	10.115	0	0	88	358187	19.092	6.771	0.874	0.494
ID3355	3355	None	43.026	45.051	100.557	6.516	0	0	4	1	None	-10921639	46.417	21	0	164	1643748	50.368	8.911	0.820	0.830
ID3356	3356	None	43.425	35.260	177.540	6.257	0	0	4	1	None	-10921639	47.479	31	0	153	1681383	45.442	9.190	0.768	0.907
ID3357	3357	None	18.098	42.427	227.786	6.629	0	0	4	1	None	-10921639	19.176	5	0	99	679067	25.335	7.808	0.797	0.671
ID3358	3358	None	37.533	42.111	73.399	7.440	0	0	4	1	None	-10921639	39.962	16	0	168	1415165	46.695	8.472	0.814	0.768
ID3359	3359	None	36.644	42.997	186.913	6.098	0	0	4	1	None	-10921639	40.320	24	0	133	1427866	41.074	9.639	0.719	0.821
ID3360	3360	None	26.064	39.590	168.526	7.404	0	0	4	1	None	-10921639	26.313	9	0	171	931819	35.133	5.251	0.630	0.579
ID3361	3361	None	35.113	34.986	92.399	7.049	0	0	4	1	None	-10921639	35.475	12	0	141	1256273	42.369	10.126	0.696	0.687
ID3362	3362	None	28.995	35.366	10.416	10.329	0	0	4	1	None	-10921639	39.976	15	0	143	1415663	45.410	11.637	0.692	0.720
ID3363	3363	None	15.645	38.710	161.775	7.222	0	0	4	1	None	-10921639	17.325	4	0	179	613516	27.153	4.873	0.392	0.359
ID3364	3364	None	24.086	65.260	145.937	5.690	0	0	4	1	None	-10921639	25.002	7	0	120	885394	30.956	8.208	0.887	0.759
ID3365	3365	None	43.537	42.500	38.854	8.583	0	0	4	1	None	-10921639	45.398	19	0	177	1607695	52.155	9.539	0.793	0.770
ID3366	3366	None	39.904	62.392	182.735	5.578	0	0	4	1	None	-10921639	43.929	25	0	140	1555649	43.376	9.470	0.787	0.892
ID3367	3367	None	33.172	50.406	123.128	6.424	0	0	4	1	None	-10921639	36.819	23	0	115	1303869	36.202	7.159	0.708	0.843
ID3368	3368	None	27.210	51.713	161.354	5.987	0	0	4	1	None	-10921639	28.947	12	0	122	1025096	33.358	6.997	0.745	0.741
ID3369	3369	None	25.292	64.666	238.053	6.100	0	0	4	1	None	-10921639	26.088	10	0	116	923847	31.378	6.461	0.921	0.797
ID3370	3370	None	21.252	59.888	211.180	5.989	0	0	4	1	None	-10921639	22.022	7	0	97	779877	26.684	9.328	0.609	0.625
ID3371	3371	None	37.962	54.836	257.717	6.627	0	0	4	1	None	-10921639	38.039	13	0	195	1347087	48.857	5.505	0.790	0.687
ID3372	3372	None	33.726	62.985	31.341	8.187	0	0	4	1	None	-10921639	35.362	11	0	146	1252288	41.363	7.504	0.785	0.752
ID3374	3374	None	29.129	77.324	135.650	5.544	0	0	4	1	None	-10921639	30.095	11	0	128	1065737	35.582	8.965	0.840	0.772
ID3375	3375	None	40.786	57.555	12.507	9.303	0	0	4	1	None	-10921639	44.680	20	0	157	1582264	48.865	8.527	0.795	0.810
ID3376	3376	None	47.604	51.643	23.777	8.948	0	0	4	1	None	-10921639	52.056	39	0	170	1843469	48.644	7.139	0.686	0.871
ID3379	3379	None	7.587	62.747	3.379	10.008	0	0	4	1	None	-10921639	6.050	0	0	119	214266	17.284	3.240	0.377	0.192
ID3380	3380	None	50.140	80.967	94.638	5.644	0	0	4	1	None	-10921639	53.204	34	0	199	1884100	52.733	6.723	0.570	0.732
ID3381	3381	None	40.789	80.258	177.900	5.809	0	0	4	1	None	-10921639	45.166	28	0	145	1599463	44.365	8.181	0.785	0.896
ID3382	3382	None	39.724	73.285	168.031	5.609	0	0	4	1	None	-10921639	43.834	25	0	146	1552299	43.664	9.458	0.748	0.860
ID3383	3383	None	41.596	74.592	198.620	5.702	0	0	4	1	None	-10921639	51.812	43	0	193	1834819	44.880	10.417	0.594	0.860
ID3384	3384	None	53.702	76.542	215.780	6.424	0	0	4	1	None	-10921639	66.563	77	0	158	2357213	45.297	8.023	0.500	0.979
ID3385	3385	None	34.499	69.251	254.750	6.239	0	0	4	1	None	-10921639	35.612	16	0	141	1261143	39.684	10.080	0.747	0.768
ID3386	3386	None	37.643	81.340	59.564	6.617	0	0	4	1	None	-10921639	39.360	15	0	153	1393850	45.873	9.324	0.783	0.754
ID3387	3387	None	43.644	71.982	69.173	6.648	0	0	4	1	None	-10921639	44.697	17	0	169	1582866	51.398	10.025	0.764	0.753
ID3388	3388	None	43.199	72.074	202.031	6.647	0	0	4	1	None	-10921639	65.165	60	0	230	2307680	48.856	7.696	0.683	1.083
ID3389	3389	None	51.021	68.307	119.475	6.572	0	0	4	1	None	-10921639	63.041	45	0	209	2232473	58.816	6.256	0.830	0.973
ID3390	3390	None	45.205	70.244	225.844	6.524	0	0	4	1	None	-10921639	51.256	40	0	138	1815126	43.310	7.348	0.579	0.868
ID3391	3391	None	36.743	79.535	39.532	7.325	0	0	4	1	None	-10921639	37.452	12	0	160	1326301	45.265	7.289	0.754	0.711
ID3392	3392	None	31.386	70.344	40.385	7.488	0	0	4	1	None	-10921639	32.005	9	0	150	1133379	40.971	6.075	0.765	0.677
ID3393	3393	None	36.963	68.203	50.505	7.241	0	0	4	1	None	-10921639	37.560	13	0	169	1330118	45.599	8.061	0.801	0.733
ID3394	3394	None	20.405	67.938	110.886	7.358	0	0	4	1	None	-10921639	17.584	0	0	249	622690	40.926	3.429	0.566	0.311
ID3395	3395	None	31.198	80.442	124.837	7.313	0	0	4	1	None	-10921639	37.080	13	0	239	1313119	49.995	4.752	0.740	0.631
ID3396	3396	None	25.757	76.028	15.588	8.580	0	0	4	1	None	-10921639	25.922	4	0	128	917990	34.942	6.600	0.825	0.671
ID3397	3397	None	35.478	66.453	20.314	8.613	0	0	4	1	None	-10921639	35.608	9	0	164	1260980	46.075	5.771	0.890	0.728
ID3398	3398	None	43.911	75.891	0.000	9.880	0	0	4	1	None	-10921639	33.680	1	0	162	1192709	46.866	5.793	0.718	0.601
ID3399	3399	None	34.175	85.851	119.522	5.406	0	0	4	1	None	-10921639	37.292	20	0	151	1320616	40.223	10.266	0.651	0.731
ID3400	3400	None	41.168	95.096	133.915	5.347	0	0	4	1	None	-10921639	43.888	26	0	150	1554218	44.781	10.001	0.718	0.819
ID3401	3401	None	42.846	85.538	83.147	5.912	0	0	4	1	None	-10921639	45.522	19	0	166	1612061	49.960	9.206	0.737	0.773
ID3402	3402	None	22.352	96.111	229.728	5.837	0	0	4	1	None	-10921639	23.880	9	0	104	845680	27.580	9.384	0.793	0.766
ID3403	3403	None	36.001	95.938	64.282	5.992	0	0	4	1	None	-10921639	37.982	18	0	144	1345056	41.077	10.237	0.674	0.745
ID3404	3404	None	35.493	89.963	73.960	6.124	0	0	4	1	None	-10921639	35.534	14	0	153	1258348	42.542	6.228	0.706	0.691
ID3405	3405	None	52.385	92.508	92.553	6.115	0	0	4	1	None	-10921639	59.830	46	0	206	2118765	54.918	6.142	0.688	0.888
ID3406	3406	None	7.446	88.454	192.174	6.441	0	0	4	1	None	-10921639	6.844	0	0	124	242356	16.250	4.415	0.926	0.405
ID3407	3407	None	18.536	90.065	32.628	7.103	0	0	4	1	None	-10921639	12.981	0	0	178	459710	31.432	3.625	0.415	0.242
ID3408	3408	None	40.109	94.792	39.481	7.065	0	0	4	1	None	-10921639	37.951	9	0	230	1343976	52.892	4.592	0.728	0.605
ID3410	3410	None	26.653	90.225	178.162	7.646	0	0	4	1	None	-10921639	25.562	5	0	210	905226	39.327	4.506	0.852	0.598
ID3411	3411	None	54.111	94.328	15.136	8.307	0	0	4	1	None	-10921639	57.966	34	0	210	2052746	60.621	6.939	0.711	0.794
ID3412	3412	None	65.915	85.992	3.433	9.017	0	0	4	1	None	-10921639	78.643	77	0	198	2784988	65.384	6.718	0.764	1.042
ID3413	3413	None	30.907	97.619	1.071	9.034	0	0	4	1	None	-10921639	21.944	0	0	184	777094	38.646	4.665	0.831	0.515
ID3414	3414	None	27.555	104.492	97.420	5.448	0	0	4	1	None	-10921639	28.260	8	0	130	1000762	35.167	7.400	0.722	0.674
ID3416	3416	None	37.568	103.553	115.668	5.395	0	0	4	1	None	-10921639	40.220	22	0	146	1424296	42.748	10.065	0.711	0.782
ID3417	3417	None	23.060	115.324	161.505	5.082	0	0	4	1	None	-10921639	24.181	11	0	110	856330	28.812	9.292	0.826	0.759
ID3418	3418	None	31.476	113.607	75.506	5.874	0	0	4	1	None	-10921639	32.481	10	0	149	1150248	39.542	7.276	0.689	0.670
ID3419	3419	None	62.030	112.731	86.472	5.600	0	0	4	1	None	-10921639	71.282	51	0	226	2524327	65.681	6.096	0.695	0.890
ID3420	3420	None	34.933	105.596	190.031	5.199	0	0	4	1	None	-10921639	37.244	25	0	128	1318907	38.311	10.276	0.749	0.832
ID3421	3421	None	29.181	102.682	216.295	5.538	0	0	4	1	None	-10921639	31.237	15	0	125	1106204	34.924	9.755	0.699	0.736
ID3422	3422	None	41.897	108.168	144.603	5.080	0	0	4	1	None	-10921639	45.736	31	0	151	1619663	44.599	9.340	0.750	0.879
ID3423	3423	None	43.593	101.451	157.515	5.485	0	0	4	1	None	-10921639	47.683	30	0	156	1688608	46.021	9.348	0.686	0.843
ID3424	3424	None	21.705	116.052	236.798	5.795	0	0	4	1	None	-10921639	22.532	6	0	116	797920	28.067	7.558	0.814	0.720
ID3425	3425	None	24.890	103.299	246.839	6.252	0	0	4	1	None	-10921639	26.878	12	0	106	951830	30.378	7.344	0.662	0.705
ID3426	3426	None	32.480	114.645	48.802	6.433	0	0	4	1	None	-10921639	33.524	10	0	140	1187186	40.960	7.574	0.766	0.710
ID3427	3427	None	28.729	109.208	24.266	7.585	0	0	4	1	None	-10921639	30.350	9	0	139	1074800	38.513	7.587	0.830	0.715
ID3428	3428	None	10.776	115.199	265.555	7.800	0	0	4	1	None	-10921639	4.572	0	0	197	161895	18.765	3.193	0.029	0.014
ID3429	3429	None	24.844	113.953	256.964	6.429	0	0	4	1	None	-10921639	26.169	8	0	116	926722	32.040	6.559	0.773	0.712
ID3430	3430	None	18.578	101.248	261.740	6.281	0	0	4	1	None	-10921639	19.009	3	0	94	673157	25.288	8.319	0.829	0.681
ID3431	3431	None	28.135	112.791	7.624	8.678	0	0	4	1	None	-10921639	29.793	7	0	133	1055062	37.544	7.319	0.890	0.747
ID3432	3432	None	53.492	122.016	112.862	5.247	0	0	4	1	None	-10921639	58.806	34	0	212	2082483	60.707	7.495	0.820	0.873
ID3433	3433	None	42.073	119.039	95.020	4.988	0	0	4	1	None	-10921639	45.061	25	0	166	1595761	48.048	9.241	0.580	0.689
ID3434	3434	None	54.853	128.762	104.412	5.238	0	0	4	1	None	-10921639	66.818	51	0	187	2366242	57.600	7.023	0.730	0.979
ID3435	3435	None	41.099	129.436	150.197	4.962	0	0	4	1	None	-10921639	46.146	29	0	149	1634157	45.326	7.973	0.694	0.834
ID3436	3436	None	39.621	126.444	170.202	5.076	0	0	4	1	None	-10921639	43.426	29	0	143	1537835	42.204	9.387	0.672	0.827
ID3437	3437	None	28.822	128.726	157.946	4.991	0	0	4	1	None	-10921639	29.994	16	0	120	1062173	32.919	9.208	0.578	0.668
ID3438	3438	None	32.200	122.293	68.322	5.799	0	0	4	1	None	-10921639	33.406	10	0	154	1183009	40.421	7.172	0.902	0.784
ID3439	3439	None	68.734	131.248	128.273	5.683	0	0	4	1	None	-10921639	82.735	80	0	191	2929890	61.133	9.518	0.488	0.887
ID3440	3440	None	32.420	124.379	216.507	5.743	0	0	4	1	None	-10921639	33.357	17	0	135	1181260	36.528	6.183	0.711	0.759
ID3441	3441	None	26.700	130.418	190.981	5.483	0	0	4	1	None	-10921639	28.481	14	0	120	1008584	32.074	6.795	0.739	0.755
ID3442	3442	None	39.526	128.346	179.181	5.063	0	0	4	1	None	-10921639	42.430	31	0	151	1502585	41.022	7.063	0.659	0.821
ID3443	3443	None	21.776	127.696	237.594	5.819	0	0	4	1	None	-10921639	21.527	6	0	105	762333	26.821	9.732	0.750	0.688
ID3444	3444	None	32.063	124.263	51.925	6.483	0	0	4	1	None	-10921639	35.365	14	0	149	1252367	41.822	6.574	0.702	0.697
ID3445	3445	None	49.040	118.231	86.448	6.276	0	0	4	1	None	-10921639	54.616	37	0	197	1934101	52.587	5.501	0.512	0.704
ID3446	3446	None	69.406	131.631	90.941	6.202	0	0	4	1	None	-10921639	123.742	135	4	215	4382073	52.206	9.658	0.531	1.645
ID3447	3447	None	29.045	129.867	220.850	5.638	0	0	4	1	None	-10921639	28.966	14	0	117	1025768	31.981	13.494	0.571	0.658
ID3448	3448	None	37.526	123.620	260.341	6.505	0	0	4	1	None	-10921639	41.211	23	0	146	1459405	42.852	10.032	0.749	0.824
ID3449	3449	None	64.047	131.360	23.974	8.461	0	0	4	1	None	-10921639	73.419	73	0	185	2600000	56.760	9.559	0.364	0.690
ID3450	3450	None	88.582	125.781	36.899	7.351	0	0	4	1	None	-10921639	121.991	152	0	219	4320084	65.218	9.675	0.508	1.261
ID3451	3451	None	60.612	129.240	15.798	8.894	0	0	4	1	None	-10921639	70.711	73	0	180	2504098	56.117	6.328	0.486	0.824
ID3453	3453	None	13.619	119.480	0.000	9.880	0	0	4	1	None	-10921639	8.246	0	0	129	292022	20.754	3.917	0.772	0.346
ID3454	3454	None	21.845	120.493	204.355	5.229	0	0	4	1	None	-10921639	22.685	9	0	102	803355	27.440	9.209	0.788	0.729
ID3455	3455	None	58.989	135.986	75.993	5.335	0	0	4	1	None	-10921639	73.999	66	0	215	2620522	60.320	9.928	0.478	0.793
ID3456	3456	None	49.590	140.848	113.549	5.217	0	0	4	1	None	-10921639	55.446	42	0	166	1963492	51.536	8.869	0.783	0.945
ID3457	3457	None	27.107	147.043	152.297	5.107	0	0	4	1	None	-10921639	28.205	14	0	128	998832	32.695	6.583	0.813	0.774
ID3458	3458	None	35.452	146.271	169.853	5.244	0	0	4	1	None	-10921639	38.358	25	0	133	1358374	38.203	9.547	0.664	0.802
ID3459	3459	None	25.894	143.727	179.019	5.363	0	0	4	1	None	-10921639	26.908	14	0	117	952889	30.905	6.494	0.757	0.750
ID3460	3460	None	30.077	136.559	197.419	5.322	0	0	4	1	None	-10921639	32.162	18	0	119	1138936	34.310	6.943	0.692	0.767
ID3461	3461	None	26.744	138.840	206.797	5.555	0	0	4	1	None	-10921639	28.376	13	0	118	1004891	32.489	6.447	0.820	0.787
ID3462	3462	None	55.213	135.784	65.341	5.717	0	0	4	1	None	-10921639	60.310	38	0	195	2135750	59.926	7.983	0.734	0.852
ID3463	3463	None	74.019	134.600	135.489	5.530	0	0	4	1	None	-10921639	94.915	107	1	198	3361211	58.995	9.606	0.440	0.983
ID3464	3464	None	38.040	136.388	54.190	6.064	0	0	4	1	None	-10921639	40.743	16	0	180	1442847	47.500	6.597	0.575	0.626
ID3465	3465	None	59.190	136.860	76.054	5.514	0	0	4	1	None	-10921639	76.589	69	0	221	2712245	61.964	7.921	0.486	0.809
ID3466	3466	None	81.426	141.834	97.391	5.999	0	0	4	1	None	-10921639	117.925	144	2	212	4176070	60.284	10.366	0.486	1.280
ID3467	3467	None	20.937	148.638	238.631	6.302	0	0	4	1	None	-10921639	22.176	7	0	92	785326	26.593	9.496	0.727	0.702
ID3468	3468	None	22.790	134.788	265.555	6.760	0	0	4	1	None	-10921639	13.789	0	0	122	488317	26.449	5.386	0.786	0.459
ID3469	3469	None	17.018	137.132	170.268	6.891	0	0	4	1	None	-10921639	21.221	4	0	191	751514	33.290	4.792	0.482	0.415
ID3470	3470	None	67.125	146.835	134.215	6.505	0	0	4	1	None	-10921639	81.052	82	0	186	2870304	58.213	13.848	0.432	0.839
ID3471	3471	None	85.111	135.935	37.268	7.350	0	0	4	1	None	-10921639	122.100	151	0	214	4323945	60.359	9.515	0.392	1.139
ID3472	3472	None	67.112	146.835	134.215	6.505	0	0	4	1	None	-10921639	81.052	82	0	186	2870304	58.213	13.848	0.432	0.839
ID3473	3473	None	20.243	143.758	197.227	6.559	0	0	4	1	None	-10921639	16.655	1	0	194	589802	35.090	3.607	0.595	0.354
ID3474	3474	None	81.558	142.278	45.669	7.222	0	0	4	1	None	-10921639	120.461	117	0	255	4265883	78.979	6.565	0.627	1.176
ID3475	3475	None	26.162	148.021	265.555	7.280	0	0	4	1	None	-10921639	15.849	0	0	123	561264	28.116	7.681	0.790	0.497
ID3476	3476	None	19.027	144.176	254.563	7.335	0	0	4	1	None	-10921639	18.779	6	0	88	665023	23.443	10.377	0.594	0.597
ID3477	3477	None	39.387	144.259	0.000	8.840	0	0	4	1	None	-10921639	30.635	2	0	171	1084884	41.840	10.284	0.548	0.518
ID3478	3478	None	62.042	138.789	86.279	7.614	0	0	4	1	None	-10921639	77.098	74	0	183	2730257	56.433	6.654	0.377	0.747
ID3479	3479	None	34.148	145.189	10.012	8.801	0	0	4	1	None	-10921639	34.220	14	0	146	1211834	40.309	5.311	0.493	0.561
ID3480	3480	None	62.747	138.789	86.279	7.614	0	0	4	1	None	-10921639	77.098	74	0	183	2730257	56.433	6.654	0.377	0.747
ID3481	3481	None	39.758	146.075	0.000	9.360	0	0	4	1	None	-10921639	34.370	6	0	171	1217155	42.787	6.708	0.601	0.603
ID3482	3482	None	82.781	141.405	32.512	7.629	0	0	4	1	None	-10921639	123.883	141	0	234	4387073	59.093	10.049	0.446	1.292
ID3483	3483	None	50.646	136.475	14.011	8.320	0	0	4	1	None	-10921639	56.986	47	0	165	2018053	51.645	6.861	0.496	0.732
ID3484	3484	None	32.340	151.825	49.096	5.378	0	0	4	1	None	-10921639	36.198	14	0	154	1281869	42.937	6.685	0.692	0.690
ID3485	3485	None	14.200	148.793	122.993	10.698	0	0	4	1	None	-10921639	24.588	0	0	249	870732	50.041	3.378	0.462	0.311
ID3486	3486	None	49.745	150.621	85.191	5.370	0	0	4	1	None	-10921639	53.441	35	0	188	1892492	53.379	9.821	0.661	0.797
ID3487	3487	None	24.005	157.791	160.376	5.303	0	0	4	1	None	-10921639	24.907	10	0	116	882025	30.111	6.932	0.825	0.748
ID3488	3488	None	39.451	165.104	81.969	5.377	0	0	4	1	None	-10921639	42.015	21	0	173	1487862	47.037	6.104	0.753	0.767
ID3489	3489	None	67.495	163.842	70.923	5.751	0	0	4	1	None	-10921639	76.283	73	0	204	2701395	61.776	10.391	0.579	0.906
ID3490	3490	None	44.354	162.988	133.449	5.689	0	0	4	1	None	-10921639	49.824	32	0	172	1764425	48.190	7.410	0.607	0.781
ID3491	3491	None	24.414	165.913	167.488	5.361	0	0	4	1	None	-10921639	26.338	11	0	109	932697	30.556	8.733	0.804	0.768
ID3492	3492	None	20.018	157.003	216.470	5.832	0	0	4	1	None	-10921639	20.462	6	0	96	724626	25.117	7.996	0.838	0.743
ID3493	3493	None	35.618	161.481	44.394	6.165	0	0	4	1	None	-10921639	37.360	16	0	162	1323015	44.302	6.271	0.609	0.638
ID3494	3494	None	26.040	155.516	192.084	5.719	0	0	4	1	None	-10921639	27.304	13	0	112	966923	30.166	7.173	0.695	0.742
ID3495	3495	None	42.924	149.710	60.721	5.656	0	0	4	1	None	-10921639	45.248	23	0	164	1602376	48.874	6.543	0.755	0.797
ID3496	3496	None	63.364	150.433	71.415	6.079	0	0	4	1	None	-10921639	76.249	59	0	210	2700197	64.315	7.947	0.755	1.020
ID3497	3497	None	59.518	159.102	98.189	6.172	0	0	4	1	None	-10921639	72.985	69	0	181	2584611	54.844	6.427	0.550	0.945
ID3498	3498	None	33.844	162.906	187.372	6.030	0	0	4	1	None	-10921639	37.564	22	0	131	1330251	38.193	7.074	0.713	0.819
ID3499	3499	None	82.542	153.454	105.325	6.662	0	0	4	1	None	-10921639	120.014	136	2	242	4250050	61.596	7.617	0.612	1.479
ID3500	3500	None	71.665	151.731	25.027	7.871	0	0	4	1	None	-10921639	82.293	59	0	250	2914239	77.283	6.001	0.809	0.952
ID3501	3501	None	71.041	158.512	115.056	7.477	0	0	4	1	None	-10921639	93.544	63	0	255	3312658	87.332	5.405	0.732	0.906
ID3502	3502	None	22.379	164.853	205.321	5.989	0	0	4	1	None	-10921639	23.678	9	0	100	838513	27.850	7.774	0.862	0.787
ID3503	3503	None	49.952	160.099	35.457	7.620	0	0	4	1	None	-10921639	65.676	71	0	168	2325777	47.555	6.394	0.657	1.095
ID3504	3504	None	50.461	159.717	6.253	9.020	0	0	4	1	None	-10921639	57.145	32	0	215	2023662	61.809	5.160	0.553	0.658
ID3505	3505	None	26.985	179.106	157.422	4.906	0	0	4	1	None	-10921639	28.273	12	0	125	1001220	33.186	7.187	0.734	0.721
ID3506	3506	None	37.745	180.780	124.024	5.322	0	0	4	1	None	-10921639	39.225	20	0	147	1389090	43.043	9.706	0.777	0.797
ID3507	3507	None	42.459	164.618	114.271	5.272	0	0	4	1	None	-10921639	48.665	37	0	254	1723374	47.030	11.737	0.388	0.579
ID3508	3508	None	48.195	174.053	87.647	5.755	0	0	4	1	None	-10921639	53.776	33	0	175	1904363	52.255	8.584	0.800	0.915
ID3509	3509	None	63.650	172.588	102.663	5.513	0	0	4	1	None	-10921639	76.113	69	0	190	2695379	58.877	9.774	0.616	0.985
ID3510	3510	None	46.297	173.438	147.150	5.512	0	0	4	1	None	-10921639	62.525	70	0	166	2214205	42.704	7.347	0.768	1.272
ID3511	3511	None	51.557	172.390	111.258	5.636	0	0	4	1	None	-10921639	60.821	58	0	197	2153852	47.919	7.435	0.568	0.920
ID3512	3512	None	36.123	154.830	13.998	8.061	0	0	4	1	None	-10921639	38.946	20	0	154	1379183	42.932	6.021	0.590	0.673
ID3513	3513	None	25.488	173.467	192.263	5.612	0	0	4	1	None	-10921639	26.766	13	0	99	947875	28.582	13.259	0.597	0.700
ID3514	3514	None	25.681	180.504	172.577	5.544	0	0	4	1	None	-10921639	27.335	11	0	107	968014	31.332	8.059	0.801	0.776
ID3515	3515	None	26.914	168.724	179.909	5.554	0	0	4	1	None	-10921639	29.818	15	0	114	1055938	32.252	7.418	0.728	0.779
ID3516	3516	None	54.108	171.535	45.435	6.346	0	0	4	1	None	-10921639	67.497	66	0	176	2390270	52.223	6.752	0.693	1.058
ID3517	3517	None	30.969	182.075	56.297	6.171	0	0	4	1	None	-10921639	31.561	10	0	135	1117669	38.777	6.338	0.694	0.667
ID3518	3518	None	34.515	182.469	140.864	6.447	0	0	4	1	None	-10921639	27.501	1	0	255	973909	57.714	3.915	0.891	0.449
ID3519	3519	None	51.574	180.404	66.351	6.359	0	0	4	1	None	-10921639	59.127	45	0	200	2093851	52.723	6.137	0.553	0.799
ID3520	3520	None	21.778	172.022	224.240	6.214	0	0	4	1	None	-10921639	23.048	8	0	98	816182	27.477	8.819	0.748	0.718
ID3521	3521	None	59.740	139.322	76.289	6.160	0	0	4	1	None	-10921639	76.363	67	0	221	2704234	62.142	6.794	0.548	0.870
ID3522	3522	None	45.579	174.670	35.227	6.953	0	0	4	1	None	-10921639	47.159	26	0	181	1670041	50.721	4.966	0.516	0.633
ID3523	3523	None	10.756	179.818	226.121	6.729	0	0	4	1	None	-10921639	9.763	1	0	93	345741	16.923	4.362	0.560	0.414
ID3524	3524	None	42.831	182.000	208.197	6.625	0	0	4	1	None	-10921639	48.442	36	0	152	1715485	43.017	9.427	0.792	0.995
ID3525	3525	None	22.270	170.422	235.224	6.550	0	0	4	1	None	-10921639	22.682	8	0	97	803235	27.762	8.681	0.744	0.697
ID3526	3526	None	37.084	166.442	265.555	8.320	0	0	4	1	None	-10921639	22.668	1	0	126	802758	34.308	12.294	0.488	0.433
ID3527	3527	None	65.564	173.361	24.095	7.647	0	0	4	1	None	-10921639	86.070	99	0	197	3047993	59.155	8.307	0.644	1.140
ID3528	3528	None	47.784	167.878	7.929	9.461	0	0	4	1	None	-10921639	61.666	48	0	200	2183762	57.768	6.417	0.462	0.675
ID3529	3529	None	47.923	180.074	40.269	7.502	0	0	4	1	None	-10921639	57.047	44	0	184	2020217	53.049	5.978	0.620	0.823
ID3530	3530	None	26.446	166.832	0.000	9.880	0	0	4	1	None	-10921639	38.682	7	0	180	1369839	47.822	15.200	0.389	0.453
ID3531	3531	None	47.675	179.980	40.332	7.527	0	0	4	1	None	-10921639	56.970	44	0	184	2017468	53.152	6.051	0.616	0.817
ID3532	3532	None	47.729	179.193	10.372	9.641	0	0	4	1	None	-10921639	65.428	66	0	178	2317011	53.333	6.703	0.596	0.916
ID3533	3533	None	47.028	191.134	98.052	5.531	0	0	4	1	None	-10921639	52.650	31	0	175	1864497	52.629	8.155	0.707	0.829
ID3534	3534	None	40.351	188.546	85.769	5.756	0	0	4	1	None	-10921639	41.474	17	0	159	1468726	47.279	9.116	0.819	0.790
ID3535	3535	None	16.707	179.286	0.000	11.960	0	0	4	1	None	-10921639	22.737	0	0	161	805179	36.110	4.756	0.608	0.476
ID3536	3536	None	41.184	199.071	115.158	5.717	0	0	4	1	None	-10921639	45.464	24	0	165	1610021	46.261	8.190	0.741	0.837
ID3537	3537	None	26.864	195.136	132.217	5.820	0	0	4	1	None	-10921639	27.710	10	0	124	981309	33.597	8.083	0.808	0.737
ID3538	3538	None	38.672	198.452	69.655	6.325	0	0	4	1	None	-10921639	41.623	19	0	161	1474002	46.649	7.258	0.663	0.712
ID3539	3539	None	33.394	193.973	155.490	6.097	0	0	4	1	None	-10921639	36.237	20	0	149	1283248	38.515	6.772	0.713	0.783
ID3540	3540	None	40.433	194.989	180.457	6.012	0	0	4	1	None	-10921639	44.431	32	0	148	1573425	41.352	6.616	0.671	0.863
ID3541	3541	None	26.191	191.955	206.262	6.353	0	0	4	1	None	-10921639	26.878	11	0	122	951846	32.176	6.349	0.766	0.724
ID3542	3542	None	23.587	189.002	218.306	6.714	0	0	4	1	None	-10921639	25.121	11	0	108	889619	29.108	7.165	0.881	0.809
ID3543	3543	None	24.232	194.906	193.581	7.146	0	0	4	1	None	-10921639	20.846	4	0	169	738220	34.830	4.234	0.619	0.458
ID3544	3544	None	56.715	194.638	41.014	7.414	0	0	4	1	None	-10921639	65.904	61	0	182	2333848	55.792	6.892	0.706	0.978
ID3545	3545	None	52.600	187.099	29.854	7.165	0	0	4	1	None	-10921639	59.761	38	0	195	2116299	59.630	7.202	0.606	0.756
ID3546	3546	None	66.387	196.301	52.737	7.531	0	0	4	1	None	-10921639	98.448	106	0	209	3486351	59.150	7.741	0.722	1.395
ID3547	3547	None	40.870	187.753	243.630	7.360	0	0	4	1	None	-10921639	45.910	38	0	126	1625821	39.765	7.287	0.679	0.933
ID3548	3548	None	20.488	182.685	250.776	7.283	0	0	4	1	None	-10921639	19.547	5	0	102	692207	25.159	12.092	0.473	0.499
ID3549	3549	None	27.869	196.280	265.555	8.320	0	0	4	1	None	-10921639	16.520	0	0	113	585017	28.665	7.598	0.632	0.447
ID3550	3550	None	31.476	188.885	0.000	10.400	0	0	4	1	None	-10921639	38.420	4	0	176	1360559	48.748	5.168	0.503	0.528
ID3551	3551	None	42.579	182.633	16.102	8.998	0	0	4	1	None	-10921639	51.905	41	0	152	1838114	44.829	6.434	0.450	0.718
ID3552	3552	None	28.088	196.669	0.000	11.440	0	0	4	1	None	-10921639	41.665	7	0	161	1475478	50.734	8.249	0.531	0.570
ID3553	3553	None	28.152	196.280	0.000	11.960	0	0	4	1	None	-10921639	44.314	17	0	161	1569293	50.900	7.979	0.553	0.620
ID3554	3554	None	24.222	186.625	74.060	10.191	0	0	4	1	None	-10921639	45.424	13	0	254	1608610	64.058	4.399	0.568	0.514
ID3555	3555	None	32.406	188.496	7.395	13.520	0	0	4	1	None	-10921639	60.675	64	0	176	2148696	44.002	6.527	0.485	0.901
ID3556	3556	None	24.250	186.161	78.875	13.520	0	0	4	1	None	-10921639	45.111	14	0	252	1597511	61.588	7.926	0.690	0.598
ID3557	3557	None	28.288	195.761	3.892	13.520	0	0	4	1	None	-10921639	58.012	56	0	161	2054385	48.590	6.325	0.474	0.768
ID3558	3558	None	40.622	201.653	88.145	5.756	0	0	4	1	None	-10921639	41.712	17	0	180	1477138	49.509	5.428	0.886	0.792
ID3559	3559	None	55.945	212.712	116.021	5.653	0	0	4	1	None	-10921639	68.995	67	0	183	2443314	53.257	15.200	0.559	0.929
ID3560	3560	None	32.241	211.286	140.077	5.845	0	0	4	1	None	-10921639	34.259	14	0	133	1213204	39.023	7.709	0.808	0.784
ID3561	3561	None	48.516	199.545	103.261	6.027	0	0	4	1	None	-10921639	77.234	71	1	210	2735079	52.214	6.524	0.745	1.263
ID3562	3562	None	52.825	200.254	147.741	5.742	0	0	4	1	None	-10921639	60.626	52	0	166	2146947	50.149	6.418	0.656	0.958
ID3563	3563	None	26.034	210.300	73.027	6.712	0	0	4	1	None	-10921639	26.001	4	0	117	920782	34.209	8.195	0.675	0.613
ID3564	3564	None	48.713	199.545	103.261	6.027	0	0	4	1	None	-10921639	77.234	71	1	210	2735079	52.214	6.524	0.745	1.263
ID3565	3565	None	36.225	211.092	90.804	6.513	0	0	4	1	None	-10921639	38.550	16	0	153	1365169	43.588	7.433	0.662	0.704
ID3566	3566	None	49.863	207.920	111.540	6.778	0	0	4	1	None	-10921639	68.926	62	0	210	2440873	51.898	6.265	0.581	0.976
ID3567	3567	None	27.078	206.010	174.745	6.240	0	0	4	1	None	-10921639	32.176	19	0	106	1139456	32.944	7.050	0.514	0.663
ID3568	3568	None	38.401	200.441	67.513	6.599	0	0	4	1	None	-10921639	44.699	28	0	173	1582938	45.523	7.025	0.598	0.735
ID3569	3569	None	38.766	207.804	160.312	6.798	0	0	4	1	None	-10921639	41.839	21	0	172	1481642	46.566	5.445	0.875	0.839
ID3570	3570	None	24.316	200.572	200.044	6.522	0	0	4	1	None	-10921639	25.432	10	0	111	900616	30.034	7.216	0.676	0.683
ID3571	3571	None	27.548	207.092	175.438	6.740	0	0	4	1	None	-10921639	34.092	23	0	106	1207297	32.371	6.255	0.528	0.728
ID3572	3572	None	53.026	206.854	53.988	7.530	0	0	4	1	None	-10921639	74.529	74	0	199	2639305	54.243	6.249	0.736	1.165
ID3573	3573	None	42.112	208.964	103.012	7.189	0	0	4	1	None	-10921639	49.850	33	0	178	1765322	48.423	5.575	0.653	0.814
ID3574	3574	None	21.799	205.593	216.942	7.092	0	0	4	1	None	-10921639	22.525	9	0	101	797677	27.155	9.063	0.780	0.727
ID3575	3575	None	19.905	210.670	237.973	7.542	0	0	4	1	None	-10921639	20.770	7	0	101	735542	26.749	8.013	0.833	0.706
ID3576	3576	None	26.651	209.555	177.289	7.796	0	0	4	1	None	-10921639	33.910	24	0	116	1200845	31.684	6.451	0.467	0.682
ID3577	3577	None	53.016	206.854	53.988	7.530	0	0	4	1	None	-10921639	74.529	74	0	199	2639305	54.243	6.249	0.736	1.165
ID3578	3578	None	42.746	205.246	64.243	7.645	0	0	4	1	None	-10921639	47.498	27	0	173	1682053	49.425	8.856	0.586	0.711
ID3579	3579	None	27.158	207.092	175.438	6.740	0	0	4	1	None	-10921639	34.092	23	0	106	1207297	32.371	6.255	0.528	0.728
ID3580	3580	None	19.911	210.670	237.973	7.542	0	0	4	1	None	-10921639	20.770	7	0	101	735542	26.749	8.013	0.833	0.706
ID3581	3581	None	48.995	201.733	25.368	8.357	0	0	4	1	None	-10921639	55.037	41	0	171	1949019	50.532	6.804	0.609	0.824
ID3582	3582	None	42.499	213.096	189.253	8.185	0	0	4	1	None	-10921639	50.178	44	0	148	1776938	41.182	6.737	0.609	0.922
ID3583	3583	None	34.599	210.358	26.547	8.743	0	0	4	1	None	-10921639	43.548	33	0	152	1542167	39.775	6.250	0.300	0.505
