# Supplementary material for: A Yap-dependent mechanoregulatory program sustains cell migration for embryo axis assembly
Source: Nat Commun. 2023 May 16;14:2804. doi: 10.1038/s41467-023-38482-w (PMC10188487; doi:10.1038/s41467-023-38482-w)
Supplement: Supplementary file 13 — Source Data [file 41467_2023_38482_MOESM13_ESM.zip › Source Data/Fig5/Fig5E-K/Fig5G.csv]

Area1	condition	Feature.name
867242.19	YOLK	yolk1
1159818.16	YOLK	yolk2
2068813.43	CRT	crt1
1802603.6	CRT	crt2
1648283.06	CRT	crt3
880587.32	YOLK	yolk3
1353957.28	YOLK	yolk4
1898302.95	YOLK	yolk5
1263279.6	YOLK	yolk6
1292897.16	YOLK	yolk7
1729750.33	CRT	crt4
1631776.3	CRT	crt5
1526581.84	CRT	crt6
1893484.95	CRT	crt7
1313305.04	CRT	crt8
790746.22	YOLK	yolk8
1050434.96	YOLK	yolk9
827618.52	YOLK	yolk10
978848.24	YOLK	yolk11
1230689.48	YOLK	yolk12
