# Supplementary material for: A Yap-dependent mechanoregulatory program sustains cell migration for embryo axis assembly
Source: Nat Commun. 2023 May 16;14:2804. doi: 10.1038/s41467-023-38482-w (PMC10188487; doi:10.1038/s41467-023-38482-w)
Supplement: Supplementary file 13 — Source Data [file 41467_2023_38482_MOESM13_ESM.zip › Source Data/Fig5/Fig5E-K/Fig5K.csv]

Unnamed: 0	Area	Mean	Mode	Min	Max	Condition
1.0	2523.16	61.95	50.0	10.0	255.0	crt
2.0	2523.16	47.11	36.0	10.0	255.0	crt
3.0	2523.16	54.7	40.0	8.0	255.0	crt
4.0	2523.16	57.04	255.0	4.0	255.0	crt
5.0	2523.16	53.59	41.0	8.0	255.0	crt
1.0	2523.16	47.55	45.0	5.0	255.0	yolk
2.0	2523.16	49.99	40.0	10.0	255.0	yolk
3.0	2523.16	46.65	39.0	8.0	255.0	yolk
4.0	2523.16	41.71	34.0	9.0	255.0	yolk
5.0	2523.16	48.96	37.0	12.0	255.0	yolk
