# Supplementary material for: A Yap-dependent mechanoregulatory program sustains cell migration for embryo axis assembly
Source: Nat Commun. 2023 May 16;14:2804. doi: 10.1038/s41467-023-38482-w (PMC10188487; doi:10.1038/s41467-023-38482-w)
Supplement: Supplementary file 13 — Source Data [file 41467_2023_38482_MOESM13_ESM.zip › Source Data/Fig5/Fig5E-K/Fug5I.csv]

names2	values2	condition
crt1	37.3441543166314	crt
crt2	44.4013173370972	crt
crt3	32.0512820512821	crt
crt4	49.1060926840743	crt
yolk1	75.2764055516349	yolk
yolk2	63.514467184192	yolk
yolk3	67.9251940719831	yolk
yolk4	61.7501764290755	yolk
yolk5	87.0383439190779	yolk
yolk6	42.6370265819807	yolk
yolk7	105.857445306987	yolk
