# Supplementary material for: A Yap-dependent mechanoregulatory program sustains cell migration for embryo axis assembly
Source: Nat Commun. 2023 May 16;14:2804. doi: 10.1038/s41467-023-38482-w (PMC10188487; doi:10.1038/s41467-023-38482-w)
Supplement: Supplementary file 13 — Source Data [file 41467_2023_38482_MOESM13_ESM.zip › Source Data/Fig6_S6C-E/Fig6C-D/individualTables/c3.csv]

	Area	X	Y	XM	YM	Perim.	Major	Minor	Angle	Circ.	Feret	%Area	Slice	FeretX	FeretY	FeretAngle	MinFeret	AR	Round	Solidity	N_Filopodios
1	498147	690.68	550.56	690.68	550.56	7114.59	883.83	717.63	9.30	0.12	1127.07	100	1	171	781	13.91	913.98	1.23	0.81	0.64	27
2	796211	1926.55	1064.59	1926.55	1064.59	5785.46	1375.78	736.87	138.23	0.30	1646.09	100	1	1309	694	152.27	907.05	1.87	0.54	0.79	29
3	527526	821.52	1827.45	821.52	1827.45	5363.60	1048.62	640.53	166.40	0.23	1155.54	100	1	284	1691	161.06	828.54	1.64	0.61	0.73	25
4	501770	2302.46	2265.05	2302.46	2265.05	6482.79	900.00	709.86	13.87	0.15	1229.02	100	1	1762	2004	179.67	841.09	1.27	0.79	0.71	28
