# Supplementary material for: A Yap-dependent mechanoregulatory program sustains cell migration for embryo axis assembly
Source: Nat Commun. 2023 May 16;14:2804. doi: 10.1038/s41467-023-38482-w (PMC10188487; doi:10.1038/s41467-023-38482-w)
Supplement: Supplementary file 13 — Source Data [file 41467_2023_38482_MOESM13_ESM.zip › Source Data/Fig6_S6C-E/Fig6C-D/individualTables/c2.csv]

	Area	X	Y	XM	YM	Perim.	Major	Minor	Angle	Circ.	Feret	%Area	Slice	FeretX	FeretY	FeretAngle	MinFeret	AR	Round	Solidity	N_Filopodios
1	700150	1315.21	792.53	1315.21	792.53	6558.66	1441.36	618.49	123.04	0.20	1678.90	100	1	829	71	123.07	729.12	2.33	0.43	0.80	31
2	656553	2535.46	1590.60	2535.46	1590.60	5642.05	1226.90	681.35	103.14	0.26	1393.60	100	1	2452	953	97.71	745.51	1.80	0.56	0.76	22
3	708700	1096.02	1861.27	1096.02	1861.27	6007.26	1082.82	833.33	164.43	0.25	1232.04	100	1	557	1519	148.10	948.43	1.30	0.77	0.78	26
