# Supplementary material for: A Yap-dependent mechanoregulatory program sustains cell migration for embryo axis assembly
Source: Nat Commun. 2023 May 16;14:2804. doi: 10.1038/s41467-023-38482-w (PMC10188487; doi:10.1038/s41467-023-38482-w)
Supplement: Supplementary file 13 — Source Data [file 41467_2023_38482_MOESM13_ESM.zip › Source Data/Fig6_S6C-E/Fig6C-D/individualTables/c4.csv]

	Area	X	Y	XM	YM	Perim.	Major	Minor	Angle	Circ.	Feret	%Area	Slice	FeretX	FeretY	FeretAngle	MinFeret	AR	Round	Solidity	N_Filopodios
1	393186	807.59	1283.50	807.59	1283.50	4399.14	886.03	565.02	142.45	0.26	1085.42	100	1	387	1081	156.32	754.23	1.57	0.64	0.66	16
2	281485	756.69	2152.50	756.69	2152.50	3995.27	801.80	446.99	16.67	0.22	939.21	100	1	348	2297	11.61	608.44	1.79	0.56	0.64	10
3	384989	1899.80	2675.60	1899.80	2675.60	5308.52	722.76	678.21	133.92	0.17	942.04	100	1	1748	2211	126.32	822.79	1.07	0.94	0.65	28
