# Supplementary material for: A Yap-dependent mechanoregulatory program sustains cell migration for embryo axis assembly
Source: Nat Commun. 2023 May 16;14:2804. doi: 10.1038/s41467-023-38482-w (PMC10188487; doi:10.1038/s41467-023-38482-w)
Supplement: Supplementary file 13 — Source Data [file 41467_2023_38482_MOESM13_ESM.zip › Source Data/Fig6_S6C-E/Fig6C-D/individualTables/m1.csv]

	Area	X	Y	XM	YM	Perim.	Major	Minor	Angle	Circ.	Feret	%Area	Slice	FeretX	FeretY	FeretAngle	MinFeret	AR	Round	Solidity	N_Filopodios
1	156433	1529.97	1044.87	1529.97	1044.87	1801.57	460.40	432.62	139.28	0.61	617.30	100	1	1279	864	131.12	434.50	1.06	0.94	0.86	5
2	221656	991.58	1309.65	991.58	1309.65	2809.34	675.51	417.79	2.39	0.35	754.68	100	1	565	1305	177.57	540.41	1.62	0.62	0.70	5
3	116244	2137.78	1625.71	2137.78	1625.71	1883.93	404.88	365.56	169.35	0.41	559.30	100	1	1987	1369	127.96	393.40	1.11	0.90	0.78	6
4	135223	1475.77	1962.37	1475.77	1962.37	1835.54	424.37	405.71	46.83	0.50	538.22	100	1	1201	2020	18.30	433.63	1.05	0.96	0.84	5
5	207839	312.12	2041.88	312.12	2041.88	2838.88	625.05	423.37	116.12	0.32	773.12	100	1	117	1736	120.81	531.01	1.48	0.68	0.77	13
