# Supplementary material for: A Yap-dependent mechanoregulatory program sustains cell migration for embryo axis assembly
Source: Nat Commun. 2023 May 16;14:2804. doi: 10.1038/s41467-023-38482-w (PMC10188487; doi:10.1038/s41467-023-38482-w)
Supplement: Supplementary file 13 — Source Data [file 41467_2023_38482_MOESM13_ESM.zip › Source Data/Fig6_S6C-E/Fig6C-D/individualTables/m3.csv]

	Area	X	Y	XM	YM	Perim.	Major	Minor	Angle	Circ.	Feret	%Area	Slice	FeretX	FeretY	FeretAngle	MinFeret	AR	Round	Solidity	N_Filopodios
1	132035	1287.63	573.02	1287.63	573.02	1658.05	457.15	367.74	163.80	0.60	508.66	100	1	1026	657	31.00	390.57	1.24	0.80	0.87	4
2	131978	1828.26	782.76	1828.26	782.76	1478.69	434.03	387.16	32.36	0.76	522.41	100	1	1663	955	52.78	390.08	1.12	0.89	0.96	1
3	94584	2545.90	1304.97	2545.90	1304.97	1741.31	492.43	244.56	88.38	0.39	611.53	100	1	2361	1584	74.05	265.78	2.01	0.50	0.75	6
4	192211	1814.40	1437.20	1814.40	1437.20	2888.25	611.14	400.45	110.20	0.29	879.46	100	1	1794	1104	102.08	454.36	1.53	0.66	0.72	10
5	103546	1330.66	1516.96	1330.66	1516.96	1438.70	444.33	296.72	115.36	0.63	507.67	100	1	1134	1317	129.81	310.79	1.50	0.67	0.87	3
6	233744	1117.87	1926.72	1117.87	1926.72	2592.79	687.77	432.72	134.23	0.44	841.35	100	1	915	1633	137.17	512.37	1.59	0.63	0.78	8
7	187092	1841.68	2222.49	1841.68	2222.49	2143.37	609.12	391.08	98.61	0.51	689.02	100	1	1813	2599	89.58	464.35	1.56	0.64	0.80	6
8	192397	1148.90	2534.64	1148.90	2534.64	2558.64	639.44	383.10	133.70	0.37	814.69	100	1	888	2219	130.77	469.32	1.67	0.60	0.73	12
