# Supplementary material for: A Yap-dependent mechanoregulatory program sustains cell migration for embryo axis assembly
Source: Nat Commun. 2023 May 16;14:2804. doi: 10.1038/s41467-023-38482-w (PMC10188487; doi:10.1038/s41467-023-38482-w)
Supplement: Supplementary file 13 — Source Data [file 41467_2023_38482_MOESM13_ESM.zip › Source Data/Fig6_S6C-E/Fig6C-D/individualTables/m4.csv]

	Area	X	Y	XM	YM	Perim.	Major	Minor	Angle	Circ.	Feret	%Area	Slice	FeretX	FeretY	FeretAngle	MinFeret	AR	Round	Solidity	N_Filopodios
1	181641	1720.00	833.52	1720.00	833.52	3221.17	498.07	464.34	98.47	0.22	643.81	100	1	1499	609	158.50	563.29	1.07	0.93	0.70	15
2	76608	1085.63	1019.27	1085.63	1019.27	1178.66	384.79	253.49	27.13	0.69	399.44	100	1	887	1078	23.61	279.98	1.52	0.66	0.93	2
3	165389	2341.24	1144.74	2341.24	1144.74	1702.86	505.04	416.96	11.96	0.72	596.39	100	1	2051	1279	24.89	416.46	1.21	0.83	0.94	2
4	128532	985.71	1665.59	985.71	1665.59	1397.29	429.57	380.96	100.22	0.83	460.14	100	1	927	1445	103.19	382.71	1.13	0.89	0.97	1
5	73622	1501.98	2154.43	1501.98	2154.43	1230.84	401.74	233.33	156.79	0.61	475.47	100	1	1331	2063	163.13	234.35	1.72	0.58	0.92	1
6	126132	1112.39	2724.50	1112.39	2724.50	1594.06	480.52	334.21	100.34	0.62	575.87	100	1	1062	2435	98.19	347.29	1.44	0.70	0.89	5
7	83773	380.73	2686.72	380.73	2686.72	1409.78	372.49	286.35	42.20	0.53	424.05	100	1	228	2844	47.77	341.99	1.30	0.77	0.81	7
