# Supplementary material for: A Yap-dependent mechanoregulatory program sustains cell migration for embryo axis assembly
Source: Nat Commun. 2023 May 16;14:2804. doi: 10.1038/s41467-023-38482-w (PMC10188487; doi:10.1038/s41467-023-38482-w)
Supplement: Supplementary file 13 — Source Data [file 41467_2023_38482_MOESM13_ESM.zip › Source Data/Fig6_S6C-E/Fig6C-D/individualTables/m5.csv]

	Area	X	Y	XM	YM	Perim.	Major	Minor	Angle	Circ.	Feret	%Area	Slice	FeretX	FeretY	FeretAngle	MinFeret	AR	Round	Solidity	N_Filopodios
1	208733	2456.86	556.80	2456.86	556.80	2786.27	646.62	411.01	36.45	0.34	771.99	100	1	2321	866	62.54	480.85	1.57	0.64	0.75	10
2	145282	1861.96	652.83	1861.96	652.83	2039.99	488.58	378.61	73.61	0.44	560.47	100	1	1849	361	92.35	449.67	1.29	0.77	0.77	8
3	255946	855.40	640.26	855.40	640.26	2549.55	708.36	460.05	166.98	0.49	770.20	100	1	453	531	163.64	531.58	1.54	0.65	0.87	10
4	140665	1149.79	1068.16	1149.79	1068.16	1659.74	512.69	349.34	47.09	0.64	554.65	100	1	922	1163	36.13	377.80	1.47	0.68	0.90	4
5	158478	450.07	1193.85	450.07	1193.85	1707.57	620.80	325.03	156.06	0.68	685.83	100	1	152	1035	147.75	325.97	1.91	0.52	0.98	1
6	103162	1789.86	1267.44	1789.86	1267.44	1401.22	442.96	296.53	74.39	0.66	478.41	100	1	1622	1431	47.37	314.13	1.49	0.67	0.91	5
7	157297	480.03	1652.12	480.03	1652.12	1947.07	465.08	430.63	58.09	0.52	584.64	100	1	346	1419	102.85	438.74	1.08	0.93	0.87	5
8	170678	1625.88	2208.89	1625.88	2208.89	1977.43	593.99	365.86	43.39	0.55	721.91	100	1	1386	2503	52.15	434.67	1.62	0.62	0.86	3
9	160679	674.68	2173.00	674.68	2173.00	1780.04	611.99	334.29	28.11	0.64	635.77	100	1	404	2297	28.26	393.72	1.83	0.55	0.90	2
10	216620	1004.15	2528.01	1004.15	2528.01	2220.54	578.10	477.09	66.29	0.55	680.23	100	1	821	2793	62.98	506.36	1.21	0.83	0.90	7
11	120038	1672.46	2538.65	1672.46	2538.65	1652.00	500.65	305.27	19.29	0.55	608.42	100	1	1388	2689	29.22	336.77	1.64	0.61	0.89	4
