# Supplementary material for: A Yap-dependent mechanoregulatory program sustains cell migration for embryo axis assembly
Source: Nat Commun. 2023 May 16;14:2804. doi: 10.1038/s41467-023-38482-w (PMC10188487; doi:10.1038/s41467-023-38482-w)
Supplement: Supplementary file 13 — Source Data [file 41467_2023_38482_MOESM13_ESM.zip › Source Data/Fig6_S6C-E/Fig6E_S6C/individualTables/c3_FA.csv]

	# Branches	# Junctions	# End-point voxels	# Junction voxels	# Slab voxels	Average Branch Length	# Triple points	# Quadruple points	Maximum Branch Length
1	1	0	2	0	36	38.657	0	0	38.657
2	1	0	2	0	34	36.657	0	0	36.657
3	3	1	3	3	210	82.850	1	0	158.267
4	1	0	2	0	136	165.581	0	0	165.581
5	1	0	2	0	126	148.539	0	0	148.539
6	1	0	2	0	113	138.439	0	0	138.439
7	1	0	2	0	16	21.142	0	0	21.142
8	1	0	2	0	61	76.497	0	0	76.497
9	1	0	2	0	103	123.468	0	0	123.468
10	1	0	2	0	132	154.953	0	0	154.953
11	1	0	2	0	37	47.527	0	0	47.527
12	1	0	2	0	54	61.627	0	0	61.627
13	3	1	3	1	328	128.973	1	0	234.409
14	1	0	2	0	113	127.255	0	0	127.255
15	4	1	4	4	186	57.317	0	1	152.095
16	1	0	2	0	68	82.669	0	0	82.669
17	1	0	2	0	62	79.569	0	0	79.569
18	1	0	2	0	158	178.882	0	0	178.882
19	1	0	2	0	196	225.581	0	0	225.581
20	1	0	2	0	73	77.728	0	0	77.728
21	1	0	2	0	12	15.485	0	0	15.485
22	1	0	2	0	161	190.581	0	0	190.581
23	1	0	2	0	146	177.652	0	0	177.652
24	1	0	2	0	38	43.971	0	0	43.971
25	3	1	3	1	95	36.947	1	0	65.728
26	1	0	2	0	85	100.083	0	0	100.083
27	1	0	2	0	35	44.698	0	0	44.698
28	1	0	2	0	180	205.024	0	0	205.024
29	5	2	4	8	451	106.152	2	0	145.782
30	1	0	2	0	70	81.770	0	0	81.770
31	1	0	2	0	21	24.899	0	0	24.899
32	1	0	2	0	201	235.551	0	0	235.551
33	1	0	2	0	169	199.823	0	0	199.823
34	1	0	2	0	79	94.497	0	0	94.497
35	1	0	2	0	18	22.314	0	0	22.314
36	1	0	2	0	144	157.012	0	0	157.012
37	1	0	2	0	48	60.184	0	0	60.184
38	3	1	3	3	176	71.655	1	0	142.510
39	1	0	2	0	70	86.326	0	0	86.326
40	1	0	2	0	106	126.054	0	0	126.054
41	1	0	2	0	32	33.000	0	0	33.000
42	1	0	2	0	59	74.497	0	0	74.497
43	1	0	2	0	58	68.113	0	0	68.113
44	1	0	2	0	10	13.485	0	0	13.485
45	3	1	3	1	73	29.890	1	0	49.042
46	1	0	2	0	88	107.640	0	0	107.640
47	5	2	4	7	135	35.710	2	0	84.811
48	1	0	2	0	16	22.385	0	0	22.385
49	1	0	2	0	59	65.385	0	0	65.385
50	1	0	2	0	24	29.971	0	0	29.971
51	1	0	2	0	16	21.971	0	0	21.971
52	1	0	2	0	28	38.941	0	0	38.941
53	1	0	2	0	6	8.657	0	0	8.657
54	1	0	2	0	15	16.414	0	0	16.414
55	1	0	2	0	48	56.042	0	0	56.042
56	1	0	2	0	15	18.071	0	0	18.071
57	1	0	2	0	118	141.368	0	0	141.368
58	1	0	2	0	1	2.000	0	0	2.000
59	3	1	3	4	191	70.994	1	0	165.841
60	1	0	2	0	4	5.000	0	0	5.000
61	1	0	2	0	6	7.414	0	0	7.414
62	3	1	3	4	277	111.454	1	0	246.794
63	1	0	2	0	31	41.113	0	0	41.113
64	1	0	2	0	65	75.941	0	0	75.941
65	1	0	2	0	36	42.385	0	0	42.385
66	1	0	2	0	6	8.243	0	0	8.243
67	1	0	2	0	83	95.598	0	0	95.598
68	1	0	2	0	81	88.213	0	0	88.213
69	1	0	2	0	42	50.042	0	0	50.042
70	1	0	2	0	89	98.284	0	0	98.284
71	1	0	2	0	69	87.811	0	0	87.811
72	1	0	2	0	40	45.556	0	0	45.556
73	1	0	2	0	60	72.184	0	0	72.184
74	1	0	2	0	42	48.799	0	0	48.799
75	1	0	2	0	78	96.397	0	0	96.397
76	1	0	2	0	235	282.806	0	0	282.806
77	1	0	2	0	77	91.669	0	0	91.669
78	1	0	2	0	36	46.113	0	0	46.113
79	1	0	2	0	7	9.243	0	0	9.243
80	1	0	2	0	78	93.083	0	0	93.083
81	1	0	2	0	92	105.841	0	0	105.841
82	1	0	2	0	61	71.527	0	0	71.527
83	1	0	2	0	60	68.870	0	0	68.870
84	1	0	2	0	52	56.314	0	0	56.314
85	5	2	4	7	125	32.019	2	0	61.841
86	1	0	2	0	229	277.220	0	0	277.220
87	3	1	3	3	159	68.888	1	0	135.581
88	1	0	2	0	43	49.799	0	0	49.799
89	4	1	4	6	96	29.164	0	1	63.064
90	1	0	2	0	35	47.598	0	0	47.598
91	1	0	2	0	23	31.042	0	0	31.042
92	1	0	2	0	66	78.598	0	0	78.598
93	3	1	3	1	126	52.527	1	0	92.669
94	1	0	2	0	20	23.485	0	0	23.485
95	7	2	6	13	471	81.441	0	2	156.238
96	1	0	2	0	36	43.213	0	0	43.213
97	1	0	2	0	71	85.669	0	0	85.669
98	1	0	2	0	56	64.042	0	0	64.042
99	3	1	3	4	267	112.263	1	0	158.108
100	1	0	2	0	24	34.113	0	0	34.113
101	6	2	5	8	224	46.581	1	1	86.461
102	1	0	2	0	123	151.752	0	0	151.752
103	1	0	2	0	81	91.941	0	0	91.941
104	1	0	2	0	109	126.569	0	0	126.569
105	1	0	2	0	124	136.598	0	0	136.598
106	1	0	2	0	103	125.125	0	0	125.125
107	1	0	2	0	60	62.657	0	0	62.657
108	1	0	2	0	52	62.113	0	0	62.113
109	3	1	3	3	108	48.436	1	0	88.640
110	1	0	2	0	39	42.071	0	0	42.071
111	1	0	2	0	37	48.770	0	0	48.770
112	1	0	2	0	97	116.225	0	0	116.225
