# Supplementary material for: A Yap-dependent mechanoregulatory program sustains cell migration for embryo axis assembly
Source: Nat Commun. 2023 May 16;14:2804. doi: 10.1038/s41467-023-38482-w (PMC10188487; doi:10.1038/s41467-023-38482-w)
Supplement: Supplementary file 13 — Source Data [file 41467_2023_38482_MOESM13_ESM.zip › Source Data/Fig6_S6C-E/Fig6E_S6C/individualTables/m2_FA.csv]

	# Branches	# Junctions	# End-point voxels	# Junction voxels	# Slab voxels	Average Branch Length	# Triple points	# Quadruple points	Maximum Branch Length
1	1	0	2	0	26	33.627	0	0	33.627
2	1	0	2	0	19	20.414	0	0	20.414
3	1	0	2	0	4	6.243	0	0	6.243
4	1	0	2	0	0	1.000	0	0	1.000
5	1	0	2	0	5	8.071	0	0	8.071
6	1	0	2	0	35	39.314	0	0	39.314
7	1	0	2	0	13	14.414	0	0	14.414
8	1	0	2	0	13	16.899	0	0	16.899
9	1	0	2	0	2	3.828	0	0	3.828
10	1	0	2	0	19	23.728	0	0	23.728
11	1	0	2	0	18	24.799	0	0	24.799
12	1	0	2	0	8	11.485	0	0	11.485
13	1	0	2	0	19	27.456	0	0	27.456
14	1	0	2	0	13	18.971	0	0	18.971
15	1	0	2	0	11	14.485	0	0	14.485
16	1	0	2	0	3	4.828	0	0	4.828
17	1	0	2	0	15	18.071	0	0	18.071
18	0	0	1	0	0	0.000	0	0	0.000
19	1	0	2	0	15	18.899	0	0	18.899
20	1	0	2	0	12	14.657	0	0	14.657
21	1	0	2	0	94	108.669	0	0	108.669
22	1	0	2	0	21	29.042	0	0	29.042
23	1	0	2	0	43	44.828	0	0	44.828
24	1	0	2	0	16	21.971	0	0	21.971
25	1	0	2	0	13	19.385	0	0	19.385
26	1	0	2	0	17	20.899	0	0	20.899
27	1	0	2	0	25	34.284	0	0	34.284
