# Supplementary material for: A Yap-dependent mechanoregulatory program sustains cell migration for embryo axis assembly
Source: Nat Commun. 2023 May 16;14:2804. doi: 10.1038/s41467-023-38482-w (PMC10188487; doi:10.1038/s41467-023-38482-w)
Supplement: Supplementary file 13 — Source Data [file 41467_2023_38482_MOESM13_ESM.zip › Source Data/Fig6_S6C-E/Fig6E_S6C/individualTables/c1_FA.csv]

	# Branches	# Junctions	# End-point voxels	# Junction voxels	# Slab voxels	Average Branch Length	# Triple points	# Quadruple points	Maximum Branch Length
1	1	0	2	0	21	25.314	0	0	25.314
2	1	0	2	0	27	33.799	0	0	33.799
3	1	0	2	0	106	127.711	0	0	127.711
4	1	0	2	0	66	71.971	0	0	71.971
5	1	0	2	0	159	194.794	0	0	194.794
6	1	0	2	0	85	100.083	0	0	100.083
7	1	0	2	0	145	166.296	0	0	166.296
8	1	0	2	0	41	54.841	0	0	54.841
9	1	0	2	0	42	55.426	0	0	55.426
10	1	0	2	0	100	117.569	0	0	117.569
11	1	0	2	0	84	100.326	0	0	100.326
12	1	0	2	0	46	57.355	0	0	57.355
13	5	2	4	9	90	24.224	2	0	57.385
14	3	1	3	3	107	41.337	1	0	68.870
15	1	0	2	0	52	62.941	0	0	62.941
16	3	1	3	4	57	24.728	1	0	66.941
17	1	0	2	0	28	31.071	0	0	31.071
18	1	0	2	0	79	88.698	0	0	88.698
19	1	0	2	0	140	155.497	0	0	155.497
20	1	0	2	0	93	110.569	0	0	110.569
21	1	0	2	0	108	132.610	0	0	132.610
22	1	0	2	0	32	40.870	0	0	40.870
23	1	0	2	0	40	52.598	0	0	52.598
24	1	0	2	0	163	205.007	0	0	205.007
25	1	0	2	0	110	123.012	0	0	123.012
26	3	1	3	4	310	127.229	1	0	179.350
27	1	0	2	0	74	86.598	0	0	86.598
28	1	0	2	0	144	162.397	0	0	162.397
29	1	0	2	0	62	71.698	0	0	71.698
30	1	0	2	0	63	66.071	0	0	66.071
31	1	0	2	0	57	59.243	0	0	59.243
32	1	0	2	0	132	145.426	0	0	145.426
33	1	0	2	0	81	103.539	0	0	103.539
34	1	0	2	0	68	77.698	0	0	77.698
35	1	0	2	0	57	77.054	0	0	77.054
36	1	0	2	0	41	55.669	0	0	55.669
37	1	0	2	0	55	66.770	0	0	66.770
38	1	0	2	0	46	49.899	0	0	49.899
39	1	0	2	0	47	57.527	0	0	57.527
40	1	0	2	0	106	112.799	0	0	112.799
41	1	0	2	0	112	124.598	0	0	124.598
42	1	0	2	0	50	60.527	0	0	60.527
43	1	0	2	0	70	77.213	0	0	77.213
44	3	1	3	3	63	27.223	1	0	44.213
45	1	0	2	0	47	57.113	0	0	57.113
46	1	0	2	0	26	34.042	0	0	34.042
47	1	0	2	0	45	55.113	0	0	55.113
48	1	0	2	0	146	167.296	0	0	167.296
49	1	0	2	0	59	69.941	0	0	69.941
50	1	0	2	0	31	37.799	0	0	37.799
51	1	0	2	0	71	76.556	0	0	76.556
52	1	0	2	0	100	109.284	0	0	109.284
53	1	0	2	0	35	45.527	0	0	45.527
54	1	0	2	0	134	153.225	0	0	153.225
55	1	0	2	0	57	64.213	0	0	64.213
56	1	0	2	0	42	49.627	0	0	49.627
57	1	0	2	0	38	40.657	0	0	40.657
58	1	0	2	0	43	59.740	0	0	59.740
