# Supplementary material for: A Yap-dependent mechanoregulatory program sustains cell migration for embryo axis assembly
Source: Nat Commun. 2023 May 16;14:2804. doi: 10.1038/s41467-023-38482-w (PMC10188487; doi:10.1038/s41467-023-38482-w)
Supplement: Supplementary file 13 — Source Data [file 41467_2023_38482_MOESM13_ESM.zip › Source Data/Fig6_S6C-E/Fig6E_S6C/individualTables/m4_FA.csv]

	# Branches	# Junctions	# End-point voxels	# Junction voxels	# Slab voxels	Average Branch Length	# Triple points	# Quadruple points	Maximum Branch Length
1	1	0	2	0	27	35.870	0	0	35.870
2	3	1	3	1	54	20.933	1	0	54.971
3	1	0	2	0	23	25.243	0	0	25.243
4	1	0	2	0	34	41.213	0	0	41.213
5	1	0	2	0	18	21.899	0	0	21.899
6	1	0	2	0	9	11.657	0	0	11.657
7	1	0	2	0	41	46.556	0	0	46.556
8	1	0	2	0	5	6.414	0	0	6.414
9	1	0	2	0	5	6.000	0	0	6.000
10	1	0	2	0	15	20.971	0	0	20.971
11	1	0	2	0	12	15.485	0	0	15.485
12	1	0	2	0	31	39.042	0	0	39.042
13	1	0	2	0	36	40.728	0	0	40.728
14	1	0	2	0	17	22.556	0	0	22.556
15	1	0	2	0	16	19.071	0	0	19.071
16	1	0	2	0	17	23.385	0	0	23.385
17	1	0	2	0	50	53.899	0	0	53.899
18	1	0	2	0	17	23.799	0	0	23.799
19	3	1	3	3	49	20.761	1	0	29.728
20	1	0	2	0	36	41.142	0	0	41.142
21	1	0	2	0	5	6.000	0	0	6.000
22	1	0	2	0	41	48.627	0	0	48.627
23	1	0	2	0	57	61.314	0	0	61.314
24	1	0	2	0	25	30.971	0	0	30.971
25	1	0	2	0	6	7.000	0	0	7.000
26	1	0	2	0	51	58.213	0	0	58.213
27	1	0	2	0	67	72.971	0	0	72.971
28	1	0	2	0	31	35.314	0	0	35.314
29	1	0	2	0	72	81.698	0	0	81.698
30	1	0	2	0	6	9.485	0	0	9.485
31	1	0	2	0	30	34.314	0	0	34.314
32	1	0	2	0	10	11.828	0	0	11.828
33	1	0	2	0	117	130.012	0	0	130.012
34	1	0	2	0	14	17.071	0	0	17.071
35	1	0	2	0	42	48.385	0	0	48.385
36	1	0	2	0	0	1.000	0	0	1.000
37	1	0	2	0	14	15.828	0	0	15.828
38	1	0	2	0	44	48.728	0	0	48.728
39	1	0	2	0	75	78.899	0	0	78.899
40	1	0	2	0	12	17.556	0	0	17.556
41	1	0	2	0	43	47.314	0	0	47.314
42	1	0	2	0	5	6.414	0	0	6.414
43	1	0	2	0	8	9.414	0	0	9.414
44	1	0	2	0	12	15.071	0	0	15.071
45	1	0	2	0	92	106.255	0	0	106.255
46	1	0	2	0	15	18.899	0	0	18.899
47	1	0	2	0	22	30.456	0	0	30.456
48	1	0	2	0	30	39.284	0	0	39.284
49	1	0	2	0	30	34.314	0	0	34.314
50	1	0	2	0	30	37.627	0	0	37.627
51	1	0	2	0	29	31.243	0	0	31.243
52	1	0	2	0	15	16.414	0	0	16.414
53	1	0	2	0	30	38.456	0	0	38.456
54	1	0	2	0	27	29.657	0	0	29.657
55	1	0	2	0	32	36.314	0	0	36.314
56	1	0	2	0	43	51.042	0	0	51.042
57	1	0	2	0	14	18.314	0	0	18.314
58	1	0	2	0	64	74.113	0	0	74.113
59	1	0	2	0	4	5.414	0	0	5.414
60	1	0	2	0	27	32.971	0	0	32.971
61	1	0	2	0	18	25.213	0	0	25.213
62	1	0	2	0	3	4.828	0	0	4.828
63	1	0	2	0	9	10.828	0	0	10.828
64	1	0	2	0	29	37.870	0	0	37.870
65	1	0	2	0	58	64.385	0	0	64.385
66	1	0	2	0	48	57.284	0	0	57.284
67	1	0	2	0	1	2.414	0	0	2.414
68	1	0	2	0	10	12.657	0	0	12.657
69	1	0	2	0	17	21.314	0	0	21.314
70	1	0	2	0	36	41.971	0	0	41.971
71	1	0	2	0	8	10.243	0	0	10.243
72	1	0	2	0	12	13.000	0	0	13.000
73	1	0	2	0	28	30.243	0	0	30.243
74	1	0	2	0	8	11.071	0	0	11.071
75	1	0	2	0	16	19.899	0	0	19.899
76	1	0	2	0	38	40.243	0	0	40.243
77	1	0	2	0	3	4.414	0	0	4.414
78	1	0	2	0	53	58.142	0	0	58.142
79	1	0	2	0	16	19.899	0	0	19.899
80	4	1	4	8	114	34.521	0	1	97.508
81	1	0	2	0	22	24.657	0	0	24.657
82	1	0	2	0	20	23.071	0	0	23.071
83	1	0	2	0	18	19.414	0	0	19.414
84	1	0	2	0	37	42.142	0	0	42.142
85	1	0	2	0	43	45.243	0	0	45.243
86	1	0	2	0	44	56.184	0	0	56.184
87	1	0	2	0	50	56.799	0	0	56.799
88	1	0	2	0	54	61.213	0	0	61.213
89	1	0	2	0	17	18.000	0	0	18.000
90	1	0	2	0	11	13.657	0	0	13.657
91	1	0	2	0	82	91.698	0	0	91.698
92	1	0	2	0	9	11.243	0	0	11.243
93	1	0	2	0	53	57.314	0	0	57.314
94	1	0	2	0	12	13.000	0	0	13.000
95	6	2	5	10	86	21.360	1	1	50.426
96	1	0	2	0	30	36.385	0	0	36.385
97	1	0	2	0	12	16.728	0	0	16.728
98	1	0	2	0	46	51.971	0	0	51.971
99	1	0	2	0	16	19.071	0	0	19.071
100	1	0	2	0	8	9.828	0	0	9.828
101	1	0	2	0	26	27.000	0	0	27.000
102	1	0	2	0	44	50.385	0	0	50.385
103	1	0	2	0	19	20.000	0	0	20.000
104	1	0	2	0	38	41.899	0	0	41.899
105	1	0	2	0	5	8.071	0	0	8.071
106	1	0	2	0	7	9.657	0	0	9.657
107	1	0	2	0	2	4.243	0	0	4.243
108	1	0	2	0	7	8.000	0	0	8.000
109	1	0	2	0	43	53.527	0	0	53.527
110	1	0	2	0	9	10.414	0	0	10.414
111	1	0	2	0	36	41.142	0	0	41.142
112	1	0	2	0	11	15.728	0	0	15.728
113	1	0	2	0	17	19.657	0	0	19.657
114	1	0	2	0	23	28.556	0	0	28.556
115	1	0	2	0	0	1.000	0	0	1.000
116	1	0	2	0	19	25.385	0	0	25.385
117	1	0	2	0	25	31.799	0	0	31.799
118	1	0	2	0	91	97.799	0	0	97.799
119	1	0	2	0	12	15.899	0	0	15.899
120	1	0	2	0	17	21.728	0	0	21.728
121	1	0	2	0	11	14.485	0	0	14.485
122	1	0	2	0	29	36.213	0	0	36.213
123	1	0	2	0	35	42.213	0	0	42.213
124	1	0	2	0	19	25.799	0	0	25.799
125	1	0	2	0	18	23.556	0	0	23.556
126	1	0	2	0	80	97.154	0	0	97.154
127	3	1	3	4	87	33.347	1	0	54.071
128	1	0	2	0	22	25.899	0	0	25.899
129	1	0	2	0	18	20.243	0	0	20.243
130	1	0	2	0	19	21.243	0	0	21.243
131	1	0	2	0	21	26.971	0	0	26.971
132	1	0	2	0	12	17.971	0	0	17.971
133	1	0	2	0	11	15.728	0	0	15.728
134	1	0	2	0	27	31.728	0	0	31.728
