# Supplementary material for: A Yap-dependent mechanoregulatory program sustains cell migration for embryo axis assembly
Source: Nat Commun. 2023 May 16;14:2804. doi: 10.1038/s41467-023-38482-w (PMC10188487; doi:10.1038/s41467-023-38482-w)
Supplement: Supplementary file 13 — Source Data [file 41467_2023_38482_MOESM13_ESM.zip › Source Data/Fig6_S6C-E/Fig6E_S6C/individualTables/m3_FA.csv]

	# Branches	# Junctions	# End-point voxels	# Junction voxels	# Slab voxels	Average Branch Length	# Triple points	# Quadruple points	Maximum Branch Length
1	1	0	2	0	27	35.042	0	0	35.042
2	1	0	2	0	9	13.314	0	0	13.314
3	1	0	2	0	26	28.657	0	0	28.657
4	1	0	2	0	148	170.125	0	0	170.125
5	1	0	2	0	21	22.828	0	0	22.828
6	1	0	2	0	33	42.284	0	0	42.284
7	1	0	2	0	8	11.485	0	0	11.485
8	1	0	2	0	19	21.657	0	0	21.657
9	1	0	2	0	3	4.000	0	0	4.000
10	1	0	2	0	89	101.184	0	0	101.184
11	1	0	2	0	22	28.799	0	0	28.799
12	1	0	2	0	22	29.627	0	0	29.627
13	1	0	2	0	32	37.556	0	0	37.556
14	1	0	2	0	67	82.083	0	0	82.083
15	1	0	2	0	28	34.385	0	0	34.385
16	1	0	2	0	101	117.326	0	0	117.326
17	1	0	2	0	26	35.284	0	0	35.284
18	1	0	2	0	50	58.042	0	0	58.042
19	1	0	2	0	37	45.870	0	0	45.870
20	1	0	2	0	36	47.770	0	0	47.770
21	1	0	2	0	48	56.870	0	0	56.870
22	1	0	2	0	16	22.799	0	0	22.799
23	1	0	2	0	24	34.527	0	0	34.527
24	1	0	2	0	72	86.669	0	0	86.669
25	1	0	2	0	6	9.899	0	0	9.899
26	1	0	2	0	34	40.385	0	0	40.385
27	1	0	2	0	12	14.243	0	0	14.243
