# Supplementary material for: A Yap-dependent mechanoregulatory program sustains cell migration for embryo axis assembly
Source: Nat Commun. 2023 May 16;14:2804. doi: 10.1038/s41467-023-38482-w (PMC10188487; doi:10.1038/s41467-023-38482-w)
Supplement: Supplementary file 13 — Source Data [file 41467_2023_38482_MOESM13_ESM.zip › Source Data/Fig6_S6C-E/Fig6E_S6C/individualTables/c2_FA.csv]

	# Branches	# Junctions	# End-point voxels	# Junction voxels	# Slab voxels	Average Branch Length	# Triple points	# Quadruple points	Maximum Branch Length
1	1	0	2	0	72	89.569	0	0	89.569
2	1	0	2	0	27	35.042	0	0	35.042
3	1	0	2	0	173	215.007	0	0	215.007
4	3	1	3	3	83	35.685	1	0	39.184
5	1	0	2	0	29	32.485	0	0	32.485
6	1	0	2	0	133	156.368	0	0	156.368
7	1	0	2	0	70	86.740	0	0	86.740
8	1	0	2	0	132	157.024	0	0	157.024
9	3	1	3	3	167	63.685	1	0	98.426
10	1	0	2	0	51	60.698	0	0	60.698
11	1	0	2	0	15	19.728	0	0	19.728
12	1	0	2	0	184	219.794	0	0	219.794
13	1	0	2	0	48	55.627	0	0	55.627
14	1	0	2	0	79	102.368	0	0	102.368
15	1	0	2	0	100	111.770	0	0	111.770
16	1	0	2	0	219	258.522	0	0	258.522
17	1	0	2	0	89	105.326	0	0	105.326
18	1	0	2	0	64	77.426	0	0	77.426
19	3	1	3	3	221	85.965	1	0	122.397
20	1	0	2	0	76	99.782	0	0	99.782
21	1	0	2	0	71	86.083	0	0	86.083
22	1	0	2	0	19	25.385	0	0	25.385
23	6	2	5	11	171	37.388	1	1	103.610
24	1	0	2	0	38	45.213	0	0	45.213
25	1	0	2	0	71	83.184	0	0	83.184
26	1	0	2	0	101	136.794	0	0	136.794
27	1	0	2	0	55	67.184	0	0	67.184
28	1	0	2	0	57	62.556	0	0	62.556
29	1	0	2	0	15	18.899	0	0	18.899
30	1	0	2	0	58	67.698	0	0	67.698
31	3	1	3	3	191	83.283	1	0	95.225
32	7	2	6	13	85	17.411	0	2	37.728
33	1	0	2	0	30	38.042	0	0	38.042
34	1	0	2	0	91	111.054	0	0	111.054
35	1	0	2	0	25	32.627	0	0	32.627
36	1	0	2	0	286	320.551	0	0	320.551
37	1	0	2	0	69	85.740	0	0	85.740
38	1	0	2	0	36	41.971	0	0	41.971
39	3	1	3	4	115	48.341	1	0	62.142
40	1	0	2	0	17	24.627	0	0	24.627
41	1	0	2	0	111	125.669	0	0	125.669
42	1	0	2	0	44	56.598	0	0	56.598
43	1	0	2	0	127	161.137	0	0	161.137
44	1	0	2	0	74	88.669	0	0	88.669
45	1	0	2	0	74	84.941	0	0	84.941
46	1	0	2	0	42	52.113	0	0	52.113
47	1	0	2	0	127	147.054	0	0	147.054
48	1	0	2	0	78	88.941	0	0	88.941
49	1	0	2	0	48	58.527	0	0	58.527
50	3	1	3	3	75	32.604	1	0	55.255
51	1	0	2	0	68	82.255	0	0	82.255
52	1	0	2	0	98	103.971	0	0	103.971
53	1	0	2	0	31	41.941	0	0	41.941
54	1	0	2	0	74	89.497	0	0	89.497
55	1	0	2	0	60	65.971	0	0	65.971
56	1	0	2	0	67	75.870	0	0	75.870
57	1	0	2	0	11	15.728	0	0	15.728
58	1	0	2	0	17	24.213	0	0	24.213
59	1	0	2	0	62	74.184	0	0	74.184
60	1	0	2	0	103	121.397	0	0	121.397
61	1	0	2	0	90	102.184	0	0	102.184
62	1	0	2	0	44	56.598	0	0	56.598
63	1	0	2	0	39	50.770	0	0	50.770
64	1	0	2	0	47	55.870	0	0	55.870
65	1	0	2	0	38	42.314	0	0	42.314
66	3	1	3	4	75	30.314	1	0	53.456
67	4	1	4	6	70	23.183	0	1	44.284
68	3	1	3	4	41	20.637	1	0	31.698
69	1	0	2	0	98	118.882	0	0	118.882
70	1	0	2	0	40	45.556	0	0	45.556
71	1	0	2	0	91	100.284	0	0	100.284
72	1	0	2	0	129	145.740	0	0	145.740
73	1	0	2	0	48	61.012	0	0	61.012
74	7	3	5	6	52	9.863	3	0	21.657
75	3	1	3	1	85	35.270	1	0	45.870
76	1	0	2	0	46	60.669	0	0	60.669
77	1	0	2	0	49	54.556	0	0	54.556
78	1	0	2	0	23	28.971	0	0	28.971
79	7	3	5	8	188	32.950	3	0	55.728
80	1	0	2	0	58	64.799	0	0	64.799
81	1	0	2	0	62	69.213	0	0	69.213
82	1	0	2	0	81	96.912	0	0	96.912
83	1	0	2	0	92	112.054	0	0	112.054
84	1	0	2	0	69	90.296	0	0	90.296
85	1	0	2	0	48	52.728	0	0	52.728
86	1	0	2	0	23	25.657	0	0	25.657
87	1	0	2	0	29	36.627	0	0	36.627
88	3	1	3	4	133	54.837	1	0	61.828
89	1	0	2	0	40	51.355	0	0	51.355
90	1	0	2	0	37	40.485	0	0	40.485
91	1	0	2	0	26	30.728	0	0	30.728
92	1	0	2	0	51	56.556	0	0	56.556
93	1	0	2	0	43	49.385	0	0	49.385
94	1	0	2	0	41	51.527	0	0	51.527
95	1	0	2	0	42	57.083	0	0	57.083
96	1	0	2	0	57	72.083	0	0	72.083
97	1	0	2	0	51	59.456	0	0	59.456
98	1	0	2	0	71	85.255	0	0	85.255
99	1	0	2	0	37	44.213	0	0	44.213
100	1	0	2	0	93	108.912	0	0	108.912
101	1	0	2	0	143	157.669	0	0	157.669
102	1	0	2	0	80	100.468	0	0	100.468
