# Supplementary material for: A Yap-dependent mechanoregulatory program sustains cell migration for embryo axis assembly
Source: Nat Commun. 2023 May 16;14:2804. doi: 10.1038/s41467-023-38482-w (PMC10188487; doi:10.1038/s41467-023-38482-w)
Supplement: Supplementary file 13 — Source Data [file 41467_2023_38482_MOESM13_ESM.zip › Source Data/Fig6_S6C-E/Fig6E_S6C/individualTables/m1_FA.csv]

	# Branches	# Junctions	# End-point voxels	# Junction voxels	# Slab voxels	Average Branch Length	# Triple points	# Quadruple points	Maximum Branch Length
1	1	0	2	0	20	22.243	0	0	22.243
2	1	0	2	0	41	44.899	0	0	44.899
3	1	0	2	0	60	73.012	0	0	73.012
4	1	0	2	0	21	22.828	0	0	22.828
5	1	0	2	0	22	29.627	0	0	29.627
6	1	0	2	0	40	42.243	0	0	42.243
7	1	0	2	0	8	9.828	0	0	9.828
8	1	0	2	0	21	29.042	0	0	29.042
9	1	0	2	0	32	34.243	0	0	34.243
10	1	0	2	0	41	48.627	0	0	48.627
11	1	0	2	0	21	24.071	0	0	24.071
12	1	0	2	0	60	73.426	0	0	73.426
13	1	0	2	0	31	35.314	0	0	35.314
14	1	0	2	0	9	13.314	0	0	13.314
15	1	0	2	0	11	13.657	0	0	13.657
16	1	0	2	0	21	26.971	0	0	26.971
17	1	0	2	0	19	25.385	0	0	25.385
18	1	0	2	0	40	42.657	0	0	42.657
19	1	0	2	0	5	7.657	0	0	7.657
20	1	0	2	0	5	7.657	0	0	7.657
21	1	0	2	0	32	41.698	0	0	41.698
22	1	0	2	0	10	13.485	0	0	13.485
23	1	0	2	0	15	20.142	0	0	20.142
24	1	0	2	0	8	11.899	0	0	11.899
25	1	0	2	0	35	39.314	0	0	39.314
26	1	0	2	0	27	35.042	0	0	35.042
27	1	0	2	0	48	53.971	0	0	53.971
28	1	0	2	0	12	17.142	0	0	17.142
29	1	0	2	0	29	32.071	0	0	32.071
30	1	0	2	0	18	23.142	0	0	23.142
31	1	0	2	0	20	27.213	0	0	27.213
32	1	0	2	0	20	22.657	0	0	22.657
33	1	0	2	0	39	47.456	0	0	47.456
34	1	0	2	0	21	29.870	0	0	29.870
35	1	0	2	0	37	50.012	0	0	50.012
36	1	0	2	0	23	31.870	0	0	31.870
37	1	0	2	0	41	51.941	0	0	51.941
38	1	0	2	0	11	16.142	0	0	16.142
39	1	0	2	0	25	34.698	0	0	34.698
40	1	0	2	0	61	76.497	0	0	76.497
41	1	0	2	0	24	28.314	0	0	28.314
42	1	0	2	0	28	29.414	0	0	29.414
43	1	0	2	0	22	26.314	0	0	26.314
44	1	0	2	0	35	39.728	0	0	39.728
45	1	0	2	0	28	35.213	0	0	35.213
46	1	0	2	0	29	38.698	0	0	38.698
47	1	0	2	0	17	22.971	0	0	22.971
48	1	0	2	0	40	43.485	0	0	43.485
49	1	0	2	0	35	43.456	0	0	43.456
50	1	0	2	0	23	24.828	0	0	24.828
51	1	0	2	0	52	66.255	0	0	66.255
52	1	0	2	0	28	37.284	0	0	37.284
