# Supplementary material for: A Yap-dependent mechanoregulatory program sustains cell migration for embryo axis assembly
Source: Nat Commun. 2023 May 16;14:2804. doi: 10.1038/s41467-023-38482-w (PMC10188487; doi:10.1038/s41467-023-38482-w)
Supplement: Supplementary file 13 — Source Data [file 41467_2023_38482_MOESM13_ESM.zip › Source Data/Fig6_S6C-E/Fig6E_S6C/individualTables/c4_FA.csv]

	# Branches	# Junctions	# End-point voxels	# Junction voxels	# Slab voxels	Average Branch Length	# Triple points	# Quadruple points	Maximum Branch Length
1	1	0	2	0	101	121.882	0	0	121.882
2	1	0	2	0	106	123.569	0	0	123.569
3	1	0	2	0	29	34.971	0	0	34.971
4	1	0	2	0	86	106.054	0	0	106.054
5	1	0	2	0	75	101.681	0	0	101.681
6	1	0	2	0	29	36.627	0	0	36.627
7	3	1	3	3	72	28.014	1	0	75.799
8	1	0	2	0	28	36.456	0	0	36.456
9	1	0	2	0	80	93.841	0	0	93.841
10	1	0	2	0	71	84.841	0	0	84.841
11	1	0	2	0	40	55.497	0	0	55.497
12	1	0	2	0	35	38.899	0	0	38.899
13	1	0	2	0	58	68.527	0	0	68.527
14	1	0	2	0	27	35.042	0	0	35.042
15	1	0	2	0	62	75.426	0	0	75.426
16	1	0	2	0	57	61.728	0	0	61.728
17	1	0	2	0	59	61.243	0	0	61.243
18	1	0	2	0	132	151.225	0	0	151.225
19	1	0	2	0	14	17.899	0	0	17.899
20	1	0	2	0	118	149.652	0	0	149.652
21	1	0	2	0	69	92.782	0	0	92.782
22	1	0	2	0	110	135.853	0	0	135.853
23	1	0	2	0	23	24.828	0	0	24.828
24	3	1	3	4	182	72.194	1	0	148.782
25	1	0	2	0	65	84.640	0	0	84.640
26	1	0	2	0	154	188.137	0	0	188.137
27	1	0	2	0	78	93.083	0	0	93.083
28	1	0	2	0	53	63.941	0	0	63.941
29	1	0	2	0	153	182.581	0	0	182.581
30	1	0	2	0	91	110.225	0	0	110.225
31	1	0	2	0	30	38.042	0	0	38.042
32	1	0	2	0	131	148.154	0	0	148.154
33	1	0	2	0	12	16.314	0	0	16.314
34	1	0	2	0	8	11.071	0	0	11.071
35	1	0	2	0	23	24.414	0	0	24.414
36	5	2	4	5	170	42.476	2	0	65.870
37	1	0	2	0	96	111.497	0	0	111.497
38	1	0	2	0	41	49.042	0	0	49.042
39	1	0	2	0	60	68.870	0	0	68.870
40	1	0	2	0	26	30.728	0	0	30.728
41	1	0	2	0	27	29.657	0	0	29.657
42	1	0	2	0	19	23.314	0	0	23.314
43	1	0	2	0	79	94.912	0	0	94.912
44	3	1	3	6	114	46.048	1	0	53.547
45	1	0	2	0	63	71.456	0	0	71.456
46	1	0	2	0	54	69.912	0	0	69.912
47	1	0	2	0	40	49.284	0	0	49.284
48	1	0	2	0	82	94.598	0	0	94.598
49	1	0	2	0	36	44.042	0	0	44.042
50	4	1	4	6	90	31.047	0	1	54.083
51	1	0	2	0	129	149.468	0	0	149.468
52	5	2	4	8	136	32.714	2	0	76.326
53	1	0	2	0	22	29.213	0	0	29.213
54	1	0	2	0	61	76.912	0	0	76.912
55	1	0	2	0	55	70.083	0	0	70.083
56	1	0	2	0	66	81.083	0	0	81.083
57	1	0	2	0	107	113.385	0	0	113.385
58	1	0	2	0	100	125.024	0	0	125.024
59	1	0	2	0	6	8.243	0	0	8.243
60	4	1	4	8	202	61.072	0	1	124.184
61	1	0	2	0	46	55.284	0	0	55.284
62	1	0	2	0	61	71.527	0	0	71.527
63	1	0	2	0	72	83.355	0	0	83.355
64	1	0	2	0	18	19.000	0	0	19.000
65	1	0	2	0	83	97.669	0	0	97.669
66	1	0	2	0	25	26.828	0	0	26.828
67	1	0	2	0	90	100.527	0	0	100.527
68	1	0	2	0	16	23.213	0	0	23.213
69	1	0	2	0	58	69.770	0	0	69.770
70	1	0	2	0	18	24.385	0	0	24.385
71	1	0	2	0	50	61.770	0	0	61.770
72	1	0	2	0	95	108.841	0	0	108.841
73	1	0	2	0	55	75.054	0	0	75.054
74	1	0	2	0	54	55.828	0	0	55.828
75	3	1	3	4	179	72.793	1	0	120.296
76	1	0	2	0	34	42.042	0	0	42.042
77	1	0	2	0	45	53.456	0	0	53.456
78	1	0	2	0	37	45.870	0	0	45.870
79	1	0	2	0	59	79.882	0	0	79.882
80	1	0	2	0	106	134.752	0	0	134.752
81	1	0	2	0	54	62.042	0	0	62.042
82	4	1	4	8	200	61.946	0	1	153.983
83	5	2	4	5	144	33.548	2	0	104.012
84	7	2	6	11	41	10.523	0	2	21.556
85	1	0	2	0	56	64.042	0	0	64.042
86	1	0	2	0	37	45.456	0	0	45.456
87	3	1	3	4	100	41.270	1	0	73.284
88	1	0	2	0	46	49.071	0	0	49.071
89	3	1	3	3	117	45.913	1	0	56.698
90	1	0	2	0	30	39.698	0	0	39.698
91	1	0	2	0	82	86.314	0	0	86.314
92	9	3	7	13	272	37.413	1	2	82.284
93	1	0	2	0	99	123.196	0	0	123.196
94	1	0	2	0	101	132.652	0	0	132.652
95	1	0	2	0	48	60.184	0	0	60.184
96	1	0	2	0	106	117.355	0	0	117.355
97	1	0	2	0	124	153.167	0	0	153.167
98	1	0	2	0	52	61.698	0	0	61.698
99	1	0	2	0	100	104.728	0	0	104.728
100	1	0	2	0	36	42.385	0	0	42.385
101	1	0	2	0	16	20.314	0	0	20.314
102	1	0	2	0	17	24.213	0	0	24.213
103	1	0	2	0	36	41.971	0	0	41.971
104	1	0	2	0	92	100.870	0	0	100.870
105	3	1	3	4	152	62.194	1	0	81.184
106	1	0	2	0	26	32.799	0	0	32.799
107	1	0	2	0	58	69.770	0	0	69.770
108	1	0	2	0	42	54.184	0	0	54.184
109	1	0	2	0	45	46.828	0	0	46.828
110	1	0	2	0	22	30.456	0	0	30.456
111	1	0	2	0	63	73.113	0	0	73.113
112	1	0	2	0	32	33.414	0	0	33.414
113	1	0	2	0	64	67.071	0	0	67.071
114	1	0	2	0	96	106.941	0	0	106.941
115	1	0	2	0	106	135.581	0	0	135.581
116	1	0	2	0	43	49.799	0	0	49.799
117	1	0	2	0	35	45.113	0	0	45.113
118	1	0	2	0	72	91.640	0	0	91.640
119	1	0	2	0	92	101.698	0	0	101.698
120	1	0	2	0	79	94.083	0	0	94.083
121	1	0	2	0	51	65.255	0	0	65.255
122	1	0	2	0	71	75.728	0	0	75.728
123	1	0	2	0	34	40.385	0	0	40.385
124	1	0	2	0	46	47.828	0	0	47.828
125	1	0	2	0	68	72.728	0	0	72.728
126	1	0	2	0	39	49.113	0	0	49.113
127	1	0	2	0	33	46.012	0	0	46.012
128	1	0	2	0	43	54.770	0	0	54.770
129	1	0	2	0	43	53.527	0	0	53.527
130	1	0	2	0	30	35.142	0	0	35.142
131	1	0	2	0	36	44.456	0	0	44.456
132	1	0	2	0	37	49.598	0	0	49.598
133	1	0	2	0	74	83.284	0	0	83.284
