# Supplementary material for: A Yap-dependent mechanoregulatory program sustains cell migration for embryo axis assembly
Source: Nat Commun. 2023 May 16;14:2804. doi: 10.1038/s41467-023-38482-w (PMC10188487; doi:10.1038/s41467-023-38482-w)
Supplement: Supplementary file 13 — Source Data [file 41467_2023_38482_MOESM13_ESM.zip › Source Data/Fig7_S6F-G/Fig7B-C/individual_tables/dmso7_f.csv]

	Area	X	Y	XM	YM	Perim.	Major	Minor	Angle	Circ.	Feret	%Area	Slice	FeretX	FeretY	FeretAngle	MinFeret	AR	Round	Solidity	N_Filopodios
1	54382	669.46	533.95	669.46	533.95	981.26	370.15	187.06	57.18	0.71	382.45	100	1	530	685	59.34	190.36	1.98	0.51	0.99	0
2	79657	1508.88	552.71	1508.88	552.71	1120.35	366.51	276.73	160.20	0.80	382.28	100	1	1327	511	155.92	298.91	1.32	0.76	0.97	2
3	65667	2706.43	836.75	2706.43	836.75	1039.89	323.58	258.39	173.06	0.76	335.36	100	1	2522	845	11.18	271.29	1.25	0.80	0.94	1
4	67570	1964.11	1075.58	1964.11	1075.58	1118.09	396.42	217.02	84.76	0.68	441.41	100	1	1898	1302	87.53	226.00	1.83	0.55	0.99	2
5	101375	1501.58	1210.67	1501.58	1210.67	1242.86	415.04	311.00	32.26	0.82	432.82	100	1	1347	1374	53.74	311.08	1.33	0.75	0.98	0
6	113682	573.13	1261.05	573.13	1261.05	1416.12	495.24	292.27	132.99	0.71	527.20	100	1	395	1097	126.83	312.99	1.69	0.59	0.95	1
7	86007	427.06	1687.62	427.06	1687.62	1310.96	411.08	266.39	82.43	0.63	449.86	100	1	414	1897	74.26	291.33	1.54	0.65	0.87	1
8	56715	2596.70	1771.40	2596.70	1771.40	1049.06	315.69	228.75	51.47	0.65	390.08	100	1	2445	1840	42.19	239.94	1.38	0.72	0.94	1
9	74447	1594.62	1905.00	1594.62	1905.00	1375.04	513.62	184.55	90.43	0.49	576.19	100	1	1492	1601	101.31	202.48	2.78	0.36	0.88	1
10	53945	1370.99	2142.35	1370.99	2142.35	912.99	299.82	229.09	106.18	0.81	324.24	100	1	1293	1976	112.29	237.00	1.31	0.76	0.99	1
