# Supplementary material for: A Yap-dependent mechanoregulatory program sustains cell migration for embryo axis assembly
Source: Nat Commun. 2023 May 16;14:2804. doi: 10.1038/s41467-023-38482-w (PMC10188487; doi:10.1038/s41467-023-38482-w)
Supplement: Supplementary file 13 — Source Data [file 41467_2023_38482_MOESM13_ESM.zip › Source Data/Fig7_S6F-G/Fig7B-C/individual_tables/RO7_l.csv]

	Area	X	Y	XM	YM	Perim.	Major	Minor	Angle	Circ.	Feret	%Area	Slice	FeretX	FeretY	FeretAngle	MinFeret	AR	Round	Solidity	N_Filopodios
1	647896	2137.43	838.05	2137.43	838.05	5102.27	1112.28	741.65	107.13	0.31	1288.12	100	1	1822	209	104.34	866.33	1.50	0.67	0.76	7
2	616172	1131.30	1826.91	1131.30	1826.91	3930.02	967.27	811.08	40.55	0.50	1310.08	100	1	612	2043	30.91	873.57	1.19	0.84	0.83	7
3	603098	2393.02	1917.31	2393.02	1917.31	3727.42	988.14	777.11	64.53	0.55	1054.15	100	1	2104	2303	54.11	852.13	1.27	0.79	0.90	7
