# Supplementary material for: A Yap-dependent mechanoregulatory program sustains cell migration for embryo axis assembly
Source: Nat Commun. 2023 May 16;14:2804. doi: 10.1038/s41467-023-38482-w (PMC10188487; doi:10.1038/s41467-023-38482-w)
Supplement: Supplementary file 13 — Source Data [file 41467_2023_38482_MOESM13_ESM.zip › Source Data/Fig7_S6F-G/Fig7B-C/individual_tables/RO5_l.csv]

	Area	X	Y	XM	YM	Perim.	Major	Minor	Angle	Circ.	Feret	%Area	Slice	FeretX	FeretY	FeretAngle	MinFeret	AR	Round	Solidity	N_Filopodios
1	417922	1017.11	820.50	1017.11	820.50	4055.03	816.68	651.56	141.95	0.32	1001.77	100	1	697	369	118.30	772.82	1.25	0.80	0.74	16
2	389506	2227.44	872.24	2227.44	872.24	4285.25	857.97	578.03	65.31	0.27	962.92	100	1	2064	1297	62.74	639.65	1.48	0.67	0.75	17
3	387758	564.61	1788.16	564.61	1788.16	4685.57	929.31	531.27	28.38	0.22	1121.69	100	1	71	2005	30.25	666.35	1.75	0.57	0.69	21
4	355641	2519.16	2164.39	2519.16	2164.39	4312.87	756.12	598.87	65.77	0.24	936.61	100	1	2395	2587	74.84	741.27	1.26	0.79	0.65	15
