# Supplementary material for: A Yap-dependent mechanoregulatory program sustains cell migration for embryo axis assembly
Source: Nat Commun. 2023 May 16;14:2804. doi: 10.1038/s41467-023-38482-w (PMC10188487; doi:10.1038/s41467-023-38482-w)
Supplement: Supplementary file 13 — Source Data [file 41467_2023_38482_MOESM13_ESM.zip › Source Data/Fig7_S6F-G/Fig7B-C/individual_tables/dmso5_f.csv]

	Area	X	Y	XM	YM	Perim.	Major	Minor	Angle	Circ.	Feret	%Area	Slice	FeretX	FeretY	FeretAngle	MinFeret	AR	Round	Solidity	N_Filopodios
1	50225	1094.72	665.50	1094.72	665.50	845.01	270.92	236.04	150.65	0.88	277.46	100	1	993	568	130.18	234.05	1.15	0.87	0.99	0
2	70394	1629.29	713.56	1629.29	713.56	1131.52	332.75	269.36	156.56	0.69	392.66	100	1	1458	584	131.08	296.74	1.24	0.81	0.94	0
3	77197	381.09	792.49	381.09	792.49	1122.79	404.66	242.90	5.44	0.77	402.13	100	1	185	767	170.84	235.67	1.67	0.60	0.98	0
4	57439	1885.91	1074.37	1885.91	1074.37	926.93	301.74	242.38	0.87	0.84	306.79	100	1	1763	1150	32.76	237.00	1.24	0.80	0.99	0
5	76189	2276.73	1218.61	2276.73	1218.61	1075.45	358.35	270.71	119.68	0.83	392.78	100	1	2151	1076	128.59	272.75	1.32	0.76	0.99	0
6	86212	1503.77	1297.40	1503.77	1297.40	1324.82	495.42	221.57	1.58	0.62	499.78	100	1	1260	1297	3.21	248.83	2.24	0.45	0.89	0
7	42899	517.84	1316.94	517.84	1316.94	833.61	289.90	188.41	161.46	0.78	303.15	100	1	383	1227	150.56	183.05	1.54	0.65	0.98	1
8	51999	1060.14	1415.54	1060.14	1415.54	892.85	303.57	218.10	133.45	0.82	319.39	100	1	954	1298	131.83	223.71	1.39	0.72	0.97	2
9	57537	1195.71	1798.52	1195.71	1798.52	1070.47	337.94	216.78	144.08	0.63	395.77	100	1	986	1698	140.64	227.40	1.56	0.64	0.92	1
10	48475	2617.72	2176.76	2617.72	2176.76	848.67	271.90	227.00	30.05	0.85	287.92	100	1	2489	2219	16.55	222.43	1.20	0.83	0.99	0
