# Supplementary material for: A Yap-dependent mechanoregulatory program sustains cell migration for embryo axis assembly
Source: Nat Commun. 2023 May 16;14:2804. doi: 10.1038/s41467-023-38482-w (PMC10188487; doi:10.1038/s41467-023-38482-w)
Supplement: Supplementary file 13 — Source Data [file 41467_2023_38482_MOESM13_ESM.zip › Source Data/Fig7_S6F-G/Fig7B-C/individual_tables/dmso1_f.csv]

	Area	X	Y	XM	YM	Perim.	Major	Minor	Angle	Circ.	Feret	%Area	Slice	FeretX	FeretY	FeretAngle	MinFeret	AR	Round	Solidity	N_Filopodios
1	53622	2710.22	600.76	2710.22	600.76	1001.06	400.59	170.43	31.60	0.67	411.87	100	1	2540	709	35.81	182.02	2.35	0.43	0.98	1
2	35290	928.89	796.45	928.89	796.45	776.60	309.25	145.30	90.28	0.74	304.38	100	1	921	647	95.47	142.79	2.13	0.47	0.99	0
3	36351	120.19	871.10	120.19	871.10	737.55	252.08	183.61	149.26	0.84	261.01	100	1	15	785	147.04	187.33	1.37	0.73	0.99	0
4	29253	1539.73	882.16	1539.73	882.16	645.07	211.70	175.94	33.76	0.88	213.35	100	1	1483	972	59.59	173.91	1.20	0.83	0.99	0
5	46596	1748.65	1141.54	1748.65	1141.54	827.82	277.68	213.65	64.85	0.85	293.59	100	1	1699	1277	68.42	217.44	1.30	0.77	0.99	1
6	26647	2330.54	1225.58	2330.54	1225.58	637.85	227.48	149.15	25.97	0.82	228.11	100	1	2221	1271	31.74	148.03	1.53	0.66	0.99	0
7	38135	1308.75	1425.82	1308.75	1425.82	860.15	327.25	148.37	133.94	0.65	347.88	100	1	1174	1283	131.39	156.09	2.21	0.45	0.96	1
8	23916	309.69	1689.62	309.69	1689.62	643.35	241.25	126.22	158.13	0.73	245.73	100	1	191	1670	168.74	134.16	1.91	0.52	0.96	0
9	22050	647.13	1742.77	647.13	1742.77	755.09	295.84	94.90	145.90	0.49	320.74	100	1	509	1632	139.81	110.26	3.12	0.32	0.87	2
10	53156	1017.13	1978.76	1017.13	1978.76	960.67	361.79	187.07	34.08	0.72	362.11	100	1	886	2112	35.45	191.99	1.93	0.52	0.97	0
