# Supplementary material for: A Yap-dependent mechanoregulatory program sustains cell migration for embryo axis assembly
Source: Nat Commun. 2023 May 16;14:2804. doi: 10.1038/s41467-023-38482-w (PMC10188487; doi:10.1038/s41467-023-38482-w)
Supplement: Supplementary file 13 — Source Data [file 41467_2023_38482_MOESM13_ESM.zip › Source Data/Fig7_S6F-G/Fig7B-C/individual_tables/RO1_l.csv]

	Area	X	Y	XM	YM	Perim.	Major	Minor	Angle	Circ.	Feret	%Area	Slice	FeretX	FeretY	FeretAngle	MinFeret	AR	Round	Solidity	N_Filopodios
1	147473	866.97	686.08	866.97	686.08	2158.88	599.74	313.08	111.57	0.40	712.19	100	1	621	344	130.44	374.21	1.92	0.52	0.75	6
2	82268	1289.06	873.02	1289.06	873.02	1127.48	360.43	290.62	70.24	0.81	383.42	100	1	1240	1069	73.17	307.20	1.24	0.81	0.97	0
3	279704	574.79	1363.77	574.79	1363.77	2578.94	710.93	500.94	136.45	0.53	762.77	100	1	428	1012	112.83	598.13	1.42	0.70	0.84	5
4	105561	2042.81	1699.38	2042.81	1699.38	1569.48	486.83	276.08	157.04	0.54	610.05	100	1	1726	1492	149.57	322.40	1.76	0.57	0.84	1
