# Supplementary material for: A Yap-dependent mechanoregulatory program sustains cell migration for embryo axis assembly
Source: Nat Commun. 2023 May 16;14:2804. doi: 10.1038/s41467-023-38482-w (PMC10188487; doi:10.1038/s41467-023-38482-w)
Supplement: Supplementary file 13 — Source Data [file 41467_2023_38482_MOESM13_ESM.zip › Source Data/Fig7_S6F-G/Fig7B-C/individual_tables/RO3_l.csv]

	Area	X	Y	XM	YM	Perim.	Major	Minor	Angle	Circ.	Feret	%Area	Slice	FeretX	FeretY	FeretAngle	MinFeret	AR	Round	Solidity	N_Filopodios
1	531302	2218.10	878.85	2218.10	878.85	3959.89	869.70	777.82	123.39	0.43	1167.44	100	1	2092	326	98.03	804.78	1.12	0.89	0.79	11
2	506393	614.41	1875.67	614.41	1875.67	3996.53	907.94	710.14	19.10	0.40	1019.32	100	1	125	2081	16.76	858.21	1.28	0.78	0.80	11
3	247052	1312.94	2034.62	1312.94	2034.62	2615.34	615.06	511.42	159.87	0.45	765.29	100	1	955	2157	10.69	584.99	1.20	0.83	0.79	8
