# Supplementary material for: A Yap-dependent mechanoregulatory program sustains cell migration for embryo axis assembly
Source: Nat Commun. 2023 May 16;14:2804. doi: 10.1038/s41467-023-38482-w (PMC10188487; doi:10.1038/s41467-023-38482-w)
Supplement: Supplementary file 13 — Source Data [file 41467_2023_38482_MOESM13_ESM.zip › Source Data/Fig7_S6F-G/Fig7B-C/individual_tables/dmso3_f.csv]

	Area	X	Y	XM	YM	Perim.	Major	Minor	Angle	Circ.	Feret	%Area	Slice	FeretX	FeretY	FeretAngle	MinFeret	AR	Round	Solidity	N_Filopodios
1	51608	2314.15	194.40	2314.15	194.40	956.96	306.63	214.30	106.82	0.71	351.87	100	1	2228	30	100.48	225.43	1.43	0.70	0.97	2
2	42362	1462.02	425.30	1462.02	425.30	874.93	341.30	158.03	63.15	0.70	347.99	100	1	1368	567	64.47	157.87	2.16	0.46	0.99	1
3	52024	2767.19	480.42	2767.19	480.42	1016.22	308.44	214.76	87.84	0.63	368.29	100	1	2754	266	106.57	228.83	1.44	0.70	0.90	2
4	53815	1671.93	1208.61	1671.93	1208.61	1054.27	291.15	235.34	153.47	0.61	361.93	100	1	1506	1215	158.61	271.40	1.24	0.81	0.94	2
5	56018	824.00	1587.07	824.00	1587.07	965.92	284.15	251.01	10.47	0.75	304.38	100	1	744	1718	47.66	263.85	1.13	0.88	0.94	2
6	47173	1745.70	1624.93	1745.70	1624.93	971.04	311.78	192.65	47.46	0.63	343.68	100	1	1659	1796	45.71	202.86	1.62	0.62	0.91	2
7	37790	695.92	1899.06	695.92	1899.06	799.54	264.82	181.70	119.44	0.74	281.73	100	1	644	1781	111.01	203.43	1.46	0.69	0.93	0
