# Supplementary material for: A Yap-dependent mechanoregulatory program sustains cell migration for embryo axis assembly
Source: Nat Commun. 2023 May 16;14:2804. doi: 10.1038/s41467-023-38482-w (PMC10188487; doi:10.1038/s41467-023-38482-w)
Supplement: Supplementary file 13 — Source Data [file 41467_2023_38482_MOESM13_ESM.zip › Source Data/Fig7_S6F-G/Fig7B-C/individual_tables/RO4_l.csv]

	Area	X	Y	XM	YM	Perim.	Major	Minor	Angle	Circ.	Feret	%Area	Slice	FeretX	FeretY	FeretAngle	MinFeret	AR	Round	Solidity	N_Filopodios
1	572470	1044.16	1221.67	1044.16	1221.67	4234.31	1124.71	648.07	81.02	0.40	1285.11	100	1	893	1865	83.97	759.62	1.74	0.58	0.80	13
2	523510	608.83	2208.81	608.83	2208.81	3858.04	985.51	676.36	160.71	0.44	1144.62	100	1	17	2039	166.72	824.28	1.46	0.69	0.79	8
