# Supplementary material for: A Yap-dependent mechanoregulatory program sustains cell migration for embryo axis assembly
Source: Nat Commun. 2023 May 16;14:2804. doi: 10.1038/s41467-023-38482-w (PMC10188487; doi:10.1038/s41467-023-38482-w)
Supplement: Supplementary file 13 — Source Data [file 41467_2023_38482_MOESM13_ESM.zip › Source Data/Fig7_S6F-G/Fig7B-C/individual_tables/dmso4_f.csv]

	Area	X	Y	XM	YM	Perim.	Major	Minor	Angle	Circ.	Feret	%Area	Slice	FeretX	FeretY	FeretAngle	MinFeret	AR	Round	Solidity	N_Filopodios
1	75411	2272.28	395.38	2272.28	395.38	1061.02	354.50	270.85	68.65	0.84	370.20	100	1	2214	576	65.93	279.51	1.31	0.76	0.99	0
2	63934	1598.02	465.03	1598.02	465.03	960.08	301.06	270.39	42.28	0.87	315.91	100	1	1498	581	41.66	274.79	1.11	0.90	0.99	0
3	61088	612.28	533.20	612.28	533.20	954.32	324.15	239.95	97.60	0.84	320.71	100	1	576	385	111.20	237.87	1.35	0.74	0.99	0
4	53248	860.56	845.67	860.56	845.67	905.95	300.93	225.30	53.46	0.82	321.50	100	1	777	964	60.56	225.47	1.34	0.75	0.99	1
5	41173	457.25	869.62	457.25	869.62	780.85	262.35	199.82	127.18	0.85	261.69	100	1	367	782	136.24	197.84	1.31	0.76	0.99	0
6	83722	2391.54	992.35	2391.54	992.35	1121.06	390.28	273.13	101.06	0.84	390.89	100	1	2352	797	98.09	272.27	1.43	0.70	0.99	0
7	42531	1824.78	971.62	1824.78	971.62	832.22	282.86	191.44	8.67	0.77	295.96	100	1	1697	973	6.60	203.43	1.48	0.68	0.97	0
8	40498	402.10	1262.23	402.10	1262.23	791.49	267.90	192.47	17.48	0.81	262.94	100	1	276	1318	21.88	200.32	1.39	0.72	0.97	0
9	64297	992.26	1754.35	992.26	1754.35	1073.11	392.45	208.60	85.14	0.70	389.61	100	1	923	1933	64.62	215.56	1.88	0.53	0.94	0
10	49413	583.19	1894.63	583.19	1894.63	859.64	273.13	230.35	24.15	0.84	286.06	100	1	467	1964	30.69	234.00	1.19	0.84	0.98	1
11	51827	2124.17	2026.39	2124.17	2026.39	858.57	264.48	249.50	44.80	0.88	272.25	100	1	2043	2130	54.27	249.02	1.06	0.94	0.99	0
12	59607	1586.00	2180.61	1586.00	2180.61	940.83	310.97	244.05	124.65	0.85	319.77	100	1	1453	2083	133.23	244.03	1.27	0.78	0.99	0
13	55709	2563.79	2191.66	2563.79	2191.66	897.75	274.72	258.19	13.03	0.87	289.15	100	1	2431	2133	149.44	251.23	1.06	0.94	0.99	0
