# Supplementary material for: A Yap-dependent mechanoregulatory program sustains cell migration for embryo axis assembly
Source: Nat Commun. 2023 May 16;14:2804. doi: 10.1038/s41467-023-38482-w (PMC10188487; doi:10.1038/s41467-023-38482-w)
Supplement: Supplementary file 13 — Source Data [file 41467_2023_38482_MOESM13_ESM.zip › Source Data/Fig7_S6F-G/Fig7B-C/individual_tables/dmso6_f.csv]

	Area	X	Y	XM	YM	Perim.	Major	Minor	Angle	Circ.	Feret	%Area	Slice	FeretX	FeretY	FeretAngle	MinFeret	AR	Round	Solidity	N_Filopodios
1	61157	2539.74	1164.11	2539.74	1164.11	1198.55	414.37	187.92	77.71	0.53	471.59	100	1	2462	1348	74.76	226.08	2.21	0.45	0.86	2
2	51660	1459.83	1209.92	1459.83	1209.92	1010.51	375.75	175.05	114.45	0.64	387.40	100	1	1422	1048	105.11	187.32	2.15	0.47	0.96	1
3	58337	2028.23	1260.29	2028.23	1260.29	990.99	323.27	229.77	79.73	0.75	357.30	100	1	2029	1452	76.90	231.00	1.41	0.71	0.96	2
4	38748	906.99	1473.54	906.99	1473.54	1110.71	458.34	107.64	97.95	0.39	493.30	100	1	889	1226	96.64	122.82	4.26	0.23	0.89	3
5	65789	756.56	1768.22	756.56	1768.22	1088.67	367.66	227.84	92.74	0.70	409.98	100	1	748	1987	82.01	230.05	1.61	0.62	0.95	1
6	34525	2583.17	1716.23	2583.17	1716.23	735.94	244.82	179.56	111.32	0.80	244.52	100	1	2554	1607	105.17	192.30	1.36	0.73	0.95	1
7	63433	1764.07	1957.56	1764.07	1957.56	1018.33	363.52	222.17	122.27	0.77	368.56	100	1	1683	1778	120.67	219.68	1.64	0.61	0.99	1
8	36315	489.45	2295.91	489.45	2295.91	737.37	239.66	192.93	116.05	0.84	249.78	100	1	419	2197	132.89	190.61	1.24	0.81	0.99	0
9	45565	773.73	2489.15	773.73	2489.15	999.18	351.86	164.88	129.32	0.57	379.51	100	1	686	2295	128.26	191.53	2.13	0.47	0.87	3
10	41403	1164.34	2587.07	1164.34	2587.07	862.48	305.63	172.48	55.29	0.70	331.89	100	1	1052	2697	50.75	187.40	1.77	0.56	0.96	2
