# Supplementary material for: A Yap-dependent mechanoregulatory program sustains cell migration for embryo axis assembly
Source: Nat Commun. 2023 May 16;14:2804. doi: 10.1038/s41467-023-38482-w (PMC10188487; doi:10.1038/s41467-023-38482-w)
Supplement: Supplementary file 13 — Source Data [file 41467_2023_38482_MOESM13_ESM.zip › Source Data/Fig7_S6F-G/Fig7B-C/individual_tables/RO6_l.csv]

	Area	X	Y	XM	YM	Perim.	Major	Minor	Angle	Circ.	Feret	%Area	Slice	FeretX	FeretY	FeretAngle	MinFeret	AR	Round	Solidity	N_Filopodios
1	286040	1877.52	947.82	1877.52	947.82	2413.20	660.18	551.67	50.66	0.62	752.79	100	1	1824	1273	80.75	577.94	1.20	0.84	0.89	10
2	366188	619.28	1032.08	619.28	1032.08	4655.24	875.78	532.37	107.41	0.21	1192.69	100	1	620	600	93.85	863.71	1.65	0.61	0.55	3
3	368252	1820.61	2362.09	1820.61	2362.09	3623.24	807.28	580.81	9.48	0.35	1047.14	100	1	1333	2612	8.73	697.79	1.39	0.72	0.71	3
