# Supplementary material for: A Yap-dependent mechanoregulatory program sustains cell migration for embryo axis assembly
Source: Nat Commun. 2023 May 16;14:2804. doi: 10.1038/s41467-023-38482-w (PMC10188487; doi:10.1038/s41467-023-38482-w)
Supplement: Supplementary file 13 — Source Data [file 41467_2023_38482_MOESM13_ESM.zip › Source Data/Fig7_S6F-G/Fig7B-C/individual_tables/RO2_l.csv]

	Area	X	Y	XM	YM	Perim.	Major	Minor	Angle	Circ.	Feret	%Area	Slice	FeretX	FeretY	FeretAngle	MinFeret	AR	Round	Solidity	N_Filopodios
1	180172	1080.37	798.95	1080.37	798.95	2117.49	551.12	416.25	119.14	0.50	625.77	100	1	816	602	131.18	461.61	1.32	0.76	0.84	6
2	608423	2473.05	1430.64	2473.05	1430.64	5084.45	909.23	852.00	67.20	0.30	1147.05	100	1	2464	2045	87.55	952.18	1.07	0.94	0.74	19
3	145177	1326.91	1515.09	1326.91	1515.09	2164.90	496.19	372.53	146.78	0.39	646.28	100	1	1094	1291	138.76	483.91	1.33	0.75	0.68	6
4	389716	952.80	2166.29	952.80	2166.29	3120.32	857.04	578.97	2.71	0.50	898.65	100	1	546	2120	175.60	646.85	1.48	0.68	0.85	7
5	188286	2748.21	2298.23	2748.21	2298.23	2131.53	519.29	461.66	65.33	0.52	635.80	100	1	2795	1938	97.05	506.49	1.12	0.89	0.81	5
