# Supplementary material for: A Yap-dependent mechanoregulatory program sustains cell migration for embryo axis assembly
Source: Nat Commun. 2023 May 16;14:2804. doi: 10.1038/s41467-023-38482-w (PMC10188487; doi:10.1038/s41467-023-38482-w)
Supplement: Supplementary file 13 — Source Data [file 41467_2023_38482_MOESM13_ESM.zip › Source Data/Fig7_S6F-G/Fig7B-C/individual_tables/dmso2_f.csv]

	Area	X	Y	XM	YM	Perim.	Major	Minor	Angle	Circ.	Feret	%Area	Slice	FeretX	FeretY	FeretAngle	MinFeret	AR	Round	Solidity	N_Filopodios
1	59185	1938.59	529.11	1938.59	529.11	1107.53	458.21	164.46	148.52	0.61	439.48	100	1	1747	401	141.10	172.04	2.79	0.36	0.94	1
2	107948	2759.74	928.47	2759.74	928.47	1295.28	427.78	321.29	85.72	0.81	444.71	100	1	2712	705	102.60	333.12	1.33	0.75	0.97	1
3	77547	498.95	1559.77	498.95	1559.77	1168.79	379.69	260.04	37.87	0.71	406.67	100	1	336	1666	21.64	270.56	1.46	0.68	0.93	1
4	78784	1880.61	1716.27	1880.61	1716.27	1263.29	385.99	259.88	24.22	0.62	447.21	100	1	1692	1722	10.30	304.30	1.49	0.67	0.87	1
5	50843	1396.75	1780.97	1396.75	1780.97	875.70	289.72	223.44	133.76	0.83	300.38	100	1	1304	1661	131.49	231.48	1.30	0.77	0.98	1
6	48568	2535.29	1849.98	2535.29	1849.98	895.22	300.48	205.80	10.72	0.76	310.22	100	1	2368	1854	9.46	211.53	1.46	0.68	0.96	1
7	58694	540.02	1947.44	540.02	1947.44	951.24	283.46	263.64	152.67	0.82	311.21	100	1	475	1808	99.43	272.79	1.08	0.93	0.98	2
8	70365	2878.95	2179.14	2878.95	2179.14	1000.82	315.49	283.97	28.96	0.88	329.60	100	1	2722	2235	17.12	284.47	1.11	0.90	0.99	0
9	138753	941.83	2610.55	941.83	2610.55	1805.25	462.24	382.19	25.83	0.54	543.80	100	1	718	2772	13.40	431.29	1.21	0.83	0.84	4
