# Supplementary material for: A Yap-dependent mechanoregulatory program sustains cell migration for embryo axis assembly
Source: Nat Commun. 2023 May 16;14:2804. doi: 10.1038/s41467-023-38482-w (PMC10188487; doi:10.1038/s41467-023-38482-w)
Supplement: Supplementary file 13 — Source Data [file 41467_2023_38482_MOESM13_ESM.zip › Source Data/Fig7_S6F-G/Fig7B-C/individual_tables/dmso4_l.csv]

	Area	X	Y	XM	YM	Perim.	Major	Minor	Angle	Circ.	Feret	%Area	Slice	FeretX	FeretY	FeretAngle	MinFeret	AR	Round	Solidity	N_Filopodios
1	806345	837.91	1350.28	837.91	1350.28	8409.06	1298.17	790.86	131.76	0.14	1807.07	100	1	195	596	144.44	1121.88	1.64	0.61	0.63	35
2	878802	2393.98	1708.71	2393.98	1708.71	7173.51	1291.18	866.59	63.37	0.21	1657.81	100	1	1507	1738	19.78	1214.57	1.49	0.67	0.66	22
