# Supplementary material for: A Yap-dependent mechanoregulatory program sustains cell migration for embryo axis assembly
Source: Nat Commun. 2023 May 16;14:2804. doi: 10.1038/s41467-023-38482-w (PMC10188487; doi:10.1038/s41467-023-38482-w)
Supplement: Supplementary file 13 — Source Data [file 41467_2023_38482_MOESM13_ESM.zip › Source Data/Fig7_S6F-G/Fig7B-C/individual_tables/dmso2_l.csv]

	Area	X	Y	XM	YM	Perim.	Major	Minor	Angle	Circ.	Feret	%Area	Slice	FeretX	FeretY	FeretAngle	MinFeret	AR	Round	Solidity	N_Filopodios
1	459610	413.47	918.19	413.47	918.19	4836.88	818.52	714.94	71.39	0.25	1015.66	100	1	65	1336	56.20	790.47	1.14	0.87	0.73	19
2	677695	2065.96	1317.90	2065.96	1317.90	7943.93	1530.54	563.77	87.66	0.13	1720.82	100	1	2153	528	95.10	801.76	2.71	0.37	0.63	31
3	637791	1287.20	1678.76	1287.20	1678.76	5342.87	1260.21	644.39	73.54	0.28	1484.84	100	1	1147	2475	76.37	806.30	1.96	0.51	0.75	26
