# Supplementary material for: A Yap-dependent mechanoregulatory program sustains cell migration for embryo axis assembly
Source: Nat Commun. 2023 May 16;14:2804. doi: 10.1038/s41467-023-38482-w (PMC10188487; doi:10.1038/s41467-023-38482-w)
Supplement: Supplementary file 13 — Source Data [file 41467_2023_38482_MOESM13_ESM.zip › Source Data/Fig7_S6F-G/Fig7B-C/individual_tables/RO8_l.csv]

	Area	X	Y	XM	YM	Perim.	Major	Minor	Angle	Circ.	Feret	%Area	Slice	FeretX	FeretY	FeretAngle	MinFeret	AR	Round	Solidity	N_Filopodios
1	390147	2037.45	720.46	2037.45	720.46	3677.06	786.55	631.56	98.09	0.36	1026.12	100	1	1740	267	134.17	751.04	1.25	0.80	0.69	8
2	316267	436.82	1030.23	436.82	1030.23	3148.34	716.79	561.79	20.78	0.40	823.56	100	1	33	1156	31.39	664.66	1.28	0.78	0.81	9
3	296672	1069.63	1840.19	1069.63	1840.19	2753.60	786.08	480.53	131.80	0.49	933.16	100	1	910	1360	121.46	515.59	1.64	0.61	0.86	5
