# Supplementary material for: A Yap-dependent mechanoregulatory program sustains cell migration for embryo axis assembly
Source: Nat Commun. 2023 May 16;14:2804. doi: 10.1038/s41467-023-38482-w (PMC10188487; doi:10.1038/s41467-023-38482-w)
Supplement: Supplementary file 13 — Source Data [file 41467_2023_38482_MOESM13_ESM.zip › Source Data/Fig7_S6F-G/Fig7B-C/individual_tables/dmso5_l.csv]

	Area	X	Y	XM	YM	Perim.	Major	Minor	Angle	Circ.	Feret	%Area	Slice	FeretX	FeretY	FeretAngle	MinFeret	AR	Round	Solidity	N_Filopodios
1	430314	2554.64	1400.89	2554.64	1400.89	3825.08	946.78	578.69	42.23	0.37	969.59	100	1	2103	1583	26.99	742.66	1.64	0.61	0.74	13
2	824538	1580.82	1998.56	1580.82	1998.56	6073.20	1387.29	756.75	172.41	0.28	1470.40	100	1	819	1915	174.65	929.82	1.83	0.55	0.76	6
