# Supplementary material for: A Yap-dependent mechanoregulatory program sustains cell migration for embryo axis assembly
Source: Nat Commun. 2023 May 16;14:2804. doi: 10.1038/s41467-023-38482-w (PMC10188487; doi:10.1038/s41467-023-38482-w)
Supplement: Supplementary file 13 — Source Data [file 41467_2023_38482_MOESM13_ESM.zip › Source Data/Fig7_S6F-G/Fig7B-C/individual_tables/dmso7_l.csv]

	Area	X	Y	XM	YM	Perim.	Major	Minor	Angle	Circ.	Feret	%Area	Slice	FeretX	FeretY	FeretAngle	MinFeret	AR	Round	Solidity	N_Filopodios
1	924894	648.39	1236.95	648.39	1236.95	5507.02	1461.43	805.79	101.29	0.38	1558.63	100	1	580	444	105.90	932.20	1.81	0.55	0.79	16
