# Supplementary material for: A Yap-dependent mechanoregulatory program sustains cell migration for embryo axis assembly
Source: Nat Commun. 2023 May 16;14:2804. doi: 10.1038/s41467-023-38482-w (PMC10188487; doi:10.1038/s41467-023-38482-w)
Supplement: Supplementary file 13 — Source Data [file 41467_2023_38482_MOESM13_ESM.zip › Source Data/Fig7_S6F-G/Fig7B-C/individual_tables/dmso3_l.csv]

	Area	X	Y	XM	YM	Perim.	Major	Minor	Angle	Circ.	Feret	%Area	Slice	FeretX	FeretY	FeretAngle	MinFeret	AR	Round	Solidity	N_Filopodios
1	348185	2117.75	836.19	2117.75	836.19	5988.55	936.17	473.55	158.30	0.12	1408.51	100	1	1476	759	164.31	916.15	1.98	0.51	0.41	10
2	835590	706.43	1672.36	706.43	1672.36	4870.36	1257.90	845.78	94.08	0.44	1410.86	100	1	612	2363	74.42	938.52	1.49	0.67	0.79	14
