# Supplementary material for: A Yap-dependent mechanoregulatory program sustains cell migration for embryo axis assembly
Source: Nat Commun. 2023 May 16;14:2804. doi: 10.1038/s41467-023-38482-w (PMC10188487; doi:10.1038/s41467-023-38482-w)
Supplement: Supplementary file 13 — Source Data [file 41467_2023_38482_MOESM13_ESM.zip › Source Data/Fig7_S6F-G/Fig7B-C/individual_tables/dmso1_l.csv]

	Area	X	Y	XM	YM	Perim.	Major	Minor	Angle	Circ.	Feret	%Area	Slice	FeretX	FeretY	FeretAngle	MinFeret	AR	Round	Solidity	N_Filopodios
1	516531	2116.57	1487.11	2116.57	1487.11	5082.51	942.50	697.79	79.84	0.25	1251.02	100	1	1932	2040	66.24	830.78	1.35	0.74	0.68	16
2	548781	1289.95	1949.34	1289.95	1949.34	4915.64	861.21	811.33	137.38	0.29	1228.46	100	1	1280	2424	82.52	945.41	1.06	0.94	0.69	13
